# Supplementary material for: Retinoic acid inhibits the infection of porcine reproductive and respiratory syndrome virus
Source: Front Vet Sci. 2026 Mar 24;13:1798441. doi: 10.3389/fvets.2026.1798441 (PMC13053225; doi:10.3389/fvets.2026.1798441)
Supplement: SUPPLEMENTARY TABLE S1 — KEGG enrichment analysis of upregulated genes: ATRA-treated versus DMSO-treated groups (PRRSV-Uninfected). [file Table_1.XLS]

KEGGID	Description	GeneRatio	BgRatio	pvalue	padj	geneID	geneName	keggID	Count
ssc04060	Cytokine-cytokine receptor interaction	15/159	122/4942	6.59962246925804e-06	0.00159710863756045	ENSSSCG00000021206/ENSSSCG00000016184/ENSSSCG00000037449/ENSSSCG00000008953/ENSSSCG00000034087/ENSSSCG00000002821/ENSSSCG00000017723/ENSSSCG00000016322/ENSSSCG00000016832/ENSSSCG00000016183/ENSSSCG00000009997/ENSSSCG00000001027/ENSSSCG00000023852/ENSSSCG00000035077/ENSSSCG00000028331	IL1RAP/ENSSSCG00000016184/CSF1/CXCL8/TNFSF15/CCL22/CCL2/ACKR3/IL7R/ENSSSCG00000016183/OSM/BMP6/CCL17/INHBA/IL1R2	ssc:100628318/ssc:100124654/ssc:100513084/ssc:396880/ssc:100624969/ssc:100516016/ssc:397422/ssc:100515346/ssc:100271930/ssc:100515345/ssc:100152038/ssc:100155536/ssc:780408/ssc:397093/ssc:100628112	15
ssc04061	Viral protein interaction with cytokine and cytokine receptor	8/159	44/4942	6.3605031415912e-05	0.00769620880132535	ENSSSCG00000016184/ENSSSCG00000037449/ENSSSCG00000008953/ENSSSCG00000002821/ENSSSCG00000017723/ENSSSCG00000016322/ENSSSCG00000016183/ENSSSCG00000023852	ENSSSCG00000016184/CSF1/CXCL8/CCL22/CCL2/ACKR3/ENSSSCG00000016183/CCL17	ssc:100124654/ssc:100513084/ssc:396880/ssc:100516016/ssc:397422/ssc:100515346/ssc:100515345/ssc:780408	8
ssc03320	PPAR signaling pathway	8/159	47/4942	0.000103956001065079	0.00838578408591635	ENSSSCG00000035863/ENSSSCG00000006238/ENSSSCG00000013599/ENSSSCG00000012202/ENSSSCG00000010554/ENSSSCG00000016223/ENSSSCG00000015405/ENSSSCG00000012583	PLIN2/CYP7A1/ANGPTL4/ENSSSCG00000012202/SCD/ACSL3/CD36/ACSL4	ssc:397402/ssc:448985/ssc:397628/ssc:100233182/ssc:396670/ssc:100233169/ssc:733702/ssc:448980	8
ssc04710	Circadian rhythm	5/159	28/4942	0.00174575841643606	0.105618384194381	ENSSSCG00000036136/ENSSSCG00000027017/ENSSSCG00000009592/ENSSSCG00000016338/ENSSSCG00000004576	BHLHE40/ENSSSCG00000027017/NFIL3/PER2/RORA	ssc:100514873/ssc:100621076/ssc:100153822/ssc:100154609/ssc:100156637	5
ssc04380	Osteoclast differentiation	10/159	111/4942	0.0028167720512453	0.136331767280272	ENSSSCG00000045883/ENSSSCG00000007722/ENSSSCG00000037449/ENSSSCG00000029231/ENSSSCG00000039956/ENSSSCG00000036017/ENSSSCG00000045878/ENSSSCG00000028802/ENSSSCG00000012967/ENSSSCG00000038774	ENSSSCG00000045883/NCF1/CSF1/ENSSSCG00000029231/ENSSSCG00000039956/ENSSSCG00000036017/ENSSSCG00000045878/ENSSSCG00000028802/FOSL1/MAPK13	ssc:100521529/ssc:100134857/ssc:100513084/ssc:100521529/ssc:100622460/ssc:100622460/ssc:100522579/ssc:100622710/ssc:100525205/ssc:100155841	10
ssc04148	Efferocytosis	10/159	125/4942	0.00659780242255829	0.233558306592439	ENSSSCG00000005423/ENSSSCG00000010404/ENSSSCG00000015405/ENSSSCG00000004195/novel.207/ENSSSCG00000030623/ENSSSCG00000002294/ENSSSCG00000040207/ENSSSCG00000038774/ENSSSCG00000047310	ABCA1/ALOX5/CD36/ARG1/-/XKR8/ARG2/P2RY2/MAPK13/ENSSSCG00000047310	ssc:100152112/ssc:100156205/ssc:733702/ssc:397115/ssc:100624673/ssc:100513931/ssc:100155893/ssc:450248/ssc:100155841/ssc:100624673	10
ssc04080	Neuroactive ligand-receptor interaction	7/159	73/4942	0.00857555973399405	0.233558306592439	ENSSSCG00000005457/ENSSSCG00000009399/ENSSSCG00000009477/ENSSSCG00000027030/ENSSSCG00000035051/ENSSSCG00000006215/ENSSSCG00000040207	LPAR1/CYSLTR2/EDNRB/BDKRB2/ADORA2B/CRH/P2RY2	ssc:100512581/ssc:397243/ssc:414911/ssc:110255240/ssc:606745/ssc:100127468/ssc:450248	7
ssc05146	Amoebiasis	6/159	56/4942	0.00867127131634153	0.233558306592439	ENSSSCG00000015444/ENSSSCG00000004889/ENSSSCG00000004195/ENSSSCG00000008953/ENSSSCG00000002294/ENSSSCG00000028331	LAMB1/SERPINB10/ARG1/CXCL8/ARG2/IL1R2	ssc:396707/ssc:100154994/ssc:397115/ssc:396880/ssc:100155893/ssc:100628112	6
ssc02010	ABC transporters	4/159	27/4942	0.0101609870216087	0.233558306592439	ENSSSCG00000005423/ENSSSCG00000007874/ENSSSCG00000027745/ENSSSCG00000029990	ABCA1/ABCC1/ABCG1/DEFB1	ssc:100152112/ssc:733619/ssc:100620416/ssc:404699	4
ssc04610	Complement and coagulation cascades	5/159	42/4942	0.0105270122759295	0.233558306592439	ENSSSCG00000004890/ENSSSCG00000027030/ENSSSCG00000007032/ENSSSCG00000016233/ENSSSCG00000006289	SERPINB2/BDKRB2/PLAT/SERPINE2/F5	ssc:100519286/ssc:110255240/ssc:397121/ssc:397542/ssc:397217	5
ssc04975	Fat digestion and absorption	3/159	15/4942	0.0111844572189488	0.233558306592439	ENSSSCG00000005423/ENSSSCG00000015405/ENSSSCG00000003839	ABCA1/CD36/ENSSSCG00000003839	ssc:100152112/ssc:733702/ssc:100512419	3
ssc05418	Fluid shear stress and atherosclerosis	8/159	96/4942	0.0115814036326829	0.233558306592439	ENSSSCG00000007722/ENSSSCG00000001695/ENSSSCG00000038594/ENSSSCG00000017723/ENSSSCG00000007032/ENSSSCG00000038911/ENSSSCG00000038774/ENSSSCG00000028331	NCF1/VEGFA/ENSSSCG00000038594/CCL2/PLAT/KLF2/MAPK13/IL1R2	ssc:100134857/ssc:397157/ssc:397528/ssc:397422/ssc:397121/ssc:100174959/ssc:100155841/ssc:100628112	8
ssc05144	Malaria	4/159	30/4942	0.0147281145656015	0.256094426326255	ENSSSCG00000015405/ENSSSCG00000008953/ENSSSCG00000017723/ENSSSCG00000006288	CD36/CXCL8/CCL2/SELP	ssc:733702/ssc:396880/ssc:397422/ssc:397150	4
ssc04657	IL-17 signaling pathway	6/159	64/4942	0.0162351448434939	0.256094426326255	ENSSSCG00000004420/ENSSSCG00000008953/ENSSSCG00000017723/ENSSSCG00000023852/ENSSSCG00000012967/ENSSSCG00000038774	TRAF3IP2/CXCL8/CCL2/CCL17/FOSL1/MAPK13	ssc:100157000/ssc:396880/ssc:397422/ssc:780408/ssc:100525205/ssc:100155841	6
ssc04979	Cholesterol metabolism	4/159	31/4942	0.0164963816005995	0.256094426326255	ENSSSCG00000006238/ENSSSCG00000013599/ENSSSCG00000005423/ENSSSCG00000015405	CYP7A1/ANGPTL4/ABCA1/CD36	ssc:448985/ssc:397628/ssc:100152112/ssc:733702	4
ssc05202	Transcriptional misregulation in cancer	9/159	123/4942	0.0169318628976036	0.256094426326255	ENSSSCG00000035357/novel.103/ENSSSCG00000005965/ENSSSCG00000008953/ENSSSCG00000016338/ENSSSCG00000007032/ENSSSCG00000024591/ENSSSCG00000028331/ENSSSCG00000047841	BCL2L1/-/MYC/CXCL8/PER2/PLAT/ETV1/IL1R2/ENSSSCG00000047841	ssc:397536/ssc:448812/ssc:448810/ssc:396880/ssc:100154609/ssc:397121/ssc:100513560/ssc:100628112/ssc:100525821	9
ssc01230	Biosynthesis of amino acids	5/159	54/4942	0.0288018165733247	0.391938997328612	ENSSSCG00000004195/ENSSSCG00000036865/ENSSSCG00000015340/ENSSSCG00000002294/ENSSSCG00000005287	ARG1/SDS/ASNS/ARG2/PSAT1	ssc:397115/ssc:100155595/ssc:100312961/ssc:100155893/ssc:100154160	5
ssc04662	B cell receptor signaling pathway	6/159	73/4942	0.0291524874046075	0.391938997328612	ENSSSCG00000045883/ENSSSCG00000029231/ENSSSCG00000039956/ENSSSCG00000036017/ENSSSCG00000045878/ENSSSCG00000028802	ENSSSCG00000045883/ENSSSCG00000029231/ENSSSCG00000039956/ENSSSCG00000036017/ENSSSCG00000045878/ENSSSCG00000028802	ssc:100521529/ssc:100521529/ssc:100622460/ssc:100622460/ssc:100522579/ssc:100622710	6
ssc04550	Signaling pathways regulating pluripotency of stem cells	6/159	76/4942	0.0346334277969577	0.441120501413883	ENSSSCG00000005965/ENSSSCG00000016140/ENSSSCG00000039514/ENSSSCG00000039198/ENSSSCG00000038774/ENSSSCG00000035077	MYC/FZD5/ID3/PCGF2/MAPK13/INHBA	ssc:448810/ssc:100519058/ssc:100626978/ssc:100628192/ssc:100155841/ssc:397093	6
ssc05200	Pathways in cancer	17/159	336/4942	0.0406102730234721	0.491384303584012	ENSSSCG00000005457/ENSSSCG00000015444/ENSSSCG00000035357/ENSSSCG00000005965/ENSSSCG00000001695/ENSSSCG00000016140/ENSSSCG00000008953/ENSSSCG00000009477/ENSSSCG00000009148/ENSSSCG00000007067/ENSSSCG00000004791/ENSSSCG00000027030/ENSSSCG00000016832/ENSSSCG00000000843/ENSSSCG00000001573/ENSSSCG00000001963/ENSSSCG00000009045	LPAR1/LAMB1/BCL2L1/MYC/VEGFA/FZD5/CXCL8/EDNRB/LEF1/JAG1/RASGRP1/BDKRB2/IL7R/TXNRD1/PIM1/EGLN3/HHIP	ssc:100512581/ssc:396707/ssc:397536/ssc:448810/ssc:397157/ssc:100519058/ssc:396880/ssc:414911/ssc:100170126/ssc:100156773/ssc:100522721/ssc:110255240/ssc:100271930/ssc:396681/ssc:100157844/ssc:100152368/ssc:100525059	17
ssc04721	Synaptic vesicle cycle	4/159	42/4942	0.044772283252947	0.515947264153008	ENSSSCG00000013119/ENSSSCG00000017797/ENSSSCG00000013296/ENSSSCG00000006138	STX3/SLC6A4/SLC1A2/ATP6V0D2	ssc:100520886/ssc:100517307/ssc:100627068/ssc:100521494	4
ssc00240	Pyrimidine metabolism	4/159	44/4942	0.0517141547517772	0.551324490688109	ENSSSCG00000021259/ENSSSCG00000039867/ENSSSCG00000008092/ENSSSCG00000030388	CDA/UCK2/NT5DC4/UPP1	ssc:100515954/ssc:110260302/ssc:100517885/ssc:100625277	4
ssc05323	Rheumatoid arthritis	5/159	64/4942	0.0539142151856054	0.551324490688109	ENSSSCG00000037449/ENSSSCG00000001695/ENSSSCG00000008953/ENSSSCG00000017723/ENSSSCG00000006138	CSF1/VEGFA/CXCL8/CCL2/ATP6V0D2	ssc:100513084/ssc:397157/ssc:396880/ssc:397422/ssc:100521494	5
ssc04640	Hematopoietic cell lineage	4/159	45/4942	0.0553936224689445	0.551324490688109	ENSSSCG00000015405/ENSSSCG00000037449/ENSSSCG00000016832/ENSSSCG00000028331	CD36/CSF1/IL7R/IL1R2	ssc:733702/ssc:100513084/ssc:100271930/ssc:100628112	4
ssc01232	Nucleotide metabolism	5/159	65/4942	0.0569550093686063	0.551324490688109	ENSSSCG00000021259/ENSSSCG00000040337/ENSSSCG00000039867/ENSSSCG00000008092/ENSSSCG00000030388	CDA/AK4/UCK2/NT5DC4/UPP1	ssc:100515954/ssc:733667/ssc:110260302/ssc:100517885/ssc:100625277	5
ssc00220	Arginine biosynthesis	2/159	13/4942	0.0636014263827677	0.556259844237395	ENSSSCG00000004195/ENSSSCG00000002294	ARG1/ARG2	ssc:397115/ssc:100155893	2
ssc04977	Vitamin digestion and absorption	2/159	13/4942	0.0636014263827677	0.556259844237395	ENSSSCG00000007874/ENSSSCG00000008550	ABCC1/SLC5A6	ssc:733619/ssc:100522014	2
ssc04390	Hippo signaling pathway	6/159	89/4942	0.0658123501441821	0.556259844237395	ENSSSCG00000005965/ENSSSCG00000016140/ENSSSCG00000009148/ENSSSCG00000008952/ENSSSCG00000001027/ENSSSCG00000027206	MYC/FZD5/LEF1/RASSF6/BMP6/PARD6B	ssc:448810/ssc:100519058/ssc:100170126/ssc:100525351/ssc:100155536/ssc:100151957	6
ssc04350	TGF-beta signaling pathway	5/159	68/4942	0.0666592375325804	0.556259844237395	ENSSSCG00000005965/ENSSSCG00000039514/ENSSSCG00000014869/ENSSSCG00000001027/ENSSSCG00000035077	MYC/ID3/LRRC32/BMP6/INHBA	ssc:448810/ssc:100626978/ssc:100522452/ssc:100155536/ssc:397093	5
ssc00590	Arachidonic acid metabolism	3/159	30/4942	0.0704058560778462	0.56733257032124	ENSSSCG00000010404/ENSSSCG00000005533/ENSSSCG00000005688	ALOX5/PTGS1/PTGES	ssc:100156205/ssc:397541/ssc:654407	3
ssc00061	Fatty acid biosynthesis	2/159	14/4942	0.072674833388258	0.56733257032124	ENSSSCG00000016223/ENSSSCG00000012583	ACSL3/ACSL4	ssc:100233169/ssc:448980	2
ssc05219	Bladder cancer	3/159	31/4942	0.0761818712004085	0.576125400953089	ENSSSCG00000005965/ENSSSCG00000001695/ENSSSCG00000008953	MYC/VEGFA/CXCL8	ssc:448810/ssc:397157/ssc:396880	3
ssc04920	Adipocytokine signaling pathway	4/159	51/4942	0.0803281284927106	0.584786601200972	ENSSSCG00000016223/ENSSSCG00000015405/ENSSSCG00000012583/ENSSSCG00000025729	ACSL3/CD36/ACSL4/IRS1	ssc:100233169/ssc:733702/ssc:448980/ssc:100512686	4
ssc00260	Glycine, serine and threonine metabolism	3/159	32/4942	0.0821601009951779	0.584786601200972	ENSSSCG00000036865/ENSSSCG00000005287/ENSSSCG00000049464	SDS/PSAT1/ENSSSCG00000049464	ssc:100155595/ssc:100154160/ssc:106505596	3
ssc05417	Lipid and atherosclerosis	9/159	166/4942	0.08562448855171	0.592032177986109	ENSSSCG00000005423/ENSSSCG00000015405/ENSSSCG00000007722/ENSSSCG00000027745/ENSSSCG00000035357/ENSSSCG00000008953/ENSSSCG00000017723/ENSSSCG00000038774/ENSSSCG00000006288	ABCA1/CD36/NCF1/ABCG1/BCL2L1/CXCL8/CCL2/MAPK13/SELP	ssc:100152112/ssc:733702/ssc:100134857/ssc:100620416/ssc:397536/ssc:396880/ssc:397422/ssc:100155841/ssc:397150	9
ssc04933	AGE-RAGE signaling pathway in diabetic complications	5/159	75/4942	0.092648230724572	0.619265969723198	ENSSSCG00000001695/ENSSSCG00000008953/ENSSSCG00000017723/ENSSSCG00000001573/ENSSSCG00000038774	VEGFA/CXCL8/CCL2/PIM1/MAPK13	ssc:397157/ssc:396880/ssc:397422/ssc:100157844/ssc:100155841	5
ssc04068	FoxO signaling pathway	6/159	98/4942	0.0946811606601583	0.619265969723198	ENSSSCG00000024388/ENSSSCG00000005981/ENSSSCG00000025729/ENSSSCG00000016832/ENSSSCG00000038911/ENSSSCG00000038774	BNIP3/FBXO32/IRS1/IL7R/KLF2/MAPK13	ssc:100624868/ssc:733657/ssc:100512686/ssc:100271930/ssc:100174959/ssc:100155841	6
ssc04216	Ferroptosis	3/159	35/4942	0.101244388665393	0.62823441171859	ENSSSCG00000032622/ENSSSCG00000016223/ENSSSCG00000012583	SLC39A14/ACSL3/ACSL4	ssc:100152468/ssc:100233169/ssc:448980	3
ssc05217	Basal cell carcinoma	3/159	35/4942	0.101244388665393	0.62823441171859	ENSSSCG00000016140/ENSSSCG00000009148/ENSSSCG00000009045	FZD5/LEF1/HHIP	ssc:100519058/ssc:100170126/ssc:100525059	3
ssc04750	Inflammatory mediator regulation of TRP channels	4/159	57/4942	0.109906049177058	0.6649315975212	ENSSSCG00000021206/ENSSSCG00000027030/ENSSSCG00000040207/ENSSSCG00000038774	IL1RAP/BDKRB2/P2RY2/MAPK13	ssc:100628318/ssc:110255240/ssc:450248/ssc:100155841	4
ssc04512	ECM-receptor interaction	3/159	37/4942	0.114858467535665	0.677541217563784	ENSSSCG00000015444/ENSSSCG00000015405/ENSSSCG00000038594	LAMB1/CD36/ENSSSCG00000038594	ssc:396707/ssc:733702/ssc:397528	3
ssc05221	Acute myeloid leukemia	4/159	59/4942	0.120715547415416	0.677541217563784	ENSSSCG00000005965/ENSSSCG00000009148/ENSSSCG00000016338/ENSSSCG00000001573	MYC/LEF1/PER2/PIM1	ssc:448810/ssc:100170126/ssc:100154609/ssc:100157844	4
ssc00983	Drug metabolism - other enzymes	3/159	38/4942	0.121912158401548	0.677541217563784	ENSSSCG00000021259/ENSSSCG00000039867/ENSSSCG00000030388	CDA/UCK2/UPP1	ssc:100515954/ssc:110260302/ssc:100625277	3
ssc00250	Alanine, aspartate and glutamate metabolism	2/159	19/4942	0.123189312284324	0.677541217563784	ENSSSCG00000015340/ENSSSCG00000008902	ASNS/PPAT	ssc:100312961/ssc:100522503	2
ssc04218	Cellular senescence	7/159	131/4942	0.128023649668222	0.678386617218358	ENSSSCG00000004420/novel.103/ENSSSCG00000005965/ENSSSCG00000008953/ENSSSCG00000007366/ENSSSCG00000026733/ENSSSCG00000038774	TRAF3IP2/-/MYC/CXCL8/MYBL2/HIPK2/MAPK13	ssc:100157000/ssc:448812/ssc:448810/ssc:396880/ssc:100157175/ssc:100627515/ssc:100155841	7
ssc00561	Glycerolipid metabolism	3/159	39/4942	0.129120871927842	0.678386617218358	ENSSSCG00000012202/ENSSSCG00000003839/ENSSSCG00000009233	ENSSSCG00000012202/ENSSSCG00000003839/GPAT3	ssc:100233182/ssc:100512419/ssc:100524266	3
ssc04062	Chemokine signaling pathway	7/159	132/4942	0.131752772765549	0.678386617218358	ENSSSCG00000007722/ENSSSCG00000016184/ENSSSCG00000008953/ENSSSCG00000002821/ENSSSCG00000017723/ENSSSCG00000016183/ENSSSCG00000023852	NCF1/ENSSSCG00000016184/CXCL8/CCL22/CCL2/ENSSSCG00000016183/CCL17	ssc:100134857/ssc:100124654/ssc:396880/ssc:100516016/ssc:397422/ssc:100515345/ssc:780408	7
ssc04514	Cell adhesion molecules	4/159	63/4942	0.143629904850996	0.724134103623773	ENSSSCG00000038594/ENSSSCG00000006287/ENSSSCG00000006288/ENSSSCG00000017934	ENSSSCG00000038594/SELL/SELP/ENSSSCG00000017934	ssc:397528/ssc:100127147/ssc:397150/ssc:100127486	4
ssc05205	Proteoglycans in cancer	7/159	136/4942	0.147204212807705	0.727008561213564	ENSSSCG00000031769/ENSSSCG00000005965/ENSSSCG00000001695/ENSSSCG00000016140/novel.257/ENSSSCG00000038594/ENSSSCG00000038774	CTTN/MYC/VEGFA/FZD5/-/ENSSSCG00000038594/MAPK13	ssc:100737993/ssc:448810/ssc:397157/ssc:100519058/ssc:100516456/ssc:397528/ssc:100155841	7
ssc04913	Ovarian steroidogenesis	2/159	22/4942	0.156545009878897	0.757677847813861	ENSSSCG00000010404/ENSSSCG00000001027	ALOX5/BMP6	ssc:100156205/ssc:100155536	2
ssc04630	JAK-STAT signaling pathway	5/159	90/4942	0.162841471518061	0.772698747203349	ENSSSCG00000035357/ENSSSCG00000005965/ENSSSCG00000016832/ENSSSCG00000001573/ENSSSCG00000009997	BCL2L1/MYC/IL7R/PIM1/OSM	ssc:397536/ssc:448810/ssc:100271930/ssc:100157844/ssc:100152038	5
ssc05206	MicroRNAs in cancer	6/159	120/4942	0.188471483396688	0.839834808328547	ENSSSCG00000007874/ENSSSCG00000005965/ENSSSCG00000001695/ENSSSCG00000006132/ENSSSCG00000025729/ENSSSCG00000001573	ABCC1/MYC/VEGFA/MMP16/IRS1/PIM1	ssc:733619/ssc:448810/ssc:397157/ssc:100153257/ssc:100512686/ssc:100157844	6
ssc01212	Fatty acid metabolism	3/159	47/4942	0.191515871749989	0.839834808328547	ENSSSCG00000010554/ENSSSCG00000016223/ENSSSCG00000012583	SCD/ACSL3/ACSL4	ssc:396670/ssc:100233169/ssc:448980	3
ssc04151	PI3K-Akt signaling pathway	9/159	200/4942	0.193767040917055	0.839834808328547	ENSSSCG00000005457/ENSSSCG00000015444/ENSSSCG00000035357/ENSSSCG00000037449/ENSSSCG00000005965/ENSSSCG00000001695/ENSSSCG00000025729/ENSSSCG00000016832/ENSSSCG00000009997	LPAR1/LAMB1/BCL2L1/CSF1/MYC/VEGFA/IRS1/IL7R/OSM	ssc:100512581/ssc:396707/ssc:397536/ssc:100513084/ssc:448810/ssc:397157/ssc:100512686/ssc:100271930/ssc:100152038	9
ssc04310	Wnt signaling pathway	5/159	96/4942	0.195607404842313	0.839834808328547	ENSSSCG00000005965/ENSSSCG00000016140/ENSSSCG00000009148/ENSSSCG00000011642/ENSSSCG00000012967	MYC/FZD5/LEF1/RYK/FOSL1	ssc:448810/ssc:100519058/ssc:100170126/ssc:100523513/ssc:100525205	5
ssc04015	Rap1 signaling pathway	6/159	122/4942	0.198397138329768	0.839834808328547	ENSSSCG00000005457/ENSSSCG00000037449/ENSSSCG00000001695/ENSSSCG00000035051/ENSSSCG00000027206/ENSSSCG00000038774	LPAR1/CSF1/VEGFA/ADORA2B/PARD6B/MAPK13	ssc:100512581/ssc:100513084/ssc:397157/ssc:606745/ssc:100151957/ssc:100155841	6
ssc04072	Phospholipase D signaling pathway	5/159	97/4942	0.201282722657255	0.839834808328547	ENSSSCG00000005457/ENSSSCG00000016184/ENSSSCG00000008953/ENSSSCG00000003839/ENSSSCG00000016183	LPAR1/ENSSSCG00000016184/CXCL8/ENSSSCG00000003839/ENSSSCG00000016183	ssc:100512581/ssc:100124654/ssc:396880/ssc:100512419/ssc:100515345	5
ssc04668	TNF signaling pathway	5/159	97/4942	0.201282722657255	0.839834808328547	ENSSSCG00000037449/ENSSSCG00000020705/ENSSSCG00000007067/ENSSSCG00000017723/ENSSSCG00000038774	CSF1/MAP3K8/JAG1/CCL2/MAPK13	ssc:100513084/ssc:100622217/ssc:100156773/ssc:397422/ssc:100155841	5
ssc05230	Central carbon metabolism in cancer	3/159	49/4942	0.20816847440864	0.853843572998152	ENSSSCG00000003105/ENSSSCG00000005965/ENSSSCG00000024018	SLC1A5/MYC/SLC16A3	ssc:641348/ssc:448810/ssc:100158243	3
ssc05216	Thyroid cancer	2/159	28/4942	0.22705438083593	0.915786002704916	ENSSSCG00000005965/ENSSSCG00000009148	MYC/LEF1	ssc:448810/ssc:100170126	2
ssc04726	Serotonergic synapse	3/159	52/4942	0.233715803320465	0.927200400058238	ENSSSCG00000010404/ENSSSCG00000017797/ENSSSCG00000005533	ALOX5/SLC6A4/PTGS1	ssc:100156205/ssc:100517307/ssc:397541	3
ssc04961	Endocrine and other factor-regulated calcium reabsorption	2/159	29/4942	0.23907040297736	0.933145766460018	ENSSSCG00000020864/ENSSSCG00000027030	VDR/BDKRB2	ssc:396628/ssc:110255240	2
ssc05142	Chagas disease	4/159	79/4942	0.248849684456748	0.955898787913221	ENSSSCG00000008953/ENSSSCG00000027030/ENSSSCG00000017723/ENSSSCG00000038774	CXCL8/BDKRB2/CCL2/MAPK13	ssc:396880/ssc:110255240/ssc:397422/ssc:100155841	4
ssc05412	Arrhythmogenic right ventricular cardiomyopathy	2/159	31/4942	0.263182422296669	0.980349696233425	ENSSSCG00000005994/ENSSSCG00000009148	SNTB1/LEF1	ssc:100154009/ssc:100170126	2
ssc04931	Insulin resistance	4/159	82/4942	0.270267647945917	0.980349696233425	ENSSSCG00000015405/ENSSSCG00000007469/ENSSSCG00000025729/ENSSSCG00000039862	CD36/PTPN1/IRS1/TRIB3	ssc:733702/ssc:396667/ssc:100512686/ssc:100518810	4
ssc04613	Neutrophil extracellular trap formation	5/159	109/4942	0.273163476674699	0.980349696233425	ENSSSCG00000007722/ENSSSCG00000038774/ENSSSCG00000033606/ENSSSCG00000006288/ENSSSCG00000047841	NCF1/MAPK13/H2AC6/SELP/ENSSSCG00000047841	ssc:100134857/ssc:100155841/ssc:110261482/ssc:397150/ssc:100525821	5
ssc05145	Toxoplasmosis	4/159	83/4942	0.277481211218054	0.980349696233425	ENSSSCG00000010404/ENSSSCG00000015444/ENSSSCG00000035357/ENSSSCG00000038774	ALOX5/LAMB1/BCL2L1/MAPK13	ssc:100156205/ssc:396707/ssc:397536/ssc:100155841	4
ssc05225	Hepatocellular carcinoma	5/159	110/4942	0.279405508526216	0.980349696233425	ENSSSCG00000035357/ENSSSCG00000005965/ENSSSCG00000016140/ENSSSCG00000009148/ENSSSCG00000000843	BCL2L1/MYC/FZD5/LEF1/TXNRD1	ssc:397536/ssc:448810/ssc:100519058/ssc:100170126/ssc:396681	5
ssc00330	Arginine and proline metabolism	2/159	33/4942	0.287309693175048	0.980349696233425	ENSSSCG00000004195/ENSSSCG00000002294	ARG1/ARG2	ssc:397115/ssc:100155893	2
ssc00480	Glutathione metabolism	2/159	33/4942	0.287309693175048	0.980349696233425	ENSSSCG00000022742/ENSSSCG00000036438	PRDX6/GPX3	ssc:399538/ssc:396598	2
ssc00230	Purine metabolism	4/159	85/4942	0.292000490917531	0.980349696233425	ENSSSCG00000040337/ENSSSCG00000016929/ENSSSCG00000008092/ENSSSCG00000008902	AK4/PDE4D/NT5DC4/PPAT	ssc:733667/ssc:100037967/ssc:100517885/ssc:100522503	4
ssc04916	Melanogenesis	3/159	59/4942	0.295096182601277	0.980349696233425	ENSSSCG00000016140/ENSSSCG00000009477/ENSSSCG00000009148	FZD5/EDNRB/LEF1	ssc:100519058/ssc:414911/ssc:100170126	3
ssc00071	Fatty acid degradation	2/159	34/4942	0.299347928777065	0.980349696233425	ENSSSCG00000016223/ENSSSCG00000012583	ACSL3/ACSL4	ssc:100233169/ssc:448980	2
ssc04923	Regulation of lipolysis in adipocytes	2/159	35/4942	0.311354203935348	0.980349696233425	ENSSSCG00000025729/ENSSSCG00000005533	IRS1/PTGS1	ssc:100512686/ssc:397541	2
ssc04115	p53 signaling pathway	3/159	61/4942	0.312878290365696	0.980349696233425	ENSSSCG00000035357/novel.103/ENSSSCG00000029521	BCL2L1/-/CD82	ssc:397536/ssc:448812/ssc:100270689	3
ssc05224	Breast cancer	4/159	88/4942	0.313963050386734	0.980349696233425	ENSSSCG00000005965/ENSSSCG00000016140/ENSSSCG00000009148/ENSSSCG00000007067	MYC/FZD5/LEF1/JAG1	ssc:448810/ssc:100519058/ssc:100170126/ssc:100156773	4
ssc00670	One carbon pool by folate	2/159	36/4942	0.323318164454322	0.980349696233425	ENSSSCG00000004092/ENSSSCG00000049464	MTHFD1L/ENSSSCG00000049464	ssc:100154722/ssc:106505596	2
ssc05207	Chemical carcinogenesis - receptor activation	5/159	118/4942	0.330219013126106	0.980349696233425	ENSSSCG00000005965/ENSSSCG00000001695/ENSSSCG00000020864/ENSSSCG00000007067/ENSSSCG00000004262	MYC/VEGFA/VDR/JAG1/KPNA5	ssc:448810/ssc:397157/ssc:396628/ssc:100156773/ssc:397220	5
ssc04020	Calcium signaling pathway	5/159	119/4942	0.336650372307408	0.980349696233425	ENSSSCG00000009399/ENSSSCG00000001695/ENSSSCG00000009477/ENSSSCG00000027030/ENSSSCG00000035051	CYSLTR2/VEGFA/EDNRB/BDKRB2/ADORA2B	ssc:397243/ssc:397157/ssc:414911/ssc:110255240/ssc:606745	5
ssc04964	Proximal tubule bicarbonate reclamation	1/159	13/4942	0.34665726897809	0.980349696233425	ENSSSCG00000023186	CA4	ssc:100511956	1
ssc05150	Staphylococcus aureus infection	2/159	38/4942	0.347081146509491	0.980349696233425	ENSSSCG00000029990/ENSSSCG00000006288	DEFB1/SELP	ssc:404699/ssc:397150	2
ssc00270	Cysteine and methionine metabolism	2/159	39/4942	0.358862782973363	0.980349696233425	ENSSSCG00000036865/ENSSSCG00000005287	SDS/PSAT1	ssc:100155595/ssc:100154160	2
ssc05034	Alcoholism	4/159	95/4942	0.365650300814845	0.980349696233425	ENSSSCG00000035051/ENSSSCG00000006215/ENSSSCG00000033606/ENSSSCG00000047841	ADORA2B/CRH/H2AC6/ENSSSCG00000047841	ssc:606745/ssc:100127468/ssc:110261482/ssc:100525821	4
ssc04670	Leukocyte transendothelial migration	3/159	67/4942	0.366255253320373	0.980349696233425	ENSSSCG00000007722/ENSSSCG00000038774/ENSSSCG00000017934	NCF1/MAPK13/ENSSSCG00000017934	ssc:100134857/ssc:100155841/ssc:100127486	3
ssc00564	Glycerophospholipid metabolism	3/159	70/4942	0.392737987161266	0.980349696233425	ENSSSCG00000003839/ENSSSCG00000009231/ENSSSCG00000009233	ENSSSCG00000003839/CDS1/GPAT3	ssc:100512419/ssc:733582/ssc:100524266	3
ssc05222	Small cell lung cancer	3/159	70/4942	0.392737987161266	0.980349696233425	ENSSSCG00000015444/ENSSSCG00000035357/ENSSSCG00000005965	LAMB1/BCL2L1/MYC	ssc:396707/ssc:397536/ssc:448810	3
ssc04360	Axon guidance	4/159	100/4942	0.402535338136945	0.980349696233425	ENSSSCG00000008749/ENSSSCG00000024001/ENSSSCG00000011642/ENSSSCG00000027206	SLIT2/PLXNA1/RYK/PARD6B	ssc:100620577/ssc:100624579/ssc:100523513/ssc:100151957	4
ssc00100	Steroid biosynthesis	1/159	16/4942	0.407878361549575	0.980349696233425	ENSSSCG00000028517	SC5D	ssc:100520925	1
ssc00450	Selenocompound metabolism	1/159	16/4942	0.407878361549575	0.980349696233425	ENSSSCG00000000843	TXNRD1	ssc:396681	1
ssc00830	Retinol metabolism	1/159	16/4942	0.407878361549575	0.980349696233425	ENSSSCG00000010475	CYP26A1	ssc:100124374	1
ssc04010	MAPK signaling pathway	7/159	190/4942	0.412352911681967	0.980349696233425	ENSSSCG00000021206/ENSSSCG00000037449/ENSSSCG00000005965/ENSSSCG00000001695/ENSSSCG00000020705/ENSSSCG00000004791/ENSSSCG00000038774	IL1RAP/CSF1/MYC/VEGFA/MAP3K8/RASGRP1/MAPK13	ssc:100628318/ssc:100513084/ssc:448810/ssc:397157/ssc:100622217/ssc:100522721/ssc:100155841	7
ssc04370	VEGF signaling pathway	2/159	44/4942	0.416477308254016	0.980349696233425	ENSSSCG00000001695/ENSSSCG00000038774	VEGFA/MAPK13	ssc:397157/ssc:100155841	2
ssc04936	Alcoholic liver disease	4/159	102/4942	0.417199240491455	0.980349696233425	ENSSSCG00000010554/ENSSSCG00000008953/ENSSSCG00000009148/ENSSSCG00000038774	SCD/CXCL8/LEF1/MAPK13	ssc:396670/ssc:396880/ssc:100170126/ssc:100155841	4
ssc05215	Prostate cancer	3/159	73/4942	0.418940421800633	0.980349696233425	ENSSSCG00000009148/ENSSSCG00000007032/ENSSSCG00000028331	LEF1/PLAT/IL1R2	ssc:100170126/ssc:397121/ssc:100628112	3
ssc00532	Glycosaminoglycan biosynthesis - chondroitin sulfate / dermatan sulfate	1/159	17/4942	0.426990692145113	0.980349696233425	ENSSSCG00000029482	CHST15	ssc:100152393	1
ssc01040	Biosynthesis of unsaturated fatty acids	1/159	17/4942	0.426990692145113	0.980349696233425	ENSSSCG00000010554	SCD	ssc:396670	1
ssc04392	Hippo signaling pathway - multiple species	1/159	17/4942	0.426990692145113	0.980349696233425	ENSSSCG00000008952	RASSF6	ssc:100525351	1
ssc04981	Folate transport and metabolism	1/159	17/4942	0.426990692145113	0.980349696233425	ENSSSCG00000007874	ABCC1	ssc:733619	1
ssc04659	Th17 cell differentiation	3/159	74/4942	0.42759596561532	0.980349696233425	ENSSSCG00000021206/ENSSSCG00000038774/ENSSSCG00000004576	IL1RAP/MAPK13/RORA	ssc:100628318/ssc:100155841/ssc:100156637	3
ssc04966	Collecting duct acid secretion	1/159	19/4942	0.46339546275813	0.980349696233425	ENSSSCG00000006138	ATP6V0D2	ssc:100521494	1
ssc04928	Parathyroid hormone synthesis, secretion and action	3/159	79/4942	0.470145995044902	0.980349696233425	ENSSSCG00000020864/ENSSSCG00000016929/ENSSSCG00000006132	VDR/PDE4D/MMP16	ssc:396628/ssc:100037967/ssc:100153257	3
ssc05213	Endometrial cancer	2/159	49/4942	0.471410799411364	0.980349696233425	ENSSSCG00000005965/ENSSSCG00000009148	MYC/LEF1	ssc:448810/ssc:100170126	2
ssc04081	Hormone signaling	3/159	81/4942	0.486776050283646	0.980349696233425	ENSSSCG00000036201/ENSSSCG00000025729/ENSSSCG00000006215	NPR3/IRS1/CRH	ssc:100626363/ssc:100512686/ssc:100127468	3
ssc04024	cAMP signaling pathway	4/159	112/4942	0.489014058745812	0.980349696233425	ENSSSCG00000016929/ENSSSCG00000032438/ENSSSCG00000006215/ENSSSCG00000009045	PDE4D/FFAR2/CRH/HHIP	ssc:100037967/ssc:100126285/ssc:100127468/ssc:100525059	4
ssc05134	Legionellosis	2/159	51/4942	0.492512771737737	0.980349696233425	ENSSSCG00000024388/ENSSSCG00000008953	BNIP3/CXCL8	ssc:100624868/ssc:396880	2
ssc05163	Human cytomegalovirus infection	6/159	175/4942	0.496872139015276	0.980349696233425	ENSSSCG00000016184/ENSSSCG00000005965/ENSSSCG00000001695/ENSSSCG00000008953/ENSSSCG00000017723/ENSSSCG00000038774	ENSSSCG00000016184/MYC/VEGFA/CXCL8/CCL2/MAPK13	ssc:100124654/ssc:448810/ssc:397157/ssc:396880/ssc:397422/ssc:100155841	6
ssc00140	Steroid hormone biosynthesis	1/159	21/4942	0.497500967749885	0.980349696233425	ENSSSCG00000006238	CYP7A1	ssc:448985	1
ssc05340	Primary immunodeficiency	1/159	21/4942	0.497500967749885	0.980349696233425	ENSSSCG00000016832	IL7R	ssc:100271930	1
ssc04664	Fc epsilon RI signaling pathway	2/159	52/4942	0.502864650474427	0.980349696233425	ENSSSCG00000010404/ENSSSCG00000038774	ALOX5/MAPK13	ssc:100156205/ssc:100155841	2
ssc04066	HIF-1 signaling pathway	3/159	83/4942	0.503154763739444	0.980349696233425	ENSSSCG00000001695/ENSSSCG00000012277/ENSSSCG00000001963	VEGFA/TIMP1/EGLN3	ssc:397157/ssc:396862/ssc:100152368	3
ssc04620	Toll-like receptor signaling pathway	3/159	83/4942	0.503154763739444	0.980349696233425	ENSSSCG00000008953/ENSSSCG00000020705/ENSSSCG00000038774	CXCL8/MAP3K8/MAPK13	ssc:396880/ssc:100622217/ssc:100155841	3
ssc04935	Growth hormone synthesis, secretion and action	3/159	84/4942	0.511244697787054	0.980349696233425	novel.103/ENSSSCG00000025729/ENSSSCG00000038774	-/IRS1/MAPK13	ssc:448812/ssc:100512686/ssc:100155841	3
ssc01523	Antifolate resistance	1/159	22/4942	0.513736965743742	0.980349696233425	ENSSSCG00000007874	ABCC1	ssc:733619	1
ssc04960	Aldosterone-regulated sodium reabsorption	1/159	22/4942	0.513736965743742	0.980349696233425	ENSSSCG00000025729	IRS1	ssc:100512686	1
ssc04926	Relaxin signaling pathway	3/159	85/4942	0.51926582730667	0.980349696233425	ENSSSCG00000001695/ENSSSCG00000009477/ENSSSCG00000038774	VEGFA/EDNRB/MAPK13	ssc:397157/ssc:414911/ssc:100155841	3
ssc03272	Virion - Hepatitis viruses	1/159	23/4942	0.529451563802023	0.980349696233425	ENSSSCG00000017934	ENSSSCG00000017934	ssc:100127486	1
ssc04611	Platelet activation	3/159	87/4942	0.535094780526744	0.980349696233425	ENSSSCG00000004791/ENSSSCG00000005533/ENSSSCG00000038774	RASGRP1/PTGS1/MAPK13	ssc:100522721/ssc:397541/ssc:100155841	3
ssc05167	Kaposi sarcoma-associated herpesvirus infection	5/159	151/4942	0.539158645924245	0.980349696233425	ENSSSCG00000005965/ENSSSCG00000001695/ENSSSCG00000008953/ENSSSCG00000009148/ENSSSCG00000038774	MYC/VEGFA/CXCL8/LEF1/MAPK13	ssc:448810/ssc:397157/ssc:396880/ssc:100170126/ssc:100155841	5
ssc01521	EGFR tyrosine kinase inhibitor resistance	2/159	56/4942	0.542894363443202	0.980349696233425	ENSSSCG00000035357/ENSSSCG00000001695	BCL2L1/VEGFA	ssc:397536/ssc:397157	2
ssc04625	C-type lectin receptor signaling pathway	3/159	88/4942	0.542899429825804	0.980349696233425	ENSSSCG00000002821/ENSSSCG00000023852/ENSSSCG00000038774	CCL22/CCL17/MAPK13	ssc:100516016/ssc:780408/ssc:100155841	3
ssc04660	T cell receptor signaling pathway	3/159	88/4942	0.542899429825804	0.980349696233425	ENSSSCG00000020705/ENSSSCG00000004791/ENSSSCG00000038774	MAP3K8/RASGRP1/MAPK13	ssc:100622217/ssc:100522721/ssc:100155841	3
ssc05226	Gastric cancer	3/159	88/4942	0.542899429825804	0.980349696233425	ENSSSCG00000005965/ENSSSCG00000016140/ENSSSCG00000009148	MYC/FZD5/LEF1	ssc:448810/ssc:100519058/ssc:100170126	3
ssc00785	Lipoic acid metabolism	1/159	24/4942	0.544661403475835	0.980349696233425	ENSSSCG00000049464	ENSSSCG00000049464	ssc:106505596	1
ssc00860	Porphyrin metabolism	1/159	24/4942	0.544661403475835	0.980349696233425	ENSSSCG00000032999	FXN	ssc:110255665	1
ssc04215	Apoptosis - multiple species	1/159	24/4942	0.544661403475835	0.980349696233425	ENSSSCG00000035357	BCL2L1	ssc:397536	1
ssc04622	RIG-I-like receptor signaling pathway	2/159	57/4942	0.55254921886646	0.980349696233425	ENSSSCG00000008953/ENSSSCG00000038774	CXCL8/MAPK13	ssc:396880/ssc:100155841	2
ssc04658	Th1 and Th2 cell differentiation	2/159	58/4942	0.562060642017309	0.980349696233425	ENSSSCG00000007067/ENSSSCG00000038774	JAG1/MAPK13	ssc:100156773/ssc:100155841	2
ssc05133	Pertussis	2/159	58/4942	0.562060642017309	0.980349696233425	ENSSSCG00000008953/ENSSSCG00000038774	CXCL8/MAPK13	ssc:396880/ssc:100155841	2
ssc00760	Nicotinate and nicotinamide metabolism	1/159	26/4942	0.573630751147174	0.980349696233425	ENSSSCG00000008092	NT5DC4	ssc:100517885	1
ssc04520	Adherens junction	2/159	60/4942	0.580650123542081	0.980349696233425	ENSSSCG00000007469/ENSSSCG00000009148	PTPN1/LEF1	ssc:396667/ssc:100170126	2
ssc05100	Bacterial invasion of epithelial cells	2/159	60/4942	0.580650123542081	0.980349696233425	ENSSSCG00000031769/ENSSSCG00000007800	CTTN/SEPTIN1	ssc:100737993/ssc:100514708	2
ssc05211	Renal cell carcinoma	2/159	60/4942	0.580650123542081	0.980349696233425	ENSSSCG00000001695/ENSSSCG00000001963	VEGFA/EGLN3	ssc:397157/ssc:100152368	2
ssc05415	Diabetic cardiomyopathy	5/159	159/4942	0.585759284934645	0.980349696233425	ENSSSCG00000015334/ENSSSCG00000015405/ENSSSCG00000007722/ENSSSCG00000025729/ENSSSCG00000038774	PDK4/CD36/NCF1/IRS1/MAPK13	ssc:100286778/ssc:733702/ssc:100134857/ssc:100512686/ssc:100155841	5
ssc04740	Olfactory transduction	1/159	27/4942	0.587420968919265	0.980349696233425	ENSSSCG00000038734	ENSSSCG00000038734	ssc:100152956	1
ssc04973	Carbohydrate digestion and absorption	1/159	27/4942	0.587420968919265	0.980349696233425	ENSSSCG00000039651	SLC2A5	ssc:100625876	1
ssc04978	Mineral absorption	1/159	27/4942	0.587420968919265	0.980349696233425	ENSSSCG00000020864	VDR	ssc:396628	1
ssc04152	AMPK signaling pathway	3/159	94/4942	0.58810587889281	0.980349696233425	ENSSSCG00000010554/ENSSSCG00000015405/ENSSSCG00000025729	SCD/CD36/IRS1	ssc:396670/ssc:733702/ssc:100512686	3
ssc05140	Leishmaniasis	2/159	61/4942	0.589727134836195	0.980349696233425	ENSSSCG00000007722/ENSSSCG00000038774	NCF1/MAPK13	ssc:100134857/ssc:100155841	2
ssc05322	Systemic lupus erythematosus	2/159	61/4942	0.589727134836195	0.980349696233425	ENSSSCG00000033606/ENSSSCG00000047841	H2AC6/ENSSSCG00000047841	ssc:110261482/ssc:100525821	2
ssc04371	Apelin signaling pathway	3/159	95/4942	0.595359865134483	0.980349696233425	ENSSSCG00000007067/ENSSSCG00000007032/ENSSSCG00000038911	JAG1/PLAT/KLF2	ssc:100156773/ssc:397121/ssc:100174959	3
ssc04146	Peroxisome	2/159	62/4942	0.598658596567252	0.980349696233425	ENSSSCG00000016223/ENSSSCG00000012583	ACSL3/ACSL4	ssc:100233169/ssc:448980	2
ssc04130	SNARE interactions in vesicular transport	1/159	28/4942	0.600767879589018	0.980349696233425	ENSSSCG00000013119	STX3	ssc:100520886	1
ssc01200	Carbon metabolism	3/159	96/4942	0.602531361745113	0.980349696233425	ENSSSCG00000036865/ENSSSCG00000005287/ENSSSCG00000049464	SDS/PSAT1/ENSSSCG00000049464	ssc:100155595/ssc:100154160/ssc:106505596	3
ssc04022	cGMP-PKG signaling pathway	3/159	96/4942	0.602531361745113	0.980349696233425	ENSSSCG00000009477/ENSSSCG00000027030/ENSSSCG00000025729	EDNRB/BDKRB2/IRS1	ssc:414911/ssc:110255240/ssc:100512686	3
ssc04071	Sphingolipid signaling pathway	3/159	96/4942	0.602531361745113	0.980349696233425	ENSSSCG00000007874/ENSSSCG00000027030/ENSSSCG00000038774	ABCC1/BDKRB2/MAPK13	ssc:733619/ssc:110255240/ssc:100155841	3
ssc04934	Cushing syndrome	3/159	96/4942	0.602531361745113	0.980349696233425	ENSSSCG00000016140/ENSSSCG00000009148/ENSSSCG00000006215	FZD5/LEF1/CRH	ssc:100519058/ssc:100170126/ssc:100127468	3
ssc04014	Ras signaling pathway	4/159	130/4942	0.607855626008339	0.980349696233425	ENSSSCG00000035357/ENSSSCG00000037449/ENSSSCG00000001695/ENSSSCG00000004791	BCL2L1/CSF1/VEGFA/RASGRP1	ssc:397536/ssc:100513084/ssc:397157/ssc:100522721	4
ssc00565	Ether lipid metabolism	1/159	29/4942	0.613685646610863	0.980349696233425	ENSSSCG00000003839	ENSSSCG00000003839	ssc:100512419	1
ssc04530	Tight junction	3/159	98/4942	0.61662417104474	0.980349696233425	ENSSSCG00000031769/ENSSSCG00000027206/ENSSSCG00000017934	CTTN/PARD6B/ENSSSCG00000017934	ssc:100737993/ssc:100151957/ssc:100127486	3
ssc04820	Cytoskeleton in muscle cells	3/159	98/4942	0.61662417104474	0.980349696233425	ENSSSCG00000005994/ENSSSCG00000040786/ENSSSCG00000038594	SNTB1/SPTBN1/ENSSSCG00000038594	ssc:100154009/ssc:100516258/ssc:397528	3
ssc04621	NOD-like receptor signaling pathway	4/159	132/4942	0.619997733759959	0.980349696233425	ENSSSCG00000035357/ENSSSCG00000008953/ENSSSCG00000017723/ENSSSCG00000038774	BCL2L1/CXCL8/CCL2/MAPK13	ssc:397536/ssc:396880/ssc:397422/ssc:100155841	4
ssc04930	Type II diabetes mellitus	1/159	31/4942	0.638288169094822	0.980349696233425	ENSSSCG00000025729	IRS1	ssc:100512686	1
ssc05410	Hypertrophic cardiomyopathy	1/159	31/4942	0.638288169094822	0.980349696233425	ENSSSCG00000005994	SNTB1	ssc:100154009	1
ssc05220	Chronic myeloid leukemia	2/159	67/4942	0.641134824978872	0.980349696233425	ENSSSCG00000035357/ENSSSCG00000005965	BCL2L1/MYC	ssc:397536/ssc:448810	2
ssc05212	Pancreatic cancer	2/159	68/4942	0.649196250427729	0.980349696233425	ENSSSCG00000035357/ENSSSCG00000001695	BCL2L1/VEGFA	ssc:397536/ssc:397157	2
ssc05231	Choline metabolism in cancer	2/159	68/4942	0.649196250427729	0.980349696233425	ENSSSCG00000003839/ENSSSCG00000004039	ENSSSCG00000003839/SLC22A3	ssc:100512419/ssc:100142677	2
ssc04924	Renin secretion	1/159	33/4942	0.661333101847835	0.980349696233425	ENSSSCG00000039947	KCNJ2	ssc:397293	1
ssc04974	Protein digestion and absorption	1/159	33/4942	0.661333101847835	0.980349696233425	ENSSSCG00000003105	SLC1A5	ssc:641348	1
ssc04976	Bile secretion	1/159	33/4942	0.661333101847835	0.980349696233425	ENSSSCG00000006238	CYP7A1	ssc:448985	1
ssc05235	PD-L1 expression and PD-1 checkpoint pathway in cancer	2/159	70/4942	0.664890225687717	0.980349696233425	ENSSSCG00000004791/ENSSSCG00000038774	RASGRP1/MAPK13	ssc:100522721/ssc:100155841	2
ssc01240	Biosynthesis of cofactors	3/159	106/4942	0.66959273387526	0.980349696233425	ENSSSCG00000040337/ENSSSCG00000005287/ENSSSCG00000004092	AK4/PSAT1/MTHFD1L	ssc:733667/ssc:100154160/ssc:100154722	3
ssc05414	Dilated cardiomyopathy	1/159	34/4942	0.672302349516646	0.980349696233425	ENSSSCG00000005994	SNTB1	ssc:100154009	1
ssc01522	Endocrine resistance	2/159	72/4942	0.680018237104133	0.980349696233425	ENSSSCG00000007067/ENSSSCG00000038774	JAG1/MAPK13	ssc:100156773/ssc:100155841	2
ssc05132	Salmonella infection	6/159	212/4942	0.685150779025003	0.980349696233425	ENSSSCG00000030535/ENSSSCG00000005965/ENSSSCG00000008953/ENSSSCG00000009148/ENSSSCG00000004478/ENSSSCG00000038774	SNX9/MYC/CXCL8/LEF1/MYO6/MAPK13	ssc:100627455/ssc:448810/ssc:396880/ssc:100170126/ssc:397085/ssc:100155841	6
ssc03008	Ribosome biogenesis in eukaryotes	2/159	73/4942	0.68737254176057	0.980349696233425	ENSSSCG00000039635/ENSSSCG00000001888	ENSSSCG00000039635/RPP25	ssc:100526157/ssc:100157338	2
ssc03083	Polycomb repressive complex	2/159	73/4942	0.68737254176057	0.980349696233425	ENSSSCG00000039198/ENSSSCG00000035677	PCGF2/EPOP	ssc:100628192/ssc:110256018	2
ssc00630	Glyoxylate and dicarboxylate metabolism	1/159	36/4942	0.69319276593097	0.980349696233425	ENSSSCG00000049464	ENSSSCG00000049464	ssc:106505596	1
ssc05032	Morphine addiction	1/159	36/4942	0.69319276593097	0.980349696233425	ENSSSCG00000016929	PDE4D	ssc:100037967	1
ssc05321	Inflammatory bowel disease	1/159	36/4942	0.69319276593097	0.980349696233425	ENSSSCG00000004576	RORA	ssc:100156637	1
ssc00600	Sphingolipid metabolism	1/159	37/4942	0.703136172008625	0.980349696233425	ENSSSCG00000003839	ENSSSCG00000003839	ssc:100512419	1
ssc05210	Colorectal cancer	2/159	76/4942	0.708610681371704	0.980349696233425	ENSSSCG00000005965/ENSSSCG00000009148	MYC/LEF1	ssc:448810/ssc:100170126	2
ssc05166	Human T-cell leukemia virus 1 infection	5/159	183/4942	0.708838145529965	0.980349696233425	ENSSSCG00000007031/ENSSSCG00000035357/ENSSSCG00000005965/ENSSSCG00000012967/ENSSSCG00000028331	POLB/BCL2L1/MYC/FOSL1/IL1R2	ssc:100526021/ssc:397536/ssc:448810/ssc:100525205/ssc:100628112	5
ssc04340	Hedgehog signaling pathway	1/159	38/4942	0.712759280805899	0.980349696233425	ENSSSCG00000009045	HHIP	ssc:100525059	1
ssc04730	Long-term depression	1/159	38/4942	0.712759280805899	0.980349696233425	ENSSSCG00000006215	CRH	ssc:100127468	1
ssc04070	Phosphatidylinositol signaling system	2/159	77/4942	0.715419423737083	0.980349696233425	ENSSSCG00000009231/ENSSSCG00000036785	CDS1/MTMR7	ssc:733582/ssc:100516469	2
ssc04971	Gastric acid secretion	1/159	39/4942	0.722072346538335	0.980349696233425	ENSSSCG00000039947	KCNJ2	ssc:397293	1
ssc04666	Fc gamma R-mediated phagocytosis	2/159	78/4942	0.722095136528038	0.980349696233425	ENSSSCG00000007722/ENSSSCG00000003839	NCF1/ENSSSCG00000003839	ssc:100134857/ssc:100512419	2
ssc05165	Human papillomavirus infection	6/159	221/4942	0.723370364153999	0.980349696233425	ENSSSCG00000015444/ENSSSCG00000001695/ENSSSCG00000016140/ENSSSCG00000007067/ENSSSCG00000006138/ENSSSCG00000027206	LAMB1/VEGFA/FZD5/JAG1/ATP6V0D2/PARD6B	ssc:396707/ssc:397157/ssc:100519058/ssc:100156773/ssc:100521494/ssc:100151957	6
ssc04330	Notch signaling pathway	1/159	40/4942	0.731085297160485	0.980349696233425	ENSSSCG00000007067	JAG1	ssc:100156773	1
ssc05135	Yersinia infection	3/159	118/4942	0.738751715288483	0.980349696233425	ENSSSCG00000008953/ENSSSCG00000017723/ENSSSCG00000038774	CXCL8/CCL2/MAPK13	ssc:396880/ssc:397422/ssc:100155841	3
ssc03410	Base excision repair	1/159	41/4942	0.739807744682208	0.980349696233425	ENSSSCG00000007031	POLB	ssc:100526021	1
ssc04918	Thyroid hormone synthesis	1/159	41/4942	0.739807744682208	0.980349696233425	ENSSSCG00000036438	GPX3	ssc:396598	1
ssc04064	NF-kappa B signaling pathway	2/159	81/4942	0.741338819878995	0.980349696233425	ENSSSCG00000035357/ENSSSCG00000008953	BCL2L1/CXCL8	ssc:397536/ssc:396880	2
ssc04145	Phagosome	3/159	123/4942	0.764006545744854	0.997172954647693	ENSSSCG00000015405/ENSSSCG00000007722/ENSSSCG00000006138	CD36/NCF1/ATP6V0D2	ssc:733702/ssc:100134857/ssc:100521494	3
ssc05416	Viral myocarditis	1/159	44/4942	0.764323657219158	0.997172954647693	ENSSSCG00000005994	SNTB1	ssc:100154009	1
ssc04213	Longevity regulating pathway - multiple species	1/159	47/4942	0.786542781455494	0.997172954647693	ENSSSCG00000025729	IRS1	ssc:100512686	1
ssc04137	Mitophagy - animal	2/159	90/4942	0.792392022842124	0.997172954647693	ENSSSCG00000024388/ENSSSCG00000035357	BNIP3/BCL2L1	ssc:100624868/ssc:397536	2
ssc04722	Neurotrophin signaling pathway	2/159	90/4942	0.792392022842124	0.997172954647693	ENSSSCG00000025729/ENSSSCG00000038774	IRS1/MAPK13	ssc:100512686/ssc:100155841	2
ssc04713	Circadian entrainment	1/159	48/4942	0.793476325428645	0.997172954647693	ENSSSCG00000016338	PER2	ssc:100154609	1
ssc04932	Non-alcoholic fatty liver disease	3/159	130/4942	0.796021409603638	0.997172954647693	ENSSSCG00000008953/ENSSSCG00000025729/ENSSSCG00000038774	CXCL8/IRS1/MAPK13	ssc:396880/ssc:100512686/ssc:100155841	3
ssc05164	Influenza A	3/159	130/4942	0.796021409603638	0.997172954647693	ENSSSCG00000008953/ENSSSCG00000017723/ENSSSCG00000004262	CXCL8/CCL2/KPNA5	ssc:396880/ssc:397422/ssc:397220	3
ssc05171	Coronavirus disease - COVID-19	5/159	207/4942	0.804126341971177	0.997172954647693	ENSSSCG00000008953/ENSSSCG00000017723/ENSSSCG00000038774/ENSSSCG00000006288/ENSSSCG00000043356	CXCL8/CCL2/MAPK13/SELP/ENSSSCG00000043356	ssc:396880/ssc:397422/ssc:100155841/ssc:397150/ssc:110255317	5
ssc04917	Prolactin signaling pathway	1/159	52/4942	0.819042732772692	0.997172954647693	ENSSSCG00000038774	MAPK13	ssc:100155841	1
ssc03013	Nucleocytoplasmic transport	2/159	96/4942	0.821320807060875	0.997172954647693	ENSSSCG00000010863/ENSSSCG00000004262	AHCTF1/KPNA5	ssc:100511581/ssc:397220	2
ssc04919	Thyroid hormone signaling pathway	2/159	98/4942	0.830135037725573	0.997172954647693	ENSSSCG00000005965/ENSSSCG00000011714	MYC/MED12L	ssc:448810/ssc:100524586	2
ssc05161	Hepatitis B	3/159	139/4942	0.831816270038833	0.997172954647693	ENSSSCG00000005965/ENSSSCG00000008953/ENSSSCG00000038774	MYC/CXCL8/MAPK13	ssc:448810/ssc:396880/ssc:100155841	3
ssc05152	Tuberculosis	3/159	140/4942	0.835443290732871	0.997172954647693	ENSSSCG00000020864/ENSSSCG00000006138/ENSSSCG00000038774	VDR/ATP6V0D2/MAPK13	ssc:396628/ssc:100521494/ssc:100155841	3
ssc01524	Platinum drug resistance	1/159	55/4942	0.836130043584722	0.997172954647693	ENSSSCG00000035357	BCL2L1	ssc:397536	1
ssc04724	Glutamatergic synapse	1/159	55/4942	0.836130043584722	0.997172954647693	ENSSSCG00000013296	SLC1A2	ssc:100627068	1
ssc05208	Chemical carcinogenesis - reactive oxygen species	4/159	180/4942	0.838696100138347	0.997172954647693	ENSSSCG00000007469/ENSSSCG00000007722/ENSSSCG00000001695/ENSSSCG00000038774	PTPN1/NCF1/VEGFA/MAPK13	ssc:396667/ssc:100134857/ssc:397157/ssc:100155841	4
ssc04540	Gap junction	1/159	56/4942	0.841461601405477	0.997172954647693	ENSSSCG00000005457	LPAR1	ssc:100512581	1
ssc00562	Inositol phosphate metabolism	1/159	57/4942	0.846620751093673	0.997172954647693	ENSSSCG00000036785	MTMR7	ssc:100516469	1
ssc04140	Autophagy - animal	3/159	145/4942	0.85259093490649	0.997172954647693	ENSSSCG00000024388/ENSSSCG00000035357/ENSSSCG00000025729	BNIP3/BCL2L1/IRS1	ssc:100624868/ssc:397536/ssc:100512686	3
ssc04912	GnRH signaling pathway	1/159	63/4942	0.874253298376516	0.997172954647693	ENSSSCG00000038774	MAPK13	ssc:100155841	1
ssc03018	RNA degradation	1/159	65/4942	0.882316394885925	0.997172954647693	ENSSSCG00000012014	BTG3	ssc:100048957	1
ssc04012	ErbB signaling pathway	1/159	65/4942	0.882316394885925	0.997172954647693	ENSSSCG00000005965	MYC	ssc:448810	1
ssc04910	Insulin signaling pathway	2/159	114/4942	0.887705519546173	0.997172954647693	ENSSSCG00000007469/ENSSSCG00000025729	PTPN1/IRS1	ssc:396667/ssc:100512686	2
ssc05160	Hepatitis C	2/159	115/4942	0.890627595921434	0.997172954647693	ENSSSCG00000005965/ENSSSCG00000017934	MYC/ENSSSCG00000017934	ssc:448810/ssc:100127486	2
ssc04144	Endocytosis	4/159	200/4942	0.892463883695011	0.997172954647693	ENSSSCG00000016184/ENSSSCG00000013017/ENSSSCG00000016183/ENSSSCG00000027206	ENSSSCG00000016184/EHD1/ENSSSCG00000016183/PARD6B	ssc:100124654/ssc:100516416/ssc:100515345/ssc:100151957	4
ssc04725	Cholinergic synapse	1/159	68/4942	0.893457593831605	0.997172954647693	ENSSSCG00000039947	KCNJ2	ssc:397293	1
ssc04510	Focal adhesion	2/159	117/4942	0.896262478119646	0.997172954647693	ENSSSCG00000015444/ENSSSCG00000001695	LAMB1/VEGFA	ssc:396707/ssc:397157	2
ssc04211	Longevity regulating pathway	1/159	70/4942	0.900296170404689	0.997172954647693	ENSSSCG00000025729	IRS1	ssc:100512686	1
ssc04270	Vascular smooth muscle contraction	1/159	70/4942	0.900296170404689	0.997172954647693	ENSSSCG00000035051	ADORA2B	ssc:606745	1
ssc04150	mTOR signaling pathway	2/159	121/4942	0.906735284799942	0.997172954647693	ENSSSCG00000016140/ENSSSCG00000025729	FZD5/IRS1	ssc:100519058/ssc:100512686	2
ssc04914	Progesterone-mediated oocyte maturation	1/159	73/4942	0.909744579251994	0.997172954647693	ENSSSCG00000038774	MAPK13	ssc:100155841	1
ssc04261	Adrenergic signaling in cardiomyocytes	1/159	77/4942	0.920972225813006	0.997172954647693	ENSSSCG00000038774	MAPK13	ssc:100155841	1
ssc04728	Dopaminergic synapse	1/159	81/4942	0.930810855982875	0.997172954647693	ENSSSCG00000038774	MAPK13	ssc:100155841	1
ssc04723	Retrograde endocannabinoid signaling	1/159	83/4942	0.935263540557235	0.997172954647693	ENSSSCG00000038774	MAPK13	ssc:100155841	1
ssc04714	Thermogenesis	3/159	185/4942	0.94211452843349	0.997172954647693	ENSSSCG00000016223/ENSSSCG00000012583/ENSSSCG00000038774	ACSL3/ACSL4/MAPK13	ssc:100233169/ssc:448980/ssc:100155841	3
ssc04921	Oxytocin signaling pathway	1/159	88/4942	0.94518827352062	0.997172954647693	ENSSSCG00000039947	KCNJ2	ssc:397293	1
ssc04114	Oocyte meiosis	1/159	90/4942	0.948720698548775	0.997172954647693	ENSSSCG00000038774	MAPK13	ssc:100155841	1
ssc03082	ATP-dependent chromatin remodeling	1/159	94/4942	0.955121023474499	0.997172954647693	ENSSSCG00000033606	H2AC6	ssc:110261482	1
ssc05168	Herpes simplex virus 1 infection	2/159	150/4942	0.95783422545844	0.997172954647693	ENSSSCG00000035357/ENSSSCG00000017723	BCL2L1/CCL2	ssc:397536/ssc:397422	2
ssc05203	Viral carcinogenesis	2/159	154/4942	0.96230973885518	0.997172954647693	ENSSSCG00000007031/ENSSSCG00000006138	POLB/ATP6V0D2	ssc:100526021/ssc:100521494	2
ssc04810	Regulation of actin cytoskeleton	2/159	156/4942	0.964373938501329	0.997172954647693	ENSSSCG00000005457/ENSSSCG00000027030	LPAR1/BDKRB2	ssc:100512581/ssc:110255240	2
ssc05162	Measles	1/159	109/4942	0.972805087501916	0.997172954647693	ENSSSCG00000035357	BCL2L1	ssc:397536	1
ssc05170	Human immunodeficiency virus 1 infection	2/159	166/4942	0.973174688251549	0.997172954647693	ENSSSCG00000035357/ENSSSCG00000038774	BCL2L1/MAPK13	ssc:397536/ssc:100155841	2
ssc04210	Apoptosis	1/159	110/4942	0.97369976804965	0.997172954647693	ENSSSCG00000035357	BCL2L1	ssc:397536	1
ssc04814	Motor proteins	1/159	111/4942	0.974565193728479	0.997172954647693	ENSSSCG00000004478	MYO6	ssc:397085	1
ssc05017	Spinocerebellar ataxia	1/159	111/4942	0.974565193728479	0.997172954647693	ENSSSCG00000004576	RORA	ssc:100156637	1
ssc05169	Epstein-Barr virus infection	2/159	169/4942	0.975379776665653	0.997172954647693	ENSSSCG00000005965/ENSSSCG00000038774	MYC/MAPK13	ssc:448810/ssc:100155841	2
ssc04217	Necroptosis	1/159	115/4942	0.977752907787626	0.997172954647693	ENSSSCG00000033606	H2AC6	ssc:110261482	1
ssc00190	Oxidative phosphorylation	1/159	117/4942	0.979194541701091	0.997172954647693	ENSSSCG00000006138	ATP6V0D2	ssc:100521494	1
ssc04142	Lysosome	1/159	119/4942	0.980543305828717	0.997172954647693	ENSSSCG00000006138	ATP6V0D2	ssc:100521494	1
ssc05014	Amyotrophic lateral sclerosis	4/159	282/4942	0.983535845872357	0.997172954647693	ENSSSCG00000035357/ENSSSCG00000013296/ENSSSCG00000038774/ENSSSCG00000036438	BCL2L1/SLC1A2/MAPK13/GPX3	ssc:397536/ssc:100627068/ssc:100155841/ssc:396598	4
ssc05022	Pathways of neurodegeneration - multiple diseases	5/159	335/4942	0.986222994027345	0.997172954647693	ENSSSCG00000035357/ENSSSCG00000037449/ENSSSCG00000016140/ENSSSCG00000038774/ENSSSCG00000036438	BCL2L1/CSF1/FZD5/MAPK13/GPX3	ssc:397536/ssc:100513084/ssc:100519058/ssc:100155841/ssc:396598	5
ssc05010	Alzheimer disease	4/159	294/4942	0.987777603303458	0.997172954647693	ENSSSCG00000032622/ENSSSCG00000037449/ENSSSCG00000016140/ENSSSCG00000025729	SLC39A14/CSF1/FZD5/IRS1	ssc:100152468/ssc:100513084/ssc:100519058/ssc:100512686	4
ssc04110	Cell cycle	1/159	138/4942	0.989721563205131	0.997172954647693	ENSSSCG00000005965	MYC	ssc:448810	1
ssc03010	Ribosome	1/159	149/4942	0.992904769085181	0.997172954647693	ENSSSCG00000043356	ENSSSCG00000043356	ssc:110255317	1
ssc05020	Prion disease	2/159	213/4942	0.993212623552679	0.997172954647693	ENSSSCG00000007722/ENSSSCG00000038774	NCF1/MAPK13	ssc:100134857/ssc:100155841	2
ssc05012	Parkinson disease	2/159	218/4942	0.994155934253128	0.997172954647693	ENSSSCG00000032622/ENSSSCG00000035357	SLC39A14/BCL2L1	ssc:100152468/ssc:397536	2
ssc05016	Huntington disease	2/159	242/4942	0.997172954647693	0.997172954647693	ENSSSCG00000013296/ENSSSCG00000036438	SLC1A2/GPX3	ssc:100627068/ssc:396598	2
