# Supplementary material for: Retinoic acid inhibits the infection of porcine reproductive and respiratory syndrome virus
Source: Front Vet Sci. 2026 Mar 24;13:1798441. doi: 10.3389/fvets.2026.1798441 (PMC13053225; doi:10.3389/fvets.2026.1798441)
Supplement: SUPPLEMENTARY TABLE S2 — KEGG enrichment analysis of downregulated genes: ATRA-treated versus DMSO-treated groups (PRRSV-Uninfected). [file Table_2.XLS]

KEGGID	Description	GeneRatio	BgRatio	pvalue	padj	geneID	geneName	keggID	Count
ssc05150	Staphylococcus aureus infection	15/235	38/4942	5.38105484882489e-11	1.50131430282214e-08	ENSSSCG00000029371/ENSSSCG00000001469/ENSSSCG00000036618/ENSSSCG00000033512/ENSSSCG00000001470/ENSSSCG00000038706/ENSSSCG00000013418/ENSSSCG00000003524/ENSSSCG00000003410/ENSSSCG00000001422/ENSSSCG00000001472/ENSSSCG00000024067/novel.179/ENSSSCG00000023868/ENSSSCG00000015652	C5AR1/SLA-DMB/ENSSSCG00000036618/C1QB/SLA-DMA/C1QC/CFD/C1QA/MASP2/C2/SLA-DOA/KRT23/-/ENSSSCG00000023868/IL10	ssc:100048955/ssc:100135050/ssc:397684/ssc:100518846/ssc:445528/ssc:445460/ssc:396877/ssc:445461/ssc:100302537/ssc:448981/ssc:100157996/ssc:100519795/ssc:445464/ssc:100625728/ssc:397106	15
ssc04610	Complement and coagulation cascades	13/235	42/4942	3.40713421089268e-08	4.75295222419529e-06	ENSSSCG00000029371/ENSSSCG00000033512/ENSSSCG00000013181/ENSSSCG00000038706/ENSSSCG00000013418/ENSSSCG00000003524/ENSSSCG00000003410/ENSSSCG00000001422/novel.179/ENSSSCG00000023868/ENSSSCG00000025463/ENSSSCG00000038745/ENSSSCG00000024791	C5AR1/C1QB/SERPING1/C1QC/CFD/C1QA/MASP2/C2/-/ENSSSCG00000023868/PROS1/SERPINF2/ENSSSCG00000024791	ssc:100048955/ssc:100518846/ssc:100144304/ssc:445460/ssc:396877/ssc:445461/ssc:100302537/ssc:448981/ssc:445464/ssc:100625728/ssc:397388/ssc:100525254/ssc:397347	13
ssc05133	Pertussis	12/235	58/4942	1.28199213345112e-05	0.00119225268410954	ENSSSCG00000028711/ENSSSCG00000033512/ENSSSCG00000013181/ENSSSCG00000016678/ENSSSCG00000040811/ENSSSCG00000038706/ENSSSCG00000003524/ENSSSCG00000014369/ENSSSCG00000001422/novel.179/ENSSSCG00000026517/ENSSSCG00000015652	CASP1/C1QB/SERPING1/NOD1/PYCARD/C1QC/C1QA/CD14/C2/-/CALML4/IL10	ssc:397319/ssc:100518846/ssc:100144304/ssc:100135660/ssc:100522011/ssc:445460/ssc:445461/ssc:100037938/ssc:448981/ssc:445464/ssc:100519528/ssc:397106	12
ssc04672	Intestinal immune network for IgA production	8/235	33/4942	0.000114493500159467	0.00798592163612279	ENSSSCG00000001469/ENSSSCG00000009542/ENSSSCG00000001470/ENSSSCG00000036521/ENSSSCG00000001472/ENSSSCG00000000257/ENSSSCG00000015652/ENSSSCG00000051398	SLA-DMB/TNFSF13B/SLA-DMA/TNFSF13/SLA-DOA/ITGB7/IL10/ENSSSCG00000051398	ssc:100135050/ssc:100038026/ssc:445528/ssc:100127162/ssc:100157996/ssc:397221/ssc:397106/ssc:100038026	8
ssc05322	Systemic lupus erythematosus	10/235	61/4942	0.000516991879310325	0.0288481468655162	ENSSSCG00000001469/ENSSSCG00000036618/ENSSSCG00000033512/ENSSSCG00000001470/ENSSSCG00000038706/ENSSSCG00000003524/ENSSSCG00000001422/ENSSSCG00000001472/novel.179/ENSSSCG00000015652	SLA-DMB/ENSSSCG00000036618/C1QB/SLA-DMA/C1QC/C1QA/C2/SLA-DOA/-/IL10	ssc:100135050/ssc:397684/ssc:100518846/ssc:445528/ssc:445460/ssc:445461/ssc:448981/ssc:100157996/ssc:445464/ssc:397106	10
ssc00340	Histidine metabolism	4/235	11/4942	0.0012621960337874	0.0503075276323833	ENSSSCG00000009889/ENSSSCG00000028501/ENSSSCG00000035195/ENSSSCG00000026349	ALDH2/ENSSSCG00000028501/HNMT/ALDH3B2	ssc:733685/ssc:100739347/ssc:100624677/ssc:100522421	4
ssc00604	Glycosphingolipid biosynthesis - ganglio series	4/235	11/4942	0.0012621960337874	0.0503075276323833	ENSSSCG00000000433/ENSSSCG00000038843/ENSSSCG00000008227/ENSSSCG00000005623	B4GALNT1/ST3GAL2/ST3GAL5/ENSSSCG00000005623	ssc:100516440/ssc:100627772/ssc:100625751/ssc:100523532	4
ssc04080	Neuroactive ligand-receptor interaction	10/235	73/4942	0.00215877996061525	0.0742855966109933	ENSSSCG00000029371/ENSSSCG00000020906/ENSSSCG00000040095/ENSSSCG00000009817/ENSSSCG00000020941/ENSSSCG00000023868/ENSSSCG00000027849/ENSSSCG00000028460/ENSSSCG00000032162/ENSSSCG00000026176	C5AR1/GHSR/GPR35/P2RX7/LTB4R2/ENSSSCG00000023868/CNR2/S1PR5/P2RY13/CHRM3	ssc:100048955/ssc:397372/ssc:110257126/ssc:497623/ssc:100156094/ssc:100625728/ssc:100621002/ssc:100141401/ssc:100524766/ssc:100144478	10
ssc05144	Malaria	6/235	30/4942	0.00245881542851664	0.0742855966109933	ENSSSCG00000009002/ENSSSCG00000011436/ENSSSCG00000015403/ENSSSCG00000015652/ENSSSCG00000004789/ENSSSCG00000017277	TLR2/ENSSSCG00000011436/HGF/IL10/THBS1/PECAM1	ssc:396623/ssc:397007/ssc:100525120/ssc:397106/ssc:492313/ssc:396941	6
ssc04514	Cell adhesion molecules	9/235	63/4942	0.00266256618677395	0.0742855966109933	ENSSSCG00000007146/ENSSSCG00000001469/ENSSSCG00000001470/ENSSSCG00000010280/ENSSSCG00000003592/ENSSSCG00000001472/ENSSSCG00000031831/ENSSSCG00000000257/ENSSSCG00000017277	SIGLEC1/SLA-DMB/SLA-DMA/VSIR/SDC3/SLA-DOA/CADM1/ITGB7/PECAM1	ssc:397623/ssc:100135050/ssc:445528/ssc:100154373/ssc:100516859/ssc:100157996/ssc:106504882/ssc:397221/ssc:396941	9
ssc05323	Rheumatoid arthritis	9/235	64/4942	0.00297290401621185	0.0754036564111914	ENSSSCG00000001469/ENSSSCG00000009542/ENSSSCG00000001470/ENSSSCG00000036521/ENSSSCG00000009002/ENSSSCG00000004898/ENSSSCG00000005122/ENSSSCG00000001472/ENSSSCG00000051398	SLA-DMB/TNFSF13B/SLA-DMA/TNFSF13/TLR2/TNFRSF11A/TEK/SLA-DOA/ENSSSCG00000051398	ssc:100135050/ssc:100038026/ssc:445528/ssc:100127162/ssc:396623/ssc:100521706/ssc:396729/ssc:100157996/ssc:100038026	9
ssc04640	Hematopoietic cell lineage	7/235	45/4942	0.00485145627166531	0.112796358316219	ENSSSCG00000014441/ENSSSCG00000001469/ENSSSCG00000001470/ENSSSCG00000014369/ENSSSCG00000001849/ENSSSCG00000001472/ENSSSCG00000024791	CSF1R/SLA-DMB/SLA-DMA/CD14/ANPEP/SLA-DOA/ENSSSCG00000024791	ssc:100517086/ssc:100135050/ssc:445528/ssc:100037938/ssc:397520/ssc:100157996/ssc:397347	7
ssc05310	Asthma	4/235	16/4942	0.00576778805403988	0.120443529263382	ENSSSCG00000001469/ENSSSCG00000001470/ENSSSCG00000001472/ENSSSCG00000015652	SLA-DMB/SLA-DMA/SLA-DOA/IL10	ssc:100135050/ssc:445528/ssc:100157996/ssc:397106	4
ssc04148	Efferocytosis	13/235	125/4942	0.00604376132504426	0.120443529263382	ENSSSCG00000028711/ENSSSCG00000011443/ENSSSCG00000033512/ENSSSCG00000003492/ENSSSCG00000007181/ENSSSCG00000038706/ENSSSCG00000003524/ENSSSCG00000037905/ENSSSCG00000025463/ENSSSCG00000015652/ENSSSCG00000004789/ENSSSCG00000017277/ENSSSCG00000042173	CASP1/STAB1/C1QB/SLC66A1/ENSSSCG00000007181/C1QC/C1QA/ITGB5/PROS1/IL10/THBS1/PECAM1/ENSSSCG00000042173	ssc:397319/ssc:100525609/ssc:100518846/ssc:100511513/ssc:100736623/ssc:445460/ssc:445461/ssc:100134977/ssc:397388/ssc:397106/ssc:492313/ssc:396941/ssc:100624673	13
ssc04512	ECM-receptor interaction	6/235	37/4942	0.00729133555897765	0.135618841396984	ENSSSCG00000037905/ENSSSCG00000011377/ENSSSCG00000022204/ENSSSCG00000017022/ENSSSCG00000000257/ENSSSCG00000004789	ITGB5/LAMB2/AGRN/HMMR/ITGB7/THBS1	ssc:100134977/ssc:101101688/ssc:100621139/ssc:100515063/ssc:397221/ssc:492313	6
ssc04744	Phototransduction	3/235	11/4942	0.0131855638143987	0.219099223190163	ENSSSCG00000026517/ENSSSCG00000037991/ENSSSCG00000014438	CALML4/RCVRN/PDE6A	ssc:100519528/ssc:100516153/ssc:100515715	3
ssc04145	Phagosome	12/235	123/4942	0.0133710073144209	0.219099223190163	ENSSSCG00000001469/ENSSSCG00000036618/ENSSSCG00000001470/ENSSSCG00000006648/ENSSSCG00000009002/ENSSSCG00000037905/ENSSSCG00000014369/ENSSSCG00000001472/ENSSSCG00000017300/novel.179/ENSSSCG00000004789/ENSSSCG00000013579	SLA-DMB/ENSSSCG00000036618/SLA-DMA/CTSS/TLR2/ITGB5/CD14/SLA-DOA/MRC2/-/THBS1/CD209	ssc:100135050/ssc:397684/ssc:445528/ssc:100153090/ssc:396623/ssc:100134977/ssc:100037938/ssc:100157996/ssc:100516106/ssc:445464/ssc:492313/ssc:100170134	12
ssc05152	Tuberculosis	13/235	140/4942	0.0150859087338814	0.219099223190163	ENSSSCG00000001469/ENSSSCG00000036618/ENSSSCG00000015085/ENSSSCG00000001470/ENSSSCG00000006648/ENSSSCG00000009002/ENSSSCG00000014369/ENSSSCG00000001472/ENSSSCG00000011436/ENSSSCG00000017300/ENSSSCG00000026517/ENSSSCG00000015652/ENSSSCG00000013579	SLA-DMB/ENSSSCG00000036618/IL10RA/SLA-DMA/CTSS/TLR2/CD14/SLA-DOA/ENSSSCG00000011436/MRC2/CALML4/IL10/CD209	ssc:100135050/ssc:397684/ssc:100525654/ssc:445528/ssc:100153090/ssc:396623/ssc:100037938/ssc:100157996/ssc:397007/ssc:100516106/ssc:100519528/ssc:397106/ssc:100170134	13
ssc00410	beta-Alanine metabolism	4/235	21/4942	0.0157401874011964	0.219099223190163	ENSSSCG00000009889/ENSSSCG00000040296/ENSSSCG00000028501/ENSSSCG00000026349	ALDH2/EHHADH/ENSSSCG00000028501/ALDH3B2	ssc:733685/ssc:448846/ssc:100739347/ssc:100522421	4
ssc00980	Metabolism of xenobiotics by cytochrome P450	4/235	21/4942	0.0157401874011964	0.219099223190163	ENSSSCG00000003491/ENSSSCG00000028501/ENSSSCG00000026349/ENSSSCG00000012053	AKR7A2/ENSSSCG00000028501/ALDH3B2/CBR3	ssc:100511331/ssc:100739347/ssc:100522421/ssc:100512990	4
ssc04061	Viral protein interaction with cytokine and cytokine receptor	6/235	44/4942	0.0168001380012746	0.219099223190163	ENSSSCG00000014441/ENSSSCG00000015085/ENSSSCG00000026695/ENSSSCG00000011630/ENSSSCG00000015652/ENSSSCG00000032474	CSF1R/IL10RA/TNFSF14/ACKR4/IL10/CXCL10	ssc:100517086/ssc:100525654/ssc:100519468/ssc:100037292/ssc:397106/ssc:494019	6
ssc04820	Cytoskeleton in muscle cells	10/235	98/4942	0.0172766412551383	0.219099223190163	ENSSSCG00000011033/ENSSSCG00000039094/ENSSSCG00000003592/ENSSSCG00000037905/ENSSSCG00000022204/ENSSSCG00000010493/ENSSSCG00000003644/ENSSSCG00000000257/ENSSSCG00000000146/ENSSSCG00000004789	VIM/PLEC/SDC3/ITGB5/AGRN/PDLIM1/FHL3/ITGB7/MYH11/THBS1	ssc:100522394/ssc:110260403/ssc:100516859/ssc:100134977/ssc:100621139/ssc:100155592/ssc:396986/ssc:397221/ssc:100627924/ssc:492313	10
ssc04977	Vitamin digestion and absorption	3/235	13/4942	0.0213040970854124	0.251378946052083	ENSSSCG00000023478/ENSSSCG00000010011/ENSSSCG00000030696	SLC46A1/TCN2/SLC19A1	ssc:100628018/ssc:100152846/ssc:100579176	3
ssc05330	Allograft rejection	4/235	23/4942	0.021623995359319	0.251378946052083	ENSSSCG00000001469/ENSSSCG00000001470/ENSSSCG00000001472/ENSSSCG00000015652	SLA-DMB/SLA-DMA/SLA-DOA/IL10	ssc:100135050/ssc:445528/ssc:100157996/ssc:397106	4
ssc05140	Leishmaniasis	7/235	61/4942	0.0245679541088748	0.271919788048067	ENSSSCG00000001469/ENSSSCG00000036618/ENSSSCG00000001470/ENSSSCG00000009002/ENSSSCG00000001472/ENSSSCG00000031380/ENSSSCG00000015652	SLA-DMB/ENSSSCG00000036618/SLA-DMA/TLR2/SLA-DOA/MARCKSL1/IL10	ssc:100135050/ssc:397684/ssc:445528/ssc:396623/ssc:100157996/ssc:100628001/ssc:397106	7
ssc04970	Salivary secretion	5/235	36/4942	0.0263148181982	0.271919788048067	ENSSSCG00000027952/ENSSSCG00000023437/ENSSSCG00000026517/ENSSSCG00000003069/ENSSSCG00000026176	ADCY5/ITPR1/CALML4/KCNN4/CHRM3	ssc:100155970/ssc:397454/ssc:100519528/ssc:397081/ssc:100144478	5
ssc05321	Inflammatory bowel disease	5/235	36/4942	0.0263148181982	0.271919788048067	ENSSSCG00000001469/ENSSSCG00000001470/ENSSSCG00000009002/ENSSSCG00000001472/ENSSSCG00000015652	SLA-DMB/SLA-DMA/TLR2/SLA-DOA/IL10	ssc:100135050/ssc:445528/ssc:396623/ssc:100157996/ssc:397106	5
ssc04015	Rap1 signaling pathway	11/235	122/4942	0.0295805666756909	0.284585451810958	ENSSSCG00000014441/ENSSSCG00000002332/ENSSSCG00000005122/ENSSSCG00000027952/ENSSSCG00000038701/ENSSSCG00000014039/ENSSSCG00000015403/ENSSSCG00000003909/ENSSSCG00000026517/ENSSSCG00000003140/ENSSSCG00000004789	CSF1R/SIPA1L1/TEK/ADCY5/EFNA2/RGS14/HGF/ENSSSCG00000003909/CALML4/FGF21/THBS1	ssc:100517086/ssc:100157762/ssc:396729/ssc:100155970/ssc:100512036/ssc:100524790/ssc:100525120/ssc:100511937/ssc:100519528/ssc:100302504/ssc:492313	11
ssc04060	Cytokine-cytokine receptor interaction	11/235	122/4942	0.0295805666756909	0.284585451810958	ENSSSCG00000014441/ENSSSCG00000009542/ENSSSCG00000015085/ENSSSCG00000036521/ENSSSCG00000004898/ENSSSCG00000026695/ENSSSCG00000015487/ENSSSCG00000011630/ENSSSCG00000015652/ENSSSCG00000032474/ENSSSCG00000051398	CSF1R/TNFSF13B/IL10RA/TNFSF13/TNFRSF11A/TNFSF14/TNFSF18/ACKR4/IL10/CXCL10/ENSSSCG00000051398	ssc:100517086/ssc:100038026/ssc:100525654/ssc:100127162/ssc:100521706/ssc:100519468/ssc:100516458/ssc:100037292/ssc:397106/ssc:494019/ssc:100038026	11
ssc00380	Tryptophan metabolism	4/235	26/4942	0.0326821258714925	0.303943770604881	ENSSSCG00000025686/ENSSSCG00000009889/ENSSSCG00000040296/ENSSSCG00000007007	KMO/ALDH2/EHHADH/IDO1	ssc:397148/ssc:733685/ssc:448846/ssc:100519877	4
ssc05171	Coronavirus disease - COVID-19	16/235	207/4942	0.0362369206976038	0.317609040865359	ENSSSCG00000029371/ENSSSCG00000028711/ENSSSCG00000011102/ENSSSCG00000033512/ENSSSCG00000009002/ENSSSCG00000038706/ENSSSCG00000013418/ENSSSCG00000003524/ENSSSCG00000003410/ENSSSCG00000014349/ENSSSCG00000001422/novel.179/ENSSSCG00000023868/ENSSSCG00000003909/ENSSSCG00000050958/ENSSSCG00000032474	C5AR1/CASP1/NRP1/C1QB/TLR2/C1QC/CFD/C1QA/MASP2/STING1/C2/-/ENSSSCG00000023868/ENSSSCG00000003909/ENSSSCG00000050958/CXCL10	ssc:100048955/ssc:397319/ssc:100286859/ssc:100518846/ssc:396623/ssc:445460/ssc:396877/ssc:445461/ssc:100302537/ssc:100217389/ssc:448981/ssc:445464/ssc:100625728/ssc:100511937/ssc:100627537/ssc:494019	16
ssc05320	Autoimmune thyroid disease	4/235	27/4942	0.036981087692822	0.317609040865359	ENSSSCG00000001469/ENSSSCG00000001470/ENSSSCG00000001472/ENSSSCG00000015652	SLA-DMB/SLA-DMA/SLA-DOA/IL10	ssc:100135050/ssc:445528/ssc:100157996/ssc:397106	4
ssc00770	Pantothenate and CoA biosynthesis	3/235	16/4942	0.0375666607475156	0.317609040865359	ENSSSCG00000009889/ENSSSCG00000004179/ENSSSCG00000025992	ALDH2/ENSSSCG00000004179/ENPP3	ssc:733685/ssc:100153984/ssc:100621671	3
ssc05145	Toxoplasmosis	8/235	83/4942	0.0424006422921772	0.341463322997857	ENSSSCG00000001469/ENSSSCG00000015085/ENSSSCG00000001470/ENSSSCG00000047932/ENSSSCG00000009002/ENSSSCG00000001472/ENSSSCG00000011377/ENSSSCG00000015652	SLA-DMB/IL10RA/SLA-DMA/HSPA6/TLR2/SLA-DOA/LAMB2/IL10	ssc:100135050/ssc:100525654/ssc:445528/ssc:396906/ssc:396623/ssc:100157996/ssc:101101688/ssc:397106	8
ssc04742	Taste transduction	3/235	17/4942	0.0440597836126267	0.341463322997857	novel.23/ENSSSCG00000026176/ENSSSCG00000000707	-/CHRM3/SCNN1A	ssc:100516701/ssc:100144478/ssc:396608	3
ssc04981	Folate transport and metabolism	3/235	17/4942	0.0440597836126267	0.341463322997857	ENSSSCG00000014851/ENSSSCG00000023478/ENSSSCG00000030696	SLCO2B1/SLC46A1/SLC19A1	ssc:102160472/ssc:100628018/ssc:100579176	3
ssc00565	Ether lipid metabolism	4/235	29/4942	0.0465095665153968	0.350707271832317	ENSSSCG00000031106/ENSSSCG00000001723/ENSSSCG00000002828/ENSSSCG00000000864	PLA2G2D/PLA2G7/LPCAT2/CHPT1	ssc:100512662/ssc:396593/ssc:100517894/ssc:100523738	4
ssc04621	NOD-like receptor signaling pathway	11/235	132/4942	0.0483345692453173	0.354877495248514	ENSSSCG00000028711/ENSSSCG00000031262/ENSSSCG00000016678/ENSSSCG00000006418/ENSSSCG00000009817/ENSSSCG00000040811/ENSSSCG00000009256/ENSSSCG00000014349/ENSSSCG00000024973/ENSSSCG00000023437/ENSSSCG00000014996	CASP1/TXNIP/NOD1/ENSSSCG00000006418/P2RX7/PYCARD/ANTXR2/STING1/ENSSSCG00000024973/ITPR1/ENSSSCG00000014996	ssc:397319/ssc:733688/ssc:100135660/ssc:100156073/ssc:497623/ssc:100522011/ssc:100514416/ssc:100217389/ssc:100151938/ssc:397454/ssc:100522887	11
ssc04915	Estrogen signaling pathway	8/235	86/4942	0.0505873904566729	0.356127136507145	ENSSSCG00000047932/ENSSSCG00000007436/ENSSSCG00000027952/ENSSSCG00000024067/ENSSSCG00000003909/ENSSSCG00000023437/ENSSSCG00000026517/ENSSSCG00000025777	HSPA6/MMP9/ADCY5/KRT23/ENSSSCG00000003909/ITPR1/CALML4/ESR1	ssc:396906/ssc:654325/ssc:100155970/ssc:100519795/ssc:100511937/ssc:397454/ssc:100519528/ssc:397435	8
ssc05218	Melanoma	5/235	43/4942	0.0514985430081675	0.356127136507145	ENSSSCG00000015403/ENSSSCG00000022689/ENSSSCG00000032710/ENSSSCG00000003909/ENSSSCG00000003140	HGF/GADD45B/E2F2/ENSSSCG00000003909/FGF21	ssc:100525120/ssc:100621090/ssc:110261113/ssc:100511937/ssc:100302504	5
ssc04936	Alcoholic liver disease	9/235	102/4942	0.052334095329007	0.356127136507145	ENSSSCG00000029371/ENSSSCG00000009889/ENSSSCG00000033512/ENSSSCG00000038706/ENSSSCG00000003524/ENSSSCG00000014369/ENSSSCG00000001422/ENSSSCG00000023868/ENSSSCG00000039103	C5AR1/ALDH2/C1QB/C1QC/C1QA/CD14/C2/ENSSSCG00000023868/ADIPOQ	ssc:100048955/ssc:733685/ssc:100518846/ssc:445460/ssc:445461/ssc:100037938/ssc:448981/ssc:100625728/ssc:397660	9
ssc04625	C-type lectin receptor signaling pathway	8/235	88/4942	0.0565779121086641	0.363252208582843	ENSSSCG00000028711/ENSSSCG00000040811/ENSSSCG00000009630/ENSSSCG00000003909/ENSSSCG00000023437/ENSSSCG00000026517/ENSSSCG00000015652/ENSSSCG00000013579	CASP1/PYCARD/EGR3/ENSSSCG00000003909/ITPR1/CALML4/IL10/CD209	ssc:397319/ssc:100522011/ssc:100516296/ssc:100511937/ssc:397454/ssc:100519528/ssc:397106/ssc:100170134	8
ssc05412	Arrhythmogenic right ventricular cardiomyopathy	4/235	31/4942	0.0572755130573086	0.363252208582843	ENSSSCG00000029073/ENSSSCG00000037905/ENSSSCG00000004241/ENSSSCG00000000257	CACNB4/ITGB5/GJA1/ITGB7	ssc:396585/ssc:100134977/ssc:100518636/ssc:397221	4
ssc00512	Mucin type O-glycan biosynthesis	3/235	19/4942	0.0585890659004586	0.363252208582843	ENSSSCG00000013886/ENSSSCG00000038843/ENSSSCG00000016431	B3GNT3/ST3GAL2/GALNTL5	ssc:100518473/ssc:100627772/ssc:100515695	3
ssc05143	African trypanosomiasis	3/235	19/4942	0.0585890659004586	0.363252208582843	ENSSSCG00000011436/ENSSSCG00000015652/ENSSSCG00000007007	ENSSSCG00000011436/IL10/IDO1	ssc:397007/ssc:397106/ssc:100519877	3
ssc04974	Protein digestion and absorption	4/235	33/4942	0.0692600699627821	0.420077380861222	ENSSSCG00000014899/ENSSSCG00000029323/ENSSSCG00000008599/ENSSSCG00000003069	PRCP/KCNE3/ENSSSCG00000008599/KCNN4	ssc:100515678/ssc:397168/ssc:100523732/ssc:397081	4
ssc05332	Graft-versus-host disease	3/235	21/4942	0.0750702934792041	0.437801608917844	ENSSSCG00000001469/ENSSSCG00000001470/ENSSSCG00000001472	SLA-DMB/SLA-DMA/SLA-DOA	ssc:100135050/ssc:445528/ssc:100157996	3
ssc05414	Dilated cardiomyopathy	4/235	34/4942	0.0756991905357101	0.437801608917844	ENSSSCG00000029073/ENSSSCG00000037905/ENSSSCG00000027952/ENSSSCG00000000257	CACNB4/ITGB5/ADCY5/ITGB7	ssc:396585/ssc:100134977/ssc:100155970/ssc:397221	4
ssc05142	Chagas disease	7/235	79/4942	0.0802360655417729	0.437801608917844	ENSSSCG00000033512/ENSSSCG00000009002/ENSSSCG00000038706/ENSSSCG00000003524/ENSSSCG00000011436/ENSSSCG00000003909/ENSSSCG00000015652	C1QB/TLR2/C1QC/C1QA/ENSSSCG00000011436/ENSSSCG00000003909/IL10	ssc:100518846/ssc:396623/ssc:445460/ssc:445461/ssc:397007/ssc:100511937/ssc:397106	7
ssc04380	Osteoclast differentiation	9/235	111/4942	0.0803773085949228	0.437801608917844	ENSSSCG00000014441/ENSSSCG00000036618/ENSSSCG00000039270/ENSSSCG00000007181/ENSSSCG00000004898/ENSSSCG00000013735/ENSSSCG00000003909/ENSSSCG00000031616/ENSSSCG00000023437	CSF1R/ENSSSCG00000036618/TREM2/ENSSSCG00000007181/TNFRSF11A/JUNB/ENSSSCG00000003909/FOSB/ITPR1	ssc:100517086/ssc:397684/ssc:100737974/ssc:100736623/ssc:100521706/ssc:100523358/ssc:100511937/ssc:110261009/ssc:397454	9
ssc04612	Antigen processing and presentation	5/235	49/4942	0.0813986293577554	0.437801608917844	ENSSSCG00000001469/ENSSSCG00000001470/ENSSSCG00000047932/ENSSSCG00000006648/ENSSSCG00000001472	SLA-DMB/SLA-DMA/HSPA6/CTSS/SLA-DOA	ssc:100135050/ssc:445528/ssc:396906/ssc:100153090/ssc:100157996	5
ssc04940	Type I diabetes mellitus	3/235	22/4942	0.0839965558156926	0.437801608917844	ENSSSCG00000001469/ENSSSCG00000001470/ENSSSCG00000001472	SLA-DMB/SLA-DMA/SLA-DOA	ssc:100135050/ssc:445528/ssc:100157996	3
ssc04960	Aldosterone-regulated sodium reabsorption	3/235	22/4942	0.0839965558156926	0.437801608917844	ENSSSCG00000037766/ENSSSCG00000003909/ENSSSCG00000000707	NR3C2/ENSSSCG00000003909/SCNN1A	ssc:100620970/ssc:100511937/ssc:396608	3
ssc04064	NF-kappa B signaling pathway	7/235	81/4942	0.0890150179281596	0.437801608917844	ENSSSCG00000009542/ENSSSCG00000004898/ENSSSCG00000014369/ENSSSCG00000005511/ENSSSCG00000022689/ENSSSCG00000026695/ENSSSCG00000051398	TNFSF13B/TNFRSF11A/CD14/TRAF1/GADD45B/TNFSF14/ENSSSCG00000051398	ssc:100038026/ssc:100521706/ssc:100037938/ssc:100627029/ssc:100621090/ssc:100519468/ssc:100038026	7
ssc04081	Hormone signaling	7/235	81/4942	0.0890150179281596	0.437801608917844	ENSSSCG00000020906/ENSSSCG00000026724/ENSSSCG00000027952/ENSSSCG00000003909/ENSSSCG00000039103/ENSSSCG00000025777/ENSSSCG00000016331	GHSR/PLBD1/ADCY5/ENSSSCG00000003909/ADIPOQ/ESR1/RAMP1	ssc:397372/ssc:397193/ssc:100155970/ssc:100511937/ssc:397660/ssc:397435/ssc:397401	7
ssc04014	Ras signaling pathway	10/235	130/4942	0.0890211070350225	0.437801608917844	ENSSSCG00000014441/ENSSSCG00000031106/ENSSSCG00000015563/ENSSSCG00000009567/ENSSSCG00000005122/ENSSSCG00000038701/ENSSSCG00000015403/ENSSSCG00000003909/ENSSSCG00000026517/ENSSSCG00000003140	CSF1R/PLA2G2D/RGL1/RASA3/TEK/EFNA2/HGF/ENSSSCG00000003909/CALML4/FGF21	ssc:100517086/ssc:100512662/ssc:100515847/ssc:100519683/ssc:396729/ssc:100512036/ssc:100525120/ssc:100511937/ssc:100519528/ssc:100302504	10
ssc04929	GnRH secretion	4/235	36/4942	0.0894433394563338	0.437801608917844	ENSSSCG00000014852/ENSSSCG00000003909/ENSSSCG00000023437/ENSSSCG00000003069	ARRB1/ENSSSCG00000003909/ITPR1/KCNN4	ssc:100521141/ssc:100511937/ssc:397454/ssc:397081	4
ssc05134	Legionellosis	5/235	51/4942	0.0930479201700965	0.441387148511253	ENSSSCG00000028711/ENSSSCG00000047932/ENSSSCG00000009002/ENSSSCG00000040811/ENSSSCG00000014369	CASP1/HSPA6/TLR2/PYCARD/CD14	ssc:397319/ssc:396906/ssc:396623/ssc:100522011/ssc:100037938	5
ssc00350	Tyrosine metabolism	2/235	11/4942	0.0933399346314119	0.441387148511253	ENSSSCG00000028501/ENSSSCG00000026349	ENSSSCG00000028501/ALDH3B2	ssc:100739347/ssc:100522421	2
ssc04360	Axon guidance	8/235	100/4942	0.101741368316649	0.473097362672418	ENSSSCG00000011102/ENSSSCG00000030130/ENSSSCG00000000896/ENSSSCG00000038701/ENSSSCG00000014049/ENSSSCG00000000759/ENSSSCG00000003909/ENSSSCG00000006635	NRP1/DPYSL2/NTN4/EFNA2/UNC5A/WNT5B/ENSSSCG00000003909/SEMA6C	ssc:100286859/ssc:100151886/ssc:100516554/ssc:100512036/ssc:100525154/ssc:100516268/ssc:100511937/ssc:100153477	8
ssc00230	Purine metabolism	7/235	85/4942	0.108134045631904	0.49458030707051	ENSSSCG00000013642/ENSSSCG00000026724/ENSSSCG00000027952/ENSSSCG00000007986/ENSSSCG00000039188/ENSSSCG00000014438/ENSSSCG00000025992	PDE4A/PLBD1/ADCY5/NME4/AK8/PDE6A/ENPP3	ssc:396825/ssc:397193/ssc:100155970/ssc:100233195/ssc:102167403/ssc:100515715/ssc:100621671	7
ssc05205	Proteoglycans in cancer	10/235	136/4942	0.111519652162424	0.496527278995108	ENSSSCG00000009002/ENSSSCG00000007436/ENSSSCG00000037905/ENSSSCG00000015403/ENSSSCG00000000759/ENSSSCG00000003909/ENSSSCG00000023437/ENSSSCG00000009237/ENSSSCG00000025777/ENSSSCG00000004789	TLR2/MMP9/ITGB5/HGF/WNT5B/ENSSSCG00000003909/ITPR1/HPSE/ESR1/THBS1	ssc:396623/ssc:654325/ssc:100134977/ssc:100525120/ssc:100516268/ssc:100511937/ssc:397454/ssc:100271932/ssc:397435/ssc:492313	10
ssc04971	Gastric acid secretion	4/235	39/4942	0.112119062998895	0.496527278995108	ENSSSCG00000027952/ENSSSCG00000023437/ENSSSCG00000026517/ENSSSCG00000026176	ADCY5/ITPR1/CALML4/CHRM3	ssc:100155970/ssc:397454/ssc:100519528/ssc:100144478	4
ssc04270	Vascular smooth muscle contraction	6/235	70/4942	0.114079637849345	0.497315921249489	ENSSSCG00000031106/ENSSSCG00000027952/ENSSSCG00000023437/ENSSSCG00000026517/ENSSSCG00000000146/ENSSSCG00000016331	PLA2G2D/ADCY5/ITPR1/CALML4/MYH11/RAMP1	ssc:100512662/ssc:100155970/ssc:397454/ssc:100519528/ssc:100627924/ssc:397401	6
ssc05146	Amoebiasis	5/235	56/4942	0.125637957040753	0.532010480900835	ENSSSCG00000009002/ENSSSCG00000014369/ENSSSCG00000011377/ENSSSCG00000003909/ENSSSCG00000015652	TLR2/CD14/LAMB2/ENSSSCG00000003909/IL10	ssc:396623/ssc:100037938/ssc:101101688/ssc:100511937/ssc:397106	5
ssc01522	Endocrine resistance	6/235	72/4942	0.125984701847759	0.532010480900835	ENSSSCG00000007436/ENSSSCG00000027952/ENSSSCG00000003876/ENSSSCG00000032710/ENSSSCG00000003909/ENSSSCG00000025777	MMP9/ADCY5/CDKN2C/E2F2/ENSSSCG00000003909/ESR1	ssc:654325/ssc:100155970/ssc:100515210/ssc:110261113/ssc:100511937/ssc:397435	6
ssc04918	Thyroid hormone synthesis	4/235	41/4942	0.128513157244871	0.532010480900835	ENSSSCG00000004678/ENSSSCG00000027952/ENSSSCG00000023437/ENSSSCG00000004676	DUOX2/ADCY5/ITPR1/DUOXA2	ssc:397060/ssc:100155970/ssc:397454/ssc:397177	4
ssc05202	Transcriptional misregulation in cancer	9/235	123/4942	0.129665636922067	0.532010480900835	ENSSSCG00000014441/ENSSSCG00000002866/ENSSSCG00000007436/ENSSSCG00000014369/ENSSSCG00000014149/ENSSSCG00000005511/ENSSSCG00000022689/ENSSSCG00000003876/ENSSSCG00000000257	CSF1R/CEBPA/MMP9/CD14/MEF2C/TRAF1/GADD45B/CDKN2C/ITGB7	ssc:100517086/ssc:397307/ssc:654325/ssc:100037938/ssc:733590/ssc:100627029/ssc:100621090/ssc:100515210/ssc:397221	9
ssc04914	Progesterone-mediated oocyte maturation	6/235	73/4942	0.13215646384415	0.534371788587214	ENSSSCG00000027952/ENSSSCG00000007151/ENSSSCG00000010468/ENSSSCG00000003909/ENSSSCG00000004588/ENSSSCG00000029264	ADCY5/CDC25B/CPEB3/ENSSSCG00000003909/CCNB2/PKMYT1	ssc:100155970/ssc:100329127/ssc:100152117/ssc:100511937/ssc:100135668/ssc:100286809	6
ssc04740	Olfactory transduction	3/235	27/4942	0.134624964061337	0.536576642473042	ENSSSCG00000014852/ENSSSCG00000037241/ENSSSCG00000026517	ARRB1/RGS2/CALML4	ssc:100521141/ssc:733670/ssc:100519528	3
ssc05223	Non-small cell lung cancer	5/235	58/4942	0.139972336010742	0.545879210206236	ENSSSCG00000013888/ENSSSCG00000015403/ENSSSCG00000022689/ENSSSCG00000032710/ENSSSCG00000003909	JAK3/HGF/GADD45B/E2F2/ENSSSCG00000003909	ssc:100518649/ssc:100525120/ssc:100621090/ssc:110261113/ssc:100511937	5
ssc00982	Drug metabolism - cytochrome P450	2/235	14/4942	0.140872054246771	0.545879210206236	ENSSSCG00000028501/ENSSSCG00000026349	ENSSSCG00000028501/ALDH3B2	ssc:100739347/ssc:100522421	2
ssc04972	Pancreatic secretion	4/235	43/4942	0.145841692152783	0.557394960419542	ENSSSCG00000031106/ENSSSCG00000027952/ENSSSCG00000023437/ENSSSCG00000026176	PLA2G2D/ADCY5/ITPR1/CHRM3	ssc:100512662/ssc:100155970/ssc:397454/ssc:100144478	4
ssc00531	Glycosaminoglycan degradation	2/235	15/4942	0.157682466882045	0.59450551702825	ENSSSCG00000011404/ENSSSCG00000009237	HYAL1/HPSE	ssc:404698/ssc:100271932	2
ssc04666	Fc gamma R-mediated phagocytosis	6/235	78/4942	0.165081591753719	0.614103521323836	ENSSSCG00000036618/ENSSSCG00000015353/ENSSSCG00000028108/ENSSSCG00000003909/ENSSSCG00000031380/ENSSSCG00000015720	ENSSSCG00000036618/SCIN/ASAP3/ENSSSCG00000003909/MARCKSL1/BIN1	ssc:397684/ssc:100512981/ssc:100626125/ssc:100511937/ssc:100628001/ssc:100037305	6
ssc04928	Parathyroid hormone synthesis, secretion and action	6/235	79/4942	0.172055196647852	0.63162368243093	ENSSSCG00000014852/ENSSSCG00000013642/ENSSSCG00000031321/ENSSSCG00000014149/ENSSSCG00000027952/ENSSSCG00000023437	ARRB1/PDE4A/NR4A1/MEF2C/ADCY5/ITPR1	ssc:100521141/ssc:396825/ssc:100157120/ssc:733590/ssc:100155970/ssc:397454	6
ssc00601	Glycosphingolipid biosynthesis - lacto and neolacto series	2/235	16/4942	0.174841867758406	0.633517936423316	ENSSSCG00000013886/ENSSSCG00000037554	B3GNT3/FUT7	ssc:100518473/ssc:110258084	2
ssc05219	Bladder cancer	3/235	31/4942	0.180934334367212	0.638995940360154	ENSSSCG00000007436/ENSSSCG00000032710/ENSSSCG00000004789	MMP9/E2F2/THBS1	ssc:654325/ssc:110261113/ssc:492313	3
ssc05410	Hypertrophic cardiomyopathy	3/235	31/4942	0.180934334367212	0.638995940360154	ENSSSCG00000029073/ENSSSCG00000037905/ENSSSCG00000000257	CACNB4/ITGB5/ITGB7	ssc:396585/ssc:100134977/ssc:397221	3
ssc04010	MAPK signaling pathway	12/235	190/4942	0.191715860581464	0.66416702717428	ENSSSCG00000014441/ENSSSCG00000014852/ENSSSCG00000047932/ENSSSCG00000029073/ENSSSCG00000014369/ENSSSCG00000014149/ENSSSCG00000005122/ENSSSCG00000038701/ENSSSCG00000007151/ENSSSCG00000015403/ENSSSCG00000022689/ENSSSCG00000003140	CSF1R/ARRB1/HSPA6/CACNB4/CD14/MEF2C/TEK/EFNA2/CDC25B/HGF/GADD45B/FGF21	ssc:100517086/ssc:100521141/ssc:396906/ssc:396585/ssc:100037938/ssc:733590/ssc:396729/ssc:100512036/ssc:100329127/ssc:100525120/ssc:100621090/ssc:100302504	12
ssc00514	Other types of O-glycan biosynthesis	3/235	32/4942	0.193122307002374	0.66416702717428	ENSSSCG00000025770/ENSSSCG00000007572/ENSSSCG00000016431	ST6GAL1/LFNG/GALNTL5	ssc:100302026/ssc:100524978/ssc:100515695	3
ssc04623	Cytosolic DNA-sensing pathway	5/235	65/4942	0.195203212287781	0.66416702717428	ENSSSCG00000028711/ENSSSCG00000006418/ENSSSCG00000040811/ENSSSCG00000014349/ENSSSCG00000032474	CASP1/ENSSSCG00000006418/PYCARD/STING1/CXCL10	ssc:397319/ssc:100156073/ssc:100522011/ssc:100217389/ssc:494019	5
ssc04020	Calcium signaling pathway	8/235	119/4942	0.204023650644571	0.68258190556032	ENSSSCG00000009817/ENSSSCG00000009879/ENSSSCG00000015403/ENSSSCG00000020941/ENSSSCG00000023437/ENSSSCG00000026517/ENSSSCG00000003140/ENSSSCG00000026176	P2RX7/TPCN1/HGF/LTB4R2/ITPR1/CALML4/FGF21/CHRM3	ssc:497623/ssc:106504056/ssc:100525120/ssc:100156094/ssc:397454/ssc:100519528/ssc:100302504/ssc:100144478	8
ssc04924	Renin secretion	3/235	33/4942	0.205508530706333	0.68258190556032	ENSSSCG00000027952/ENSSSCG00000023437/ENSSSCG00000026517	ADCY5/ITPR1/CALML4	ssc:100155970/ssc:397454/ssc:100519528	3
ssc00071	Fatty acid degradation	3/235	34/4942	0.218070724916393	0.707462002926438	ENSSSCG00000009889/ENSSSCG00000040296/ENSSSCG00000004510	ALDH2/EHHADH/ACAA2	ssc:733685/ssc:448846/ssc:100312959	3
ssc05031	Amphetamine addiction	3/235	34/4942	0.218070724916393	0.707462002926438	ENSSSCG00000027952/ENSSSCG00000031616/ENSSSCG00000026517	ADCY5/FOSB/CALML4	ssc:100155970/ssc:110261009/ssc:100519528	3
ssc05222	Small cell lung cancer	5/235	70/4942	0.238601868768274	0.738854370654072	ENSSSCG00000005511/ENSSSCG00000011377/ENSSSCG00000022689/ENSSSCG00000032710/ENSSSCG00000003909	TRAF1/LAMB2/GADD45B/E2F2/ENSSSCG00000003909	ssc:100627029/ssc:101101688/ssc:100621090/ssc:110261113/ssc:100511937	5
ssc04921	Oxytocin signaling pathway	6/235	88/4942	0.239735326194704	0.738854370654072	ENSSSCG00000037241/ENSSSCG00000029073/ENSSSCG00000014149/ENSSSCG00000027952/ENSSSCG00000023437/ENSSSCG00000026517	RGS2/CACNB4/MEF2C/ADCY5/ITPR1/CALML4	ssc:733670/ssc:396585/ssc:733590/ssc:100155970/ssc:397454/ssc:100519528	6
ssc05224	Breast cancer	6/235	88/4942	0.239735326194704	0.738854370654072	ENSSSCG00000022689/ENSSSCG00000032710/ENSSSCG00000000759/ENSSSCG00000003909/ENSSSCG00000003140/ENSSSCG00000025777	GADD45B/E2F2/WNT5B/ENSSSCG00000003909/FGF21/ESR1	ssc:100621090/ssc:110261113/ssc:100516268/ssc:100511937/ssc:100302504/ssc:397435	6
ssc05226	Gastric cancer	6/235	88/4942	0.239735326194704	0.738854370654072	ENSSSCG00000015403/ENSSSCG00000022689/ENSSSCG00000032710/ENSSSCG00000000759/ENSSSCG00000003909/ENSSSCG00000003140	HGF/GADD45B/E2F2/WNT5B/ENSSSCG00000003909/FGF21	ssc:100525120/ssc:100621090/ssc:110261113/ssc:100516268/ssc:100511937/ssc:100302504	6
ssc04151	PI3K-Akt signaling pathway	12/235	200/4942	0.241685968095459	0.738854370654072	ENSSSCG00000014441/ENSSSCG00000013888/ENSSSCG00000009002/ENSSSCG00000037905/ENSSSCG00000005122/ENSSSCG00000038701/ENSSSCG00000011377/ENSSSCG00000015403/ENSSSCG00000003909/ENSSSCG00000000257/ENSSSCG00000003140/ENSSSCG00000004789	CSF1R/JAK3/TLR2/ITGB5/TEK/EFNA2/LAMB2/HGF/ENSSSCG00000003909/ITGB7/FGF21/THBS1	ssc:100517086/ssc:100518649/ssc:396623/ssc:100134977/ssc:396729/ssc:100512036/ssc:101101688/ssc:100525120/ssc:100511937/ssc:397221/ssc:100302504/ssc:492313	12
ssc05032	Morphine addiction	3/235	36/4942	0.243636566667293	0.738854370654072	ENSSSCG00000014852/ENSSSCG00000013642/ENSSSCG00000027952	ARRB1/PDE4A/ADCY5	ssc:100521141/ssc:396825/ssc:100155970	3
ssc05214	Glioma	4/235	54/4942	0.254066101248784	0.753589192751414	ENSSSCG00000022689/ENSSSCG00000032710/ENSSSCG00000003909/ENSSSCG00000026517	GADD45B/E2F2/ENSSSCG00000003909/CALML4	ssc:100621090/ssc:110261113/ssc:100511937/ssc:100519528	4
ssc04114	Oocyte meiosis	6/235	90/4942	0.255781694771444	0.753589192751414	ENSSSCG00000027952/ENSSSCG00000010468/ENSSSCG00000023437/ENSSSCG00000026517/ENSSSCG00000004588/ENSSSCG00000029264	ADCY5/CPEB3/ITPR1/CALML4/CCNB2/PKMYT1	ssc:100155970/ssc:100152117/ssc:397454/ssc:100519528/ssc:100135668/ssc:100286809	6
ssc00600	Sphingolipid metabolism	3/235	37/4942	0.256598470650123	0.753589192751414	ENSSSCG00000017087/ENSSSCG00000000433/ENSSSCG00000021638	GM2A/B4GALNT1/NEU3	ssc:100515283/ssc:100516440/ssc:100739223	3
ssc04613	Neutrophil extracellular trap formation	7/235	109/4942	0.260483033611233	0.757028816432646	ENSSSCG00000029371/ENSSSCG00000028711/ENSSSCG00000036618/ENSSSCG00000009002/ENSSSCG00000004597/ENSSSCG00000003909/ENSSSCG00000014996	C5AR1/CASP1/ENSSSCG00000036618/TLR2/AQP9/ENSSSCG00000003909/ENSSSCG00000014996	ssc:100048955/ssc:397319/ssc:397684/ssc:396623/ssc:100127153/ssc:100511937/ssc:100522887	7
ssc05340	Primary immunodeficiency	2/235	21/4942	0.263594486431392	0.758173832106787	ENSSSCG00000013888/ENSSSCG00000025294	JAK3/AIRE	ssc:100518649/ssc:100621659	2
ssc04911	Insulin secretion	3/235	38/4942	0.26965294078576	0.767685413053336	ENSSSCG00000027952/ENSSSCG00000003069/ENSSSCG00000026176	ADCY5/KCNN4/CHRM3	ssc:100155970/ssc:397081/ssc:100144478	3
ssc04925	Aldosterone synthesis and secretion	4/235	56/4942	0.275375481045668	0.77348856017423	ENSSSCG00000031321/ENSSSCG00000027952/ENSSSCG00000023437/ENSSSCG00000026517	NR4A1/ADCY5/ITPR1/CALML4	ssc:100157120/ssc:100155970/ssc:397454/ssc:100519528	4
ssc01523	Antifolate resistance	2/235	22/4942	0.281554279492962	0.77348856017423	ENSSSCG00000023478/ENSSSCG00000030696	SLC46A1/SLC19A1	ssc:100628018/ssc:100579176	2
ssc05169	Epstein-Barr virus infection	10/235	169/4942	0.282629071637194	0.77348856017423	ENSSSCG00000001469/ENSSSCG00000001470/ENSSSCG00000011033/ENSSSCG00000013888/ENSSSCG00000009002/ENSSSCG00000001472/ENSSSCG00000022689/ENSSSCG00000032710/ENSSSCG00000003909/ENSSSCG00000032474	SLA-DMB/SLA-DMA/VIM/JAK3/TLR2/SLA-DOA/GADD45B/E2F2/ENSSSCG00000003909/CXCL10	ssc:100135050/ssc:445528/ssc:100522394/ssc:100518649/ssc:396623/ssc:100157996/ssc:100621090/ssc:110261113/ssc:100511937/ssc:494019	10
ssc00280	Valine, leucine and isoleucine degradation	3/235	39/4942	0.282780763934665	0.77348856017423	ENSSSCG00000009889/ENSSSCG00000040296/ENSSSCG00000004510	ALDH2/EHHADH/ACAA2	ssc:733685/ssc:448846/ssc:100312959	3
ssc04750	Inflammatory mediator regulation of TRP channels	4/235	57/4942	0.286142140878426	0.77508405150564	ENSSSCG00000027952/ENSSSCG00000003909/ENSSSCG00000023437/ENSSSCG00000026517	ADCY5/ENSSSCG00000003909/ITPR1/CALML4	ssc:100155970/ssc:100511937/ssc:397454/ssc:100519528	4
ssc04658	Th1 and Th2 cell differentiation	4/235	58/4942	0.296969533831588	0.796677884028972	ENSSSCG00000001469/ENSSSCG00000001470/ENSSSCG00000013888/ENSSSCG00000001472	SLA-DMB/SLA-DMA/JAK3/SLA-DOA	ssc:100135050/ssc:445528/ssc:100518649/ssc:100157996	4
ssc05221	Acute myeloid leukemia	4/235	59/4942	0.307847472353818	0.817994712254432	ENSSSCG00000014441/ENSSSCG00000002866/ENSSSCG00000014369/ENSSSCG00000003909	CSF1R/CEBPA/CD14/ENSSSCG00000003909	ssc:100517086/ssc:397307/ssc:100037938/ssc:100511937	4
ssc04510	Focal adhesion	7/235	117/4942	0.321291815720219	0.845664307414538	ENSSSCG00000037905/ENSSSCG00000011377/ENSSSCG00000015403/ENSSSCG00000028827/ENSSSCG00000003909/ENSSSCG00000000257/ENSSSCG00000004789	ITGB5/LAMB2/HGF/PARVA/ENSSSCG00000003909/ITGB7/THBS1	ssc:100134977/ssc:101101688/ssc:100525120/ssc:100518536/ssc:100511937/ssc:397221/ssc:492313	7
ssc04728	Dopaminergic synapse	5/235	81/4942	0.341132266927078	0.889494415632287	ENSSSCG00000014852/ENSSSCG00000027952/ENSSSCG00000013397/ENSSSCG00000023437/ENSSSCG00000026517	ARRB1/ADCY5/ARNTL/ITPR1/CALML4	ssc:100521141/ssc:100155970/ssc:100037286/ssc:397454/ssc:100519528	5
ssc05206	MicroRNAs in cancer	7/235	120/4942	0.344736068805856	0.890568177748461	ENSSSCG00000011033/ENSSSCG00000007436/ENSSSCG00000038701/ENSSSCG00000007151/ENSSSCG00000032710/ENSSSCG00000003909/ENSSSCG00000004789	VIM/MMP9/EFNA2/CDC25B/E2F2/ENSSSCG00000003909/THBS1	ssc:100522394/ssc:654325/ssc:100512036/ssc:100329127/ssc:110261113/ssc:100511937/ssc:492313	7
ssc05416	Viral myocarditis	3/235	44/4942	0.348898477504719	0.893052066273547	ENSSSCG00000001469/ENSSSCG00000001470/ENSSSCG00000001472	SLA-DMB/SLA-DMA/SLA-DOA	ssc:100135050/ssc:445528/ssc:100157996	3
ssc04620	Toll-like receptor signaling pathway	5/235	83/4942	0.360296137414845	0.901287141569933	ENSSSCG00000009002/ENSSSCG00000014369/ENSSSCG00000011436/ENSSSCG00000003909/ENSSSCG00000032474	TLR2/CD14/ENSSSCG00000011436/ENSSSCG00000003909/CXCL10	ssc:396623/ssc:100037938/ssc:397007/ssc:100511937/ssc:494019	5
ssc00010	Glycolysis / Gluconeogenesis	3/235	45/4942	0.362103840093572	0.901287141569933	ENSSSCG00000009889/ENSSSCG00000028501/ENSSSCG00000026349	ALDH2/ENSSSCG00000028501/ALDH3B2	ssc:733685/ssc:100739347/ssc:100522421	3
ssc04935	Growth hormone synthesis, secretion and action	5/235	84/4942	0.369894040783281	0.901287141569933	ENSSSCG00000020906/ENSSSCG00000013735/ENSSSCG00000027952/ENSSSCG00000003909/ENSSSCG00000023437	GHSR/JUNB/ADCY5/ENSSSCG00000003909/ITPR1	ssc:397372/ssc:100523358/ssc:100155970/ssc:100511937/ssc:397454	5
ssc00051	Fructose and mannose metabolism	2/235	27/4942	0.370126907254687	0.901287141569933	ENSSSCG00000011353/ENSSSCG00000011133	PFKFB4/PFKFB3	ssc:100158056/ssc:100516289	2
ssc05030	Cocaine addiction	2/235	27/4942	0.370126907254687	0.901287141569933	ENSSSCG00000027952/ENSSSCG00000031616	ADCY5/FOSB	ssc:100155970/ssc:110261009	2
ssc05166	Human T-cell leukemia virus 1 infection	10/235	183/4942	0.37149828415965	0.901287141569933	ENSSSCG00000001469/ENSSSCG00000011102/ENSSSCG00000001470/ENSSSCG00000013888/ENSSSCG00000027952/ENSSSCG00000001472/ENSSSCG00000003876/ENSSSCG00000032710/ENSSSCG00000003909/ENSSSCG00000004588	SLA-DMB/NRP1/SLA-DMA/JAK3/ADCY5/SLA-DOA/CDKN2C/E2F2/ENSSSCG00000003909/CCNB2	ssc:100135050/ssc:100286859/ssc:445528/ssc:100518649/ssc:100155970/ssc:100157996/ssc:100515210/ssc:110261113/ssc:100511937/ssc:100135668	10
ssc00920	Sulfur metabolism	1/235	10/4942	0.385931414117293	0.918287745132306	ENSSSCG00000000133	TST	ssc:100153230	1
ssc03320	PPAR signaling pathway	3/235	47/4942	0.388379763174237	0.918287745132306	ENSSSCG00000040296/ENSSSCG00000040631/ENSSSCG00000039103	EHHADH/LPL/ADIPOQ	ssc:448846/ssc:397537/ssc:397660	3
ssc04213	Longevity regulating pathway - multiple species	3/235	47/4942	0.388379763174237	0.918287745132306	ENSSSCG00000047932/ENSSSCG00000027952/ENSSSCG00000003909	HSPA6/ADCY5/ENSSSCG00000003909	ssc:396906/ssc:100155970/ssc:100511937	3
ssc05417	Lipid and atherosclerosis	9/235	166/4942	0.391813481344486	0.918621523488332	ENSSSCG00000028711/ENSSSCG00000047932/ENSSSCG00000009002/ENSSSCG00000040811/ENSSSCG00000007436/ENSSSCG00000014369/ENSSSCG00000003909/ENSSSCG00000023437/ENSSSCG00000026517	CASP1/HSPA6/TLR2/PYCARD/MMP9/CD14/ENSSSCG00000003909/ITPR1/CALML4	ssc:397319/ssc:396906/ssc:396623/ssc:100522011/ssc:654325/ssc:100037938/ssc:100511937/ssc:397454/ssc:100519528	9
ssc04713	Circadian entrainment	3/235	48/4942	0.401424528902272	0.921698962655723	ENSSSCG00000027952/ENSSSCG00000023437/ENSSSCG00000026517	ADCY5/ITPR1/CALML4	ssc:100155970/ssc:397454/ssc:100519528	3
ssc04725	Cholinergic synapse	4/235	68/4942	0.406460733340345	0.921698962655723	ENSSSCG00000027952/ENSSSCG00000003909/ENSSSCG00000023437/ENSSSCG00000026176	ADCY5/ENSSSCG00000003909/ITPR1/CHRM3	ssc:100155970/ssc:100511937/ssc:397454/ssc:100144478	4
ssc05162	Measles	6/235	109/4942	0.417158773573797	0.921698962655723	ENSSSCG00000013888/ENSSSCG00000047932/ENSSSCG00000009002/ENSSSCG00000011436/ENSSSCG00000003909/ENSSSCG00000013579	JAK3/HSPA6/TLR2/ENSSSCG00000011436/ENSSSCG00000003909/CD209	ssc:100518649/ssc:396906/ssc:396623/ssc:397007/ssc:100511937/ssc:100170134	6
ssc00590	Arachidonic acid metabolism	2/235	30/4942	0.421249836890695	0.921698962655723	ENSSSCG00000031106/ENSSSCG00000012053	PLA2G2D/CBR3	ssc:100512662/ssc:100512990	2
ssc05168	Herpes simplex virus 1 infection	8/235	150/4942	0.421705800828387	0.921698962655723	ENSSSCG00000001469/ENSSSCG00000001470/ENSSSCG00000009002/ENSSSCG00000014349/ENSSSCG00000001472/ENSSSCG00000011436/ENSSSCG00000026695/ENSSSCG00000003909	SLA-DMB/SLA-DMA/TLR2/STING1/SLA-DOA/ENSSSCG00000011436/TNFSF14/ENSSSCG00000003909	ssc:100135050/ssc:445528/ssc:396623/ssc:100217389/ssc:100157996/ssc:397007/ssc:100519468/ssc:100511937	8
ssc05164	Influenza A	7/235	130/4942	0.423831301321326	0.921698962655723	ENSSSCG00000028711/ENSSSCG00000001469/ENSSSCG00000001470/ENSSSCG00000040811/ENSSSCG00000001472/ENSSSCG00000003909/ENSSSCG00000032474	CASP1/SLA-DMB/SLA-DMA/PYCARD/SLA-DOA/ENSSSCG00000003909/CXCL10	ssc:397319/ssc:100135050/ssc:445528/ssc:100522011/ssc:100157996/ssc:100511937/ssc:494019	7
ssc04210	Apoptosis	6/235	110/4942	0.425769468158952	0.921698962655723	ENSSSCG00000006648/ENSSSCG00000005511/ENSSSCG00000022689/ENSSSCG00000003909/ENSSSCG00000023437/ENSSSCG00000040486	CTSS/TRAF1/GADD45B/ENSSSCG00000003909/ITPR1/BIRC5	ssc:100153090/ssc:100627029/ssc:100621090/ssc:100511937/ssc:397454/ssc:397266	6
ssc04218	Cellular senescence	7/235	131/4942	0.431736703479631	0.921698962655723	ENSSSCG00000022689/ENSSSCG00000028304/ENSSSCG00000032710/ENSSSCG00000003909/ENSSSCG00000023437/ENSSSCG00000026517/ENSSSCG00000004588	GADD45B/ZFP36L1/E2F2/ENSSSCG00000003909/ITPR1/CALML4/CCNB2	ssc:100621090/ssc:100624279/ssc:110261113/ssc:100511937/ssc:397454/ssc:100519528/ssc:100135668	7
ssc04930	Type II diabetes mellitus	2/235	31/4942	0.437823319823348	0.921698962655723	ENSSSCG00000003909/ENSSSCG00000039103	ENSSSCG00000003909/ADIPOQ	ssc:100511937/ssc:397660	2
ssc04979	Cholesterol metabolism	2/235	31/4942	0.437823319823348	0.921698962655723	ENSSSCG00000001989/ENSSSCG00000040631	CIDEB/LPL	ssc:100127160/ssc:397537	2
ssc00591	Linoleic acid metabolism	1/235	12/4942	0.443061220738466	0.921698962655723	ENSSSCG00000031106	PLA2G2D	ssc:100512662	1
ssc00650	Butanoate metabolism	1/235	12/4942	0.443061220738466	0.921698962655723	ENSSSCG00000040296	EHHADH	ssc:448846	1
ssc04650	Natural killer cell mediated cytotoxicity	4/235	72/4942	0.449673976692347	0.921698962655723	ENSSSCG00000036618/ENSSSCG00000006374/ENSSSCG00000003909/ENSSSCG00000001395	ENSSSCG00000036618/CD244/ENSSSCG00000003909/ENSSSCG00000001395	ssc:397684/ssc:100153635/ssc:100511937/ssc:100153163	4
ssc04917	Prolactin signaling pathway	3/235	52/4942	0.452715074837233	0.921698962655723	ENSSSCG00000004898/ENSSSCG00000003909/ENSSSCG00000025777	TNFRSF11A/ENSSSCG00000003909/ESR1	ssc:100521706/ssc:100511937/ssc:397435	3
ssc04810	Regulation of actin cytoskeleton	8/235	156/4942	0.465708241594269	0.921698962655723	ENSSSCG00000015353/ENSSSCG00000037905/ENSSSCG00000003909/ENSSSCG00000000257/ENSSSCG00000003140/ENSSSCG00000006475/ENSSSCG00000000146/ENSSSCG00000026176	SCIN/ITGB5/ENSSSCG00000003909/ITGB7/FGF21/IQGAP3/MYH11/CHRM3	ssc:100512981/ssc:100134977/ssc:100511937/ssc:397221/ssc:100302504/ssc:100515079/ssc:100627924/ssc:100144478	8
ssc00330	Arginine and proline metabolism	2/235	33/4942	0.470177249063354	0.921698962655723	ENSSSCG00000009889/ENSSSCG00000003619	ALDH2/AZIN2	ssc:733685/ssc:100144439	2
ssc00480	Glutathione metabolism	2/235	33/4942	0.470177249063354	0.921698962655723	ENSSSCG00000001849/ENSSSCG00000016679	ANPEP/ENSSSCG00000016679	ssc:397520/ssc:100512447	2
ssc04976	Bile secretion	2/235	33/4942	0.470177249063354	0.921698962655723	ENSSSCG00000004597/ENSSSCG00000027952	AQP9/ADCY5	ssc:100127153/ssc:100155970	2
ssc04659	Th17 cell differentiation	4/235	74/4942	0.470919820489888	0.921698962655723	ENSSSCG00000001469/ENSSSCG00000001470/ENSSSCG00000013888/ENSSSCG00000001472	SLA-DMB/SLA-DMA/JAK3/SLA-DOA	ssc:100135050/ssc:445528/ssc:100518649/ssc:100157996	4
ssc04022	cGMP-PKG signaling pathway	5/235	96/4942	0.483747132632411	0.921698962655723	ENSSSCG00000037241/ENSSSCG00000014149/ENSSSCG00000027952/ENSSSCG00000023437/ENSSSCG00000026517	RGS2/MEF2C/ADCY5/ITPR1/CALML4	ssc:733670/ssc:733590/ssc:100155970/ssc:397454/ssc:100519528	5
ssc04934	Cushing syndrome	5/235	96/4942	0.483747132632411	0.921698962655723	ENSSSCG00000027952/ENSSSCG00000003876/ENSSSCG00000032710/ENSSSCG00000000759/ENSSSCG00000023437	ADCY5/CDKN2C/E2F2/WNT5B/ITPR1	ssc:100155970/ssc:100515210/ssc:110261113/ssc:100516268/ssc:397454	5
ssc05418	Fluid shear stress and atherosclerosis	5/235	96/4942	0.483747132632411	0.921698962655723	ENSSSCG00000007436/ENSSSCG00000014149/ENSSSCG00000003909/ENSSSCG00000026517/ENSSSCG00000017277	MMP9/MEF2C/ENSSSCG00000003909/CALML4/PECAM1	ssc:654325/ssc:733590/ssc:100511937/ssc:100519528/ssc:396941	5
ssc04927	Cortisol synthesis and secretion	2/235	34/4942	0.485933906822539	0.921698962655723	ENSSSCG00000027952/ENSSSCG00000023437	ADCY5/ITPR1	ssc:100155970/ssc:397454	2
ssc04110	Cell cycle	7/235	138/4942	0.486546412657896	0.921698962655723	ENSSSCG00000037647/ENSSSCG00000007151/ENSSSCG00000022689/ENSSSCG00000003876/ENSSSCG00000032710/ENSSSCG00000004588/ENSSSCG00000029264	TFDP2/CDC25B/GADD45B/CDKN2C/E2F2/CCNB2/PKMYT1	ssc:100620214/ssc:100329127/ssc:100621090/ssc:100515210/ssc:110261113/ssc:100135668/ssc:100286809	7
ssc01524	Platinum drug resistance	3/235	55/4942	0.489977751440641	0.921698962655723	ENSSSCG00000017473/ENSSSCG00000003909/ENSSSCG00000040486	TOP2A/ENSSSCG00000003909/BIRC5	ssc:396917/ssc:100511937/ssc:397266	3
ssc04668	TNF signaling pathway	5/235	97/4942	0.492975690251256	0.921698962655723	ENSSSCG00000007436/ENSSSCG00000013735/ENSSSCG00000005511/ENSSSCG00000003909/ENSSSCG00000032474	MMP9/JUNB/TRAF1/ENSSSCG00000003909/CXCL10	ssc:654325/ssc:100523358/ssc:100627029/ssc:100511937/ssc:494019	5
ssc05161	Hepatitis B	7/235	139/4942	0.494268159331326	0.921698962655723	ENSSSCG00000013888/ENSSSCG00000009002/ENSSSCG00000007436/ENSSSCG00000032710/ENSSSCG00000009630/ENSSSCG00000003909/ENSSSCG00000040486	JAK3/TLR2/MMP9/E2F2/EGR3/ENSSSCG00000003909/BIRC5	ssc:100518649/ssc:396623/ssc:654325/ssc:110261113/ssc:100516296/ssc:100511937/ssc:397266	7
ssc00620	Pyruvate metabolism	2/235	35/4942	0.501397347777458	0.921698962655723	ENSSSCG00000009889/ENSSSCG00000002712	ALDH2/LDHD	ssc:733685/ssc:100523064	2
ssc04923	Regulation of lipolysis in adipocytes	2/235	35/4942	0.501397347777458	0.921698962655723	ENSSSCG00000027952/ENSSSCG00000003909	ADCY5/ENSSSCG00000003909	ssc:100155970/ssc:100511937	2
ssc05217	Basal cell carcinoma	2/235	35/4942	0.501397347777458	0.921698962655723	ENSSSCG00000022689/ENSSSCG00000000759	GADD45B/WNT5B	ssc:100621090/ssc:100516268	2
ssc01521	EGFR tyrosine kinase inhibitor resistance	3/235	56/4942	0.502125049764885	0.921698962655723	ENSSSCG00000015403/ENSSSCG00000015839/ENSSSCG00000003909	HGF/NRG1/ENSSSCG00000003909	ssc:100525120/ssc:102164569/ssc:100511937	3
ssc04540	Gap junction	3/235	56/4942	0.502125049764885	0.921698962655723	ENSSSCG00000027952/ENSSSCG00000004241/ENSSSCG00000023437	ADCY5/GJA1/ITPR1	ssc:100155970/ssc:100518636/ssc:397454	3
ssc04068	FoxO signaling pathway	5/235	98/4942	0.502144237719247	0.921698962655723	ENSSSCG00000022689/ENSSSCG00000016925/ENSSSCG00000003909/ENSSSCG00000015652/ENSSSCG00000004588	GADD45B/PLK2/ENSSSCG00000003909/IL10/CCNB2	ssc:100621090/ssc:397251/ssc:100511937/ssc:397106/ssc:100135668	5
ssc04622	RIG-I-like receptor signaling pathway	3/235	57/4942	0.514124100258577	0.928181466078687	ENSSSCG00000014349/ENSSSCG00000003729/ENSSSCG00000032474	STING1/RNF125/CXCL10	ssc:100217389/ssc:100517591/ssc:494019	3
ssc00670	One carbon pool by folate	2/235	36/4942	0.516559746666291	0.928181466078687	ENSSSCG00000000839/ENSSSCG00000001825	ALDH1L2/SLC41A3	ssc:100151976/ssc:100622210	2
ssc00511	Other glycan degradation	1/235	15/4942	0.518983185334319	0.928181466078687	ENSSSCG00000021638	NEU3	ssc:100739223	1
ssc04975	Fat digestion and absorption	1/235	15/4942	0.518983185334319	0.928181466078687	ENSSSCG00000031106	PLA2G2D	ssc:100512662	1
ssc05200	Pathways in cancer	16/235	336/4942	0.536730049341557	0.933316896390044	ENSSSCG00000014441/ENSSSCG00000013888/ENSSSCG00000002866/ENSSSCG00000007436/ENSSSCG00000027952/ENSSSCG00000005511/ENSSSCG00000011377/ENSSSCG00000015403/ENSSSCG00000022689/ENSSSCG00000032710/ENSSSCG00000000759/ENSSSCG00000003909/ENSSSCG00000026517/ENSSSCG00000003140/ENSSSCG00000025777/ENSSSCG00000040486	CSF1R/JAK3/CEBPA/MMP9/ADCY5/TRAF1/LAMB2/HGF/GADD45B/E2F2/WNT5B/ENSSSCG00000003909/CALML4/FGF21/ESR1/BIRC5	ssc:100517086/ssc:100518649/ssc:397307/ssc:654325/ssc:100155970/ssc:100627029/ssc:101101688/ssc:100525120/ssc:100621090/ssc:110261113/ssc:100516268/ssc:100511937/ssc:100519528/ssc:100302504/ssc:397435/ssc:397266	16
ssc04916	Melanogenesis	3/235	59/4942	0.537653970992948	0.933316896390044	ENSSSCG00000027952/ENSSSCG00000000759/ENSSSCG00000026517	ADCY5/WNT5B/CALML4	ssc:100155970/ssc:100516268/ssc:100519528	3
ssc00100	Steroid biosynthesis	1/235	16/4942	0.54192593983938	0.933316896390044	ENSSSCG00000027525	DHCR24	ssc:100628197	1
ssc00534	Glycosaminoglycan biosynthesis - heparan sulfate / heparin	1/235	16/4942	0.54192593983938	0.933316896390044	ENSSSCG00000007872	XYLT1	ssc:100514160	1
ssc00830	Retinol metabolism	1/235	16/4942	0.54192593983938	0.933316896390044	ENSSSCG00000015930	DHRS9	ssc:100519223	1
ssc04980	Cobalamin transport and metabolism	1/235	16/4942	0.54192593983938	0.933316896390044	ENSSSCG00000010011	TCN2	ssc:100152846	1
ssc00561	Glycerolipid metabolism	2/235	39/4942	0.560182737628313	0.953298771978546	ENSSSCG00000009889/ENSSSCG00000040631	ALDH2/LPL	ssc:733685/ssc:397537	2
ssc04115	p53 signaling pathway	3/235	61/4942	0.560525721334169	0.953298771978546	ENSSSCG00000022689/ENSSSCG00000004789/ENSSSCG00000004588	GADD45B/THBS1/CCNB2	ssc:100621090/ssc:492313/ssc:100135668	3
ssc00532	Glycosaminoglycan biosynthesis - chondroitin sulfate / dermatan sulfate	1/235	17/4942	0.563778843643226	0.953298771978546	ENSSSCG00000007872	XYLT1	ssc:100514160	1
ssc01240	Biosynthesis of cofactors	5/235	106/4942	0.572922600067637	0.953397830907247	ENSSSCG00000025686/ENSSSCG00000009889/ENSSSCG00000007986/ENSSSCG00000039188/ENSSSCG00000007007	KMO/ALDH2/NME4/AK8/IDO1	ssc:397148/ssc:733685/ssc:100233195/ssc:102167403/ssc:100519877	5
ssc04260	Cardiac muscle contraction	2/235	40/4942	0.574089016460278	0.953397830907247	ENSSSCG00000029073/ENSSSCG00000035612	CACNB4/COX6B2	ssc:396585/ssc:110261055	2
ssc04720	Long-term potentiation	2/235	40/4942	0.574089016460278	0.953397830907247	ENSSSCG00000023437/ENSSSCG00000026517	ITPR1/CALML4	ssc:397454/ssc:100519528	2
ssc04926	Relaxin signaling pathway	4/235	85/4942	0.581295535623942	0.956322994111319	ENSSSCG00000014852/ENSSSCG00000007436/ENSSSCG00000027952/ENSSSCG00000003909	ARRB1/MMP9/ADCY5/ENSSSCG00000003909	ssc:100521141/ssc:654325/ssc:100155970/ssc:100511937	4
ssc04912	GnRH signaling pathway	3/235	63/4942	0.582705767021234	0.956322994111319	ENSSSCG00000027952/ENSSSCG00000023437/ENSSSCG00000026517	ADCY5/ITPR1/CALML4	ssc:100155970/ssc:397454/ssc:100519528	3
ssc04657	IL-17 signaling pathway	3/235	64/4942	0.593527943753556	0.96838769770317	ENSSSCG00000007436/ENSSSCG00000031616/ENSSSCG00000032474	MMP9/FOSB/CXCL10	ssc:654325/ssc:110261009/ssc:494019	3
ssc01232	Nucleotide metabolism	3/235	65/4942	0.604167911608889	0.97172657548196	ENSSSCG00000007986/ENSSSCG00000039188/ENSSSCG00000025992	NME4/AK8/ENPP3	ssc:100233195/ssc:102167403/ssc:100621671	3
ssc00062	Fatty acid elongation	1/235	19/4942	0.604418911614266	0.97172657548196	ENSSSCG00000004510	ACAA2	ssc:100312959	1
ssc05225	Hepatocellular carcinoma	5/235	110/4942	0.606301683036872	0.97172657548196	ENSSSCG00000015403/ENSSSCG00000022689/ENSSSCG00000032710/ENSSSCG00000000759/ENSSSCG00000003909	HGF/GADD45B/E2F2/WNT5B/ENSSSCG00000003909	ssc:100525120/ssc:100621090/ssc:110261113/ssc:100516268/ssc:100511937	5
ssc04814	Motor proteins	5/235	111/4942	0.614412013273074	0.97172657548196	ENSSSCG00000004587/ENSSSCG00000010471/ENSSSCG00000026924/ENSSSCG00000000146/ENSSSCG00000013332	MYO1E/KIF11/KIFC2/MYH11/KIF18A	ssc:100154204/ssc:100526080/ssc:100514226/ssc:100627924/ssc:100518110	5
ssc04024	cAMP signaling pathway	5/235	112/4942	0.622424972539767	0.97172657548196	ENSSSCG00000020906/ENSSSCG00000013642/ENSSSCG00000027952/ENSSSCG00000003909/ENSSSCG00000026517	GHSR/PDE4A/ADCY5/ENSSSCG00000003909/CALML4	ssc:397372/ssc:396825/ssc:100155970/ssc:100511937/ssc:100519528	5
ssc04670	Leukocyte transendothelial migration	3/235	67/4942	0.624892688506216	0.97172657548196	ENSSSCG00000007436/ENSSSCG00000003909/ENSSSCG00000017277	MMP9/ENSSSCG00000003909/PECAM1	ssc:654325/ssc:100511937/ssc:396941	3
ssc05220	Chronic myeloid leukemia	3/235	67/4942	0.624892688506216	0.97172657548196	ENSSSCG00000022689/ENSSSCG00000032710/ENSSSCG00000003909	GADD45B/E2F2/ENSSSCG00000003909	ssc:100621090/ssc:110261113/ssc:100511937	3
ssc00240	Pyrimidine metabolism	2/235	44/4942	0.626494468750219	0.97172657548196	ENSSSCG00000007986/ENSSSCG00000025992	NME4/ENPP3	ssc:100233195/ssc:100621671	2
ssc04630	JAK-STAT signaling pathway	4/235	90/4942	0.626920371278684	0.97172657548196	ENSSSCG00000015085/ENSSSCG00000013888/ENSSSCG00000003909/ENSSSCG00000015652	IL10RA/JAK3/ENSSSCG00000003909/IL10	ssc:100525654/ssc:100518649/ssc:100511937/ssc:397106	4
ssc05212	Pancreatic cancer	3/235	68/4942	0.634974163360025	0.971739203393562	ENSSSCG00000022689/ENSSSCG00000032710/ENSSSCG00000003909	GADD45B/E2F2/ENSSSCG00000003909	ssc:100621090/ssc:110261113/ssc:100511937	3
ssc00500	Starch and sucrose metabolism	1/235	21/4942	0.641287399491159	0.971739203393562	ENSSSCG00000025992	ENPP3	ssc:100621671	1
ssc00900	Terpenoid backbone biosynthesis	1/235	21/4942	0.641287399491159	0.971739203393562	ENSSSCG00000003555	HMGN2	ssc:100524683	1
ssc00564	Glycerophospholipid metabolism	3/235	70/4942	0.654569545503728	0.971739203393562	ENSSSCG00000031106/ENSSSCG00000002828/ENSSSCG00000000864	PLA2G2D/LPCAT2/CHPT1	ssc:100512662/ssc:100517894/ssc:100523738	3
ssc04211	Longevity regulating pathway	3/235	70/4942	0.654569545503728	0.971739203393562	ENSSSCG00000027952/ENSSSCG00000003909/ENSSSCG00000039103	ADCY5/ENSSSCG00000003909/ADIPOQ	ssc:100155970/ssc:100511937/ssc:397660	3
ssc05235	PD-L1 expression and PD-1 checkpoint pathway in cancer	3/235	70/4942	0.654569545503728	0.971739203393562	ENSSSCG00000009002/ENSSSCG00000011436/ENSSSCG00000003909	TLR2/ENSSSCG00000011436/ENSSSCG00000003909	ssc:396623/ssc:397007/ssc:100511937	3
ssc04913	Ovarian steroidogenesis	1/235	22/4942	0.658417548062502	0.971739203393562	ENSSSCG00000027952	ADCY5	ssc:100155970	1
ssc04152	AMPK signaling pathway	4/235	94/4942	0.661077562402065	0.971739203393562	ENSSSCG00000011353/ENSSSCG00000011133/ENSSSCG00000003909/ENSSSCG00000039103	PFKFB4/PFKFB3/ENSSSCG00000003909/ADIPOQ	ssc:100158056/ssc:100516289/ssc:100511937/ssc:397660	4
ssc01212	Fatty acid metabolism	2/235	47/4942	0.662431815700993	0.971739203393562	ENSSSCG00000040296/ENSSSCG00000004510	EHHADH/ACAA2	ssc:448846/ssc:100312959	2
ssc05207	Chemical carcinogenesis - receptor activation	5/235	118/4942	0.668380069253175	0.971739203393562	ENSSSCG00000014852/ENSSSCG00000027952/ENSSSCG00000003909/ENSSSCG00000025777/ENSSSCG00000040486	ARRB1/ADCY5/ENSSSCG00000003909/ESR1/BIRC5	ssc:100521141/ssc:100155970/ssc:100511937/ssc:397435/ssc:397266	5
ssc04371	Apelin signaling pathway	4/235	95/4942	0.669280425396001	0.971739203393562	ENSSSCG00000014149/ENSSSCG00000027952/ENSSSCG00000023437/ENSSSCG00000026517	MEF2C/ADCY5/ITPR1/CALML4	ssc:733590/ssc:100155970/ssc:397454/ssc:100519528	4
ssc04142	Lysosome	5/235	119/4942	0.675675167145956	0.971739203393562	ENSSSCG00000017087/ENSSSCG00000006648/ENSSSCG00000032381/ENSSSCG00000011404/ENSSSCG00000007033	GM2A/CTSS/LITAF/HYAL1/AP3M2	ssc:100515283/ssc:100153090/ssc:100518302/ssc:404698/ssc:100525135	5
ssc04310	Wnt signaling pathway	4/235	96/4942	0.677347090298765	0.971739203393562	ENSSSCG00000039797/ENSSSCG00000002440/ENSSSCG00000000759/ENSSSCG00000017818	APCDD1/CCDC88C/WNT5B/SERPINF1	ssc:100626308/ssc:100152429/ssc:100516268/ssc:780402	4
ssc05215	Prostate cancer	3/235	73/4942	0.682535868780786	0.971739203393562	ENSSSCG00000007436/ENSSSCG00000032710/ENSSSCG00000003909	MMP9/E2F2/ENSSSCG00000003909	ssc:654325/ssc:110261113/ssc:100511937	3
ssc05213	Endometrial cancer	2/235	49/4942	0.68481777875715	0.971739203393562	ENSSSCG00000022689/ENSSSCG00000003909	GADD45B/ENSSSCG00000003909	ssc:100621090/ssc:100511937	2
ssc05132	Salmonella infection	9/235	212/4942	0.686896631562059	0.971739203393562	ENSSSCG00000028711/ENSSSCG00000016678/ENSSSCG00000009002/ENSSSCG00000040811/ENSSSCG00000000130/ENSSSCG00000014369/ENSSSCG00000011436/ENSSSCG00000033010/ENSSSCG00000014996	CASP1/NOD1/TLR2/PYCARD/CYTH4/CD14/ENSSSCG00000011436/ENSSSCG00000033010/ENSSSCG00000014996	ssc:397319/ssc:100135660/ssc:396623/ssc:100522011/ssc:100240722/ssc:100037938/ssc:397007/ssc:106504153/ssc:100522887	9
ssc04215	Apoptosis - multiple species	1/235	24/4942	0.690272256909887	0.971739203393562	ENSSSCG00000040486	BIRC5	ssc:397266	1
ssc04550	Signaling pathways regulating pluripotency of stem cells	3/235	76/4942	0.708792404462744	0.971739203393562	ENSSSCG00000013888/ENSSSCG00000000759/ENSSSCG00000003909	JAK3/WNT5B/ENSSSCG00000003909	ssc:100518649/ssc:100516268/ssc:100511937	3
ssc05210	Colorectal cancer	3/235	76/4942	0.708792404462744	0.971739203393562	ENSSSCG00000022689/ENSSSCG00000003909/ENSSSCG00000040486	GADD45B/ENSSSCG00000003909/BIRC5	ssc:100621090/ssc:100511937/ssc:397266	3
ssc04726	Serotonergic synapse	2/235	52/4942	0.716108169268493	0.971739203393562	ENSSSCG00000027952/ENSSSCG00000023437	ADCY5/ITPR1	ssc:100155970/ssc:397454	2
ssc04070	Phosphatidylinositol signaling system	3/235	77/4942	0.717167623617873	0.971739203393562	ENSSSCG00000003909/ENSSSCG00000023437/ENSSSCG00000026517	ENSSSCG00000003909/ITPR1/CALML4	ssc:100511937/ssc:397454/ssc:100519528	3
ssc04261	Adrenergic signaling in cardiomyocytes	3/235	77/4942	0.717167623617873	0.971739203393562	ENSSSCG00000029073/ENSSSCG00000027952/ENSSSCG00000026517	CACNB4/ADCY5/CALML4	ssc:396585/ssc:100155970/ssc:100519528	3
ssc00760	Nicotinate and nicotinamide metabolism	1/235	26/4942	0.719167773994562	0.971739203393562	ENSSSCG00000025992	ENPP3	ssc:100621671	1
ssc05167	Kaposi sarcoma-associated herpesvirus infection	6/235	151/4942	0.732227045319632	0.971739203393562	ENSSSCG00000032710/ENSSSCG00000003909/ENSSSCG00000023437/ENSSSCG00000044512/ENSSSCG00000026517/ENSSSCG00000001395	E2F2/ENSSSCG00000003909/ITPR1/ENSSSCG00000044512/CALML4/ENSSSCG00000001395	ssc:110261113/ssc:100511937/ssc:397454/ssc:100516043/ssc:100519528/ssc:100153163	6
ssc00640	Propanoate metabolism	1/235	27/4942	0.732592422715326	0.971739203393562	ENSSSCG00000040296	EHHADH	ssc:448846	1
ssc02010	ABC transporters	1/235	27/4942	0.732592422715326	0.971739203393562	ENSSSCG00000008051	ABCA3	ssc:100518064	1
ssc04973	Carbohydrate digestion and absorption	1/235	27/4942	0.732592422715326	0.971739203393562	ENSSSCG00000003909	ENSSSCG00000003909	ssc:100511937	1
ssc04978	Mineral absorption	1/235	27/4942	0.732592422715326	0.971739203393562	ENSSSCG00000023478	SLC46A1	ssc:100628018	1
ssc05163	Human cytomegalovirus infection	7/235	175/4942	0.735319453278675	0.971739203393562	ENSSSCG00000015085/ENSSSCG00000014349/ENSSSCG00000027952/ENSSSCG00000032710/ENSSSCG00000003909/ENSSSCG00000023437/ENSSSCG00000026517	IL10RA/STING1/ADCY5/E2F2/ENSSSCG00000003909/ITPR1/CALML4	ssc:100525654/ssc:100217389/ssc:100155970/ssc:110261113/ssc:100511937/ssc:397454/ssc:100519528	7
ssc00310	Lysine degradation	2/235	54/4942	0.735493466326378	0.971739203393562	ENSSSCG00000009889/ENSSSCG00000040296	ALDH2/EHHADH	ssc:733685/ssc:448846	2
ssc00510	N-Glycan biosynthesis	2/235	54/4942	0.735493466326378	0.971739203393562	ENSSSCG00000025770/ENSSSCG00000038126	ST6GAL1/MGAT3	ssc:100302026/ssc:100625969	2
ssc04724	Glutamatergic synapse	2/235	55/4942	0.744758210284331	0.971739203393562	ENSSSCG00000027952/ENSSSCG00000023437	ADCY5/ITPR1	ssc:100155970/ssc:397454	2
ssc04710	Circadian rhythm	1/235	28/4942	0.745377932514288	0.971739203393562	ENSSSCG00000013397	ARNTL	ssc:100037286	1
ssc05216	Thyroid cancer	1/235	28/4942	0.745377932514288	0.971739203393562	ENSSSCG00000022689	GADD45B	ssc:100621090	1
ssc04932	Non-alcoholic fatty liver disease	5/235	130/4942	0.748831285769232	0.971739203393562	ENSSSCG00000002866/ENSSSCG00000003909/ENSSSCG00000039103/ENSSSCG00000035612/ENSSSCG00000007710	CEBPA/ENSSSCG00000003909/ADIPOQ/COX6B2/MLXIPL	ssc:397307/ssc:100511937/ssc:397660/ssc:110261055/ssc:100170769	5
ssc00563	Glycosylphosphatidylinositol (GPI)-anchor biosynthesis	1/235	29/4942	0.7575546085133	0.972742728210681	ENSSSCG00000029291	ENSSSCG00000029291	ssc:100524712	1
ssc04961	Endocrine and other factor-regulated calcium reabsorption	1/235	29/4942	0.7575546085133	0.972742728210681	ENSSSCG00000025777	ESR1	ssc:397435	1
ssc04062	Chemokine signaling pathway	5/235	132/4942	0.760731371312854	0.972742728210681	ENSSSCG00000014852/ENSSSCG00000013888/ENSSSCG00000027952/ENSSSCG00000003909/ENSSSCG00000032474	ARRB1/JAK3/ADCY5/ENSSSCG00000003909/CXCL10	ssc:100521141/ssc:100518649/ssc:100155970/ssc:100511937/ssc:494019	5
ssc04066	HIF-1 signaling pathway	3/235	83/4942	0.763550743649244	0.972742728210681	ENSSSCG00000005122/ENSSSCG00000011133/ENSSSCG00000003909	TEK/PFKFB3/ENSSSCG00000003909	ssc:396729/ssc:100516289/ssc:100511937	3
ssc05100	Bacterial invasion of epithelial cells	2/235	60/4942	0.78701642439316	0.993563721292722	ENSSSCG00000003909/ENSSSCG00000007933	ENSSSCG00000003909/SEPTIN12	ssc:100511937/ssc:100624981	2
ssc05211	Renal cell carcinoma	2/235	60/4942	0.78701642439316	0.993563721292722	ENSSSCG00000015403/ENSSSCG00000003909	HGF/ENSSSCG00000003909	ssc:100525120/ssc:100511937	2
ssc04611	Platelet activation	3/235	87/4942	0.790922261138911	0.993996895755659	ENSSSCG00000027952/ENSSSCG00000003909/ENSSSCG00000023437	ADCY5/ENSSSCG00000003909/ITPR1	ssc:100155970/ssc:100511937/ssc:397454	3
ssc04390	Hippo signaling pathway	3/235	89/4942	0.803595588810211	0.999474091598959	ENSSSCG00000012591/ENSSSCG00000000759/ENSSSCG00000040486	AMOT/WNT5B/BIRC5	ssc:100158213/ssc:100516268/ssc:397266	3
ssc04722	Neurotrophin signaling pathway	3/235	90/4942	0.809687837690608	0.999474091598959	ENSSSCG00000003909/ENSSSCG00000026517/ENSSSCG00000013494	ENSSSCG00000003909/CALML4/MATK	ssc:100511937/ssc:100519528/ssc:110255242	3
ssc05170	Human immunodeficiency virus 1 infection	6/235	166/4942	0.810159693547858	0.999474091598959	ENSSSCG00000009002/ENSSSCG00000014349/ENSSSCG00000003909/ENSSSCG00000023437/ENSSSCG00000026517/ENSSSCG00000004588	TLR2/STING1/ENSSSCG00000003909/ITPR1/CALML4/CCNB2	ssc:396623/ssc:100217389/ssc:100511937/ssc:397454/ssc:100519528/ssc:100135668	6
ssc03440	Homologous recombination	1/235	34/4942	0.81026966838981	0.999474091598959	ENSSSCG00000000863	SYCP3	ssc:100523378	1
ssc05135	Yersinia infection	4/235	118/4942	0.820724451221892	0.999474091598959	ENSSSCG00000028711/ENSSSCG00000040811/ENSSSCG00000003909/ENSSSCG00000015652	CASP1/PYCARD/ENSSSCG00000003909/IL10	ssc:397319/ssc:100522011/ssc:100511937/ssc:397106	4
ssc04012	ErbB signaling pathway	2/235	65/4942	0.823016082105615	0.999474091598959	ENSSSCG00000015839/ENSSSCG00000003909	NRG1/ENSSSCG00000003909	ssc:102164569/ssc:100511937	2
ssc04727	GABAergic synapse	1/235	37/4942	0.836244048704135	0.999474091598959	ENSSSCG00000027952	ADCY5	ssc:100155970	1
ssc05034	Alcoholism	3/235	95/4942	0.837811135670574	0.999474091598959	ENSSSCG00000027952/ENSSSCG00000031616/ENSSSCG00000026517	ADCY5/FOSB/CALML4	ssc:100155970/ssc:110261009/ssc:100519528	3
ssc04350	TGF-beta signaling pathway	2/235	68/4942	0.84191121801304	0.999474091598959	ENSSSCG00000023527/ENSSSCG00000004789	NRROS/THBS1	ssc:100620479/ssc:492313	2
ssc05231	Choline metabolism in cancer	2/235	68/4942	0.84191121801304	0.999474091598959	ENSSSCG00000000864/ENSSSCG00000003909	CHPT1/ENSSSCG00000003909	ssc:100523738/ssc:100511937	2
ssc00983	Drug metabolism - other enzymes	1/235	38/4942	0.844089644739717	0.999474091598959	ENSSSCG00000007986	NME4	ssc:100233195	1
ssc04340	Hedgehog signaling pathway	1/235	38/4942	0.844089644739717	0.999474091598959	ENSSSCG00000014852	ARRB1	ssc:100521141	1
ssc04730	Long-term depression	1/235	38/4942	0.844089644739717	0.999474091598959	ENSSSCG00000023437	ITPR1	ssc:397454	1
ssc04072	Phospholipase D signaling pathway	3/235	97/4942	0.848020704311772	0.999474091598959	ENSSSCG00000000130/ENSSSCG00000027952/ENSSSCG00000003909	CYTH4/ADCY5/ENSSSCG00000003909	ssc:100240722/ssc:100155970/ssc:100511937	3
ssc00270	Cysteine and methionine metabolism	1/235	39/4942	0.851560879137386	0.999474091598959	ENSSSCG00000000133	TST	ssc:100153230	1
ssc04330	Notch signaling pathway	1/235	40/4942	0.858675542282953	0.999474091598959	ENSSSCG00000007572	LFNG	ssc:100524978	1
ssc05203	Viral carcinogenesis	5/235	154/4942	0.864895404144448	0.999474091598959	ENSSSCG00000015353/ENSSSCG00000013888/ENSSSCG00000005511/ENSSSCG00000009630/ENSSSCG00000003909	SCIN/JAK3/TRAF1/EGR3/ENSSSCG00000003909	ssc:100512981/ssc:100518649/ssc:100627029/ssc:100516296/ssc:100511937	5
ssc03083	Polycomb repressive complex	2/235	73/4942	0.869386840030567	0.999474091598959	ENSSSCG00000005510/ENSSSCG00000034146	PHF19/CBX8	ssc:100156643/ssc:100514536	2
ssc04662	B cell receptor signaling pathway	2/235	73/4942	0.869386840030567	0.999474091598959	ENSSSCG00000022361/ENSSSCG00000003909	BANK1/ENSSSCG00000003909	ssc:100525061/ssc:100511937	2
ssc04922	Glucagon signaling pathway	2/235	76/4942	0.883701487762569	0.999474091598959	ENSSSCG00000023437/ENSSSCG00000026517	ITPR1/CALML4	ssc:397454/ssc:100519528	2
ssc04370	VEGF signaling pathway	1/235	44/4942	0.883895641312385	0.999474091598959	ENSSSCG00000003909	ENSSSCG00000003909	ssc:100511937	1
ssc05020	Prion disease	7/235	213/4942	0.888993496066062	0.999474091598959	ENSSSCG00000033512/ENSSSCG00000047932/ENSSSCG00000038706/ENSSSCG00000003524/ENSSSCG00000003909/ENSSSCG00000023437/ENSSSCG00000035612	C1QB/HSPA6/C1QC/C1QA/ENSSSCG00000003909/ITPR1/COX6B2	ssc:100518846/ssc:396906/ssc:445460/ssc:445461/ssc:100511937/ssc:397454/ssc:110261055	7
ssc03460	Fanconi anemia pathway	1/235	46/4942	0.894770544357065	0.999474091598959	ENSSSCG00000022149	RMI2	ssc:100518832	1
ssc04931	Insulin resistance	2/235	82/4942	0.908085868807065	0.999474091598959	ENSSSCG00000003909/ENSSSCG00000007710	ENSSSCG00000003909/MLXIPL	ssc:100511937/ssc:100170769	2
ssc05230	Central carbon metabolism in cancer	1/235	49/4942	0.909210215854431	0.999474091598959	ENSSSCG00000003909	ENSSSCG00000003909	ssc:100511937	1
ssc05165	Human papillomavirus infection	7/235	221/4942	0.909422118814128	0.999474091598959	ENSSSCG00000007572/ENSSSCG00000037905/ENSSSCG00000011377/ENSSSCG00000000759/ENSSSCG00000003909/ENSSSCG00000000257/ENSSSCG00000004789	LFNG/ITGB5/LAMB2/WNT5B/ENSSSCG00000003909/ITGB7/THBS1	ssc:100524978/ssc:100134977/ssc:101101688/ssc:100516268/ssc:100511937/ssc:397221/ssc:492313	7
ssc04723	Retrograde endocannabinoid signaling	2/235	83/4942	0.911654637329481	0.999474091598959	ENSSSCG00000027952/ENSSSCG00000023437	ADCY5/ITPR1	ssc:100155970/ssc:397454	2
ssc04217	Necroptosis	3/235	115/4942	0.917365571369709	0.999474091598959	ENSSSCG00000028711/ENSSSCG00000013888/ENSSSCG00000040811	CASP1/JAK3/PYCARD	ssc:397319/ssc:100518649/ssc:100522011	3
ssc05160	Hepatitis C	3/235	115/4942	0.917365571369709	0.999474091598959	ENSSSCG00000032710/ENSSSCG00000003909/ENSSSCG00000032474	E2F2/ENSSSCG00000003909/CXCL10	ssc:110261113/ssc:100511937/ssc:494019	3
ssc04920	Adipocytokine signaling pathway	1/235	51/4942	0.917722508644951	0.999474091598959	ENSSSCG00000039103	ADIPOQ	ssc:397660	1
ssc04140	Autophagy - animal	4/235	145/4942	0.920833373636083	0.999474091598959	ENSSSCG00000049630/ENSSSCG00000003909/ENSSSCG00000023437/ENSSSCG00000022099	DEPTOR/ENSSSCG00000003909/ITPR1/TP53INP2	ssc:100157658/ssc:100511937/ssc:397454/ssc:100152247	4
ssc04144	Endocytosis	6/235	200/4942	0.921445300456141	0.999474091598959	ENSSSCG00000014852/ENSSSCG00000047932/ENSSSCG00000000130/ENSSSCG00000028108/ENSSSCG00000017747/ENSSSCG00000015720	ARRB1/HSPA6/CYTH4/ASAP3/RAB11FIP4/BIN1	ssc:100521141/ssc:396906/ssc:100240722/ssc:100626125/ssc:100524645/ssc:100037305	6
ssc04664	Fc epsilon RI signaling pathway	1/235	52/4942	0.921675730985666	0.999474091598959	ENSSSCG00000003909	ENSSSCG00000003909	ssc:100511937	1
ssc04660	T cell receptor signaling pathway	2/235	88/4942	0.927635444721939	0.999474091598959	ENSSSCG00000003909/ENSSSCG00000015652	ENSSSCG00000003909/IL10	ssc:100511937/ssc:397106	2
ssc04150	mTOR signaling pathway	3/235	121/4942	0.93313304739325	0.999474091598959	ENSSSCG00000049630/ENSSSCG00000000759/ENSSSCG00000003909	DEPTOR/WNT5B/ENSSSCG00000003909	ssc:100157658/ssc:100516268/ssc:100511937	3
ssc04071	Sphingolipid signaling pathway	2/235	96/4942	0.947671583876664	0.999474091598959	ENSSSCG00000003909/ENSSSCG00000028460	ENSSSCG00000003909/S1PR5	ssc:100511937/ssc:100141401	2
ssc05415	Diabetic cardiomyopathy	4/235	159/4942	0.949879153260538	0.999474091598959	ENSSSCG00000007436/ENSSSCG00000027198/ENSSSCG00000003909/ENSSSCG00000035612	MMP9/PDK2/ENSSSCG00000003909/COX6B2	ssc:654325/ssc:100516037/ssc:100511937/ssc:110261055	4
ssc04530	Tight junction	2/235	98/4942	0.951787322347727	0.999474091598959	ENSSSCG00000012591/ENSSSCG00000000146	AMOT/MYH11	ssc:100158213/ssc:100627924	2
ssc04919	Thyroid hormone signaling pathway	2/235	98/4942	0.951787322347727	0.999474091598959	ENSSSCG00000003909/ENSSSCG00000025777	ENSSSCG00000003909/ESR1	ssc:100511937/ssc:397435	2
ssc04146	Peroxisome	1/235	62/4942	0.952158742828111	0.999474091598959	ENSSSCG00000040296	EHHADH	ssc:448846	1
ssc03018	RNA degradation	1/235	65/4942	0.958744034000219	0.999474091598959	ENSSSCG00000028322	ENSSSCG00000028322	ssc:100048932	1
ssc05017	Spinocerebellar ataxia	2/235	111/4942	0.97190625959003	0.999474091598959	ENSSSCG00000003909/ENSSSCG00000023437	ENSSSCG00000003909/ITPR1	ssc:100511937/ssc:397454	2
ssc03008	Ribosome biogenesis in eukaryotes	1/235	73/4942	0.972216980428714	0.999474091598959	ENSSSCG00000036272	ENSSSCG00000036272	ssc:100155420	1
ssc04933	AGE-RAGE signaling pathway in diabetic complications	1/235	75/4942	0.974834391825557	0.999474091598959	ENSSSCG00000003909	ENSSSCG00000003909	ssc:100511937	1
ssc04910	Insulin signaling pathway	2/235	114/4942	0.975241013641963	0.999474091598959	ENSSSCG00000003909/ENSSSCG00000026517	ENSSSCG00000003909/CALML4	ssc:100511937/ssc:100519528	2
ssc03040	Spliceosome	2/235	121/4942	0.981605087057752	0.999474091598959	ENSSSCG00000047932/ENSSSCG00000036272	HSPA6/ENSSSCG00000036272	ssc:396906/ssc:100155420	2
ssc04120	Ubiquitin mediated proteolysis	2/235	132/4942	0.98853563177954	0.999474091598959	ENSSSCG00000028327/ENSSSCG00000025294	RHOBTB1/AIRE	ssc:100153330/ssc:100621659	2
ssc05010	Alzheimer disease	7/235	294/4942	0.989100267191447	0.999474091598959	ENSSSCG00000040631/ENSSSCG00000000759/ENSSSCG00000003909/ENSSSCG00000023437/ENSSSCG00000026517/ENSSSCG00000026176/ENSSSCG00000035612	LPL/WNT5B/ENSSSCG00000003909/ITPR1/CALML4/CHRM3/COX6B2	ssc:397537/ssc:100516268/ssc:100511937/ssc:397454/ssc:100519528/ssc:100144478/ssc:110261055	7
ssc05208	Chemical carcinogenesis - reactive oxygen species	3/235	180/4942	0.992958587197808	0.999474091598959	ENSSSCG00000015403/ENSSSCG00000003909/ENSSSCG00000035612	HGF/ENSSSCG00000003909/COX6B2	ssc:100525120/ssc:100511937/ssc:110261055	3
ssc05012	Parkinson disease	4/235	218/4942	0.993938244715823	0.999474091598959	ENSSSCG00000027952/ENSSSCG00000023437/ENSSSCG00000026517/ENSSSCG00000035612	ADCY5/ITPR1/CALML4/COX6B2	ssc:100155970/ssc:397454/ssc:100519528/ssc:110261055	4
ssc04714	Thermogenesis	3/235	185/4942	0.994246361284525	0.999474091598959	ENSSSCG00000027952/ENSSSCG00000003140/ENSSSCG00000035612	ADCY5/FGF21/COX6B2	ssc:100155970/ssc:100302504/ssc:110261055	3
ssc00190	Oxidative phosphorylation	1/235	117/4942	0.996879750688504	0.999474091598959	ENSSSCG00000035612	COX6B2	ssc:110261055	1
ssc05014	Amyotrophic lateral sclerosis	5/235	282/4942	0.99810043491496	0.999474091598959	ENSSSCG00000028711/ENSSSCG00000031538/ENSSSCG00000009979/ENSSSCG00000015839/ENSSSCG00000035612	CASP1/RNASE4/NEFH/NRG1/COX6B2	ssc:397319/ssc:733639/ssc:100156492/ssc:102164569/ssc:110261055	5
ssc05022	Pathways of neurodegeneration - multiple diseases	6/235	335/4942	0.999100488565406	0.999474091598959	ENSSSCG00000009979/ENSSSCG00000000759/ENSSSCG00000023437/ENSSSCG00000026517/ENSSSCG00000026176/ENSSSCG00000035612	NEFH/WNT5B/ITPR1/CALML4/CHRM3/COX6B2	ssc:100156492/ssc:100516268/ssc:397454/ssc:100519528/ssc:100144478/ssc:110261055	6
ssc03010	Ribosome	1/235	149/4942	0.999371963204828	0.999474091598959	ENSSSCG00000050958	ENSSSCG00000050958	ssc:100627537	1
ssc04141	Protein processing in endoplasmic reticulum	1/235	152/4942	0.999459903025637	0.999474091598959	ENSSSCG00000047932	HSPA6	ssc:396906	1
ssc05016	Huntington disease	3/235	242/4942	0.999474091598959	0.999474091598959	ENSSSCG00000023437/ENSSSCG00000023522/ENSSSCG00000035612	ITPR1/TGM2/COX6B2	ssc:397454/ssc:100154530/ssc:110261055	3
