# Supplementary material for: Retinoic acid inhibits the infection of porcine reproductive and respiratory syndrome virus
Source: Front Vet Sci. 2026 Mar 24;13:1798441. doi: 10.3389/fvets.2026.1798441 (PMC13053225; doi:10.3389/fvets.2026.1798441)
Supplement: SUPPLEMENTARY TABLE S3 — GO enrichment analysis of upregulated genes: ATRA-treated versus DMSO-treated groups (PRRSV-Uninfected). [file Table_3.XLS]

Category	GOID	Description	GeneRatio	BgRatio	pvalue	padj	geneID	geneName	Count
BP	GO:0008015	blood circulation	15/206	114/8340	1.12834306572713e-07	0.000198292113937345	ENSSSCG00000008749/ENSSSCG00000036201/ENSSSCG00000039947/ENSSSCG00000009477/ENSSSCG00000039896/ENSSSCG00000027030/ENSSSCG00000039651/ENSSSCG00000036569/ENSSSCG00000000601/ENSSSCG00000001027/ENSSSCG00000038911/ENSSSCG00000003513/ENSSSCG00000005533/ENSSSCG00000040207/ENSSSCG00000006289	SLIT2/NPR3/KCNJ2/EDNRB/TMEM38B/BDKRB2/SLC2A5/PTP4A3/PTPRO/BMP6/KLF2/ECE1/PTGS1/P2RY2/F5	15
BP	GO:0015711	organic anion transport	17/206	154/8340	2.15682422865142e-07	0.000198292113937345	ENSSSCG00000035863/ENSSSCG00000005423/ENSSSCG00000003105/ENSSSCG00000007874/ENSSSCG00000016223/ENSSSCG00000015405/ENSSSCG00000027745/ENSSSCG00000022925/ENSSSCG00000008550/ENSSSCG00000024018/ENSSSCG00000027030/ENSSSCG00000023186/ENSSSCG00000013296/ENSSSCG00000032996/ENSSSCG00000008606/ENSSSCG00000005688/ENSSSCG00000004039	PLIN2/ABCA1/SLC1A5/ABCC1/ACSL3/CD36/ABCG1/ENSSSCG00000022925/SLC5A6/SLC16A3/BDKRB2/CA4/SLC1A2/SLC7A5/OSR1/PTGES/SLC22A3	17
BP	GO:0003013	circulatory system process	15/206	120/8340	2.24736056596915e-07	0.000198292113937345	ENSSSCG00000008749/ENSSSCG00000036201/ENSSSCG00000039947/ENSSSCG00000009477/ENSSSCG00000039896/ENSSSCG00000027030/ENSSSCG00000039651/ENSSSCG00000036569/ENSSSCG00000000601/ENSSSCG00000001027/ENSSSCG00000038911/ENSSSCG00000003513/ENSSSCG00000005533/ENSSSCG00000040207/ENSSSCG00000006289	SLIT2/NPR3/KCNJ2/EDNRB/TMEM38B/BDKRB2/SLC2A5/PTP4A3/PTPRO/BMP6/KLF2/ECE1/PTGS1/P2RY2/F5	15
BP	GO:1901701	cellular response to oxygen-containing compound	30/206	448/8340	4.91145218630496e-07	0.000325015348428731	ENSSSCG00000006238/ENSSSCG00000008749/ENSSSCG00000005423/ENSSSCG00000015334/ENSSSCG00000032622/ENSSSCG00000015405/ENSSSCG00000005235/ENSSSCG00000007469/ENSSSCG00000007722/ENSSSCG00000005981/ENSSSCG00000035357/ENSSSCG00000038500/ENSSSCG00000008953/ENSSSCG00000021038/ENSSSCG00000020864/ENSSSCG00000039514/ENSSSCG00000032999/ENSSSCG00000039651/ENSSSCG00000017723/ENSSSCG00000025729/ENSSSCG00000039862/…	CYP7A1/SLIT2/ABCA1/PDK4/SLC39A14/CD36/KANK1/PTPN1/NCF1/FBXO32/BCL2L1/TRIB1/CXCL8/NRIP1/VDR/ID3/FXN/SLC2A5/CCL2/IRS1/TRIB3/SLC1A2/FFAR2/BMP6/PCGF2/GKAP1/OSR1/MAPK13/RORA/GRAMD1B	30
BP	GO:0015849	organic acid transport	13/206	102/8340	1.17957901522276e-06	0.000520390942215774	ENSSSCG00000035863/ENSSSCG00000003105/ENSSSCG00000007874/ENSSSCG00000016223/ENSSSCG00000015405/ENSSSCG00000008550/ENSSSCG00000024018/ENSSSCG00000027030/ENSSSCG00000013296/ENSSSCG00000032996/ENSSSCG00000008606/ENSSSCG00000005688/ENSSSCG00000004039	PLIN2/SLC1A5/ABCC1/ACSL3/CD36/SLC5A6/SLC16A3/BDKRB2/SLC1A2/SLC7A5/OSR1/PTGES/SLC22A3	13
BP	GO:0046942	carboxylic acid transport	13/206	102/8340	1.17957901522276e-06	0.000520390942215774	ENSSSCG00000035863/ENSSSCG00000003105/ENSSSCG00000007874/ENSSSCG00000016223/ENSSSCG00000015405/ENSSSCG00000008550/ENSSSCG00000024018/ENSSSCG00000027030/ENSSSCG00000013296/ENSSSCG00000032996/ENSSSCG00000008606/ENSSSCG00000005688/ENSSSCG00000004039	PLIN2/SLC1A5/ABCC1/ACSL3/CD36/SLC5A6/SLC16A3/BDKRB2/SLC1A2/SLC7A5/OSR1/PTGES/SLC22A3	13
BP	GO:0006935	chemotaxis	17/206	186/8340	3.13021081823535e-06	0.00111472450346214	ENSSSCG00000008749/ENSSSCG00000010404/ENSSSCG00000016184/ENSSSCG00000013119/ENSSSCG00000037449/ENSSSCG00000008953/ENSSSCG00000009477/ENSSSCG00000024001/ENSSSCG00000002821/ENSSSCG00000009148/ENSSSCG00000011642/ENSSSCG00000017723/ENSSSCG00000016322/ENSSSCG00000016183/ENSSSCG00000000601/ENSSSCG00000032438/ENSSSCG00000024591	SLIT2/ALOX5/ENSSSCG00000016184/STX3/CSF1/CXCL8/EDNRB/PLXNA1/CCL22/LEF1/RYK/CCL2/ACKR3/ENSSSCG00000016183/PTPRO/FFAR2/ETV1	17
BP	GO:0042330	taxis	17/206	187/8340	3.36902003313075e-06	0.00111472450346214	ENSSSCG00000008749/ENSSSCG00000010404/ENSSSCG00000016184/ENSSSCG00000013119/ENSSSCG00000037449/ENSSSCG00000008953/ENSSSCG00000009477/ENSSSCG00000024001/ENSSSCG00000002821/ENSSSCG00000009148/ENSSSCG00000011642/ENSSSCG00000017723/ENSSSCG00000016322/ENSSSCG00000016183/ENSSSCG00000000601/ENSSSCG00000032438/ENSSSCG00000024591	SLIT2/ALOX5/ENSSSCG00000016184/STX3/CSF1/CXCL8/EDNRB/PLXNA1/CCL22/LEF1/RYK/CCL2/ACKR3/ENSSSCG00000016183/PTPRO/FFAR2/ETV1	17
BP	GO:0003008	system process	27/206	427/8340	5.77000940840656e-06	0.00154334322242738	ENSSSCG00000038929/ENSSSCG00000008749/ENSSSCG00000036201/ENSSSCG00000015405/ENSSSCG00000036423/ENSSSCG00000031769/ENSSSCG00000012566/ENSSSCG00000039947/ENSSSCG00000009477/ENSSSCG00000020864/ENSSSCG00000002294/ENSSSCG00000039896/ENSSSCG00000009148/ENSSSCG00000027030/ENSSSCG00000039651/ENSSSCG00000036569/ENSSSCG00000000601/ENSSSCG00000001027/ENSSSCG00000038911/ENSSSCG00000016233/ENSSSCG00000003513/…	CEMIP/SLIT2/NPR3/CD36/CCDC50/CTTN/ENSSSCG00000012566/KCNJ2/EDNRB/VDR/ARG2/TMEM38B/LEF1/BDKRB2/SLC2A5/PTP4A3/PTPRO/BMP6/KLF2/SERPINE2/ECE1/PTGS1/CRH/P2RY2/PTGES/INHBA/F5	27
BP	GO:0014065	phosphatidylinositol 3-kinase signaling	9/206	54/8340	5.83053729666558e-06	0.00154334322242738	ENSSSCG00000007722/ENSSSCG00000016239/ENSSSCG00000004791/ENSSSCG00000001131/ENSSSCG00000025729/ENSSSCG00000007350/ENSSSCG00000009997/ENSSSCG00000016233/ENSSSCG00000006288	NCF1/NYAP2/RASGRP1/BTN2A2/IRS1/PPP1R16B/OSM/SERPINE2/SELP	9
BP	GO:0006820	anion transport	17/206	200/8340	8.3649566716199e-06	0.00201291275543435	ENSSSCG00000035863/ENSSSCG00000005423/ENSSSCG00000003105/ENSSSCG00000007874/ENSSSCG00000016223/ENSSSCG00000015405/ENSSSCG00000027745/ENSSSCG00000022925/ENSSSCG00000008550/ENSSSCG00000024018/ENSSSCG00000027030/ENSSSCG00000023186/ENSSSCG00000013296/ENSSSCG00000032996/ENSSSCG00000008606/ENSSSCG00000005688/ENSSSCG00000004039	PLIN2/ABCA1/SLC1A5/ABCC1/ACSL3/CD36/ABCG1/ENSSSCG00000022925/SLC5A6/SLC16A3/BDKRB2/CA4/SLC1A2/SLC7A5/OSR1/PTGES/SLC22A3	17
BP	GO:0010876	lipid localization	15/206	165/8340	1.29483371934108e-05	0.00285618737924654	ENSSSCG00000035863/ENSSSCG00000005423/ENSSSCG00000007874/ENSSSCG00000016223/ENSSSCG00000015405/ENSSSCG00000027745/ENSSSCG00000021038/ENSSSCG00000039703/ENSSSCG00000013017/ENSSSCG00000009231/ENSSSCG00000027030/ENSSSCG00000032438/ENSSSCG00000006215/ENSSSCG00000005688/ENSSSCG00000035077	PLIN2/ABCA1/ABCC1/ACSL3/CD36/ABCG1/NRIP1/EEPD1/EHD1/CDS1/BDKRB2/FFAR2/CRH/PTGES/INHBA	15
BP	GO:0015718	monocarboxylic acid transport	8/206	46/8340	1.40816415327828e-05	0.00286723885671354	ENSSSCG00000035863/ENSSSCG00000016223/ENSSSCG00000015405/ENSSSCG00000008550/ENSSSCG00000024018/ENSSSCG00000027030/ENSSSCG00000005688/ENSSSCG00000004039	PLIN2/ACSL3/CD36/SLC5A6/SLC16A3/BDKRB2/PTGES/SLC22A3	8
BP	GO:0048015	phosphatidylinositol-mediated signaling	9/206	65/8340	2.77066797466709e-05	0.00490256805294477	ENSSSCG00000007722/ENSSSCG00000016239/ENSSSCG00000004791/ENSSSCG00000001131/ENSSSCG00000025729/ENSSSCG00000007350/ENSSSCG00000009997/ENSSSCG00000016233/ENSSSCG00000006288	NCF1/NYAP2/RASGRP1/BTN2A2/IRS1/PPP1R16B/OSM/SERPINE2/SELP	9
BP	GO:0003018	vascular process in circulatory system	7/206	37/8340	2.77818363408279e-05	0.00490256805294477	ENSSSCG00000008749/ENSSSCG00000009477/ENSSSCG00000027030/ENSSSCG00000036569/ENSSSCG00000001027/ENSSSCG00000038911/ENSSSCG00000040207	SLIT2/EDNRB/BDKRB2/PTP4A3/BMP6/KLF2/P2RY2	7
BP	GO:0006954	inflammatory response	18/206	244/8340	3.15361120972042e-05	0.00521725554508122	ENSSSCG00000010404/ENSSSCG00000003582/ENSSSCG00000007031/ENSSSCG00000004420/ENSSSCG00000008953/ENSSSCG00000002821/ENSSSCG00000012277/ENSSSCG00000004791/ENSSSCG00000017723/ENSSSCG00000032438/ENSSSCG00000009997/ENSSSCG00000001027/ENSSSCG00000005533/ENSSSCG00000006215/ENSSSCG00000005688/ENSSSCG00000028331/ENSSSCG00000006288/ENSSSCG00000004576	ALOX5/SMPDL3B/POLB/TRAF3IP2/CXCL8/CCL22/TIMP1/RASGRP1/CCL2/FFAR2/OSM/BMP6/PTGS1/CRH/PTGES/IL1R2/SELP/RORA	18
BP	GO:0098609	cell-cell adhesion	19/206	271/8340	3.8290922072587e-05	0.00558147761809304	ENSSSCG00000010404/ENSSSCG00000015444/ENSSSCG00000004195/ENSSSCG00000021206/ENSSSCG00000003839/ENSSSCG00000031023/ENSSSCG00000002294/ENSSSCG00000009148/ENSSSCG00000040208/ENSSSCG00000005992/ENSSSCG00000007067/ENSSSCG00000004791/ENSSSCG00000001131/ENSSSCG00000014869/ENSSSCG00000016832/ENSSSCG00000001027/ENSSSCG00000016233/ENSSSCG00000006287/ENSSSCG00000006288	ALOX5/LAMB1/ARG1/IL1RAP/ENSSSCG00000003839/CD24/ARG2/LEF1/PAG1/SHAS2/JAG1/RASGRP1/BTN2A2/LRRC32/IL7R/BMP6/SERPINE2/SELL/SELP	19
BP	GO:0009887	animal organ morphogenesis	21/206	320/8340	3.95323724472989e-05	0.00558147761809304	ENSSSCG00000015444/ENSSSCG00000007031/ENSSSCG00000037449/ENSSSCG00000016140/ENSSSCG00000024001/ENSSSCG00000020864/ENSSSCG00000026733/ENSSSCG00000017797/ENSSSCG00000025588/ENSSSCG00000009148/ENSSSCG00000005992/ENSSSCG00000007067/ENSSSCG00000006132/ENSSSCG00000039514/ENSSSCG00000011642/ENSSSCG00000001027/ENSSSCG00000004092/ENSSSCG00000039198/ENSSSCG00000008606/ENSSSCG00000009045/ENSSSCG00000035077	LAMB1/POLB/CSF1/FZD5/PLXNA1/VDR/HIPK2/SLC6A4/FJX1/LEF1/SHAS2/JAG1/MMP16/ID3/RYK/BMP6/MTHFD1L/PCGF2/OSR1/HHIP/INHBA	21
BP	GO:0048017	inositol lipid-mediated signaling	9/206	68/8340	4.00634963142304e-05	0.00558147761809304	ENSSSCG00000007722/ENSSSCG00000016239/ENSSSCG00000004791/ENSSSCG00000001131/ENSSSCG00000025729/ENSSSCG00000007350/ENSSSCG00000009997/ENSSSCG00000016233/ENSSSCG00000006288	NCF1/NYAP2/RASGRP1/BTN2A2/IRS1/PPP1R16B/OSM/SERPINE2/SELP	9
BP	GO:0022407	regulation of cell-cell adhesion	15/206	184/8340	4.7086688447365e-05	0.00623192321600876	ENSSSCG00000010404/ENSSSCG00000004195/ENSSSCG00000031023/ENSSSCG00000002294/ENSSSCG00000009148/ENSSSCG00000040208/ENSSSCG00000005992/ENSSSCG00000007067/ENSSSCG00000004791/ENSSSCG00000001131/ENSSSCG00000014869/ENSSSCG00000016832/ENSSSCG00000001027/ENSSSCG00000016233/ENSSSCG00000006288	ALOX5/ARG1/CD24/ARG2/LEF1/PAG1/SHAS2/JAG1/RASGRP1/BTN2A2/LRRC32/IL7R/BMP6/SERPINE2/SELP	15
BP	GO:0010817	regulation of hormone levels	13/206	144/8340	5.33286968957701e-05	0.00671263358745276	ENSSSCG00000010404/ENSSSCG00000032622/ENSSSCG00000020864/ENSSSCG00000025729/ENSSSCG00000032996/ENSSSCG00000032438/ENSSSCG00000009997/ENSSSCG00000001027/ENSSSCG00000003513/ENSSSCG00000006215/ENSSSCG00000010475/ENSSSCG00000035077/ENSSSCG00000004039	ALOX5/SLC39A14/VDR/IRS1/SLC7A5/FFAR2/OSM/BMP6/ECE1/CRH/CYP26A1/INHBA/SLC22A3	13
BP	GO:0014066	regulation of phosphatidylinositol 3-kinase signaling	7/206	41/8340	5.57906833864604e-05	0.00671263358745276	ENSSSCG00000007722/ENSSSCG00000004791/ENSSSCG00000001131/ENSSSCG00000007350/ENSSSCG00000009997/ENSSSCG00000016233/ENSSSCG00000006288	NCF1/RASGRP1/BTN2A2/PPP1R16B/OSM/SERPINE2/SELP	7
BP	GO:0030155	regulation of cell adhesion	20/206	308/8340	7.05765067872089e-05	0.00812243536807574	ENSSSCG00000010404/ENSSSCG00000015405/ENSSSCG00000005235/ENSSSCG00000004195/ENSSSCG00000013119/ENSSSCG00000037449/ENSSSCG00000008953/ENSSSCG00000031023/ENSSSCG00000002294/ENSSSCG00000009148/ENSSSCG00000040208/ENSSSCG00000005992/ENSSSCG00000007067/ENSSSCG00000004791/ENSSSCG00000001131/ENSSSCG00000014869/ENSSSCG00000016832/ENSSSCG00000001027/ENSSSCG00000016233/ENSSSCG00000006288	ALOX5/CD36/KANK1/ARG1/STX3/CSF1/CXCL8/CD24/ARG2/LEF1/PAG1/SHAS2/JAG1/RASGRP1/BTN2A2/LRRC32/IL7R/BMP6/SERPINE2/SELP	20
BP	GO:0042476	odontogenesis	6/206	31/8340	9.27711241101351e-05	0.010231881896647	ENSSSCG00000015444/ENSSSCG00000037449/ENSSSCG00000009148/ENSSSCG00000039514/ENSSSCG00000008606/ENSSSCG00000035077	LAMB1/CSF1/LEF1/ID3/OSR1/INHBA	6
BP	GO:0032101	regulation of response to external stimulus	21/206	346/8340	0.000121776421296373	0.01289368748686	ENSSSCG00000008749/ENSSSCG00000010404/ENSSSCG00000003582/ENSSSCG00000015405/ENSSSCG00000004195/ENSSSCG00000038500/ENSSSCG00000013119/ENSSSCG00000037449/ENSSSCG00000004420/ENSSSCG00000008953/ENSSSCG00000002294/ENSSSCG00000011642/ENSSSCG00000017723/ENSSSCG00000032438/ENSSSCG00000009997/ENSSSCG00000001027/ENSSSCG00000016233/ENSSSCG00000005688/ENSSSCG00000028331/ENSSSCG00000006288/ENSSSCG00000004576	SLIT2/ALOX5/SMPDL3B/CD36/ARG1/TRIB1/STX3/CSF1/TRAF3IP2/CXCL8/ARG2/RYK/CCL2/FFAR2/OSM/BMP6/SERPINE2/PTGES/IL1R2/SELP/RORA	21
BP	GO:0007186	G-protein-coupled receptor signaling pathway	16/206	226/8340	0.000142532977843679	0.0145109535520084	ENSSSCG00000005423/ENSSSCG00000005457/ENSSSCG00000032622/ENSSSCG00000009399/ENSSSCG00000016184/ENSSSCG00000008953/ENSSSCG00000009477/ENSSSCG00000002268/ENSSSCG00000027030/ENSSSCG00000035051/ENSSSCG00000016322/ENSSSCG00000038734/ENSSSCG00000016183/ENSSSCG00000029592/ENSSSCG00000032438/ENSSSCG00000040207	ABCA1/LPAR1/SLC39A14/CYSLTR2/ENSSSCG00000016184/CXCL8/EDNRB/AKAP5/BDKRB2/ADORA2B/ACKR3/ENSSSCG00000038734/ENSSSCG00000016183/GPRC5A/FFAR2/P2RY2	16
BP	GO:0071347	cellular response to interleukin-1	6/206	34/8340	0.000159307233862487	0.0156180091864446	ENSSSCG00000008953/ENSSSCG00000005992/ENSSSCG00000017723/ENSSSCG00000038774/ENSSSCG00000028331/ENSSSCG00000004576	CXCL8/SHAS2/CCL2/MAPK13/IL1R2/RORA	6
BP	GO:1903037	regulation of leukocyte cell-cell adhesion	12/206	141/8340	0.000182202044844062	0.0171695449719758	ENSSSCG00000010404/ENSSSCG00000004195/ENSSSCG00000031023/ENSSSCG00000002294/ENSSSCG00000009148/ENSSSCG00000040208/ENSSSCG00000005992/ENSSSCG00000004791/ENSSSCG00000001131/ENSSSCG00000014869/ENSSSCG00000016832/ENSSSCG00000006288	ALOX5/ARG1/CD24/ARG2/LEF1/PAG1/SHAS2/RASGRP1/BTN2A2/LRRC32/IL7R/SELP	12
BP	GO:0060326	cell chemotaxis	11/206	121/8340	0.000189629472493732	0.0171695449719758	ENSSSCG00000008749/ENSSSCG00000010404/ENSSSCG00000037449/ENSSSCG00000008953/ENSSSCG00000009477/ENSSSCG00000002821/ENSSSCG00000009148/ENSSSCG00000017723/ENSSSCG00000016183/ENSSSCG00000000601/ENSSSCG00000032438	SLIT2/ALOX5/CSF1/CXCL8/EDNRB/CCL22/LEF1/CCL2/ENSSSCG00000016183/PTPRO/FFAR2	11
BP	GO:0035295	tube development	23/206	412/8340	0.00020053403368244	0.0171695449719758	ENSSSCG00000013599/ENSSSCG00000008749/ENSSSCG00000010404/ENSSSCG00000037449/ENSSSCG00000016140/ENSSSCG00000008953/ENSSSCG00000009477/ENSSSCG00000031023/ENSSSCG00000020864/ENSSSCG00000026733/ENSSSCG00000002294/ENSSSCG00000039896/ENSSSCG00000009148/ENSSSCG00000005992/ENSSSCG00000007067/ENSSSCG00000016322/ENSSSCG00000007350/ENSSSCG00000038911/ENSSSCG00000004092/ENSSSCG00000016233/ENSSSCG00000008606/…	ANGPTL4/SLIT2/ALOX5/CSF1/FZD5/CXCL8/EDNRB/CD24/VDR/HIPK2/ARG2/TMEM38B/LEF1/SHAS2/JAG1/ACKR3/PPP1R16B/KLF2/MTHFD1L/SERPINE2/OSR1/HHIP/RORA	23
BP	GO:0007159	leukocyte cell-cell adhesion	13/206	164/8340	0.000201078917314413	0.0171695449719758	ENSSSCG00000010404/ENSSSCG00000004195/ENSSSCG00000031023/ENSSSCG00000002294/ENSSSCG00000009148/ENSSSCG00000040208/ENSSSCG00000005992/ENSSSCG00000004791/ENSSSCG00000001131/ENSSSCG00000014869/ENSSSCG00000016832/ENSSSCG00000006287/ENSSSCG00000006288	ALOX5/ARG1/CD24/ARG2/LEF1/PAG1/SHAS2/RASGRP1/BTN2A2/LRRC32/IL7R/SELL/SELP	13
BP	GO:0050878	regulation of body fluid levels	10/206	103/8340	0.000216884914338597	0.017404111871114	ENSSSCG00000015322/ENSSSCG00000036201/ENSSSCG00000015405/ENSSSCG00000004420/ENSSSCG00000020864/ENSSSCG00000000601/ENSSSCG00000016233/ENSSSCG00000040207/ENSSSCG00000006288/ENSSSCG00000006289	TFPI2/NPR3/CD36/TRAF3IP2/VDR/PTPRO/SERPINE2/P2RY2/SELP/F5	10
BP	GO:1902742	apoptotic process involved in development	4/206	13/8340	0.000216976083017288	0.017404111871114	ENSSSCG00000008749/ENSSSCG00000016140/ENSSSCG00000020864/ENSSSCG00000009148	SLIT2/FZD5/VDR/LEF1	4
BP	GO:0046903	secretion	19/206	311/8340	0.000238311706217115	0.0185532672457854	ENSSSCG00000005423/ENSSSCG00000010404/ENSSSCG00000016223/ENSSSCG00000027745/ENSSSCG00000013119/ENSSSCG00000004420/ENSSSCG00000020864/ENSSSCG00000039896/ENSSSCG00000004478/ENSSSCG00000004791/ENSSSCG00000027030/ENSSSCG00000025729/ENSSSCG00000032438/ENSSSCG00000009997/ENSSSCG00000016233/ENSSSCG00000006215/ENSSSCG00000040207/ENSSSCG00000005688/ENSSSCG00000035077	ABCA1/ALOX5/ACSL3/ABCG1/STX3/TRAF3IP2/VDR/TMEM38B/MYO6/RASGRP1/BDKRB2/IRS1/FFAR2/OSM/SERPINE2/CRH/P2RY2/PTGES/INHBA	19
BP	GO:0007155	cell adhesion	24/206	446/8340	0.000252055143471248	0.0190625704219541	ENSSSCG00000010404/ENSSSCG00000015444/ENSSSCG00000015405/ENSSSCG00000005235/ENSSSCG00000004195/ENSSSCG00000021206/ENSSSCG00000013119/ENSSSCG00000037449/ENSSSCG00000008953/ENSSSCG00000003839/ENSSSCG00000031023/ENSSSCG00000002294/ENSSSCG00000009148/ENSSSCG00000040208/ENSSSCG00000005992/ENSSSCG00000007067/ENSSSCG00000004791/ENSSSCG00000001131/ENSSSCG00000014869/ENSSSCG00000016832/ENSSSCG00000001027/…	ALOX5/LAMB1/CD36/KANK1/ARG1/IL1RAP/STX3/CSF1/CXCL8/ENSSSCG00000003839/CD24/ARG2/LEF1/PAG1/SHAS2/JAG1/RASGRP1/BTN2A2/LRRC32/IL7R/BMP6/SERPINE2/SELL/SELP	24
BP	GO:0022610	biological adhesion	24/206	448/8340	0.000269423949173476	0.0198101442628386	ENSSSCG00000010404/ENSSSCG00000015444/ENSSSCG00000015405/ENSSSCG00000005235/ENSSSCG00000004195/ENSSSCG00000021206/ENSSSCG00000013119/ENSSSCG00000037449/ENSSSCG00000008953/ENSSSCG00000003839/ENSSSCG00000031023/ENSSSCG00000002294/ENSSSCG00000009148/ENSSSCG00000040208/ENSSSCG00000005992/ENSSSCG00000007067/ENSSSCG00000004791/ENSSSCG00000001131/ENSSSCG00000014869/ENSSSCG00000016832/ENSSSCG00000001027/…	ALOX5/LAMB1/CD36/KANK1/ARG1/IL1RAP/STX3/CSF1/CXCL8/ENSSSCG00000003839/CD24/ARG2/LEF1/PAG1/SHAS2/JAG1/RASGRP1/BTN2A2/LRRC32/IL7R/BMP6/SERPINE2/SELL/SELP	24
BP	GO:0098657	import into cell	19/206	316/8340	0.000291964478578501	0.0200969661563458	ENSSSCG00000005423/ENSSSCG00000030535/ENSSSCG00000032622/ENSSSCG00000015405/ENSSSCG00000007469/ENSSSCG00000039947/ENSSSCG00000030623/ENSSSCG00000008953/ENSSSCG00000017797/ENSSSCG00000008550/ENSSSCG00000002412/ENSSSCG00000013017/ENSSSCG00000004478/ENSSSCG00000039651/ENSSSCG00000016322/ENSSSCG00000013296/ENSSSCG00000032996/ENSSSCG00000008282/ENSSSCG00000004039	ABCA1/SNX9/SLC39A14/CD36/PTPN1/KCNJ2/XKR8/CXCL8/SLC6A4/SLC5A6/STON2/EHD1/MYO6/SLC2A5/ACKR3/SLC1A2/SLC7A5/WDR54/SLC22A3	19
BP	GO:0048878	chemical homeostasis	22/206	396/8340	0.000297071552667728	0.0200969661563458	ENSSSCG00000006238/ENSSSCG00000013599/ENSSSCG00000038929/ENSSSCG00000005423/ENSSSCG00000015334/ENSSSCG00000010404/ENSSSCG00000032622/ENSSSCG00000015405/ENSSSCG00000027745/ENSSSCG00000009477/ENSSSCG00000031023/ENSSSCG00000020864/ENSSSCG00000039896/ENSSSCG00000013017/ENSSSCG00000020783/ENSSSCG00000032999/ENSSSCG00000016183/ENSSSCG00000004565/ENSSSCG00000032438/ENSSSCG00000001027/ENSSSCG00000004576/…	CYP7A1/ANGPTL4/CEMIP/ABCA1/PDK4/ALOX5/SLC39A14/CD36/ABCG1/EDNRB/CD24/VDR/TMEM38B/EHD1/SLC41A1/FXN/ENSSSCG00000016183/CA12/FFAR2/BMP6/RORA/GRAMD1B	22
BP	GO:0001101	response to acid chemical	9/206	88/8340	0.000303361418812164	0.0200969661563458	ENSSSCG00000005423/ENSSSCG00000015334/ENSSSCG00000015405/ENSSSCG00000035357/ENSSSCG00000039514/ENSSSCG00000013296/ENSSSCG00000032438/ENSSSCG00000038911/ENSSSCG00000008606	ABCA1/PDK4/CD36/BCL2L1/ID3/SLC1A2/FFAR2/KLF2/OSR1	9
BP	GO:0061458	reproductive system development	13/206	171/8340	0.000303694237345611	0.0200969661563458	ENSSSCG00000008749/ENSSSCG00000035357/ENSSSCG00000028741/ENSSSCG00000016140/ENSSSCG00000021038/ENSSSCG00000020864/ENSSSCG00000009148/ENSSSCG00000001027/ENSSSCG00000016233/ENSSSCG00000000588/ENSSSCG00000008606/ENSSSCG00000012967/ENSSSCG00000035077	SLIT2/BCL2L1/ENSSSCG00000028741/FZD5/NRIP1/VDR/LEF1/BMP6/SERPINE2/PLEKHA5/OSR1/FOSL1/INHBA	13
BP	GO:0008217	regulation of blood pressure	6/206	39/8340	0.000348717473460354	0.0219775036249894	ENSSSCG00000036201/ENSSSCG00000009477/ENSSSCG00000039651/ENSSSCG00000000601/ENSSSCG00000003513/ENSSSCG00000005533	NPR3/EDNRB/SLC2A5/PTPRO/ECE1/PTGS1	6
BP	GO:0042632	cholesterol homeostasis	6/206	39/8340	0.000348717473460354	0.0219775036249894	ENSSSCG00000006238/ENSSSCG00000005423/ENSSSCG00000027745/ENSSSCG00000013017/ENSSSCG00000004576/ENSSSCG00000015144	CYP7A1/ABCA1/ABCG1/EHD1/RORA/GRAMD1B	6
BP	GO:0071396	cellular response to lipid	15/206	221/8340	0.000363704484787874	0.0221641371847225	ENSSSCG00000005423/ENSSSCG00000015334/ENSSSCG00000015405/ENSSSCG00000005981/ENSSSCG00000038500/ENSSSCG00000008953/ENSSSCG00000021038/ENSSSCG00000020864/ENSSSCG00000039514/ENSSSCG00000017723/ENSSSCG00000032438/ENSSSCG00000001027/ENSSSCG00000008606/ENSSSCG00000004576/ENSSSCG00000015144	ABCA1/PDK4/CD36/FBXO32/TRIB1/CXCL8/NRIP1/VDR/ID3/CCL2/FFAR2/BMP6/OSR1/RORA/GRAMD1B	15
BP	GO:0006869	lipid transport	11/206	131/8340	0.000380040707437282	0.0221641371847225	ENSSSCG00000035863/ENSSSCG00000005423/ENSSSCG00000007874/ENSSSCG00000016223/ENSSSCG00000015405/ENSSSCG00000027745/ENSSSCG00000039703/ENSSSCG00000027030/ENSSSCG00000006215/ENSSSCG00000005688/ENSSSCG00000035077	PLIN2/ABCA1/ABCC1/ACSL3/CD36/ABCG1/EEPD1/BDKRB2/CRH/PTGES/INHBA	11
BP	GO:0030595	leukocyte chemotaxis	9/206	91/8340	0.000390436993367751	0.0221641371847225	ENSSSCG00000008749/ENSSSCG00000010404/ENSSSCG00000037449/ENSSSCG00000008953/ENSSSCG00000009477/ENSSSCG00000017723/ENSSSCG00000016183/ENSSSCG00000000601/ENSSSCG00000032438	SLIT2/ALOX5/CSF1/CXCL8/EDNRB/CCL2/ENSSSCG00000016183/PTPRO/FFAR2	9
BP	GO:0042493	response to drug	17/206	272/8340	0.000392137370961336	0.0221641371847225	ENSSSCG00000008749/ENSSSCG00000007874/ENSSSCG00000005981/ENSSSCG00000035357/ENSSSCG00000004420/ENSSSCG00000039896/ENSSSCG00000007067/ENSSSCG00000008550/ENSSSCG00000032999/ENSSSCG00000013296/ENSSSCG00000032996/ENSSSCG00000039198/ENSSSCG00000006215/ENSSSCG00000008606/ENSSSCG00000038774/ENSSSCG00000035077/ENSSSCG00000004039	SLIT2/ABCC1/FBXO32/BCL2L1/TRAF3IP2/TMEM38B/JAG1/SLC5A6/FXN/SLC1A2/SLC7A5/PCGF2/CRH/OSR1/MAPK13/INHBA/SLC22A3	17
BP	GO:0055092	sterol homeostasis	6/206	40/8340	0.000401918619141171	0.0221641371847225	ENSSSCG00000006238/ENSSSCG00000005423/ENSSSCG00000027745/ENSSSCG00000013017/ENSSSCG00000004576/ENSSSCG00000015144	CYP7A1/ABCA1/ABCG1/EHD1/RORA/GRAMD1B	6
BP	GO:0072073	kidney epithelium development	6/206	40/8340	0.000401918619141171	0.0221641371847225	ENSSSCG00000008749/ENSSSCG00000031023/ENSSSCG00000002294/ENSSSCG00000007067/ENSSSCG00000000601/ENSSSCG00000008606	SLIT2/CD24/ARG2/JAG1/PTPRO/OSR1	6
BP	GO:0033993	response to lipid	17/206	276/8340	0.000464159934457818	0.0250741091124458	ENSSSCG00000008749/ENSSSCG00000005423/ENSSSCG00000015334/ENSSSCG00000015405/ENSSSCG00000005981/ENSSSCG00000027745/ENSSSCG00000038500/ENSSSCG00000008953/ENSSSCG00000021038/ENSSSCG00000020864/ENSSSCG00000039514/ENSSSCG00000017723/ENSSSCG00000032438/ENSSSCG00000001027/ENSSSCG00000008606/ENSSSCG00000004576/ENSSSCG00000015144	SLIT2/ABCA1/PDK4/CD36/FBXO32/ABCG1/TRIB1/CXCL8/NRIP1/VDR/ID3/CCL2/FFAR2/BMP6/OSR1/RORA/GRAMD1B	17
BP	GO:0060429	epithelium development	22/206	411/8340	0.000496058740907013	0.0258427408648002	ENSSSCG00000008749/ENSSSCG00000037449/ENSSSCG00000012566/ENSSSCG00000016140/ENSSSCG00000024001/ENSSSCG00000031023/ENSSSCG00000020864/ENSSSCG00000002294/ENSSSCG00000039896/ENSSSCG00000009148/ENSSSCG00000007067/ENSSSCG00000039514/ENSSSCG00000011642/ENSSSCG00000000601/ENSSSCG00000007350/ENSSSCG00000001027/ENSSSCG00000038911/ENSSSCG00000004092/ENSSSCG00000016233/ENSSSCG00000008606/ENSSSCG00000009045/…	SLIT2/CSF1/ENSSSCG00000012566/FZD5/PLXNA1/CD24/VDR/ARG2/TMEM38B/LEF1/JAG1/ID3/RYK/PTPRO/PPP1R16B/BMP6/KLF2/MTHFD1L/SERPINE2/OSR1/HHIP/INHBA	22
BP	GO:0044283	small molecule biosynthetic process	18/206	304/8340	0.000507779134276003	0.0258427408648002	ENSSSCG00000006238/ENSSSCG00000010554/ENSSSCG00000015334/ENSSSCG00000010404/ENSSSCG00000032622/ENSSSCG00000036865/ENSSSCG00000015340/ENSSSCG00000020864/ENSSSCG00000005287/ENSSSCG00000005992/ENSSSCG00000016929/ENSSSCG00000039862/ENSSSCG00000030388/ENSSSCG00000001027/ENSSSCG00000029482/ENSSSCG00000004092/ENSSSCG00000005533/ENSSSCG00000005688	CYP7A1/SCD/PDK4/ALOX5/SLC39A14/SDS/ASNS/VDR/PSAT1/SHAS2/PDE4D/TRIB3/UPP1/BMP6/CHST15/MTHFD1L/PTGS1/PTGES	18
BP	GO:0070542	response to fatty acid	4/206	16/8340	0.00052103011772423	0.0258427408648002	ENSSSCG00000015334/ENSSSCG00000015405/ENSSSCG00000039514/ENSSSCG00000032438	PDK4/CD36/ID3/FFAR2	4
BP	GO:0046394	carboxylic acid biosynthetic process	12/206	158/8340	0.000521876499749582	0.0258427408648002	ENSSSCG00000006238/ENSSSCG00000010554/ENSSSCG00000015334/ENSSSCG00000010404/ENSSSCG00000036865/ENSSSCG00000015340/ENSSSCG00000005287/ENSSSCG00000005992/ENSSSCG00000039862/ENSSSCG00000004092/ENSSSCG00000005533/ENSSSCG00000005688	CYP7A1/SCD/PDK4/ALOX5/SDS/ASNS/PSAT1/SHAS2/TRIB3/MTHFD1L/PTGS1/PTGES	12
BP	GO:0070555	response to interleukin-1	6/206	42/8340	0.000527203629278129	0.0258427408648002	ENSSSCG00000008953/ENSSSCG00000005992/ENSSSCG00000017723/ENSSSCG00000038774/ENSSSCG00000028331/ENSSSCG00000004576	CXCL8/SHAS2/CCL2/MAPK13/IL1R2/RORA	6
BP	GO:0016053	organic acid biosynthetic process	12/206	159/8340	0.000552439422339871	0.026587402744248	ENSSSCG00000006238/ENSSSCG00000010554/ENSSSCG00000015334/ENSSSCG00000010404/ENSSSCG00000036865/ENSSSCG00000015340/ENSSSCG00000005287/ENSSSCG00000005992/ENSSSCG00000039862/ENSSSCG00000004092/ENSSSCG00000005533/ENSSSCG00000005688	CYP7A1/SCD/PDK4/ALOX5/SDS/ASNS/PSAT1/SHAS2/TRIB3/MTHFD1L/PTGS1/PTGES	12
BP	GO:0048705	skeletal system morphogenesis	8/206	78/8340	0.000643578667775956	0.0300406503692246	ENSSSCG00000005992/ENSSSCG00000006132/ENSSSCG00000011642/ENSSSCG00000001027/ENSSSCG00000004092/ENSSSCG00000039198/ENSSSCG00000008606/ENSSSCG00000009045	SHAS2/MMP16/RYK/BMP6/MTHFD1L/PCGF2/OSR1/HHIP	8
BP	GO:0006636	unsaturated fatty acid biosynthetic process	4/206	17/8340	0.000668256819940148	0.0300406503692246	ENSSSCG00000010554/ENSSSCG00000010404/ENSSSCG00000005533/ENSSSCG00000005688	SCD/ALOX5/PTGS1/PTGES	4
BP	GO:0035850	epithelial cell differentiation involved in kidney development	4/206	17/8340	0.000668256819940148	0.0300406503692246	ENSSSCG00000031023/ENSSSCG00000007067/ENSSSCG00000000601/ENSSSCG00000008606	CD24/JAG1/PTPRO/OSR1	4
BP	GO:0098739	import across plasma membrane	6/206	44/8340	0.00068093654029221	0.0300406503692246	ENSSSCG00000032622/ENSSSCG00000039947/ENSSSCG00000008550/ENSSSCG00000039651/ENSSSCG00000013296/ENSSSCG00000032996	SLC39A14/KCNJ2/SLC5A6/SLC2A5/SLC1A2/SLC7A5	6
BP	GO:1905954	positive regulation of lipid localization	6/206	44/8340	0.00068093654029221	0.0300406503692246	ENSSSCG00000005423/ENSSSCG00000015405/ENSSSCG00000039703/ENSSSCG00000013017/ENSSSCG00000006215/ENSSSCG00000005688	ABCA1/CD36/EEPD1/EHD1/CRH/PTGES	6
BP	GO:0000165	MAPK cascade	18/206	313/8340	0.000716306744276441	0.03058167664677	ENSSSCG00000005457/ENSSSCG00000015405/ENSSSCG00000007469/ENSSSCG00000007722/ENSSSCG00000038500/ENSSSCG00000016140/ENSSSCG00000031023/ENSSSCG00000026733/ENSSSCG00000004791/ENSSSCG00000001131/ENSSSCG00000011642/ENSSSCG00000017723/ENSSSCG00000016322/ENSSSCG00000039862/ENSSSCG00000009997/ENSSSCG00000008282/ENSSSCG00000038774/ENSSSCG00000035372	LPAR1/CD36/PTPN1/NCF1/TRIB1/FZD5/CD24/HIPK2/RASGRP1/BTN2A2/RYK/CCL2/ACKR3/TRIB3/OSM/WDR54/MAPK13/PSCA	18
BP	GO:0023014	signal transduction by protein phosphorylation	18/206	313/8340	0.000716306744276441	0.03058167664677	ENSSSCG00000005457/ENSSSCG00000015405/ENSSSCG00000007469/ENSSSCG00000007722/ENSSSCG00000038500/ENSSSCG00000016140/ENSSSCG00000031023/ENSSSCG00000026733/ENSSSCG00000004791/ENSSSCG00000001131/ENSSSCG00000011642/ENSSSCG00000017723/ENSSSCG00000016322/ENSSSCG00000039862/ENSSSCG00000009997/ENSSSCG00000008282/ENSSSCG00000038774/ENSSSCG00000035372	LPAR1/CD36/PTPN1/NCF1/TRIB1/FZD5/CD24/HIPK2/RASGRP1/BTN2A2/RYK/CCL2/ACKR3/TRIB3/OSM/WDR54/MAPK13/PSCA	18
BP	GO:0055088	lipid homeostasis	7/206	62/8340	0.000787393408375135	0.0330830214598251	ENSSSCG00000006238/ENSSSCG00000013599/ENSSSCG00000005423/ENSSSCG00000027745/ENSSSCG00000013017/ENSSSCG00000004576/ENSSSCG00000015144	CYP7A1/ANGPTL4/ABCA1/ABCG1/EHD1/RORA/GRAMD1B	7
BP	GO:0046006	regulation of activated T cell proliferation	4/206	18/8340	0.000842693208157161	0.0348532644061251	ENSSSCG00000004195/ENSSSCG00000031023/ENSSSCG00000001131/ENSSSCG00000014869	ARG1/CD24/BTN2A2/LRRC32	4
BP	GO:0008285	negative regulation of cell proliferation	16/206	266/8340	0.000880158365952319	0.0353554098452627	ENSSSCG00000010404/ENSSSCG00000004195/ENSSSCG00000038500/ENSSSCG00000016140/ENSSSCG00000020864/ENSSSCG00000002294/ENSSSCG00000012014/ENSSSCG00000001131/ENSSSCG00000014869/ENSSSCG00000017723/ENSSSCG00000016322/ENSSSCG00000038643/ENSSSCG00000016233/ENSSSCG00000005688/ENSSSCG00000035077/ENSSSCG00000033606	ALOX5/ARG1/TRIB1/FZD5/VDR/ARG2/BTG3/BTN2A2/LRRC32/CCL2/ACKR3/KLF11/SERPINE2/PTGES/INHBA/H2AC6	16
BP	GO:0015908	fatty acid transport	5/206	31/8340	0.000881547808759856	0.0353554098452627	ENSSSCG00000035863/ENSSSCG00000016223/ENSSSCG00000015405/ENSSSCG00000027030/ENSSSCG00000005688	PLIN2/ACSL3/CD36/BDKRB2/PTGES	5
BP	GO:0043066	negative regulation of apoptotic process	20/206	375/8340	0.000940464268344157	0.0369848378269002	ENSSSCG00000013599/ENSSSCG00000015334/ENSSSCG00000027607/ENSSSCG00000007469/ENSSSCG00000024388/ENSSSCG00000035357/ENSSSCG00000031769/ENSSSCG00000004890/ENSSSCG00000015340/ENSSSCG00000001076/ENSSSCG00000026733/ENSSSCG00000002294/ENSSSCG00000009148/ENSSSCG00000027030/ENSSSCG00000032999/ENSSSCG00000017723/ENSSSCG00000016322/ENSSSCG00000016832/ENSSSCG00000039198/ENSSSCG00000008606	ANGPTL4/PDK4/IER3/PTPN1/BNIP3/BCL2L1/CTTN/SERPINB2/ASNS/RNF144B/HIPK2/ARG2/LEF1/BDKRB2/FXN/CCL2/ACKR3/IL7R/PCGF2/OSR1	20
BP	GO:0048608	reproductive structure development	12/206	169/8340	0.000950120503297776	0.0369848378269002	ENSSSCG00000008749/ENSSSCG00000035357/ENSSSCG00000028741/ENSSSCG00000016140/ENSSSCG00000021038/ENSSSCG00000020864/ENSSSCG00000009148/ENSSSCG00000001027/ENSSSCG00000016233/ENSSSCG00000008606/ENSSSCG00000012967/ENSSSCG00000035077	SLIT2/BCL2L1/ENSSSCG00000028741/FZD5/NRIP1/VDR/LEF1/BMP6/SERPINE2/OSR1/FOSL1/INHBA	12
BP	GO:0032835	glomerulus development	4/206	19/8340	0.00104693595831176	0.0393232859072775	ENSSSCG00000031023/ENSSSCG00000007067/ENSSSCG00000000601/ENSSSCG00000008606	CD24/JAG1/PTPRO/OSR1	4
BP	GO:0071229	cellular response to acid chemical	7/206	65/8340	0.00104724565555014	0.0393232859072775	ENSSSCG00000005423/ENSSSCG00000015334/ENSSSCG00000035357/ENSSSCG00000039514/ENSSSCG00000032438/ENSSSCG00000038911/ENSSSCG00000008606	ABCA1/PDK4/BCL2L1/ID3/FFAR2/KLF2/OSR1	7
BP	GO:0022408	negative regulation of cell-cell adhesion	8/206	84/8340	0.00105476135225414	0.0393232859072775	ENSSSCG00000004195/ENSSSCG00000002294/ENSSSCG00000040208/ENSSSCG00000007067/ENSSSCG00000001131/ENSSSCG00000014869/ENSSSCG00000001027/ENSSSCG00000016233	ARG1/ARG2/PAG1/JAG1/BTN2A2/LRRC32/BMP6/SERPINE2	8
BP	GO:0051241	negative regulation of multicellular organismal process	22/206	439/8340	0.00119103728126653	0.0435567002293417	ENSSSCG00000008749/ENSSSCG00000005457/ENSSSCG00000010404/ENSSSCG00000005235/ENSSSCG00000004195/ENSSSCG00000038500/ENSSSCG00000009477/ENSSSCG00000031023/ENSSSCG00000002294/ENSSSCG00000017797/ENSSSCG00000009148/ENSSSCG00000012277/ENSSSCG00000007067/ENSSSCG00000039514/ENSSSCG00000001131/ENSSSCG00000011642/ENSSSCG00000014869/ENSSSCG00000038911/ENSSSCG00000016233/ENSSSCG00000008606/ENSSSCG00000035077/…	SLIT2/LPAR1/ALOX5/KANK1/ARG1/TRIB1/EDNRB/CD24/ARG2/SLC6A4/LEF1/TIMP1/JAG1/ID3/BTN2A2/RYK/LRRC32/KLF2/SERPINE2/OSR1/INHBA/IL1R2	22
BP	GO:1903825	organic acid transmembrane transport	6/206	49/8340	0.00121767881260721	0.0435567002293417	ENSSSCG00000007874/ENSSSCG00000015405/ENSSSCG00000008550/ENSSSCG00000013296/ENSSSCG00000032996/ENSSSCG00000008606	ABCC1/CD36/SLC5A6/SLC1A2/SLC7A5/OSR1	6
BP	GO:1905039	carboxylic acid transmembrane transport	6/206	49/8340	0.00121767881260721	0.0435567002293417	ENSSSCG00000007874/ENSSSCG00000015405/ENSSSCG00000008550/ENSSSCG00000013296/ENSSSCG00000032996/ENSSSCG00000008606	ABCC1/CD36/SLC5A6/SLC1A2/SLC7A5/OSR1	6
BP	GO:0001817	regulation of cytokine production	19/206	356/8340	0.00125148395588359	0.0441690404163182	ENSSSCG00000010404/ENSSSCG00000015405/ENSSSCG00000004195/ENSSSCG00000021206/ENSSSCG00000040786/ENSSSCG00000016140/ENSSSCG00000031023/ENSSSCG00000002294/ENSSSCG00000009148/ENSSSCG00000016929/ENSSSCG00000004791/ENSSSCG00000001131/ENSSSCG00000014869/ENSSSCG00000032996/ENSSSCG00000032438/ENSSSCG00000009997/ENSSSCG00000038774/ENSSSCG00000028331/ENSSSCG00000004576	ALOX5/CD36/ARG1/IL1RAP/SPTBN1/FZD5/CD24/ARG2/LEF1/PDE4D/RASGRP1/BTN2A2/LRRC32/SLC7A5/FFAR2/OSM/MAPK13/IL1R2/RORA	19
BP	GO:0050798	activated T cell proliferation	4/206	20/8340	0.00128358638255162	0.0447059625607124	ENSSSCG00000004195/ENSSSCG00000031023/ENSSSCG00000001131/ENSSSCG00000014869	ARG1/CD24/BTN2A2/LRRC32	4
BP	GO:0035239	tube morphogenesis	18/206	330/8340	0.00131534174393199	0.0449840250985542	ENSSSCG00000013599/ENSSSCG00000008749/ENSSSCG00000010404/ENSSSCG00000037449/ENSSSCG00000016140/ENSSSCG00000008953/ENSSSCG00000020864/ENSSSCG00000026733/ENSSSCG00000009148/ENSSSCG00000005992/ENSSSCG00000007067/ENSSSCG00000016322/ENSSSCG00000007350/ENSSSCG00000038911/ENSSSCG00000004092/ENSSSCG00000008606/ENSSSCG00000009045/ENSSSCG00000004576	ANGPTL4/SLIT2/ALOX5/CSF1/FZD5/CXCL8/VDR/HIPK2/LEF1/SHAS2/JAG1/ACKR3/PPP1R16B/KLF2/MTHFD1L/OSR1/HHIP/RORA	18
BP	GO:0001568	blood vessel development	16/206	277/8340	0.0013501506871066	0.0449840250985542	ENSSSCG00000013599/ENSSSCG00000008749/ENSSSCG00000010404/ENSSSCG00000016140/ENSSSCG00000008953/ENSSSCG00000003839/ENSSSCG00000026733/ENSSSCG00000009148/ENSSSCG00000005992/ENSSSCG00000007067/ENSSSCG00000016322/ENSSSCG00000007350/ENSSSCG00000038911/ENSSSCG00000008606/ENSSSCG00000012967/ENSSSCG00000004576	ANGPTL4/SLIT2/ALOX5/FZD5/CXCL8/ENSSSCG00000003839/HIPK2/LEF1/SHAS2/JAG1/ACKR3/PPP1R16B/KLF2/OSR1/FOSL1/RORA	16
BP	GO:0019915	lipid storage	6/206	50/8340	0.0013557226789177	0.0449840250985542	ENSSSCG00000035863/ENSSSCG00000015405/ENSSSCG00000021038/ENSSSCG00000013017/ENSSSCG00000009231/ENSSSCG00000032438	PLIN2/CD36/NRIP1/EHD1/CDS1/FFAR2	6
BP	GO:0071466	cellular response to xenobiotic stimulus	5/206	34/8340	0.00135954741514331	0.0449840250985542	ENSSSCG00000005981/ENSSSCG00000039896/ENSSSCG00000013296/ENSSSCG00000010475/ENSSSCG00000004576	FBXO32/TMEM38B/SLC1A2/CYP26A1/RORA	5
BP	GO:0001816	cytokine production	19/206	359/8340	0.0013806057450979	0.0451168321885696	ENSSSCG00000010404/ENSSSCG00000015405/ENSSSCG00000004195/ENSSSCG00000021206/ENSSSCG00000040786/ENSSSCG00000016140/ENSSSCG00000031023/ENSSSCG00000002294/ENSSSCG00000009148/ENSSSCG00000016929/ENSSSCG00000004791/ENSSSCG00000001131/ENSSSCG00000014869/ENSSSCG00000032996/ENSSSCG00000032438/ENSSSCG00000009997/ENSSSCG00000038774/ENSSSCG00000028331/ENSSSCG00000004576	ALOX5/CD36/ARG1/IL1RAP/SPTBN1/FZD5/CD24/ARG2/LEF1/PDE4D/RASGRP1/BTN2A2/LRRC32/SLC7A5/FFAR2/OSM/MAPK13/IL1R2/RORA	19
BP	GO:0032787	monocarboxylic acid metabolic process	14/206	227/8340	0.00145220623009184	0.045741310499221	ENSSSCG00000006238/ENSSSCG00000010554/ENSSSCG00000015334/ENSSSCG00000010404/ENSSSCG00000016223/ENSSSCG00000012583/ENSSSCG00000036865/ENSSSCG00000015340/ENSSSCG00000025729/ENSSSCG00000039862/ENSSSCG00000004092/ENSSSCG00000005533/ENSSSCG00000010475/ENSSSCG00000005688	CYP7A1/SCD/PDK4/ALOX5/ACSL3/ACSL4/SDS/ASNS/IRS1/TRIB3/MTHFD1L/PTGS1/CYP26A1/PTGES	14
BP	GO:0050900	leukocyte migration	11/206	154/8340	0.00146857108950085	0.045741310499221	ENSSSCG00000008749/ENSSSCG00000010404/ENSSSCG00000037449/ENSSSCG00000008953/ENSSSCG00000009477/ENSSSCG00000017723/ENSSSCG00000016183/ENSSSCG00000000601/ENSSSCG00000032438/ENSSSCG00000006287/ENSSSCG00000006288	SLIT2/ALOX5/CSF1/CXCL8/EDNRB/CCL2/ENSSSCG00000016183/PTPRO/FFAR2/SELL/SELP	11
BP	GO:0043069	negative regulation of programmed cell death	20/206	389/8340	0.00146981909565262	0.045741310499221	ENSSSCG00000013599/ENSSSCG00000015334/ENSSSCG00000027607/ENSSSCG00000007469/ENSSSCG00000024388/ENSSSCG00000035357/ENSSSCG00000031769/ENSSSCG00000004890/ENSSSCG00000015340/ENSSSCG00000001076/ENSSSCG00000026733/ENSSSCG00000002294/ENSSSCG00000009148/ENSSSCG00000027030/ENSSSCG00000032999/ENSSSCG00000017723/ENSSSCG00000016322/ENSSSCG00000016832/ENSSSCG00000039198/ENSSSCG00000008606	ANGPTL4/PDK4/IER3/PTPN1/BNIP3/BCL2L1/CTTN/SERPINB2/ASNS/RNF144B/HIPK2/ARG2/LEF1/BDKRB2/FXN/CCL2/ACKR3/IL7R/PCGF2/OSR1	20
BP	GO:0015893	drug transport	7/206	69/8340	0.00149357679619214	0.045741310499221	ENSSSCG00000007874/ENSSSCG00000008550/ENSSSCG00000013296/ENSSSCG00000032996/ENSSSCG00000006215/ENSSSCG00000035077/ENSSSCG00000004039	ABCC1/SLC5A6/SLC1A2/SLC7A5/CRH/INHBA/SLC22A3	7
BP	GO:0043408	regulation of MAPK cascade	16/206	280/8340	0.00151014116795264	0.045741310499221	ENSSSCG00000005457/ENSSSCG00000015405/ENSSSCG00000007469/ENSSSCG00000007722/ENSSSCG00000038500/ENSSSCG00000016140/ENSSSCG00000031023/ENSSSCG00000026733/ENSSSCG00000004791/ENSSSCG00000001131/ENSSSCG00000011642/ENSSSCG00000016322/ENSSSCG00000039862/ENSSSCG00000009997/ENSSSCG00000008282/ENSSSCG00000035372	LPAR1/CD36/PTPN1/NCF1/TRIB1/FZD5/CD24/HIPK2/RASGRP1/BTN2A2/RYK/ACKR3/TRIB3/OSM/WDR54/PSCA	16
BP	GO:0051093	negative regulation of developmental process	19/206	362/8340	0.00152092786336987	0.045741310499221	ENSSSCG00000008749/ENSSSCG00000005457/ENSSSCG00000010404/ENSSSCG00000005235/ENSSSCG00000024388/ENSSSCG00000038500/ENSSSCG00000009477/ENSSSCG00000017797/ENSSSCG00000009148/ENSSSCG00000012277/ENSSSCG00000007067/ENSSSCG00000039514/ENSSSCG00000011642/ENSSSCG00000039862/ENSSSCG00000023852/ENSSSCG00000038911/ENSSSCG00000008606/ENSSSCG00000035077/ENSSSCG00000004576	SLIT2/LPAR1/ALOX5/KANK1/BNIP3/TRIB1/EDNRB/SLC6A4/LEF1/TIMP1/JAG1/ID3/RYK/TRIB3/CCL17/KLF2/OSR1/INHBA/RORA	19
BP	GO:0019932	second-messenger-mediated signaling	9/206	110/8340	0.00154589754046232	0.045741310499221	ENSSSCG00000005423/ENSSSCG00000032622/ENSSSCG00000015405/ENSSSCG00000009477/ENSSSCG00000039896/ENSSSCG00000016929/ENSSSCG00000016183/ENSSSCG00000029990/ENSSSCG00000006288	ABCA1/SLC39A14/CD36/EDNRB/TMEM38B/PDE4D/ENSSSCG00000016183/DEFB1/SELP	9
BP	GO:0015909	long-chain fatty acid transport	4/206	21/8340	0.0015552391178428	0.045741310499221	ENSSSCG00000035863/ENSSSCG00000016223/ENSSSCG00000015405/ENSSSCG00000027030	PLIN2/ACSL3/CD36/BDKRB2	4
BP	GO:0061005	cell differentiation involved in kidney development	4/206	21/8340	0.0015552391178428	0.045741310499221	ENSSSCG00000031023/ENSSSCG00000007067/ENSSSCG00000000601/ENSSSCG00000008606	CD24/JAG1/PTPRO/OSR1	4
BP	GO:0060548	negative regulation of cell death	21/206	423/8340	0.00173069064645062	0.0496864590921601	ENSSSCG00000013599/ENSSSCG00000015334/ENSSSCG00000027607/ENSSSCG00000007469/ENSSSCG00000024388/ENSSSCG00000035357/ENSSSCG00000031769/ENSSSCG00000037449/ENSSSCG00000004890/ENSSSCG00000015340/ENSSSCG00000001076/ENSSSCG00000026733/ENSSSCG00000002294/ENSSSCG00000009148/ENSSSCG00000027030/ENSSSCG00000032999/ENSSSCG00000017723/ENSSSCG00000016322/ENSSSCG00000016832/ENSSSCG00000039198/ENSSSCG00000008606	ANGPTL4/PDK4/IER3/PTPN1/BNIP3/BCL2L1/CTTN/CSF1/SERPINB2/ASNS/RNF144B/HIPK2/ARG2/LEF1/BDKRB2/FXN/CCL2/ACKR3/IL7R/PCGF2/OSR1	21
BP	GO:0071417	cellular response to organonitrogen compound	13/206	206/8340	0.00173979701162745	0.0496864590921601	ENSSSCG00000008749/ENSSSCG00000015334/ENSSSCG00000032622/ENSSSCG00000015405/ENSSSCG00000005235/ENSSSCG00000007469/ENSSSCG00000035357/ENSSSCG00000039896/ENSSSCG00000025729/ENSSSCG00000039862/ENSSSCG00000013296/ENSSSCG00000026087/ENSSSCG00000038774	SLIT2/PDK4/SLC39A14/CD36/KANK1/PTPN1/BCL2L1/TMEM38B/IRS1/TRIB3/SLC1A2/GKAP1/MAPK13	13
BP	GO:0007162	negative regulation of cell adhesion	9/206	112/8340	0.00175348723939414	0.0496864590921601	ENSSSCG00000005235/ENSSSCG00000004195/ENSSSCG00000002294/ENSSSCG00000040208/ENSSSCG00000007067/ENSSSCG00000001131/ENSSSCG00000014869/ENSSSCG00000001027/ENSSSCG00000016233	KANK1/ARG1/ARG2/PAG1/JAG1/BTN2A2/LRRC32/BMP6/SERPINE2	9
BP	GO:0015850	organic hydroxy compound transport	7/206	71/8340	0.00176622176758606	0.0496864590921601	ENSSSCG00000005423/ENSSSCG00000015405/ENSSSCG00000027745/ENSSSCG00000017797/ENSSSCG00000039703/ENSSSCG00000006215/ENSSSCG00000004039	ABCA1/CD36/ABCG1/SLC6A4/EEPD1/CRH/SLC22A3	7
BP	GO:0050801	ion homeostasis	15/206	258/8340	0.00178323143700612	0.0496864590921601	ENSSSCG00000038929/ENSSSCG00000005423/ENSSSCG00000015334/ENSSSCG00000032622/ENSSSCG00000015405/ENSSSCG00000027745/ENSSSCG00000009477/ENSSSCG00000031023/ENSSSCG00000020864/ENSSSCG00000039896/ENSSSCG00000020783/ENSSSCG00000032999/ENSSSCG00000016183/ENSSSCG00000004565/ENSSSCG00000001027	CEMIP/ABCA1/PDK4/SLC39A14/CD36/ABCG1/EDNRB/CD24/VDR/TMEM38B/SLC41A1/FXN/ENSSSCG00000016183/CA12/BMP6	15
BP	GO:0071495	cellular response to endogenous stimulus	23/206	484/8340	0.00186050239452439	0.0508789348244304	ENSSSCG00000008749/ENSSSCG00000015334/ENSSSCG00000032622/ENSSSCG00000015405/ENSSSCG00000005235/ENSSSCG00000007469/ENSSSCG00000005981/ENSSSCG00000035357/ENSSSCG00000008953/ENSSSCG00000021038/ENSSSCG00000026733/ENSSSCG00000039896/ENSSSCG00000009148/ENSSSCG00000005992/ENSSSCG00000014869/ENSSSCG00000017723/ENSSSCG00000025729/ENSSSCG00000039862/ENSSSCG00000013296/ENSSSCG00000001027/ENSSSCG00000026087/…	SLIT2/PDK4/SLC39A14/CD36/KANK1/PTPN1/FBXO32/BCL2L1/CXCL8/NRIP1/HIPK2/TMEM38B/LEF1/SHAS2/LRRC32/CCL2/IRS1/TRIB3/SLC1A2/BMP6/GKAP1/HHIP/MAPK13	23
BP	GO:0014909	smooth muscle cell migration	4/206	22/8340	0.00186447173327153	0.0508789348244304	ENSSSCG00000008749/ENSSSCG00000038500/ENSSSCG00000024001/ENSSSCG00000007032	SLIT2/TRIB1/PLXNA1/PLAT	4
BP	GO:0032102	negative regulation of response to external stimulus	10/206	137/8340	0.00203974034578409	0.0533561325077927	ENSSSCG00000008749/ENSSSCG00000010404/ENSSSCG00000003582/ENSSSCG00000038500/ENSSSCG00000002294/ENSSSCG00000011642/ENSSSCG00000017723/ENSSSCG00000016233/ENSSSCG00000028331/ENSSSCG00000004576	SLIT2/ALOX5/SMPDL3B/TRIB1/ARG2/RYK/CCL2/SERPINE2/IL1R2/RORA	10
BP	GO:0009914	hormone transport	8/206	93/8340	0.00203986945814793	0.0533561325077927	ENSSSCG00000010404/ENSSSCG00000025729/ENSSSCG00000032996/ENSSSCG00000032438/ENSSSCG00000009997/ENSSSCG00000006215/ENSSSCG00000035077/ENSSSCG00000004039	ALOX5/IRS1/SLC7A5/FFAR2/OSM/CRH/INHBA/SLC22A3	8
BP	GO:0001501	skeletal system development	12/206	185/8340	0.00206554174304695	0.0533561325077927	ENSSSCG00000036201/ENSSSCG00000032622/ENSSSCG00000020864/ENSSSCG00000039896/ENSSSCG00000005992/ENSSSCG00000006132/ENSSSCG00000011642/ENSSSCG00000001027/ENSSSCG00000004092/ENSSSCG00000039198/ENSSSCG00000008606/ENSSSCG00000009045	NPR3/SLC39A14/VDR/TMEM38B/SHAS2/MMP16/RYK/BMP6/MTHFD1L/PCGF2/OSR1/HHIP	12
BP	GO:0072330	monocarboxylic acid biosynthetic process	9/206	115/8340	0.00210619168221575	0.0533561325077927	ENSSSCG00000006238/ENSSSCG00000010554/ENSSSCG00000015334/ENSSSCG00000010404/ENSSSCG00000036865/ENSSSCG00000015340/ENSSSCG00000039862/ENSSSCG00000005533/ENSSSCG00000005688	CYP7A1/SCD/PDK4/ALOX5/SDS/ASNS/TRIB3/PTGS1/PTGES	9
BP	GO:0060561	apoptotic process involved in morphogenesis	3/206	11/8340	0.00211650695629703	0.0533561325077927	ENSSSCG00000016140/ENSSSCG00000020864/ENSSSCG00000009148	FZD5/VDR/LEF1	3
BP	GO:0061318	renal filtration cell differentiation	3/206	11/8340	0.00211650695629703	0.0533561325077927	ENSSSCG00000031023/ENSSSCG00000007067/ENSSSCG00000000601	CD24/JAG1/PTPRO	3
BP	GO:0072112	glomerular visceral epithelial cell differentiation	3/206	11/8340	0.00211650695629703	0.0533561325077927	ENSSSCG00000031023/ENSSSCG00000007067/ENSSSCG00000000601	CD24/JAG1/PTPRO	3
BP	GO:0072311	glomerular epithelial cell differentiation	3/206	11/8340	0.00211650695629703	0.0533561325077927	ENSSSCG00000031023/ENSSSCG00000007067/ENSSSCG00000000601	CD24/JAG1/PTPRO	3
BP	GO:0019752	carboxylic acid metabolic process	20/206	402/8340	0.00217134373105987	0.0540130850720965	ENSSSCG00000006238/ENSSSCG00000038929/ENSSSCG00000010554/ENSSSCG00000015334/ENSSSCG00000010404/ENSSSCG00000016223/ENSSSCG00000012583/ENSSSCG00000004195/ENSSSCG00000036865/ENSSSCG00000015340/ENSSSCG00000002294/ENSSSCG00000005287/ENSSSCG00000005992/ENSSSCG00000025729/ENSSSCG00000039862/ENSSSCG00000001963/ENSSSCG00000004092/ENSSSCG00000005533/ENSSSCG00000010475/ENSSSCG00000005688	CYP7A1/CEMIP/SCD/PDK4/ALOX5/ACSL3/ACSL4/ARG1/SDS/ASNS/ARG2/PSAT1/SHAS2/IRS1/TRIB3/EGLN3/MTHFD1L/PTGS1/CYP26A1/PTGES	20
BP	GO:0001822	kidney development	8/206	94/8340	0.00218337744719091	0.0540130850720965	ENSSSCG00000008749/ENSSSCG00000031023/ENSSSCG00000002294/ENSSSCG00000007067/ENSSSCG00000039514/ENSSSCG00000000601/ENSSSCG00000001027/ENSSSCG00000008606	SLIT2/CD24/ARG2/JAG1/ID3/PTPRO/BMP6/OSR1	8
BP	GO:0061138	morphogenesis of a branching epithelium	7/206	74/8340	0.00224592977000374	0.054983831746636	ENSSSCG00000008749/ENSSSCG00000037449/ENSSSCG00000016140/ENSSSCG00000024001/ENSSSCG00000020864/ENSSSCG00000009148/ENSSSCG00000009045	SLIT2/CSF1/FZD5/PLXNA1/VDR/LEF1/HHIP	7
BP	GO:1903409	reactive oxygen species biosynthetic process	5/206	38/8340	0.00226416231975192	0.054983831746636	ENSSSCG00000010404/ENSSSCG00000015405/ENSSSCG00000002294/ENSSSCG00000038911/ENSSSCG00000004576	ALOX5/CD36/ARG2/KLF2/RORA	5
BP	GO:0001944	vasculature development	16/206	293/8340	0.00240053502613036	0.0572451911186221	ENSSSCG00000013599/ENSSSCG00000008749/ENSSSCG00000010404/ENSSSCG00000016140/ENSSSCG00000008953/ENSSSCG00000003839/ENSSSCG00000026733/ENSSSCG00000009148/ENSSSCG00000005992/ENSSSCG00000007067/ENSSSCG00000016322/ENSSSCG00000007350/ENSSSCG00000038911/ENSSSCG00000008606/ENSSSCG00000012967/ENSSSCG00000004576	ANGPTL4/SLIT2/ALOX5/FZD5/CXCL8/ENSSSCG00000003839/HIPK2/LEF1/SHAS2/JAG1/ACKR3/PPP1R16B/KLF2/OSR1/FOSL1/RORA	16
BP	GO:0072358	cardiovascular system development	16/206	293/8340	0.00240053502613036	0.0572451911186221	ENSSSCG00000013599/ENSSSCG00000008749/ENSSSCG00000010404/ENSSSCG00000016140/ENSSSCG00000008953/ENSSSCG00000003839/ENSSSCG00000026733/ENSSSCG00000009148/ENSSSCG00000005992/ENSSSCG00000007067/ENSSSCG00000016322/ENSSSCG00000007350/ENSSSCG00000038911/ENSSSCG00000008606/ENSSSCG00000012967/ENSSSCG00000004576	ANGPTL4/SLIT2/ALOX5/FZD5/CXCL8/ENSSSCG00000003839/HIPK2/LEF1/SHAS2/JAG1/ACKR3/PPP1R16B/KLF2/OSR1/FOSL1/RORA	16
BP	GO:0006633	fatty acid biosynthetic process	6/206	56/8340	0.00245073088880368	0.0579203987737798	ENSSSCG00000010554/ENSSSCG00000015334/ENSSSCG00000010404/ENSSSCG00000039862/ENSSSCG00000005533/ENSSSCG00000005688	SCD/PDK4/ALOX5/TRIB3/PTGS1/PTGES	6
BP	GO:1903039	positive regulation of leukocyte cell-cell adhesion	8/206	96/8340	0.00249415492664646	0.058425027352506	ENSSSCG00000010404/ENSSSCG00000031023/ENSSSCG00000009148/ENSSSCG00000005992/ENSSSCG00000004791/ENSSSCG00000001131/ENSSSCG00000016832/ENSSSCG00000006288	ALOX5/CD24/LEF1/SHAS2/RASGRP1/BTN2A2/IL7R/SELP	8
BP	GO:0003006	developmental process involved in reproduction	14/206	241/8340	0.00254038330535494	0.0589859176252152	ENSSSCG00000008749/ENSSSCG00000035357/ENSSSCG00000037449/ENSSSCG00000028741/ENSSSCG00000016140/ENSSSCG00000021038/ENSSSCG00000020864/ENSSSCG00000009148/ENSSSCG00000001027/ENSSSCG00000016233/ENSSSCG00000008606/ENSSSCG00000012967/ENSSSCG00000035077/ENSSSCG00000029990	SLIT2/BCL2L1/CSF1/ENSSSCG00000028741/FZD5/NRIP1/VDR/LEF1/BMP6/SERPINE2/OSR1/FOSL1/INHBA/DEFB1	14
BP	GO:0071345	cellular response to cytokine stimulus	18/206	351/8340	0.00260117283153844	0.0598722129137587	ENSSSCG00000008749/ENSSSCG00000004195/ENSSSCG00000021206/ENSSSCG00000037449/ENSSSCG00000004420/ENSSSCG00000008953/ENSSSCG00000007366/ENSSSCG00000009592/ENSSSCG00000009148/ENSSSCG00000005992/ENSSSCG00000017723/ENSSSCG00000016322/ENSSSCG00000036569/ENSSSCG00000016183/ENSSSCG00000009997/ENSSSCG00000038774/ENSSSCG00000028331/ENSSSCG00000004576	SLIT2/ARG1/IL1RAP/CSF1/TRAF3IP2/CXCL8/MYBL2/NFIL3/LEF1/SHAS2/CCL2/ACKR3/PTP4A3/ENSSSCG00000016183/OSM/MAPK13/IL1R2/RORA	18
BP	GO:0008286	insulin receptor signaling pathway	6/206	57/8340	0.00268378995854969	0.0612413105196641	ENSSSCG00000015334/ENSSSCG00000032622/ENSSSCG00000005235/ENSSSCG00000007469/ENSSSCG00000025729/ENSSSCG00000026087	PDK4/SLC39A14/KANK1/PTPN1/IRS1/GKAP1	6
BP	GO:0065005	protein-lipid complex assembly	3/206	12/8340	0.0027709539657573	0.0616362617425174	ENSSSCG00000005423/ENSSSCG00000030535/ENSSSCG00000016223	ABCA1/SNX9/ACSL3	3
BP	GO:0071398	cellular response to fatty acid	3/206	12/8340	0.0027709539657573	0.0616362617425174	ENSSSCG00000015334/ENSSSCG00000039514/ENSSSCG00000032438	PDK4/ID3/FFAR2	3
BP	GO:0072010	glomerular epithelium development	3/206	12/8340	0.0027709539657573	0.0616362617425174	ENSSSCG00000031023/ENSSSCG00000007067/ENSSSCG00000000601	CD24/JAG1/PTPRO	3
BP	GO:0072001	renal system development	8/206	98/8340	0.0028385768256763	0.0626142738130431	ENSSSCG00000008749/ENSSSCG00000031023/ENSSSCG00000002294/ENSSSCG00000007067/ENSSSCG00000039514/ENSSSCG00000000601/ENSSSCG00000001027/ENSSSCG00000008606	SLIT2/CD24/ARG2/JAG1/ID3/PTPRO/BMP6/OSR1	8
BP	GO:0045665	negative regulation of neuron differentiation	6/206	58/8340	0.00293309005017189	0.0641643748992149	ENSSSCG00000008749/ENSSSCG00000005457/ENSSSCG00000005235/ENSSSCG00000009477/ENSSSCG00000007067/ENSSSCG00000011642	SLIT2/LPAR1/KANK1/EDNRB/JAG1/RYK	6
BP	GO:0007167	enzyme linked receptor protein signaling pathway	18/206	357/8340	0.00312056489122231	0.0675338169730288	ENSSSCG00000015334/ENSSSCG00000032622/ENSSSCG00000005235/ENSSSCG00000007469/ENSSSCG00000007722/ENSSSCG00000040786/ENSSSCG00000037449/ENSSSCG00000026733/ENSSSCG00000009148/ENSSSCG00000014869/ENSSSCG00000025729/ENSSSCG00000036569/ENSSSCG00000007032/ENSSSCG00000001027/ENSSSCG00000008282/ENSSSCG00000026087/ENSSSCG00000009045/ENSSSCG00000035077	PDK4/SLC39A14/KANK1/PTPN1/NCF1/SPTBN1/CSF1/HIPK2/LEF1/LRRC32/IRS1/PTP4A3/PLAT/BMP6/WDR54/GKAP1/HHIP/INHBA	18
BP	GO:0043436	oxoacid metabolic process	20/206	415/8340	0.00313814109848226	0.0675338169730288	ENSSSCG00000006238/ENSSSCG00000038929/ENSSSCG00000010554/ENSSSCG00000015334/ENSSSCG00000010404/ENSSSCG00000016223/ENSSSCG00000012583/ENSSSCG00000004195/ENSSSCG00000036865/ENSSSCG00000015340/ENSSSCG00000002294/ENSSSCG00000005287/ENSSSCG00000005992/ENSSSCG00000025729/ENSSSCG00000039862/ENSSSCG00000001963/ENSSSCG00000004092/ENSSSCG00000005533/ENSSSCG00000010475/ENSSSCG00000005688	CYP7A1/CEMIP/SCD/PDK4/ALOX5/ACSL3/ACSL4/ARG1/SDS/ASNS/ARG2/PSAT1/SHAS2/IRS1/TRIB3/EGLN3/MTHFD1L/PTGS1/CYP26A1/PTGES	20
BP	GO:0010562	positive regulation of phosphorus metabolic process	21/206	446/8340	0.00327030721434344	0.0692520255709367	ENSSSCG00000038929/ENSSSCG00000005457/ENSSSCG00000030535/ENSSSCG00000016223/ENSSSCG00000015405/ENSSSCG00000007469/ENSSSCG00000007722/ENSSSCG00000037449/ENSSSCG00000016140/ENSSSCG00000003839/ENSSSCG00000034087/ENSSSCG00000031023/ENSSSCG00000026733/ENSSSCG00000004791/ENSSSCG00000002268/ENSSSCG00000011642/ENSSSCG00000016322/ENSSSCG00000007350/ENSSSCG00000009997/ENSSSCG00000001027/ENSSSCG00000035077	CEMIP/LPAR1/SNX9/ACSL3/CD36/PTPN1/NCF1/CSF1/FZD5/ENSSSCG00000003839/TNFSF15/CD24/HIPK2/RASGRP1/AKAP5/RYK/ACKR3/PPP1R16B/OSM/BMP6/INHBA	21
BP	GO:0045937	positive regulation of phosphate metabolic process	21/206	446/8340	0.00327030721434344	0.0692520255709367	ENSSSCG00000038929/ENSSSCG00000005457/ENSSSCG00000030535/ENSSSCG00000016223/ENSSSCG00000015405/ENSSSCG00000007469/ENSSSCG00000007722/ENSSSCG00000037449/ENSSSCG00000016140/ENSSSCG00000003839/ENSSSCG00000034087/ENSSSCG00000031023/ENSSSCG00000026733/ENSSSCG00000004791/ENSSSCG00000002268/ENSSSCG00000011642/ENSSSCG00000016322/ENSSSCG00000007350/ENSSSCG00000009997/ENSSSCG00000001027/ENSSSCG00000035077	CEMIP/LPAR1/SNX9/ACSL3/CD36/PTPN1/NCF1/CSF1/FZD5/ENSSSCG00000003839/TNFSF15/CD24/HIPK2/RASGRP1/AKAP5/RYK/ACKR3/PPP1R16B/OSM/BMP6/INHBA	21
BP	GO:0034097	response to cytokine	19/206	389/8340	0.00342644845196424	0.0719826115265821	ENSSSCG00000008749/ENSSSCG00000004195/ENSSSCG00000021206/ENSSSCG00000035357/ENSSSCG00000037449/ENSSSCG00000004420/ENSSSCG00000008953/ENSSSCG00000007366/ENSSSCG00000009592/ENSSSCG00000009148/ENSSSCG00000005992/ENSSSCG00000017723/ENSSSCG00000016322/ENSSSCG00000036569/ENSSSCG00000016183/ENSSSCG00000009997/ENSSSCG00000038774/ENSSSCG00000028331/ENSSSCG00000004576	SLIT2/ARG1/IL1RAP/BCL2L1/CSF1/TRAF3IP2/CXCL8/MYBL2/NFIL3/LEF1/SHAS2/CCL2/ACKR3/PTP4A3/ENSSSCG00000016183/OSM/MAPK13/IL1R2/RORA	19
BP	GO:0001763	morphogenesis of a branching structure	7/206	80/8340	0.0035017163360723	0.0729845916660108	ENSSSCG00000008749/ENSSSCG00000037449/ENSSSCG00000016140/ENSSSCG00000024001/ENSSSCG00000020864/ENSSSCG00000009148/ENSSSCG00000009045	SLIT2/CSF1/FZD5/PLXNA1/VDR/LEF1/HHIP	7
BP	GO:0001504	neurotransmitter uptake	3/206	13/8340	0.00353714733057931	0.0731471014378392	ENSSSCG00000017797/ENSSSCG00000013296/ENSSSCG00000004039	SLC6A4/SLC1A2/SLC22A3	3
BP	GO:0006082	organic acid metabolic process	20/206	421/8340	0.00369362336212675	0.0757908607717017	ENSSSCG00000006238/ENSSSCG00000038929/ENSSSCG00000010554/ENSSSCG00000015334/ENSSSCG00000010404/ENSSSCG00000016223/ENSSSCG00000012583/ENSSSCG00000004195/ENSSSCG00000036865/ENSSSCG00000015340/ENSSSCG00000002294/ENSSSCG00000005287/ENSSSCG00000005992/ENSSSCG00000025729/ENSSSCG00000039862/ENSSSCG00000001963/ENSSSCG00000004092/ENSSSCG00000005533/ENSSSCG00000010475/ENSSSCG00000005688	CYP7A1/CEMIP/SCD/PDK4/ALOX5/ACSL3/ACSL4/ARG1/SDS/ASNS/ARG2/PSAT1/SHAS2/IRS1/TRIB3/EGLN3/MTHFD1L/PTGS1/CYP26A1/PTGES	20
BP	GO:0097529	myeloid leukocyte migration	7/206	82/8340	0.00402104013721291	0.0818745634092505	ENSSSCG00000008749/ENSSSCG00000037449/ENSSSCG00000008953/ENSSSCG00000009477/ENSSSCG00000017723/ENSSSCG00000016183/ENSSSCG00000000601	SLIT2/CSF1/CXCL8/EDNRB/CCL2/ENSSSCG00000016183/PTPRO	7
BP	GO:0097006	regulation of plasma lipoprotein particle levels	4/206	27/8340	0.00406222046323225	0.082081660810502	ENSSSCG00000005423/ENSSSCG00000016223/ENSSSCG00000015405/ENSSSCG00000013017	ABCA1/ACSL3/CD36/EHD1	4
BP	GO:0070661	leukocyte proliferation	10/206	151/8340	0.0041371608291601	0.0829626114756574	ENSSSCG00000036201/ENSSSCG00000004195/ENSSSCG00000037449/ENSSSCG00000031023/ENSSSCG00000002294/ENSSSCG00000009148/ENSSSCG00000004791/ENSSSCG00000001131/ENSSSCG00000014869/ENSSSCG00000016832	NPR3/ARG1/CSF1/CD24/ARG2/LEF1/RASGRP1/BTN2A2/LRRC32/IL7R	10
BP	GO:0090066	regulation of anatomical structure size	12/206	203/8340	0.00441972401536745	0.0860140372777756	ENSSSCG00000008749/ENSSSCG00000030535/ENSSSCG00000005235/ENSSSCG00000031769/ENSSSCG00000009477/ENSSSCG00000017797/ENSSSCG00000027030/ENSSSCG00000011642/ENSSSCG00000016832/ENSSSCG00000007085/ENSSSCG00000038911/ENSSSCG00000040207	SLIT2/SNX9/KANK1/CTTN/EDNRB/SLC6A4/BDKRB2/RYK/IL7R/DSTN/KLF2/P2RY2	12
BP	GO:0022602	ovulation cycle process	3/206	14/8340	0.00442057379264227	0.0860140372777756	ENSSSCG00000008749/ENSSSCG00000021038/ENSSSCG00000035077	SLIT2/NRIP1/INHBA	3
BP	GO:0032633	interleukin-4 production	3/206	14/8340	0.00442057379264227	0.0860140372777756	ENSSSCG00000021206/ENSSSCG00000009148/ENSSSCG00000032996	IL1RAP/LEF1/SLC7A5	3
BP	GO:0032673	regulation of interleukin-4 production	3/206	14/8340	0.00442057379264227	0.0860140372777756	ENSSSCG00000021206/ENSSSCG00000009148/ENSSSCG00000032996	IL1RAP/LEF1/SLC7A5	3
BP	GO:0048699	generation of neurons	21/206	458/8340	0.00445180321384785	0.0860140372777756	ENSSSCG00000008749/ENSSSCG00000005457/ENSSSCG00000015444/ENSSSCG00000005235/ENSSSCG00000037449/ENSSSCG00000009477/ENSSSCG00000024001/ENSSSCG00000026733/ENSSSCG00000030882/ENSSSCG00000009148/ENSSSCG00000007067/ENSSSCG00000016239/ENSSSCG00000011642/ENSSSCG00000000601/ENSSSCG00000001027/ENSSSCG00000016233/ENSSSCG00000009045/ENSSSCG00000024591/ENSSSCG00000035077/ENSSSCG00000004576/ENSSSCG00000035677	SLIT2/LPAR1/LAMB1/KANK1/CSF1/EDNRB/PLXNA1/HIPK2/ENSSSCG00000030882/LEF1/JAG1/NYAP2/RYK/PTPRO/BMP6/SERPINE2/HHIP/ETV1/INHBA/RORA/EPOP	21
BP	GO:0048729	tissue morphogenesis	13/206	230/8340	0.00452801249797062	0.0868525295806394	ENSSSCG00000008749/ENSSSCG00000037449/ENSSSCG00000016140/ENSSSCG00000024001/ENSSSCG00000020864/ENSSSCG00000009148/ENSSSCG00000007067/ENSSSCG00000011642/ENSSSCG00000000843/ENSSSCG00000004092/ENSSSCG00000008606/ENSSSCG00000009045/ENSSSCG00000035077	SLIT2/CSF1/FZD5/PLXNA1/VDR/LEF1/JAG1/RYK/TXNRD1/MTHFD1L/OSR1/HHIP/INHBA	13
BP	GO:0014812	muscle cell migration	4/206	28/8340	0.00464900512884874	0.0885317739285079	ENSSSCG00000008749/ENSSSCG00000038500/ENSSSCG00000024001/ENSSSCG00000007032	SLIT2/TRIB1/PLXNA1/PLAT	4
BP	GO:0009410	response to xenobiotic stimulus	5/206	45/8340	0.00479424212836437	0.090002545487805	ENSSSCG00000005981/ENSSSCG00000039896/ENSSSCG00000013296/ENSSSCG00000010475/ENSSSCG00000004576	FBXO32/TMEM38B/SLC1A2/CYP26A1/RORA	5
BP	GO:0097485	neuron projection guidance	5/206	45/8340	0.00479424212836437	0.090002545487805	ENSSSCG00000008749/ENSSSCG00000024001/ENSSSCG00000011642/ENSSSCG00000000601/ENSSSCG00000024591	SLIT2/PLXNA1/RYK/PTPRO/ETV1	5
BP	GO:0022409	positive regulation of cell-cell adhesion	8/206	108/8340	0.00515204995976976	0.0959126411483285	ENSSSCG00000010404/ENSSSCG00000031023/ENSSSCG00000009148/ENSSSCG00000005992/ENSSSCG00000004791/ENSSSCG00000001131/ENSSSCG00000016832/ENSSSCG00000006288	ALOX5/CD24/LEF1/SHAS2/RASGRP1/BTN2A2/IL7R/SELP	8
BP	GO:0048704	embryonic skeletal system morphogenesis	4/206	29/8340	0.00529023256806043	0.0959126411483285	ENSSSCG00000006132/ENSSSCG00000004092/ENSSSCG00000039198/ENSSSCG00000008606	MMP16/MTHFD1L/PCGF2/OSR1	4
BP	GO:0071674	mononuclear cell migration	4/206	29/8340	0.00529023256806043	0.0959126411483285	ENSSSCG00000008749/ENSSSCG00000037449/ENSSSCG00000017723/ENSSSCG00000000601	SLIT2/CSF1/CCL2/PTPRO	4
BP	GO:0072009	nephron epithelium development	4/206	29/8340	0.00529023256806043	0.0959126411483285	ENSSSCG00000031023/ENSSSCG00000007067/ENSSSCG00000000601/ENSSSCG00000008606	CD24/JAG1/PTPRO/OSR1	4
BP	GO:1903426	regulation of reactive oxygen species biosynthetic process	4/206	29/8340	0.00529023256806043	0.0959126411483285	ENSSSCG00000010404/ENSSSCG00000015405/ENSSSCG00000002294/ENSSSCG00000038911	ALOX5/CD36/ARG2/KLF2	4
BP	GO:0098771	inorganic ion homeostasis	13/206	235/8340	0.00541822294800642	0.0975648717236258	ENSSSCG00000038929/ENSSSCG00000015334/ENSSSCG00000032622/ENSSSCG00000015405/ENSSSCG00000009477/ENSSSCG00000031023/ENSSSCG00000020864/ENSSSCG00000039896/ENSSSCG00000020783/ENSSSCG00000032999/ENSSSCG00000016183/ENSSSCG00000004565/ENSSSCG00000001027	CEMIP/PDK4/SLC39A14/CD36/EDNRB/CD24/VDR/TMEM38B/SLC41A1/FXN/ENSSSCG00000016183/CA12/BMP6	13
BP	GO:0008610	lipid biosynthetic process	14/206	263/8340	0.00554510552224759	0.0987480918468683	ENSSSCG00000006238/ENSSSCG00000010554/ENSSSCG00000015334/ENSSSCG00000010404/ENSSSCG00000016223/ENSSSCG00000020864/ENSSSCG00000039896/ENSSSCG00000028517/ENSSSCG00000009231/ENSSSCG00000039862/ENSSSCG00000001027/ENSSSCG00000005533/ENSSSCG00000005688/ENSSSCG00000009233	CYP7A1/SCD/PDK4/ALOX5/ACSL3/VDR/TMEM38B/SC5D/CDS1/TRIB3/BMP6/PTGS1/PTGES/GPAT3	14
BP	GO:0032869	cellular response to insulin stimulus	7/206	87/8340	0.00557446348524641	0.0987480918468683	ENSSSCG00000015334/ENSSSCG00000032622/ENSSSCG00000005235/ENSSSCG00000007469/ENSSSCG00000025729/ENSSSCG00000039862/ENSSSCG00000026087	PDK4/SLC39A14/KANK1/PTPN1/IRS1/TRIB3/GKAP1	7
BP	GO:0050731	positive regulation of peptidyl-tyrosine phosphorylation	6/206	66/8340	0.00559584955686825	0.0987480918468683	ENSSSCG00000015405/ENSSSCG00000007469/ENSSSCG00000007722/ENSSSCG00000003839/ENSSSCG00000009997/ENSSSCG00000001027	CD36/PTPN1/NCF1/ENSSSCG00000003839/OSM/BMP6	6
BP	GO:0001655	urogenital system development	8/206	110/8340	0.00575113415212351	0.100083169679865	ENSSSCG00000008749/ENSSSCG00000031023/ENSSSCG00000002294/ENSSSCG00000007067/ENSSSCG00000039514/ENSSSCG00000000601/ENSSSCG00000001027/ENSSSCG00000008606	SLIT2/CD24/ARG2/JAG1/ID3/PTPRO/BMP6/OSR1	8
BP	GO:0045444	fat cell differentiation	8/206	110/8340	0.00575113415212351	0.100083169679865	ENSSSCG00000010404/ENSSSCG00000024388/ENSSSCG00000007067/ENSSSCG00000009231/ENSSSCG00000039862/ENSSSCG00000032709/ENSSSCG00000032438/ENSSSCG00000004576	ALOX5/BNIP3/JAG1/CDS1/TRIB3/ARL4A/FFAR2/RORA	8
BP	GO:0008645	hexose transmembrane transport	5/206	47/8340	0.00578493576162422	0.100083169679865	ENSSSCG00000022925/ENSSSCG00000039651/ENSSSCG00000025729/ENSSSCG00000039862/ENSSSCG00000013296	ENSSSCG00000022925/SLC2A5/IRS1/TRIB3/SLC1A2	5
BP	GO:0035150	regulation of tube size	4/206	30/8340	0.00598806438424686	0.100958002707653	ENSSSCG00000009477/ENSSSCG00000027030/ENSSSCG00000038911/ENSSSCG00000040207	EDNRB/BDKRB2/KLF2/P2RY2	4
BP	GO:0035296	regulation of tube diameter	4/206	30/8340	0.00598806438424686	0.100958002707653	ENSSSCG00000009477/ENSSSCG00000027030/ENSSSCG00000038911/ENSSSCG00000040207	EDNRB/BDKRB2/KLF2/P2RY2	4
BP	GO:0050880	regulation of blood vessel size	4/206	30/8340	0.00598806438424686	0.100958002707653	ENSSSCG00000009477/ENSSSCG00000027030/ENSSSCG00000038911/ENSSSCG00000040207	EDNRB/BDKRB2/KLF2/P2RY2	4
BP	GO:0097746	regulation of blood vessel diameter	4/206	30/8340	0.00598806438424686	0.100958002707653	ENSSSCG00000009477/ENSSSCG00000027030/ENSSSCG00000038911/ENSSSCG00000040207	EDNRB/BDKRB2/KLF2/P2RY2	4
BP	GO:0045785	positive regulation of cell adhesion	11/206	185/8340	0.00605940041936773	0.101514132342192	ENSSSCG00000010404/ENSSSCG00000015405/ENSSSCG00000013119/ENSSSCG00000037449/ENSSSCG00000031023/ENSSSCG00000009148/ENSSSCG00000005992/ENSSSCG00000004791/ENSSSCG00000001131/ENSSSCG00000016832/ENSSSCG00000006288	ALOX5/CD36/STX3/CSF1/CD24/LEF1/SHAS2/RASGRP1/BTN2A2/IL7R/SELP	11
BP	GO:0048514	blood vessel morphogenesis	13/206	239/8340	0.00622717251001631	0.103668714679328	ENSSSCG00000013599/ENSSSCG00000008749/ENSSSCG00000010404/ENSSSCG00000016140/ENSSSCG00000008953/ENSSSCG00000026733/ENSSSCG00000009148/ENSSSCG00000005992/ENSSSCG00000007067/ENSSSCG00000016322/ENSSSCG00000007350/ENSSSCG00000038911/ENSSSCG00000004576	ANGPTL4/SLIT2/ALOX5/FZD5/CXCL8/HIPK2/LEF1/SHAS2/JAG1/ACKR3/PPP1R16B/KLF2/RORA	13
BP	GO:0000003	reproduction	20/206	442/8340	0.00632453160628421	0.103981584856114	ENSSSCG00000008749/ENSSSCG00000012583/ENSSSCG00000035357/ENSSSCG00000037449/ENSSSCG00000028741/ENSSSCG00000016140/ENSSSCG00000021038/ENSSSCG00000020864/ENSSSCG00000009148/ENSSSCG00000012277/ENSSSCG00000007800/ENSSSCG00000001027/ENSSSCG00000016233/ENSSSCG00000006215/ENSSSCG00000008606/ENSSSCG00000012967/ENSSSCG00000035077/ENSSSCG00000005589/ENSSSCG00000029990/ENSSSCG00000007505	SLIT2/ACSL4/BCL2L1/CSF1/ENSSSCG00000028741/FZD5/NRIP1/VDR/LEF1/TIMP1/SEPTIN1/BMP6/SERPINE2/CRH/OSR1/FOSL1/INHBA/NR6A1/DEFB1/CTCFL	20
BP	GO:0022414	reproductive process	20/206	442/8340	0.00632453160628421	0.103981584856114	ENSSSCG00000008749/ENSSSCG00000012583/ENSSSCG00000035357/ENSSSCG00000037449/ENSSSCG00000028741/ENSSSCG00000016140/ENSSSCG00000021038/ENSSSCG00000020864/ENSSSCG00000009148/ENSSSCG00000012277/ENSSSCG00000007800/ENSSSCG00000001027/ENSSSCG00000016233/ENSSSCG00000006215/ENSSSCG00000008606/ENSSSCG00000012967/ENSSSCG00000035077/ENSSSCG00000005589/ENSSSCG00000029990/ENSSSCG00000007505	SLIT2/ACSL4/BCL2L1/CSF1/ENSSSCG00000028741/FZD5/NRIP1/VDR/LEF1/TIMP1/SEPTIN1/BMP6/SERPINE2/CRH/OSR1/FOSL1/INHBA/NR6A1/DEFB1/CTCFL	20
BP	GO:1905952	regulation of lipid localization	6/206	68/8340	0.0064730787165108	0.105766909645704	ENSSSCG00000005423/ENSSSCG00000015405/ENSSSCG00000039703/ENSSSCG00000013017/ENSSSCG00000006215/ENSSSCG00000005688	ABCA1/CD36/EEPD1/EHD1/CRH/PTGES	6
BP	GO:0046579	positive regulation of Ras protein signal transduction	3/206	16/8340	0.00655805016326752	0.105848529159568	ENSSSCG00000005457/ENSSSCG00000037449/ENSSSCG00000004791	LPAR1/CSF1/RASGRP1	3
BP	GO:0071312	cellular response to alkaloid	3/206	16/8340	0.00655805016326752	0.105848529159568	ENSSSCG00000035357/ENSSSCG00000039896/ENSSSCG00000013296	BCL2L1/TMEM38B/SLC1A2	3
BP	GO:0001676	long-chain fatty acid metabolic process	4/206	31/8340	0.00674458535839309	0.107595322999479	ENSSSCG00000010404/ENSSSCG00000016223/ENSSSCG00000012583/ENSSSCG00000005533	ALOX5/ACSL3/ACSL4/PTGS1	4
BP	GO:1903708	positive regulation of hemopoiesis	8/206	113/8340	0.00674757220170513	0.107595322999479	ENSSSCG00000038500/ENSSSCG00000037449/ENSSSCG00000009148/ENSSSCG00000007067/ENSSSCG00000004791/ENSSSCG00000001131/ENSSSCG00000016832/ENSSSCG00000035077	TRIB1/CSF1/LEF1/JAG1/RASGRP1/BTN2A2/IL7R/INHBA	8
BP	GO:0015749	monosaccharide transmembrane transport	5/206	49/8340	0.00691181660156356	0.108902253240112	ENSSSCG00000022925/ENSSSCG00000039651/ENSSSCG00000025729/ENSSSCG00000039862/ENSSSCG00000013296	ENSSSCG00000022925/SLC2A5/IRS1/TRIB3/SLC1A2	5
BP	GO:1905477	positive regulation of protein localization to membrane	5/206	49/8340	0.00691181660156356	0.108902253240112	ENSSSCG00000038929/ENSSSCG00000016223/ENSSSCG00000040786/ENSSSCG00000013119/ENSSSCG00000002268	CEMIP/ACSL3/SPTBN1/STX3/AKAP5	5
BP	GO:0048598	embryonic morphogenesis	12/206	216/8340	0.00719036713850585	0.109606367336758	ENSSSCG00000015444/ENSSSCG00000016140/ENSSSCG00000003839/ENSSSCG00000026733/ENSSSCG00000009148/ENSSSCG00000006132/ENSSSCG00000000843/ENSSSCG00000004092/ENSSSCG00000003513/ENSSSCG00000039198/ENSSSCG00000008606/ENSSSCG00000035077	LAMB1/FZD5/ENSSSCG00000003839/HIPK2/LEF1/MMP16/TXNRD1/MTHFD1L/ECE1/PCGF2/OSR1/INHBA	12
BP	GO:0009790	embryo development	20/206	448/8340	0.00731021218723574	0.109606367336758	ENSSSCG00000015444/ENSSSCG00000012583/ENSSSCG00000007031/ENSSSCG00000035357/ENSSSCG00000028741/ENSSSCG00000016140/ENSSSCG00000008953/ENSSSCG00000003839/ENSSSCG00000026733/ENSSSCG00000009148/ENSSSCG00000006132/ENSSSCG00000039514/ENSSSCG00000000843/ENSSSCG00000038911/ENSSSCG00000004092/ENSSSCG00000003513/ENSSSCG00000039198/ENSSSCG00000008606/ENSSSCG00000012967/ENSSSCG00000035077	LAMB1/ACSL4/POLB/BCL2L1/ENSSSCG00000028741/FZD5/CXCL8/ENSSSCG00000003839/HIPK2/LEF1/MMP16/ID3/TXNRD1/KLF2/MTHFD1L/ECE1/PCGF2/OSR1/FOSL1/INHBA	20
BP	GO:0019221	cytokine-mediated signaling pathway	10/206	164/8340	0.00735093420886319	0.109606367336758	ENSSSCG00000008749/ENSSSCG00000004195/ENSSSCG00000021206/ENSSSCG00000037449/ENSSSCG00000004420/ENSSSCG00000017723/ENSSSCG00000016322/ENSSSCG00000016183/ENSSSCG00000009997/ENSSSCG00000028331	SLIT2/ARG1/IL1RAP/CSF1/TRAF3IP2/CCL2/ACKR3/ENSSSCG00000016183/OSM/IL1R2	10
BP	GO:0034219	carbohydrate transmembrane transport	5/206	50/8340	0.00752916037074645	0.109606367336758	ENSSSCG00000022925/ENSSSCG00000039651/ENSSSCG00000025729/ENSSSCG00000039862/ENSSSCG00000013296	ENSSSCG00000022925/SLC2A5/IRS1/TRIB3/SLC1A2	5
BP	GO:0071219	cellular response to molecule of bacterial origin	7/206	92/8340	0.00753951246699966	0.109606367336758	ENSSSCG00000005423/ENSSSCG00000015405/ENSSSCG00000038500/ENSSSCG00000016140/ENSSSCG00000008953/ENSSSCG00000017723/ENSSSCG00000001027	ABCA1/CD36/TRIB1/FZD5/CXCL8/CCL2/BMP6	7
BP	GO:0032370	positive regulation of lipid transport	4/206	32/8340	0.00756179983176751	0.109606367336758	ENSSSCG00000005423/ENSSSCG00000039703/ENSSSCG00000006215/ENSSSCG00000005688	ABCA1/EEPD1/CRH/PTGES	4
BP	GO:0042130	negative regulation of T cell proliferation	4/206	32/8340	0.00756179983176751	0.109606367336758	ENSSSCG00000004195/ENSSSCG00000002294/ENSSSCG00000001131/ENSSSCG00000014869	ARG1/ARG2/BTN2A2/LRRC32	4
BP	GO:0060021	roof of mouth development	4/206	32/8340	0.00756179983176751	0.109606367336758	ENSSSCG00000009148/ENSSSCG00000014869/ENSSSCG00000008606/ENSSSCG00000035077	LEF1/LRRC32/OSR1/INHBA	4
BP	GO:0099024	plasma membrane invagination	4/206	32/8340	0.00756179983176751	0.109606367336758	ENSSSCG00000005423/ENSSSCG00000030535/ENSSSCG00000015405/ENSSSCG00000030623	ABCA1/SNX9/CD36/XKR8	4
BP	GO:1903078	positive regulation of protein localization to plasma membrane	4/206	32/8340	0.00756179983176751	0.109606367336758	ENSSSCG00000016223/ENSSSCG00000040786/ENSSSCG00000013119/ENSSSCG00000002268	ACSL3/SPTBN1/STX3/AKAP5	4
BP	GO:0001934	positive regulation of protein phosphorylation	18/206	389/8340	0.00756469092666838	0.109606367336758	ENSSSCG00000038929/ENSSSCG00000005457/ENSSSCG00000030535/ENSSSCG00000015405/ENSSSCG00000007469/ENSSSCG00000007722/ENSSSCG00000037449/ENSSSCG00000016140/ENSSSCG00000003839/ENSSSCG00000034087/ENSSSCG00000031023/ENSSSCG00000026733/ENSSSCG00000004791/ENSSSCG00000011642/ENSSSCG00000016322/ENSSSCG00000009997/ENSSSCG00000001027/ENSSSCG00000035077	CEMIP/LPAR1/SNX9/CD36/PTPN1/NCF1/CSF1/FZD5/ENSSSCG00000003839/TNFSF15/CD24/HIPK2/RASGRP1/RYK/ACKR3/OSM/BMP6/INHBA	18
BP	GO:0062012	regulation of small molecule metabolic process	10/206	165/8340	0.00766123816219036	0.109606367336758	ENSSSCG00000006238/ENSSSCG00000015334/ENSSSCG00000021259/ENSSSCG00000040337/ENSSSCG00000020864/ENSSSCG00000002268/ENSSSCG00000025729/ENSSSCG00000039862/ENSSSCG00000001027/ENSSSCG00000004576	CYP7A1/PDK4/CDA/AK4/VDR/AKAP5/IRS1/TRIB3/BMP6/RORA	10
BP	GO:0032943	mononuclear cell proliferation	9/206	140/8340	0.007742864580861	0.109606367336758	ENSSSCG00000004195/ENSSSCG00000037449/ENSSSCG00000031023/ENSSSCG00000002294/ENSSSCG00000009148/ENSSSCG00000004791/ENSSSCG00000001131/ENSSSCG00000014869/ENSSSCG00000016832	ARG1/CSF1/CD24/ARG2/LEF1/RASGRP1/BTN2A2/LRRC32/IL7R	9
BP	GO:0034405	response to fluid shear stress	3/206	17/8340	0.00782014873683769	0.109606367336758	ENSSSCG00000005423/ENSSSCG00000005992/ENSSSCG00000038911	ABCA1/SHAS2/KLF2	3
BP	GO:0048246	macrophage chemotaxis	3/206	17/8340	0.00782014873683769	0.109606367336758	ENSSSCG00000037449/ENSSSCG00000009477/ENSSSCG00000017723	CSF1/EDNRB/CCL2	3
BP	GO:0051057	positive regulation of small GTPase mediated signal transduction	3/206	17/8340	0.00782014873683769	0.109606367336758	ENSSSCG00000005457/ENSSSCG00000037449/ENSSSCG00000004791	LPAR1/CSF1/RASGRP1	3
BP	GO:0071825	protein-lipid complex subunit organization	3/206	17/8340	0.00782014873683769	0.109606367336758	ENSSSCG00000005423/ENSSSCG00000030535/ENSSSCG00000016223	ABCA1/SNX9/ACSL3	3
BP	GO:0072593	reactive oxygen species metabolic process	8/206	116/8340	0.00786963457784324	0.109606367336758	ENSSSCG00000015334/ENSSSCG00000010404/ENSSSCG00000015405/ENSSSCG00000007722/ENSSSCG00000024388/ENSSSCG00000002294/ENSSSCG00000038911/ENSSSCG00000004576	PDK4/ALOX5/CD36/NCF1/BNIP3/ARG2/KLF2/RORA	8
BP	GO:0048609	multicellular organismal reproductive process	13/206	246/8340	0.00787265341502039	0.109606367336758	ENSSSCG00000008749/ENSSSCG00000012583/ENSSSCG00000035357/ENSSSCG00000028741/ENSSSCG00000021038/ENSSSCG00000020864/ENSSSCG00000007800/ENSSSCG00000016233/ENSSSCG00000012967/ENSSSCG00000035077/ENSSSCG00000005589/ENSSSCG00000029990/ENSSSCG00000007505	SLIT2/ACSL4/BCL2L1/ENSSSCG00000028741/NRIP1/VDR/SEPTIN1/SERPINE2/FOSL1/INHBA/NR6A1/DEFB1/CTCFL	13
BP	GO:0048646	anatomical structure formation involved in morphogenesis	19/206	421/8340	0.00793377924903566	0.109606367336758	ENSSSCG00000013599/ENSSSCG00000008749/ENSSSCG00000010404/ENSSSCG00000015444/ENSSSCG00000015405/ENSSSCG00000016140/ENSSSCG00000008953/ENSSSCG00000026733/ENSSSCG00000025588/ENSSSCG00000009148/ENSSSCG00000013017/ENSSSCG00000016322/ENSSSCG00000000843/ENSSSCG00000007350/ENSSSCG00000038911/ENSSSCG00000004092/ENSSSCG00000008606/ENSSSCG00000035077/ENSSSCG00000004576	ANGPTL4/SLIT2/ALOX5/LAMB1/CD36/FZD5/CXCL8/HIPK2/FJX1/LEF1/EHD1/ACKR3/TXNRD1/PPP1R16B/KLF2/MTHFD1L/OSR1/INHBA/RORA	19
BP	GO:0002009	morphogenesis of an epithelium	11/206	192/8340	0.00794277404477421	0.109606367336758	ENSSSCG00000008749/ENSSSCG00000037449/ENSSSCG00000016140/ENSSSCG00000024001/ENSSSCG00000020864/ENSSSCG00000009148/ENSSSCG00000007067/ENSSSCG00000011642/ENSSSCG00000004092/ENSSSCG00000008606/ENSSSCG00000009045	SLIT2/CSF1/FZD5/PLXNA1/VDR/LEF1/JAG1/RYK/MTHFD1L/OSR1/HHIP	11
BP	GO:0043410	positive regulation of MAPK cascade	11/206	192/8340	0.00794277404477421	0.109606367336758	ENSSSCG00000005457/ENSSSCG00000015405/ENSSSCG00000007469/ENSSSCG00000007722/ENSSSCG00000016140/ENSSSCG00000031023/ENSSSCG00000026733/ENSSSCG00000004791/ENSSSCG00000011642/ENSSSCG00000016322/ENSSSCG00000009997	LPAR1/CD36/PTPN1/NCF1/FZD5/CD24/HIPK2/RASGRP1/RYK/ACKR3/OSM	11
BP	GO:0006936	muscle contraction	6/206	71/8340	0.00797055128095031	0.109606367336758	ENSSSCG00000031769/ENSSSCG00000039947/ENSSSCG00000009477/ENSSSCG00000002294/ENSSSCG00000039896/ENSSSCG00000027030	CTTN/KCNJ2/EDNRB/ARG2/TMEM38B/BDKRB2	6
BP	GO:0001505	regulation of neurotransmitter levels	7/206	93/8340	0.00798715782818527	0.109606367336758	ENSSSCG00000015405/ENSSSCG00000013119/ENSSSCG00000017797/ENSSSCG00000013296/ENSSSCG00000038911/ENSSSCG00000004039/ENSSSCG00000004576	CD36/STX3/SLC6A4/SLC1A2/KLF2/SLC22A3/RORA	7
BP	GO:0007169	transmembrane receptor protein tyrosine kinase signaling pathway	12/206	219/8340	0.00799169962070052	0.109606367336758	ENSSSCG00000015334/ENSSSCG00000032622/ENSSSCG00000005235/ENSSSCG00000007469/ENSSSCG00000007722/ENSSSCG00000037449/ENSSSCG00000025729/ENSSSCG00000036569/ENSSSCG00000007032/ENSSSCG00000008282/ENSSSCG00000026087/ENSSSCG00000009045	PDK4/SLC39A14/KANK1/PTPN1/NCF1/CSF1/IRS1/PTP4A3/PLAT/WDR54/GKAP1/HHIP	12
BP	GO:0019722	calcium-mediated signaling	6/206	72/8340	0.00852093920125876	0.116262505493464	ENSSSCG00000032622/ENSSSCG00000009477/ENSSSCG00000039896/ENSSSCG00000016183/ENSSSCG00000029990/ENSSSCG00000006288	SLC39A14/EDNRB/TMEM38B/ENSSSCG00000016183/DEFB1/SELP	6
BP	GO:0032504	multicellular organism reproduction	13/206	249/8340	0.00867545717885188	0.117763770012415	ENSSSCG00000008749/ENSSSCG00000012583/ENSSSCG00000035357/ENSSSCG00000028741/ENSSSCG00000021038/ENSSSCG00000020864/ENSSSCG00000007800/ENSSSCG00000016233/ENSSSCG00000012967/ENSSSCG00000035077/ENSSSCG00000005589/ENSSSCG00000029990/ENSSSCG00000007505	SLIT2/ACSL4/BCL2L1/ENSSSCG00000028741/NRIP1/VDR/SEPTIN1/SERPINE2/FOSL1/INHBA/NR6A1/DEFB1/CTCFL	13
BP	GO:0001666	response to hypoxia	7/206	95/8340	0.00894090068687049	0.118994139820941	ENSSSCG00000024388/ENSSSCG00000017513/ENSSSCG00000040337/ENSSSCG00000031023/ENSSSCG00000007032/ENSSSCG00000001963/ENSSSCG00000004576	BNIP3/NPEPPS/AK4/CD24/PLAT/EGLN3/RORA	7
BP	GO:0036293	response to decreased oxygen levels	7/206	95/8340	0.00894090068687049	0.118994139820941	ENSSSCG00000024388/ENSSSCG00000017513/ENSSSCG00000040337/ENSSSCG00000031023/ENSSSCG00000007032/ENSSSCG00000001963/ENSSSCG00000004576	BNIP3/NPEPPS/AK4/CD24/PLAT/EGLN3/RORA	7
BP	GO:0050768	negative regulation of neurogenesis	6/206	73/8340	0.00909809359863959	0.118994139820941	ENSSSCG00000008749/ENSSSCG00000005457/ENSSSCG00000005235/ENSSSCG00000009477/ENSSSCG00000007067/ENSSSCG00000011642	SLIT2/LPAR1/KANK1/EDNRB/JAG1/RYK	6
BP	GO:0014910	regulation of smooth muscle cell migration	3/206	18/8340	0.00921563984257379	0.118994139820941	ENSSSCG00000008749/ENSSSCG00000038500/ENSSSCG00000024001	SLIT2/TRIB1/PLXNA1	3
BP	GO:0032620	interleukin-17 production	3/206	18/8340	0.00921563984257379	0.118994139820941	ENSSSCG00000002294/ENSSSCG00000032996/ENSSSCG00000009997	ARG2/SLC7A5/OSM	3
BP	GO:0032660	regulation of interleukin-17 production	3/206	18/8340	0.00921563984257379	0.118994139820941	ENSSSCG00000002294/ENSSSCG00000032996/ENSSSCG00000009997	ARG2/SLC7A5/OSM	3
BP	GO:0042698	ovulation cycle	3/206	18/8340	0.00921563984257379	0.118994139820941	ENSSSCG00000008749/ENSSSCG00000021038/ENSSSCG00000035077	SLIT2/NRIP1/INHBA	3
BP	GO:0046456	icosanoid biosynthetic process	3/206	18/8340	0.00921563984257379	0.118994139820941	ENSSSCG00000010404/ENSSSCG00000005533/ENSSSCG00000005688	ALOX5/PTGS1/PTGES	3
BP	GO:0060291	long-term synaptic potentiation	3/206	18/8340	0.00921563984257379	0.118994139820941	ENSSSCG00000013119/ENSSSCG00000002268/ENSSSCG00000016233	STX3/AKAP5/SERPINE2	3
BP	GO:0097035	regulation of membrane lipid distribution	3/206	18/8340	0.00921563984257379	0.118994139820941	ENSSSCG00000005423/ENSSSCG00000007874/ENSSSCG00000030623	ABCA1/ABCC1/XKR8	3
BP	GO:0033559	unsaturated fatty acid metabolic process	4/206	34/8340	0.00938590605316397	0.120021706873068	ENSSSCG00000010554/ENSSSCG00000010404/ENSSSCG00000005533/ENSSSCG00000005688	SCD/ALOX5/PTGS1/PTGES	4
BP	GO:0048593	camera-type eye morphogenesis	4/206	34/8340	0.00938590605316397	0.120021706873068	ENSSSCG00000016140/ENSSSCG00000026733/ENSSSCG00000025588/ENSSSCG00000007067	FZD5/HIPK2/FJX1/JAG1	4
BP	GO:0042110	T cell activation	12/206	224/8340	0.00948141789280885	0.120577638864066	ENSSSCG00000004195/ENSSSCG00000004420/ENSSSCG00000016140/ENSSSCG00000031023/ENSSSCG00000002294/ENSSSCG00000009148/ENSSSCG00000040208/ENSSSCG00000004791/ENSSSCG00000001131/ENSSSCG00000014869/ENSSSCG00000016832/ENSSSCG00000004576	ARG1/TRAF3IP2/FZD5/CD24/ARG2/LEF1/PAG1/RASGRP1/BTN2A2/LRRC32/IL7R/RORA	12
BP	GO:0022412	cellular process involved in reproduction in multicellular organism	8/206	120/8340	0.00957730880988349	0.120577638864066	ENSSSCG00000008749/ENSSSCG00000035357/ENSSSCG00000028741/ENSSSCG00000007800/ENSSSCG00000012967/ENSSSCG00000035077/ENSSSCG00000029990/ENSSSCG00000007505	SLIT2/BCL2L1/ENSSSCG00000028741/SEPTIN1/FOSL1/INHBA/DEFB1/CTCFL	8
BP	GO:0050863	regulation of T cell activation	9/206	145/8340	0.00964862343424594	0.120577638864066	ENSSSCG00000004195/ENSSSCG00000031023/ENSSSCG00000002294/ENSSSCG00000009148/ENSSSCG00000040208/ENSSSCG00000004791/ENSSSCG00000001131/ENSSSCG00000014869/ENSSSCG00000016832	ARG1/CD24/ARG2/LEF1/PAG1/RASGRP1/BTN2A2/LRRC32/IL7R	9
BP	GO:0046883	regulation of hormone secretion	6/206	74/8340	0.0097026962894016	0.120577638864066	ENSSSCG00000010404/ENSSSCG00000025729/ENSSSCG00000032438/ENSSSCG00000009997/ENSSSCG00000006215/ENSSSCG00000035077	ALOX5/IRS1/FFAR2/OSM/CRH/INHBA	6
BP	GO:0046890	regulation of lipid biosynthetic process	6/206	74/8340	0.0097026962894016	0.120577638864066	ENSSSCG00000006238/ENSSSCG00000015334/ENSSSCG00000016223/ENSSSCG00000020864/ENSSSCG00000039862/ENSSSCG00000001027	CYP7A1/PDK4/ACSL3/VDR/TRIB3/BMP6	6
BP	GO:1901605	alpha-amino acid metabolic process	6/206	74/8340	0.0097026962894016	0.120577638864066	ENSSSCG00000004195/ENSSSCG00000036865/ENSSSCG00000015340/ENSSSCG00000002294/ENSSSCG00000005287/ENSSSCG00000001963	ARG1/SDS/ASNS/ARG2/PSAT1/EGLN3	6
BP	GO:0001525	angiogenesis	11/206	198/8340	0.009895405162376	0.122397838620604	ENSSSCG00000013599/ENSSSCG00000008749/ENSSSCG00000010404/ENSSSCG00000016140/ENSSSCG00000008953/ENSSSCG00000026733/ENSSSCG00000009148/ENSSSCG00000016322/ENSSSCG00000007350/ENSSSCG00000038911/ENSSSCG00000004576	ANGPTL4/SLIT2/ALOX5/FZD5/CXCL8/HIPK2/LEF1/ACKR3/PPP1R16B/KLF2/RORA	11
BP	GO:0002040	sprouting angiogenesis	5/206	54/8340	0.0103833816375592	0.126816650702374	ENSSSCG00000008749/ENSSSCG00000010404/ENSSSCG00000009148/ENSSSCG00000007350/ENSSSCG00000038911	SLIT2/ALOX5/LEF1/PPP1R16B/KLF2	5
BP	GO:0050868	negative regulation of T cell activation	5/206	54/8340	0.0103833816375592	0.126816650702374	ENSSSCG00000004195/ENSSSCG00000002294/ENSSSCG00000040208/ENSSSCG00000001131/ENSSSCG00000014869	ARG1/ARG2/PAG1/BTN2A2/LRRC32	5
BP	GO:0008585	female gonad development	4/206	35/8340	0.0103963782404288	0.126816650702374	ENSSSCG00000008749/ENSSSCG00000035357/ENSSSCG00000021038/ENSSSCG00000035077	SLIT2/BCL2L1/NRIP1/INHBA	4
BP	GO:0006631	fatty acid metabolic process	9/206	147/8340	0.0105029173076963	0.127504706807883	ENSSSCG00000010554/ENSSSCG00000015334/ENSSSCG00000010404/ENSSSCG00000016223/ENSSSCG00000012583/ENSSSCG00000025729/ENSSSCG00000039862/ENSSSCG00000005533/ENSSSCG00000005688	SCD/PDK4/ALOX5/ACSL3/ACSL4/IRS1/TRIB3/PTGS1/PTGES	9
BP	GO:0003073	regulation of systemic arterial blood pressure	3/206	19/8340	0.0107472718208729	0.127504706807883	ENSSSCG00000039651/ENSSSCG00000000601/ENSSSCG00000003513	SLC2A5/PTPRO/ECE1	3
BP	GO:0009187	cyclic nucleotide metabolic process	3/206	19/8340	0.0107472718208729	0.127504706807883	ENSSSCG00000016929/ENSSSCG00000002268/ENSSSCG00000004576	PDE4D/AKAP5/RORA	3
BP	GO:0021872	forebrain generation of neurons	3/206	19/8340	0.0107472718208729	0.127504706807883	ENSSSCG00000008749/ENSSSCG00000009148/ENSSSCG00000035077	SLIT2/LEF1/INHBA	3
BP	GO:0030501	positive regulation of bone mineralization	3/206	19/8340	0.0107472718208729	0.127504706807883	ENSSSCG00000010404/ENSSSCG00000001027/ENSSSCG00000008606	ALOX5/BMP6/OSR1	3
BP	GO:0070098	chemokine-mediated signaling pathway	3/206	19/8340	0.0107472718208729	0.127504706807883	ENSSSCG00000008749/ENSSSCG00000016322/ENSSSCG00000016183	SLIT2/ACKR3/ENSSSCG00000016183	3
BP	GO:0007267	cell-cell signaling	19/206	434/8340	0.0107899714110185	0.127504706807883	ENSSSCG00000005423/ENSSSCG00000010404/ENSSSCG00000005235/ENSSSCG00000021206/ENSSSCG00000013119/ENSSSCG00000016140/ENSSSCG00000003839/ENSSSCG00000009148/ENSSSCG00000002268/ENSSSCG00000011642/ENSSSCG00000025729/ENSSSCG00000000601/ENSSSCG00000007032/ENSSSCG00000025717/ENSSSCG00000032438/ENSSSCG00000009997/ENSSSCG00000016233/ENSSSCG00000006215/ENSSSCG00000035077	ABCA1/ALOX5/KANK1/IL1RAP/STX3/FZD5/ENSSSCG00000003839/LEF1/AKAP5/RYK/IRS1/PTPRO/PLAT/HIC1/FFAR2/OSM/SERPINE2/CRH/INHBA	19
BP	GO:0001503	ossification	9/206	148/8340	0.0109508435088444	0.128830590079605	ENSSSCG00000010404/ENSSSCG00000037449/ENSSSCG00000039896/ENSSSCG00000009148/ENSSSCG00000007067/ENSSSCG00000006132/ENSSSCG00000039514/ENSSSCG00000001027/ENSSSCG00000008606	ALOX5/CSF1/TMEM38B/LEF1/JAG1/MMP16/ID3/BMP6/OSR1	9
BP	GO:1901653	cellular response to peptide	8/206	123/8340	0.0110289206688961	0.129175013321098	ENSSSCG00000015334/ENSSSCG00000032622/ENSSSCG00000015405/ENSSSCG00000005235/ENSSSCG00000007469/ENSSSCG00000025729/ENSSSCG00000039862/ENSSSCG00000026087	PDK4/SLC39A14/CD36/KANK1/PTPN1/IRS1/TRIB3/GKAP1	8
BP	GO:0044706	multi-multicellular organism process	5/206	55/8340	0.0111983968467438	0.130582187019079	ENSSSCG00000012583/ENSSSCG00000020864/ENSSSCG00000012277/ENSSSCG00000016233/ENSSSCG00000006215	ACSL4/VDR/TIMP1/SERPINE2/CRH	5
BP	GO:0046545	development of primary female sexual characteristics	4/206	36/8340	0.0114747006541451	0.132635513674769	ENSSSCG00000008749/ENSSSCG00000035357/ENSSSCG00000021038/ENSSSCG00000035077	SLIT2/BCL2L1/NRIP1/INHBA	4
BP	GO:0098876	vesicle-mediated transport to the plasma membrane	4/206	36/8340	0.0114747006541451	0.132635513674769	ENSSSCG00000016223/ENSSSCG00000040786/ENSSSCG00000013119/ENSSSCG00000002268	ACSL3/SPTBN1/STX3/AKAP5	4
BP	GO:0051046	regulation of secretion	11/206	203/8340	0.0117893286596203	0.135679795487022	ENSSSCG00000010404/ENSSSCG00000016223/ENSSSCG00000027745/ENSSSCG00000004478/ENSSSCG00000025729/ENSSSCG00000032438/ENSSSCG00000009997/ENSSSCG00000006215/ENSSSCG00000040207/ENSSSCG00000005688/ENSSSCG00000035077	ALOX5/ACSL3/ABCG1/MYO6/IRS1/FFAR2/OSM/CRH/P2RY2/PTGES/INHBA	11
BP	GO:0048568	embryonic organ development	9/206	150/8340	0.0118895881908727	0.136008791758287	ENSSSCG00000016140/ENSSSCG00000008953/ENSSSCG00000026733/ENSSSCG00000009148/ENSSSCG00000006132/ENSSSCG00000039514/ENSSSCG00000004092/ENSSSCG00000039198/ENSSSCG00000008606	FZD5/CXCL8/HIPK2/LEF1/MMP16/ID3/MTHFD1L/PCGF2/OSR1	9
BP	GO:0055080	cation homeostasis	12/206	231/8340	0.0119206798972129	0.136008791758287	ENSSSCG00000038929/ENSSSCG00000015334/ENSSSCG00000032622/ENSSSCG00000015405/ENSSSCG00000009477/ENSSSCG00000031023/ENSSSCG00000020864/ENSSSCG00000039896/ENSSSCG00000020783/ENSSSCG00000032999/ENSSSCG00000016183/ENSSSCG00000001027	CEMIP/PDK4/SLC39A14/CD36/EDNRB/CD24/VDR/TMEM38B/SLC41A1/FXN/ENSSSCG00000016183/BMP6	12
BP	GO:0010565	regulation of cellular ketone metabolic process	5/206	56/8340	0.0120560111563458	0.136962495840547	ENSSSCG00000006238/ENSSSCG00000015334/ENSSSCG00000025729/ENSSSCG00000039862/ENSSSCG00000001027	CYP7A1/PDK4/IRS1/TRIB3/BMP6	5
BP	GO:0098656	anion transmembrane transport	6/206	78/8340	0.0124089647759	0.139274080441967	ENSSSCG00000007874/ENSSSCG00000015405/ENSSSCG00000008550/ENSSSCG00000013296/ENSSSCG00000032996/ENSSSCG00000008606	ABCC1/CD36/SLC5A6/SLC1A2/SLC7A5/OSR1	6
BP	GO:0006809	nitric oxide biosynthetic process	3/206	20/8340	0.0124173339570473	0.139274080441967	ENSSSCG00000015405/ENSSSCG00000038911/ENSSSCG00000004576	CD36/KLF2/RORA	3
BP	GO:0043279	response to alkaloid	3/206	20/8340	0.0124173339570473	0.139274080441967	ENSSSCG00000035357/ENSSSCG00000039896/ENSSSCG00000013296	BCL2L1/TMEM38B/SLC1A2	3
BP	GO:0032989	cellular component morphogenesis	17/206	379/8340	0.0124753807477394	0.139334737718422	ENSSSCG00000008749/ENSSSCG00000005457/ENSSSCG00000015444/ENSSSCG00000005235/ENSSSCG00000035357/ENSSSCG00000012566/ENSSSCG00000024001/ENSSSCG00000020864/ENSSSCG00000030882/ENSSSCG00000009148/ENSSSCG00000016239/ENSSSCG00000011642/ENSSSCG00000017723/ENSSSCG00000016832/ENSSSCG00000000601/ENSSSCG00000038911/ENSSSCG00000024591	SLIT2/LPAR1/LAMB1/KANK1/BCL2L1/ENSSSCG00000012566/PLXNA1/VDR/ENSSSCG00000030882/LEF1/NYAP2/RYK/CCL2/IL7R/PTPRO/KLF2/ETV1	17
BP	GO:0072006	nephron development	4/206	37/8340	0.0126224368858752	0.139962745787855	ENSSSCG00000031023/ENSSSCG00000007067/ENSSSCG00000000601/ENSSSCG00000008606	CD24/JAG1/PTPRO/OSR1	4
BP	GO:0032103	positive regulation of response to external stimulus	8/206	126/8340	0.012637361633282	0.139962745787855	ENSSSCG00000008749/ENSSSCG00000004195/ENSSSCG00000013119/ENSSSCG00000037449/ENSSSCG00000008953/ENSSSCG00000032438/ENSSSCG00000009997/ENSSSCG00000001027	SLIT2/ARG1/STX3/CSF1/CXCL8/FFAR2/OSM/BMP6	8
BP	GO:1901652	response to peptide	9/206	152/8340	0.0128872968813869	0.140564229757006	ENSSSCG00000015334/ENSSSCG00000032622/ENSSSCG00000015405/ENSSSCG00000005235/ENSSSCG00000007469/ENSSSCG00000007067/ENSSSCG00000025729/ENSSSCG00000039862/ENSSSCG00000026087	PDK4/SLC39A14/CD36/KANK1/PTPN1/JAG1/IRS1/TRIB3/GKAP1	9
BP	GO:1901699	cellular response to nitrogen compound	13/206	262/8340	0.0129263482126017	0.140564229757006	ENSSSCG00000008749/ENSSSCG00000015334/ENSSSCG00000032622/ENSSSCG00000015405/ENSSSCG00000005235/ENSSSCG00000007469/ENSSSCG00000035357/ENSSSCG00000039896/ENSSSCG00000025729/ENSSSCG00000039862/ENSSSCG00000013296/ENSSSCG00000026087/ENSSSCG00000038774	SLIT2/PDK4/SLC39A14/CD36/KANK1/PTPN1/BCL2L1/TMEM38B/IRS1/TRIB3/SLC1A2/GKAP1/MAPK13	13
BP	GO:0071375	cellular response to peptide hormone stimulus	7/206	102/8340	0.0129422810273851	0.140564229757006	ENSSSCG00000015334/ENSSSCG00000032622/ENSSSCG00000005235/ENSSSCG00000007469/ENSSSCG00000025729/ENSSSCG00000039862/ENSSSCG00000026087	PDK4/SLC39A14/KANK1/PTPN1/IRS1/TRIB3/GKAP1	7
BP	GO:0030856	regulation of epithelial cell differentiation	5/206	57/8340	0.0129571862715185	0.140564229757006	ENSSSCG00000031023/ENSSSCG00000020864/ENSSSCG00000007067/ENSSSCG00000001027/ENSSSCG00000008606	CD24/VDR/JAG1/BMP6/OSR1	5
BP	GO:0061041	regulation of wound healing	5/206	57/8340	0.0129571862715185	0.140564229757006	ENSSSCG00000010404/ENSSSCG00000015405/ENSSSCG00000005235/ENSSSCG00000016233/ENSSSCG00000006288	ALOX5/CD36/KANK1/SERPINE2/SELP	5
BP	GO:0021537	telencephalon development	6/206	79/8340	0.013160764555839	0.140921678660356	ENSSSCG00000008749/ENSSSCG00000015444/ENSSSCG00000009148/ENSSSCG00000011642/ENSSSCG00000013296/ENSSSCG00000035077	SLIT2/LAMB1/LEF1/RYK/SLC1A2/INHBA	6
BP	GO:0050920	regulation of chemotaxis	6/206	79/8340	0.013160764555839	0.140921678660356	ENSSSCG00000008749/ENSSSCG00000013119/ENSSSCG00000037449/ENSSSCG00000008953/ENSSSCG00000011642/ENSSSCG00000017723	SLIT2/STX3/CSF1/CXCL8/RYK/CCL2	6
BP	GO:0000902	cell morphogenesis	16/206	351/8340	0.0131767303977712	0.140921678660356	ENSSSCG00000008749/ENSSSCG00000005457/ENSSSCG00000015444/ENSSSCG00000005235/ENSSSCG00000012566/ENSSSCG00000024001/ENSSSCG00000020864/ENSSSCG00000030882/ENSSSCG00000009148/ENSSSCG00000016239/ENSSSCG00000011642/ENSSSCG00000017723/ENSSSCG00000016832/ENSSSCG00000000601/ENSSSCG00000038911/ENSSSCG00000024591	SLIT2/LPAR1/LAMB1/KANK1/ENSSSCG00000012566/PLXNA1/VDR/ENSSSCG00000030882/LEF1/NYAP2/RYK/CCL2/IL7R/PTPRO/KLF2/ETV1	16
BP	GO:0072359	circulatory system development	18/206	412/8340	0.0132030888960213	0.140921678660356	ENSSSCG00000013599/ENSSSCG00000008749/ENSSSCG00000010404/ENSSSCG00000016140/ENSSSCG00000008953/ENSSSCG00000003839/ENSSSCG00000026733/ENSSSCG00000009148/ENSSSCG00000005992/ENSSSCG00000007067/ENSSSCG00000039514/ENSSSCG00000016322/ENSSSCG00000007350/ENSSSCG00000038911/ENSSSCG00000003513/ENSSSCG00000008606/ENSSSCG00000012967/ENSSSCG00000004576	ANGPTL4/SLIT2/ALOX5/FZD5/CXCL8/ENSSSCG00000003839/HIPK2/LEF1/SHAS2/JAG1/ID3/ACKR3/PPP1R16B/KLF2/ECE1/OSR1/FOSL1/RORA	18
BP	GO:0032868	response to insulin	7/206	103/8340	0.0136043238294443	0.142115762858616	ENSSSCG00000015334/ENSSSCG00000032622/ENSSSCG00000005235/ENSSSCG00000007469/ENSSSCG00000025729/ENSSSCG00000039862/ENSSSCG00000026087	PDK4/SLC39A14/KANK1/PTPN1/IRS1/TRIB3/GKAP1	7
BP	GO:0010324	membrane invagination	4/206	38/8340	0.0138410574230662	0.142115762858616	ENSSSCG00000005423/ENSSSCG00000030535/ENSSSCG00000015405/ENSSSCG00000030623	ABCA1/SNX9/CD36/XKR8	4
BP	GO:0032729	positive regulation of interferon-gamma production	4/206	38/8340	0.0138410574230662	0.142115762858616	ENSSSCG00000016140/ENSSSCG00000016929/ENSSSCG00000004791/ENSSSCG00000032996	FZD5/PDE4D/RASGRP1/SLC7A5	4
BP	GO:0048706	embryonic skeletal system development	4/206	38/8340	0.0138410574230662	0.142115762858616	ENSSSCG00000006132/ENSSSCG00000004092/ENSSSCG00000039198/ENSSSCG00000008606	MMP16/MTHFD1L/PCGF2/OSR1	4
BP	GO:0071621	granulocyte chemotaxis	4/206	38/8340	0.0138410574230662	0.142115762858616	ENSSSCG00000008749/ENSSSCG00000037449/ENSSSCG00000008953/ENSSSCG00000016183	SLIT2/CSF1/CXCL8/ENSSSCG00000016183	4
BP	GO:1904377	positive regulation of protein localization to cell periphery	4/206	38/8340	0.0138410574230662	0.142115762858616	ENSSSCG00000016223/ENSSSCG00000040786/ENSSSCG00000013119/ENSSSCG00000002268	ACSL3/SPTBN1/STX3/AKAP5	4
BP	GO:0007596	blood coagulation	5/206	58/8340	0.0139028557263625	0.142115762858616	ENSSSCG00000015322/ENSSSCG00000015405/ENSSSCG00000016233/ENSSSCG00000006288/ENSSSCG00000006289	TFPI2/CD36/SERPINE2/SELP/F5	5
BP	GO:0048754	branching morphogenesis of an epithelial tube	5/206	58/8340	0.0139028557263625	0.142115762858616	ENSSSCG00000008749/ENSSSCG00000037449/ENSSSCG00000020864/ENSSSCG00000009148/ENSSSCG00000009045	SLIT2/CSF1/VDR/LEF1/HHIP	5
BP	GO:1903038	negative regulation of leukocyte cell-cell adhesion	5/206	58/8340	0.0139028557263625	0.142115762858616	ENSSSCG00000004195/ENSSSCG00000002294/ENSSSCG00000040208/ENSSSCG00000001131/ENSSSCG00000014869	ARG1/ARG2/PAG1/BTN2A2/LRRC32	5
BP	GO:1903076	regulation of protein localization to plasma membrane	5/206	58/8340	0.0139028557263625	0.142115762858616	ENSSSCG00000016223/ENSSSCG00000035357/ENSSSCG00000040786/ENSSSCG00000013119/ENSSSCG00000002268	ACSL3/BCL2L1/SPTBN1/STX3/AKAP5	5
BP	GO:0055114	oxidation-reduction process	19/206	446/8340	0.0141086470818342	0.142115762858616	ENSSSCG00000006238/ENSSSCG00000010554/ENSSSCG00000015334/ENSSSCG00000010404/ENSSSCG00000038320/ENSSSCG00000024388/ENSSSCG00000022742/ENSSSCG00000017690/ENSSSCG00000028517/ENSSSCG00000032999/ENSSSCG00000025729/ENSSSCG00000000843/ENSSSCG00000001963/ENSSSCG00000006370/ENSSSCG00000004092/ENSSSCG00000005533/ENSSSCG00000010475/ENSSSCG00000038475/ENSSSCG00000036438	CYP7A1/SCD/PDK4/ALOX5/POR/BNIP3/PRDX6/DHRS11/SC5D/FXN/IRS1/TXNRD1/EGLN3/TSTD1/MTHFD1L/PTGS1/CYP26A1/ENSSSCG00000038475/GPX3	19
BP	GO:0042327	positive regulation of phosphorylation	18/206	415/8340	0.0141354352133234	0.142115762858616	ENSSSCG00000038929/ENSSSCG00000005457/ENSSSCG00000030535/ENSSSCG00000015405/ENSSSCG00000007469/ENSSSCG00000007722/ENSSSCG00000037449/ENSSSCG00000016140/ENSSSCG00000003839/ENSSSCG00000034087/ENSSSCG00000031023/ENSSSCG00000026733/ENSSSCG00000004791/ENSSSCG00000011642/ENSSSCG00000016322/ENSSSCG00000009997/ENSSSCG00000001027/ENSSSCG00000035077	CEMIP/LPAR1/SNX9/CD36/PTPN1/NCF1/CSF1/FZD5/ENSSSCG00000003839/TNFSF15/CD24/HIPK2/RASGRP1/RYK/ACKR3/OSM/BMP6/INHBA	18
BP	GO:0008347	glial cell migration	3/206	21/8340	0.0142276830969147	0.142115762858616	ENSSSCG00000015444/ENSSSCG00000037449/ENSSSCG00000017723	LAMB1/CSF1/CCL2	3
BP	GO:0070169	positive regulation of biomineral tissue development	3/206	21/8340	0.0142276830969147	0.142115762858616	ENSSSCG00000010404/ENSSSCG00000001027/ENSSSCG00000008606	ALOX5/BMP6/OSR1	3
BP	GO:0072080	nephron tubule development	3/206	21/8340	0.0142276830969147	0.142115762858616	ENSSSCG00000031023/ENSSSCG00000007067/ENSSSCG00000008606	CD24/JAG1/OSR1	3
BP	GO:1901570	fatty acid derivative biosynthetic process	3/206	21/8340	0.0142276830969147	0.142115762858616	ENSSSCG00000010404/ENSSSCG00000005533/ENSSSCG00000005688	ALOX5/PTGS1/PTGES	3
BP	GO:1905517	macrophage migration	3/206	21/8340	0.0142276830969147	0.142115762858616	ENSSSCG00000037449/ENSSSCG00000009477/ENSSSCG00000017723	CSF1/EDNRB/CCL2	3
BP	GO:0070482	response to oxygen levels	7/206	104/8340	0.0142903339052075	0.142204939274753	ENSSSCG00000024388/ENSSSCG00000017513/ENSSSCG00000040337/ENSSSCG00000031023/ENSSSCG00000007032/ENSSSCG00000001963/ENSSSCG00000004576	BNIP3/NPEPPS/AK4/CD24/PLAT/EGLN3/RORA	7
BP	GO:0009617	response to bacterium	11/206	209/8340	0.0144145993276016	0.142904286217833	ENSSSCG00000005423/ENSSSCG00000015405/ENSSSCG00000024388/ENSSSCG00000038500/ENSSSCG00000016140/ENSSSCG00000008953/ENSSSCG00000002294/ENSSSCG00000017723/ENSSSCG00000016832/ENSSSCG00000001027/ENSSSCG00000029990	ABCA1/CD36/BNIP3/TRIB1/FZD5/CXCL8/ARG2/CCL2/IL7R/BMP6/DEFB1	11
BP	GO:0007599	hemostasis	5/206	59/8340	0.0148939237769911	0.146518658654542	ENSSSCG00000015322/ENSSSCG00000015405/ENSSSCG00000016233/ENSSSCG00000006288/ENSSSCG00000006289	TFPI2/CD36/SERPINE2/SELP/F5	5
BP	GO:0045598	regulation of fat cell differentiation	5/206	59/8340	0.0148939237769911	0.146518658654542	ENSSSCG00000010404/ENSSSCG00000007067/ENSSSCG00000009231/ENSSSCG00000039862/ENSSSCG00000004576	ALOX5/JAG1/CDS1/TRIB3/RORA	5
BP	GO:0010977	negative regulation of neuron projection development	4/206	39/8340	0.0151319387988015	0.146518658654542	ENSSSCG00000008749/ENSSSCG00000005457/ENSSSCG00000005235/ENSSSCG00000011642	SLIT2/LPAR1/KANK1/RYK	4
BP	GO:0032945	negative regulation of mononuclear cell proliferation	4/206	39/8340	0.0151319387988015	0.146518658654542	ENSSSCG00000004195/ENSSSCG00000002294/ENSSSCG00000001131/ENSSSCG00000014869	ARG1/ARG2/BTN2A2/LRRC32	4
BP	GO:0045778	positive regulation of ossification	4/206	39/8340	0.0151319387988015	0.146518658654542	ENSSSCG00000010404/ENSSSCG00000007067/ENSSSCG00000001027/ENSSSCG00000008606	ALOX5/JAG1/BMP6/OSR1	4
BP	GO:0050672	negative regulation of lymphocyte proliferation	4/206	39/8340	0.0151319387988015	0.146518658654542	ENSSSCG00000004195/ENSSSCG00000002294/ENSSSCG00000001131/ENSSSCG00000014869	ARG1/ARG2/BTN2A2/LRRC32	4
BP	GO:0006875	cellular metal ion homeostasis	10/206	183/8340	0.0151666461924233	0.146518658654542	ENSSSCG00000038929/ENSSSCG00000032622/ENSSSCG00000015405/ENSSSCG00000031023/ENSSSCG00000020864/ENSSSCG00000039896/ENSSSCG00000020783/ENSSSCG00000032999/ENSSSCG00000016183/ENSSSCG00000001027	CEMIP/SLC39A14/CD36/CD24/VDR/TMEM38B/SLC41A1/FXN/ENSSSCG00000016183/BMP6	10
BP	GO:0043112	receptor metabolic process	6/206	82/8340	0.0156068207677011	0.149678458594582	ENSSSCG00000015405/ENSSSCG00000007469/ENSSSCG00000008953/ENSSSCG00000016322/ENSSSCG00000008282/ENSSSCG00000003513	CD36/PTPN1/CXCL8/ACKR3/WDR54/ECE1	6
BP	GO:0051961	negative regulation of nervous system development	6/206	82/8340	0.0156068207677011	0.149678458594582	ENSSSCG00000008749/ENSSSCG00000005457/ENSSSCG00000005235/ENSSSCG00000009477/ENSSSCG00000007067/ENSSSCG00000011642	SLIT2/LPAR1/KANK1/EDNRB/JAG1/RYK	6
BP	GO:0090150	establishment of protein localization to membrane	7/206	106/8340	0.015736022505002	0.150372749352853	ENSSSCG00000038929/ENSSSCG00000016223/ENSSSCG00000007722/ENSSSCG00000040786/ENSSSCG00000013119/ENSSSCG00000031023/ENSSSCG00000002268	CEMIP/ACSL3/NCF1/SPTBN1/STX3/CD24/AKAP5	7
BP	GO:0008643	carbohydrate transport	5/206	60/8340	0.0159312643728691	0.150571975738036	ENSSSCG00000022925/ENSSSCG00000039651/ENSSSCG00000025729/ENSSSCG00000039862/ENSSSCG00000013296	ENSSSCG00000022925/SLC2A5/IRS1/TRIB3/SLC1A2	5
BP	GO:0050817	coagulation	5/206	60/8340	0.0159312643728691	0.150571975738036	ENSSSCG00000015322/ENSSSCG00000015405/ENSSSCG00000016233/ENSSSCG00000006288/ENSSSCG00000006289	TFPI2/CD36/SERPINE2/SELP/F5	5
BP	GO:0010771	negative regulation of cell morphogenesis involved in differentiation	3/206	22/8340	0.0161797691017005	0.150571975738036	ENSSSCG00000008749/ENSSSCG00000005235/ENSSSCG00000011642	SLIT2/KANK1/RYK	3
BP	GO:0046209	nitric oxide metabolic process	3/206	22/8340	0.0161797691017005	0.150571975738036	ENSSSCG00000015405/ENSSSCG00000038911/ENSSSCG00000004576	CD36/KLF2/RORA	3
BP	GO:0050922	negative regulation of chemotaxis	3/206	22/8340	0.0161797691017005	0.150571975738036	ENSSSCG00000008749/ENSSSCG00000011642/ENSSSCG00000017723	SLIT2/RYK/CCL2	3
BP	GO:0007369	gastrulation	6/206	83/8340	0.0164877442986381	0.150571975738036	ENSSSCG00000015444/ENSSSCG00000003839/ENSSSCG00000009148/ENSSSCG00000000843/ENSSSCG00000008606/ENSSSCG00000035077	LAMB1/ENSSSCG00000003839/LEF1/TXNRD1/OSR1/INHBA	6
BP	GO:1905475	regulation of protein localization to membrane	6/206	83/8340	0.0164877442986381	0.150571975738036	ENSSSCG00000038929/ENSSSCG00000016223/ENSSSCG00000035357/ENSSSCG00000040786/ENSSSCG00000013119/ENSSSCG00000002268	CEMIP/ACSL3/BCL2L1/SPTBN1/STX3/AKAP5	6
BP	GO:0044703	multi-organism reproductive process	14/206	300/8340	0.0164962191421873	0.150571975738036	ENSSSCG00000012583/ENSSSCG00000035357/ENSSSCG00000028741/ENSSSCG00000021038/ENSSSCG00000020864/ENSSSCG00000012277/ENSSSCG00000007800/ENSSSCG00000016233/ENSSSCG00000006215/ENSSSCG00000012967/ENSSSCG00000035077/ENSSSCG00000005589/ENSSSCG00000029990/ENSSSCG00000007505	ACSL4/BCL2L1/ENSSSCG00000028741/NRIP1/VDR/TIMP1/SEPTIN1/SERPINE2/CRH/FOSL1/INHBA/NR6A1/DEFB1/CTCFL	14
BP	GO:0019218	regulation of steroid metabolic process	4/206	40/8340	0.0164963630389235	0.150571975738036	ENSSSCG00000006238/ENSSSCG00000020864/ENSSSCG00000001027/ENSSSCG00000004576	CYP7A1/VDR/BMP6/RORA	4
BP	GO:0019935	cyclic-nucleotide-mediated signaling	4/206	40/8340	0.0164963630389235	0.150571975738036	ENSSSCG00000005423/ENSSSCG00000015405/ENSSSCG00000016929/ENSSSCG00000029990	ABCA1/CD36/PDE4D/DEFB1	4
BP	GO:0032612	interleukin-1 production	4/206	40/8340	0.0164963630389235	0.150571975738036	ENSSSCG00000015405/ENSSSCG00000016140/ENSSSCG00000002294/ENSSSCG00000028331	CD36/FZD5/ARG2/IL1R2	4
BP	GO:0032652	regulation of interleukin-1 production	4/206	40/8340	0.0164963630389235	0.150571975738036	ENSSSCG00000015405/ENSSSCG00000016140/ENSSSCG00000002294/ENSSSCG00000028331	CD36/FZD5/ARG2/IL1R2	4
BP	GO:0070664	negative regulation of leukocyte proliferation	4/206	40/8340	0.0164963630389235	0.150571975738036	ENSSSCG00000004195/ENSSSCG00000002294/ENSSSCG00000001131/ENSSSCG00000014869	ARG1/ARG2/BTN2A2/LRRC32	4
BP	GO:0048511	rhythmic process	7/206	108/8340	0.0172828245400631	0.156669988210777	ENSSSCG00000008749/ENSSSCG00000036136/ENSSSCG00000021038/ENSSSCG00000009592/ENSSSCG00000039514/ENSSSCG00000035077/ENSSSCG00000004576	SLIT2/BHLHE40/NRIP1/NFIL3/ID3/INHBA/RORA	7
BP	GO:0071216	cellular response to biotic stimulus	7/206	108/8340	0.0172828245400631	0.156669988210777	ENSSSCG00000005423/ENSSSCG00000015405/ENSSSCG00000038500/ENSSSCG00000016140/ENSSSCG00000008953/ENSSSCG00000017723/ENSSSCG00000001027	ABCA1/CD36/TRIB1/FZD5/CXCL8/CCL2/BMP6	7
BP	GO:0045596	negative regulation of cell differentiation	12/206	244/8340	0.0177027927756583	0.159266523074968	ENSSSCG00000008749/ENSSSCG00000005457/ENSSSCG00000005235/ENSSSCG00000038500/ENSSSCG00000009477/ENSSSCG00000007067/ENSSSCG00000039514/ENSSSCG00000011642/ENSSSCG00000039862/ENSSSCG00000023852/ENSSSCG00000008606/ENSSSCG00000004576	SLIT2/LPAR1/KANK1/TRIB1/EDNRB/JAG1/ID3/RYK/TRIB3/CCL17/OSR1/RORA	12
BP	GO:0046660	female sex differentiation	4/206	41/8340	0.0179355173855869	0.159266523074968	ENSSSCG00000008749/ENSSSCG00000035357/ENSSSCG00000021038/ENSSSCG00000035077	SLIT2/BCL2L1/NRIP1/INHBA	4
BP	GO:0045860	positive regulation of protein kinase activity	10/206	188/8340	0.0179944921471167	0.159266523074968	ENSSSCG00000038929/ENSSSCG00000005457/ENSSSCG00000030535/ENSSSCG00000007469/ENSSSCG00000007722/ENSSSCG00000037449/ENSSSCG00000016140/ENSSSCG00000034087/ENSSSCG00000031023/ENSSSCG00000004791	CEMIP/LPAR1/SNX9/PTPN1/NCF1/CSF1/FZD5/TNFSF15/CD24/RASGRP1	10
BP	GO:0009952	anterior/posterior pattern specification	5/206	62/8340	0.0181481018329032	0.159266523074968	ENSSSCG00000016140/ENSSSCG00000026733/ENSSSCG00000009148/ENSSSCG00000039198/ENSSSCG00000008606	FZD5/HIPK2/LEF1/PCGF2/OSR1	5
BP	GO:0045639	positive regulation of myeloid cell differentiation	5/206	62/8340	0.0181481018329032	0.159266523074968	ENSSSCG00000038500/ENSSSCG00000037449/ENSSSCG00000009148/ENSSSCG00000007067/ENSSSCG00000035077	TRIB1/CSF1/LEF1/JAG1/INHBA	5
BP	GO:0045599	negative regulation of fat cell differentiation	3/206	23/8340	0.0182746591860621	0.159266523074968	ENSSSCG00000007067/ENSSSCG00000039862/ENSSSCG00000004576	JAG1/TRIB3/RORA	3
BP	GO:0050886	endocrine process	3/206	23/8340	0.0182746591860621	0.159266523074968	ENSSSCG00000003513/ENSSSCG00000006215/ENSSSCG00000035077	ECE1/CRH/INHBA	3
BP	GO:0051353	positive regulation of oxidoreductase activity	3/206	23/8340	0.0182746591860621	0.159266523074968	ENSSSCG00000038320/ENSSSCG00000020864/ENSSSCG00000032999	POR/VDR/FXN	3
BP	GO:0055081	anion homeostasis	3/206	23/8340	0.0182746591860621	0.159266523074968	ENSSSCG00000005423/ENSSSCG00000027745/ENSSSCG00000004565	ABCA1/ABCG1/CA12	3
BP	GO:0061326	renal tubule development	3/206	23/8340	0.0182746591860621	0.159266523074968	ENSSSCG00000031023/ENSSSCG00000007067/ENSSSCG00000008606	CD24/JAG1/OSR1	3
BP	GO:2001057	reactive nitrogen species metabolic process	3/206	23/8340	0.0182746591860621	0.159266523074968	ENSSSCG00000015405/ENSSSCG00000038911/ENSSSCG00000004576	CD36/KLF2/RORA	3
BP	GO:0010721	negative regulation of cell development	6/206	85/8340	0.0183514505243162	0.159266523074968	ENSSSCG00000008749/ENSSSCG00000005457/ENSSSCG00000005235/ENSSSCG00000009477/ENSSSCG00000007067/ENSSSCG00000011642	SLIT2/LPAR1/KANK1/EDNRB/JAG1/RYK	6
BP	GO:1902107	positive regulation of leukocyte differentiation	6/206	85/8340	0.0183514505243162	0.159266523074968	ENSSSCG00000038500/ENSSSCG00000037449/ENSSSCG00000009148/ENSSSCG00000004791/ENSSSCG00000001131/ENSSSCG00000016832	TRIB1/CSF1/LEF1/RASGRP1/BTN2A2/IL7R	6
BP	GO:0030182	neuron differentiation	17/206	396/8340	0.018491717343063	0.159468548144587	ENSSSCG00000008749/ENSSSCG00000005457/ENSSSCG00000015444/ENSSSCG00000005235/ENSSSCG00000009477/ENSSSCG00000024001/ENSSSCG00000026733/ENSSSCG00000030882/ENSSSCG00000007067/ENSSSCG00000016239/ENSSSCG00000011642/ENSSSCG00000000601/ENSSSCG00000001027/ENSSSCG00000024591/ENSSSCG00000035077/ENSSSCG00000004576/ENSSSCG00000035677	SLIT2/LPAR1/LAMB1/KANK1/EDNRB/PLXNA1/HIPK2/ENSSSCG00000030882/JAG1/NYAP2/RYK/PTPRO/BMP6/ETV1/INHBA/RORA/EPOP	17
BP	GO:0023061	signal release	8/206	135/8340	0.0184952188441209	0.159468548144587	ENSSSCG00000005423/ENSSSCG00000010404/ENSSSCG00000013119/ENSSSCG00000025729/ENSSSCG00000032438/ENSSSCG00000009997/ENSSSCG00000006215/ENSSSCG00000035077	ABCA1/ALOX5/STX3/IRS1/FFAR2/OSM/CRH/INHBA	8
BP	GO:0009636	response to toxic substance	7/206	110/8340	0.0189341211121129	0.162722787609619	ENSSSCG00000015405/ENSSSCG00000022742/ENSSSCG00000035357/ENSSSCG00000017797/ENSSSCG00000032999/ENSSSCG00000039198/ENSSSCG00000038774	CD36/PRDX6/BCL2L1/SLC6A4/FXN/PCGF2/MAPK13	7
BP	GO:0042060	wound healing	8/206	136/8340	0.0192488403696678	0.164515619521341	ENSSSCG00000015322/ENSSSCG00000010404/ENSSSCG00000015405/ENSSSCG00000005235/ENSSSCG00000012277/ENSSSCG00000016233/ENSSSCG00000006288/ENSSSCG00000006289	TFPI2/ALOX5/CD36/KANK1/TIMP1/SERPINE2/SELP/F5	8
BP	GO:0000122	negative regulation of transcription by RNA polymerase II	17/206	398/8340	0.0193260556206297	0.164515619521341	ENSSSCG00000036136/ENSSSCG00000015405/ENSSSCG00000009477/ENSSSCG00000021038/ENSSSCG00000020864/ENSSSCG00000026733/ENSSSCG00000009592/ENSSSCG00000009148/ENSSSCG00000039514/ENSSSCG00000039862/ENSSSCG00000038643/ENSSSCG00000025717/ENSSSCG00000001027/ENSSSCG00000038911/ENSSSCG00000039198/ENSSSCG00000008606/ENSSSCG00000005589	BHLHE40/CD36/EDNRB/NRIP1/VDR/HIPK2/NFIL3/LEF1/ID3/TRIB3/KLF11/HIC1/BMP6/KLF2/PCGF2/OSR1/NR6A1	17
BP	GO:0008630	intrinsic apoptotic signaling pathway in response to DNA damage	5/206	63/8340	0.0193291868799158	0.164515619521341	ENSSSCG00000007031/ENSSSCG00000035357/ENSSSCG00000026733/ENSSSCG00000016322/ENSSSCG00000025717	POLB/BCL2L1/HIPK2/ACKR3/HIC1	5
BP	GO:0030855	epithelial cell differentiation	11/206	219/8340	0.0197422430505871	0.167492683829821	ENSSSCG00000012566/ENSSSCG00000031023/ENSSSCG00000020864/ENSSSCG00000039896/ENSSSCG00000007067/ENSSSCG00000039514/ENSSSCG00000000601/ENSSSCG00000007350/ENSSSCG00000001027/ENSSSCG00000038911/ENSSSCG00000008606	ENSSSCG00000012566/CD24/VDR/TMEM38B/JAG1/ID3/PTPRO/PPP1R16B/BMP6/KLF2/OSR1	11
BP	GO:0034220	ion transmembrane transport	14/206	308/8340	0.0202450338548978	0.171209599405478	ENSSSCG00000038929/ENSSSCG00000032622/ENSSSCG00000007874/ENSSSCG00000034765/ENSSSCG00000015405/ENSSSCG00000039947/ENSSSCG00000039896/ENSSSCG00000008550/ENSSSCG00000020783/ENSSSCG00000013296/ENSSSCG00000032996/ENSSSCG00000006138/ENSSSCG00000006215/ENSSSCG00000008606	CEMIP/SLC39A14/ABCC1/PIEZO2/CD36/KCNJ2/TMEM38B/SLC5A6/SLC41A1/SLC1A2/SLC7A5/ATP6V0D2/CRH/OSR1	14
BP	GO:0048562	embryonic organ morphogenesis	6/206	87/8340	0.0203546783930106	0.171588642376748	ENSSSCG00000016140/ENSSSCG00000026733/ENSSSCG00000006132/ENSSSCG00000004092/ENSSSCG00000039198/ENSSSCG00000008606	FZD5/HIPK2/MMP16/MTHFD1L/PCGF2/OSR1	6
BP	GO:0001657	ureteric bud development	3/206	24/8340	0.0205130611815374	0.171829344770663	ENSSSCG00000008749/ENSSSCG00000002294/ENSSSCG00000008606	SLIT2/ARG2/OSR1	3
BP	GO:0006911	phagocytosis, engulfment	3/206	24/8340	0.0205130611815374	0.171829344770663	ENSSSCG00000005423/ENSSSCG00000015405/ENSSSCG00000030623	ABCA1/CD36/XKR8	3
BP	GO:0002367	cytokine production involved in immune response	4/206	43/8340	0.0210422915669791	0.174604845698413	ENSSSCG00000015405/ENSSSCG00000004195/ENSSSCG00000016140/ENSSSCG00000032438	CD36/ARG1/FZD5/FFAR2	4
BP	GO:0002718	regulation of cytokine production involved in immune response	4/206	43/8340	0.0210422915669791	0.174604845698413	ENSSSCG00000015405/ENSSSCG00000004195/ENSSSCG00000016140/ENSSSCG00000032438	CD36/ARG1/FZD5/FFAR2	4
BP	GO:0048592	eye morphogenesis	4/206	43/8340	0.0210422915669791	0.174604845698413	ENSSSCG00000016140/ENSSSCG00000026733/ENSSSCG00000025588/ENSSSCG00000007067	FZD5/HIPK2/FJX1/JAG1	4
BP	GO:0007548	sex differentiation	6/206	88/8340	0.0214099493867266	0.176548710363443	ENSSSCG00000008749/ENSSSCG00000035357/ENSSSCG00000021038/ENSSSCG00000001027/ENSSSCG00000008606/ENSSSCG00000035077	SLIT2/BCL2L1/NRIP1/BMP6/OSR1/INHBA	6
BP	GO:0071222	cellular response to lipopolysaccharide	6/206	88/8340	0.0214099493867266	0.176548710363443	ENSSSCG00000005423/ENSSSCG00000015405/ENSSSCG00000038500/ENSSSCG00000008953/ENSSSCG00000017723/ENSSSCG00000001027	ABCA1/CD36/TRIB1/CXCL8/CCL2/BMP6	6
BP	GO:0046651	lymphocyte proliferation	8/206	139/8340	0.0216412448579701	0.177816810672868	ENSSSCG00000004195/ENSSSCG00000031023/ENSSSCG00000002294/ENSSSCG00000009148/ENSSSCG00000004791/ENSSSCG00000001131/ENSSSCG00000014869/ENSSSCG00000016832	ARG1/CD24/ARG2/LEF1/RASGRP1/BTN2A2/LRRC32/IL7R	8
BP	GO:0009611	response to wounding	9/206	166/8340	0.0216980845664286	0.177816810672868	ENSSSCG00000015322/ENSSSCG00000010404/ENSSSCG00000015405/ENSSSCG00000005235/ENSSSCG00000012277/ENSSSCG00000013296/ENSSSCG00000016233/ENSSSCG00000006288/ENSSSCG00000006289	TFPI2/ALOX5/CD36/KANK1/TIMP1/SLC1A2/SERPINE2/SELP/F5	9
BP	GO:0072503	cellular divalent inorganic cation homeostasis	8/206	140/8340	0.0224835709353706	0.183267480768199	ENSSSCG00000038929/ENSSSCG00000032622/ENSSSCG00000015405/ENSSSCG00000031023/ENSSSCG00000020864/ENSSSCG00000039896/ENSSSCG00000020783/ENSSSCG00000016183	CEMIP/SLC39A14/CD36/CD24/VDR/TMEM38B/SLC41A1/ENSSSCG00000016183	8
BP	GO:0007254	JNK cascade	6/206	89/8340	0.0225016740648526	0.183267480768199	ENSSSCG00000007469/ENSSSCG00000007722/ENSSSCG00000038500/ENSSSCG00000016140/ENSSSCG00000026733/ENSSSCG00000004791	PTPN1/NCF1/TRIB1/FZD5/HIPK2/RASGRP1	6
BP	GO:0007411	axon guidance	4/206	44/8340	0.0227118129589227	0.183441397955832	ENSSSCG00000008749/ENSSSCG00000011642/ENSSSCG00000000601/ENSSSCG00000024591	SLIT2/RYK/PTPRO/ETV1	4
BP	GO:0061756	leukocyte adhesion to vascular endothelial cell	3/206	25/8340	0.0228953457662536	0.183441397955832	ENSSSCG00000010404/ENSSSCG00000006287/ENSSSCG00000006288	ALOX5/SELL/SELP	3
BP	GO:0072163	mesonephric epithelium development	3/206	25/8340	0.0228953457662536	0.183441397955832	ENSSSCG00000008749/ENSSSCG00000002294/ENSSSCG00000008606	SLIT2/ARG2/OSR1	3
BP	GO:0072164	mesonephric tubule development	3/206	25/8340	0.0228953457662536	0.183441397955832	ENSSSCG00000008749/ENSSSCG00000002294/ENSSSCG00000008606	SLIT2/ARG2/OSR1	3
BP	GO:0046879	hormone secretion	6/206	90/8340	0.0236303443402301	0.183441397955832	ENSSSCG00000010404/ENSSSCG00000025729/ENSSSCG00000032438/ENSSSCG00000009997/ENSSSCG00000006215/ENSSSCG00000035077	ALOX5/IRS1/FFAR2/OSM/CRH/INHBA	6
BP	GO:0003044	regulation of systemic arterial blood pressure mediated by a chemical signal	2/206	10/8340	0.0239783618030669	0.183441397955832	ENSSSCG00000039651/ENSSSCG00000003513	SLC2A5/ECE1	2
BP	GO:0006775	fat-soluble vitamin metabolic process	2/206	10/8340	0.0239783618030669	0.183441397955832	ENSSSCG00000020864/ENSSSCG00000010475	VDR/CYP26A1	2
BP	GO:0010743	regulation of macrophage derived foam cell differentiation	2/206	10/8340	0.0239783618030669	0.183441397955832	ENSSSCG00000015405/ENSSSCG00000037449	CD36/CSF1	2
BP	GO:0015693	magnesium ion transport	2/206	10/8340	0.0239783618030669	0.183441397955832	ENSSSCG00000039947/ENSSSCG00000020783	KCNJ2/SLC41A1	2
BP	GO:0015844	monoamine transport	2/206	10/8340	0.0239783618030669	0.183441397955832	ENSSSCG00000017797/ENSSSCG00000004039	SLC6A4/SLC22A3	2
BP	GO:0031128	developmental induction	2/206	10/8340	0.0239783618030669	0.183441397955832	ENSSSCG00000016140/ENSSSCG00000026733	FZD5/HIPK2	2
BP	GO:0032753	positive regulation of interleukin-4 production	2/206	10/8340	0.0239783618030669	0.183441397955832	ENSSSCG00000021206/ENSSSCG00000032996	IL1RAP/SLC7A5	2
BP	GO:0034377	plasma lipoprotein particle assembly	2/206	10/8340	0.0239783618030669	0.183441397955832	ENSSSCG00000005423/ENSSSCG00000016223	ABCA1/ACSL3	2
BP	GO:0034383	low-density lipoprotein particle clearance	2/206	10/8340	0.0239783618030669	0.183441397955832	ENSSSCG00000015405/ENSSSCG00000013017	CD36/EHD1	2
BP	GO:0042908	xenobiotic transport	2/206	10/8340	0.0239783618030669	0.183441397955832	ENSSSCG00000032996/ENSSSCG00000004039	SLC7A5/SLC22A3	2
BP	GO:0048048	embryonic eye morphogenesis	2/206	10/8340	0.0239783618030669	0.183441397955832	ENSSSCG00000016140/ENSSSCG00000026733	FZD5/HIPK2	2
BP	GO:0051043	regulation of membrane protein ectodomain proteolysis	2/206	10/8340	0.0239783618030669	0.183441397955832	ENSSSCG00000030535/ENSSSCG00000012277	SNX9/TIMP1	2
BP	GO:0071498	cellular response to fluid shear stress	2/206	10/8340	0.0239783618030669	0.183441397955832	ENSSSCG00000005992/ENSSSCG00000038911	SHAS2/KLF2	2
BP	GO:0090594	inflammatory response to wounding	2/206	10/8340	0.0239783618030669	0.183441397955832	ENSSSCG00000010404/ENSSSCG00000012277	ALOX5/TIMP1	2
BP	GO:0099601	regulation of neurotransmitter receptor activity	2/206	10/8340	0.0239783618030669	0.183441397955832	ENSSSCG00000006215/ENSSSCG00000035372	CRH/PSCA	2
BP	GO:0140115	export across plasma membrane	2/206	10/8340	0.0239783618030669	0.183441397955832	ENSSSCG00000005423/ENSSSCG00000007874	ABCA1/ABCC1	2
BP	GO:0002456	T cell mediated immunity	4/206	45/8340	0.0244598686497089	0.185705370178451	ENSSSCG00000004195/ENSSSCG00000016140/ENSSSCG00000007067/ENSSSCG00000016832	ARG1/FZD5/JAG1/IL7R	4
BP	GO:0006865	amino acid transport	4/206	45/8340	0.0244598686497089	0.185705370178451	ENSSSCG00000003105/ENSSSCG00000013296/ENSSSCG00000032996/ENSSSCG00000008606	SLC1A5/SLC1A2/SLC7A5/OSR1	4
BP	GO:0007204	positive regulation of cytosolic calcium ion concentration	5/206	67/8340	0.0245549223885371	0.185705370178451	ENSSSCG00000038929/ENSSSCG00000015405/ENSSSCG00000031023/ENSSSCG00000039896/ENSSSCG00000016183	CEMIP/CD36/CD24/TMEM38B/ENSSSCG00000016183	5
BP	GO:0046330	positive regulation of JNK cascade	5/206	67/8340	0.0245549223885371	0.185705370178451	ENSSSCG00000007469/ENSSSCG00000007722/ENSSSCG00000016140/ENSSSCG00000026733/ENSSSCG00000004791	PTPN1/NCF1/FZD5/HIPK2/RASGRP1	5
BP	GO:0030278	regulation of ossification	6/206	91/8340	0.0247964357691227	0.186969500354708	ENSSSCG00000010404/ENSSSCG00000037449/ENSSSCG00000007067/ENSSSCG00000039514/ENSSSCG00000001027/ENSSSCG00000008606	ALOX5/CSF1/JAG1/ID3/BMP6/OSR1	6
BP	GO:0007423	sensory organ development	9/206	170/8340	0.0248633411880835	0.186969500354708	ENSSSCG00000016140/ENSSSCG00000026733/ENSSSCG00000025588/ENSSSCG00000009148/ENSSSCG00000007067/ENSSSCG00000001027/ENSSSCG00000003513/ENSSSCG00000008606/ENSSSCG00000035077	FZD5/HIPK2/FJX1/LEF1/JAG1/BMP6/ECE1/OSR1/INHBA	9
BP	GO:0001823	mesonephros development	3/206	26/8340	0.0254215677003195	0.190087259047305	ENSSSCG00000008749/ENSSSCG00000002294/ENSSSCG00000008606	SLIT2/ARG2/OSR1	3
BP	GO:0030858	positive regulation of epithelial cell differentiation	3/206	26/8340	0.0254215677003195	0.190087259047305	ENSSSCG00000031023/ENSSSCG00000020864/ENSSSCG00000001027	CD24/VDR/BMP6	3
BP	GO:1903034	regulation of response to wounding	5/206	68/8340	0.0259899893466345	0.193323252130877	ENSSSCG00000010404/ENSSSCG00000015405/ENSSSCG00000005235/ENSSSCG00000016233/ENSSSCG00000006288	ALOX5/CD36/KANK1/SERPINE2/SELP	5
BP	GO:0045926	negative regulation of growth	6/206	92/8340	0.026000407162294	0.193323252130877	ENSSSCG00000008749/ENSSSCG00000021259/ENSSSCG00000017797/ENSSSCG00000011642/ENSSSCG00000016233/ENSSSCG00000035077	SLIT2/CDA/SLC6A4/RYK/SERPINE2/INHBA	6
BP	GO:0045582	positive regulation of T cell differentiation	4/206	46/8340	0.0262871761549443	0.194363562240608	ENSSSCG00000009148/ENSSSCG00000004791/ENSSSCG00000001131/ENSSSCG00000016832	LEF1/RASGRP1/BTN2A2/IL7R	4
BP	GO:1904659	glucose transmembrane transport	4/206	46/8340	0.0262871761549443	0.194363562240608	ENSSSCG00000022925/ENSSSCG00000025729/ENSSSCG00000039862/ENSSSCG00000013296	ENSSSCG00000022925/IRS1/TRIB3/SLC1A2	4
BP	GO:0097193	intrinsic apoptotic signaling pathway	9/206	172/8340	0.0265635705083536	0.195860086728724	ENSSSCG00000007469/ENSSSCG00000024388/ENSSSCG00000007031/ENSSSCG00000035357/ENSSSCG00000026733/ENSSSCG00000027030/ENSSSCG00000016322/ENSSSCG00000039862/ENSSSCG00000025717	PTPN1/BNIP3/POLB/BCL2L1/HIPK2/BDKRB2/ACKR3/TRIB3/HIC1	9
BP	GO:0034614	cellular response to reactive oxygen species	5/206	69/8340	0.0274776981241343	0.197964691636045	ENSSSCG00000015405/ENSSSCG00000007722/ENSSSCG00000032999/ENSSSCG00000039198/ENSSSCG00000038774	CD36/NCF1/FXN/PCGF2/MAPK13	5
BP	GO:0051403	stress-activated MAPK cascade	7/206	119/8340	0.0277429853756433	0.197964691636045	ENSSSCG00000007469/ENSSSCG00000007722/ENSSSCG00000038500/ENSSSCG00000016140/ENSSSCG00000026733/ENSSSCG00000004791/ENSSSCG00000038774	PTPN1/NCF1/TRIB1/FZD5/HIPK2/RASGRP1/MAPK13	7
BP	GO:0072507	divalent inorganic cation homeostasis	8/206	146/8340	0.028028872501639	0.197964691636045	ENSSSCG00000038929/ENSSSCG00000032622/ENSSSCG00000015405/ENSSSCG00000031023/ENSSSCG00000020864/ENSSSCG00000039896/ENSSSCG00000020783/ENSSSCG00000016183	CEMIP/SLC39A14/CD36/CD24/VDR/TMEM38B/SLC41A1/ENSSSCG00000016183	8
BP	GO:0006939	smooth muscle contraction	3/206	27/8340	0.0280914861049554	0.197964691636045	ENSSSCG00000031769/ENSSSCG00000009477/ENSSSCG00000027030	CTTN/EDNRB/BDKRB2	3
BP	GO:0042136	neurotransmitter biosynthetic process	3/206	27/8340	0.0280914861049554	0.197964691636045	ENSSSCG00000015405/ENSSSCG00000038911/ENSSSCG00000004576	CD36/KLF2/RORA	3
BP	GO:0050810	regulation of steroid biosynthetic process	3/206	27/8340	0.0280914861049554	0.197964691636045	ENSSSCG00000006238/ENSSSCG00000020864/ENSSSCG00000001027	CYP7A1/VDR/BMP6	3
BP	GO:0060395	SMAD protein signal transduction	3/206	27/8340	0.0280914861049554	0.197964691636045	ENSSSCG00000040786/ENSSSCG00000026733/ENSSSCG00000001027	SPTBN1/HIPK2/BMP6	3
BP	GO:0015918	sterol transport	4/206	47/8340	0.0281943613078113	0.197964691636045	ENSSSCG00000005423/ENSSSCG00000015405/ENSSSCG00000027745/ENSSSCG00000039703	ABCA1/CD36/ABCG1/EEPD1	4
BP	GO:0030301	cholesterol transport	4/206	47/8340	0.0281943613078113	0.197964691636045	ENSSSCG00000005423/ENSSSCG00000015405/ENSSSCG00000027745/ENSSSCG00000039703	ABCA1/CD36/ABCG1/EEPD1	4
BP	GO:0031623	receptor internalization	4/206	47/8340	0.0281943613078113	0.197964691636045	ENSSSCG00000015405/ENSSSCG00000008953/ENSSSCG00000016322/ENSSSCG00000008282	CD36/CXCL8/ACKR3/WDR54	4
BP	GO:0007600	sensory perception	6/206	94/8340	0.028523739189572	0.197964691636045	ENSSSCG00000038929/ENSSSCG00000015405/ENSSSCG00000036423/ENSSSCG00000009148/ENSSSCG00000016233/ENSSSCG00000005688	CEMIP/CD36/CCDC50/LEF1/SERPINE2/PTGES	6
BP	GO:0050866	negative regulation of cell activation	6/206	94/8340	0.028523739189572	0.197964691636045	ENSSSCG00000004195/ENSSSCG00000002294/ENSSSCG00000040208/ENSSSCG00000001131/ENSSSCG00000014869/ENSSSCG00000016233	ARG1/ARG2/PAG1/BTN2A2/LRRC32/SERPINE2	6
BP	GO:0030003	cellular cation homeostasis	10/206	203/8340	0.0288090865355647	0.197964691636045	ENSSSCG00000038929/ENSSSCG00000032622/ENSSSCG00000015405/ENSSSCG00000031023/ENSSSCG00000020864/ENSSSCG00000039896/ENSSSCG00000020783/ENSSSCG00000032999/ENSSSCG00000016183/ENSSSCG00000001027	CEMIP/SLC39A14/CD36/CD24/VDR/TMEM38B/SLC41A1/FXN/ENSSSCG00000016183/BMP6	10
BP	GO:0006929	substrate-dependent cell migration	2/206	11/8340	0.0288365517690157	0.197964691636045	ENSSSCG00000008749/ENSSSCG00000031769	SLIT2/CTTN	2
BP	GO:0010885	regulation of cholesterol storage	2/206	11/8340	0.0288365517690157	0.197964691636045	ENSSSCG00000015405/ENSSSCG00000013017	CD36/EHD1	2
BP	GO:0032309	icosanoid secretion	2/206	11/8340	0.0288365517690157	0.197964691636045	ENSSSCG00000027030/ENSSSCG00000005688	BDKRB2/PTGES	2
BP	GO:0032740	positive regulation of interleukin-17 production	2/206	11/8340	0.0288365517690157	0.197964691636045	ENSSSCG00000032996/ENSSSCG00000009997	SLC7A5/OSM	2
BP	GO:0042311	vasodilation	2/206	11/8340	0.0288365517690157	0.197964691636045	ENSSSCG00000027030/ENSSSCG00000038911	BDKRB2/KLF2	2
BP	GO:0044060	regulation of endocrine process	2/206	11/8340	0.0288365517690157	0.197964691636045	ENSSSCG00000006215/ENSSSCG00000035077	CRH/INHBA	2
BP	GO:0045429	positive regulation of nitric oxide biosynthetic process	2/206	11/8340	0.0288365517690157	0.197964691636045	ENSSSCG00000015405/ENSSSCG00000038911	CD36/KLF2	2
BP	GO:0046320	regulation of fatty acid oxidation	2/206	11/8340	0.0288365517690157	0.197964691636045	ENSSSCG00000015334/ENSSSCG00000025729	PDK4/IRS1	2
BP	GO:0060444	branching involved in mammary gland duct morphogenesis	2/206	11/8340	0.0288365517690157	0.197964691636045	ENSSSCG00000037449/ENSSSCG00000020864	CSF1/VDR	2
BP	GO:0060487	lung epithelial cell differentiation	2/206	11/8340	0.0288365517690157	0.197964691636045	ENSSSCG00000039896/ENSSSCG00000038911	TMEM38B/KLF2	2
BP	GO:0060713	labyrinthine layer morphogenesis	2/206	11/8340	0.0288365517690157	0.197964691636045	ENSSSCG00000016140/ENSSSCG00000009148	FZD5/LEF1	2
BP	GO:0062009	secondary palate development	2/206	11/8340	0.0288365517690157	0.197964691636045	ENSSSCG00000009148/ENSSSCG00000014869	LEF1/LRRC32	2
BP	GO:1900078	positive regulation of cellular response to insulin stimulus	2/206	11/8340	0.0288365517690157	0.197964691636045	ENSSSCG00000025729/ENSSSCG00000026087	IRS1/GKAP1	2
BP	GO:0043434	response to peptide hormone	7/206	120/8340	0.0288682927735223	0.197964691636045	ENSSSCG00000015334/ENSSSCG00000032622/ENSSSCG00000005235/ENSSSCG00000007469/ENSSSCG00000025729/ENSSSCG00000039862/ENSSSCG00000026087	PDK4/SLC39A14/KANK1/PTPN1/IRS1/TRIB3/GKAP1	7
BP	GO:0019216	regulation of lipid metabolic process	8/206	147/8340	0.0290375605703552	0.198610911704729	ENSSSCG00000006238/ENSSSCG00000015334/ENSSSCG00000016223/ENSSSCG00000020864/ENSSSCG00000025729/ENSSSCG00000039862/ENSSSCG00000001027/ENSSSCG00000004576	CYP7A1/PDK4/ACSL3/VDR/IRS1/TRIB3/BMP6/RORA	8
BP	GO:0006812	cation transport	15/206	355/8340	0.0295453381535736	0.199553540174517	ENSSSCG00000038929/ENSSSCG00000003105/ENSSSCG00000032622/ENSSSCG00000039947/ENSSSCG00000020864/ENSSSCG00000017797/ENSSSCG00000039896/ENSSSCG00000020783/ENSSSCG00000017723/ENSSSCG00000032996/ENSSSCG00000006138/ENSSSCG00000016233/ENSSSCG00000006215/ENSSSCG00000008606/ENSSSCG00000004039	CEMIP/SLC1A5/SLC39A14/KCNJ2/VDR/SLC6A4/TMEM38B/SLC41A1/CCL2/SLC7A5/ATP6V0D2/SERPINE2/CRH/OSR1/SLC22A3	15
BP	GO:0055065	metal ion homeostasis	10/206	204/8340	0.0296652615062844	0.199553540174517	ENSSSCG00000038929/ENSSSCG00000032622/ENSSSCG00000015405/ENSSSCG00000031023/ENSSSCG00000020864/ENSSSCG00000039896/ENSSSCG00000020783/ENSSSCG00000032999/ENSSSCG00000016183/ENSSSCG00000001027	CEMIP/SLC39A14/CD36/CD24/VDR/TMEM38B/SLC41A1/FXN/ENSSSCG00000016183/BMP6	10
BP	GO:0002440	production of molecular mediator of immune response	6/206	95/8340	0.0298439305493047	0.199553540174517	ENSSSCG00000015405/ENSSSCG00000004195/ENSSSCG00000007031/ENSSSCG00000004420/ENSSSCG00000016140/ENSSSCG00000032438	CD36/ARG1/POLB/TRAF3IP2/FZD5/FFAR2	6
BP	GO:0008202	steroid metabolic process	6/206	95/8340	0.0298439305493047	0.199553540174517	ENSSSCG00000006238/ENSSSCG00000005423/ENSSSCG00000027745/ENSSSCG00000020864/ENSSSCG00000001027/ENSSSCG00000004576	CYP7A1/ABCA1/ABCG1/VDR/BMP6/RORA	6
BP	GO:0051056	regulation of small GTPase mediated signal transduction	6/206	95/8340	0.0298439305493047	0.199553540174517	ENSSSCG00000008749/ENSSSCG00000005423/ENSSSCG00000005457/ENSSSCG00000005235/ENSSSCG00000037449/ENSSSCG00000004791	SLIT2/ABCA1/LPAR1/KANK1/CSF1/RASGRP1	6
BP	GO:0001704	formation of primary germ layer	4/206	48/8340	0.0301819594145848	0.199553540174517	ENSSSCG00000015444/ENSSSCG00000009148/ENSSSCG00000000843/ENSSSCG00000035077	LAMB1/LEF1/TXNRD1/INHBA	4
BP	GO:0007498	mesoderm development	4/206	48/8340	0.0301819594145848	0.199553540174517	ENSSSCG00000009148/ENSSSCG00000000843/ENSSSCG00000008606/ENSSSCG00000035077	LEF1/TXNRD1/OSR1/INHBA	4
BP	GO:0007565	female pregnancy	4/206	48/8340	0.0301819594145848	0.199553540174517	ENSSSCG00000012583/ENSSSCG00000020864/ENSSSCG00000012277/ENSSSCG00000006215	ACSL4/VDR/TIMP1/CRH	4
BP	GO:0097530	granulocyte migration	4/206	48/8340	0.0301819594145848	0.199553540174517	ENSSSCG00000008749/ENSSSCG00000037449/ENSSSCG00000008953/ENSSSCG00000016183	SLIT2/CSF1/CXCL8/ENSSSCG00000016183	4
BP	GO:0050865	regulation of cell activation	12/206	264/8340	0.0304138196893038	0.199553540174517	ENSSSCG00000004195/ENSSSCG00000031023/ENSSSCG00000002294/ENSSSCG00000009148/ENSSSCG00000040208/ENSSSCG00000004791/ENSSSCG00000001131/ENSSSCG00000014869/ENSSSCG00000016832/ENSSSCG00000016233/ENSSSCG00000006288/ENSSSCG00000004576	ARG1/CD24/ARG2/LEF1/PAG1/RASGRP1/BTN2A2/LRRC32/IL7R/SERPINE2/SELP/RORA	12
BP	GO:0008406	gonad development	5/206	71/8340	0.0306131269676695	0.199553540174517	ENSSSCG00000008749/ENSSSCG00000035357/ENSSSCG00000021038/ENSSSCG00000008606/ENSSSCG00000035077	SLIT2/BCL2L1/NRIP1/OSR1/INHBA	5
BP	GO:0030308	negative regulation of cell growth	5/206	71/8340	0.0306131269676695	0.199553540174517	ENSSSCG00000008749/ENSSSCG00000021259/ENSSSCG00000011642/ENSSSCG00000016233/ENSSSCG00000035077	SLIT2/CDA/RYK/SERPINE2/INHBA	5
BP	GO:1904375	regulation of protein localization to cell periphery	5/206	71/8340	0.0306131269676695	0.199553540174517	ENSSSCG00000016223/ENSSSCG00000035357/ENSSSCG00000040786/ENSSSCG00000013119/ENSSSCG00000002268	ACSL3/BCL2L1/SPTBN1/STX3/AKAP5	5
BP	GO:0001910	regulation of leukocyte mediated cytotoxicity	3/206	28/8340	0.0309045838220883	0.199553540174517	ENSSSCG00000004195/ENSSSCG00000004791/ENSSSCG00000016832	ARG1/RASGRP1/IL7R	3
BP	GO:0002720	positive regulation of cytokine production involved in immune response	3/206	28/8340	0.0309045838220883	0.199553540174517	ENSSSCG00000015405/ENSSSCG00000016140/ENSSSCG00000032438	CD36/FZD5/FFAR2	3
BP	GO:0007589	body fluid secretion	3/206	28/8340	0.0309045838220883	0.199553540174517	ENSSSCG00000004420/ENSSSCG00000020864/ENSSSCG00000040207	TRAF3IP2/VDR/P2RY2	3
BP	GO:0014068	positive regulation of phosphatidylinositol 3-kinase signaling	3/206	28/8340	0.0309045838220883	0.199553540174517	ENSSSCG00000007722/ENSSSCG00000009997/ENSSSCG00000006288	NCF1/OSM/SELP	3
BP	GO:0033344	cholesterol efflux	3/206	28/8340	0.0309045838220883	0.199553540174517	ENSSSCG00000005423/ENSSSCG00000027745/ENSSSCG00000039703	ABCA1/ABCG1/EEPD1	3
BP	GO:0034754	cellular hormone metabolic process	3/206	28/8340	0.0309045838220883	0.199553540174517	ENSSSCG00000001027/ENSSSCG00000003513/ENSSSCG00000010475	BMP6/ECE1/CYP26A1	3
BP	GO:0035023	regulation of Rho protein signal transduction	3/206	28/8340	0.0309045838220883	0.199553540174517	ENSSSCG00000005423/ENSSSCG00000005457/ENSSSCG00000005235	ABCA1/LPAR1/KANK1	3
BP	GO:0050830	defense response to Gram-positive bacterium	3/206	28/8340	0.0309045838220883	0.199553540174517	ENSSSCG00000015405/ENSSSCG00000016832/ENSSSCG00000029990	CD36/IL7R/DEFB1	3
BP	GO:0008284	positive regulation of cell proliferation	14/206	326/8340	0.0310020086853747	0.199553540174517	ENSSSCG00000035357/ENSSSCG00000013119/ENSSSCG00000037449/ENSSSCG00000031023/ENSSSCG00000026733/ENSSSCG00000009148/ENSSSCG00000012277/ENSSSCG00000005992/ENSSSCG00000032999/ENSSSCG00000016832/ENSSSCG00000007350/ENSSSCG00000009997/ENSSSCG00000001027/ENSSSCG00000008606	BCL2L1/STX3/CSF1/CD24/HIPK2/LEF1/TIMP1/SHAS2/FXN/IL7R/PPP1R16B/OSM/BMP6/OSR1	14
BP	GO:0097190	apoptotic signaling pathway	14/206	326/8340	0.0310020086853747	0.199553540174517	ENSSSCG00000007469/ENSSSCG00000024388/ENSSSCG00000007031/ENSSSCG00000035357/ENSSSCG00000031769/ENSSSCG00000015617/ENSSSCG00000026733/ENSSSCG00000027030/ENSSSCG00000032999/ENSSSCG00000016322/ENSSSCG00000039862/ENSSSCG00000025717/ENSSSCG00000039198/ENSSSCG00000035077	PTPN1/BNIP3/POLB/BCL2L1/CTTN/G0S2/HIPK2/BDKRB2/FXN/ACKR3/TRIB3/HIC1/PCGF2/INHBA	14
BP	GO:0051235	maintenance of location	8/206	149/8340	0.0311297033703959	0.199553540174517	ENSSSCG00000035863/ENSSSCG00000038929/ENSSSCG00000015405/ENSSSCG00000021038/ENSSSCG00000039896/ENSSSCG00000013017/ENSSSCG00000009231/ENSSSCG00000032438	PLIN2/CEMIP/CD36/NRIP1/TMEM38B/EHD1/CDS1/FFAR2	8
BP	GO:0016485	protein processing	6/206	96/8340	0.0312036627121775	0.199553540174517	ENSSSCG00000006132/ENSSSCG00000032999/ENSSSCG00000007032/ENSSSCG00000016233/ENSSSCG00000003513/ENSSSCG00000028331	MMP16/FXN/PLAT/SERPINE2/ECE1/IL1R2	6
BP	GO:0044057	regulation of system process	7/206	122/8340	0.0312108672581224	0.199553540174517	ENSSSCG00000005981/ENSSSCG00000031769/ENSSSCG00000039947/ENSSSCG00000039896/ENSSSCG00000000601/ENSSSCG00000006215/ENSSSCG00000035077	FBXO32/CTTN/KCNJ2/TMEM38B/PTPRO/CRH/INHBA	7
BP	GO:0045861	negative regulation of proteolysis	7/206	122/8340	0.0312108672581224	0.199553540174517	ENSSSCG00000015322/ENSSSCG00000004890/ENSSSCG00000026733/ENSSSCG00000012277/ENSSSCG00000007032/ENSSSCG00000016233/ENSSSCG00000028331	TFPI2/SERPINB2/HIPK2/TIMP1/PLAT/SERPINE2/IL1R2	7
BP	GO:0007292	female gamete generation	4/206	49/8340	0.0322504165535201	0.20391285070052	ENSSSCG00000021038/ENSSSCG00000007800/ENSSSCG00000012967/ENSSSCG00000035077	NRIP1/SEPTIN1/FOSL1/INHBA	4
BP	GO:0001890	placenta development	5/206	72/8340	0.0322617976965061	0.20391285070052	ENSSSCG00000028741/ENSSSCG00000016140/ENSSSCG00000020864/ENSSSCG00000009148/ENSSSCG00000012967	ENSSSCG00000028741/FZD5/VDR/LEF1/FOSL1	5
BP	GO:0006873	cellular ion homeostasis	10/206	207/8340	0.0323421016493278	0.20391285070052	ENSSSCG00000038929/ENSSSCG00000032622/ENSSSCG00000015405/ENSSSCG00000031023/ENSSSCG00000020864/ENSSSCG00000039896/ENSSSCG00000020783/ENSSSCG00000032999/ENSSSCG00000016183/ENSSSCG00000001027	CEMIP/SLC39A14/CD36/CD24/VDR/TMEM38B/SLC41A1/FXN/ENSSSCG00000016183/BMP6	10
BP	GO:0031098	stress-activated protein kinase signaling cascade	7/206	123/8340	0.0324287433454033	0.20391285070052	ENSSSCG00000007469/ENSSSCG00000007722/ENSSSCG00000038500/ENSSSCG00000016140/ENSSSCG00000026733/ENSSSCG00000004791/ENSSSCG00000038774	PTPN1/NCF1/TRIB1/FZD5/HIPK2/RASGRP1/MAPK13	7
BP	GO:0050730	regulation of peptidyl-tyrosine phosphorylation	6/206	97/8340	0.0326033057555926	0.20391285070052	ENSSSCG00000015405/ENSSSCG00000007469/ENSSSCG00000007722/ENSSSCG00000003839/ENSSSCG00000009997/ENSSSCG00000001027	CD36/PTPN1/NCF1/ENSSSCG00000003839/OSM/BMP6	6
BP	GO:0001819	positive regulation of cytokine production	11/206	237/8340	0.0328134255714227	0.20391285070052	ENSSSCG00000015405/ENSSSCG00000021206/ENSSSCG00000040786/ENSSSCG00000016140/ENSSSCG00000016929/ENSSSCG00000004791/ENSSSCG00000032996/ENSSSCG00000032438/ENSSSCG00000009997/ENSSSCG00000038774/ENSSSCG00000004576	CD36/IL1RAP/SPTBN1/FZD5/PDE4D/RASGRP1/SLC7A5/FFAR2/OSM/MAPK13/RORA	11
BP	GO:0071363	cellular response to growth factor stimulus	11/206	237/8340	0.0328134255714227	0.20391285070052	ENSSSCG00000008749/ENSSSCG00000007469/ENSSSCG00000008953/ENSSSCG00000026733/ENSSSCG00000009148/ENSSSCG00000005992/ENSSSCG00000014869/ENSSSCG00000017723/ENSSSCG00000036569/ENSSSCG00000001027/ENSSSCG00000009045	SLIT2/PTPN1/CXCL8/HIPK2/LEF1/SHAS2/LRRC32/CCL2/PTP4A3/BMP6/HHIP	11
BP	GO:0033674	positive regulation of kinase activity	10/206	208/8340	0.0332710517036189	0.20391285070052	ENSSSCG00000038929/ENSSSCG00000005457/ENSSSCG00000030535/ENSSSCG00000007469/ENSSSCG00000007722/ENSSSCG00000037449/ENSSSCG00000016140/ENSSSCG00000034087/ENSSSCG00000031023/ENSSSCG00000004791	CEMIP/LPAR1/SNX9/PTPN1/NCF1/CSF1/FZD5/TNFSF15/CD24/RASGRP1	10
BP	GO:0034762	regulation of transmembrane transport	8/206	151/8340	0.0333231759997054	0.20391285070052	ENSSSCG00000038929/ENSSSCG00000039947/ENSSSCG00000039896/ENSSSCG00000025729/ENSSSCG00000039862/ENSSSCG00000013296/ENSSSCG00000006215/ENSSSCG00000008606	CEMIP/KCNJ2/TMEM38B/IRS1/TRIB3/SLC1A2/CRH/OSR1	8
BP	GO:0022603	regulation of anatomical structure morphogenesis	16/206	393/8340	0.0337190061350081	0.20391285070052	ENSSSCG00000008749/ENSSSCG00000005457/ENSSSCG00000010404/ENSSSCG00000015405/ENSSSCG00000005235/ENSSSCG00000024388/ENSSSCG00000037449/ENSSSCG00000008953/ENSSSCG00000020864/ENSSSCG00000026733/ENSSSCG00000013017/ENSSSCG00000011642/ENSSSCG00000017723/ENSSSCG00000007350/ENSSSCG00000038911/ENSSSCG00000008606	SLIT2/LPAR1/ALOX5/CD36/KANK1/BNIP3/CSF1/CXCL8/VDR/HIPK2/EHD1/RYK/CCL2/PPP1R16B/KLF2/OSR1	16
BP	GO:0010563	negative regulation of phosphorus metabolic process	13/206	299/8340	0.0339112451800288	0.20391285070052	ENSSSCG00000008749/ENSSSCG00000021259/ENSSSCG00000007469/ENSSSCG00000038500/ENSSSCG00000003839/ENSSSCG00000002268/ENSSSCG00000001131/ENSSSCG00000027030/ENSSSCG00000039862/ENSSSCG00000000601/ENSSSCG00000007350/ENSSSCG00000002275/ENSSSCG00000035372	SLIT2/CDA/PTPN1/TRIB1/ENSSSCG00000003839/AKAP5/BTN2A2/BDKRB2/TRIB3/PTPRO/PPP1R16B/PPP1R36/PSCA	13
BP	GO:0045936	negative regulation of phosphate metabolic process	13/206	299/8340	0.0339112451800288	0.20391285070052	ENSSSCG00000008749/ENSSSCG00000021259/ENSSSCG00000007469/ENSSSCG00000038500/ENSSSCG00000003839/ENSSSCG00000002268/ENSSSCG00000001131/ENSSSCG00000027030/ENSSSCG00000039862/ENSSSCG00000000601/ENSSSCG00000007350/ENSSSCG00000002275/ENSSSCG00000035372	SLIT2/CDA/PTPN1/TRIB1/ENSSSCG00000003839/AKAP5/BTN2A2/BDKRB2/TRIB3/PTPRO/PPP1R16B/PPP1R36/PSCA	13
BP	GO:0045137	development of primary sexual characteristics	5/206	73/8340	0.033965011233114	0.20391285070052	ENSSSCG00000008749/ENSSSCG00000035357/ENSSSCG00000021038/ENSSSCG00000008606/ENSSSCG00000035077	SLIT2/BCL2L1/NRIP1/OSR1/INHBA	5
BP	GO:0051480	regulation of cytosolic calcium ion concentration	5/206	73/8340	0.033965011233114	0.20391285070052	ENSSSCG00000038929/ENSSSCG00000015405/ENSSSCG00000031023/ENSSSCG00000039896/ENSSSCG00000016183	CEMIP/CD36/CD24/TMEM38B/ENSSSCG00000016183	5
BP	GO:0090596	sensory organ morphogenesis	5/206	73/8340	0.033965011233114	0.20391285070052	ENSSSCG00000016140/ENSSSCG00000026733/ENSSSCG00000025588/ENSSSCG00000007067/ENSSSCG00000008606	FZD5/HIPK2/FJX1/JAG1/OSR1	5
BP	GO:0003012	muscle system process	6/206	98/8340	0.034043211173133	0.20391285070052	ENSSSCG00000031769/ENSSSCG00000039947/ENSSSCG00000009477/ENSSSCG00000002294/ENSSSCG00000039896/ENSSSCG00000027030	CTTN/KCNJ2/EDNRB/ARG2/TMEM38B/BDKRB2	6
BP	GO:0001516	prostaglandin biosynthetic process	2/206	12/8340	0.0340496713296674	0.20391285070052	ENSSSCG00000005533/ENSSSCG00000005688	PTGS1/PTGES	2
BP	GO:0002689	negative regulation of leukocyte chemotaxis	2/206	12/8340	0.0340496713296674	0.20391285070052	ENSSSCG00000008749/ENSSSCG00000017723	SLIT2/CCL2	2
BP	GO:0010878	cholesterol storage	2/206	12/8340	0.0340496713296674	0.20391285070052	ENSSSCG00000015405/ENSSSCG00000013017	CD36/EHD1	2
BP	GO:0030852	regulation of granulocyte differentiation	2/206	12/8340	0.0340496713296674	0.20391285070052	ENSSSCG00000038500/ENSSSCG00000009148	TRIB1/LEF1	2
BP	GO:0045662	negative regulation of myoblast differentiation	2/206	12/8340	0.0340496713296674	0.20391285070052	ENSSSCG00000039514/ENSSSCG00000023852	ID3/CCL17	2
BP	GO:0046058	cAMP metabolic process	2/206	12/8340	0.0340496713296674	0.20391285070052	ENSSSCG00000016929/ENSSSCG00000002268	PDE4D/AKAP5	2
BP	GO:0046457	prostanoid biosynthetic process	2/206	12/8340	0.0340496713296674	0.20391285070052	ENSSSCG00000005533/ENSSSCG00000005688	PTGS1/PTGES	2
BP	GO:0060479	lung cell differentiation	2/206	12/8340	0.0340496713296674	0.20391285070052	ENSSSCG00000039896/ENSSSCG00000038911	TMEM38B/KLF2	2
BP	GO:0061098	positive regulation of protein tyrosine kinase activity	2/206	12/8340	0.0340496713296674	0.20391285070052	ENSSSCG00000007469/ENSSSCG00000007722	PTPN1/NCF1	2
BP	GO:0090183	regulation of kidney development	2/206	12/8340	0.0340496713296674	0.20391285070052	ENSSSCG00000031023/ENSSSCG00000008606	CD24/OSR1	2
BP	GO:1904407	positive regulation of nitric oxide metabolic process	2/206	12/8340	0.0340496713296674	0.20391285070052	ENSSSCG00000015405/ENSSSCG00000038911	CD36/KLF2	2
BP	GO:1904996	positive regulation of leukocyte adhesion to vascular endothelial cell	2/206	12/8340	0.0340496713296674	0.20391285070052	ENSSSCG00000010404/ENSSSCG00000006288	ALOX5/SELP	2
BP	GO:0022612	gland morphogenesis	4/206	50/8340	0.034400091004196	0.204163768807415	ENSSSCG00000007031/ENSSSCG00000037449/ENSSSCG00000024001/ENSSSCG00000020864	POLB/CSF1/PLXNA1/VDR	4
BP	GO:0030282	bone mineralization	4/206	50/8340	0.034400091004196	0.204163768807415	ENSSSCG00000010404/ENSSSCG00000039896/ENSSSCG00000001027/ENSSSCG00000008606	ALOX5/TMEM38B/BMP6/OSR1	4
BP	GO:0032368	regulation of lipid transport	4/206	50/8340	0.034400091004196	0.204163768807415	ENSSSCG00000005423/ENSSSCG00000039703/ENSSSCG00000006215/ENSSSCG00000005688	ABCA1/EEPD1/CRH/PTGES	4
BP	GO:0071322	cellular response to carbohydrate stimulus	4/206	50/8340	0.034400091004196	0.204163768807415	ENSSSCG00000006238/ENSSSCG00000032622/ENSSSCG00000039651/ENSSSCG00000038774	CYP7A1/SLC39A14/SLC2A5/MAPK13	4
BP	GO:0002237	response to molecule of bacterial origin	7/206	125/8340	0.0349591179412855	0.206095289956754	ENSSSCG00000005423/ENSSSCG00000015405/ENSSSCG00000038500/ENSSSCG00000016140/ENSSSCG00000008953/ENSSSCG00000017723/ENSSSCG00000001027	ABCA1/CD36/TRIB1/FZD5/CXCL8/CCL2/BMP6	7
BP	GO:0043405	regulation of MAP kinase activity	7/206	125/8340	0.0349591179412855	0.206095289956754	ENSSSCG00000005457/ENSSSCG00000007469/ENSSSCG00000038500/ENSSSCG00000016140/ENSSSCG00000031023/ENSSSCG00000004791/ENSSSCG00000039862	LPAR1/PTPN1/TRIB1/FZD5/CD24/RASGRP1/TRIB3	7
BP	GO:2001234	negative regulation of apoptotic signaling pathway	7/206	125/8340	0.0349591179412855	0.206095289956754	ENSSSCG00000007469/ENSSSCG00000035357/ENSSSCG00000031769/ENSSSCG00000027030/ENSSSCG00000032999/ENSSSCG00000016322/ENSSSCG00000039198	PTPN1/BCL2L1/CTTN/BDKRB2/FXN/ACKR3/PCGF2	7
BP	GO:0051250	negative regulation of lymphocyte activation	5/206	74/8340	0.0357231499971511	0.21013150676102	ENSSSCG00000004195/ENSSSCG00000002294/ENSSSCG00000040208/ENSSSCG00000001131/ENSSSCG00000014869	ARG1/ARG2/PAG1/BTN2A2/LRRC32	5
BP	GO:0032940	secretion by cell	12/206	271/8340	0.0361295257417784	0.211718188571466	ENSSSCG00000005423/ENSSSCG00000010404/ENSSSCG00000027745/ENSSSCG00000013119/ENSSSCG00000039896/ENSSSCG00000004791/ENSSSCG00000025729/ENSSSCG00000032438/ENSSSCG00000009997/ENSSSCG00000016233/ENSSSCG00000006215/ENSSSCG00000035077	ABCA1/ALOX5/ABCG1/STX3/TMEM38B/RASGRP1/IRS1/FFAR2/OSM/SERPINE2/CRH/INHBA	12
BP	GO:0051050	positive regulation of transport	14/206	333/8340	0.0361528603076323	0.211718188571466	ENSSSCG00000038929/ENSSSCG00000005423/ENSSSCG00000016223/ENSSSCG00000015405/ENSSSCG00000027745/ENSSSCG00000039703/ENSSSCG00000013017/ENSSSCG00000002268/ENSSSCG00000017723/ENSSSCG00000025729/ENSSSCG00000013296/ENSSSCG00000006215/ENSSSCG00000040207/ENSSSCG00000005688	CEMIP/ABCA1/ACSL3/CD36/ABCG1/EEPD1/EHD1/AKAP5/CCL2/IRS1/SLC1A2/CRH/P2RY2/PTGES	14
BP	GO:0051271	negative regulation of cellular component movement	7/206	126/8340	0.0362721624299916	0.211947933669289	ENSSSCG00000008749/ENSSSCG00000005235/ENSSSCG00000038500/ENSSSCG00000012277/ENSSSCG00000007067/ENSSSCG00000011642/ENSSSCG00000017723	SLIT2/KANK1/TRIB1/TIMP1/JAG1/RYK/CCL2	7
BP	GO:0045597	positive regulation of cell differentiation	15/206	365/8340	0.036460943552327	0.21258175679077	ENSSSCG00000015405/ENSSSCG00000038500/ENSSSCG00000037449/ENSSSCG00000031023/ENSSSCG00000020864/ENSSSCG00000009148/ENSSSCG00000007067/ENSSSCG00000013017/ENSSSCG00000004791/ENSSSCG00000009231/ENSSSCG00000001131/ENSSSCG00000016832/ENSSSCG00000001027/ENSSSCG00000016233/ENSSSCG00000035077	CD36/TRIB1/CSF1/CD24/VDR/LEF1/JAG1/EHD1/RASGRP1/CDS1/BTN2A2/IL7R/BMP6/SERPINE2/INHBA	15
BP	GO:0050921	positive regulation of chemotaxis	4/206	51/8340	0.0366312547951088	0.212708101756044	ENSSSCG00000008749/ENSSSCG00000013119/ENSSSCG00000037449/ENSSSCG00000008953	SLIT2/STX3/CSF1/CXCL8	4
BP	GO:0001707	mesoderm formation	3/206	30/8340	0.0369569771682622	0.212708101756044	ENSSSCG00000009148/ENSSSCG00000000843/ENSSSCG00000035077	LEF1/TXNRD1/INHBA	3
BP	GO:0001836	release of cytochrome c from mitochondria	3/206	30/8340	0.0369569771682622	0.212708101756044	ENSSSCG00000024388/ENSSSCG00000035357/ENSSSCG00000032999	BNIP3/BCL2L1/FXN	3
BP	GO:0003333	amino acid transmembrane transport	3/206	30/8340	0.0369569771682622	0.212708101756044	ENSSSCG00000013296/ENSSSCG00000032996/ENSSSCG00000008606	SLC1A2/SLC7A5/OSR1	3
BP	GO:0090303	positive regulation of wound healing	3/206	30/8340	0.0369569771682622	0.212708101756044	ENSSSCG00000015405/ENSSSCG00000005235/ENSSSCG00000006288	CD36/KANK1/SELP	3
BP	GO:0040012	regulation of locomotion	17/206	430/8340	0.0369936116363573	0.212708101756044	ENSSSCG00000038929/ENSSSCG00000008749/ENSSSCG00000015444/ENSSSCG00000005235/ENSSSCG00000038500/ENSSSCG00000013119/ENSSSCG00000037449/ENSSSCG00000008953/ENSSSCG00000024001/ENSSSCG00000009148/ENSSSCG00000012277/ENSSSCG00000005992/ENSSSCG00000007067/ENSSSCG00000011642/ENSSSCG00000017723/ENSSSCG00000029990/ENSSSCG00000006288	CEMIP/SLIT2/LAMB1/KANK1/TRIB1/STX3/CSF1/CXCL8/PLXNA1/LEF1/TIMP1/SHAS2/JAG1/RYK/CCL2/DEFB1/SELP	17
BP	GO:0042098	T cell proliferation	6/206	100/8340	0.0370451208573994	0.212708101756044	ENSSSCG00000004195/ENSSSCG00000031023/ENSSSCG00000002294/ENSSSCG00000004791/ENSSSCG00000001131/ENSSSCG00000014869	ARG1/CD24/ARG2/RASGRP1/BTN2A2/LRRC32	6
BP	GO:0010243	response to organonitrogen compound	14/206	335/8340	0.0377319404575018	0.213641704185678	ENSSSCG00000008749/ENSSSCG00000015334/ENSSSCG00000032622/ENSSSCG00000015405/ENSSSCG00000005235/ENSSSCG00000007469/ENSSSCG00000035357/ENSSSCG00000039896/ENSSSCG00000007067/ENSSSCG00000025729/ENSSSCG00000039862/ENSSSCG00000013296/ENSSSCG00000026087/ENSSSCG00000038774	SLIT2/PDK4/SLC39A14/CD36/KANK1/PTPN1/BCL2L1/TMEM38B/JAG1/IRS1/TRIB3/SLC1A2/GKAP1/MAPK13	14
BP	GO:0014070	response to organic cyclic compound	12/206	273/8340	0.0378943148231871	0.213641704185678	ENSSSCG00000008749/ENSSSCG00000015405/ENSSSCG00000005981/ENSSSCG00000035357/ENSSSCG00000021038/ENSSSCG00000020864/ENSSSCG00000039896/ENSSSCG00000039514/ENSSSCG00000017723/ENSSSCG00000013296/ENSSSCG00000004576/ENSSSCG00000015144	SLIT2/CD36/FBXO32/BCL2L1/NRIP1/VDR/TMEM38B/ID3/CCL2/SLC1A2/RORA/GRAMD1B	12
BP	GO:0070848	response to growth factor	11/206	243/8340	0.0382935026767409	0.213641704185678	ENSSSCG00000008749/ENSSSCG00000007469/ENSSSCG00000008953/ENSSSCG00000026733/ENSSSCG00000009148/ENSSSCG00000005992/ENSSSCG00000014869/ENSSSCG00000017723/ENSSSCG00000036569/ENSSSCG00000001027/ENSSSCG00000009045	SLIT2/PTPN1/CXCL8/HIPK2/LEF1/SHAS2/LRRC32/CCL2/PTP4A3/BMP6/HHIP	11
BP	GO:1902533	positive regulation of intracellular signal transduction	17/206	432/8340	0.0383973764261454	0.213641704185678	ENSSSCG00000005457/ENSSSCG00000015405/ENSSSCG00000007469/ENSSSCG00000007722/ENSSSCG00000037449/ENSSSCG00000004420/ENSSSCG00000016140/ENSSSCG00000034087/ENSSSCG00000031023/ENSSSCG00000026733/ENSSSCG00000004791/ENSSSCG00000011642/ENSSSCG00000016322/ENSSSCG00000036569/ENSSSCG00000016832/ENSSSCG00000009997/ENSSSCG00000006288	LPAR1/CD36/PTPN1/NCF1/CSF1/TRAF3IP2/FZD5/TNFSF15/CD24/HIPK2/RASGRP1/RYK/ACKR3/PTP4A3/IL7R/OSM/SELP	17
BP	GO:0042063	gliogenesis	6/206	101/8340	0.0386077332785073	0.213641704185678	ENSSSCG00000015444/ENSSSCG00000037449/ENSSSCG00000003839/ENSSSCG00000009148/ENSSSCG00000017723/ENSSSCG00000016233	LAMB1/CSF1/ENSSSCG00000003839/LEF1/CCL2/SERPINE2	6
BP	GO:0032649	regulation of interferon-gamma production	4/206	52/8340	0.0389440953579851	0.213641704185678	ENSSSCG00000016140/ENSSSCG00000016929/ENSSSCG00000004791/ENSSSCG00000032996	FZD5/PDE4D/RASGRP1/SLC7A5	4
BP	GO:0001818	negative regulation of cytokine production	7/206	128/8340	0.0389952488428477	0.213641704185678	ENSSSCG00000004195/ENSSSCG00000031023/ENSSSCG00000002294/ENSSSCG00000009148/ENSSSCG00000001131/ENSSSCG00000014869/ENSSSCG00000028331	ARG1/CD24/ARG2/LEF1/BTN2A2/LRRC32/IL1R2	7
BP	GO:0002460	adaptive immune response based on somatic recombination of immune receptors built from immunoglobulin superfamily domains	7/206	128/8340	0.0389952488428477	0.213641704185678	ENSSSCG00000004195/ENSSSCG00000004420/ENSSSCG00000016140/ENSSSCG00000009148/ENSSSCG00000007067/ENSSSCG00000016832/ENSSSCG00000004576	ARG1/TRAF3IP2/FZD5/LEF1/JAG1/IL7R/RORA	7
BP	GO:0097237	cellular response to toxic substance	5/206	76/8340	0.0394055465457545	0.213641704185678	ENSSSCG00000015405/ENSSSCG00000022742/ENSSSCG00000032999/ENSSSCG00000039198/ENSSSCG00000038774	CD36/PRDX6/FXN/PCGF2/MAPK13	5
BP	GO:2000377	regulation of reactive oxygen species metabolic process	5/206	76/8340	0.0394055465457545	0.213641704185678	ENSSSCG00000010404/ENSSSCG00000015405/ENSSSCG00000024388/ENSSSCG00000002294/ENSSSCG00000038911	ALOX5/CD36/BNIP3/ARG2/KLF2	5
BP	GO:0001958	endochondral ossification	2/206	13/8340	0.0395974029658652	0.213641704185678	ENSSSCG00000006132/ENSSSCG00000001027	MMP16/BMP6	2
BP	GO:0010742	macrophage derived foam cell differentiation	2/206	13/8340	0.0395974029658652	0.213641704185678	ENSSSCG00000015405/ENSSSCG00000037449	CD36/CSF1	2
BP	GO:0010884	positive regulation of lipid storage	2/206	13/8340	0.0395974029658652	0.213641704185678	ENSSSCG00000015405/ENSSSCG00000013017	CD36/EHD1	2
BP	GO:0021696	cerebellar cortex morphogenesis	2/206	13/8340	0.0395974029658652	0.213641704185678	ENSSSCG00000016233/ENSSSCG00000004576	SERPINE2/RORA	2
BP	GO:0021879	forebrain neuron differentiation	2/206	13/8340	0.0395974029658652	0.213641704185678	ENSSSCG00000008749/ENSSSCG00000035077	SLIT2/INHBA	2
BP	GO:0030857	negative regulation of epithelial cell differentiation	2/206	13/8340	0.0395974029658652	0.213641704185678	ENSSSCG00000007067/ENSSSCG00000008606	JAG1/OSR1	2
BP	GO:0031664	regulation of lipopolysaccharide-mediated signaling pathway	2/206	13/8340	0.0395974029658652	0.213641704185678	ENSSSCG00000038500/ENSSSCG00000001027	TRIB1/BMP6	2
BP	GO:0033081	regulation of T cell differentiation in thymus	2/206	13/8340	0.0395974029658652	0.213641704185678	ENSSSCG00000004791/ENSSSCG00000016832	RASGRP1/IL7R	2
BP	GO:0036075	replacement ossification	2/206	13/8340	0.0395974029658652	0.213641704185678	ENSSSCG00000006132/ENSSSCG00000001027	MMP16/BMP6	2
BP	GO:0045649	regulation of macrophage differentiation	2/206	13/8340	0.0395974029658652	0.213641704185678	ENSSSCG00000038500/ENSSSCG00000037449	TRIB1/CSF1	2
BP	GO:0046885	regulation of hormone biosynthetic process	2/206	13/8340	0.0395974029658652	0.213641704185678	ENSSSCG00000020864/ENSSSCG00000001027	VDR/BMP6	2
BP	GO:0050771	negative regulation of axonogenesis	2/206	13/8340	0.0395974029658652	0.213641704185678	ENSSSCG00000008749/ENSSSCG00000011642	SLIT2/RYK	2
BP	GO:0055090	acylglycerol homeostasis	2/206	13/8340	0.0395974029658652	0.213641704185678	ENSSSCG00000013599/ENSSSCG00000004576	ANGPTL4/RORA	2
BP	GO:0060390	regulation of SMAD protein signal transduction	2/206	13/8340	0.0395974029658652	0.213641704185678	ENSSSCG00000040786/ENSSSCG00000001027	SPTBN1/BMP6	2
BP	GO:0060669	embryonic placenta morphogenesis	2/206	13/8340	0.0395974029658652	0.213641704185678	ENSSSCG00000016140/ENSSSCG00000009148	FZD5/LEF1	2
BP	GO:0070233	negative regulation of T cell apoptotic process	2/206	13/8340	0.0395974029658652	0.213641704185678	ENSSSCG00000002294/ENSSSCG00000016832	ARG2/IL7R	2
BP	GO:0070328	triglyceride homeostasis	2/206	13/8340	0.0395974029658652	0.213641704185678	ENSSSCG00000013599/ENSSSCG00000004576	ANGPTL4/RORA	2
BP	GO:0072529	pyrimidine-containing compound catabolic process	2/206	13/8340	0.0395974029658652	0.213641704185678	ENSSSCG00000021259/ENSSSCG00000030388	CDA/UPP1	2
BP	GO:0090077	foam cell differentiation	2/206	13/8340	0.0395974029658652	0.213641704185678	ENSSSCG00000015405/ENSSSCG00000037449	CD36/CSF1	2
BP	GO:0001960	negative regulation of cytokine-mediated signaling pathway	3/206	31/8340	0.0401940191478911	0.213641704185678	ENSSSCG00000008749/ENSSSCG00000004195/ENSSSCG00000028331	SLIT2/ARG1/IL1R2	3
BP	GO:0022600	digestive system process	3/206	31/8340	0.0401940191478911	0.213641704185678	ENSSSCG00000015405/ENSSSCG00000012566/ENSSSCG00000020864	CD36/ENSSSCG00000012566/VDR	3
BP	GO:0030193	regulation of blood coagulation	3/206	31/8340	0.0401940191478911	0.213641704185678	ENSSSCG00000015405/ENSSSCG00000016233/ENSSSCG00000006288	CD36/SERPINE2/SELP	3
BP	GO:0030593	neutrophil chemotaxis	3/206	31/8340	0.0401940191478911	0.213641704185678	ENSSSCG00000008749/ENSSSCG00000008953/ENSSSCG00000016183	SLIT2/CXCL8/ENSSSCG00000016183	3
BP	GO:0031341	regulation of cell killing	3/206	31/8340	0.0401940191478911	0.213641704185678	ENSSSCG00000004195/ENSSSCG00000004791/ENSSSCG00000016832	ARG1/RASGRP1/IL7R	3
BP	GO:0048332	mesoderm morphogenesis	3/206	31/8340	0.0401940191478911	0.213641704185678	ENSSSCG00000009148/ENSSSCG00000000843/ENSSSCG00000035077	LEF1/TXNRD1/INHBA	3
BP	GO:0061951	establishment of protein localization to plasma membrane	3/206	31/8340	0.0401940191478911	0.213641704185678	ENSSSCG00000016223/ENSSSCG00000040786/ENSSSCG00000002268	ACSL3/SPTBN1/AKAP5	3
BP	GO:1900046	regulation of hemostasis	3/206	31/8340	0.0401940191478911	0.213641704185678	ENSSSCG00000015405/ENSSSCG00000016233/ENSSSCG00000006288	CD36/SERPINE2/SELP	3
BP	GO:0042129	regulation of T cell proliferation	5/206	77/8340	0.0413303829462963	0.217975268196589	ENSSSCG00000004195/ENSSSCG00000031023/ENSSSCG00000002294/ENSSSCG00000001131/ENSSSCG00000014869	ARG1/CD24/ARG2/BTN2A2/LRRC32	5
BP	GO:0001936	regulation of endothelial cell proliferation	4/206	53/8340	0.0413387172779326	0.217975268196589	ENSSSCG00000010404/ENSSSCG00000017723/ENSSSCG00000007350/ENSSSCG00000001027	ALOX5/CCL2/PPP1R16B/BMP6	4
BP	GO:0010466	negative regulation of peptidase activity	4/206	53/8340	0.0413387172779326	0.217975268196589	ENSSSCG00000015322/ENSSSCG00000004890/ENSSSCG00000012277/ENSSSCG00000016233	TFPI2/SERPINB2/TIMP1/SERPINE2	4
BP	GO:0032609	interferon-gamma production	4/206	53/8340	0.0413387172779326	0.217975268196589	ENSSSCG00000016140/ENSSSCG00000016929/ENSSSCG00000004791/ENSSSCG00000032996	FZD5/PDE4D/RASGRP1/SLC7A5	4
BP	GO:0071902	positive regulation of protein serine/threonine kinase activity	7/206	131/8340	0.0433258851185536	0.225765797600186	ENSSSCG00000038929/ENSSSCG00000005457/ENSSSCG00000007469/ENSSSCG00000016140/ENSSSCG00000034087/ENSSSCG00000031023/ENSSSCG00000004791	CEMIP/LPAR1/PTPN1/FZD5/TNFSF15/CD24/RASGRP1	7
BP	GO:0032944	regulation of mononuclear cell proliferation	6/206	104/8340	0.0435454435892165	0.225765797600186	ENSSSCG00000004195/ENSSSCG00000037449/ENSSSCG00000031023/ENSSSCG00000002294/ENSSSCG00000001131/ENSSSCG00000014869	ARG1/CSF1/CD24/ARG2/BTN2A2/LRRC32	6
BP	GO:0002763	positive regulation of myeloid leukocyte differentiation	3/206	32/8340	0.043569765973697	0.225765797600186	ENSSSCG00000038500/ENSSSCG00000037449/ENSSSCG00000009148	TRIB1/CSF1/LEF1	3
BP	GO:0007586	digestion	3/206	32/8340	0.043569765973697	0.225765797600186	ENSSSCG00000015405/ENSSSCG00000012566/ENSSSCG00000020864	CD36/ENSSSCG00000012566/VDR	3
BP	GO:0046626	regulation of insulin receptor signaling pathway	3/206	32/8340	0.043569765973697	0.225765797600186	ENSSSCG00000005235/ENSSSCG00000025729/ENSSSCG00000026087	KANK1/IRS1/GKAP1	3
BP	GO:0060349	bone morphogenesis	3/206	32/8340	0.043569765973697	0.225765797600186	ENSSSCG00000005992/ENSSSCG00000006132/ENSSSCG00000001027	SHAS2/MMP16/BMP6	3
BP	GO:0070373	negative regulation of ERK1 and ERK2 cascade	3/206	32/8340	0.043569765973697	0.225765797600186	ENSSSCG00000007469/ENSSSCG00000001131/ENSSSCG00000035372	PTPN1/BTN2A2/PSCA	3
BP	GO:0031345	negative regulation of cell projection organization	4/206	54/8340	0.0438151441291625	0.225765797600186	ENSSSCG00000008749/ENSSSCG00000005457/ENSSSCG00000005235/ENSSSCG00000011642	SLIT2/LPAR1/KANK1/RYK	4
BP	GO:0036294	cellular response to decreased oxygen levels	4/206	54/8340	0.0438151441291625	0.225765797600186	ENSSSCG00000024388/ENSSSCG00000017513/ENSSSCG00000040337/ENSSSCG00000004576	BNIP3/NPEPPS/AK4/RORA	4
BP	GO:0045621	positive regulation of lymphocyte differentiation	4/206	54/8340	0.0438151441291625	0.225765797600186	ENSSSCG00000009148/ENSSSCG00000004791/ENSSSCG00000001131/ENSSSCG00000016832	LEF1/RASGRP1/BTN2A2/IL7R	4
BP	GO:0071456	cellular response to hypoxia	4/206	54/8340	0.0438151441291625	0.225765797600186	ENSSSCG00000024388/ENSSSCG00000017513/ENSSSCG00000040337/ENSSSCG00000004576	BNIP3/NPEPPS/AK4/RORA	4
BP	GO:0035690	cellular response to drug	7/206	132/8340	0.0448358889438523	0.225765797600186	ENSSSCG00000008749/ENSSSCG00000005981/ENSSSCG00000039896/ENSSSCG00000032999/ENSSSCG00000013296/ENSSSCG00000039198/ENSSSCG00000038774	SLIT2/FBXO32/TMEM38B/FXN/SLC1A2/PCGF2/MAPK13	7
BP	GO:0003002	regionalization	6/206	105/8340	0.0452754247614589	0.225765797600186	ENSSSCG00000016140/ENSSSCG00000026733/ENSSSCG00000009148/ENSSSCG00000039198/ENSSSCG00000008606/ENSSSCG00000009045	FZD5/HIPK2/LEF1/PCGF2/OSR1/HHIP	6
BP	GO:0070372	regulation of ERK1 and ERK2 cascade	6/206	105/8340	0.0452754247614589	0.225765797600186	ENSSSCG00000015405/ENSSSCG00000007469/ENSSSCG00000004791/ENSSSCG00000001131/ENSSSCG00000016322/ENSSSCG00000035372	CD36/PTPN1/RASGRP1/BTN2A2/ACKR3/PSCA	6
BP	GO:0046578	regulation of Ras protein signal transduction	5/206	79/8340	0.0453485004749566	0.225765797600186	ENSSSCG00000005423/ENSSSCG00000005457/ENSSSCG00000005235/ENSSSCG00000037449/ENSSSCG00000004791	ABCA1/LPAR1/KANK1/CSF1/RASGRP1	5
BP	GO:0046677	response to antibiotic	5/206	79/8340	0.0453485004749566	0.225765797600186	ENSSSCG00000035357/ENSSSCG00000039514/ENSSSCG00000032999/ENSSSCG00000039198/ENSSSCG00000038774	BCL2L1/ID3/FXN/PCGF2/MAPK13	5
BP	GO:0003407	neural retina development	2/206	14/8340	0.0454602078280691	0.225765797600186	ENSSSCG00000026733/ENSSSCG00000025588	HIPK2/FJX1	2
BP	GO:0007431	salivary gland development	2/206	14/8340	0.0454602078280691	0.225765797600186	ENSSSCG00000007031/ENSSSCG00000024001	POLB/PLXNA1	2
BP	GO:0007435	salivary gland morphogenesis	2/206	14/8340	0.0454602078280691	0.225765797600186	ENSSSCG00000007031/ENSSSCG00000024001	POLB/PLXNA1	2
BP	GO:0007606	sensory perception of chemical stimulus	2/206	14/8340	0.0454602078280691	0.225765797600186	ENSSSCG00000015405/ENSSSCG00000009148	CD36/LEF1	2
BP	GO:0009069	serine family amino acid metabolic process	2/206	14/8340	0.0454602078280691	0.225765797600186	ENSSSCG00000036865/ENSSSCG00000005287	SDS/PSAT1	2
BP	GO:0033363	secretory granule organization	2/206	14/8340	0.0454602078280691	0.225765797600186	ENSSSCG00000005423/ENSSSCG00000016233	ABCA1/SERPINE2	2
BP	GO:0036314	response to sterol	2/206	14/8340	0.0454602078280691	0.225765797600186	ENSSSCG00000004576/ENSSSCG00000015144	RORA/GRAMD1B	2
BP	GO:0060042	retina morphogenesis in camera-type eye	2/206	14/8340	0.0454602078280691	0.225765797600186	ENSSSCG00000026733/ENSSSCG00000025588	HIPK2/FJX1	2
BP	GO:0060986	endocrine hormone secretion	2/206	14/8340	0.0454602078280691	0.225765797600186	ENSSSCG00000006215/ENSSSCG00000035077	CRH/INHBA	2
BP	GO:0071715	icosanoid transport	2/206	14/8340	0.0454602078280691	0.225765797600186	ENSSSCG00000027030/ENSSSCG00000005688	BDKRB2/PTGES	2
BP	GO:0097755	positive regulation of blood vessel diameter	2/206	14/8340	0.0454602078280691	0.225765797600186	ENSSSCG00000027030/ENSSSCG00000038911	BDKRB2/KLF2	2
BP	GO:0098900	regulation of action potential	2/206	14/8340	0.0454602078280691	0.225765797600186	ENSSSCG00000015405/ENSSSCG00000039947	CD36/KCNJ2	2
BP	GO:1901571	fatty acid derivative transport	2/206	14/8340	0.0454602078280691	0.225765797600186	ENSSSCG00000027030/ENSSSCG00000005688	BDKRB2/PTGES	2
BP	GO:1902236	negative regulation of endoplasmic reticulum stress-induced intrinsic apoptotic signaling pathway	2/206	14/8340	0.0454602078280691	0.225765797600186	ENSSSCG00000007469/ENSSSCG00000035357	PTPN1/BCL2L1	2
BP	GO:1904994	regulation of leukocyte adhesion to vascular endothelial cell	2/206	14/8340	0.0454602078280691	0.225765797600186	ENSSSCG00000010404/ENSSSCG00000006288	ALOX5/SELP	2
BP	GO:0010035	response to inorganic substance	8/206	161/8340	0.0458725017959754	0.227386727067316	ENSSSCG00000015405/ENSSSCG00000007722/ENSSSCG00000024388/ENSSSCG00000020783/ENSSSCG00000032999/ENSSSCG00000001027/ENSSSCG00000039198/ENSSSCG00000038774	CD36/NCF1/BNIP3/SLC41A1/FXN/BMP6/PCGF2/MAPK13	8
BP	GO:0009116	nucleoside metabolic process	4/206	55/8340	0.0463733203866071	0.228190317221289	ENSSSCG00000021259/ENSSSCG00000040337/ENSSSCG00000030388/ENSSSCG00000008902	CDA/AK4/UPP1/PPAT	4
BP	GO:0048469	cell maturation	4/206	55/8340	0.0463733203866071	0.228190317221289	ENSSSCG00000016140/ENSSSCG00000009477/ENSSSCG00000038911/ENSSSCG00000029990	FZD5/EDNRB/KLF2/DEFB1	4
BP	GO:0051346	negative regulation of hydrolase activity	7/206	133/8340	0.0463794449055736	0.228190317221289	ENSSSCG00000013599/ENSSSCG00000015322/ENSSSCG00000032622/ENSSSCG00000004890/ENSSSCG00000012277/ENSSSCG00000016233/ENSSSCG00000002275	ANGPTL4/TFPI2/SLC39A14/SERPINB2/TIMP1/SERPINE2/PPP1R36	7
BP	GO:0060562	epithelial tube morphogenesis	7/206	133/8340	0.0463794449055736	0.228190317221289	ENSSSCG00000008749/ENSSSCG00000037449/ENSSSCG00000020864/ENSSSCG00000009148/ENSSSCG00000004092/ENSSSCG00000008606/ENSSSCG00000009045	SLIT2/CSF1/VDR/LEF1/MTHFD1L/OSR1/HHIP	7
BP	GO:0043086	negative regulation of catalytic activity	12/206	282/8340	0.0465938818286795	0.228820046754201	ENSSSCG00000013599/ENSSSCG00000015322/ENSSSCG00000032622/ENSSSCG00000007469/ENSSSCG00000038500/ENSSSCG00000004890/ENSSSCG00000012277/ENSSSCG00000002268/ENSSSCG00000039862/ENSSSCG00000000601/ENSSSCG00000016233/ENSSSCG00000002275	ANGPTL4/TFPI2/SLC39A14/PTPN1/TRIB1/SERPINB2/TIMP1/AKAP5/TRIB3/PTPRO/SERPINE2/PPP1R36	12
BP	GO:0015914	phospholipid transport	3/206	33/8340	0.0470825797144328	0.229094561131653	ENSSSCG00000005423/ENSSSCG00000007874/ENSSSCG00000027745	ABCA1/ABCC1/ABCG1	3
BP	GO:0030500	regulation of bone mineralization	3/206	33/8340	0.0470825797144328	0.229094561131653	ENSSSCG00000010404/ENSSSCG00000001027/ENSSSCG00000008606	ALOX5/BMP6/OSR1	3
BP	GO:0050818	regulation of coagulation	3/206	33/8340	0.0470825797144328	0.229094561131653	ENSSSCG00000015405/ENSSSCG00000016233/ENSSSCG00000006288	CD36/SERPINE2/SELP	3
BP	GO:1901654	response to ketone	3/206	33/8340	0.0470825797144328	0.229094561131653	ENSSSCG00000008749/ENSSSCG00000005981/ENSSSCG00000035357	SLIT2/FBXO32/BCL2L1	3
BP	GO:1903036	positive regulation of response to wounding	3/206	33/8340	0.0470825797144328	0.229094561131653	ENSSSCG00000015405/ENSSSCG00000005235/ENSSSCG00000006288	CD36/KANK1/SELP	3
BP	GO:0045859	regulation of protein kinase activity	13/206	314/8340	0.0471690728435024	0.229094561131653	ENSSSCG00000038929/ENSSSCG00000005457/ENSSSCG00000030535/ENSSSCG00000007469/ENSSSCG00000007722/ENSSSCG00000038500/ENSSSCG00000037449/ENSSSCG00000016140/ENSSSCG00000034087/ENSSSCG00000031023/ENSSSCG00000004791/ENSSSCG00000039862/ENSSSCG00000000601	CEMIP/LPAR1/SNX9/PTPN1/NCF1/TRIB1/CSF1/FZD5/TNFSF15/CD24/RASGRP1/TRIB3/PTPRO	13
BP	GO:0032874	positive regulation of stress-activated MAPK cascade	5/206	80/8340	0.0474421384647729	0.229159380504113	ENSSSCG00000007469/ENSSSCG00000007722/ENSSSCG00000016140/ENSSSCG00000026733/ENSSSCG00000004791	PTPN1/NCF1/FZD5/HIPK2/RASGRP1	5
BP	GO:0048762	mesenchymal cell differentiation	5/206	80/8340	0.0474421384647729	0.229159380504113	ENSSSCG00000009477/ENSSSCG00000009148/ENSSSCG00000005992/ENSSSCG00000007067/ENSSSCG00000008606	EDNRB/LEF1/SHAS2/JAG1/OSR1	5
BP	GO:0071356	cellular response to tumor necrosis factor	5/206	80/8340	0.0474421384647729	0.229159380504113	ENSSSCG00000004420/ENSSSCG00000008953/ENSSSCG00000005992/ENSSSCG00000017723/ENSSSCG00000004576	TRAF3IP2/CXCL8/SHAS2/CCL2/RORA	5
BP	GO:0040013	negative regulation of locomotion	7/206	134/8340	0.047956729024292	0.231223063255557	ENSSSCG00000008749/ENSSSCG00000005235/ENSSSCG00000038500/ENSSSCG00000012277/ENSSSCG00000007067/ENSSSCG00000011642/ENSSSCG00000017723	SLIT2/KANK1/TRIB1/TIMP1/JAG1/RYK/CCL2	7
BP	GO:0032870	cellular response to hormone stimulus	10/206	222/8340	0.0482992119828392	0.231608721229303	ENSSSCG00000008749/ENSSSCG00000015334/ENSSSCG00000032622/ENSSSCG00000005235/ENSSSCG00000007469/ENSSSCG00000005981/ENSSSCG00000021038/ENSSSCG00000025729/ENSSSCG00000039862/ENSSSCG00000026087	SLIT2/PDK4/SLC39A14/KANK1/PTPN1/FBXO32/NRIP1/IRS1/TRIB3/GKAP1	10
BP	GO:0090087	regulation of peptide transport	10/206	222/8340	0.0482992119828392	0.231608721229303	ENSSSCG00000038929/ENSSSCG00000010404/ENSSSCG00000016223/ENSSSCG00000015405/ENSSSCG00000007469/ENSSSCG00000027745/ENSSSCG00000002268/ENSSSCG00000025729/ENSSSCG00000032438/ENSSSCG00000006215	CEMIP/ALOX5/ACSL3/CD36/PTPN1/ABCG1/AKAP5/IRS1/FFAR2/CRH	10
BP	GO:2001233	regulation of apoptotic signaling pathway	10/206	222/8340	0.0482992119828392	0.231608721229303	ENSSSCG00000007469/ENSSSCG00000024388/ENSSSCG00000035357/ENSSSCG00000031769/ENSSSCG00000015617/ENSSSCG00000027030/ENSSSCG00000032999/ENSSSCG00000016322/ENSSSCG00000039198/ENSSSCG00000035077	PTPN1/BNIP3/BCL2L1/CTTN/G0S2/BDKRB2/FXN/ACKR3/PCGF2/INHBA	10
BP	GO:0043269	regulation of ion transport	8/206	163/8340	0.0487095926797207	0.232393999860069	ENSSSCG00000038929/ENSSSCG00000039947/ENSSSCG00000039896/ENSSSCG00000017723/ENSSSCG00000016233/ENSSSCG00000006215/ENSSSCG00000008606/ENSSSCG00000005688	CEMIP/KCNJ2/TMEM38B/CCL2/SERPINE2/CRH/OSR1/PTGES	8
BP	GO:0042445	hormone metabolic process	4/206	56/8340	0.0490131134043195	0.232393999860069	ENSSSCG00000020864/ENSSSCG00000001027/ENSSSCG00000003513/ENSSSCG00000010475	VDR/BMP6/ECE1/CYP26A1	4
BP	GO:0002831	regulation of response to biotic stimulus	5/206	81/8340	0.049592339632089	0.232393999860069	ENSSSCG00000004195/ENSSSCG00000038500/ENSSSCG00000004420/ENSSSCG00000002294/ENSSSCG00000001027	ARG1/TRIB1/TRAF3IP2/ARG2/BMP6	5
BP	GO:0048863	stem cell differentiation	5/206	81/8340	0.049592339632089	0.232393999860069	ENSSSCG00000028741/ENSSSCG00000009477/ENSSSCG00000007067/ENSSSCG00000008606/ENSSSCG00000035677	ENSSSCG00000028741/EDNRB/JAG1/OSR1/EPOP	5
BP	GO:0006879	cellular iron ion homeostasis	3/206	34/8340	0.0507306449074589	0.232393999860069	ENSSSCG00000032622/ENSSSCG00000032999/ENSSSCG00000001027	SLC39A14/FXN/BMP6	3
BP	GO:0010827	regulation of glucose transmembrane transport	3/206	34/8340	0.0507306449074589	0.232393999860069	ENSSSCG00000025729/ENSSSCG00000039862/ENSSSCG00000013296	IRS1/TRIB3/SLC1A2	3
BP	GO:0032611	interleukin-1 beta production	3/206	34/8340	0.0507306449074589	0.232393999860069	ENSSSCG00000015405/ENSSSCG00000016140/ENSSSCG00000002294	CD36/FZD5/ARG2	3
BP	GO:0032651	regulation of interleukin-1 beta production	3/206	34/8340	0.0507306449074589	0.232393999860069	ENSSSCG00000015405/ENSSSCG00000016140/ENSSSCG00000002294	CD36/FZD5/ARG2	3
BP	GO:0044344	cellular response to fibroblast growth factor stimulus	3/206	34/8340	0.0507306449074589	0.232393999860069	ENSSSCG00000008953/ENSSSCG00000017723/ENSSSCG00000009045	CXCL8/CCL2/HHIP	3
BP	GO:0060761	negative regulation of response to cytokine stimulus	3/206	34/8340	0.0507306449074589	0.232393999860069	ENSSSCG00000008749/ENSSSCG00000004195/ENSSSCG00000028331	SLIT2/ARG1/IL1R2	3
BP	GO:0070059	intrinsic apoptotic signaling pathway in response to endoplasmic reticulum stress	3/206	34/8340	0.0507306449074589	0.232393999860069	ENSSSCG00000007469/ENSSSCG00000035357/ENSSSCG00000039862	PTPN1/BCL2L1/TRIB3	3
BP	GO:0071774	response to fibroblast growth factor	3/206	34/8340	0.0507306449074589	0.232393999860069	ENSSSCG00000008953/ENSSSCG00000017723/ENSSSCG00000009045	CXCL8/CCL2/HHIP	3
BP	GO:0001779	natural killer cell differentiation	2/206	15/8340	0.0516192999701215	0.232393999860069	ENSSSCG00000009592/ENSSSCG00000004791	NFIL3/RASGRP1	2
BP	GO:0006805	xenobiotic metabolic process	2/206	15/8340	0.0516192999701215	0.232393999860069	ENSSSCG00000010475/ENSSSCG00000004576	CYP26A1/RORA	2
BP	GO:0007193	adenylate cyclase-inhibiting G-protein coupled receptor signaling pathway	2/206	15/8340	0.0516192999701215	0.232393999860069	ENSSSCG00000005457/ENSSSCG00000002268	LPAR1/AKAP5	2
BP	GO:0010543	regulation of platelet activation	2/206	15/8340	0.0516192999701215	0.232393999860069	ENSSSCG00000016233/ENSSSCG00000006288	SERPINE2/SELP	2
BP	GO:0010875	positive regulation of cholesterol efflux	2/206	15/8340	0.0516192999701215	0.232393999860069	ENSSSCG00000005423/ENSSSCG00000039703	ABCA1/EEPD1	2
BP	GO:0030194	positive regulation of blood coagulation	2/206	15/8340	0.0516192999701215	0.232393999860069	ENSSSCG00000015405/ENSSSCG00000006288	CD36/SELP	2
BP	GO:0032366	intracellular sterol transport	2/206	15/8340	0.0516192999701215	0.232393999860069	ENSSSCG00000005423/ENSSSCG00000027745	ABCA1/ABCG1	2
BP	GO:0032367	intracellular cholesterol transport	2/206	15/8340	0.0516192999701215	0.232393999860069	ENSSSCG00000005423/ENSSSCG00000027745	ABCA1/ABCG1	2
BP	GO:0035272	exocrine system development	2/206	15/8340	0.0516192999701215	0.232393999860069	ENSSSCG00000007031/ENSSSCG00000024001	POLB/PLXNA1	2
BP	GO:0042310	vasoconstriction	2/206	15/8340	0.0516192999701215	0.232393999860069	ENSSSCG00000009477/ENSSSCG00000027030	EDNRB/BDKRB2	2
BP	GO:0042454	ribonucleoside catabolic process	2/206	15/8340	0.0516192999701215	0.232393999860069	ENSSSCG00000021259/ENSSSCG00000030388	CDA/UPP1	2
BP	GO:0045428	regulation of nitric oxide biosynthetic process	2/206	15/8340	0.0516192999701215	0.232393999860069	ENSSSCG00000015405/ENSSSCG00000038911	CD36/KLF2	2
BP	GO:0046888	negative regulation of hormone secretion	2/206	15/8340	0.0516192999701215	0.232393999860069	ENSSSCG00000025729/ENSSSCG00000009997	IRS1/OSM	2
BP	GO:0050892	intestinal absorption	2/206	15/8340	0.0516192999701215	0.232393999860069	ENSSSCG00000015405/ENSSSCG00000020864	CD36/VDR	2
BP	GO:0050901	leukocyte tethering or rolling	2/206	15/8340	0.0516192999701215	0.232393999860069	ENSSSCG00000006287/ENSSSCG00000006288	SELL/SELP	2
BP	GO:0060603	mammary gland duct morphogenesis	2/206	15/8340	0.0516192999701215	0.232393999860069	ENSSSCG00000037449/ENSSSCG00000020864	CSF1/VDR	2
BP	GO:0060674	placenta blood vessel development	2/206	15/8340	0.0516192999701215	0.232393999860069	ENSSSCG00000016140/ENSSSCG00000012967	FZD5/FOSL1	2
BP	GO:0071827	plasma lipoprotein particle organization	2/206	15/8340	0.0516192999701215	0.232393999860069	ENSSSCG00000005423/ENSSSCG00000016223	ABCA1/ACSL3	2
BP	GO:0097756	negative regulation of blood vessel diameter	2/206	15/8340	0.0516192999701215	0.232393999860069	ENSSSCG00000009477/ENSSSCG00000027030	EDNRB/BDKRB2	2
BP	GO:0120033	negative regulation of plasma membrane bounded cell projection assembly	2/206	15/8340	0.0516192999701215	0.232393999860069	ENSSSCG00000008749/ENSSSCG00000005235	SLIT2/KANK1	2
BP	GO:1900048	positive regulation of hemostasis	2/206	15/8340	0.0516192999701215	0.232393999860069	ENSSSCG00000015405/ENSSSCG00000006288	CD36/SELP	2
BP	GO:1903671	negative regulation of sprouting angiogenesis	2/206	15/8340	0.0516192999701215	0.232393999860069	ENSSSCG00000010404/ENSSSCG00000038911	ALOX5/KLF2	2
BP	GO:0021953	central nervous system neuron differentiation	4/206	57/8340	0.051734315452078	0.232393999860069	ENSSSCG00000008749/ENSSSCG00000011642/ENSSSCG00000035077/ENSSSCG00000004576	SLIT2/RYK/INHBA/RORA	4
BP	GO:0071236	cellular response to antibiotic	4/206	57/8340	0.051734315452078	0.232393999860069	ENSSSCG00000039514/ENSSSCG00000032999/ENSSSCG00000039198/ENSSSCG00000038774	ID3/FXN/PCGF2/MAPK13	4
BP	GO:0090276	regulation of peptide hormone secretion	4/206	57/8340	0.051734315452078	0.232393999860069	ENSSSCG00000010404/ENSSSCG00000025729/ENSSSCG00000032438/ENSSSCG00000006215	ALOX5/IRS1/FFAR2/CRH	4
BP	GO:0070304	positive regulation of stress-activated protein kinase signaling cascade	5/206	82/8340	0.0517991915063999	0.232393999860069	ENSSSCG00000007469/ENSSSCG00000007722/ENSSSCG00000016140/ENSSSCG00000026733/ENSSSCG00000004791	PTPN1/NCF1/FZD5/HIPK2/RASGRP1	5
BP	GO:0030336	negative regulation of cell migration	6/206	109/8340	0.0526208473816457	0.235282741586514	ENSSSCG00000008749/ENSSSCG00000005235/ENSSSCG00000038500/ENSSSCG00000012277/ENSSSCG00000007067/ENSSSCG00000017723	SLIT2/KANK1/TRIB1/TIMP1/JAG1/CCL2	6
BP	GO:0070663	regulation of leukocyte proliferation	6/206	109/8340	0.0526208473816457	0.235282741586514	ENSSSCG00000004195/ENSSSCG00000037449/ENSSSCG00000031023/ENSSSCG00000002294/ENSSSCG00000001131/ENSSSCG00000014869	ARG1/CSF1/CD24/ARG2/BTN2A2/LRRC32	6
BP	GO:0051347	positive regulation of transferase activity	11/206	257/8340	0.0535036501775595	0.238826580134907	ENSSSCG00000038929/ENSSSCG00000005457/ENSSSCG00000030535/ENSSSCG00000007469/ENSSSCG00000007722/ENSSSCG00000037449/ENSSSCG00000016140/ENSSSCG00000034087/ENSSSCG00000031023/ENSSSCG00000004791/ENSSSCG00000039862	CEMIP/LPAR1/SNX9/PTPN1/NCF1/CSF1/FZD5/TNFSF15/CD24/RASGRP1/TRIB3	11
BP	GO:0006979	response to oxidative stress	9/206	196/8340	0.0537147178916246	0.239365081244327	ENSSSCG00000010404/ENSSSCG00000015405/ENSSSCG00000007722/ENSSSCG00000022742/ENSSSCG00000032999/ENSSSCG00000039198/ENSSSCG00000005533/ENSSSCG00000038774/ENSSSCG00000036438	ALOX5/CD36/NCF1/PRDX6/FXN/PCGF2/PTGS1/MAPK13/GPX3	9
BP	GO:0006690	icosanoid metabolic process	3/206	35/8340	0.0545119824074929	0.241121427067728	ENSSSCG00000010404/ENSSSCG00000005533/ENSSSCG00000005688	ALOX5/PTGS1/PTGES	3
BP	GO:0019933	cAMP-mediated signaling	3/206	35/8340	0.0545119824074929	0.241121427067728	ENSSSCG00000005423/ENSSSCG00000016929/ENSSSCG00000029990	ABCA1/PDE4D/DEFB1	3
BP	GO:0031663	lipopolysaccharide-mediated signaling pathway	3/206	35/8340	0.0545119824074929	0.241121427067728	ENSSSCG00000038500/ENSSSCG00000017723/ENSSSCG00000001027	TRIB1/CCL2/BMP6	3
BP	GO:0050806	positive regulation of synaptic transmission	3/206	35/8340	0.0545119824074929	0.241121427067728	ENSSSCG00000013119/ENSSSCG00000002268/ENSSSCG00000016233	STX3/AKAP5/SERPINE2	3
BP	GO:0031348	negative regulation of defense response	6/206	110/8340	0.0545643123587341	0.241121427067728	ENSSSCG00000010404/ENSSSCG00000003582/ENSSSCG00000004195/ENSSSCG00000002294/ENSSSCG00000028331/ENSSSCG00000004576	ALOX5/SMPDL3B/ARG1/ARG2/IL1R2/RORA	6
BP	GO:0009792	embryo development ending in birth or egg hatching	13/206	322/8340	0.0555506000841176	0.245070730704432	ENSSSCG00000012583/ENSSSCG00000007031/ENSSSCG00000035357/ENSSSCG00000028741/ENSSSCG00000016140/ENSSSCG00000009148/ENSSSCG00000006132/ENSSSCG00000038911/ENSSSCG00000004092/ENSSSCG00000003513/ENSSSCG00000039198/ENSSSCG00000008606/ENSSSCG00000012967	ACSL4/POLB/BCL2L1/ENSSSCG00000028741/FZD5/LEF1/MMP16/KLF2/MTHFD1L/ECE1/PCGF2/OSR1/FOSL1	13
BP	GO:0046328	regulation of JNK cascade	5/206	84/8340	0.0563830188488431	0.247916695835361	ENSSSCG00000007469/ENSSSCG00000007722/ENSSSCG00000016140/ENSSSCG00000026733/ENSSSCG00000004791	PTPN1/NCF1/FZD5/HIPK2/RASGRP1	5
BP	GO:0050870	positive regulation of T cell activation	5/206	84/8340	0.0563830188488431	0.247916695835361	ENSSSCG00000031023/ENSSSCG00000009148/ENSSSCG00000004791/ENSSSCG00000001131/ENSSSCG00000016832	CD24/LEF1/RASGRP1/BTN2A2/IL7R	5
BP	GO:0044255	cellular lipid metabolic process	17/206	454/8340	0.0564920092798206	0.247983994301302	ENSSSCG00000010554/ENSSSCG00000015334/ENSSSCG00000010404/ENSSSCG00000016223/ENSSSCG00000003582/ENSSSCG00000012583/ENSSSCG00000022742/ENSSSCG00000003839/ENSSSCG00000039896/ENSSSCG00000009231/ENSSSCG00000025729/ENSSSCG00000039862/ENSSSCG00000036785/ENSSSCG00000005533/ENSSSCG00000010475/ENSSSCG00000005688/ENSSSCG00000009233	SCD/PDK4/ALOX5/ACSL3/SMPDL3B/ACSL4/PRDX6/ENSSSCG00000003839/TMEM38B/CDS1/IRS1/TRIB3/MTMR7/PTGS1/CYP26A1/PTGES/GPAT3	17
BP	GO:0001935	endothelial cell proliferation	4/206	59/8340	0.0574197528585049	0.249069492332745	ENSSSCG00000010404/ENSSSCG00000017723/ENSSSCG00000007350/ENSSSCG00000001027	ALOX5/CCL2/PPP1R16B/BMP6	4
BP	GO:0071248	cellular response to metal ion	4/206	59/8340	0.0574197528585049	0.249069492332745	ENSSSCG00000007722/ENSSSCG00000024388/ENSSSCG00000020783/ENSSSCG00000001027	NCF1/BNIP3/SLC41A1/BMP6	4
BP	GO:0001656	metanephros development	2/206	16/8340	0.0580566213711007	0.249069492332745	ENSSSCG00000039514/ENSSSCG00000008606	ID3/OSR1	2
BP	GO:0009164	nucleoside catabolic process	2/206	16/8340	0.0580566213711007	0.249069492332745	ENSSSCG00000021259/ENSSSCG00000030388	CDA/UPP1	2
BP	GO:0010862	positive regulation of pathway-restricted SMAD protein phosphorylation	2/206	16/8340	0.0580566213711007	0.249069492332745	ENSSSCG00000001027/ENSSSCG00000035077	BMP6/INHBA	2
BP	GO:0010955	negative regulation of protein processing	2/206	16/8340	0.0580566213711007	0.249069492332745	ENSSSCG00000016233/ENSSSCG00000028331	SERPINE2/IL1R2	2
BP	GO:0015804	neutral amino acid transport	2/206	16/8340	0.0580566213711007	0.249069492332745	ENSSSCG00000003105/ENSSSCG00000032996	SLC1A5/SLC7A5	2
BP	GO:0032890	regulation of organic acid transport	2/206	16/8340	0.0580566213711007	0.249069492332745	ENSSSCG00000008606/ENSSSCG00000005688	OSR1/PTGES	2
BP	GO:0034381	plasma lipoprotein particle clearance	2/206	16/8340	0.0580566213711007	0.249069492332745	ENSSSCG00000015405/ENSSSCG00000013017	CD36/EHD1	2
BP	GO:0034656	nucleobase-containing small molecule catabolic process	2/206	16/8340	0.0580566213711007	0.249069492332745	ENSSSCG00000021259/ENSSSCG00000030388	CDA/UPP1	2
BP	GO:0050820	positive regulation of coagulation	2/206	16/8340	0.0580566213711007	0.249069492332745	ENSSSCG00000015405/ENSSSCG00000006288	CD36/SELP	2
BP	GO:0060428	lung epithelium development	2/206	16/8340	0.0580566213711007	0.249069492332745	ENSSSCG00000039896/ENSSSCG00000038911	TMEM38B/KLF2	2
BP	GO:0089718	amino acid import across plasma membrane	2/206	16/8340	0.0580566213711007	0.249069492332745	ENSSSCG00000013296/ENSSSCG00000032996	SLC1A2/SLC7A5	2
BP	GO:1903318	negative regulation of protein maturation	2/206	16/8340	0.0580566213711007	0.249069492332745	ENSSSCG00000016233/ENSSSCG00000028331	SERPINE2/IL1R2	2
BP	GO:0002709	regulation of T cell mediated immunity	3/206	36/8340	0.0584244625668882	0.249372430549815	ENSSSCG00000004195/ENSSSCG00000016140/ENSSSCG00000016832	ARG1/FZD5/IL7R	3
BP	GO:0030203	glycosaminoglycan metabolic process	3/206	36/8340	0.0584244625668882	0.249372430549815	ENSSSCG00000038929/ENSSSCG00000005992/ENSSSCG00000011670	CEMIP/SHAS2/PXYLP1	3
BP	GO:0051341	regulation of oxidoreductase activity	3/206	36/8340	0.0584244625668882	0.249372430549815	ENSSSCG00000038320/ENSSSCG00000020864/ENSSSCG00000032999	POR/VDR/FXN	3
BP	GO:0055082	cellular chemical homeostasis	11/206	261/8340	0.0585040722974821	0.249372430549815	ENSSSCG00000006238/ENSSSCG00000038929/ENSSSCG00000032622/ENSSSCG00000015405/ENSSSCG00000031023/ENSSSCG00000020864/ENSSSCG00000039896/ENSSSCG00000020783/ENSSSCG00000032999/ENSSSCG00000016183/ENSSSCG00000001027	CYP7A1/CEMIP/SLC39A14/CD36/CD24/VDR/TMEM38B/SLC41A1/FXN/ENSSSCG00000016183/BMP6	11
BP	GO:0002683	negative regulation of immune system process	10/206	230/8340	0.0586717166620812	0.249659227090813	ENSSSCG00000008749/ENSSSCG00000003582/ENSSSCG00000004195/ENSSSCG00000038500/ENSSSCG00000002294/ENSSSCG00000040208/ENSSSCG00000001131/ENSSSCG00000014869/ENSSSCG00000017723/ENSSSCG00000016832	SLIT2/SMPDL3B/ARG1/TRIB1/ARG2/PAG1/BTN2A2/LRRC32/CCL2/IL7R	10
BP	GO:0042180	cellular ketone metabolic process	5/206	85/8340	0.058759991869126	0.249659227090813	ENSSSCG00000006238/ENSSSCG00000015334/ENSSSCG00000025729/ENSSSCG00000039862/ENSSSCG00000001027	CYP7A1/PDK4/IRS1/TRIB3/BMP6	5
BP	GO:0031214	biomineral tissue development	4/206	60/8340	0.0603832163217645	0.256144829493126	ENSSSCG00000010404/ENSSSCG00000039896/ENSSSCG00000001027/ENSSSCG00000008606	ALOX5/TMEM38B/BMP6/OSR1	4
BP	GO:0070371	ERK1 and ERK2 cascade	6/206	113/8340	0.0606534066707651	0.256879307932024	ENSSSCG00000015405/ENSSSCG00000007469/ENSSSCG00000004791/ENSSSCG00000001131/ENSSSCG00000016322/ENSSSCG00000035372	CD36/PTPN1/RASGRP1/BTN2A2/ACKR3/PSCA	6
BP	GO:0000302	response to reactive oxygen species	5/206	86/8340	0.0611936115383957	0.258753178501811	ENSSSCG00000015405/ENSSSCG00000007722/ENSSSCG00000032999/ENSSSCG00000039198/ENSSSCG00000038774	CD36/NCF1/FXN/PCGF2/MAPK13	5
BP	GO:1900076	regulation of cellular response to insulin stimulus	3/206	37/8340	0.0624658177740365	0.26329143256031	ENSSSCG00000005235/ENSSSCG00000025729/ENSSSCG00000026087	KANK1/IRS1/GKAP1	3
BP	GO:1903670	regulation of sprouting angiogenesis	3/206	37/8340	0.0624658177740365	0.26329143256031	ENSSSCG00000010404/ENSSSCG00000007350/ENSSSCG00000038911	ALOX5/PPP1R16B/KLF2	3
BP	GO:2001243	negative regulation of intrinsic apoptotic signaling pathway	4/206	61/8340	0.0634265493825593	0.26533436921211	ENSSSCG00000007469/ENSSSCG00000035357/ENSSSCG00000027030/ENSSSCG00000016322	PTPN1/BCL2L1/BDKRB2/ACKR3	4
BP	GO:0002695	negative regulation of leukocyte activation	5/206	87/8340	0.063683790388724	0.26533436921211	ENSSSCG00000004195/ENSSSCG00000002294/ENSSSCG00000040208/ENSSSCG00000001131/ENSSSCG00000014869	ARG1/ARG2/PAG1/BTN2A2/LRRC32	5
BP	GO:0002707	negative regulation of lymphocyte mediated immunity	2/206	17/8340	0.0647548177223358	0.26533436921211	ENSSSCG00000004195/ENSSSCG00000016832	ARG1/IL7R	2
BP	GO:0002828	regulation of type 2 immune response	2/206	17/8340	0.0647548177223358	0.26533436921211	ENSSSCG00000004195/ENSSSCG00000002294	ARG1/ARG2	2
BP	GO:0014015	positive regulation of gliogenesis	2/206	17/8340	0.0647548177223358	0.26533436921211	ENSSSCG00000037449/ENSSSCG00000016233	CSF1/SERPINE2	2
BP	GO:0021575	hindbrain morphogenesis	2/206	17/8340	0.0647548177223358	0.26533436921211	ENSSSCG00000016233/ENSSSCG00000004576	SERPINE2/RORA	2
BP	GO:0021587	cerebellum morphogenesis	2/206	17/8340	0.0647548177223358	0.26533436921211	ENSSSCG00000016233/ENSSSCG00000004576	SERPINE2/RORA	2
BP	GO:0031076	embryonic camera-type eye development	2/206	17/8340	0.0647548177223358	0.26533436921211	ENSSSCG00000016140/ENSSSCG00000026733	FZD5/HIPK2	2
BP	GO:0032350	regulation of hormone metabolic process	2/206	17/8340	0.0647548177223358	0.26533436921211	ENSSSCG00000020864/ENSSSCG00000001027	VDR/BMP6	2
BP	GO:0032941	secretion by tissue	2/206	17/8340	0.0647548177223358	0.26533436921211	ENSSSCG00000004420/ENSSSCG00000040207	TRAF3IP2/P2RY2	2
BP	GO:0042119	neutrophil activation	2/206	17/8340	0.0647548177223358	0.26533436921211	ENSSSCG00000004420/ENSSSCG00000008953	TRAF3IP2/CXCL8	2
BP	GO:0043090	amino acid import	2/206	17/8340	0.0647548177223358	0.26533436921211	ENSSSCG00000013296/ENSSSCG00000032996	SLC1A2/SLC7A5	2
BP	GO:0050879	multicellular organismal movement	2/206	17/8340	0.0647548177223358	0.26533436921211	ENSSSCG00000039947/ENSSSCG00000026733	KCNJ2/HIPK2	2
BP	GO:0050881	musculoskeletal movement	2/206	17/8340	0.0647548177223358	0.26533436921211	ENSSSCG00000039947/ENSSSCG00000026733	KCNJ2/HIPK2	2
BP	GO:0071300	cellular response to retinoic acid	2/206	17/8340	0.0647548177223358	0.26533436921211	ENSSSCG00000005423/ENSSSCG00000008606	ABCA1/OSR1	2
BP	GO:0071514	genetic imprinting	2/206	17/8340	0.0647548177223358	0.26533436921211	ENSSSCG00000028741/ENSSSCG00000007505	ENSSSCG00000028741/CTCFL	2
BP	GO:0072132	mesenchyme morphogenesis	2/206	17/8340	0.0647548177223358	0.26533436921211	ENSSSCG00000009148/ENSSSCG00000008606	LEF1/OSR1	2
BP	GO:1903428	positive regulation of reactive oxygen species biosynthetic process	2/206	17/8340	0.0647548177223358	0.26533436921211	ENSSSCG00000015405/ENSSSCG00000038911	CD36/KLF2	2
BP	GO:0032496	response to lipopolysaccharide	6/206	115/8340	0.0649289147636818	0.265636533816794	ENSSSCG00000005423/ENSSSCG00000015405/ENSSSCG00000038500/ENSSSCG00000008953/ENSSSCG00000017723/ENSSSCG00000001027	ABCA1/CD36/TRIB1/CXCL8/CCL2/BMP6	6
BP	GO:0071900	regulation of protein serine/threonine kinase activity	9/206	204/8340	0.0657656902599722	0.268644725490967	ENSSSCG00000038929/ENSSSCG00000005457/ENSSSCG00000007469/ENSSSCG00000038500/ENSSSCG00000016140/ENSSSCG00000034087/ENSSSCG00000031023/ENSSSCG00000004791/ENSSSCG00000039862	CEMIP/LPAR1/PTPN1/TRIB1/FZD5/TNFSF15/CD24/RASGRP1/TRIB3	9
BP	GO:0006855	drug transmembrane transport	3/206	38/8340	0.0666336543755481	0.270106099742842	ENSSSCG00000008550/ENSSSCG00000013296/ENSSSCG00000032996	SLC5A6/SLC1A2/SLC7A5	3
BP	GO:0007043	cell-cell junction assembly	3/206	38/8340	0.0666336543755481	0.270106099742842	ENSSSCG00000016140/ENSSSCG00000000601/ENSSSCG00000027206	FZD5/PTPRO/PARD6B	3
BP	GO:0050954	sensory perception of mechanical stimulus	3/206	38/8340	0.0666336543755481	0.270106099742842	ENSSSCG00000038929/ENSSSCG00000036423/ENSSSCG00000016233	CEMIP/CCDC50/SERPINE2	3
BP	GO:0070167	regulation of biomineral tissue development	3/206	38/8340	0.0666336543755481	0.270106099742842	ENSSSCG00000010404/ENSSSCG00000001027/ENSSSCG00000008606	ALOX5/BMP6/OSR1	3
BP	GO:0070227	lymphocyte apoptotic process	3/206	38/8340	0.0666336543755481	0.270106099742842	ENSSSCG00000004420/ENSSSCG00000002294/ENSSSCG00000016832	TRAF3IP2/ARG2/IL7R	3
BP	GO:0018108	peptidyl-tyrosine phosphorylation	6/206	116/8340	0.0671315581866323	0.270879930670756	ENSSSCG00000015405/ENSSSCG00000007469/ENSSSCG00000007722/ENSSSCG00000003839/ENSSSCG00000009997/ENSSSCG00000001027	CD36/PTPN1/NCF1/ENSSSCG00000003839/OSM/BMP6	6
BP	GO:0030900	forebrain development	6/206	116/8340	0.0671315581866323	0.270879930670756	ENSSSCG00000008749/ENSSSCG00000015444/ENSSSCG00000009148/ENSSSCG00000011642/ENSSSCG00000013296/ENSSSCG00000035077	SLIT2/LAMB1/LEF1/RYK/SLC1A2/INHBA	6
BP	GO:2000146	negative regulation of cell motility	6/206	116/8340	0.0671315581866323	0.270879930670756	ENSSSCG00000008749/ENSSSCG00000005235/ENSSSCG00000038500/ENSSSCG00000012277/ENSSSCG00000007067/ENSSSCG00000017723	SLIT2/KANK1/TRIB1/TIMP1/JAG1/CCL2	6
BP	GO:0000910	cytokinesis	5/206	89/8340	0.068833308105347	0.275446339611014	ENSSSCG00000030535/ENSSSCG00000035357/ENSSSCG00000040786/ENSSSCG00000010863/ENSSSCG00000011379	SNX9/BCL2L1/SPTBN1/AHCTF1/KLHDC8B	5
BP	GO:0002250	adaptive immune response	7/206	146/8340	0.0695624907682719	0.275446339611014	ENSSSCG00000004195/ENSSSCG00000004420/ENSSSCG00000016140/ENSSSCG00000009148/ENSSSCG00000007067/ENSSSCG00000016832/ENSSSCG00000004576	ARG1/TRAF3IP2/FZD5/LEF1/JAG1/IL7R/RORA	7
BP	GO:0071453	cellular response to oxygen levels	4/206	63/8340	0.0697505578229821	0.275446339611014	ENSSSCG00000024388/ENSSSCG00000017513/ENSSSCG00000040337/ENSSSCG00000004576	BNIP3/NPEPPS/AK4/RORA	4
BP	GO:0001933	negative regulation of protein phosphorylation	9/206	207/8340	0.0706931208957735	0.275446339611014	ENSSSCG00000008749/ENSSSCG00000007469/ENSSSCG00000038500/ENSSSCG00000003839/ENSSSCG00000001131/ENSSSCG00000027030/ENSSSCG00000039862/ENSSSCG00000000601/ENSSSCG00000035372	SLIT2/PTPN1/TRIB1/ENSSSCG00000003839/BTN2A2/BDKRB2/TRIB3/PTPRO/PSCA	9
BP	GO:0007188	adenylate cyclase-modulating G-protein coupled receptor signaling pathway	3/206	39/8340	0.0709254640069437	0.275446339611014	ENSSSCG00000005423/ENSSSCG00000005457/ENSSSCG00000002268	ABCA1/LPAR1/AKAP5	3
BP	GO:0019217	regulation of fatty acid metabolic process	3/206	39/8340	0.0709254640069437	0.275446339611014	ENSSSCG00000015334/ENSSSCG00000025729/ENSSSCG00000039862	PDK4/IRS1/TRIB3	3
BP	GO:0032922	circadian regulation of gene expression	3/206	39/8340	0.0709254640069437	0.275446339611014	ENSSSCG00000036136/ENSSSCG00000021038/ENSSSCG00000004576	BHLHE40/NRIP1/RORA	3
BP	GO:0033077	T cell differentiation in thymus	3/206	39/8340	0.0709254640069437	0.275446339611014	ENSSSCG00000016140/ENSSSCG00000004791/ENSSSCG00000016832	FZD5/RASGRP1/IL7R	3
BP	GO:0035282	segmentation	3/206	39/8340	0.0709254640069437	0.275446339611014	ENSSSCG00000016140/ENSSSCG00000009148/ENSSSCG00000008606	FZD5/LEF1/OSR1	3
BP	GO:0042133	neurotransmitter metabolic process	3/206	39/8340	0.0709254640069437	0.275446339611014	ENSSSCG00000015405/ENSSSCG00000038911/ENSSSCG00000004576	CD36/KLF2/RORA	3
BP	GO:0043207	response to external biotic stimulus	14/206	368/8340	0.0713382071594733	0.275446339611014	ENSSSCG00000005423/ENSSSCG00000015405/ENSSSCG00000024388/ENSSSCG00000004195/ENSSSCG00000035357/ENSSSCG00000038500/ENSSSCG00000004420/ENSSSCG00000016140/ENSSSCG00000008953/ENSSSCG00000002294/ENSSSCG00000017723/ENSSSCG00000016832/ENSSSCG00000001027/ENSSSCG00000029990	ABCA1/CD36/BNIP3/ARG1/BCL2L1/TRIB1/TRAF3IP2/FZD5/CXCL8/ARG2/CCL2/IL7R/BMP6/DEFB1	14
BP	GO:0051707	response to other organism	14/206	368/8340	0.0713382071594733	0.275446339611014	ENSSSCG00000005423/ENSSSCG00000015405/ENSSSCG00000024388/ENSSSCG00000004195/ENSSSCG00000035357/ENSSSCG00000038500/ENSSSCG00000004420/ENSSSCG00000016140/ENSSSCG00000008953/ENSSSCG00000002294/ENSSSCG00000017723/ENSSSCG00000016832/ENSSSCG00000001027/ENSSSCG00000029990	ABCA1/CD36/BNIP3/ARG1/BCL2L1/TRIB1/TRAF3IP2/FZD5/CXCL8/ARG2/CCL2/IL7R/BMP6/DEFB1	14
BP	GO:0007623	circadian rhythm	5/206	90/8340	0.0714923059738833	0.275446339611014	ENSSSCG00000036136/ENSSSCG00000021038/ENSSSCG00000009592/ENSSSCG00000039514/ENSSSCG00000004576	BHLHE40/NRIP1/NFIL3/ID3/RORA	5
BP	GO:0002449	lymphocyte mediated immunity	6/206	118/8340	0.0716665227424408	0.275446339611014	ENSSSCG00000004195/ENSSSCG00000004420/ENSSSCG00000016140/ENSSSCG00000007067/ENSSSCG00000004791/ENSSSCG00000016832	ARG1/TRAF3IP2/FZD5/JAG1/RASGRP1/IL7R	6
BP	GO:0018212	peptidyl-tyrosine modification	6/206	118/8340	0.0716665227424408	0.275446339611014	ENSSSCG00000015405/ENSSSCG00000007469/ENSSSCG00000007722/ENSSSCG00000003839/ENSSSCG00000009997/ENSSSCG00000001027	CD36/PTPN1/NCF1/ENSSSCG00000003839/OSM/BMP6	6
BP	GO:0002028	regulation of sodium ion transport	2/206	18/8340	0.071697214957306	0.275446339611014	ENSSSCG00000016233/ENSSSCG00000008606	SERPINE2/OSR1	2
BP	GO:0002369	T cell cytokine production	2/206	18/8340	0.071697214957306	0.275446339611014	ENSSSCG00000004195/ENSSSCG00000016140	ARG1/FZD5	2
BP	GO:0002724	regulation of T cell cytokine production	2/206	18/8340	0.071697214957306	0.275446339611014	ENSSSCG00000004195/ENSSSCG00000016140	ARG1/FZD5	2
BP	GO:0006213	pyrimidine nucleoside metabolic process	2/206	18/8340	0.071697214957306	0.275446339611014	ENSSSCG00000021259/ENSSSCG00000030388	CDA/UPP1	2
BP	GO:0032365	intracellular lipid transport	2/206	18/8340	0.071697214957306	0.275446339611014	ENSSSCG00000005423/ENSSSCG00000027745	ABCA1/ABCG1	2
BP	GO:0032373	positive regulation of sterol transport	2/206	18/8340	0.071697214957306	0.275446339611014	ENSSSCG00000005423/ENSSSCG00000039703	ABCA1/EEPD1	2
BP	GO:0032376	positive regulation of cholesterol transport	2/206	18/8340	0.071697214957306	0.275446339611014	ENSSSCG00000005423/ENSSSCG00000039703	ABCA1/EEPD1	2
BP	GO:0042092	type 2 immune response	2/206	18/8340	0.071697214957306	0.275446339611014	ENSSSCG00000004195/ENSSSCG00000002294	ARG1/ARG2	2
BP	GO:0043243	positive regulation of protein complex disassembly	2/206	18/8340	0.071697214957306	0.275446339611014	ENSSSCG00000024388/ENSSSCG00000007085	BNIP3/DSTN	2
BP	GO:0046131	pyrimidine ribonucleoside metabolic process	2/206	18/8340	0.071697214957306	0.275446339611014	ENSSSCG00000021259/ENSSSCG00000030388	CDA/UPP1	2
BP	GO:0046326	positive regulation of glucose import	2/206	18/8340	0.071697214957306	0.275446339611014	ENSSSCG00000025729/ENSSSCG00000013296	IRS1/SLC1A2	2
BP	GO:0046717	acid secretion	2/206	18/8340	0.071697214957306	0.275446339611014	ENSSSCG00000027030/ENSSSCG00000005688	BDKRB2/PTGES	2
BP	GO:0051180	vitamin transport	2/206	18/8340	0.071697214957306	0.275446339611014	ENSSSCG00000022925/ENSSSCG00000008550	ENSSSCG00000022925/SLC5A6	2
BP	GO:0060350	endochondral bone morphogenesis	2/206	18/8340	0.071697214957306	0.275446339611014	ENSSSCG00000006132/ENSSSCG00000001027	MMP16/BMP6	2
BP	GO:0061971	replacement bone morphogenesis	2/206	18/8340	0.071697214957306	0.275446339611014	ENSSSCG00000006132/ENSSSCG00000001027	MMP16/BMP6	2
BP	GO:0098659	inorganic cation import across plasma membrane	2/206	18/8340	0.071697214957306	0.275446339611014	ENSSSCG00000032622/ENSSSCG00000039947	SLC39A14/KCNJ2	2
BP	GO:0099587	inorganic ion import across plasma membrane	2/206	18/8340	0.071697214957306	0.275446339611014	ENSSSCG00000032622/ENSSSCG00000039947	SLC39A14/KCNJ2	2
BP	GO:1902230	negative regulation of intrinsic apoptotic signaling pathway in response to DNA damage	2/206	18/8340	0.071697214957306	0.275446339611014	ENSSSCG00000035357/ENSSSCG00000016322	BCL2L1/ACKR3	2
BP	GO:0007420	brain development	9/206	208/8340	0.0723855762863734	0.277687855695696	ENSSSCG00000008749/ENSSSCG00000015444/ENSSSCG00000017797/ENSSSCG00000009148/ENSSSCG00000011642/ENSSSCG00000013296/ENSSSCG00000016233/ENSSSCG00000035077/ENSSSCG00000004576	SLIT2/LAMB1/SLC6A4/LEF1/RYK/SLC1A2/SERPINE2/INHBA/RORA	9
BP	GO:0090257	regulation of muscle system process	4/206	64/8340	0.073029947057127	0.279350100954068	ENSSSCG00000005981/ENSSSCG00000031769/ENSSSCG00000039947/ENSSSCG00000039896	FBXO32/CTTN/KCNJ2/TMEM38B	4
BP	GO:1901657	glycosyl compound metabolic process	4/206	64/8340	0.073029947057127	0.279350100954068	ENSSSCG00000021259/ENSSSCG00000040337/ENSSSCG00000030388/ENSSSCG00000008902	CDA/AK4/UPP1/PPAT	4
BP	GO:0006897	endocytosis	11/206	272/8340	0.0738222144811481	0.28197316267186	ENSSSCG00000005423/ENSSSCG00000030535/ENSSSCG00000015405/ENSSSCG00000007469/ENSSSCG00000030623/ENSSSCG00000008953/ENSSSCG00000002412/ENSSSCG00000013017/ENSSSCG00000004478/ENSSSCG00000016322/ENSSSCG00000008282	ABCA1/SNX9/CD36/PTPN1/XKR8/CXCL8/STON2/EHD1/MYO6/ACKR3/WDR54	11
BP	GO:0002790	peptide secretion	6/206	119/8340	0.0739987459654567	0.282240173732801	ENSSSCG00000005423/ENSSSCG00000010404/ENSSSCG00000027745/ENSSSCG00000025729/ENSSSCG00000032438/ENSSSCG00000006215	ABCA1/ALOX5/ABCG1/IRS1/FFAR2/CRH	6
BP	GO:0010038	response to metal ion	5/206	91/8340	0.0742071821485787	0.282627929708328	ENSSSCG00000007722/ENSSSCG00000024388/ENSSSCG00000020783/ENSSSCG00000032999/ENSSSCG00000001027	NCF1/BNIP3/SLC41A1/FXN/BMP6	5
BP	GO:0002444	myeloid leukocyte mediated immunity	3/206	40/8340	0.0753386343557021	0.284481262681232	ENSSSCG00000004195/ENSSSCG00000004420/ENSSSCG00000004791	ARG1/TRAF3IP2/RASGRP1	3
BP	GO:0007187	G-protein coupled receptor signaling pathway, coupled to cyclic nucleotide second messenger	3/206	40/8340	0.0753386343557021	0.284481262681232	ENSSSCG00000005423/ENSSSCG00000005457/ENSSSCG00000002268	ABCA1/LPAR1/AKAP5	3
BP	GO:0010469	regulation of signaling receptor activity	3/206	40/8340	0.0753386343557021	0.284481262681232	ENSSSCG00000007722/ENSSSCG00000006215/ENSSSCG00000035372	NCF1/CRH/PSCA	3
BP	GO:0070301	cellular response to hydrogen peroxide	3/206	40/8340	0.0753386343557021	0.284481262681232	ENSSSCG00000032999/ENSSSCG00000039198/ENSSSCG00000038774	FXN/PCGF2/MAPK13	3
BP	GO:0098742	cell-cell adhesion via plasma-membrane adhesion molecules	3/206	40/8340	0.0753386343557021	0.284481262681232	ENSSSCG00000021206/ENSSSCG00000006287/ENSSSCG00000006288	IL1RAP/SELL/SELP	3
BP	GO:1990266	neutrophil migration	3/206	40/8340	0.0753386343557021	0.284481262681232	ENSSSCG00000008749/ENSSSCG00000008953/ENSSSCG00000016183	SLIT2/CXCL8/ENSSSCG00000016183	3
BP	GO:0044282	small molecule catabolic process	7/206	149/8340	0.0757459631015797	0.285427838084686	ENSSSCG00000006238/ENSSSCG00000038929/ENSSSCG00000021259/ENSSSCG00000036865/ENSSSCG00000025729/ENSSSCG00000030388/ENSSSCG00000010475	CYP7A1/CEMIP/CDA/SDS/IRS1/UPP1/CYP26A1	7
BP	GO:0007276	gamete generation	9/206	210/8340	0.0758456932245122	0.285427838084686	ENSSSCG00000035357/ENSSSCG00000028741/ENSSSCG00000021038/ENSSSCG00000007800/ENSSSCG00000012967/ENSSSCG00000035077/ENSSSCG00000005589/ENSSSCG00000029990/ENSSSCG00000007505	BCL2L1/ENSSSCG00000028741/NRIP1/SEPTIN1/FOSL1/INHBA/NR6A1/DEFB1/CTCFL	9
BP	GO:0009628	response to abiotic stimulus	15/206	405/8340	0.0759128062000828	0.285427838084686	ENSSSCG00000036136/ENSSSCG00000024388/ENSSSCG00000017513/ENSSSCG00000035357/ENSSSCG00000040337/ENSSSCG00000031023/ENSSSCG00000012277/ENSSSCG00000027030/ENSSSCG00000013296/ENSSSCG00000007032/ENSSSCG00000001963/ENSSSCG00000016233/ENSSSCG00000038774/ENSSSCG00000024591/ENSSSCG00000004576	BHLHE40/BNIP3/NPEPPS/BCL2L1/AK4/CD24/TIMP1/BDKRB2/SLC1A2/PLAT/EGLN3/SERPINE2/MAPK13/ETV1/RORA	15
BP	GO:0001654	eye development	6/206	120/8340	0.0763740329755584	0.286395794659486	ENSSSCG00000016140/ENSSSCG00000026733/ENSSSCG00000025588/ENSSSCG00000007067/ENSSSCG00000001027/ENSSSCG00000035077	FZD5/HIPK2/FJX1/JAG1/BMP6/INHBA	6
BP	GO:1901136	carbohydrate derivative catabolic process	4/206	65/8340	0.0763866380920276	0.286395794659486	ENSSSCG00000038929/ENSSSCG00000021259/ENSSSCG00000016929/ENSSSCG00000030388	CEMIP/CDA/PDE4D/UPP1	4
BP	GO:0040017	positive regulation of locomotion	10/206	242/8340	0.0767992715261513	0.287390600923391	ENSSSCG00000038929/ENSSSCG00000008749/ENSSSCG00000015444/ENSSSCG00000013119/ENSSSCG00000037449/ENSSSCG00000008953/ENSSSCG00000009148/ENSSSCG00000005992/ENSSSCG00000029990/ENSSSCG00000006288	CEMIP/SLIT2/LAMB1/STX3/CSF1/CXCL8/LEF1/SHAS2/DEFB1/SELP	10
BP	GO:0034612	response to tumor necrosis factor	5/206	92/8340	0.0769776864581353	0.287390600923391	ENSSSCG00000004420/ENSSSCG00000008953/ENSSSCG00000005992/ENSSSCG00000017723/ENSSSCG00000004576	TRAF3IP2/CXCL8/SHAS2/CCL2/RORA	5
BP	GO:0060485	mesenchyme development	5/206	92/8340	0.0769776864581353	0.287390600923391	ENSSSCG00000009477/ENSSSCG00000009148/ENSSSCG00000005992/ENSSSCG00000007067/ENSSSCG00000008606	EDNRB/LEF1/SHAS2/JAG1/OSR1	5
BP	GO:0001775	cell activation	16/206	441/8340	0.0787037732137155	0.289145508785081	ENSSSCG00000004195/ENSSSCG00000004420/ENSSSCG00000016140/ENSSSCG00000008953/ENSSSCG00000031023/ENSSSCG00000002294/ENSSSCG00000009592/ENSSSCG00000009148/ENSSSCG00000040208/ENSSSCG00000004791/ENSSSCG00000001131/ENSSSCG00000014869/ENSSSCG00000016832/ENSSSCG00000016233/ENSSSCG00000006288/ENSSSCG00000004576	ARG1/TRAF3IP2/FZD5/CXCL8/CD24/ARG2/NFIL3/LEF1/PAG1/RASGRP1/BTN2A2/LRRC32/IL7R/SERPINE2/SELP/RORA	16
BP	GO:0001912	positive regulation of leukocyte mediated cytotoxicity	2/206	19/8340	0.0788677965027687	0.289145508785081	ENSSSCG00000004195/ENSSSCG00000004791	ARG1/RASGRP1	2
BP	GO:0002548	monocyte chemotaxis	2/206	19/8340	0.0788677965027687	0.289145508785081	ENSSSCG00000017723/ENSSSCG00000000601	CCL2/PTPRO	2
BP	GO:0006024	glycosaminoglycan biosynthetic process	2/206	19/8340	0.0788677965027687	0.289145508785081	ENSSSCG00000005992/ENSSSCG00000011670	SHAS2/PXYLP1	2
BP	GO:0007405	neuroblast proliferation	2/206	19/8340	0.0788677965027687	0.289145508785081	ENSSSCG00000009148/ENSSSCG00000009045	LEF1/HHIP	2
BP	GO:0010874	regulation of cholesterol efflux	2/206	19/8340	0.0788677965027687	0.289145508785081	ENSSSCG00000005423/ENSSSCG00000039703	ABCA1/EEPD1	2
BP	GO:0032768	regulation of monooxygenase activity	2/206	19/8340	0.0788677965027687	0.289145508785081	ENSSSCG00000038320/ENSSSCG00000020864	POR/VDR	2
BP	GO:0035987	endodermal cell differentiation	2/206	19/8340	0.0788677965027687	0.289145508785081	ENSSSCG00000015444/ENSSSCG00000035077	LAMB1/INHBA	2
BP	GO:0042398	cellular modified amino acid biosynthetic process	2/206	19/8340	0.0788677965027687	0.289145508785081	ENSSSCG00000013296/ENSSSCG00000004092	SLC1A2/MTHFD1L	2
BP	GO:0060443	mammary gland morphogenesis	2/206	19/8340	0.0788677965027687	0.289145508785081	ENSSSCG00000037449/ENSSSCG00000020864	CSF1/VDR	2
BP	GO:0070229	negative regulation of lymphocyte apoptotic process	2/206	19/8340	0.0788677965027687	0.289145508785081	ENSSSCG00000002294/ENSSSCG00000016832	ARG2/IL7R	2
BP	GO:0071634	regulation of transforming growth factor beta production	2/206	19/8340	0.0788677965027687	0.289145508785081	ENSSSCG00000031023/ENSSSCG00000014869	CD24/LRRC32	2
BP	GO:0098869	cellular oxidant detoxification	2/206	19/8340	0.0788677965027687	0.289145508785081	ENSSSCG00000015405/ENSSSCG00000022742	CD36/PRDX6	2
BP	GO:0019725	cellular homeostasis	12/206	308/8340	0.0791989701203842	0.289216287247546	ENSSSCG00000006238/ENSSSCG00000038929/ENSSSCG00000032622/ENSSSCG00000015405/ENSSSCG00000031023/ENSSSCG00000020864/ENSSSCG00000039896/ENSSSCG00000020783/ENSSSCG00000032999/ENSSSCG00000016183/ENSSSCG00000000843/ENSSSCG00000001027	CYP7A1/CEMIP/SLC39A14/CD36/CD24/VDR/TMEM38B/SLC41A1/FXN/ENSSSCG00000016183/TXNRD1/BMP6	12
BP	GO:0030098	lymphocyte differentiation	8/206	181/8340	0.0793896031714993	0.289216287247546	ENSSSCG00000004420/ENSSSCG00000016140/ENSSSCG00000009592/ENSSSCG00000009148/ENSSSCG00000004791/ENSSSCG00000001131/ENSSSCG00000016832/ENSSSCG00000004576	TRAF3IP2/FZD5/NFIL3/LEF1/RASGRP1/BTN2A2/IL7R/RORA	8
BP	GO:0033500	carbohydrate homeostasis	5/206	93/8340	0.0798035379489486	0.289216287247546	ENSSSCG00000006238/ENSSSCG00000015334/ENSSSCG00000010404/ENSSSCG00000032622/ENSSSCG00000032438	CYP7A1/PDK4/ALOX5/SLC39A14/FFAR2	5
BP	GO:0042593	glucose homeostasis	5/206	93/8340	0.0798035379489486	0.289216287247546	ENSSSCG00000006238/ENSSSCG00000015334/ENSSSCG00000010404/ENSSSCG00000032622/ENSSSCG00000032438	CYP7A1/PDK4/ALOX5/SLC39A14/FFAR2	5
BP	GO:0043406	positive regulation of MAP kinase activity	5/206	93/8340	0.0798035379489486	0.289216287247546	ENSSSCG00000005457/ENSSSCG00000007469/ENSSSCG00000016140/ENSSSCG00000031023/ENSSSCG00000004791	LPAR1/PTPN1/FZD5/CD24/RASGRP1	5
BP	GO:0009743	response to carbohydrate	4/206	66/8340	0.07981984506427	0.289216287247546	ENSSSCG00000006238/ENSSSCG00000032622/ENSSSCG00000039651/ENSSSCG00000038774	CYP7A1/SLC39A14/SLC2A5/MAPK13	4
BP	GO:0071241	cellular response to inorganic substance	4/206	66/8340	0.07981984506427	0.289216287247546	ENSSSCG00000007722/ENSSSCG00000024388/ENSSSCG00000020783/ENSSSCG00000001027	NCF1/BNIP3/SLC41A1/BMP6	4
BP	GO:0006941	striated muscle contraction	3/206	41/8340	0.0798704593796586	0.289216287247546	ENSSSCG00000039947/ENSSSCG00000002294/ENSSSCG00000039896	KCNJ2/ARG2/TMEM38B	3
BP	GO:1903573	negative regulation of response to endoplasmic reticulum stress	3/206	41/8340	0.0798704593796586	0.289216287247546	ENSSSCG00000010404/ENSSSCG00000007469/ENSSSCG00000035357	ALOX5/PTPN1/BCL2L1	3
BP	GO:0043900	regulation of multi-organism process	9/206	213/8340	0.0812242753809415	0.29371674444447	ENSSSCG00000004195/ENSSSCG00000038500/ENSSSCG00000004420/ENSSSCG00000008953/ENSSSCG00000002294/ENSSSCG00000009148/ENSSSCG00000012277/ENSSSCG00000001027/ENSSSCG00000035077	ARG1/TRIB1/TRAF3IP2/CXCL8/ARG2/LEF1/TIMP1/BMP6/INHBA	9
BP	GO:0007417	central nervous system development	11/206	277/8340	0.0815596969058248	0.294527309290202	ENSSSCG00000008749/ENSSSCG00000015444/ENSSSCG00000003839/ENSSSCG00000017797/ENSSSCG00000009148/ENSSSCG00000039514/ENSSSCG00000011642/ENSSSCG00000013296/ENSSSCG00000016233/ENSSSCG00000035077/ENSSSCG00000004576	SLIT2/LAMB1/ENSSSCG00000003839/SLC6A4/LEF1/ID3/RYK/SLC1A2/SERPINE2/INHBA/RORA	11
BP	GO:0040007	growth	13/206	343/8340	0.0822153206569066	0.296087011943989	ENSSSCG00000008749/ENSSSCG00000021259/ENSSSCG00000035357/ENSSSCG00000037449/ENSSSCG00000024001/ENSSSCG00000017797/ENSSSCG00000039896/ENSSSCG00000032999/ENSSSCG00000011642/ENSSSCG00000013296/ENSSSCG00000038911/ENSSSCG00000016233/ENSSSCG00000035077	SLIT2/CDA/BCL2L1/CSF1/PLXNA1/SLC6A4/TMEM38B/FXN/RYK/SLC1A2/KLF2/SERPINE2/INHBA	13
BP	GO:0046649	lymphocyte activation	13/206	343/8340	0.0822153206569066	0.296087011943989	ENSSSCG00000004195/ENSSSCG00000004420/ENSSSCG00000016140/ENSSSCG00000031023/ENSSSCG00000002294/ENSSSCG00000009592/ENSSSCG00000009148/ENSSSCG00000040208/ENSSSCG00000004791/ENSSSCG00000001131/ENSSSCG00000014869/ENSSSCG00000016832/ENSSSCG00000004576	ARG1/TRAF3IP2/FZD5/CD24/ARG2/NFIL3/LEF1/PAG1/RASGRP1/BTN2A2/LRRC32/IL7R/RORA	13
BP	GO:0050728	negative regulation of inflammatory response	4/206	67/8340	0.0833287290436816	0.299689056764436	ENSSSCG00000010404/ENSSSCG00000003582/ENSSSCG00000028331/ENSSSCG00000004576	ALOX5/SMPDL3B/IL1R2/RORA	4
BP	GO:0070838	divalent metal ion transport	7/206	153/8340	0.0844787119603358	0.301915709056288	ENSSSCG00000038929/ENSSSCG00000032622/ENSSSCG00000039947/ENSSSCG00000020864/ENSSSCG00000039896/ENSSSCG00000020783/ENSSSCG00000017723	CEMIP/SLC39A14/KCNJ2/VDR/TMEM38B/SLC41A1/CCL2	7
BP	GO:0072511	divalent inorganic cation transport	7/206	153/8340	0.0844787119603358	0.301915709056288	ENSSSCG00000038929/ENSSSCG00000032622/ENSSSCG00000039947/ENSSSCG00000020864/ENSSSCG00000039896/ENSSSCG00000020783/ENSSSCG00000017723	CEMIP/SLC39A14/KCNJ2/VDR/TMEM38B/SLC41A1/CCL2	7
BP	GO:0006022	aminoglycan metabolic process	3/206	42/8340	0.0845181490029125	0.301915709056288	ENSSSCG00000038929/ENSSSCG00000005992/ENSSSCG00000011670	CEMIP/SHAS2/PXYLP1	3
BP	GO:0007266	Rho protein signal transduction	3/206	42/8340	0.0845181490029125	0.301915709056288	ENSSSCG00000005423/ENSSSCG00000005457/ENSSSCG00000005235	ABCA1/LPAR1/KANK1	3
BP	GO:0055072	iron ion homeostasis	3/206	42/8340	0.0845181490029125	0.301915709056288	ENSSSCG00000032622/ENSSSCG00000032999/ENSSSCG00000001027	SLC39A14/FXN/BMP6	3
BP	GO:0002791	regulation of peptide secretion	5/206	95/8340	0.0856200085736111	0.301993223169309	ENSSSCG00000010404/ENSSSCG00000027745/ENSSSCG00000025729/ENSSSCG00000032438/ENSSSCG00000006215	ALOX5/ABCG1/IRS1/FFAR2/CRH	5
BP	GO:0001541	ovarian follicle development	2/206	20/8340	0.086251181230071	0.301993223169309	ENSSSCG00000035357/ENSSSCG00000035077	BCL2L1/INHBA	2
BP	GO:0001706	endoderm formation	2/206	20/8340	0.086251181230071	0.301993223169309	ENSSSCG00000015444/ENSSSCG00000035077	LAMB1/INHBA	2
BP	GO:0002823	negative regulation of adaptive immune response based on somatic recombination of immune receptors built from immunoglobulin superfamily domains	2/206	20/8340	0.086251181230071	0.301993223169309	ENSSSCG00000004195/ENSSSCG00000016832	ARG1/IL7R	2
BP	GO:0015696	ammonium transport	2/206	20/8340	0.086251181230071	0.301993223169309	ENSSSCG00000017797/ENSSSCG00000004039	SLC6A4/SLC22A3	2
BP	GO:0021795	cerebral cortex cell migration	2/206	20/8340	0.086251181230071	0.301993223169309	ENSSSCG00000008749/ENSSSCG00000015444	SLIT2/LAMB1	2
BP	GO:0031960	response to corticosteroid	2/206	20/8340	0.086251181230071	0.301993223169309	ENSSSCG00000008749/ENSSSCG00000005981	SLIT2/FBXO32	2
BP	GO:0042446	hormone biosynthetic process	2/206	20/8340	0.086251181230071	0.301993223169309	ENSSSCG00000020864/ENSSSCG00000001027	VDR/BMP6	2
BP	GO:0042475	odontogenesis of dentin-containing tooth	2/206	20/8340	0.086251181230071	0.301993223169309	ENSSSCG00000037449/ENSSSCG00000009148	CSF1/LEF1	2
BP	GO:0045879	negative regulation of smoothened signaling pathway	2/206	20/8340	0.086251181230071	0.301993223169309	ENSSSCG00000016233/ENSSSCG00000009045	SERPINE2/HHIP	2
BP	GO:0048701	embryonic cranial skeleton morphogenesis	2/206	20/8340	0.086251181230071	0.301993223169309	ENSSSCG00000006132/ENSSSCG00000004092	MMP16/MTHFD1L	2
BP	GO:0051384	response to glucocorticoid	2/206	20/8340	0.086251181230071	0.301993223169309	ENSSSCG00000008749/ENSSSCG00000005981	SLIT2/FBXO32	2
BP	GO:0071353	cellular response to interleukin-4	2/206	20/8340	0.086251181230071	0.301993223169309	ENSSSCG00000009592/ENSSSCG00000009148	NFIL3/LEF1	2
BP	GO:0071622	regulation of granulocyte chemotaxis	2/206	20/8340	0.086251181230071	0.301993223169309	ENSSSCG00000008749/ENSSSCG00000037449	SLIT2/CSF1	2
BP	GO:1902475	L-alpha-amino acid transmembrane transport	2/206	20/8340	0.086251181230071	0.301993223169309	ENSSSCG00000013296/ENSSSCG00000032996	SLC1A2/SLC7A5	2
BP	GO:0042742	defense response to bacterium	4/206	68/8340	0.0869124002747471	0.303505440009572	ENSSSCG00000015405/ENSSSCG00000002294/ENSSSCG00000016832/ENSSSCG00000029990	CD36/ARG2/IL7R/DEFB1	4
BP	GO:0048771	tissue remodeling	4/206	68/8340	0.0869124002747471	0.303505440009572	ENSSSCG00000015334/ENSSSCG00000020864/ENSSSCG00000012277/ENSSSCG00000007067	PDK4/VDR/TIMP1/JAG1	4
BP	GO:0044092	negative regulation of molecular function	16/206	449/8340	0.0888818125718146	0.308513165807021	ENSSSCG00000013599/ENSSSCG00000015322/ENSSSCG00000032622/ENSSSCG00000036136/ENSSSCG00000007469/ENSSSCG00000038500/ENSSSCG00000004890/ENSSSCG00000009148/ENSSSCG00000012277/ENSSSCG00000002268/ENSSSCG00000039514/ENSSSCG00000039862/ENSSSCG00000000601/ENSSSCG00000016233/ENSSSCG00000008606/ENSSSCG00000002275	ANGPTL4/TFPI2/SLC39A14/BHLHE40/PTPN1/TRIB1/SERPINB2/LEF1/TIMP1/AKAP5/ID3/TRIB3/PTPRO/SERPINE2/OSR1/PPP1R36	16
BP	GO:0006874	cellular calcium ion homeostasis	6/206	125/8340	0.0888924203148882	0.308513165807021	ENSSSCG00000038929/ENSSSCG00000015405/ENSSSCG00000031023/ENSSSCG00000020864/ENSSSCG00000039896/ENSSSCG00000016183	CEMIP/CD36/CD24/VDR/TMEM38B/ENSSSCG00000016183	6
BP	GO:0008589	regulation of smoothened signaling pathway	3/206	43/8340	0.0892788383106076	0.308513165807021	ENSSSCG00000016233/ENSSSCG00000009045/ENSSSCG00000004576	SERPINE2/HHIP/RORA	3
BP	GO:0009119	ribonucleoside metabolic process	3/206	43/8340	0.0892788383106076	0.308513165807021	ENSSSCG00000021259/ENSSSCG00000040337/ENSSSCG00000030388	CDA/AK4/UPP1	3
BP	GO:0030326	embryonic limb morphogenesis	3/206	43/8340	0.0892788383106076	0.308513165807021	ENSSSCG00000009148/ENSSSCG00000003513/ENSSSCG00000008606	LEF1/ECE1/OSR1	3
BP	GO:0032755	positive regulation of interleukin-6 production	3/206	43/8340	0.0892788383106076	0.308513165807021	ENSSSCG00000015405/ENSSSCG00000021206/ENSSSCG00000038774	CD36/IL1RAP/MAPK13	3
BP	GO:0035113	embryonic appendage morphogenesis	3/206	43/8340	0.0892788383106076	0.308513165807021	ENSSSCG00000009148/ENSSSCG00000003513/ENSSSCG00000008606	LEF1/ECE1/OSR1	3
BP	GO:1901264	carbohydrate derivative transport	3/206	43/8340	0.0892788383106076	0.308513165807021	ENSSSCG00000027745/ENSSSCG00000004420/ENSSSCG00000040207	ABCG1/TRAF3IP2/P2RY2	3
BP	GO:0002694	regulation of leukocyte activation	10/206	250/8340	0.0906375181361824	0.312579060452571	ENSSSCG00000004195/ENSSSCG00000031023/ENSSSCG00000002294/ENSSSCG00000009148/ENSSSCG00000040208/ENSSSCG00000004791/ENSSSCG00000001131/ENSSSCG00000014869/ENSSSCG00000016832/ENSSSCG00000004576	ARG1/CD24/ARG2/LEF1/PAG1/RASGRP1/BTN2A2/LRRC32/IL7R/RORA	10
BP	GO:0051249	regulation of lymphocyte activation	9/206	218/8340	0.0906916201086417	0.312579060452571	ENSSSCG00000004195/ENSSSCG00000031023/ENSSSCG00000002294/ENSSSCG00000009148/ENSSSCG00000040208/ENSSSCG00000004791/ENSSSCG00000001131/ENSSSCG00000014869/ENSSSCG00000016832	ARG1/CD24/ARG2/LEF1/PAG1/RASGRP1/BTN2A2/LRRC32/IL7R	9
BP	GO:0098542	defense response to other organism	8/206	187/8340	0.0917114968902636	0.315683136890153	ENSSSCG00000015405/ENSSSCG00000024388/ENSSSCG00000004195/ENSSSCG00000035357/ENSSSCG00000004420/ENSSSCG00000002294/ENSSSCG00000016832/ENSSSCG00000029990	CD36/BNIP3/ARG1/BCL2L1/TRAF3IP2/ARG2/IL7R/DEFB1	8
BP	GO:0002686	negative regulation of leukocyte migration	2/206	21/8340	0.0938326020861928	0.317291359416385	ENSSSCG00000008749/ENSSSCG00000017723	SLIT2/CCL2	2
BP	GO:0006692	prostanoid metabolic process	2/206	21/8340	0.0938326020861928	0.317291359416385	ENSSSCG00000005533/ENSSSCG00000005688	PTGS1/PTGES	2
BP	GO:0006693	prostaglandin metabolic process	2/206	21/8340	0.0938326020861928	0.317291359416385	ENSSSCG00000005533/ENSSSCG00000005688	PTGS1/PTGES	2
BP	GO:0010828	positive regulation of glucose transmembrane transport	2/206	21/8340	0.0938326020861928	0.317291359416385	ENSSSCG00000025729/ENSSSCG00000013296	IRS1/SLC1A2	2
BP	GO:0036230	granulocyte activation	2/206	21/8340	0.0938326020861928	0.317291359416385	ENSSSCG00000004420/ENSSSCG00000008953	TRAF3IP2/CXCL8	2
BP	GO:0042304	regulation of fatty acid biosynthetic process	2/206	21/8340	0.0938326020861928	0.317291359416385	ENSSSCG00000015334/ENSSSCG00000039862	PDK4/TRIB3	2
BP	GO:0060711	labyrinthine layer development	2/206	21/8340	0.0938326020861928	0.317291359416385	ENSSSCG00000016140/ENSSSCG00000009148	FZD5/LEF1	2
BP	GO:0070232	regulation of T cell apoptotic process	2/206	21/8340	0.0938326020861928	0.317291359416385	ENSSSCG00000002294/ENSSSCG00000016832	ARG2/IL7R	2
BP	GO:0070670	response to interleukin-4	2/206	21/8340	0.0938326020861928	0.317291359416385	ENSSSCG00000009592/ENSSSCG00000009148	NFIL3/LEF1	2
BP	GO:0071604	transforming growth factor beta production	2/206	21/8340	0.0938326020861928	0.317291359416385	ENSSSCG00000031023/ENSSSCG00000014869	CD24/LRRC32	2
BP	GO:1901658	glycosyl compound catabolic process	2/206	21/8340	0.0938326020861928	0.317291359416385	ENSSSCG00000021259/ENSSSCG00000030388	CDA/UPP1	2
BP	GO:1902235	regulation of endoplasmic reticulum stress-induced intrinsic apoptotic signaling pathway	2/206	21/8340	0.0938326020861928	0.317291359416385	ENSSSCG00000007469/ENSSSCG00000035357	PTPN1/BCL2L1	2
BP	GO:0032990	cell part morphogenesis	8/206	188/8340	0.0938670718274777	0.317291359416385	ENSSSCG00000008749/ENSSSCG00000005235/ENSSSCG00000035357/ENSSSCG00000024001/ENSSSCG00000016239/ENSSSCG00000011642/ENSSSCG00000000601/ENSSSCG00000024591	SLIT2/KANK1/BCL2L1/PLXNA1/NYAP2/RYK/PTPRO/ETV1	8
BP	GO:0006937	regulation of muscle contraction	3/206	44/8340	0.0941495962631699	0.317291359416385	ENSSSCG00000031769/ENSSSCG00000039947/ENSSSCG00000039896	CTTN/KCNJ2/TMEM38B	3
BP	GO:0030879	mammary gland development	3/206	44/8340	0.0941495962631699	0.317291359416385	ENSSSCG00000037449/ENSSSCG00000020864/ENSSSCG00000009148	CSF1/VDR/LEF1	3
BP	GO:1904019	epithelial cell apoptotic process	3/206	44/8340	0.0941495962631699	0.317291359416385	ENSSSCG00000013599/ENSSSCG00000035357/ENSSSCG00000017723	ANGPTL4/BCL2L1/CCL2	3
BP	GO:0043549	regulation of kinase activity	13/206	351/8340	0.0942164746888095	0.317291359416385	ENSSSCG00000038929/ENSSSCG00000005457/ENSSSCG00000030535/ENSSSCG00000007469/ENSSSCG00000007722/ENSSSCG00000038500/ENSSSCG00000037449/ENSSSCG00000016140/ENSSSCG00000034087/ENSSSCG00000031023/ENSSSCG00000004791/ENSSSCG00000039862/ENSSSCG00000000601	CEMIP/LPAR1/SNX9/PTPN1/NCF1/TRIB1/CSF1/FZD5/TNFSF15/CD24/RASGRP1/TRIB3/PTPRO	13
BP	GO:0051270	regulation of cellular component movement	15/206	419/8340	0.0946410732518433	0.318281918909422	ENSSSCG00000038929/ENSSSCG00000008749/ENSSSCG00000015444/ENSSSCG00000005235/ENSSSCG00000038500/ENSSSCG00000037449/ENSSSCG00000024001/ENSSSCG00000009148/ENSSSCG00000012277/ENSSSCG00000005992/ENSSSCG00000007067/ENSSSCG00000011642/ENSSSCG00000017723/ENSSSCG00000029990/ENSSSCG00000006288	CEMIP/SLIT2/LAMB1/KANK1/TRIB1/CSF1/PLXNA1/LEF1/TIMP1/SHAS2/JAG1/RYK/CCL2/DEFB1/SELP	15
BP	GO:0051047	positive regulation of secretion	5/206	98/8340	0.0947510963734886	0.318281918909422	ENSSSCG00000016223/ENSSSCG00000027745/ENSSSCG00000006215/ENSSSCG00000040207/ENSSSCG00000005688	ACSL3/ABCG1/CRH/P2RY2/PTGES	5
BP	GO:1902532	negative regulation of intracellular signal transduction	11/206	285/8340	0.0949599658599287	0.31857925175061	ENSSSCG00000008749/ENSSSCG00000005235/ENSSSCG00000007469/ENSSSCG00000035357/ENSSSCG00000016929/ENSSSCG00000001131/ENSSSCG00000027030/ENSSSCG00000016322/ENSSSCG00000016233/ENSSSCG00000004576/ENSSSCG00000035372	SLIT2/KANK1/PTPN1/BCL2L1/PDE4D/BTN2A2/BDKRB2/ACKR3/SERPINE2/RORA/PSCA	11
BP	GO:0043009	chordate embryonic development	12/206	319/8340	0.0965257133476142	0.323422231938145	ENSSSCG00000007031/ENSSSCG00000035357/ENSSSCG00000028741/ENSSSCG00000016140/ENSSSCG00000009148/ENSSSCG00000006132/ENSSSCG00000038911/ENSSSCG00000004092/ENSSSCG00000003513/ENSSSCG00000039198/ENSSSCG00000008606/ENSSSCG00000012967	POLB/BCL2L1/ENSSSCG00000028741/FZD5/LEF1/MMP16/KLF2/MTHFD1L/ECE1/PCGF2/OSR1/FOSL1	12
BP	GO:0040008	regulation of growth	9/206	221/8340	0.096673391914891	0.323507545383965	ENSSSCG00000008749/ENSSSCG00000021259/ENSSSCG00000035357/ENSSSCG00000037449/ENSSSCG00000017797/ENSSSCG00000032999/ENSSSCG00000011642/ENSSSCG00000016233/ENSSSCG00000035077	SLIT2/CDA/BCL2L1/CSF1/SLC6A4/FXN/RYK/SERPINE2/INHBA	9
BP	GO:0055074	calcium ion homeostasis	6/206	128/8340	0.0969112703011525	0.323894106675695	ENSSSCG00000038929/ENSSSCG00000015405/ENSSSCG00000031023/ENSSSCG00000020864/ENSSSCG00000039896/ENSSSCG00000016183	CEMIP/CD36/CD24/VDR/TMEM38B/ENSSSCG00000016183	6
BP	GO:0009725	response to hormone	10/206	254/8340	0.0980861276444366	0.327049599199868	ENSSSCG00000008749/ENSSSCG00000015334/ENSSSCG00000032622/ENSSSCG00000005235/ENSSSCG00000007469/ENSSSCG00000005981/ENSSSCG00000021038/ENSSSCG00000025729/ENSSSCG00000039862/ENSSSCG00000026087	SLIT2/PDK4/SLC39A14/KANK1/PTPN1/FBXO32/NRIP1/IRS1/TRIB3/GKAP1	10
BP	GO:0030072	peptide hormone secretion	4/206	71/8340	0.0981025242783132	0.327049599199868	ENSSSCG00000010404/ENSSSCG00000025729/ENSSSCG00000032438/ENSSSCG00000006215	ALOX5/IRS1/FFAR2/CRH	4
BP	GO:0042100	B cell proliferation	3/206	45/8340	0.0991274339498457	0.328398395075396	ENSSSCG00000009148/ENSSSCG00000004791/ENSSSCG00000016832	LEF1/RASGRP1/IL7R	3
BP	GO:0048167	regulation of synaptic plasticity	3/206	45/8340	0.0991274339498457	0.328398395075396	ENSSSCG00000013119/ENSSSCG00000002268/ENSSSCG00000016233	STX3/AKAP5/SERPINE2	3
BP	GO:0061351	neural precursor cell proliferation	3/206	45/8340	0.0991274339498457	0.328398395075396	ENSSSCG00000009148/ENSSSCG00000009045/ENSSSCG00000004576	LEF1/HHIP/RORA	3
BP	GO:0097581	lamellipodium organization	3/206	45/8340	0.0991274339498457	0.328398395075396	ENSSSCG00000008749/ENSSSCG00000005235/ENSSSCG00000000601	SLIT2/KANK1/PTPRO	3
BP	GO:1901568	fatty acid derivative metabolic process	3/206	45/8340	0.0991274339498457	0.328398395075396	ENSSSCG00000010404/ENSSSCG00000005533/ENSSSCG00000005688	ALOX5/PTGS1/PTGES	3
BP	GO:0071407	cellular response to organic cyclic compound	9/206	223/8340	0.100786305598264	0.329570591437681	ENSSSCG00000005981/ENSSSCG00000021038/ENSSSCG00000020864/ENSSSCG00000039896/ENSSSCG00000039514/ENSSSCG00000017723/ENSSSCG00000013296/ENSSSCG00000004576/ENSSSCG00000015144	FBXO32/NRIP1/VDR/TMEM38B/ID3/CCL2/SLC1A2/RORA/GRAMD1B	9
BP	GO:0008064	regulation of actin polymerization or depolymerization	5/206	100/8340	0.101104455931676	0.329570591437681	ENSSSCG00000008749/ENSSSCG00000030535/ENSSSCG00000005235/ENSSSCG00000031769/ENSSSCG00000007085	SLIT2/SNX9/KANK1/CTTN/DSTN	5
BP	GO:0030832	regulation of actin filament length	5/206	100/8340	0.101104455931676	0.329570591437681	ENSSSCG00000008749/ENSSSCG00000030535/ENSSSCG00000005235/ENSSSCG00000031769/ENSSSCG00000007085	SLIT2/SNX9/KANK1/CTTN/DSTN	5
BP	GO:0001937	negative regulation of endothelial cell proliferation	2/206	22/8340	0.101597885384642	0.329570591437681	ENSSSCG00000010404/ENSSSCG00000017723	ALOX5/CCL2	2
BP	GO:0002704	negative regulation of leukocyte mediated immunity	2/206	22/8340	0.101597885384642	0.329570591437681	ENSSSCG00000004195/ENSSSCG00000016832	ARG1/IL7R	2
BP	GO:0002820	negative regulation of adaptive immune response	2/206	22/8340	0.101597885384642	0.329570591437681	ENSSSCG00000004195/ENSSSCG00000016832	ARG1/IL7R	2
BP	GO:0010812	negative regulation of cell-substrate adhesion	2/206	22/8340	0.101597885384642	0.329570591437681	ENSSSCG00000005235/ENSSSCG00000007067	KANK1/JAG1	2
BP	GO:0031343	positive regulation of cell killing	2/206	22/8340	0.101597885384642	0.329570591437681	ENSSSCG00000004195/ENSSSCG00000004791	ARG1/RASGRP1	2
BP	GO:0032743	positive regulation of interleukin-2 production	2/206	22/8340	0.101597885384642	0.329570591437681	ENSSSCG00000040786/ENSSSCG00000016929	SPTBN1/PDE4D	2
BP	GO:0043001	Golgi to plasma membrane protein transport	2/206	22/8340	0.101597885384642	0.329570591437681	ENSSSCG00000016223/ENSSSCG00000040786	ACSL3/SPTBN1	2
BP	GO:0043277	apoptotic cell clearance	2/206	22/8340	0.101597885384642	0.329570591437681	ENSSSCG00000015405/ENSSSCG00000030623	CD36/XKR8	2
BP	GO:0045601	regulation of endothelial cell differentiation	2/206	22/8340	0.101597885384642	0.329570591437681	ENSSSCG00000007067/ENSSSCG00000001027	JAG1/BMP6	2
BP	GO:0045980	negative regulation of nucleotide metabolic process	2/206	22/8340	0.101597885384642	0.329570591437681	ENSSSCG00000021259/ENSSSCG00000002268	CDA/AKAP5	2
BP	GO:0060191	regulation of lipase activity	2/206	22/8340	0.101597885384642	0.329570591437681	ENSSSCG00000013599/ENSSSCG00000005457	ANGPTL4/LPAR1	2
BP	GO:0061045	negative regulation of wound healing	2/206	22/8340	0.101597885384642	0.329570591437681	ENSSSCG00000010404/ENSSSCG00000016233	ALOX5/SERPINE2	2
BP	GO:0071675	regulation of mononuclear cell migration	2/206	22/8340	0.101597885384642	0.329570591437681	ENSSSCG00000008749/ENSSSCG00000037449	SLIT2/CSF1	2
BP	GO:2000351	regulation of endothelial cell apoptotic process	2/206	22/8340	0.101597885384642	0.329570591437681	ENSSSCG00000013599/ENSSSCG00000017723	ANGPTL4/CCL2	2
BP	GO:0001649	osteoblast differentiation	4/206	72/8340	0.10197550819489	0.330390661189565	ENSSSCG00000009148/ENSSSCG00000007067/ENSSSCG00000039514/ENSSSCG00000001027	LEF1/JAG1/ID3/BMP6	4
BP	GO:0030217	T cell differentiation	6/206	130/8340	0.102465300203846	0.331571698825893	ENSSSCG00000016140/ENSSSCG00000009148/ENSSSCG00000004791/ENSSSCG00000001131/ENSSSCG00000016832/ENSSSCG00000004576	FZD5/LEF1/RASGRP1/BTN2A2/IL7R/RORA	6
BP	GO:2000145	regulation of cell motility	14/206	391/8340	0.103900314147819	0.335574269981177	ENSSSCG00000038929/ENSSSCG00000008749/ENSSSCG00000015444/ENSSSCG00000005235/ENSSSCG00000038500/ENSSSCG00000037449/ENSSSCG00000024001/ENSSSCG00000009148/ENSSSCG00000012277/ENSSSCG00000005992/ENSSSCG00000007067/ENSSSCG00000017723/ENSSSCG00000029990/ENSSSCG00000006288	CEMIP/SLIT2/LAMB1/KANK1/TRIB1/CSF1/PLXNA1/LEF1/TIMP1/SHAS2/JAG1/CCL2/DEFB1/SELP	14
BP	GO:0000281	mitotic cytokinesis	3/206	46/8340	0.104209312400653	0.335574269981177	ENSSSCG00000030535/ENSSSCG00000040786/ENSSSCG00000011379	SNX9/SPTBN1/KLHDC8B	3
BP	GO:0071326	cellular response to monosaccharide stimulus	3/206	46/8340	0.104209312400653	0.335574269981177	ENSSSCG00000006238/ENSSSCG00000032622/ENSSSCG00000039651	CYP7A1/SLC39A14/SLC2A5	3
BP	GO:0071331	cellular response to hexose stimulus	3/206	46/8340	0.104209312400653	0.335574269981177	ENSSSCG00000006238/ENSSSCG00000032622/ENSSSCG00000039651	CYP7A1/SLC39A14/SLC2A5	3
BP	GO:0006520	cellular amino acid metabolic process	6/206	131/8340	0.10530399212794	0.338687323405415	ENSSSCG00000004195/ENSSSCG00000036865/ENSSSCG00000015340/ENSSSCG00000002294/ENSSSCG00000005287/ENSSSCG00000001963	ARG1/SDS/ASNS/ARG2/PSAT1/EGLN3	6
BP	GO:0019953	sexual reproduction	10/206	258/8340	0.105886540986088	0.339836765657806	ENSSSCG00000035357/ENSSSCG00000028741/ENSSSCG00000021038/ENSSSCG00000007800/ENSSSCG00000016233/ENSSSCG00000012967/ENSSSCG00000035077/ENSSSCG00000005589/ENSSSCG00000029990/ENSSSCG00000007505	BCL2L1/ENSSSCG00000028741/NRIP1/SEPTIN1/SERPINE2/FOSL1/INHBA/NR6A1/DEFB1/CTCFL	10
BP	GO:0001959	regulation of cytokine-mediated signaling pathway	4/206	73/8340	0.105918145699921	0.339836765657806	ENSSSCG00000008749/ENSSSCG00000004195/ENSSSCG00000037449/ENSSSCG00000028331	SLIT2/ARG1/CSF1/IL1R2	4
BP	GO:0009607	response to biotic stimulus	14/206	393/8340	0.107101943077631	0.343218938651923	ENSSSCG00000005423/ENSSSCG00000015405/ENSSSCG00000024388/ENSSSCG00000004195/ENSSSCG00000035357/ENSSSCG00000038500/ENSSSCG00000004420/ENSSSCG00000016140/ENSSSCG00000008953/ENSSSCG00000002294/ENSSSCG00000017723/ENSSSCG00000016832/ENSSSCG00000001027/ENSSSCG00000029990	ABCA1/CD36/BNIP3/ARG1/BCL2L1/TRIB1/TRAF3IP2/FZD5/CXCL8/ARG2/CCL2/IL7R/BMP6/DEFB1	14
BP	GO:0043062	extracellular structure organization	5/206	102/8340	0.107666074473246	0.344609551548589	ENSSSCG00000005423/ENSSSCG00000016223/ENSSSCG00000015405/ENSSSCG00000039896/ENSSSCG00000005992	ABCA1/ACSL3/CD36/TMEM38B/SHAS2	5
BP	GO:0007389	pattern specification process	6/206	132/8340	0.108183425612897	0.34584725555234	ENSSSCG00000016140/ENSSSCG00000026733/ENSSSCG00000009148/ENSSSCG00000039198/ENSSSCG00000008606/ENSSSCG00000009045	FZD5/HIPK2/LEF1/PCGF2/OSR1/HHIP	6
BP	GO:0006694	steroid biosynthetic process	3/206	47/8340	0.109392149975165	0.346397838901484	ENSSSCG00000006238/ENSSSCG00000020864/ENSSSCG00000001027	CYP7A1/VDR/BMP6	3
BP	GO:0010951	negative regulation of endopeptidase activity	3/206	47/8340	0.109392149975165	0.346397838901484	ENSSSCG00000015322/ENSSSCG00000004890/ENSSSCG00000012277	TFPI2/SERPINB2/TIMP1	3
BP	GO:1990138	neuron projection extension	3/206	47/8340	0.109392149975165	0.346397838901484	ENSSSCG00000008749/ENSSSCG00000024001/ENSSSCG00000011642	SLIT2/PLXNA1/RYK	3
BP	GO:0001954	positive regulation of cell-matrix adhesion	2/206	23/8340	0.109533430736888	0.346397838901484	ENSSSCG00000015405/ENSSSCG00000037449	CD36/CSF1	2
BP	GO:0002673	regulation of acute inflammatory response	2/206	23/8340	0.109533430736888	0.346397838901484	ENSSSCG00000032438/ENSSSCG00000005688	FFAR2/PTGES	2
BP	GO:0006023	aminoglycan biosynthetic process	2/206	23/8340	0.109533430736888	0.346397838901484	ENSSSCG00000005992/ENSSSCG00000011670	SHAS2/PXYLP1	2
BP	GO:0014032	neural crest cell development	2/206	23/8340	0.109533430736888	0.346397838901484	ENSSSCG00000009477/ENSSSCG00000007067	EDNRB/JAG1	2
BP	GO:0032731	positive regulation of interleukin-1 beta production	2/206	23/8340	0.109533430736888	0.346397838901484	ENSSSCG00000015405/ENSSSCG00000016140	CD36/FZD5	2
BP	GO:1903510	mucopolysaccharide metabolic process	2/206	23/8340	0.109533430736888	0.346397838901484	ENSSSCG00000038929/ENSSSCG00000005992	CEMIP/SHAS2	2
BP	GO:0007224	smoothened signaling pathway	4/206	74/8340	0.109929288311507	0.346821008534637	ENSSSCG00000026733/ENSSSCG00000016233/ENSSSCG00000009045/ENSSSCG00000004576	HIPK2/SERPINE2/HHIP/RORA	4
BP	GO:0045580	regulation of T cell differentiation	4/206	74/8340	0.109929288311507	0.346821008534637	ENSSSCG00000009148/ENSSSCG00000004791/ENSSSCG00000001131/ENSSSCG00000016832	LEF1/RASGRP1/BTN2A2/IL7R	4
BP	GO:0002699	positive regulation of immune effector process	5/206	103/8340	0.11102364721169	0.349276047154839	ENSSSCG00000015405/ENSSSCG00000004195/ENSSSCG00000016140/ENSSSCG00000004791/ENSSSCG00000032438	CD36/ARG1/FZD5/RASGRP1/FFAR2	5
BP	GO:0050670	regulation of lymphocyte proliferation	5/206	103/8340	0.11102364721169	0.349276047154839	ENSSSCG00000004195/ENSSSCG00000031023/ENSSSCG00000002294/ENSSSCG00000001131/ENSSSCG00000014869	ARG1/CD24/ARG2/BTN2A2/LRRC32	5
BP	GO:0050678	regulation of epithelial cell proliferation	6/206	133/8340	0.111103298717179	0.349276047154839	ENSSSCG00000010404/ENSSSCG00000020864/ENSSSCG00000017723/ENSSSCG00000007350/ENSSSCG00000001027/ENSSSCG00000008606	ALOX5/VDR/CCL2/PPP1R16B/BMP6/OSR1	6
BP	GO:0060322	head development	9/206	228/8340	0.111503244898456	0.350117543589813	ENSSSCG00000008749/ENSSSCG00000015444/ENSSSCG00000017797/ENSSSCG00000009148/ENSSSCG00000011642/ENSSSCG00000013296/ENSSSCG00000016233/ENSSSCG00000035077/ENSSSCG00000004576	SLIT2/LAMB1/SLC6A4/LEF1/RYK/SLC1A2/SERPINE2/INHBA/RORA	9
BP	GO:0070201	regulation of establishment of protein localization	9/206	229/8340	0.113720592801803	0.356291050001046	ENSSSCG00000038929/ENSSSCG00000010404/ENSSSCG00000016223/ENSSSCG00000015405/ENSSSCG00000007469/ENSSSCG00000027745/ENSSSCG00000002268/ENSSSCG00000025729/ENSSSCG00000036569	CEMIP/ALOX5/ACSL3/CD36/PTPN1/ABCG1/AKAP5/IRS1/PTP4A3	9
BP	GO:0050727	regulation of inflammatory response	7/206	165/8340	0.113977749614656	0.356291050001046	ENSSSCG00000010404/ENSSSCG00000003582/ENSSSCG00000032438/ENSSSCG00000009997/ENSSSCG00000005688/ENSSSCG00000028331/ENSSSCG00000004576	ALOX5/SMPDL3B/FFAR2/OSM/PTGES/IL1R2/RORA	7
BP	GO:0060560	developmental growth involved in morphogenesis	4/206	75/8340	0.114007751927044	0.356291050001046	ENSSSCG00000008749/ENSSSCG00000037449/ENSSSCG00000024001/ENSSSCG00000011642	SLIT2/CSF1/PLXNA1/RYK	4
BP	GO:1901215	negative regulation of neuron death	4/206	75/8340	0.114007751927044	0.356291050001046	ENSSSCG00000035357/ENSSSCG00000037449/ENSSSCG00000026733/ENSSSCG00000017723	BCL2L1/CSF1/HIPK2/CCL2	4
BP	GO:0006898	receptor-mediated endocytosis	5/206	104/8340	0.114431637293633	0.356685052031161	ENSSSCG00000030535/ENSSSCG00000015405/ENSSSCG00000008953/ENSSSCG00000016322/ENSSSCG00000008282	SNX9/CD36/CXCL8/ACKR3/WDR54	5
BP	GO:0030902	hindbrain development	3/206	48/8340	0.11467282934587	0.356685052031161	ENSSSCG00000009148/ENSSSCG00000016233/ENSSSCG00000004576	LEF1/SERPINE2/RORA	3
BP	GO:0035710	CD4-positive, alpha-beta T cell activation	3/206	48/8340	0.11467282934587	0.356685052031161	ENSSSCG00000002294/ENSSSCG00000009148/ENSSSCG00000004576	ARG2/LEF1/RORA	3
BP	GO:0042542	response to hydrogen peroxide	3/206	48/8340	0.11467282934587	0.356685052031161	ENSSSCG00000032999/ENSSSCG00000039198/ENSSSCG00000038774	FXN/PCGF2/MAPK13	3
BP	GO:0031347	regulation of defense response	12/206	330/8340	0.115995774515706	0.360376543595156	ENSSSCG00000010404/ENSSSCG00000003582/ENSSSCG00000015405/ENSSSCG00000004195/ENSSSCG00000004420/ENSSSCG00000002294/ENSSSCG00000004791/ENSSSCG00000032438/ENSSSCG00000009997/ENSSSCG00000005688/ENSSSCG00000028331/ENSSSCG00000004576	ALOX5/SMPDL3B/CD36/ARG1/TRAF3IP2/ARG2/RASGRP1/FFAR2/OSM/PTGES/IL1R2/RORA	12
BP	GO:0014031	mesenchymal cell development	2/206	24/8340	0.117626191605556	0.361202470046295	ENSSSCG00000009477/ENSSSCG00000007067	EDNRB/JAG1	2
BP	GO:0021695	cerebellar cortex development	2/206	24/8340	0.117626191605556	0.361202470046295	ENSSSCG00000016233/ENSSSCG00000004576	SERPINE2/RORA	2
BP	GO:0022029	telencephalon cell migration	2/206	24/8340	0.117626191605556	0.361202470046295	ENSSSCG00000008749/ENSSSCG00000015444	SLIT2/LAMB1	2
BP	GO:0030225	macrophage differentiation	2/206	24/8340	0.117626191605556	0.361202470046295	ENSSSCG00000038500/ENSSSCG00000037449	TRIB1/CSF1	2
BP	GO:0038034	signal transduction in absence of ligand	2/206	24/8340	0.117626191605556	0.361202470046295	ENSSSCG00000035357/ENSSSCG00000035077	BCL2L1/INHBA	2
BP	GO:0045661	regulation of myoblast differentiation	2/206	24/8340	0.117626191605556	0.361202470046295	ENSSSCG00000039514/ENSSSCG00000023852	ID3/CCL17	2
BP	GO:0060393	regulation of pathway-restricted SMAD protein phosphorylation	2/206	24/8340	0.117626191605556	0.361202470046295	ENSSSCG00000001027/ENSSSCG00000035077	BMP6/INHBA	2
BP	GO:0072577	endothelial cell apoptotic process	2/206	24/8340	0.117626191605556	0.361202470046295	ENSSSCG00000013599/ENSSSCG00000017723	ANGPTL4/CCL2	2
BP	GO:0097192	extrinsic apoptotic signaling pathway in absence of ligand	2/206	24/8340	0.117626191605556	0.361202470046295	ENSSSCG00000035357/ENSSSCG00000035077	BCL2L1/INHBA	2
BP	GO:2001023	regulation of response to drug	2/206	24/8340	0.117626191605556	0.361202470046295	ENSSSCG00000006215/ENSSSCG00000008606	CRH/OSR1	2
BP	GO:0032640	tumor necrosis factor production	4/206	76/8340	0.118152318892671	0.361414231667743	ENSSSCG00000015405/ENSSSCG00000016140/ENSSSCG00000002294/ENSSSCG00000004791	CD36/FZD5/ARG2/RASGRP1	4
BP	GO:0032680	regulation of tumor necrosis factor production	4/206	76/8340	0.118152318892671	0.361414231667743	ENSSSCG00000015405/ENSSSCG00000016140/ENSSSCG00000002294/ENSSSCG00000004791	CD36/FZD5/ARG2/RASGRP1	4
BP	GO:0050767	regulation of neurogenesis	9/206	231/8340	0.118228579437463	0.361414231667743	ENSSSCG00000008749/ENSSSCG00000005457/ENSSSCG00000005235/ENSSSCG00000037449/ENSSSCG00000009477/ENSSSCG00000007067/ENSSSCG00000011642/ENSSSCG00000001027/ENSSSCG00000016233	SLIT2/LPAR1/KANK1/CSF1/EDNRB/JAG1/RYK/BMP6/SERPINE2	9
BP	GO:0051960	regulation of nervous system development	10/206	264/8340	0.118241301331419	0.361414231667743	ENSSSCG00000008749/ENSSSCG00000005457/ENSSSCG00000005235/ENSSSCG00000021206/ENSSSCG00000037449/ENSSSCG00000009477/ENSSSCG00000007067/ENSSSCG00000011642/ENSSSCG00000001027/ENSSSCG00000016233	SLIT2/LPAR1/KANK1/IL1RAP/CSF1/EDNRB/JAG1/RYK/BMP6/SERPINE2	10
BP	GO:1903706	regulation of hemopoiesis	8/206	199/8340	0.119472004335098	0.364576617151094	ENSSSCG00000038500/ENSSSCG00000037449/ENSSSCG00000009148/ENSSSCG00000007067/ENSSSCG00000004791/ENSSSCG00000001131/ENSSSCG00000016832/ENSSSCG00000035077	TRIB1/CSF1/LEF1/JAG1/RASGRP1/BTN2A2/IL7R/INHBA	8
BP	GO:0032760	positive regulation of tumor necrosis factor production	3/206	49/8340	0.120048204093197	0.364576617151094	ENSSSCG00000015405/ENSSSCG00000016140/ENSSSCG00000004791	CD36/FZD5/RASGRP1	3
BP	GO:0045446	endothelial cell differentiation	3/206	49/8340	0.120048204093197	0.364576617151094	ENSSSCG00000007067/ENSSSCG00000007350/ENSSSCG00000001027	JAG1/PPP1R16B/BMP6	3
BP	GO:0046661	male sex differentiation	3/206	49/8340	0.120048204093197	0.364576617151094	ENSSSCG00000035357/ENSSSCG00000001027/ENSSSCG00000035077	BCL2L1/BMP6/INHBA	3
BP	GO:0048871	multicellular organismal homeostasis	6/206	136/8340	0.120102308332359	0.364576617151094	ENSSSCG00000015334/ENSSSCG00000015405/ENSSSCG00000037449/ENSSSCG00000012566/ENSSSCG00000001027/ENSSSCG00000005688	PDK4/CD36/CSF1/ENSSSCG00000012566/BMP6/PTGES	6
BP	GO:0051604	protein maturation	6/206	136/8340	0.120102308332359	0.364576617151094	ENSSSCG00000006132/ENSSSCG00000032999/ENSSSCG00000007032/ENSSSCG00000016233/ENSSSCG00000003513/ENSSSCG00000028331	MMP16/FXN/PLAT/SERPINE2/ECE1/IL1R2	6
BP	GO:0002684	positive regulation of immune system process	16/206	471/8340	0.121074795708177	0.367107656631781	ENSSSCG00000003582/ENSSSCG00000015405/ENSSSCG00000004195/ENSSSCG00000038500/ENSSSCG00000037449/ENSSSCG00000016140/ENSSSCG00000031023/ENSSSCG00000009148/ENSSSCG00000007067/ENSSSCG00000016929/ENSSSCG00000004791/ENSSSCG00000001131/ENSSSCG00000016832/ENSSSCG00000032438/ENSSSCG00000035077/ENSSSCG00000006288	SMPDL3B/CD36/ARG1/TRIB1/CSF1/FZD5/CD24/LEF1/JAG1/PDE4D/RASGRP1/BTN2A2/IL7R/FFAR2/INHBA/SELP	16
BP	GO:0032872	regulation of stress-activated MAPK cascade	5/206	106/8340	0.121396460743182	0.36724163609966	ENSSSCG00000007469/ENSSSCG00000007722/ENSSSCG00000016140/ENSSSCG00000026733/ENSSSCG00000004791	PTPN1/NCF1/FZD5/HIPK2/RASGRP1	5
BP	GO:0043010	camera-type eye development	5/206	106/8340	0.121396460743182	0.36724163609966	ENSSSCG00000016140/ENSSSCG00000026733/ENSSSCG00000025588/ENSSSCG00000007067/ENSSSCG00000035077	FZD5/HIPK2/FJX1/JAG1/INHBA	5
BP	GO:0045321	leukocyte activation	14/206	402/8340	0.122241920895679	0.368896954313196	ENSSSCG00000004195/ENSSSCG00000004420/ENSSSCG00000016140/ENSSSCG00000008953/ENSSSCG00000031023/ENSSSCG00000002294/ENSSSCG00000009592/ENSSSCG00000009148/ENSSSCG00000040208/ENSSSCG00000004791/ENSSSCG00000001131/ENSSSCG00000014869/ENSSSCG00000016832/ENSSSCG00000004576	ARG1/TRAF3IP2/FZD5/CXCL8/CD24/ARG2/NFIL3/LEF1/PAG1/RASGRP1/BTN2A2/LRRC32/IL7R/RORA	14
BP	GO:1901698	response to nitrogen compound	14/206	402/8340	0.122241920895679	0.368896954313196	ENSSSCG00000008749/ENSSSCG00000015334/ENSSSCG00000032622/ENSSSCG00000015405/ENSSSCG00000005235/ENSSSCG00000007469/ENSSSCG00000035357/ENSSSCG00000039896/ENSSSCG00000007067/ENSSSCG00000025729/ENSSSCG00000039862/ENSSSCG00000013296/ENSSSCG00000026087/ENSSSCG00000038774	SLIT2/PDK4/SLC39A14/CD36/KANK1/PTPN1/BCL2L1/TMEM38B/JAG1/IRS1/TRIB3/SLC1A2/GKAP1/MAPK13	14
BP	GO:0002706	regulation of lymphocyte mediated immunity	4/206	77/8340	0.122361740040418	0.368896954313196	ENSSSCG00000004195/ENSSSCG00000016140/ENSSSCG00000004791/ENSSSCG00000016832	ARG1/FZD5/RASGRP1/IL7R	4
BP	GO:0001909	leukocyte mediated cytotoxicity	3/206	50/8340	0.125515104928665	0.372247037600734	ENSSSCG00000004195/ENSSSCG00000004791/ENSSSCG00000016832	ARG1/RASGRP1/IL7R	3
BP	GO:0007009	plasma membrane organization	3/206	50/8340	0.125515104928665	0.372247037600734	ENSSSCG00000030535/ENSSSCG00000040786/ENSSSCG00000030623	SNX9/SPTBN1/XKR8	3
BP	GO:0008203	cholesterol metabolic process	3/206	50/8340	0.125515104928665	0.372247037600734	ENSSSCG00000006238/ENSSSCG00000005423/ENSSSCG00000027745	CYP7A1/ABCA1/ABCG1	3
BP	GO:1903557	positive regulation of tumor necrosis factor superfamily cytokine production	3/206	50/8340	0.125515104928665	0.372247037600734	ENSSSCG00000015405/ENSSSCG00000016140/ENSSSCG00000004791	CD36/FZD5/RASGRP1	3
BP	GO:0001508	action potential	2/206	25/8340	0.125863656461147	0.372247037600734	ENSSSCG00000015405/ENSSSCG00000039947	CD36/KCNJ2	2
BP	GO:0006509	membrane protein ectodomain proteolysis	2/206	25/8340	0.125863656461147	0.372247037600734	ENSSSCG00000030535/ENSSSCG00000012277	SNX9/TIMP1	2
BP	GO:0007422	peripheral nervous system development	2/206	25/8340	0.125863656461147	0.372247037600734	ENSSSCG00000009477/ENSSSCG00000024591	EDNRB/ETV1	2
BP	GO:0009395	phospholipid catabolic process	2/206	25/8340	0.125863656461147	0.372247037600734	ENSSSCG00000003582/ENSSSCG00000022742	SMPDL3B/PRDX6	2
BP	GO:0030837	negative regulation of actin filament polymerization	2/206	25/8340	0.125863656461147	0.372247037600734	ENSSSCG00000008749/ENSSSCG00000005235	SLIT2/KANK1	2
BP	GO:0031638	zymogen activation	2/206	25/8340	0.125863656461147	0.372247037600734	ENSSSCG00000007032/ENSSSCG00000016233	PLAT/SERPINE2	2
BP	GO:0035335	peptidyl-tyrosine dephosphorylation	2/206	25/8340	0.125863656461147	0.372247037600734	ENSSSCG00000007469/ENSSSCG00000000601	PTPN1/PTPRO	2
BP	GO:0046902	regulation of mitochondrial membrane permeability	2/206	25/8340	0.125863656461147	0.372247037600734	ENSSSCG00000024388/ENSSSCG00000035357	BNIP3/BCL2L1	2
BP	GO:0048864	stem cell development	2/206	25/8340	0.125863656461147	0.372247037600734	ENSSSCG00000009477/ENSSSCG00000007067	EDNRB/JAG1	2
BP	GO:0050873	brown fat cell differentiation	2/206	25/8340	0.125863656461147	0.372247037600734	ENSSSCG00000024388/ENSSSCG00000032709	BNIP3/ARL4A	2
BP	GO:0070231	T cell apoptotic process	2/206	25/8340	0.125863656461147	0.372247037600734	ENSSSCG00000002294/ENSSSCG00000016832	ARG2/IL7R	2
BP	GO:1904894	positive regulation of STAT cascade	2/206	25/8340	0.125863656461147	0.372247037600734	ENSSSCG00000016832/ENSSSCG00000009997	IL7R/OSM	2
BP	GO:1990748	cellular detoxification	2/206	25/8340	0.125863656461147	0.372247037600734	ENSSSCG00000015405/ENSSSCG00000022742	CD36/PRDX6	2
BP	GO:0048732	gland development	6/206	138/8340	0.126297635642486	0.372446831135418	ENSSSCG00000007031/ENSSSCG00000037449/ENSSSCG00000024001/ENSSSCG00000020864/ENSSSCG00000009148/ENSSSCG00000016233	POLB/CSF1/PLXNA1/VDR/LEF1/SERPINE2	6
BP	GO:0002700	regulation of production of molecular mediator of immune response	4/206	78/8340	0.126634736691302	0.372446831135418	ENSSSCG00000015405/ENSSSCG00000004195/ENSSSCG00000016140/ENSSSCG00000032438	CD36/ARG1/FZD5/FFAR2	4
BP	GO:0006836	neurotransmitter transport	4/206	78/8340	0.126634736691302	0.372446831135418	ENSSSCG00000013119/ENSSSCG00000017797/ENSSSCG00000013296/ENSSSCG00000004039	STX3/SLC6A4/SLC1A2/SLC22A3	4
BP	GO:0071706	tumor necrosis factor superfamily cytokine production	4/206	78/8340	0.126634736691302	0.372446831135418	ENSSSCG00000015405/ENSSSCG00000016140/ENSSSCG00000002294/ENSSSCG00000004791	CD36/FZD5/ARG2/RASGRP1	4
BP	GO:1903555	regulation of tumor necrosis factor superfamily cytokine production	4/206	78/8340	0.126634736691302	0.372446831135418	ENSSSCG00000015405/ENSSSCG00000016140/ENSSSCG00000002294/ENSSSCG00000004791	CD36/FZD5/ARG2/RASGRP1	4
BP	GO:0030334	regulation of cell migration	13/206	370/8340	0.126855694592661	0.372682601095199	ENSSSCG00000038929/ENSSSCG00000008749/ENSSSCG00000015444/ENSSSCG00000005235/ENSSSCG00000038500/ENSSSCG00000037449/ENSSSCG00000024001/ENSSSCG00000009148/ENSSSCG00000012277/ENSSSCG00000005992/ENSSSCG00000007067/ENSSSCG00000017723/ENSSSCG00000006288	CEMIP/SLIT2/LAMB1/KANK1/TRIB1/CSF1/PLXNA1/LEF1/TIMP1/SHAS2/JAG1/CCL2/SELP	13
BP	GO:0045637	regulation of myeloid cell differentiation	5/206	108/8340	0.128555516401097	0.376839924599892	ENSSSCG00000038500/ENSSSCG00000037449/ENSSSCG00000009148/ENSSSCG00000007067/ENSSSCG00000035077	TRIB1/CSF1/LEF1/JAG1/INHBA	5
BP	GO:0070302	regulation of stress-activated protein kinase signaling cascade	5/206	108/8340	0.128555516401097	0.376839924599892	ENSSSCG00000007469/ENSSSCG00000007722/ENSSSCG00000016140/ENSSSCG00000026733/ENSSSCG00000004791	PTPN1/NCF1/FZD5/HIPK2/RASGRP1	5
BP	GO:0052547	regulation of peptidase activity	6/206	139/8340	0.129452969969465	0.378632056916213	ENSSSCG00000015322/ENSSSCG00000004890/ENSSSCG00000034087/ENSSSCG00000012277/ENSSSCG00000001963/ENSSSCG00000016233	TFPI2/SERPINB2/TNFSF15/TIMP1/EGLN3/SERPINE2	6
BP	GO:0110053	regulation of actin filament organization	6/206	139/8340	0.129452969969465	0.378632056916213	ENSSSCG00000008749/ENSSSCG00000005457/ENSSSCG00000030535/ENSSSCG00000005235/ENSSSCG00000031769/ENSSSCG00000007085	SLIT2/LPAR1/SNX9/KANK1/CTTN/DSTN	6
BP	GO:0016049	cell growth	7/206	171/8340	0.130525554416535	0.378802717908831	ENSSSCG00000008749/ENSSSCG00000021259/ENSSSCG00000024001/ENSSSCG00000032999/ENSSSCG00000011642/ENSSSCG00000016233/ENSSSCG00000035077	SLIT2/CDA/PLXNA1/FXN/RYK/SERPINE2/INHBA	7
BP	GO:0001952	regulation of cell-matrix adhesion	3/206	51/8340	0.131070345562013	0.378802717908831	ENSSSCG00000015405/ENSSSCG00000037449/ENSSSCG00000007067	CD36/CSF1/JAG1	3
BP	GO:0035107	appendage morphogenesis	3/206	51/8340	0.131070345562013	0.378802717908831	ENSSSCG00000009148/ENSSSCG00000003513/ENSSSCG00000008606	LEF1/ECE1/OSR1	3
BP	GO:0035108	limb morphogenesis	3/206	51/8340	0.131070345562013	0.378802717908831	ENSSSCG00000009148/ENSSSCG00000003513/ENSSSCG00000008606	LEF1/ECE1/OSR1	3
BP	GO:0043524	negative regulation of neuron apoptotic process	3/206	51/8340	0.131070345562013	0.378802717908831	ENSSSCG00000035357/ENSSSCG00000026733/ENSSSCG00000017723	BCL2L1/HIPK2/CCL2	3
BP	GO:0045667	regulation of osteoblast differentiation	3/206	51/8340	0.131070345562013	0.378802717908831	ENSSSCG00000007067/ENSSSCG00000039514/ENSSSCG00000001027	JAG1/ID3/BMP6	3
BP	GO:0090100	positive regulation of transmembrane receptor protein serine/threonine kinase signaling pathway	3/206	51/8340	0.131070345562013	0.378802717908831	ENSSSCG00000026733/ENSSSCG00000001027/ENSSSCG00000035077	HIPK2/BMP6/INHBA	3
BP	GO:1902652	secondary alcohol metabolic process	3/206	51/8340	0.131070345562013	0.378802717908831	ENSSSCG00000006238/ENSSSCG00000005423/ENSSSCG00000027745	CYP7A1/ABCA1/ABCG1	3
BP	GO:0034599	cellular response to oxidative stress	6/206	140/8340	0.132646219393972	0.378802717908831	ENSSSCG00000010404/ENSSSCG00000015405/ENSSSCG00000007722/ENSSSCG00000032999/ENSSSCG00000039198/ENSSSCG00000038774	ALOX5/CD36/NCF1/FXN/PCGF2/MAPK13	6
BP	GO:1902105	regulation of leukocyte differentiation	6/206	140/8340	0.132646219393972	0.378802717908831	ENSSSCG00000038500/ENSSSCG00000037449/ENSSSCG00000009148/ENSSSCG00000004791/ENSSSCG00000001131/ENSSSCG00000016832	TRIB1/CSF1/LEF1/RASGRP1/BTN2A2/IL7R	6
BP	GO:0002521	leukocyte differentiation	10/206	271/8340	0.133631061248193	0.378802717908831	ENSSSCG00000038500/ENSSSCG00000037449/ENSSSCG00000004420/ENSSSCG00000016140/ENSSSCG00000009592/ENSSSCG00000009148/ENSSSCG00000004791/ENSSSCG00000001131/ENSSSCG00000016832/ENSSSCG00000004576	TRIB1/CSF1/TRAF3IP2/FZD5/NFIL3/LEF1/RASGRP1/BTN2A2/IL7R/RORA	10
BP	GO:0002534	cytokine production involved in inflammatory response	2/206	26/8340	0.13423383052455	0.378802717908831	ENSSSCG00000010404/ENSSSCG00000028331	ALOX5/IL1R2	2
BP	GO:0006766	vitamin metabolic process	2/206	26/8340	0.13423383052455	0.378802717908831	ENSSSCG00000020864/ENSSSCG00000010475	VDR/CYP26A1	2
BP	GO:0010883	regulation of lipid storage	2/206	26/8340	0.13423383052455	0.378802717908831	ENSSSCG00000015405/ENSSSCG00000013017	CD36/EHD1	2
BP	GO:0014033	neural crest cell differentiation	2/206	26/8340	0.13423383052455	0.378802717908831	ENSSSCG00000009477/ENSSSCG00000007067	EDNRB/JAG1	2
BP	GO:0015807	L-amino acid transport	2/206	26/8340	0.13423383052455	0.378802717908831	ENSSSCG00000013296/ENSSSCG00000032996	SLC1A2/SLC7A5	2
BP	GO:0021885	forebrain cell migration	2/206	26/8340	0.13423383052455	0.378802717908831	ENSSSCG00000008749/ENSSSCG00000015444	SLIT2/LAMB1	2
BP	GO:0030851	granulocyte differentiation	2/206	26/8340	0.13423383052455	0.378802717908831	ENSSSCG00000038500/ENSSSCG00000009148	TRIB1/LEF1	2
BP	GO:0032371	regulation of sterol transport	2/206	26/8340	0.13423383052455	0.378802717908831	ENSSSCG00000005423/ENSSSCG00000039703	ABCA1/EEPD1	2
BP	GO:0032374	regulation of cholesterol transport	2/206	26/8340	0.13423383052455	0.378802717908831	ENSSSCG00000005423/ENSSSCG00000039703	ABCA1/EEPD1	2
BP	GO:0032732	positive regulation of interleukin-1 production	2/206	26/8340	0.13423383052455	0.378802717908831	ENSSSCG00000015405/ENSSSCG00000016140	CD36/FZD5	2
BP	GO:0042733	embryonic digit morphogenesis	2/206	26/8340	0.13423383052455	0.378802717908831	ENSSSCG00000003513/ENSSSCG00000008606	ECE1/OSR1	2
BP	GO:0045669	positive regulation of osteoblast differentiation	2/206	26/8340	0.13423383052455	0.378802717908831	ENSSSCG00000007067/ENSSSCG00000001027	JAG1/BMP6	2
BP	GO:0046324	regulation of glucose import	2/206	26/8340	0.13423383052455	0.378802717908831	ENSSSCG00000025729/ENSSSCG00000013296	IRS1/SLC1A2	2
BP	GO:0048708	astrocyte differentiation	2/206	26/8340	0.13423383052455	0.378802717908831	ENSSSCG00000003839/ENSSSCG00000016233	ENSSSCG00000003839/SERPINE2	2
BP	GO:0090199	regulation of release of cytochrome c from mitochondria	2/206	26/8340	0.13423383052455	0.378802717908831	ENSSSCG00000024388/ENSSSCG00000032999	BNIP3/FXN	2
BP	GO:0097194	execution phase of apoptosis	2/206	26/8340	0.13423383052455	0.378802717908831	ENSSSCG00000035357/ENSSSCG00000030623	BCL2L1/XKR8	2
BP	GO:0098754	detoxification	2/206	26/8340	0.13423383052455	0.378802717908831	ENSSSCG00000015405/ENSSSCG00000022742	CD36/PRDX6	2
BP	GO:1900015	regulation of cytokine production involved in inflammatory response	2/206	26/8340	0.13423383052455	0.378802717908831	ENSSSCG00000010404/ENSSSCG00000028331	ALOX5/IL1R2	2
BP	GO:1901998	toxin transport	2/206	26/8340	0.13423383052455	0.378802717908831	ENSSSCG00000024388/ENSSSCG00000004039	BNIP3/SLC22A3	2
BP	GO:1902229	regulation of intrinsic apoptotic signaling pathway in response to DNA damage	2/206	26/8340	0.13423383052455	0.378802717908831	ENSSSCG00000035357/ENSSSCG00000016322	BCL2L1/ACKR3	2
BP	GO:1902743	regulation of lamellipodium organization	2/206	26/8340	0.13423383052455	0.378802717908831	ENSSSCG00000008749/ENSSSCG00000005235	SLIT2/KANK1	2
BP	GO:2000107	negative regulation of leukocyte apoptotic process	2/206	26/8340	0.13423383052455	0.378802717908831	ENSSSCG00000002294/ENSSSCG00000016832	ARG2/IL7R	2
BP	GO:0042326	negative regulation of phosphorylation	9/206	238/8340	0.134765054579477	0.37989680454939	ENSSSCG00000008749/ENSSSCG00000007469/ENSSSCG00000038500/ENSSSCG00000003839/ENSSSCG00000001131/ENSSSCG00000027030/ENSSSCG00000039862/ENSSSCG00000000601/ENSSSCG00000035372	SLIT2/PTPN1/TRIB1/ENSSSCG00000003839/BTN2A2/BDKRB2/TRIB3/PTPRO/PSCA	9
BP	GO:2001236	regulation of extrinsic apoptotic signaling pathway	4/206	80/8340	0.135366205999581	0.381185475830734	ENSSSCG00000035357/ENSSSCG00000031769/ENSSSCG00000015617/ENSSSCG00000035077	BCL2L1/CTTN/G0S2/INHBA	4
BP	GO:0019318	hexose metabolic process	5/206	110/8340	0.13590345541783	0.381722887783086	ENSSSCG00000015334/ENSSSCG00000032622/ENSSSCG00000025729/ENSSSCG00000029482/ENSSSCG00000004576	PDK4/SLC39A14/IRS1/CHST15/RORA	5
BP	GO:0090287	regulation of cellular response to growth factor stimulus	5/206	110/8340	0.13590345541783	0.381722887783086	ENSSSCG00000008749/ENSSSCG00000007469/ENSSSCG00000026733/ENSSSCG00000036569/ENSSSCG00000009045	SLIT2/PTPN1/HIPK2/PTP4A3/HHIP	5
BP	GO:0003158	endothelium development	3/206	52/8340	0.136710728227565	0.381722887783086	ENSSSCG00000007067/ENSSSCG00000007350/ENSSSCG00000001027	JAG1/PPP1R16B/BMP6	3
BP	GO:0008637	apoptotic mitochondrial changes	3/206	52/8340	0.136710728227565	0.381722887783086	ENSSSCG00000024388/ENSSSCG00000035357/ENSSSCG00000032999	BNIP3/BCL2L1/FXN	3
BP	GO:0015748	organophosphate ester transport	3/206	52/8340	0.136710728227565	0.381722887783086	ENSSSCG00000005423/ENSSSCG00000007874/ENSSSCG00000027745	ABCA1/ABCC1/ABCG1	3
BP	GO:0021543	pallium development	3/206	52/8340	0.136710728227565	0.381722887783086	ENSSSCG00000008749/ENSSSCG00000015444/ENSSSCG00000009148	SLIT2/LAMB1/LEF1	3
BP	GO:0071887	leukocyte apoptotic process	3/206	52/8340	0.136710728227565	0.381722887783086	ENSSSCG00000004420/ENSSSCG00000002294/ENSSSCG00000016832	TRAF3IP2/ARG2/IL7R	3
BP	GO:2000027	regulation of organ morphogenesis	3/206	52/8340	0.136710728227565	0.381722887783086	ENSSSCG00000037449/ENSSSCG00000020864/ENSSSCG00000011642	CSF1/VDR/RYK	3
BP	GO:0098655	cation transmembrane transport	9/206	239/8340	0.137222123733605	0.382747061667915	ENSSSCG00000038929/ENSSSCG00000032622/ENSSSCG00000039947/ENSSSCG00000039896/ENSSSCG00000020783/ENSSSCG00000032996/ENSSSCG00000006138/ENSSSCG00000006215/ENSSSCG00000008606	CEMIP/SLC39A14/KCNJ2/TMEM38B/SLC41A1/SLC7A5/ATP6V0D2/CRH/OSR1	9
BP	GO:0032535	regulation of cellular component size	7/206	174/8340	0.139228770776863	0.387527398786914	ENSSSCG00000008749/ENSSSCG00000030535/ENSSSCG00000005235/ENSSSCG00000031769/ENSSSCG00000011642/ENSSSCG00000016832/ENSSSCG00000007085	SLIT2/SNX9/KANK1/CTTN/RYK/IL7R/DSTN	7
BP	GO:0045664	regulation of neuron differentiation	7/206	174/8340	0.139228770776863	0.387527398786914	ENSSSCG00000008749/ENSSSCG00000005457/ENSSSCG00000005235/ENSSSCG00000009477/ENSSSCG00000007067/ENSSSCG00000011642/ENSSSCG00000001027	SLIT2/LPAR1/KANK1/EDNRB/JAG1/RYK/BMP6	7
BP	GO:0002252	immune effector process	12/206	343/8340	0.141729442985063	0.393125548650132	ENSSSCG00000015405/ENSSSCG00000024388/ENSSSCG00000004195/ENSSSCG00000035357/ENSSSCG00000004420/ENSSSCG00000016140/ENSSSCG00000009148/ENSSSCG00000007067/ENSSSCG00000004791/ENSSSCG00000016832/ENSSSCG00000032438/ENSSSCG00000004576	CD36/BNIP3/ARG1/BCL2L1/TRAF3IP2/FZD5/LEF1/JAG1/RASGRP1/IL7R/FFAR2/RORA	12
BP	GO:0120039	plasma membrane bounded cell projection morphogenesis	7/206	175/8340	0.142191652641837	0.393125548650132	ENSSSCG00000008749/ENSSSCG00000005235/ENSSSCG00000024001/ENSSSCG00000016239/ENSSSCG00000011642/ENSSSCG00000000601/ENSSSCG00000024591	SLIT2/KANK1/PLXNA1/NYAP2/RYK/PTPRO/ETV1	7
BP	GO:0002688	regulation of leukocyte chemotaxis	3/206	53/8340	0.142433048884543	0.393125548650132	ENSSSCG00000008749/ENSSSCG00000037449/ENSSSCG00000017723	SLIT2/CSF1/CCL2	3
BP	GO:0016125	sterol metabolic process	3/206	53/8340	0.142433048884543	0.393125548650132	ENSSSCG00000006238/ENSSSCG00000005423/ENSSSCG00000027745	CYP7A1/ABCA1/ABCG1	3
BP	GO:0046916	cellular transition metal ion homeostasis	3/206	53/8340	0.142433048884543	0.393125548650132	ENSSSCG00000032622/ENSSSCG00000032999/ENSSSCG00000001027	SLC39A14/FXN/BMP6	3
BP	GO:0002832	negative regulation of response to biotic stimulus	2/206	27/8340	0.142725218078117	0.393125548650132	ENSSSCG00000038500/ENSSSCG00000002294	TRIB1/ARG2	2
BP	GO:0003014	renal system process	2/206	27/8340	0.142725218078117	0.393125548650132	ENSSSCG00000036201/ENSSSCG00000000601	NPR3/PTPRO	2
BP	GO:0006942	regulation of striated muscle contraction	2/206	27/8340	0.142725218078117	0.393125548650132	ENSSSCG00000039947/ENSSSCG00000039896	KCNJ2/TMEM38B	2
BP	GO:0034103	regulation of tissue remodeling	2/206	27/8340	0.142725218078117	0.393125548650132	ENSSSCG00000015334/ENSSSCG00000020864	PDK4/VDR	2
BP	GO:1903035	negative regulation of response to wounding	2/206	27/8340	0.142725218078117	0.393125548650132	ENSSSCG00000010404/ENSSSCG00000016233	ALOX5/SERPINE2	2
BP	GO:0010959	regulation of metal ion transport	5/206	112/8340	0.143434632901987	0.394259058454371	ENSSSCG00000038929/ENSSSCG00000039896/ENSSSCG00000017723/ENSSSCG00000016233/ENSSSCG00000008606	CEMIP/TMEM38B/CCL2/SERPINE2/OSR1	5
BP	GO:0034765	regulation of ion transmembrane transport	5/206	112/8340	0.143434632901987	0.394259058454371	ENSSSCG00000038929/ENSSSCG00000039947/ENSSSCG00000039896/ENSSSCG00000006215/ENSSSCG00000008606	CEMIP/KCNJ2/TMEM38B/CRH/OSR1	5
BP	GO:0051402	neuron apoptotic process	4/206	82/8340	0.144335980996657	0.395914343728653	ENSSSCG00000007031/ENSSSCG00000035357/ENSSSCG00000026733/ENSSSCG00000017723	POLB/BCL2L1/HIPK2/CCL2	4
BP	GO:0060759	regulation of response to cytokine stimulus	4/206	82/8340	0.144335980996657	0.395914343728653	ENSSSCG00000008749/ENSSSCG00000004195/ENSSSCG00000037449/ENSSSCG00000028331	SLIT2/ARG1/CSF1/IL1R2	4
BP	GO:0071496	cellular response to external stimulus	6/206	144/8340	0.145789874127073	0.39948840249934	ENSSSCG00000015334/ENSSSCG00000024388/ENSSSCG00000015340/ENSSSCG00000020864/ENSSSCG00000013296/ENSSSCG00000012967	PDK4/BNIP3/ASNS/VDR/SLC1A2/FOSL1	6
BP	GO:0016055	Wnt signaling pathway	7/206	177/8340	0.148208354495932	0.403678671062881	ENSSSCG00000005235/ENSSSCG00000016140/ENSSSCG00000003839/ENSSSCG00000009148/ENSSSCG00000011642/ENSSSCG00000000601/ENSSSCG00000025717	KANK1/FZD5/ENSSSCG00000003839/LEF1/RYK/PTPRO/HIC1	7
BP	GO:0048858	cell projection morphogenesis	7/206	177/8340	0.148208354495932	0.403678671062881	ENSSSCG00000008749/ENSSSCG00000005235/ENSSSCG00000024001/ENSSSCG00000016239/ENSSSCG00000011642/ENSSSCG00000000601/ENSSSCG00000024591	SLIT2/KANK1/PLXNA1/NYAP2/RYK/PTPRO/ETV1	7
BP	GO:0002702	positive regulation of production of molecular mediator of immune response	3/206	54/8340	0.148234102105448	0.403678671062881	ENSSSCG00000015405/ENSSSCG00000016140/ENSSSCG00000032438	CD36/FZD5/FFAR2	3
BP	GO:0009612	response to mechanical stimulus	3/206	54/8340	0.148234102105448	0.403678671062881	ENSSSCG00000024388/ENSSSCG00000016233/ENSSSCG00000024591	BNIP3/SERPINE2/ETV1	3
BP	GO:0061640	cytoskeleton-dependent cytokinesis	3/206	54/8340	0.148234102105448	0.403678671062881	ENSSSCG00000030535/ENSSSCG00000040786/ENSSSCG00000011379	SNX9/SPTBN1/KLHDC8B	3
BP	GO:0062013	positive regulation of small molecule metabolic process	3/206	54/8340	0.148234102105448	0.403678671062881	ENSSSCG00000002268/ENSSSCG00000025729/ENSSSCG00000001027	AKAP5/IRS1/BMP6	3
BP	GO:0006644	phospholipid metabolic process	8/206	211/8340	0.151220115370147	0.407489373046546	ENSSSCG00000016223/ENSSSCG00000003582/ENSSSCG00000022742/ENSSSCG00000003839/ENSSSCG00000039896/ENSSSCG00000009231/ENSSSCG00000036785/ENSSSCG00000009233	ACSL3/SMPDL3B/PRDX6/ENSSSCG00000003839/TMEM38B/CDS1/MTMR7/GPAT3	8
BP	GO:0051223	regulation of protein transport	8/206	211/8340	0.151220115370147	0.407489373046546	ENSSSCG00000038929/ENSSSCG00000010404/ENSSSCG00000016223/ENSSSCG00000015405/ENSSSCG00000007469/ENSSSCG00000027745/ENSSSCG00000002268/ENSSSCG00000025729	CEMIP/ALOX5/ACSL3/CD36/PTPN1/ABCG1/AKAP5/IRS1	8
BP	GO:0006801	superoxide metabolic process	2/206	28/8340	0.151326805328581	0.407489373046546	ENSSSCG00000015405/ENSSSCG00000007722	CD36/NCF1	2
BP	GO:0009064	glutamine family amino acid metabolic process	2/206	28/8340	0.151326805328581	0.407489373046546	ENSSSCG00000004195/ENSSSCG00000002294	ARG1/ARG2	2
BP	GO:0044070	regulation of anion transport	2/206	28/8340	0.151326805328581	0.407489373046546	ENSSSCG00000008606/ENSSSCG00000005688	OSR1/PTGES	2
BP	GO:0048640	negative regulation of developmental growth	2/206	28/8340	0.151326805328581	0.407489373046546	ENSSSCG00000017797/ENSSSCG00000011642	SLC6A4/RYK	2
BP	GO:0051058	negative regulation of small GTPase mediated signal transduction	2/206	28/8340	0.151326805328581	0.407489373046546	ENSSSCG00000008749/ENSSSCG00000005235	SLIT2/KANK1	2
BP	GO:0060389	pathway-restricted SMAD protein phosphorylation	2/206	28/8340	0.151326805328581	0.407489373046546	ENSSSCG00000001027/ENSSSCG00000035077	BMP6/INHBA	2
BP	GO:0061097	regulation of protein tyrosine kinase activity	2/206	28/8340	0.151326805328581	0.407489373046546	ENSSSCG00000007469/ENSSSCG00000007722	PTPN1/NCF1	2
BP	GO:0061180	mammary gland epithelium development	2/206	28/8340	0.151326805328581	0.407489373046546	ENSSSCG00000037449/ENSSSCG00000020864	CSF1/VDR	2
BP	GO:1901607	alpha-amino acid biosynthetic process	2/206	28/8340	0.151326805328581	0.407489373046546	ENSSSCG00000015340/ENSSSCG00000005287	ASNS/PSAT1	2
BP	GO:0030162	regulation of proteolysis	11/206	313/8340	0.151646626071696	0.407935588629858	ENSSSCG00000015322/ENSSSCG00000030535/ENSSSCG00000038500/ENSSSCG00000004890/ENSSSCG00000034087/ENSSSCG00000026733/ENSSSCG00000012277/ENSSSCG00000007032/ENSSSCG00000001963/ENSSSCG00000016233/ENSSSCG00000028331	TFPI2/SNX9/TRIB1/SERPINB2/TNFSF15/HIPK2/TIMP1/PLAT/EGLN3/SERPINE2/IL1R2	11
BP	GO:0051301	cell division	6/206	146/8340	0.152577810278705	0.4100238211246	ENSSSCG00000030535/ENSSSCG00000035357/ENSSSCG00000040786/ENSSSCG00000010863/ENSSSCG00000009148/ENSSSCG00000011379	SNX9/BCL2L1/SPTBN1/AHCTF1/LEF1/KLHDC8B	6
BP	GO:0002064	epithelial cell development	4/206	84/8340	0.15353296565803	0.412172170483576	ENSSSCG00000012566/ENSSSCG00000007067/ENSSSCG00000007350/ENSSSCG00000001027	ENSSSCG00000012566/JAG1/PPP1R16B/BMP6	4
BP	GO:0062014	negative regulation of small molecule metabolic process	3/206	55/8340	0.15411068566615	0.413303936127963	ENSSSCG00000021259/ENSSSCG00000002268/ENSSSCG00000039862	CDA/AKAP5/TRIB3	3
BP	GO:0198738	cell-cell signaling by wnt	7/206	179/8340	0.154344219261005	0.413511283789353	ENSSSCG00000005235/ENSSSCG00000016140/ENSSSCG00000003839/ENSSSCG00000009148/ENSSSCG00000011642/ENSSSCG00000000601/ENSSSCG00000025717	KANK1/FZD5/ENSSSCG00000003839/LEF1/RYK/PTPRO/HIC1	7
BP	GO:0008154	actin polymerization or depolymerization	5/206	115/8340	0.155061960304817	0.415014164738979	ENSSSCG00000008749/ENSSSCG00000030535/ENSSSCG00000005235/ENSSSCG00000031769/ENSSSCG00000007085	SLIT2/SNX9/KANK1/CTTN/DSTN	5
BP	GO:0001558	regulation of cell growth	6/206	147/8340	0.156024153810642	0.416746655032059	ENSSSCG00000008749/ENSSSCG00000021259/ENSSSCG00000032999/ENSSSCG00000011642/ENSSSCG00000016233/ENSSSCG00000035077	SLIT2/CDA/FXN/RYK/SERPINE2/INHBA	6
BP	GO:0050867	positive regulation of cell activation	6/206	147/8340	0.156024153810642	0.416746655032059	ENSSSCG00000031023/ENSSSCG00000009148/ENSSSCG00000004791/ENSSSCG00000001131/ENSSSCG00000016832/ENSSSCG00000006288	CD24/LEF1/RASGRP1/BTN2A2/IL7R/SELP	6
BP	GO:0051260	protein homooligomerization	4/206	85/8340	0.158213112511803	0.421989814780897	ENSSSCG00000003105/ENSSSCG00000039947/ENSSSCG00000013017/ENSSSCG00000013296	SLC1A5/KCNJ2/EHD1/SLC1A2	4
BP	GO:0031668	cellular response to extracellular stimulus	5/206	116/8340	0.15902278922906	0.421989814780897	ENSSSCG00000015334/ENSSSCG00000015340/ENSSSCG00000020864/ENSSSCG00000013296/ENSSSCG00000012967	PDK4/ASNS/VDR/SLC1A2/FOSL1	5
BP	GO:0031175	neuron projection development	10/206	282/8340	0.159864198963706	0.421989814780897	ENSSSCG00000008749/ENSSSCG00000005457/ENSSSCG00000015444/ENSSSCG00000005235/ENSSSCG00000024001/ENSSSCG00000030882/ENSSSCG00000016239/ENSSSCG00000011642/ENSSSCG00000000601/ENSSSCG00000024591	SLIT2/LPAR1/LAMB1/KANK1/PLXNA1/ENSSSCG00000030882/NYAP2/RYK/PTPRO/ETV1	10
BP	GO:0006893	Golgi to plasma membrane transport	2/206	29/8340	0.160028043805523	0.421989814780897	ENSSSCG00000016223/ENSSSCG00000040786	ACSL3/SPTBN1	2
BP	GO:0006970	response to osmotic stress	2/206	29/8340	0.160028043805523	0.421989814780897	ENSSSCG00000027030/ENSSSCG00000038774	BDKRB2/MAPK13	2
BP	GO:0008652	cellular amino acid biosynthetic process	2/206	29/8340	0.160028043805523	0.421989814780897	ENSSSCG00000015340/ENSSSCG00000005287	ASNS/PSAT1	2
BP	GO:0032506	cytokinetic process	2/206	29/8340	0.160028043805523	0.421989814780897	ENSSSCG00000030535/ENSSSCG00000011379	SNX9/KLHDC8B	2
BP	GO:0032526	response to retinoic acid	2/206	29/8340	0.160028043805523	0.421989814780897	ENSSSCG00000005423/ENSSSCG00000008606	ABCA1/OSR1	2
BP	GO:0033692	cellular polysaccharide biosynthetic process	2/206	29/8340	0.160028043805523	0.421989814780897	ENSSSCG00000005992/ENSSSCG00000025729	SHAS2/IRS1	2
BP	GO:0090559	regulation of membrane permeability	2/206	29/8340	0.160028043805523	0.421989814780897	ENSSSCG00000024388/ENSSSCG00000035357	BNIP3/BCL2L1	2
BP	GO:2001238	positive regulation of extrinsic apoptotic signaling pathway	2/206	29/8340	0.160028043805523	0.421989814780897	ENSSSCG00000015617/ENSSSCG00000035077	G0S2/INHBA	2
BP	GO:0010906	regulation of glucose metabolic process	3/206	56/8340	0.160059604850782	0.421989814780897	ENSSSCG00000015334/ENSSSCG00000025729/ENSSSCG00000004576	PDK4/IRS1/RORA	3
BP	GO:0051817	modification of morphology or physiology of other organism involved in symbiotic interaction	3/206	56/8340	0.160059604850782	0.421989814780897	ENSSSCG00000004195/ENSSSCG00000035357/ENSSSCG00000009148	ARG1/BCL2L1/LEF1	3
BP	GO:0030001	metal ion transport	9/206	248/8340	0.160364144767902	0.422372031045409	ENSSSCG00000038929/ENSSSCG00000032622/ENSSSCG00000039947/ENSSSCG00000020864/ENSSSCG00000039896/ENSSSCG00000020783/ENSSSCG00000017723/ENSSSCG00000016233/ENSSSCG00000008606	CEMIP/SLC39A14/KCNJ2/VDR/TMEM38B/SLC41A1/CCL2/SERPINE2/OSR1	9
BP	GO:0043085	positive regulation of catalytic activity	16/206	495/8340	0.163166370021444	0.429325428873521	ENSSSCG00000038929/ENSSSCG00000005457/ENSSSCG00000030535/ENSSSCG00000038320/ENSSSCG00000007469/ENSSSCG00000007722/ENSSSCG00000037449/ENSSSCG00000016140/ENSSSCG00000034087/ENSSSCG00000031023/ENSSSCG00000020864/ENSSSCG00000004791/ENSSSCG00000002268/ENSSSCG00000032999/ENSSSCG00000039862/ENSSSCG00000001963	CEMIP/LPAR1/SNX9/POR/PTPN1/NCF1/CSF1/FZD5/TNFSF15/CD24/VDR/RASGRP1/AKAP5/FXN/TRIB3/EGLN3	16
BP	GO:0001906	cell killing	3/206	57/8340	0.166077676484044	0.436118660370301	ENSSSCG00000004195/ENSSSCG00000004791/ENSSSCG00000016832	ARG1/RASGRP1/IL7R	3
BP	GO:0090288	negative regulation of cellular response to growth factor stimulus	3/206	57/8340	0.166077676484044	0.436118660370301	ENSSSCG00000008749/ENSSSCG00000007469/ENSSSCG00000026733	SLIT2/PTPN1/HIPK2	3
BP	GO:0045216	cell-cell junction organization	4/206	87/8340	0.16772948100947	0.43853135852614	ENSSSCG00000016140/ENSSSCG00000000601/ENSSSCG00000001027/ENSSSCG00000027206	FZD5/PTPRO/BMP6/PARD6B	4
BP	GO:0001938	positive regulation of endothelial cell proliferation	2/206	30/8340	0.168818834279613	0.43853135852614	ENSSSCG00000007350/ENSSSCG00000001027	PPP1R16B/BMP6	2
BP	GO:0002287	alpha-beta T cell activation involved in immune response	2/206	30/8340	0.168818834279613	0.43853135852614	ENSSSCG00000009148/ENSSSCG00000004576	LEF1/RORA	2
BP	GO:0002293	alpha-beta T cell differentiation involved in immune response	2/206	30/8340	0.168818834279613	0.43853135852614	ENSSSCG00000009148/ENSSSCG00000004576	LEF1/RORA	2
BP	GO:0002294	CD4-positive, alpha-beta T cell differentiation involved in immune response	2/206	30/8340	0.168818834279613	0.43853135852614	ENSSSCG00000009148/ENSSSCG00000004576	LEF1/RORA	2
BP	GO:0002833	positive regulation of response to biotic stimulus	2/206	30/8340	0.168818834279613	0.43853135852614	ENSSSCG00000004195/ENSSSCG00000001027	ARG1/BMP6	2
BP	GO:0014013	regulation of gliogenesis	2/206	30/8340	0.168818834279613	0.43853135852614	ENSSSCG00000037449/ENSSSCG00000016233	CSF1/SERPINE2	2
BP	GO:0033619	membrane protein proteolysis	2/206	30/8340	0.168818834279613	0.43853135852614	ENSSSCG00000030535/ENSSSCG00000012277	SNX9/TIMP1	2
BP	GO:0042093	T-helper cell differentiation	2/206	30/8340	0.168818834279613	0.43853135852614	ENSSSCG00000009148/ENSSSCG00000004576	LEF1/RORA	2
BP	GO:0051279	regulation of release of sequestered calcium ion into cytosol	2/206	30/8340	0.168818834279613	0.43853135852614	ENSSSCG00000038929/ENSSSCG00000039896	CEMIP/TMEM38B	2
BP	GO:0097327	response to antineoplastic agent	2/206	30/8340	0.168818834279613	0.43853135852614	ENSSSCG00000005981/ENSSSCG00000038774	FBXO32/MAPK13	2
BP	GO:0005996	monosaccharide metabolic process	5/206	119/8340	0.171149166413452	0.444148866172947	ENSSSCG00000015334/ENSSSCG00000032622/ENSSSCG00000025729/ENSSSCG00000029482/ENSSSCG00000004576	PDK4/SLC39A14/IRS1/CHST15/RORA	5
BP	GO:0002761	regulation of myeloid leukocyte differentiation	3/206	58/8340	0.172161732703057	0.444163846457107	ENSSSCG00000038500/ENSSSCG00000037449/ENSSSCG00000009148	TRIB1/CSF1/LEF1	3
BP	GO:0006959	humoral immune response	3/206	58/8340	0.172161732703057	0.444163846457107	ENSSSCG00000010404/ENSSSCG00000004420/ENSSSCG00000029990	ALOX5/TRAF3IP2/DEFB1	3
BP	GO:0030509	BMP signaling pathway	3/206	58/8340	0.172161732703057	0.444163846457107	ENSSSCG00000026733/ENSSSCG00000009148/ENSSSCG00000001027	HIPK2/LEF1/BMP6	3
BP	GO:0050680	negative regulation of epithelial cell proliferation	3/206	58/8340	0.172161732703057	0.444163846457107	ENSSSCG00000010404/ENSSSCG00000020864/ENSSSCG00000017723	ALOX5/VDR/CCL2	3
BP	GO:0071772	response to BMP	3/206	58/8340	0.172161732703057	0.444163846457107	ENSSSCG00000026733/ENSSSCG00000009148/ENSSSCG00000001027	HIPK2/LEF1/BMP6	3
BP	GO:0071773	cellular response to BMP stimulus	3/206	58/8340	0.172161732703057	0.444163846457107	ENSSSCG00000026733/ENSSSCG00000009148/ENSSSCG00000001027	HIPK2/LEF1/BMP6	3
BP	GO:0060541	respiratory system development	4/206	88/8340	0.172562770232942	0.444372650968808	ENSSSCG00000039896/ENSSSCG00000009148/ENSSSCG00000038911/ENSSSCG00000009045	TMEM38B/LEF1/KLF2/HHIP	4
BP	GO:0060284	regulation of cell development	10/206	287/8340	0.172578422816749	0.444372650968808	ENSSSCG00000008749/ENSSSCG00000005457/ENSSSCG00000005235/ENSSSCG00000038500/ENSSSCG00000037449/ENSSSCG00000009477/ENSSSCG00000007067/ENSSSCG00000011642/ENSSSCG00000001027/ENSSSCG00000016233	SLIT2/LPAR1/KANK1/TRIB1/CSF1/EDNRB/JAG1/RYK/BMP6/SERPINE2	10
BP	GO:0002443	leukocyte mediated immunity	6/206	153/8340	0.177403597880859	0.454000131377756	ENSSSCG00000004195/ENSSSCG00000004420/ENSSSCG00000016140/ENSSSCG00000007067/ENSSSCG00000004791/ENSSSCG00000016832	ARG1/TRAF3IP2/FZD5/JAG1/RASGRP1/IL7R	6
BP	GO:0007178	transmembrane receptor protein serine/threonine kinase signaling pathway	6/206	153/8340	0.177403597880859	0.454000131377756	ENSSSCG00000040786/ENSSSCG00000026733/ENSSSCG00000009148/ENSSSCG00000014869/ENSSSCG00000001027/ENSSSCG00000035077	SPTBN1/HIPK2/LEF1/LRRC32/BMP6/INHBA	6
BP	GO:0016051	carbohydrate biosynthetic process	4/206	89/8340	0.177444156686005	0.454000131377756	ENSSSCG00000032622/ENSSSCG00000005992/ENSSSCG00000025729/ENSSSCG00000029482	SLC39A14/SHAS2/IRS1/CHST15	4
BP	GO:0045619	regulation of lymphocyte differentiation	4/206	89/8340	0.177444156686005	0.454000131377756	ENSSSCG00000009148/ENSSSCG00000004791/ENSSSCG00000001131/ENSSSCG00000016832	LEF1/RASGRP1/BTN2A2/IL7R	4
BP	GO:0030168	platelet activation	2/206	31/8340	0.177689511185249	0.454000131377756	ENSSSCG00000016233/ENSSSCG00000006288	SERPINE2/SELP	2
BP	GO:0070228	regulation of lymphocyte apoptotic process	2/206	31/8340	0.177689511185249	0.454000131377756	ENSSSCG00000002294/ENSSSCG00000016832	ARG2/IL7R	2
BP	GO:1904035	regulation of epithelial cell apoptotic process	2/206	31/8340	0.177689511185249	0.454000131377756	ENSSSCG00000013599/ENSSSCG00000017723	ANGPTL4/CCL2	2
BP	GO:1904888	cranial skeletal system development	2/206	31/8340	0.177689511185249	0.454000131377756	ENSSSCG00000006132/ENSSSCG00000004092	MMP16/MTHFD1L	2
BP	GO:0045834	positive regulation of lipid metabolic process	3/206	59/8340	0.178308624480444	0.455142650915848	ENSSSCG00000016223/ENSSSCG00000025729/ENSSSCG00000001027	ACSL3/IRS1/BMP6	3
BP	GO:1903530	regulation of secretion by cell	7/206	187/8340	0.180025077106877	0.459081290078904	ENSSSCG00000010404/ENSSSCG00000027745/ENSSSCG00000025729/ENSSSCG00000032438/ENSSSCG00000009997/ENSSSCG00000006215/ENSSSCG00000035077	ALOX5/ABCG1/IRS1/FFAR2/OSM/CRH/INHBA	7
BP	GO:0002685	regulation of leukocyte migration	4/206	90/8340	0.182372149742383	0.463726301986636	ENSSSCG00000008749/ENSSSCG00000037449/ENSSSCG00000017723/ENSSSCG00000006288	SLIT2/CSF1/CCL2/SELP	4
BP	GO:0006006	glucose metabolic process	4/206	90/8340	0.182372149742383	0.463726301986636	ENSSSCG00000015334/ENSSSCG00000032622/ENSSSCG00000025729/ENSSSCG00000004576	PDK4/SLC39A14/IRS1/RORA	4
BP	GO:0060348	bone development	4/206	90/8340	0.182372149742383	0.463726301986636	ENSSSCG00000039896/ENSSSCG00000005992/ENSSSCG00000006132/ENSSSCG00000001027	TMEM38B/SHAS2/MMP16/BMP6	4
BP	GO:1905114	cell surface receptor signaling pathway involved in cell-cell signaling	7/206	188/8340	0.183357154659118	0.465783482133097	ENSSSCG00000005235/ENSSSCG00000016140/ENSSSCG00000003839/ENSSSCG00000009148/ENSSSCG00000011642/ENSSSCG00000000601/ENSSSCG00000025717	KANK1/FZD5/ENSSSCG00000003839/LEF1/RYK/PTPRO/HIC1	7
BP	GO:0006140	regulation of nucleotide metabolic process	3/206	60/8340	0.184515224909848	0.467827394958206	ENSSSCG00000021259/ENSSSCG00000040337/ENSSSCG00000002268	CDA/AK4/AKAP5	3
BP	GO:0035821	modification of morphology or physiology of other organism	3/206	60/8340	0.184515224909848	0.467827394958206	ENSSSCG00000004195/ENSSSCG00000035357/ENSSSCG00000009148	ARG1/BCL2L1/LEF1	3
BP	GO:0050673	epithelial cell proliferation	6/206	155/8340	0.184784512540996	0.468061822675613	ENSSSCG00000010404/ENSSSCG00000020864/ENSSSCG00000017723/ENSSSCG00000007350/ENSSSCG00000001027/ENSSSCG00000008606	ALOX5/VDR/CCL2/PPP1R16B/BMP6/OSR1	6
BP	GO:0032880	regulation of protein localization	13/206	398/8340	0.185199168684732	0.468663670658209	ENSSSCG00000038929/ENSSSCG00000010404/ENSSSCG00000016223/ENSSSCG00000015405/ENSSSCG00000007469/ENSSSCG00000001782/ENSSSCG00000027745/ENSSSCG00000035357/ENSSSCG00000040786/ENSSSCG00000013119/ENSSSCG00000002268/ENSSSCG00000025729/ENSSSCG00000036569	CEMIP/ALOX5/ACSL3/CD36/PTPN1/ABHD17C/ABCG1/BCL2L1/SPTBN1/STX3/AKAP5/IRS1/PTP4A3	13
BP	GO:0048666	neuron development	11/206	327/8340	0.185386388086757	0.468689368926119	ENSSSCG00000008749/ENSSSCG00000005457/ENSSSCG00000015444/ENSSSCG00000005235/ENSSSCG00000009477/ENSSSCG00000024001/ENSSSCG00000030882/ENSSSCG00000016239/ENSSSCG00000011642/ENSSSCG00000000601/ENSSSCG00000024591	SLIT2/LPAR1/LAMB1/KANK1/EDNRB/PLXNA1/ENSSSCG00000030882/NYAP2/RYK/PTPRO/ETV1	11
BP	GO:0002292	T cell differentiation involved in immune response	2/206	32/8340	0.186630827532686	0.468701897987685	ENSSSCG00000009148/ENSSSCG00000004576	LEF1/RORA	2
BP	GO:0006305	DNA alkylation	2/206	32/8340	0.186630827532686	0.468701897987685	ENSSSCG00000028741/ENSSSCG00000007505	ENSSSCG00000028741/CTCFL	2
BP	GO:0006306	DNA methylation	2/206	32/8340	0.186630827532686	0.468701897987685	ENSSSCG00000028741/ENSSSCG00000007505	ENSSSCG00000028741/CTCFL	2
BP	GO:0043507	positive regulation of JUN kinase activity	2/206	32/8340	0.186630827532686	0.468701897987685	ENSSSCG00000007469/ENSSSCG00000016140	PTPN1/FZD5	2
BP	GO:0046889	positive regulation of lipid biosynthetic process	2/206	32/8340	0.186630827532686	0.468701897987685	ENSSSCG00000016223/ENSSSCG00000001027	ACSL3/BMP6	2
BP	GO:0048008	platelet-derived growth factor receptor signaling pathway	2/206	32/8340	0.186630827532686	0.468701897987685	ENSSSCG00000007469/ENSSSCG00000007032	PTPN1/PLAT	2
BP	GO:0060048	cardiac muscle contraction	2/206	32/8340	0.186630827532686	0.468701897987685	ENSSSCG00000039947/ENSSSCG00000039896	KCNJ2/TMEM38B	2
BP	GO:0030833	regulation of actin filament polymerization	4/206	91/8340	0.187345251700719	0.469605001185419	ENSSSCG00000008749/ENSSSCG00000030535/ENSSSCG00000005235/ENSSSCG00000031769	SLIT2/SNX9/KANK1/CTTN	4
BP	GO:0042391	regulation of membrane potential	4/206	91/8340	0.187345251700719	0.469605001185419	ENSSSCG00000015405/ENSSSCG00000024388/ENSSSCG00000035357/ENSSSCG00000039947	CD36/BNIP3/BCL2L1/KCNJ2	4
BP	GO:0002697	regulation of immune effector process	7/206	190/8340	0.190098391024129	0.475957125546353	ENSSSCG00000015405/ENSSSCG00000004195/ENSSSCG00000004420/ENSSSCG00000016140/ENSSSCG00000004791/ENSSSCG00000016832/ENSSSCG00000032438	CD36/ARG1/TRAF3IP2/FZD5/RASGRP1/IL7R/FFAR2	7
BP	GO:0009746	response to hexose	3/206	61/8340	0.190778432264708	0.475957125546353	ENSSSCG00000006238/ENSSSCG00000032622/ENSSSCG00000039651	CYP7A1/SLC39A14/SLC2A5	3
BP	GO:0034284	response to monosaccharide	3/206	61/8340	0.190778432264708	0.475957125546353	ENSSSCG00000006238/ENSSSCG00000032622/ENSSSCG00000039651	CYP7A1/SLC39A14/SLC2A5	3
BP	GO:0048736	appendage development	3/206	61/8340	0.190778432264708	0.475957125546353	ENSSSCG00000009148/ENSSSCG00000003513/ENSSSCG00000008606	LEF1/ECE1/OSR1	3
BP	GO:0060173	limb development	3/206	61/8340	0.190778432264708	0.475957125546353	ENSSSCG00000009148/ENSSSCG00000003513/ENSSSCG00000008606	LEF1/ECE1/OSR1	3
BP	GO:0070997	neuron death	5/206	124/8340	0.192122371007288	0.478813779589799	ENSSSCG00000007031/ENSSSCG00000035357/ENSSSCG00000037449/ENSSSCG00000026733/ENSSSCG00000017723	POLB/BCL2L1/CSF1/HIPK2/CCL2	5
BP	GO:0009991	response to extracellular stimulus	6/206	157/8340	0.19228524658253	0.478813779589799	ENSSSCG00000015334/ENSSSCG00000015340/ENSSSCG00000020864/ENSSSCG00000013296/ENSSSCG00000012967/ENSSSCG00000004039	PDK4/ASNS/VDR/SLC1A2/FOSL1/SLC22A3	6
BP	GO:0000271	polysaccharide biosynthetic process	2/206	33/8340	0.195633940295154	0.481020756730075	ENSSSCG00000005992/ENSSSCG00000025729	SHAS2/IRS1	2
BP	GO:0010823	negative regulation of mitochondrion organization	2/206	33/8340	0.195633940295154	0.481020756730075	ENSSSCG00000024388/ENSSSCG00000032999	BNIP3/FXN	2
BP	GO:0032272	negative regulation of protein polymerization	2/206	33/8340	0.195633940295154	0.481020756730075	ENSSSCG00000008749/ENSSSCG00000005235	SLIT2/KANK1	2
BP	GO:0032623	interleukin-2 production	2/206	33/8340	0.195633940295154	0.481020756730075	ENSSSCG00000040786/ENSSSCG00000016929	SPTBN1/PDE4D	2
BP	GO:0032663	regulation of interleukin-2 production	2/206	33/8340	0.195633940295154	0.481020756730075	ENSSSCG00000040786/ENSSSCG00000016929	SPTBN1/PDE4D	2
BP	GO:0034637	cellular carbohydrate biosynthetic process	2/206	33/8340	0.195633940295154	0.481020756730075	ENSSSCG00000005992/ENSSSCG00000025729	SHAS2/IRS1	2
BP	GO:0045123	cellular extravasation	2/206	33/8340	0.195633940295154	0.481020756730075	ENSSSCG00000006287/ENSSSCG00000006288	SELL/SELP	2
BP	GO:0045682	regulation of epidermis development	2/206	33/8340	0.195633940295154	0.481020756730075	ENSSSCG00000020864/ENSSSCG00000035077	VDR/INHBA	2
BP	GO:0046323	glucose import	2/206	33/8340	0.195633940295154	0.481020756730075	ENSSSCG00000025729/ENSSSCG00000013296	IRS1/SLC1A2	2
BP	GO:0070613	regulation of protein processing	2/206	33/8340	0.195633940295154	0.481020756730075	ENSSSCG00000016233/ENSSSCG00000028331	SERPINE2/IL1R2	2
BP	GO:1903317	regulation of protein maturation	2/206	33/8340	0.195633940295154	0.481020756730075	ENSSSCG00000016233/ENSSSCG00000028331	SERPINE2/IL1R2	2
BP	GO:2000134	negative regulation of G1/S transition of mitotic cell cycle	2/206	33/8340	0.195633940295154	0.481020756730075	ENSSSCG00000001131/ENSSSCG00000017723	BTN2A2/CCL2	2
BP	GO:0000904	cell morphogenesis involved in differentiation	8/206	226/8340	0.195993308063709	0.481020756730075	ENSSSCG00000008749/ENSSSCG00000015444/ENSSSCG00000005235/ENSSSCG00000012566/ENSSSCG00000009148/ENSSSCG00000011642/ENSSSCG00000000601/ENSSSCG00000024591	SLIT2/LAMB1/KANK1/ENSSSCG00000012566/LEF1/RYK/PTPRO/ETV1	8
BP	GO:0001701	in utero embryonic development	8/206	226/8340	0.195993308063709	0.481020756730075	ENSSSCG00000007031/ENSSSCG00000035357/ENSSSCG00000028741/ENSSSCG00000016140/ENSSSCG00000009148/ENSSSCG00000038911/ENSSSCG00000039198/ENSSSCG00000012967	POLB/BCL2L1/ENSSSCG00000028741/FZD5/LEF1/KLF2/PCGF2/FOSL1	8
BP	GO:0098660	inorganic ion transmembrane transport	8/206	226/8340	0.195993308063709	0.481020756730075	ENSSSCG00000038929/ENSSSCG00000032622/ENSSSCG00000039947/ENSSSCG00000039896/ENSSSCG00000008550/ENSSSCG00000020783/ENSSSCG00000006138/ENSSSCG00000008606	CEMIP/SLC39A14/KCNJ2/TMEM38B/SLC5A6/SLC41A1/ATP6V0D2/OSR1	8
BP	GO:0048872	homeostasis of number of cells	6/206	158/8340	0.196079107106819	0.481020756730075	ENSSSCG00000007031/ENSSSCG00000037449/ENSSSCG00000004420/ENSSSCG00000016832/ENSSSCG00000038911/ENSSSCG00000035077	POLB/CSF1/TRAF3IP2/IL7R/KLF2/INHBA	6
BP	GO:0016042	lipid catabolic process	5/206	125/8340	0.196423618952805	0.481419740155625	ENSSSCG00000006238/ENSSSCG00000003582/ENSSSCG00000022742/ENSSSCG00000025729/ENSSSCG00000010475	CYP7A1/SMPDL3B/PRDX6/IRS1/CYP26A1	5
BP	GO:0043523	regulation of neuron apoptotic process	3/206	62/8340	0.197095172840657	0.481727536942953	ENSSSCG00000035357/ENSSSCG00000026733/ENSSSCG00000017723	BCL2L1/HIPK2/CCL2	3
BP	GO:0043583	ear development	3/206	62/8340	0.197095172840657	0.481727536942953	ENSSSCG00000007067/ENSSSCG00000003513/ENSSSCG00000008606	JAG1/ECE1/OSR1	3
BP	GO:0048588	developmental cell growth	3/206	62/8340	0.197095172840657	0.481727536942953	ENSSSCG00000008749/ENSSSCG00000024001/ENSSSCG00000011642	SLIT2/PLXNA1/RYK	3
BP	GO:0002274	myeloid leukocyte activation	4/206	94/8340	0.202520157512517	0.49407452252132	ENSSSCG00000004420/ENSSSCG00000008953/ENSSSCG00000004791/ENSSSCG00000004576	TRAF3IP2/CXCL8/RASGRP1/RORA	4
BP	GO:0010810	regulation of cell-substrate adhesion	4/206	94/8340	0.202520157512517	0.49407452252132	ENSSSCG00000015405/ENSSSCG00000005235/ENSSSCG00000037449/ENSSSCG00000007067	CD36/KANK1/CSF1/JAG1	4
BP	GO:0034764	positive regulation of transmembrane transport	3/206	63/8340	0.20346240359154	0.494808656522352	ENSSSCG00000038929/ENSSSCG00000025729/ENSSSCG00000013296	CEMIP/IRS1/SLC1A2	3
BP	GO:0050679	positive regulation of epithelial cell proliferation	3/206	63/8340	0.20346240359154	0.494808656522352	ENSSSCG00000007350/ENSSSCG00000001027/ENSSSCG00000008606	PPP1R16B/BMP6/OSR1	3
BP	GO:0006919	activation of cysteine-type endopeptidase activity involved in apoptotic process	2/206	34/8340	0.204690396256885	0.494808656522352	ENSSSCG00000034087/ENSSSCG00000001963	TNFSF15/EGLN3	2
BP	GO:0007492	endoderm development	2/206	34/8340	0.204690396256885	0.494808656522352	ENSSSCG00000015444/ENSSSCG00000035077	LAMB1/INHBA	2
BP	GO:0030101	natural killer cell activation	2/206	34/8340	0.204690396256885	0.494808656522352	ENSSSCG00000009592/ENSSSCG00000004791	NFIL3/RASGRP1	2
BP	GO:0043200	response to amino acid	2/206	34/8340	0.204690396256885	0.494808656522352	ENSSSCG00000035357/ENSSSCG00000013296	BCL2L1/SLC1A2	2
BP	GO:0045445	myoblast differentiation	2/206	34/8340	0.204690396256885	0.494808656522352	ENSSSCG00000039514/ENSSSCG00000023852	ID3/CCL17	2
BP	GO:0048675	axon extension	2/206	34/8340	0.204690396256885	0.494808656522352	ENSSSCG00000008749/ENSSSCG00000011642	SLIT2/RYK	2
BP	GO:0072527	pyrimidine-containing compound metabolic process	2/206	34/8340	0.204690396256885	0.494808656522352	ENSSSCG00000021259/ENSSSCG00000030388	CDA/UPP1	2
BP	GO:1902807	negative regulation of cell cycle G1/S phase transition	2/206	34/8340	0.204690396256885	0.494808656522352	ENSSSCG00000001131/ENSSSCG00000017723	BTN2A2/CCL2	2
BP	GO:0048534	hematopoietic or lymphoid organ development	14/206	443/8340	0.205707183916864	0.496812879405055	ENSSSCG00000007031/ENSSSCG00000038500/ENSSSCG00000037449/ENSSSCG00000004420/ENSSSCG00000016140/ENSSSCG00000009592/ENSSSCG00000009148/ENSSSCG00000007067/ENSSSCG00000004791/ENSSSCG00000001131/ENSSSCG00000016832/ENSSSCG00000038911/ENSSSCG00000035077/ENSSSCG00000004576	POLB/TRIB1/CSF1/TRAF3IP2/FZD5/NFIL3/LEF1/JAG1/RASGRP1/BTN2A2/IL7R/KLF2/INHBA/RORA	14
BP	GO:0008654	phospholipid biosynthetic process	4/206	95/8340	0.207658625597743	0.501068716460553	ENSSSCG00000016223/ENSSSCG00000039896/ENSSSCG00000009231/ENSSSCG00000009233	ACSL3/TMEM38B/CDS1/GPAT3	4
BP	GO:0052548	regulation of endopeptidase activity	5/206	128/8340	0.209524585171663	0.502582130247651	ENSSSCG00000015322/ENSSSCG00000004890/ENSSSCG00000034087/ENSSSCG00000012277/ENSSSCG00000001963	TFPI2/SERPINB2/TNFSF15/TIMP1/EGLN3	5
BP	GO:0055076	transition metal ion homeostasis	3/206	64/8340	0.209877114568643	0.502582130247651	ENSSSCG00000032622/ENSSSCG00000032999/ENSSSCG00000001027	SLC39A14/FXN/BMP6	3
BP	GO:0048589	developmental growth	8/206	231/8340	0.212032733436461	0.502582130247651	ENSSSCG00000008749/ENSSSCG00000037449/ENSSSCG00000024001/ENSSSCG00000017797/ENSSSCG00000039896/ENSSSCG00000011642/ENSSSCG00000013296/ENSSSCG00000038911	SLIT2/CSF1/PLXNA1/SLC6A4/TMEM38B/RYK/SLC1A2/KLF2	8
BP	GO:0000082	G1/S transition of mitotic cell cycle	4/206	96/8340	0.212834656376477	0.502582130247651	ENSSSCG00000001131/ENSSSCG00000017723/ENSSSCG00000038643/ENSSSCG00000035077	BTN2A2/CCL2/KLF11/INHBA	4
BP	GO:0021700	developmental maturation	4/206	96/8340	0.212834656376477	0.502582130247651	ENSSSCG00000016140/ENSSSCG00000009477/ENSSSCG00000038911/ENSSSCG00000029990	FZD5/EDNRB/KLF2/DEFB1	4
BP	GO:0010942	positive regulation of cell death	10/206	302/8340	0.21343707368075	0.502582130247651	ENSSSCG00000008749/ENSSSCG00000015405/ENSSSCG00000024388/ENSSSCG00000015617/ENSSSCG00000034087/ENSSSCG00000020864/ENSSSCG00000017723/ENSSSCG00000038643/ENSSSCG00000001963/ENSSSCG00000035077	SLIT2/CD36/BNIP3/G0S2/TNFSF15/VDR/CCL2/KLF11/EGLN3/INHBA	10
BP	GO:0001570	vasculogenesis	2/206	35/8340	0.213792118308363	0.502582130247651	ENSSSCG00000005992/ENSSSCG00000016322	SHAS2/ACKR3	2
BP	GO:0002526	acute inflammatory response	2/206	35/8340	0.213792118308363	0.502582130247651	ENSSSCG00000032438/ENSSSCG00000005688	FFAR2/PTGES	2
BP	GO:0006885	regulation of pH	2/206	35/8340	0.213792118308363	0.502582130247651	ENSSSCG00000015334/ENSSSCG00000009477	PDK4/EDNRB	2
BP	GO:0007605	sensory perception of sound	2/206	35/8340	0.213792118308363	0.502582130247651	ENSSSCG00000038929/ENSSSCG00000036423	CEMIP/CCDC50	2
BP	GO:0043506	regulation of JUN kinase activity	2/206	35/8340	0.213792118308363	0.502582130247651	ENSSSCG00000007469/ENSSSCG00000016140	PTPN1/FZD5	2
BP	GO:0051928	positive regulation of calcium ion transport	2/206	35/8340	0.213792118308363	0.502582130247651	ENSSSCG00000038929/ENSSSCG00000017723	CEMIP/CCL2	2
BP	GO:0007015	actin filament organization	7/206	197/8340	0.214458883992805	0.502582130247651	ENSSSCG00000008749/ENSSSCG00000005457/ENSSSCG00000030535/ENSSSCG00000005235/ENSSSCG00000031769/ENSSSCG00000007085/ENSSSCG00000037803	SLIT2/LPAR1/SNX9/KANK1/CTTN/DSTN/MARCKS	7
BP	GO:0002520	immune system development	15/206	484/8340	0.215923027873972	0.502582130247651	ENSSSCG00000007031/ENSSSCG00000038500/ENSSSCG00000037449/ENSSSCG00000004420/ENSSSCG00000016140/ENSSSCG00000030623/ENSSSCG00000009592/ENSSSCG00000009148/ENSSSCG00000007067/ENSSSCG00000004791/ENSSSCG00000001131/ENSSSCG00000016832/ENSSSCG00000038911/ENSSSCG00000035077/ENSSSCG00000004576	POLB/TRIB1/CSF1/TRAF3IP2/FZD5/XKR8/NFIL3/LEF1/JAG1/RASGRP1/BTN2A2/IL7R/KLF2/INHBA/RORA	15
BP	GO:1903828	negative regulation of cellular protein localization	3/206	65/8340	0.21633633117235	0.502582130247651	ENSSSCG00000015405/ENSSSCG00000001782/ENSSSCG00000035357	CD36/ABHD17C/BCL2L1	3
BP	GO:1905897	regulation of response to endoplasmic reticulum stress	3/206	65/8340	0.21633633117235	0.502582130247651	ENSSSCG00000010404/ENSSSCG00000007469/ENSSSCG00000035357	ALOX5/PTPN1/BCL2L1	3
BP	GO:0016054	organic acid catabolic process	4/206	97/8340	0.218046738143558	0.502582130247651	ENSSSCG00000038929/ENSSSCG00000036865/ENSSSCG00000025729/ENSSSCG00000010475	CEMIP/SDS/IRS1/CYP26A1	4
BP	GO:0046395	carboxylic acid catabolic process	4/206	97/8340	0.218046738143558	0.502582130247651	ENSSSCG00000038929/ENSSSCG00000036865/ENSSSCG00000025729/ENSSSCG00000010475	CEMIP/SDS/IRS1/CYP26A1	4
BP	GO:1904062	regulation of cation transmembrane transport	4/206	97/8340	0.218046738143558	0.502582130247651	ENSSSCG00000038929/ENSSSCG00000039896/ENSSSCG00000006215/ENSSSCG00000008606	CEMIP/TMEM38B/CRH/OSR1	4
BP	GO:0051251	positive regulation of lymphocyte activation	5/206	130/8340	0.218413860884503	0.502582130247651	ENSSSCG00000031023/ENSSSCG00000009148/ENSSSCG00000004791/ENSSSCG00000001131/ENSSSCG00000016832	CD24/LEF1/RASGRP1/BTN2A2/IL7R	5
BP	GO:0099537	trans-synaptic signaling	6/206	164/8340	0.219413830170992	0.502582130247651	ENSSSCG00000021206/ENSSSCG00000013119/ENSSSCG00000002268/ENSSSCG00000007032/ENSSSCG00000016233/ENSSSCG00000006215	IL1RAP/STX3/AKAP5/PLAT/SERPINE2/CRH	6
BP	GO:0001682	tRNA 5'-leader removal	1/206	10/8340	0.221386763834062	0.502582130247651	ENSSSCG00000001888	RPP25	1
BP	GO:0002693	positive regulation of cellular extravasation	1/206	10/8340	0.221386763834062	0.502582130247651	ENSSSCG00000006288	SELP	1
BP	GO:0005979	regulation of glycogen biosynthetic process	1/206	10/8340	0.221386763834062	0.502582130247651	ENSSSCG00000025729	IRS1	1
BP	GO:0006026	aminoglycan catabolic process	1/206	10/8340	0.221386763834062	0.502582130247651	ENSSSCG00000038929	CEMIP	1
BP	GO:0006144	purine nucleobase metabolic process	1/206	10/8340	0.221386763834062	0.502582130247651	ENSSSCG00000008902	PPAT	1
BP	GO:0006760	folic acid-containing compound metabolic process	1/206	10/8340	0.221386763834062	0.502582130247651	ENSSSCG00000004092	MTHFD1L	1
BP	GO:0006999	nuclear pore organization	1/206	10/8340	0.221386763834062	0.502582130247651	ENSSSCG00000010863	AHCTF1	1
BP	GO:0007141	male meiosis I	1/206	10/8340	0.221386763834062	0.502582130247651	ENSSSCG00000028741	ENSSSCG00000028741	1
BP	GO:0007200	phospholipase C-activating G-protein coupled receptor signaling pathway	1/206	10/8340	0.221386763834062	0.502582130247651	ENSSSCG00000040207	P2RY2	1
BP	GO:0007595	lactation	1/206	10/8340	0.221386763834062	0.502582130247651	ENSSSCG00000020864	VDR	1
BP	GO:0009651	response to salt stress	1/206	10/8340	0.221386763834062	0.502582130247651	ENSSSCG00000027030	BDKRB2	1
BP	GO:0010962	regulation of glucan biosynthetic process	1/206	10/8340	0.221386763834062	0.502582130247651	ENSSSCG00000025729	IRS1	1
BP	GO:0021884	forebrain neuron development	1/206	10/8340	0.221386763834062	0.502582130247651	ENSSSCG00000008749	SLIT2	1
BP	GO:0030901	midbrain development	1/206	10/8340	0.221386763834062	0.502582130247651	ENSSSCG00000011642	RYK	1
BP	GO:0031294	lymphocyte costimulation	1/206	10/8340	0.221386763834062	0.502582130247651	ENSSSCG00000031023	CD24	1
BP	GO:0032816	positive regulation of natural killer cell activation	1/206	10/8340	0.221386763834062	0.502582130247651	ENSSSCG00000004791	RASGRP1	1
BP	GO:0035024	negative regulation of Rho protein signal transduction	1/206	10/8340	0.221386763834062	0.502582130247651	ENSSSCG00000005235	KANK1	1
BP	GO:0035372	protein localization to microtubule	1/206	10/8340	0.221386763834062	0.502582130247651	ENSSSCG00000001782	ABHD17C	1
BP	GO:0035461	vitamin transmembrane transport	1/206	10/8340	0.221386763834062	0.502582130247651	ENSSSCG00000008550	SLC5A6	1
BP	GO:0035883	enteroendocrine cell differentiation	1/206	10/8340	0.221386763834062	0.502582130247651	ENSSSCG00000001027	BMP6	1
BP	GO:0040036	regulation of fibroblast growth factor receptor signaling pathway	1/206	10/8340	0.221386763834062	0.502582130247651	ENSSSCG00000009045	HHIP	1
BP	GO:0043951	negative regulation of cAMP-mediated signaling	1/206	10/8340	0.221386763834062	0.502582130247651	ENSSSCG00000016929	PDE4D	1
BP	GO:0044030	regulation of DNA methylation	1/206	10/8340	0.221386763834062	0.502582130247651	ENSSSCG00000028741	ENSSSCG00000028741	1
BP	GO:0045063	T-helper 1 cell differentiation	1/206	10/8340	0.221386763834062	0.502582130247651	ENSSSCG00000009148	LEF1	1
BP	GO:0045603	positive regulation of endothelial cell differentiation	1/206	10/8340	0.221386763834062	0.502582130247651	ENSSSCG00000001027	BMP6	1
BP	GO:0045687	positive regulation of glial cell differentiation	1/206	10/8340	0.221386763834062	0.502582130247651	ENSSSCG00000016233	SERPINE2	1
BP	GO:0045933	positive regulation of muscle contraction	1/206	10/8340	0.221386763834062	0.502582130247651	ENSSSCG00000031769	CTTN	1
BP	GO:0046676	negative regulation of insulin secretion	1/206	10/8340	0.221386763834062	0.502582130247651	ENSSSCG00000025729	IRS1	1
BP	GO:0046697	decidualization	1/206	10/8340	0.221386763834062	0.502582130247651	ENSSSCG00000020864	VDR	1
BP	GO:0046823	negative regulation of nucleocytoplasmic transport	1/206	10/8340	0.221386763834062	0.502582130247651	ENSSSCG00000015405	CD36	1
BP	GO:0048483	autonomic nervous system development	1/206	10/8340	0.221386763834062	0.502582130247651	ENSSSCG00000009477	EDNRB	1
BP	GO:0050996	positive regulation of lipid catabolic process	1/206	10/8340	0.221386763834062	0.502582130247651	ENSSSCG00000025729	IRS1	1
BP	GO:0051965	positive regulation of synapse assembly	1/206	10/8340	0.221386763834062	0.502582130247651	ENSSSCG00000021206	IL1RAP	1
BP	GO:0060438	trachea development	1/206	10/8340	0.221386763834062	0.502582130247651	ENSSSCG00000009148	LEF1	1
BP	GO:0060706	cell differentiation involved in embryonic placenta development	1/206	10/8340	0.221386763834062	0.502582130247651	ENSSSCG00000016140	FZD5	1
BP	GO:0061081	positive regulation of myeloid leukocyte cytokine production involved in immune response	1/206	10/8340	0.221386763834062	0.502582130247651	ENSSSCG00000015405	CD36	1
BP	GO:0061450	trophoblast cell migration	1/206	10/8340	0.221386763834062	0.502582130247651	ENSSSCG00000012277	TIMP1	1
BP	GO:0070262	peptidyl-serine dephosphorylation	1/206	10/8340	0.221386763834062	0.502582130247651	ENSSSCG00000007350	PPP1R16B	1
BP	GO:0070633	transepithelial transport	1/206	10/8340	0.221386763834062	0.502582130247651	ENSSSCG00000007874	ABCC1	1
BP	GO:0090141	positive regulation of mitochondrial fission	1/206	10/8340	0.221386763834062	0.502582130247651	ENSSSCG00000024388	BNIP3	1
BP	GO:0090278	negative regulation of peptide hormone secretion	1/206	10/8340	0.221386763834062	0.502582130247651	ENSSSCG00000025729	IRS1	1
BP	GO:0090330	regulation of platelet aggregation	1/206	10/8340	0.221386763834062	0.502582130247651	ENSSSCG00000016233	SERPINE2	1
BP	GO:0099172	presynapse organization	1/206	10/8340	0.221386763834062	0.502582130247651	ENSSSCG00000021206	IL1RAP	1
BP	GO:1901163	regulation of trophoblast cell migration	1/206	10/8340	0.221386763834062	0.502582130247651	ENSSSCG00000012277	TIMP1	1
BP	GO:1902004	positive regulation of amyloid-beta formation	1/206	10/8340	0.221386763834062	0.502582130247651	ENSSSCG00000027745	ABCG1	1
BP	GO:1903020	positive regulation of glycoprotein metabolic process	1/206	10/8340	0.221386763834062	0.502582130247651	ENSSSCG00000011670	PXYLP1	1
BP	GO:1905666	regulation of protein localization to endosome	1/206	10/8340	0.221386763834062	0.502582130247651	ENSSSCG00000001782	ABHD17C	1
BP	GO:2000810	regulation of bicellular tight junction assembly	1/206	10/8340	0.221386763834062	0.502582130247651	ENSSSCG00000016140	FZD5	1
BP	GO:0015672	monovalent inorganic cation transport	5/206	131/8340	0.222902347739921	0.503472979647454	ENSSSCG00000039947/ENSSSCG00000039896/ENSSSCG00000006138/ENSSSCG00000016233/ENSSSCG00000008606	KCNJ2/TMEM38B/ATP6V0D2/SERPINE2/OSR1	5
BP	GO:1904951	positive regulation of establishment of protein localization	5/206	131/8340	0.222902347739921	0.503472979647454	ENSSSCG00000038929/ENSSSCG00000016223/ENSSSCG00000027745/ENSSSCG00000002268/ENSSSCG00000036569	CEMIP/ACSL3/ABCG1/AKAP5/PTP4A3	5
BP	GO:0010522	regulation of calcium ion transport into cytosol	2/206	36/8340	0.222931392175509	0.503472979647454	ENSSSCG00000038929/ENSSSCG00000039896	CEMIP/TMEM38B	2
BP	GO:0030032	lamellipodium assembly	2/206	36/8340	0.222931392175509	0.503472979647454	ENSSSCG00000008749/ENSSSCG00000000601	SLIT2/PTPRO	2
BP	GO:0042058	regulation of epidermal growth factor receptor signaling pathway	2/206	36/8340	0.222931392175509	0.503472979647454	ENSSSCG00000007722/ENSSSCG00000008282	NCF1/WDR54	2
BP	GO:0030041	actin filament polymerization	4/206	98/8340	0.223293361197604	0.503472979647454	ENSSSCG00000008749/ENSSSCG00000030535/ENSSSCG00000005235/ENSSSCG00000031769	SLIT2/SNX9/KANK1/CTTN	4
BP	GO:0051051	negative regulation of transport	6/206	165/8340	0.223392550191986	0.503472979647454	ENSSSCG00000015405/ENSSSCG00000025729/ENSSSCG00000009997/ENSSSCG00000008282/ENSSSCG00000016233/ENSSSCG00000008606	CD36/IRS1/OSM/WDR54/SERPINE2/OSR1	6
BP	GO:1903829	positive regulation of cellular protein localization	6/206	165/8340	0.223392550191986	0.503472979647454	ENSSSCG00000038929/ENSSSCG00000016223/ENSSSCG00000001782/ENSSSCG00000040786/ENSSSCG00000013119/ENSSSCG00000002268	CEMIP/ACSL3/ABHD17C/SPTBN1/STX3/AKAP5	6
BP	GO:0051338	regulation of transferase activity	13/206	414/8340	0.223491027988575	0.503472979647454	ENSSSCG00000038929/ENSSSCG00000005457/ENSSSCG00000030535/ENSSSCG00000007469/ENSSSCG00000007722/ENSSSCG00000038500/ENSSSCG00000037449/ENSSSCG00000016140/ENSSSCG00000034087/ENSSSCG00000031023/ENSSSCG00000004791/ENSSSCG00000039862/ENSSSCG00000000601	CEMIP/LPAR1/SNX9/PTPN1/NCF1/TRIB1/CSF1/FZD5/TNFSF15/CD24/RASGRP1/TRIB3/PTPRO	13
BP	GO:0045765	regulation of angiogenesis	5/206	132/8340	0.227418840737049	0.507552832671218	ENSSSCG00000010404/ENSSSCG00000008953/ENSSSCG00000026733/ENSSSCG00000007350/ENSSSCG00000038911	ALOX5/CXCL8/HIPK2/PPP1R16B/KLF2	5
BP	GO:0044242	cellular lipid catabolic process	4/206	99/8340	0.228573018966852	0.507552832671218	ENSSSCG00000003582/ENSSSCG00000022742/ENSSSCG00000025729/ENSSSCG00000010475	SMPDL3B/PRDX6/IRS1/CYP26A1	4
BP	GO:0090092	regulation of transmembrane receptor protein serine/threonine kinase signaling pathway	4/206	99/8340	0.228573018966852	0.507552832671218	ENSSSCG00000040786/ENSSSCG00000026733/ENSSSCG00000001027/ENSSSCG00000035077	SPTBN1/HIPK2/BMP6/INHBA	4
BP	GO:0002705	positive regulation of leukocyte mediated immunity	3/206	67/8340	0.229376571874245	0.507552832671218	ENSSSCG00000004195/ENSSSCG00000016140/ENSSSCG00000004791	ARG1/FZD5/RASGRP1	3
BP	GO:0032635	interleukin-6 production	3/206	67/8340	0.229376571874245	0.507552832671218	ENSSSCG00000015405/ENSSSCG00000021206/ENSSSCG00000038774	CD36/IL1RAP/MAPK13	3
BP	GO:0032675	regulation of interleukin-6 production	3/206	67/8340	0.229376571874245	0.507552832671218	ENSSSCG00000015405/ENSSSCG00000021206/ENSSSCG00000038774	CD36/IL1RAP/MAPK13	3
BP	GO:0032956	regulation of actin cytoskeleton organization	6/206	167/8340	0.231421227542574	0.507552832671218	ENSSSCG00000008749/ENSSSCG00000005457/ENSSSCG00000030535/ENSSSCG00000005235/ENSSSCG00000031769/ENSSSCG00000007085	SLIT2/LPAR1/SNX9/KANK1/CTTN/DSTN	6
BP	GO:0048812	neuron projection morphogenesis	6/206	167/8340	0.231421227542574	0.507552832671218	ENSSSCG00000008749/ENSSSCG00000024001/ENSSSCG00000016239/ENSSSCG00000011642/ENSSSCG00000000601/ENSSSCG00000024591	SLIT2/PLXNA1/NYAP2/RYK/PTPRO/ETV1	6
BP	GO:0099536	synaptic signaling	6/206	167/8340	0.231421227542574	0.507552832671218	ENSSSCG00000021206/ENSSSCG00000013119/ENSSSCG00000002268/ENSSSCG00000007032/ENSSSCG00000016233/ENSSSCG00000006215	IL1RAP/STX3/AKAP5/PLAT/SERPINE2/CRH	6
BP	GO:0021549	cerebellum development	2/206	37/8340	0.232100853569879	0.507552832671218	ENSSSCG00000016233/ENSSSCG00000004576	SERPINE2/RORA	2
BP	GO:0030330	DNA damage response, signal transduction by p53 class mediator	2/206	37/8340	0.232100853569879	0.507552832671218	ENSSSCG00000026733/ENSSSCG00000004478	HIPK2/MYO6	2
BP	GO:0048565	digestive tract development	2/206	37/8340	0.232100853569879	0.507552832671218	ENSSSCG00000008953/ENSSSCG00000009477	CXCL8/EDNRB	2
BP	GO:0097305	response to alcohol	2/206	37/8340	0.232100853569879	0.507552832671218	ENSSSCG00000035357/ENSSSCG00000015144	BCL2L1/GRAMD1B	2
BP	GO:0034330	cell junction organization	4/206	100/8340	0.233884209093317	0.507552832671218	ENSSSCG00000016140/ENSSSCG00000000601/ENSSSCG00000001027/ENSSSCG00000027206	FZD5/PTPRO/BMP6/PARD6B	4
BP	GO:0072657	protein localization to membrane	8/206	238/8340	0.235306338855935	0.507552832671218	ENSSSCG00000038929/ENSSSCG00000016223/ENSSSCG00000007722/ENSSSCG00000035357/ENSSSCG00000040786/ENSSSCG00000013119/ENSSSCG00000031023/ENSSSCG00000002268	CEMIP/ACSL3/NCF1/BCL2L1/SPTBN1/STX3/CD24/AKAP5	8
BP	GO:0010675	regulation of cellular carbohydrate metabolic process	3/206	68/8340	0.235951841332684	0.507552832671218	ENSSSCG00000015334/ENSSSCG00000025729/ENSSSCG00000004576	PDK4/IRS1/RORA	3
BP	GO:0070374	positive regulation of ERK1 and ERK2 cascade	3/206	68/8340	0.235951841332684	0.507552832671218	ENSSSCG00000015405/ENSSSCG00000004791/ENSSSCG00000016322	CD36/RASGRP1/ACKR3	3
BP	GO:0072659	protein localization to plasma membrane	5/206	134/8340	0.236532150024551	0.507552832671218	ENSSSCG00000016223/ENSSSCG00000035357/ENSSSCG00000040786/ENSSSCG00000013119/ENSSSCG00000002268	ACSL3/BCL2L1/SPTBN1/STX3/AKAP5	5
BP	GO:2001242	regulation of intrinsic apoptotic signaling pathway	4/206	101/8340	0.239225434475728	0.507552832671218	ENSSSCG00000007469/ENSSSCG00000035357/ENSSSCG00000027030/ENSSSCG00000016322	PTPN1/BCL2L1/BDKRB2/ACKR3	4
BP	GO:0061061	muscle structure development	7/206	204/8340	0.239898316920534	0.507552832671218	ENSSSCG00000009477/ENSSSCG00000009148/ENSSSCG00000013017/ENSSSCG00000039514/ENSSSCG00000023852/ENSSSCG00000024591/ENSSSCG00000004576	EDNRB/LEF1/EHD1/ID3/CCL17/ETV1/RORA	7
BP	GO:0000578	embryonic axis specification	1/206	11/8340	0.240641785040566	0.507552832671218	ENSSSCG00000016140	FZD5	1
BP	GO:0001914	regulation of T cell mediated cytotoxicity	1/206	11/8340	0.240641785040566	0.507552832671218	ENSSSCG00000016832	IL7R	1
BP	GO:0002068	glandular epithelial cell development	1/206	11/8340	0.240641785040566	0.507552832671218	ENSSSCG00000001027	BMP6	1
BP	GO:0006349	regulation of gene expression by genetic imprinting	1/206	11/8340	0.240641785040566	0.507552832671218	ENSSSCG00000007505	CTCFL	1
BP	GO:0006656	phosphatidylcholine biosynthetic process	1/206	11/8340	0.240641785040566	0.507552832671218	ENSSSCG00000016223	ACSL3	1
BP	GO:0006684	sphingomyelin metabolic process	1/206	11/8340	0.240641785040566	0.507552832671218	ENSSSCG00000003582	SMPDL3B	1
BP	GO:0006829	zinc ion transport	1/206	11/8340	0.240641785040566	0.507552832671218	ENSSSCG00000032622	SLC39A14	1
BP	GO:0006910	phagocytosis, recognition	1/206	11/8340	0.240641785040566	0.507552832671218	ENSSSCG00000015405	CD36	1
BP	GO:0007176	regulation of epidermal growth factor-activated receptor activity	1/206	11/8340	0.240641785040566	0.507552832671218	ENSSSCG00000007722	NCF1	1
BP	GO:0008206	bile acid metabolic process	1/206	11/8340	0.240641785040566	0.507552832671218	ENSSSCG00000006238	CYP7A1	1
BP	GO:0009110	vitamin biosynthetic process	1/206	11/8340	0.240641785040566	0.507552832671218	ENSSSCG00000020864	VDR	1
BP	GO:0010518	positive regulation of phospholipase activity	1/206	11/8340	0.240641785040566	0.507552832671218	ENSSSCG00000005457	LPAR1	1
BP	GO:0010737	protein kinase A signaling	1/206	11/8340	0.240641785040566	0.507552832671218	ENSSSCG00000002268	AKAP5	1
BP	GO:0014009	glial cell proliferation	1/206	11/8340	0.240641785040566	0.507552832671218	ENSSSCG00000037449	CSF1	1
BP	GO:0014808	release of sequestered calcium ion into cytosol by sarcoplasmic reticulum	1/206	11/8340	0.240641785040566	0.507552832671218	ENSSSCG00000039896	TMEM38B	1
BP	GO:0015813	L-glutamate transmembrane transport	1/206	11/8340	0.240641785040566	0.507552832671218	ENSSSCG00000013296	SLC1A2	1
BP	GO:0021697	cerebellar cortex formation	1/206	11/8340	0.240641785040566	0.507552832671218	ENSSSCG00000004576	RORA	1
BP	GO:0021801	cerebral cortex radial glia guided migration	1/206	11/8340	0.240641785040566	0.507552832671218	ENSSSCG00000015444	LAMB1	1
BP	GO:0021952	central nervous system projection neuron axonogenesis	1/206	11/8340	0.240641785040566	0.507552832671218	ENSSSCG00000008749	SLIT2	1
BP	GO:0022030	telencephalon glial cell migration	1/206	11/8340	0.240641785040566	0.507552832671218	ENSSSCG00000015444	LAMB1	1
BP	GO:0023035	CD40 signaling pathway	1/206	11/8340	0.240641785040566	0.507552832671218	ENSSSCG00000004420	TRAF3IP2	1
BP	GO:0030947	regulation of vascular endothelial growth factor receptor signaling pathway	1/206	11/8340	0.240641785040566	0.507552832671218	ENSSSCG00000007469	PTPN1	1
BP	GO:0031018	endocrine pancreas development	1/206	11/8340	0.240641785040566	0.507552832671218	ENSSSCG00000001027	BMP6	1
BP	GO:0031640	killing of cells of other organism	1/206	11/8340	0.240641785040566	0.507552832671218	ENSSSCG00000004195	ARG1	1
BP	GO:0032692	negative regulation of interleukin-1 production	1/206	11/8340	0.240641785040566	0.507552832671218	ENSSSCG00000028331	IL1R2	1
BP	GO:0033273	response to vitamin	1/206	11/8340	0.240641785040566	0.507552832671218	ENSSSCG00000020864	VDR	1
BP	GO:0033622	integrin activation	1/206	11/8340	0.240641785040566	0.507552832671218	ENSSSCG00000006288	SELP	1
BP	GO:0034471	ncRNA 5'-end processing	1/206	11/8340	0.240641785040566	0.507552832671218	ENSSSCG00000001888	RPP25	1
BP	GO:0035137	hindlimb morphogenesis	1/206	11/8340	0.240641785040566	0.507552832671218	ENSSSCG00000008606	OSR1	1
BP	GO:0036498	IRE1-mediated unfolded protein response	1/206	11/8340	0.240641785040566	0.507552832671218	ENSSSCG00000007469	PTPN1	1
BP	GO:0043171	peptide catabolic process	1/206	11/8340	0.240641785040566	0.507552832671218	ENSSSCG00000003513	ECE1	1
BP	GO:0044068	modulation by symbiont of host cellular process	1/206	11/8340	0.240641785040566	0.507552832671218	ENSSSCG00000035357	BCL2L1	1
BP	GO:0044364	disruption of cells of other organism	1/206	11/8340	0.240641785040566	0.507552832671218	ENSSSCG00000004195	ARG1	1
BP	GO:0045606	positive regulation of epidermal cell differentiation	1/206	11/8340	0.240641785040566	0.507552832671218	ENSSSCG00000020864	VDR	1
BP	GO:0045745	positive regulation of G-protein coupled receptor protein signaling pathway	1/206	11/8340	0.240641785040566	0.507552832671218	ENSSSCG00000032622	SLC39A14	1
BP	GO:0045922	negative regulation of fatty acid metabolic process	1/206	11/8340	0.240641785040566	0.507552832671218	ENSSSCG00000039862	TRIB3	1
BP	GO:0046112	nucleobase biosynthetic process	1/206	11/8340	0.240641785040566	0.507552832671218	ENSSSCG00000008902	PPAT	1
BP	GO:0048663	neuron fate commitment	1/206	11/8340	0.240641785040566	0.507552832671218	ENSSSCG00000035677	EPOP	1
BP	GO:0050650	chondroitin sulfate proteoglycan biosynthetic process	1/206	11/8340	0.240641785040566	0.507552832671218	ENSSSCG00000011670	PXYLP1	1
BP	GO:0060317	cardiac epithelial to mesenchymal transition	1/206	11/8340	0.240641785040566	0.507552832671218	ENSSSCG00000005992	SHAS2	1
BP	GO:0061844	antimicrobial humoral immune response mediated by antimicrobial peptide	1/206	11/8340	0.240641785040566	0.507552832671218	ENSSSCG00000029990	DEFB1	1
BP	GO:0070584	mitochondrion morphogenesis	1/206	11/8340	0.240641785040566	0.507552832671218	ENSSSCG00000035357	BCL2L1	1
BP	GO:0070723	response to cholesterol	1/206	11/8340	0.240641785040566	0.507552832671218	ENSSSCG00000015144	GRAMD1B	1
BP	GO:0071404	cellular response to low-density lipoprotein particle stimulus	1/206	11/8340	0.240641785040566	0.507552832671218	ENSSSCG00000015405	CD36	1
BP	GO:0072539	T-helper 17 cell differentiation	1/206	11/8340	0.240641785040566	0.507552832671218	ENSSSCG00000004576	RORA	1
BP	GO:0090075	relaxation of muscle	1/206	11/8340	0.240641785040566	0.507552832671218	ENSSSCG00000039947	KCNJ2	1
BP	GO:0090201	negative regulation of release of cytochrome c from mitochondria	1/206	11/8340	0.240641785040566	0.507552832671218	ENSSSCG00000032999	FXN	1
BP	GO:0090279	regulation of calcium ion import	1/206	11/8340	0.240641785040566	0.507552832671218	ENSSSCG00000017723	CCL2	1
BP	GO:0090314	positive regulation of protein targeting to membrane	1/206	11/8340	0.240641785040566	0.507552832671218	ENSSSCG00000038929	CEMIP	1
BP	GO:0099116	tRNA 5'-end processing	1/206	11/8340	0.240641785040566	0.507552832671218	ENSSSCG00000001888	RPP25	1
BP	GO:1902993	positive regulation of amyloid precursor protein catabolic process	1/206	11/8340	0.240641785040566	0.507552832671218	ENSSSCG00000027745	ABCG1	1
BP	GO:1903429	regulation of cell maturation	1/206	11/8340	0.240641785040566	0.507552832671218	ENSSSCG00000009477	EDNRB	1
BP	GO:1903514	release of sequestered calcium ion into cytosol by endoplasmic reticulum	1/206	11/8340	0.240641785040566	0.507552832671218	ENSSSCG00000039896	TMEM38B	1
BP	GO:1903539	protein localization to postsynaptic membrane	1/206	11/8340	0.240641785040566	0.507552832671218	ENSSSCG00000013119	STX3	1
BP	GO:1903959	regulation of anion transmembrane transport	1/206	11/8340	0.240641785040566	0.507552832671218	ENSSSCG00000008606	OSR1	1
BP	GO:1904037	positive regulation of epithelial cell apoptotic process	1/206	11/8340	0.240641785040566	0.507552832671218	ENSSSCG00000017723	CCL2	1
BP	GO:2000114	regulation of establishment of cell polarity	1/206	11/8340	0.240641785040566	0.507552832671218	ENSSSCG00000005235	KANK1	1
BP	GO:2000209	regulation of anoikis	1/206	11/8340	0.240641785040566	0.507552832671218	ENSSSCG00000015334	PDK4	1
BP	GO:2000649	regulation of sodium ion transmembrane transporter activity	1/206	11/8340	0.240641785040566	0.507552832671218	ENSSSCG00000008606	OSR1	1
BP	GO:2000737	negative regulation of stem cell differentiation	1/206	11/8340	0.240641785040566	0.507552832671218	ENSSSCG00000007067	JAG1	1
BP	GO:0002062	chondrocyte differentiation	2/206	38/8340	0.241293475747342	0.508117605650926	ENSSSCG00000032622/ENSSSCG00000008606	SLC39A14/OSR1	2
BP	GO:0002532	production of molecular mediator involved in inflammatory response	2/206	38/8340	0.241293475747342	0.508117605650926	ENSSSCG00000010404/ENSSSCG00000028331	ALOX5/IL1R2	2
BP	GO:0043065	positive regulation of apoptotic process	9/206	276/8340	0.242897927508836	0.511089677357622	ENSSSCG00000008749/ENSSSCG00000024388/ENSSSCG00000015617/ENSSSCG00000034087/ENSSSCG00000020864/ENSSSCG00000017723/ENSSSCG00000038643/ENSSSCG00000001963/ENSSSCG00000035077	SLIT2/BNIP3/G0S2/TNFSF15/VDR/CCL2/KLF11/EGLN3/INHBA	9
BP	GO:0043902	positive regulation of multi-organism process	4/206	102/8340	0.244595204271747	0.514252188806446	ENSSSCG00000004195/ENSSSCG00000009148/ENSSSCG00000001027/ENSSSCG00000035077	ARG1/LEF1/BMP6/INHBA	4
BP	GO:1901214	regulation of neuron death	4/206	103/8340	0.249992034860032	0.52211044850761	ENSSSCG00000035357/ENSSSCG00000037449/ENSSSCG00000026733/ENSSSCG00000017723	BCL2L1/CSF1/HIPK2/CCL2	4
BP	GO:0002562	somatic diversification of immune receptors via germline recombination within a single locus	2/206	39/8340	0.250502557463039	0.52211044850761	ENSSSCG00000007031/ENSSSCG00000009148	POLB/LEF1	2
BP	GO:0006612	protein targeting to membrane	2/206	39/8340	0.250502557463039	0.52211044850761	ENSSSCG00000038929/ENSSSCG00000007722	CEMIP/NCF1	2
BP	GO:0016444	somatic cell DNA recombination	2/206	39/8340	0.250502557463039	0.52211044850761	ENSSSCG00000007031/ENSSSCG00000009148	POLB/LEF1	2
BP	GO:0022037	metencephalon development	2/206	39/8340	0.250502557463039	0.52211044850761	ENSSSCG00000016233/ENSSSCG00000004576	SERPINE2/RORA	2
BP	GO:0030808	regulation of nucleotide biosynthetic process	2/206	39/8340	0.250502557463039	0.52211044850761	ENSSSCG00000040337/ENSSSCG00000002268	AK4/AKAP5	2
BP	GO:0043271	negative regulation of ion transport	2/206	39/8340	0.250502557463039	0.52211044850761	ENSSSCG00000016233/ENSSSCG00000008606	SERPINE2/OSR1	2
BP	GO:0043367	CD4-positive, alpha-beta T cell differentiation	2/206	39/8340	0.250502557463039	0.52211044850761	ENSSSCG00000009148/ENSSSCG00000004576	LEF1/RORA	2
BP	GO:0055123	digestive system development	2/206	39/8340	0.250502557463039	0.52211044850761	ENSSSCG00000008953/ENSSSCG00000009477	CXCL8/EDNRB	2
BP	GO:1900371	regulation of purine nucleotide biosynthetic process	2/206	39/8340	0.250502557463039	0.52211044850761	ENSSSCG00000040337/ENSSSCG00000002268	AK4/AKAP5	2
BP	GO:1901184	regulation of ERBB signaling pathway	2/206	39/8340	0.250502557463039	0.52211044850761	ENSSSCG00000007722/ENSSSCG00000008282	NCF1/WDR54	2
BP	GO:0031400	negative regulation of protein modification process	10/206	315/8340	0.251754169057985	0.522442018264576	ENSSSCG00000008749/ENSSSCG00000007469/ENSSSCG00000038500/ENSSSCG00000003839/ENSSSCG00000001131/ENSSSCG00000027030/ENSSSCG00000039862/ENSSSCG00000000601/ENSSSCG00000007350/ENSSSCG00000035372	SLIT2/PTPN1/TRIB1/ENSSSCG00000003839/BTN2A2/BDKRB2/TRIB3/PTPRO/PPP1R16B/PSCA	10
BP	GO:0043254	regulation of protein complex assembly	8/206	243/8340	0.252456658017103	0.522442018264576	ENSSSCG00000008749/ENSSSCG00000005423/ENSSSCG00000030535/ENSSSCG00000015405/ENSSSCG00000005235/ENSSSCG00000031769/ENSSSCG00000012967/ENSSSCG00000006288	SLIT2/ABCA1/SNX9/CD36/KANK1/CTTN/FOSL1/SELP	8
BP	GO:0043467	regulation of generation of precursor metabolites and energy	3/206	71/8340	0.255864612978679	0.522442018264576	ENSSSCG00000024388/ENSSSCG00000040337/ENSSSCG00000025729	BNIP3/AK4/IRS1	3
BP	GO:0043068	positive regulation of programmed cell death	9/206	281/8340	0.259036885554444	0.522442018264576	ENSSSCG00000008749/ENSSSCG00000024388/ENSSSCG00000015617/ENSSSCG00000034087/ENSSSCG00000020864/ENSSSCG00000017723/ENSSSCG00000038643/ENSSSCG00000001963/ENSSSCG00000035077	SLIT2/BNIP3/G0S2/TNFSF15/VDR/CCL2/KLF11/EGLN3/INHBA	9
BP	GO:0000966	RNA 5'-end processing	1/206	12/8340	0.259422886287012	0.522442018264576	ENSSSCG00000001888	RPP25	1
BP	GO:0001523	retinoid metabolic process	1/206	12/8340	0.259422886287012	0.522442018264576	ENSSSCG00000010475	CYP26A1	1
BP	GO:0001755	neural crest cell migration	1/206	12/8340	0.259422886287012	0.522442018264576	ENSSSCG00000009477	EDNRB	1
BP	GO:0002726	positive regulation of T cell cytokine production	1/206	12/8340	0.259422886287012	0.522442018264576	ENSSSCG00000016140	FZD5	1
BP	GO:0006085	acetyl-CoA biosynthetic process	1/206	12/8340	0.259422886287012	0.522442018264576	ENSSSCG00000015334	PDK4	1
BP	GO:0010669	epithelial structure maintenance	1/206	12/8340	0.259422886287012	0.522442018264576	ENSSSCG00000012566	ENSSSCG00000012566	1
BP	GO:0010758	regulation of macrophage chemotaxis	1/206	12/8340	0.259422886287012	0.522442018264576	ENSSSCG00000037449	CSF1	1
BP	GO:0010800	positive regulation of peptidyl-threonine phosphorylation	1/206	12/8340	0.259422886287012	0.522442018264576	ENSSSCG00000038929	CEMIP	1
BP	GO:0019430	removal of superoxide radicals	1/206	12/8340	0.259422886287012	0.522442018264576	ENSSSCG00000015405	CD36	1
BP	GO:0032770	positive regulation of monooxygenase activity	1/206	12/8340	0.259422886287012	0.522442018264576	ENSSSCG00000038320	POR	1
BP	GO:0033688	regulation of osteoblast proliferation	1/206	12/8340	0.259422886287012	0.522442018264576	ENSSSCG00000036201	NPR3	1
BP	GO:0035384	thioester biosynthetic process	1/206	12/8340	0.259422886287012	0.522442018264576	ENSSSCG00000015334	PDK4	1
BP	GO:0042159	lipoprotein catabolic process	1/206	12/8340	0.259422886287012	0.522442018264576	ENSSSCG00000001782	ABHD17C	1
BP	GO:0042554	superoxide anion generation	1/206	12/8340	0.259422886287012	0.522442018264576	ENSSSCG00000007722	NCF1	1
BP	GO:0044331	cell-cell adhesion mediated by cadherin	1/206	12/8340	0.259422886287012	0.522442018264576	ENSSSCG00000001027	BMP6	1
BP	GO:0048026	positive regulation of mRNA splicing, via spliceosome	1/206	12/8340	0.259422886287012	0.522442018264576	ENSSSCG00000022742	PRDX6	1
BP	GO:0048261	negative regulation of receptor-mediated endocytosis	1/206	12/8340	0.259422886287012	0.522442018264576	ENSSSCG00000008282	WDR54	1
BP	GO:0050858	negative regulation of antigen receptor-mediated signaling pathway	1/206	12/8340	0.259422886287012	0.522442018264576	ENSSSCG00000001131	BTN2A2	1
BP	GO:0051952	regulation of amine transport	1/206	12/8340	0.259422886287012	0.522442018264576	ENSSSCG00000008606	OSR1	1
BP	GO:0060143	positive regulation of syncytium formation by plasma membrane fusion	1/206	12/8340	0.259422886287012	0.522442018264576	ENSSSCG00000013017	EHD1	1
BP	GO:0060445	branching involved in salivary gland morphogenesis	1/206	12/8340	0.259422886287012	0.522442018264576	ENSSSCG00000024001	PLXNA1	1
BP	GO:0061311	cell surface receptor signaling pathway involved in heart development	1/206	12/8340	0.259422886287012	0.522442018264576	ENSSSCG00000007067	JAG1	1
BP	GO:0070296	sarcoplasmic reticulum calcium ion transport	1/206	12/8340	0.259422886287012	0.522442018264576	ENSSSCG00000039896	TMEM38B	1
BP	GO:0070873	regulation of glycogen metabolic process	1/206	12/8340	0.259422886287012	0.522442018264576	ENSSSCG00000025729	IRS1	1
BP	GO:0071616	acyl-CoA biosynthetic process	1/206	12/8340	0.259422886287012	0.522442018264576	ENSSSCG00000015334	PDK4	1
BP	GO:0072337	modified amino acid transport	1/206	12/8340	0.259422886287012	0.522442018264576	ENSSSCG00000008550	SLC5A6	1
BP	GO:0090313	regulation of protein targeting to membrane	1/206	12/8340	0.259422886287012	0.522442018264576	ENSSSCG00000038929	CEMIP	1
BP	GO:0097150	neuronal stem cell population maintenance	1/206	12/8340	0.259422886287012	0.522442018264576	ENSSSCG00000007067	JAG1	1
BP	GO:0101023	vascular endothelial cell proliferation	1/206	12/8340	0.259422886287012	0.522442018264576	ENSSSCG00000017723	CCL2	1
BP	GO:1901623	regulation of lymphocyte chemotaxis	1/206	12/8340	0.259422886287012	0.522442018264576	ENSSSCG00000017723	CCL2	1
BP	GO:1902254	negative regulation of intrinsic apoptotic signaling pathway by p53 class mediator	1/206	12/8340	0.259422886287012	0.522442018264576	ENSSSCG00000027030	BDKRB2	1
BP	GO:1902305	regulation of sodium ion transmembrane transport	1/206	12/8340	0.259422886287012	0.522442018264576	ENSSSCG00000008606	OSR1	1
BP	GO:1904646	cellular response to amyloid-beta	1/206	12/8340	0.259422886287012	0.522442018264576	ENSSSCG00000015405	CD36	1
BP	GO:1905562	regulation of vascular endothelial cell proliferation	1/206	12/8340	0.259422886287012	0.522442018264576	ENSSSCG00000017723	CCL2	1
BP	GO:2000352	negative regulation of endothelial cell apoptotic process	1/206	12/8340	0.259422886287012	0.522442018264576	ENSSSCG00000013599	ANGPTL4	1
BP	GO:2001024	negative regulation of response to drug	1/206	12/8340	0.259422886287012	0.522442018264576	ENSSSCG00000008606	OSR1	1
BP	GO:0030097	hemopoiesis	13/206	428/8340	0.259502316618771	0.522442018264576	ENSSSCG00000038500/ENSSSCG00000037449/ENSSSCG00000004420/ENSSSCG00000016140/ENSSSCG00000009592/ENSSSCG00000009148/ENSSSCG00000007067/ENSSSCG00000004791/ENSSSCG00000001131/ENSSSCG00000016832/ENSSSCG00000038911/ENSSSCG00000035077/ENSSSCG00000004576	TRIB1/CSF1/TRAF3IP2/FZD5/NFIL3/LEF1/JAG1/RASGRP1/BTN2A2/IL7R/KLF2/INHBA/RORA	13
BP	GO:0008584	male gonad development	2/206	40/8340	0.259721711310794	0.522442018264576	ENSSSCG00000035357/ENSSSCG00000035077	BCL2L1/INHBA	2
BP	GO:0021987	cerebral cortex development	2/206	40/8340	0.259721711310794	0.522442018264576	ENSSSCG00000008749/ENSSSCG00000015444	SLIT2/LAMB1	2
BP	GO:2000379	positive regulation of reactive oxygen species metabolic process	2/206	40/8340	0.259721711310794	0.522442018264576	ENSSSCG00000015405/ENSSSCG00000038911	CD36/KLF2	2
BP	GO:0030111	regulation of Wnt signaling pathway	5/206	139/8340	0.259740723851976	0.522442018264576	ENSSSCG00000005235/ENSSSCG00000003839/ENSSSCG00000009148/ENSSSCG00000000601/ENSSSCG00000025717	KANK1/ENSSSCG00000003839/LEF1/PTPRO/HIC1	5
BP	GO:0060070	canonical Wnt signaling pathway	5/206	139/8340	0.259740723851976	0.522442018264576	ENSSSCG00000005235/ENSSSCG00000016140/ENSSSCG00000003839/ENSSSCG00000009148/ENSSSCG00000000601	KANK1/FZD5/ENSSSCG00000003839/LEF1/PTPRO	5
BP	GO:0002703	regulation of leukocyte mediated immunity	4/206	105/8340	0.260860985528726	0.523501917130052	ENSSSCG00000004195/ENSSSCG00000016140/ENSSSCG00000004791/ENSSSCG00000016832	ARG1/FZD5/RASGRP1/IL7R	4
BP	GO:0009306	protein secretion	4/206	105/8340	0.260860985528726	0.523501917130052	ENSSSCG00000005423/ENSSSCG00000010404/ENSSSCG00000027745/ENSSSCG00000025729	ABCA1/ALOX5/ABCG1/IRS1	4
BP	GO:0044843	cell cycle G1/S phase transition	4/206	105/8340	0.260860985528726	0.523501917130052	ENSSSCG00000001131/ENSSSCG00000017723/ENSSSCG00000038643/ENSSSCG00000035077	BTN2A2/CCL2/KLF11/INHBA	4
BP	GO:0006575	cellular modified amino acid metabolic process	3/206	72/8340	0.262555443621453	0.524912582527179	ENSSSCG00000013296/ENSSSCG00000001963/ENSSSCG00000004092	SLC1A2/EGLN3/MTHFD1L	3
BP	GO:0010001	glial cell differentiation	3/206	72/8340	0.262555443621453	0.524912582527179	ENSSSCG00000003839/ENSSSCG00000009148/ENSSSCG00000016233	ENSSSCG00000003839/LEF1/SERPINE2	3
BP	GO:0043270	positive regulation of ion transport	3/206	72/8340	0.262555443621453	0.524912582527179	ENSSSCG00000038929/ENSSSCG00000017723/ENSSSCG00000005688	CEMIP/CCL2/PTGES	3
BP	GO:0043409	negative regulation of MAPK cascade	3/206	72/8340	0.262555443621453	0.524912582527179	ENSSSCG00000007469/ENSSSCG00000001131/ENSSSCG00000035372	PTPN1/BTN2A2/PSCA	3
BP	GO:0045766	positive regulation of angiogenesis	3/206	72/8340	0.262555443621453	0.524912582527179	ENSSSCG00000008953/ENSSSCG00000026733/ENSSSCG00000007350	CXCL8/HIPK2/PPP1R16B	3
BP	GO:0032970	regulation of actin filament-based process	6/206	176/8340	0.268600340604529	0.529335656790784	ENSSSCG00000008749/ENSSSCG00000005457/ENSSSCG00000030535/ENSSSCG00000005235/ENSSSCG00000031769/ENSSSCG00000007085	SLIT2/LPAR1/SNX9/KANK1/CTTN/DSTN	6
BP	GO:0001892	embryonic placenta development	2/206	41/8340	0.268944852435467	0.529335656790784	ENSSSCG00000016140/ENSSSCG00000009148	FZD5/LEF1	2
BP	GO:0006814	sodium ion transport	2/206	41/8340	0.268944852435467	0.529335656790784	ENSSSCG00000016233/ENSSSCG00000008606	SERPINE2/OSR1	2
BP	GO:0046546	development of primary male sexual characteristics	2/206	41/8340	0.268944852435467	0.529335656790784	ENSSSCG00000035357/ENSSSCG00000035077	BCL2L1/INHBA	2
BP	GO:0060041	retina development in camera-type eye	2/206	41/8340	0.268944852435467	0.529335656790784	ENSSSCG00000026733/ENSSSCG00000025588	HIPK2/FJX1	2
BP	GO:1903531	negative regulation of secretion by cell	2/206	41/8340	0.268944852435467	0.529335656790784	ENSSSCG00000025729/ENSSSCG00000009997	IRS1/OSM	2
BP	GO:0031589	cell-substrate adhesion	5/206	141/8340	0.269174801218398	0.529335656790784	ENSSSCG00000015444/ENSSSCG00000015405/ENSSSCG00000005235/ENSSSCG00000037449/ENSSSCG00000007067	LAMB1/CD36/KANK1/CSF1/JAG1	5
BP	GO:0046631	alpha-beta T cell activation	3/206	73/8340	0.269268470675233	0.529335656790784	ENSSSCG00000002294/ENSSSCG00000009148/ENSSSCG00000004576	ARG2/LEF1/RORA	3
BP	GO:1903827	regulation of cellular protein localization	9/206	285/8340	0.272192576117156	0.529335656790784	ENSSSCG00000038929/ENSSSCG00000016223/ENSSSCG00000015405/ENSSSCG00000007469/ENSSSCG00000001782/ENSSSCG00000035357/ENSSSCG00000040786/ENSSSCG00000013119/ENSSSCG00000002268	CEMIP/ACSL3/CD36/PTPN1/ABHD17C/BCL2L1/SPTBN1/STX3/AKAP5	9
BP	GO:0002696	positive regulation of leukocyte activation	5/206	142/8340	0.273920422080987	0.529335656790784	ENSSSCG00000031023/ENSSSCG00000009148/ENSSSCG00000004791/ENSSSCG00000001131/ENSSSCG00000016832	CD24/LEF1/RASGRP1/BTN2A2/IL7R	5
BP	GO:0098662	inorganic cation transmembrane transport	7/206	213/8340	0.273940137388074	0.529335656790784	ENSSSCG00000038929/ENSSSCG00000032622/ENSSSCG00000039947/ENSSSCG00000039896/ENSSSCG00000020783/ENSSSCG00000006138/ENSSSCG00000008606	CEMIP/SLC39A14/KCNJ2/TMEM38B/SLC41A1/ATP6V0D2/OSR1	7
BP	GO:1902905	positive regulation of supramolecular fiber organization	4/206	108/8340	0.277330791383988	0.529335656790784	ENSSSCG00000005457/ENSSSCG00000030535/ENSSSCG00000031769/ENSSSCG00000007085	LPAR1/SNX9/CTTN/DSTN	4
BP	GO:0001919	regulation of receptor recycling	1/206	13/8340	0.277741676563774	0.529335656790784	ENSSSCG00000003513	ECE1	1
BP	GO:0002715	regulation of natural killer cell mediated immunity	1/206	13/8340	0.277741676563774	0.529335656790784	ENSSSCG00000004791	RASGRP1	1
BP	GO:0007215	glutamate receptor signaling pathway	1/206	13/8340	0.277741676563774	0.529335656790784	ENSSSCG00000006215	CRH	1
BP	GO:0007257	activation of JUN kinase activity	1/206	13/8340	0.277741676563774	0.529335656790784	ENSSSCG00000007469	PTPN1	1
BP	GO:0007628	adult walking behavior	1/206	13/8340	0.277741676563774	0.529335656790784	ENSSSCG00000026733	HIPK2	1
BP	GO:0009154	purine ribonucleotide catabolic process	1/206	13/8340	0.277741676563774	0.529335656790784	ENSSSCG00000016929	PDE4D	1
BP	GO:0009648	photoperiodism	1/206	13/8340	0.277741676563774	0.529335656790784	ENSSSCG00000036136	BHLHE40	1
BP	GO:0010463	mesenchymal cell proliferation	1/206	13/8340	0.277741676563774	0.529335656790784	ENSSSCG00000008606	OSR1	1
BP	GO:0010575	positive regulation of vascular endothelial growth factor production	1/206	13/8340	0.277741676563774	0.529335656790784	ENSSSCG00000004576	RORA	1
BP	GO:0010831	positive regulation of myotube differentiation	1/206	13/8340	0.277741676563774	0.529335656790784	ENSSSCG00000013017	EHD1	1
BP	GO:0010837	regulation of keratinocyte proliferation	1/206	13/8340	0.277741676563774	0.529335656790784	ENSSSCG00000020864	VDR	1
BP	GO:0015012	heparan sulfate proteoglycan biosynthetic process	1/206	13/8340	0.277741676563774	0.529335656790784	ENSSSCG00000011670	PXYLP1	1
BP	GO:0015837	amine transport	1/206	13/8340	0.277741676563774	0.529335656790784	ENSSSCG00000008606	OSR1	1
BP	GO:0018904	ether metabolic process	1/206	13/8340	0.277741676563774	0.529335656790784	ENSSSCG00000010404	ALOX5	1
BP	GO:0019233	sensory perception of pain	1/206	13/8340	0.277741676563774	0.529335656790784	ENSSSCG00000005688	PTGES	1
BP	GO:0019369	arachidonic acid metabolic process	1/206	13/8340	0.277741676563774	0.529335656790784	ENSSSCG00000005533	PTGS1	1
BP	GO:0021772	olfactory bulb development	1/206	13/8340	0.277741676563774	0.529335656790784	ENSSSCG00000008749	SLIT2	1
BP	GO:0021799	cerebral cortex radially oriented cell migration	1/206	13/8340	0.277741676563774	0.529335656790784	ENSSSCG00000015444	LAMB1	1
BP	GO:0030195	negative regulation of blood coagulation	1/206	13/8340	0.277741676563774	0.529335656790784	ENSSSCG00000016233	SERPINE2	1
BP	GO:0032878	regulation of establishment or maintenance of cell polarity	1/206	13/8340	0.277741676563774	0.529335656790784	ENSSSCG00000005235	KANK1	1
BP	GO:0032885	regulation of polysaccharide biosynthetic process	1/206	13/8340	0.277741676563774	0.529335656790784	ENSSSCG00000025729	IRS1	1
BP	GO:0033137	negative regulation of peptidyl-serine phosphorylation	1/206	13/8340	0.277741676563774	0.529335656790784	ENSSSCG00000027030	BDKRB2	1
BP	GO:0035249	synaptic transmission, glutamatergic	1/206	13/8340	0.277741676563774	0.529335656790784	ENSSSCG00000016233	SERPINE2	1
BP	GO:0035418	protein localization to synapse	1/206	13/8340	0.277741676563774	0.529335656790784	ENSSSCG00000013119	STX3	1
BP	GO:0040019	positive regulation of embryonic development	1/206	13/8340	0.277741676563774	0.529335656790784	ENSSSCG00000008606	OSR1	1
BP	GO:0042269	regulation of natural killer cell mediated cytotoxicity	1/206	13/8340	0.277741676563774	0.529335656790784	ENSSSCG00000004791	RASGRP1	1
BP	GO:0042634	regulation of hair cycle	1/206	13/8340	0.277741676563774	0.529335656790784	ENSSSCG00000035077	INHBA	1
BP	GO:0043153	entrainment of circadian clock by photoperiod	1/206	13/8340	0.277741676563774	0.529335656790784	ENSSSCG00000036136	BHLHE40	1
BP	GO:0043923	positive regulation by host of viral transcription	1/206	13/8340	0.277741676563774	0.529335656790784	ENSSSCG00000009148	LEF1	1
BP	GO:0045292	mRNA cis splicing, via spliceosome	1/206	13/8340	0.277741676563774	0.529335656790784	ENSSSCG00000032781	SRSF12	1
BP	GO:0045843	negative regulation of striated muscle tissue development	1/206	13/8340	0.277741676563774	0.529335656790784	ENSSSCG00000009148	LEF1	1
BP	GO:0046475	glycerophospholipid catabolic process	1/206	13/8340	0.277741676563774	0.529335656790784	ENSSSCG00000022742	PRDX6	1
BP	GO:0048384	retinoic acid receptor signaling pathway	1/206	13/8340	0.277741676563774	0.529335656790784	ENSSSCG00000038911	KLF2	1
BP	GO:0050931	pigment cell differentiation	1/206	13/8340	0.277741676563774	0.529335656790784	ENSSSCG00000009477	EDNRB	1
BP	GO:0052652	cyclic purine nucleotide metabolic process	1/206	13/8340	0.277741676563774	0.529335656790784	ENSSSCG00000002268	AKAP5	1
BP	GO:0060071	Wnt signaling pathway, planar cell polarity pathway	1/206	13/8340	0.277741676563774	0.529335656790784	ENSSSCG00000011642	RYK	1
BP	GO:0060142	regulation of syncytium formation by plasma membrane fusion	1/206	13/8340	0.277741676563774	0.529335656790784	ENSSSCG00000013017	EHD1	1
BP	GO:0060333	interferon-gamma-mediated signaling pathway	1/206	13/8340	0.277741676563774	0.529335656790784	ENSSSCG00000004195	ARG1	1
BP	GO:0061082	myeloid leukocyte cytokine production	1/206	13/8340	0.277741676563774	0.529335656790784	ENSSSCG00000015405	CD36	1
BP	GO:0071392	cellular response to estradiol stimulus	1/206	13/8340	0.277741676563774	0.529335656790784	ENSSSCG00000021038	NRIP1	1
BP	GO:0071450	cellular response to oxygen radical	1/206	13/8340	0.277741676563774	0.529335656790784	ENSSSCG00000015405	CD36	1
BP	GO:0071451	cellular response to superoxide	1/206	13/8340	0.277741676563774	0.529335656790784	ENSSSCG00000015405	CD36	1
BP	GO:0071709	membrane assembly	1/206	13/8340	0.277741676563774	0.529335656790784	ENSSSCG00000040786	SPTBN1	1
BP	GO:0072171	mesonephric tubule morphogenesis	1/206	13/8340	0.277741676563774	0.529335656790784	ENSSSCG00000008606	OSR1	1
BP	GO:0086001	cardiac muscle cell action potential	1/206	13/8340	0.277741676563774	0.529335656790784	ENSSSCG00000039947	KCNJ2	1
BP	GO:0086003	cardiac muscle cell contraction	1/206	13/8340	0.277741676563774	0.529335656790784	ENSSSCG00000039947	KCNJ2	1
BP	GO:0097009	energy homeostasis	1/206	13/8340	0.277741676563774	0.529335656790784	ENSSSCG00000015405	CD36	1
BP	GO:0097320	plasma membrane tubulation	1/206	13/8340	0.277741676563774	0.529335656790784	ENSSSCG00000030535	SNX9	1
BP	GO:1900047	negative regulation of hemostasis	1/206	13/8340	0.277741676563774	0.529335656790784	ENSSSCG00000016233	SERPINE2	1
BP	GO:1902930	regulation of alcohol biosynthetic process	1/206	13/8340	0.277741676563774	0.529335656790784	ENSSSCG00000020864	VDR	1
BP	GO:1905314	semi-lunar valve development	1/206	13/8340	0.277741676563774	0.529335656790784	ENSSSCG00000007067	JAG1	1
BP	GO:0007264	small GTPase mediated signal transduction	7/206	214/8340	0.277801835325719	0.529335656790784	ENSSSCG00000008749/ENSSSCG00000005423/ENSSSCG00000005457/ENSSSCG00000005235/ENSSSCG00000029507/ENSSSCG00000037449/ENSSSCG00000004791	SLIT2/ABCA1/LPAR1/KANK1/RASGEF1B/CSF1/RASGRP1	7
BP	GO:0032602	chemokine production	2/206	42/8340	0.278166187607095	0.529335656790784	ENSSSCG00000002294/ENSSSCG00000032438	ARG2/FFAR2	2
BP	GO:0032642	regulation of chemokine production	2/206	42/8340	0.278166187607095	0.529335656790784	ENSSSCG00000002294/ENSSSCG00000032438	ARG2/FFAR2	2
BP	GO:0099173	postsynapse organization	2/206	42/8340	0.278166187607095	0.529335656790784	ENSSSCG00000021206/ENSSSCG00000031769	IL1RAP/CTTN	2
BP	GO:0071214	cellular response to abiotic stimulus	5/206	143/8340	0.278683870629249	0.529559372258164	ENSSSCG00000024388/ENSSSCG00000035357/ENSSSCG00000012277/ENSSSCG00000027030/ENSSSCG00000038774	BNIP3/BCL2L1/TIMP1/BDKRB2/MAPK13	5
BP	GO:0104004	cellular response to environmental stimulus	5/206	143/8340	0.278683870629249	0.529559372258164	ENSSSCG00000024388/ENSSSCG00000035357/ENSSSCG00000012277/ENSSSCG00000027030/ENSSSCG00000038774	BNIP3/BCL2L1/TIMP1/BDKRB2/MAPK13	5
BP	GO:0030029	actin filament-based process	10/206	324/8340	0.279592341326938	0.530904539090677	ENSSSCG00000008749/ENSSSCG00000005457/ENSSSCG00000030535/ENSSSCG00000005235/ENSSSCG00000007469/ENSSSCG00000031769/ENSSSCG00000039947/ENSSSCG00000013018/ENSSSCG00000007085/ENSSSCG00000037803	SLIT2/LPAR1/SNX9/KANK1/PTPN1/CTTN/KCNJ2/CDC42BPG/DSTN/MARCKS	10
BP	GO:0051090	regulation of DNA binding transcription factor activity	7/206	215/8340	0.281677630153376	0.532238413431591	ENSSSCG00000036136/ENSSSCG00000015405/ENSSSCG00000021206/ENSSSCG00000038500/ENSSSCG00000003839/ENSSSCG00000026733/ENSSSCG00000039514	BHLHE40/CD36/IL1RAP/TRIB1/ENSSSCG00000003839/HIPK2/ID3	7
BP	GO:1901342	regulation of vasculature development	5/206	144/8340	0.283464230215658	0.532238413431591	ENSSSCG00000010404/ENSSSCG00000008953/ENSSSCG00000026733/ENSSSCG00000007350/ENSSSCG00000038911	ALOX5/CXCL8/HIPK2/PPP1R16B/KLF2	5
BP	GO:0002200	somatic diversification of immune receptors	2/206	43/8340	0.287380204645948	0.532238413431591	ENSSSCG00000007031/ENSSSCG00000009148	POLB/LEF1	2
BP	GO:0006334	nucleosome assembly	2/206	43/8340	0.287380204645948	0.532238413431591	ENSSSCG00000047841/ENSSSCG00000012056	ENSSSCG00000047841/CHAF1B	2
BP	GO:0019319	hexose biosynthetic process	2/206	43/8340	0.287380204645948	0.532238413431591	ENSSSCG00000032622/ENSSSCG00000029482	SLC39A14/CHST15	2
BP	GO:0044728	DNA methylation or demethylation	2/206	43/8340	0.287380204645948	0.532238413431591	ENSSSCG00000028741/ENSSSCG00000007505	ENSSSCG00000028741/CTCFL	2
BP	GO:0072089	stem cell proliferation	2/206	43/8340	0.287380204645948	0.532238413431591	ENSSSCG00000009148/ENSSSCG00000009045	LEF1/HHIP	2
BP	GO:0006469	negative regulation of protein kinase activity	4/206	110/8340	0.288404851742666	0.532238413431591	ENSSSCG00000007469/ENSSSCG00000038500/ENSSSCG00000039862/ENSSSCG00000000601	PTPN1/TRIB1/TRIB3/PTPRO	4
BP	GO:0007409	axonogenesis	4/206	110/8340	0.288404851742666	0.532238413431591	ENSSSCG00000008749/ENSSSCG00000011642/ENSSSCG00000000601/ENSSSCG00000024591	SLIT2/RYK/PTPRO/ETV1	4
BP	GO:0035264	multicellular organism growth	3/206	76/8340	0.289515158129015	0.532238413431591	ENSSSCG00000037449/ENSSSCG00000013296/ENSSSCG00000038911	CSF1/SLC1A2/KLF2	3
BP	GO:0051924	regulation of calcium ion transport	3/206	76/8340	0.289515158129015	0.532238413431591	ENSSSCG00000038929/ENSSSCG00000039896/ENSSSCG00000017723	CEMIP/TMEM38B/CCL2	3
BP	GO:0007265	Ras protein signal transduction	5/206	146/8340	0.293072033665261	0.532238413431591	ENSSSCG00000005423/ENSSSCG00000005457/ENSSSCG00000005235/ENSSSCG00000037449/ENSSSCG00000004791	ABCA1/LPAR1/KANK1/CSF1/RASGRP1	5
BP	GO:0031334	positive regulation of protein complex assembly	5/206	146/8340	0.293072033665261	0.532238413431591	ENSSSCG00000005423/ENSSSCG00000030535/ENSSSCG00000015405/ENSSSCG00000031769/ENSSSCG00000012967	ABCA1/SNX9/CD36/CTTN/FOSL1	5
BP	GO:0033157	regulation of intracellular protein transport	4/206	111/8340	0.293965911506674	0.532238413431591	ENSSSCG00000038929/ENSSSCG00000015405/ENSSSCG00000007469/ENSSSCG00000002268	CEMIP/CD36/PTPN1/AKAP5	4
BP	GO:0097191	extrinsic apoptotic signaling pathway	4/206	111/8340	0.293965911506674	0.532238413431591	ENSSSCG00000035357/ENSSSCG00000031769/ENSSSCG00000015617/ENSSSCG00000035077	BCL2L1/CTTN/G0S2/INHBA	4
BP	GO:0001783	B cell apoptotic process	1/206	14/8340	0.295609481851136	0.532238413431591	ENSSSCG00000004420	TRAF3IP2	1
BP	GO:0002691	regulation of cellular extravasation	1/206	14/8340	0.295609481851136	0.532238413431591	ENSSSCG00000006288	SELP	1
BP	GO:0002701	negative regulation of production of molecular mediator of immune response	1/206	14/8340	0.295609481851136	0.532238413431591	ENSSSCG00000004195	ARG1	1
BP	GO:0002931	response to ischemia	1/206	14/8340	0.295609481851136	0.532238413431591	ENSSSCG00000037449	CSF1	1
BP	GO:0006882	cellular zinc ion homeostasis	1/206	14/8340	0.295609481851136	0.532238413431591	ENSSSCG00000032622	SLC39A14	1
BP	GO:0007520	myoblast fusion	1/206	14/8340	0.295609481851136	0.532238413431591	ENSSSCG00000013017	EHD1	1
BP	GO:0009066	aspartate family amino acid metabolic process	1/206	14/8340	0.295609481851136	0.532238413431591	ENSSSCG00000015340	ASNS	1
BP	GO:0009190	cyclic nucleotide biosynthetic process	1/206	14/8340	0.295609481851136	0.532238413431591	ENSSSCG00000002268	AKAP5	1
BP	GO:0009620	response to fungus	1/206	14/8340	0.295609481851136	0.532238413431591	ENSSSCG00000004195	ARG1	1
BP	GO:0009649	entrainment of circadian clock	1/206	14/8340	0.295609481851136	0.532238413431591	ENSSSCG00000036136	BHLHE40	1
BP	GO:0009948	anterior/posterior axis specification	1/206	14/8340	0.295609481851136	0.532238413431591	ENSSSCG00000016140	FZD5	1
BP	GO:0010517	regulation of phospholipase activity	1/206	14/8340	0.295609481851136	0.532238413431591	ENSSSCG00000005457	LPAR1	1
BP	GO:0015800	acidic amino acid transport	1/206	14/8340	0.295609481851136	0.532238413431591	ENSSSCG00000013296	SLC1A2	1
BP	GO:0016101	diterpenoid metabolic process	1/206	14/8340	0.295609481851136	0.532238413431591	ENSSSCG00000010475	CYP26A1	1
BP	GO:0019048	modulation by virus of host morphology or physiology	1/206	14/8340	0.295609481851136	0.532238413431591	ENSSSCG00000035357	BCL2L1	1
BP	GO:0021988	olfactory lobe development	1/206	14/8340	0.295609481851136	0.532238413431591	ENSSSCG00000008749	SLIT2	1
BP	GO:0030224	monocyte differentiation	1/206	14/8340	0.295609481851136	0.532238413431591	ENSSSCG00000037449	CSF1	1
BP	GO:0030809	negative regulation of nucleotide biosynthetic process	1/206	14/8340	0.295609481851136	0.532238413431591	ENSSSCG00000002268	AKAP5	1
BP	GO:0030810	positive regulation of nucleotide biosynthetic process	1/206	14/8340	0.295609481851136	0.532238413431591	ENSSSCG00000002268	AKAP5	1
BP	GO:0034110	regulation of homotypic cell-cell adhesion	1/206	14/8340	0.295609481851136	0.532238413431591	ENSSSCG00000016233	SERPINE2	1
BP	GO:0035518	histone H2A monoubiquitination	1/206	14/8340	0.295609481851136	0.532238413431591	ENSSSCG00000039198	PCGF2	1
BP	GO:0036336	dendritic cell migration	1/206	14/8340	0.295609481851136	0.532238413431591	ENSSSCG00000010404	ALOX5	1
BP	GO:0038084	vascular endothelial growth factor signaling pathway	1/206	14/8340	0.295609481851136	0.532238413431591	ENSSSCG00000036569	PTP4A3	1
BP	GO:0040018	positive regulation of multicellular organism growth	1/206	14/8340	0.295609481851136	0.532238413431591	ENSSSCG00000037449	CSF1	1
BP	GO:0042491	inner ear auditory receptor cell differentiation	1/206	14/8340	0.295609481851136	0.532238413431591	ENSSSCG00000007067	JAG1	1
BP	GO:0042531	positive regulation of tyrosine phosphorylation of STAT protein	1/206	14/8340	0.295609481851136	0.532238413431591	ENSSSCG00000009997	OSM	1
BP	GO:0043949	regulation of cAMP-mediated signaling	1/206	14/8340	0.295609481851136	0.532238413431591	ENSSSCG00000016929	PDE4D	1
BP	GO:0045589	regulation of regulatory T cell differentiation	1/206	14/8340	0.295609481851136	0.532238413431591	ENSSSCG00000001131	BTN2A2	1
BP	GO:0045616	regulation of keratinocyte differentiation	1/206	14/8340	0.295609481851136	0.532238413431591	ENSSSCG00000020864	VDR	1
BP	GO:0045684	positive regulation of epidermis development	1/206	14/8340	0.295609481851136	0.532238413431591	ENSSSCG00000020864	VDR	1
BP	GO:0046164	alcohol catabolic process	1/206	14/8340	0.295609481851136	0.532238413431591	ENSSSCG00000006238	CYP7A1	1
BP	GO:0048333	mesodermal cell differentiation	1/206	14/8340	0.295609481851136	0.532238413431591	ENSSSCG00000035077	INHBA	1
BP	GO:0048635	negative regulation of muscle organ development	1/206	14/8340	0.295609481851136	0.532238413431591	ENSSSCG00000009148	LEF1	1
BP	GO:0048662	negative regulation of smooth muscle cell proliferation	1/206	14/8340	0.295609481851136	0.532238413431591	ENSSSCG00000038500	TRIB1	1
BP	GO:0050654	chondroitin sulfate proteoglycan metabolic process	1/206	14/8340	0.295609481851136	0.532238413431591	ENSSSCG00000011670	PXYLP1	1
BP	GO:0050819	negative regulation of coagulation	1/206	14/8340	0.295609481851136	0.532238413431591	ENSSSCG00000016233	SERPINE2	1
BP	GO:0060325	face morphogenesis	1/206	14/8340	0.295609481851136	0.532238413431591	ENSSSCG00000009148	LEF1	1
BP	GO:0061333	renal tubule morphogenesis	1/206	14/8340	0.295609481851136	0.532238413431591	ENSSSCG00000008606	OSR1	1
BP	GO:0061337	cardiac conduction	1/206	14/8340	0.295609481851136	0.532238413431591	ENSSSCG00000039947	KCNJ2	1
BP	GO:0071243	cellular response to arsenic-containing substance	1/206	14/8340	0.295609481851136	0.532238413431591	ENSSSCG00000038774	MAPK13	1
BP	GO:0071276	cellular response to cadmium ion	1/206	14/8340	0.295609481851136	0.532238413431591	ENSSSCG00000007722	NCF1	1
BP	GO:0072028	nephron morphogenesis	1/206	14/8340	0.295609481851136	0.532238413431591	ENSSSCG00000008606	OSR1	1
BP	GO:0072078	nephron tubule morphogenesis	1/206	14/8340	0.295609481851136	0.532238413431591	ENSSSCG00000008606	OSR1	1
BP	GO:0072088	nephron epithelium morphogenesis	1/206	14/8340	0.295609481851136	0.532238413431591	ENSSSCG00000008606	OSR1	1
BP	GO:0072538	T-helper 17 type immune response	1/206	14/8340	0.295609481851136	0.532238413431591	ENSSSCG00000004576	RORA	1
BP	GO:0090175	regulation of establishment of planar polarity	1/206	14/8340	0.295609481851136	0.532238413431591	ENSSSCG00000011642	RYK	1
BP	GO:0090659	walking behavior	1/206	14/8340	0.295609481851136	0.532238413431591	ENSSSCG00000026733	HIPK2	1
BP	GO:0097120	receptor localization to synapse	1/206	14/8340	0.295609481851136	0.532238413431591	ENSSSCG00000013119	STX3	1
BP	GO:1900120	regulation of receptor binding	1/206	14/8340	0.295609481851136	0.532238413431591	ENSSSCG00000009148	LEF1	1
BP	GO:1900372	negative regulation of purine nucleotide biosynthetic process	1/206	14/8340	0.295609481851136	0.532238413431591	ENSSSCG00000002268	AKAP5	1
BP	GO:1900373	positive regulation of purine nucleotide biosynthetic process	1/206	14/8340	0.295609481851136	0.532238413431591	ENSSSCG00000002268	AKAP5	1
BP	GO:1900745	positive regulation of p38MAPK cascade	1/206	14/8340	0.295609481851136	0.532238413431591	ENSSSCG00000007722	NCF1	1
BP	GO:1901862	negative regulation of muscle tissue development	1/206	14/8340	0.295609481851136	0.532238413431591	ENSSSCG00000009148	LEF1	1
BP	GO:1903131	mononuclear cell differentiation	1/206	14/8340	0.295609481851136	0.532238413431591	ENSSSCG00000037449	CSF1	1
BP	GO:1904645	response to amyloid-beta	1/206	14/8340	0.295609481851136	0.532238413431591	ENSSSCG00000015405	CD36	1
BP	GO:2000515	negative regulation of CD4-positive, alpha-beta T cell activation	1/206	14/8340	0.295609481851136	0.532238413431591	ENSSSCG00000002294	ARG2	1
BP	GO:0050777	negative regulation of immune response	3/206	77/8340	0.296291648051526	0.532238413431591	ENSSSCG00000004195/ENSSSCG00000002294/ENSSSCG00000016832	ARG1/ARG2/IL7R	3
BP	GO:1904018	positive regulation of vasculature development	3/206	77/8340	0.296291648051526	0.532238413431591	ENSSSCG00000008953/ENSSSCG00000026733/ENSSSCG00000007350	CXCL8/HIPK2/PPP1R16B	3
BP	GO:0035265	organ growth	2/206	44/8340	0.296581662187985	0.532238413431591	ENSSSCG00000017797/ENSSSCG00000039896	SLC6A4/TMEM38B	2
BP	GO:0044264	cellular polysaccharide metabolic process	2/206	44/8340	0.296581662187985	0.532238413431591	ENSSSCG00000005992/ENSSSCG00000025729	SHAS2/IRS1	2
BP	GO:0044272	sulfur compound biosynthetic process	2/206	44/8340	0.296581662187985	0.532238413431591	ENSSSCG00000015334/ENSSSCG00000013296	PDK4/SLC1A2	2
BP	GO:0050770	regulation of axonogenesis	2/206	44/8340	0.296581662187985	0.532238413431591	ENSSSCG00000008749/ENSSSCG00000011642	SLIT2/RYK	2
BP	GO:0051048	negative regulation of secretion	2/206	44/8340	0.296581662187985	0.532238413431591	ENSSSCG00000025729/ENSSSCG00000009997	IRS1/OSM	2
BP	GO:0071333	cellular response to glucose stimulus	2/206	44/8340	0.296581662187985	0.532238413431591	ENSSSCG00000006238/ENSSSCG00000032622	CYP7A1/SLC39A14	2
BP	GO:1900407	regulation of cellular response to oxidative stress	2/206	44/8340	0.296581662187985	0.532238413431591	ENSSSCG00000010404/ENSSSCG00000015405	ALOX5/CD36	2
BP	GO:2000106	regulation of leukocyte apoptotic process	2/206	44/8340	0.296581662187985	0.532238413431591	ENSSSCG00000002294/ENSSSCG00000016832	ARG2/IL7R	2
BP	GO:0030324	lung development	3/206	78/8340	0.303077924505935	0.539459551240627	ENSSSCG00000039896/ENSSSCG00000038911/ENSSSCG00000009045	TMEM38B/KLF2/HHIP	3
BP	GO:0043588	skin development	3/206	78/8340	0.303077924505935	0.539459551240627	ENSSSCG00000004420/ENSSSCG00000020864/ENSSSCG00000035077	TRAF3IP2/VDR/INHBA	3
BP	GO:0051259	protein complex oligomerization	4/206	113/8340	0.305129182468441	0.539459551240627	ENSSSCG00000003105/ENSSSCG00000039947/ENSSSCG00000013017/ENSSSCG00000013296	SLC1A5/KCNJ2/EHD1/SLC1A2	4
BP	GO:0002065	columnar/cuboidal epithelial cell differentiation	2/206	45/8340	0.305765579780457	0.539459551240627	ENSSSCG00000007067/ENSSSCG00000001027	JAG1/BMP6	2
BP	GO:0032465	regulation of cytokinesis	2/206	45/8340	0.305765579780457	0.539459551240627	ENSSSCG00000035357/ENSSSCG00000010863	BCL2L1/AHCTF1	2
BP	GO:0034121	regulation of toll-like receptor signaling pathway	2/206	45/8340	0.305765579780457	0.539459551240627	ENSSSCG00000003582/ENSSSCG00000015405	SMPDL3B/CD36	2
BP	GO:0051209	release of sequestered calcium ion into cytosol	2/206	45/8340	0.305765579780457	0.539459551240627	ENSSSCG00000038929/ENSSSCG00000039896	CEMIP/TMEM38B	2
BP	GO:0051283	negative regulation of sequestering of calcium ion	2/206	45/8340	0.305765579780457	0.539459551240627	ENSSSCG00000038929/ENSSSCG00000039896	CEMIP/TMEM38B	2
BP	GO:0051851	modification by host of symbiont morphology or physiology	2/206	45/8340	0.305765579780457	0.539459551240627	ENSSSCG00000004195/ENSSSCG00000009148	ARG1/LEF1	2
BP	GO:0055067	monovalent inorganic cation homeostasis	2/206	45/8340	0.305765579780457	0.539459551240627	ENSSSCG00000015334/ENSSSCG00000009477	PDK4/EDNRB	2
BP	GO:0061024	membrane organization	10/206	333/8340	0.308300044835585	0.539459551240627	ENSSSCG00000005423/ENSSSCG00000030535/ENSSSCG00000007874/ENSSSCG00000015405/ENSSSCG00000024388/ENSSSCG00000035357/ENSSSCG00000040786/ENSSSCG00000013119/ENSSSCG00000030623/ENSSSCG00000031023	ABCA1/SNX9/ABCC1/CD36/BNIP3/BCL2L1/SPTBN1/STX3/XKR8/CD24	10
BP	GO:0030323	respiratory tube development	3/206	79/8340	0.309871658264478	0.539459551240627	ENSSSCG00000039896/ENSSSCG00000038911/ENSSSCG00000009045	TMEM38B/KLF2/HHIP	3
BP	GO:0042177	negative regulation of protein catabolic process	3/206	79/8340	0.309871658264478	0.539459551240627	ENSSSCG00000026733/ENSSSCG00000012277/ENSSSCG00000016233	HIPK2/TIMP1/SERPINE2	3
BP	GO:0046434	organophosphate catabolic process	4/206	114/8340	0.3107286752041	0.539459551240627	ENSSSCG00000003582/ENSSSCG00000022742/ENSSSCG00000016929/ENSSSCG00000030388	SMPDL3B/PRDX6/PDE4D/UPP1	4
BP	GO:0000303	response to superoxide	1/206	15/8340	0.313037351985494	0.539459551240627	ENSSSCG00000015405	CD36	1
BP	GO:0000305	response to oxygen radical	1/206	15/8340	0.313037351985494	0.539459551240627	ENSSSCG00000015405	CD36	1
BP	GO:0001659	temperature homeostasis	1/206	15/8340	0.313037351985494	0.539459551240627	ENSSSCG00000005688	PTGES	1
BP	GO:0001702	gastrulation with mouth forming second	1/206	15/8340	0.313037351985494	0.539459551240627	ENSSSCG00000003839	ENSSSCG00000003839	1
BP	GO:0001893	maternal placenta development	1/206	15/8340	0.313037351985494	0.539459551240627	ENSSSCG00000020864	VDR	1
BP	GO:0001913	T cell mediated cytotoxicity	1/206	15/8340	0.313037351985494	0.539459551240627	ENSSSCG00000016832	IL7R	1
BP	GO:0001974	blood vessel remodeling	1/206	15/8340	0.313037351985494	0.539459551240627	ENSSSCG00000007067	JAG1	1
BP	GO:0002446	neutrophil mediated immunity	1/206	15/8340	0.313037351985494	0.539459551240627	ENSSSCG00000004195	ARG1	1
BP	GO:0002507	tolerance induction	1/206	15/8340	0.313037351985494	0.539459551240627	ENSSSCG00000030623	XKR8	1
BP	GO:0002888	positive regulation of myeloid leukocyte mediated immunity	1/206	15/8340	0.313037351985494	0.539459551240627	ENSSSCG00000004195	ARG1	1
BP	GO:0006195	purine nucleotide catabolic process	1/206	15/8340	0.313037351985494	0.539459551240627	ENSSSCG00000016929	PDE4D	1
BP	GO:0006376	mRNA splice site selection	1/206	15/8340	0.313037351985494	0.539459551240627	ENSSSCG00000032781	SRSF12	1
BP	GO:0009261	ribonucleotide catabolic process	1/206	15/8340	0.313037351985494	0.539459551240627	ENSSSCG00000016929	PDE4D	1
BP	GO:0016578	histone deubiquitination	1/206	15/8340	0.313037351985494	0.539459551240627	ENSSSCG00000035677	EPOP	1
BP	GO:0018126	protein hydroxylation	1/206	15/8340	0.313037351985494	0.539459551240627	ENSSSCG00000001963	EGLN3	1
BP	GO:0021680	cerebellar Purkinje cell layer development	1/206	15/8340	0.313037351985494	0.539459551240627	ENSSSCG00000004576	RORA	1
BP	GO:0021955	central nervous system neuron axonogenesis	1/206	15/8340	0.313037351985494	0.539459551240627	ENSSSCG00000008749	SLIT2	1
BP	GO:0032495	response to muramyl dipeptide	1/206	15/8340	0.313037351985494	0.539459551240627	ENSSSCG00000007067	JAG1	1
BP	GO:0032881	regulation of polysaccharide metabolic process	1/206	15/8340	0.313037351985494	0.539459551240627	ENSSSCG00000025729	IRS1	1
BP	GO:0032924	activin receptor signaling pathway	1/206	15/8340	0.313037351985494	0.539459551240627	ENSSSCG00000035077	INHBA	1
BP	GO:0035176	social behavior	1/206	15/8340	0.313037351985494	0.539459551240627	ENSSSCG00000017797	SLC6A4	1
BP	GO:0042558	pteridine-containing compound metabolic process	1/206	15/8340	0.313037351985494	0.539459551240627	ENSSSCG00000004092	MTHFD1L	1
BP	GO:0044091	membrane biogenesis	1/206	15/8340	0.313037351985494	0.539459551240627	ENSSSCG00000040786	SPTBN1	1
BP	GO:0045742	positive regulation of epidermal growth factor receptor signaling pathway	1/206	15/8340	0.313037351985494	0.539459551240627	ENSSSCG00000007722	NCF1	1
BP	GO:0045923	positive regulation of fatty acid metabolic process	1/206	15/8340	0.313037351985494	0.539459551240627	ENSSSCG00000025729	IRS1	1
BP	GO:0046685	response to arsenic-containing substance	1/206	15/8340	0.313037351985494	0.539459551240627	ENSSSCG00000038774	MAPK13	1
BP	GO:0048806	genitalia development	1/206	15/8340	0.313037351985494	0.539459551240627	ENSSSCG00000001027	BMP6	1
BP	GO:0048854	brain morphogenesis	1/206	15/8340	0.313037351985494	0.539459551240627	ENSSSCG00000017797	SLC6A4	1
BP	GO:0051281	positive regulation of release of sequestered calcium ion into cytosol	1/206	15/8340	0.313037351985494	0.539459551240627	ENSSSCG00000038929	CEMIP	1
BP	GO:0051443	positive regulation of ubiquitin-protein transferase activity	1/206	15/8340	0.313037351985494	0.539459551240627	ENSSSCG00000039862	TRIB3	1
BP	GO:0051703	intraspecies interaction between organisms	1/206	15/8340	0.313037351985494	0.539459551240627	ENSSSCG00000017797	SLC6A4	1
BP	GO:0055069	zinc ion homeostasis	1/206	15/8340	0.313037351985494	0.539459551240627	ENSSSCG00000032622	SLC39A14	1
BP	GO:0070252	actin-mediated cell contraction	1/206	15/8340	0.313037351985494	0.539459551240627	ENSSSCG00000039947	KCNJ2	1
BP	GO:0071384	cellular response to corticosteroid stimulus	1/206	15/8340	0.313037351985494	0.539459551240627	ENSSSCG00000005981	FBXO32	1
BP	GO:0071385	cellular response to glucocorticoid stimulus	1/206	15/8340	0.313037351985494	0.539459551240627	ENSSSCG00000005981	FBXO32	1
BP	GO:0071526	semaphorin-plexin signaling pathway	1/206	15/8340	0.313037351985494	0.539459551240627	ENSSSCG00000024001	PLXNA1	1
BP	GO:0090022	regulation of neutrophil chemotaxis	1/206	15/8340	0.313037351985494	0.539459551240627	ENSSSCG00000008749	SLIT2	1
BP	GO:0090140	regulation of mitochondrial fission	1/206	15/8340	0.313037351985494	0.539459551240627	ENSSSCG00000024388	BNIP3	1
BP	GO:0090200	positive regulation of release of cytochrome c from mitochondria	1/206	15/8340	0.313037351985494	0.539459551240627	ENSSSCG00000024388	BNIP3	1
BP	GO:0090322	regulation of superoxide metabolic process	1/206	15/8340	0.313037351985494	0.539459551240627	ENSSSCG00000015405	CD36	1
BP	GO:0097345	mitochondrial outer membrane permeabilization	1/206	15/8340	0.313037351985494	0.539459551240627	ENSSSCG00000024388	BNIP3	1
BP	GO:1900027	regulation of ruffle assembly	1/206	15/8340	0.313037351985494	0.539459551240627	ENSSSCG00000005235	KANK1	1
BP	GO:1901797	negative regulation of signal transduction by p53 class mediator	1/206	15/8340	0.313037351985494	0.539459551240627	ENSSSCG00000027030	BDKRB2	1
BP	GO:1903077	negative regulation of protein localization to plasma membrane	1/206	15/8340	0.313037351985494	0.539459551240627	ENSSSCG00000035357	BCL2L1	1
BP	GO:1905521	regulation of macrophage migration	1/206	15/8340	0.313037351985494	0.539459551240627	ENSSSCG00000037449	CSF1	1
BP	GO:2000273	positive regulation of signaling receptor activity	1/206	15/8340	0.313037351985494	0.539459551240627	ENSSSCG00000007722	NCF1	1
BP	GO:2001239	regulation of extrinsic apoptotic signaling pathway in absence of ligand	1/206	15/8340	0.313037351985494	0.539459551240627	ENSSSCG00000035077	INHBA	1
BP	GO:0000187	activation of MAPK activity	2/206	46/8340	0.31492722829772	0.540604651948162	ENSSSCG00000005457/ENSSSCG00000007469	LPAR1/PTPN1	2
BP	GO:0002286	T cell activation involved in immune response	2/206	46/8340	0.31492722829772	0.540604651948162	ENSSSCG00000009148/ENSSSCG00000004576	LEF1/RORA	2
BP	GO:0046364	monosaccharide biosynthetic process	2/206	46/8340	0.31492722829772	0.540604651948162	ENSSSCG00000032622/ENSSSCG00000029482	SLC39A14/CHST15	2
BP	GO:0051282	regulation of sequestering of calcium ion	2/206	46/8340	0.31492722829772	0.540604651948162	ENSSSCG00000038929/ENSSSCG00000039896	CEMIP/TMEM38B	2
BP	GO:0072332	intrinsic apoptotic signaling pathway by p53 class mediator	2/206	46/8340	0.31492722829772	0.540604651948162	ENSSSCG00000026733/ENSSSCG00000027030	HIPK2/BDKRB2	2
BP	GO:1904892	regulation of STAT cascade	2/206	46/8340	0.31492722829772	0.540604651948162	ENSSSCG00000016832/ENSSSCG00000009997	IL7R/OSM	2
BP	GO:0072331	signal transduction by p53 class mediator	3/206	80/8340	0.316670571989084	0.543244979944981	ENSSSCG00000026733/ENSSSCG00000004478/ENSSSCG00000027030	HIPK2/MYO6/BDKRB2	3
BP	GO:0060627	regulation of vesicle-mediated transport	7/206	225/8340	0.32110465921808	0.549783178289085	ENSSSCG00000016223/ENSSSCG00000015405/ENSSSCG00000007469/ENSSSCG00000002412/ENSSSCG00000013017/ENSSSCG00000002268/ENSSSCG00000008282	ACSL3/CD36/PTPN1/STON2/EHD1/AKAP5/WDR54	7
BP	GO:2000147	positive regulation of cell motility	7/206	225/8340	0.32110465921808	0.549783178289085	ENSSSCG00000038929/ENSSSCG00000015444/ENSSSCG00000037449/ENSSSCG00000009148/ENSSSCG00000005992/ENSSSCG00000029990/ENSSSCG00000006288	CEMIP/LAMB1/CSF1/LEF1/SHAS2/DEFB1/SELP	7
BP	GO:1990778	protein localization to cell periphery	5/206	152/8340	0.322207239251889	0.549783178289085	ENSSSCG00000016223/ENSSSCG00000035357/ENSSSCG00000040786/ENSSSCG00000013119/ENSSSCG00000002268	ACSL3/BCL2L1/SPTBN1/STX3/AKAP5	5
BP	GO:1901617	organic hydroxy compound biosynthetic process	3/206	81/8340	0.323472440478456	0.549783178289085	ENSSSCG00000006238/ENSSSCG00000020864/ENSSSCG00000001027	CYP7A1/VDR/BMP6	3
BP	GO:0006892	post-Golgi vesicle-mediated transport	2/206	47/8340	0.324062120667612	0.549783178289085	ENSSSCG00000016223/ENSSSCG00000040786	ACSL3/SPTBN1	2
BP	GO:0030534	adult behavior	2/206	47/8340	0.324062120667612	0.549783178289085	ENSSSCG00000026733/ENSSSCG00000013296	HIPK2/SLC1A2	2
BP	GO:0042752	regulation of circadian rhythm	2/206	47/8340	0.324062120667612	0.549783178289085	ENSSSCG00000036136/ENSSSCG00000004576	BHLHE40/RORA	2
BP	GO:0051208	sequestering of calcium ion	2/206	47/8340	0.324062120667612	0.549783178289085	ENSSSCG00000038929/ENSSSCG00000039896	CEMIP/TMEM38B	2
BP	GO:0097553	calcium ion transmembrane import into cytosol	2/206	47/8340	0.324062120667612	0.549783178289085	ENSSSCG00000038929/ENSSSCG00000039896	CEMIP/TMEM38B	2
BP	GO:0006066	alcohol metabolic process	4/206	117/8340	0.327582604549311	0.549783178289085	ENSSSCG00000006238/ENSSSCG00000005423/ENSSSCG00000027745/ENSSSCG00000020864	CYP7A1/ABCA1/ABCG1/VDR	4
BP	GO:0001953	negative regulation of cell-matrix adhesion	1/206	16/8340	0.330036067359787	0.549783178289085	ENSSSCG00000007067	JAG1	1
BP	GO:0002230	positive regulation of defense response to virus by host	1/206	16/8340	0.330036067359787	0.549783178289085	ENSSSCG00000004420	TRAF3IP2	1
BP	GO:0003197	endocardial cushion development	1/206	16/8340	0.330036067359787	0.549783178289085	ENSSSCG00000007067	JAG1	1
BP	GO:0006084	acetyl-CoA metabolic process	1/206	16/8340	0.330036067359787	0.549783178289085	ENSSSCG00000015334	PDK4	1
BP	GO:0006904	vesicle docking involved in exocytosis	1/206	16/8340	0.330036067359787	0.549783178289085	ENSSSCG00000013119	STX3	1
BP	GO:0006940	regulation of smooth muscle contraction	1/206	16/8340	0.330036067359787	0.549783178289085	ENSSSCG00000031769	CTTN	1
BP	GO:0009112	nucleobase metabolic process	1/206	16/8340	0.330036067359787	0.549783178289085	ENSSSCG00000008902	PPAT	1
BP	GO:0010559	regulation of glycoprotein biosynthetic process	1/206	16/8340	0.330036067359787	0.549783178289085	ENSSSCG00000011670	PXYLP1	1
BP	GO:0010574	regulation of vascular endothelial growth factor production	1/206	16/8340	0.330036067359787	0.549783178289085	ENSSSCG00000004576	RORA	1
BP	GO:0010907	positive regulation of glucose metabolic process	1/206	16/8340	0.330036067359787	0.549783178289085	ENSSSCG00000025729	IRS1	1
BP	GO:0019432	triglyceride biosynthetic process	1/206	16/8340	0.330036067359787	0.549783178289085	ENSSSCG00000009233	GPAT3	1
BP	GO:0032355	response to estradiol	1/206	16/8340	0.330036067359787	0.549783178289085	ENSSSCG00000021038	NRIP1	1
BP	GO:0033687	osteoblast proliferation	1/206	16/8340	0.330036067359787	0.549783178289085	ENSSSCG00000036201	NPR3	1
BP	GO:0034453	microtubule anchoring	1/206	16/8340	0.330036067359787	0.549783178289085	ENSSSCG00000012288	CCDC120	1
BP	GO:0035315	hair cell differentiation	1/206	16/8340	0.330036067359787	0.549783178289085	ENSSSCG00000007067	JAG1	1
BP	GO:0043303	mast cell degranulation	1/206	16/8340	0.330036067359787	0.549783178289085	ENSSSCG00000004791	RASGRP1	1
BP	GO:0043616	keratinocyte proliferation	1/206	16/8340	0.330036067359787	0.549783178289085	ENSSSCG00000020864	VDR	1
BP	GO:0044003	modification by symbiont of host morphology or physiology	1/206	16/8340	0.330036067359787	0.549783178289085	ENSSSCG00000035357	BCL2L1	1
BP	GO:0045066	regulatory T cell differentiation	1/206	16/8340	0.330036067359787	0.549783178289085	ENSSSCG00000001131	BTN2A2	1
BP	GO:0045672	positive regulation of osteoclast differentiation	1/206	16/8340	0.330036067359787	0.549783178289085	ENSSSCG00000037449	CSF1	1
BP	GO:0046627	negative regulation of insulin receptor signaling pathway	1/206	16/8340	0.330036067359787	0.549783178289085	ENSSSCG00000005235	KANK1	1
BP	GO:0046931	pore complex assembly	1/206	16/8340	0.330036067359787	0.549783178289085	ENSSSCG00000010863	AHCTF1	1
BP	GO:0050434	positive regulation of viral transcription	1/206	16/8340	0.330036067359787	0.549783178289085	ENSSSCG00000009148	LEF1	1
BP	GO:0050829	defense response to Gram-negative bacterium	1/206	16/8340	0.330036067359787	0.549783178289085	ENSSSCG00000029990	DEFB1	1
BP	GO:0050906	detection of stimulus involved in sensory perception	1/206	16/8340	0.330036067359787	0.549783178289085	ENSSSCG00000016233	SERPINE2	1
BP	GO:0055094	response to lipoprotein particle	1/206	16/8340	0.330036067359787	0.549783178289085	ENSSSCG00000015405	CD36	1
BP	GO:0060193	positive regulation of lipase activity	1/206	16/8340	0.330036067359787	0.549783178289085	ENSSSCG00000005457	LPAR1	1
BP	GO:0060441	epithelial tube branching involved in lung morphogenesis	1/206	16/8340	0.330036067359787	0.549783178289085	ENSSSCG00000009045	HHIP	1
BP	GO:0070498	interleukin-1-mediated signaling pathway	1/206	16/8340	0.330036067359787	0.549783178289085	ENSSSCG00000028331	IL1R2	1
BP	GO:0085029	extracellular matrix assembly	1/206	16/8340	0.330036067359787	0.549783178289085	ENSSSCG00000005992	SHAS2	1
BP	GO:1900077	negative regulation of cellular response to insulin stimulus	1/206	16/8340	0.330036067359787	0.549783178289085	ENSSSCG00000005235	KANK1	1
BP	GO:1900181	negative regulation of protein localization to nucleus	1/206	16/8340	0.330036067359787	0.549783178289085	ENSSSCG00000015405	CD36	1
BP	GO:1902042	negative regulation of extrinsic apoptotic signaling pathway via death domain receptors	1/206	16/8340	0.330036067359787	0.549783178289085	ENSSSCG00000035357	BCL2L1	1
BP	GO:1902110	positive regulation of mitochondrial membrane permeability involved in apoptotic process	1/206	16/8340	0.330036067359787	0.549783178289085	ENSSSCG00000024388	BNIP3	1
BP	GO:1902253	regulation of intrinsic apoptotic signaling pathway by p53 class mediator	1/206	16/8340	0.330036067359787	0.549783178289085	ENSSSCG00000027030	BDKRB2	1
BP	GO:1904376	negative regulation of protein localization to cell periphery	1/206	16/8340	0.330036067359787	0.549783178289085	ENSSSCG00000035357	BCL2L1	1
BP	GO:0005976	polysaccharide metabolic process	2/206	48/8340	0.333166002898992	0.551952048162294	ENSSSCG00000005992/ENSSSCG00000025729	SHAS2/IRS1	2
BP	GO:0007173	epidermal growth factor receptor signaling pathway	2/206	48/8340	0.333166002898992	0.551952048162294	ENSSSCG00000007722/ENSSSCG00000008282	NCF1/WDR54	2
BP	GO:0008016	regulation of heart contraction	2/206	48/8340	0.333166002898992	0.551952048162294	ENSSSCG00000039947/ENSSSCG00000039896	KCNJ2/TMEM38B	2
BP	GO:0019395	fatty acid oxidation	2/206	48/8340	0.333166002898992	0.551952048162294	ENSSSCG00000015334/ENSSSCG00000025729	PDK4/IRS1	2
BP	GO:0050796	regulation of insulin secretion	2/206	48/8340	0.333166002898992	0.551952048162294	ENSSSCG00000010404/ENSSSCG00000025729	ALOX5/IRS1	2
BP	GO:0071346	cellular response to interferon-gamma	2/206	48/8340	0.333166002898992	0.551952048162294	ENSSSCG00000004195/ENSSSCG00000017723	ARG1/CCL2	2
BP	GO:1901224	positive regulation of NIK/NF-kappaB signaling	2/206	48/8340	0.333166002898992	0.551952048162294	ENSSSCG00000034087/ENSSSCG00000036569	TNFSF15/PTP4A3	2
BP	GO:2001237	negative regulation of extrinsic apoptotic signaling pathway	2/206	48/8340	0.333166002898992	0.551952048162294	ENSSSCG00000035357/ENSSSCG00000031769	BCL2L1/CTTN	2
BP	GO:0051222	positive regulation of protein transport	4/206	118/8340	0.333214723446674	0.551952048162294	ENSSSCG00000038929/ENSSSCG00000016223/ENSSSCG00000027745/ENSSSCG00000002268	CEMIP/ACSL3/ABCG1/AKAP5	4
BP	GO:0002822	regulation of adaptive immune response based on somatic recombination of immune receptors built from immunoglobulin superfamily domains	3/206	83/8340	0.337076402580666	0.556590392134748	ENSSSCG00000004195/ENSSSCG00000016140/ENSSSCG00000016832	ARG1/FZD5/IL7R	3
BP	GO:0007160	cell-matrix adhesion	3/206	83/8340	0.337076402580666	0.556590392134748	ENSSSCG00000015405/ENSSSCG00000037449/ENSSSCG00000007067	CD36/CSF1/JAG1	3
BP	GO:0061448	connective tissue development	3/206	83/8340	0.337076402580666	0.556590392134748	ENSSSCG00000032622/ENSSSCG00000037449/ENSSSCG00000008606	SLC39A14/CSF1/OSR1	3
BP	GO:0031349	positive regulation of defense response	6/206	192/8340	0.337784150471977	0.556590392134748	ENSSSCG00000003582/ENSSSCG00000015405/ENSSSCG00000004195/ENSSSCG00000004791/ENSSSCG00000032438/ENSSSCG00000009997	SMPDL3B/CD36/ARG1/RASGRP1/FFAR2/OSM	6
BP	GO:0030100	regulation of endocytosis	4/206	119/8340	0.338851786300003	0.556590392134748	ENSSSCG00000015405/ENSSSCG00000007469/ENSSSCG00000002412/ENSSSCG00000008282	CD36/PTPN1/STON2/WDR54	4
BP	GO:0051272	positive regulation of cellular component movement	7/206	230/8340	0.3411779682314	0.556590392134748	ENSSSCG00000038929/ENSSSCG00000015444/ENSSSCG00000037449/ENSSSCG00000009148/ENSSSCG00000005992/ENSSSCG00000029990/ENSSSCG00000006288	CEMIP/LAMB1/CSF1/LEF1/SHAS2/DEFB1/SELP	7
BP	GO:0034440	lipid oxidation	2/206	49/8340	0.342234845401366	0.556590392134748	ENSSSCG00000015334/ENSSSCG00000025729	PDK4/IRS1	2
BP	GO:0051702	interaction with symbiont	2/206	49/8340	0.342234845401366	0.556590392134748	ENSSSCG00000004195/ENSSSCG00000009148	ARG1/LEF1	2
BP	GO:2001021	negative regulation of response to DNA damage stimulus	2/206	49/8340	0.342234845401366	0.556590392134748	ENSSSCG00000035357/ENSSSCG00000016322	BCL2L1/ACKR3	2
BP	GO:0080135	regulation of cellular response to stress	11/206	382/8340	0.344075976385622	0.556590392134748	ENSSSCG00000010404/ENSSSCG00000015405/ENSSSCG00000007469/ENSSSCG00000007722/ENSSSCG00000035357/ENSSSCG00000016140/ENSSSCG00000026733/ENSSSCG00000002294/ENSSSCG00000004791/ENSSSCG00000027030/ENSSSCG00000016322	ALOX5/CD36/PTPN1/NCF1/BCL2L1/FZD5/HIPK2/ARG2/RASGRP1/BDKRB2/ACKR3	11
BP	GO:0032271	regulation of protein polymerization	4/206	120/8340	0.344492543607279	0.556590392134748	ENSSSCG00000008749/ENSSSCG00000030535/ENSSSCG00000005235/ENSSSCG00000031769	SLIT2/SNX9/KANK1/CTTN	4
BP	GO:0061564	axon development	4/206	120/8340	0.344492543607279	0.556590392134748	ENSSSCG00000008749/ENSSSCG00000011642/ENSSSCG00000000601/ENSSSCG00000024591	SLIT2/RYK/PTPRO/ETV1	4
BP	GO:1902903	regulation of supramolecular fiber organization	6/206	194/8340	0.346606591936871	0.556590392134748	ENSSSCG00000008749/ENSSSCG00000005457/ENSSSCG00000030535/ENSSSCG00000005235/ENSSSCG00000031769/ENSSSCG00000007085	SLIT2/LPAR1/SNX9/KANK1/CTTN/DSTN	6
BP	GO:0002067	glandular epithelial cell differentiation	1/206	17/8340	0.346616145462127	0.556590392134748	ENSSSCG00000001027	BMP6	1
BP	GO:0002448	mast cell mediated immunity	1/206	17/8340	0.346616145462127	0.556590392134748	ENSSSCG00000004791	RASGRP1	1
BP	GO:0006721	terpenoid metabolic process	1/206	17/8340	0.346616145462127	0.556590392134748	ENSSSCG00000010475	CYP26A1	1
BP	GO:0006826	iron ion transport	1/206	17/8340	0.346616145462127	0.556590392134748	ENSSSCG00000032622	SLC39A14	1
BP	GO:0007140	male meiotic nuclear division	1/206	17/8340	0.346616145462127	0.556590392134748	ENSSSCG00000028741	ENSSSCG00000028741	1
BP	GO:0007143	female meiotic nuclear division	1/206	17/8340	0.346616145462127	0.556590392134748	ENSSSCG00000007800	SEPTIN1	1
BP	GO:0007632	visual behavior	1/206	17/8340	0.346616145462127	0.556590392134748	ENSSSCG00000013296	SLC1A2	1
BP	GO:0010259	multicellular organism aging	1/206	17/8340	0.346616145462127	0.556590392134748	ENSSSCG00000013296	SLC1A2	1
BP	GO:0010470	regulation of gastrulation	1/206	17/8340	0.346616145462127	0.556590392134748	ENSSSCG00000008606	OSR1	1
BP	GO:0017145	stem cell division	1/206	17/8340	0.346616145462127	0.556590392134748	ENSSSCG00000009148	LEF1	1
BP	GO:0030201	heparan sulfate proteoglycan metabolic process	1/206	17/8340	0.346616145462127	0.556590392134748	ENSSSCG00000011670	PXYLP1	1
BP	GO:0032801	receptor catabolic process	1/206	17/8340	0.346616145462127	0.556590392134748	ENSSSCG00000007469	PTPN1	1
BP	GO:0032814	regulation of natural killer cell activation	1/206	17/8340	0.346616145462127	0.556590392134748	ENSSSCG00000004791	RASGRP1	1
BP	GO:0034105	positive regulation of tissue remodeling	1/206	17/8340	0.346616145462127	0.556590392134748	ENSSSCG00000020864	VDR	1
BP	GO:0034389	lipid particle organization	1/206	17/8340	0.346616145462127	0.556590392134748	ENSSSCG00000009231	CDS1	1
BP	GO:0035567	non-canonical Wnt signaling pathway	1/206	17/8340	0.346616145462127	0.556590392134748	ENSSSCG00000011642	RYK	1
BP	GO:0042551	neuron maturation	1/206	17/8340	0.346616145462127	0.556590392134748	ENSSSCG00000009477	EDNRB	1
BP	GO:0043276	anoikis	1/206	17/8340	0.346616145462127	0.556590392134748	ENSSSCG00000015334	PDK4	1
BP	GO:0043627	response to estrogen	1/206	17/8340	0.346616145462127	0.556590392134748	ENSSSCG00000031023	CD24	1
BP	GO:0043921	modulation by host of viral transcription	1/206	17/8340	0.346616145462127	0.556590392134748	ENSSSCG00000009148	LEF1	1
BP	GO:0043954	cellular component maintenance	1/206	17/8340	0.346616145462127	0.556590392134748	ENSSSCG00000031769	CTTN	1
BP	GO:0046640	regulation of alpha-beta T cell proliferation	1/206	17/8340	0.346616145462127	0.556590392134748	ENSSSCG00000002294	ARG2	1
BP	GO:0046686	response to cadmium ion	1/206	17/8340	0.346616145462127	0.556590392134748	ENSSSCG00000007722	NCF1	1
BP	GO:0048247	lymphocyte chemotaxis	1/206	17/8340	0.346616145462127	0.556590392134748	ENSSSCG00000017723	CCL2	1
BP	GO:0052312	modulation of transcription in other organism involved in symbiotic interaction	1/206	17/8340	0.346616145462127	0.556590392134748	ENSSSCG00000009148	LEF1	1
BP	GO:0052472	modulation by host of symbiont transcription	1/206	17/8340	0.346616145462127	0.556590392134748	ENSSSCG00000009148	LEF1	1
BP	GO:0071402	cellular response to lipoprotein particle stimulus	1/206	17/8340	0.346616145462127	0.556590392134748	ENSSSCG00000015405	CD36	1
BP	GO:0071470	cellular response to osmotic stress	1/206	17/8340	0.346616145462127	0.556590392134748	ENSSSCG00000027030	BDKRB2	1
BP	GO:0098661	inorganic anion transmembrane transport	1/206	17/8340	0.346616145462127	0.556590392134748	ENSSSCG00000008550	SLC5A6	1
BP	GO:1900101	regulation of endoplasmic reticulum unfolded protein response	1/206	17/8340	0.346616145462127	0.556590392134748	ENSSSCG00000007469	PTPN1	1
BP	GO:1901186	positive regulation of ERBB signaling pathway	1/206	17/8340	0.346616145462127	0.556590392134748	ENSSSCG00000007722	NCF1	1
BP	GO:1901616	organic hydroxy compound catabolic process	1/206	17/8340	0.346616145462127	0.556590392134748	ENSSSCG00000006238	CYP7A1	1
BP	GO:1903793	positive regulation of anion transport	1/206	17/8340	0.346616145462127	0.556590392134748	ENSSSCG00000005688	PTGES	1
BP	GO:1904036	negative regulation of epithelial cell apoptotic process	1/206	17/8340	0.346616145462127	0.556590392134748	ENSSSCG00000013599	ANGPTL4	1
BP	GO:1990000	amyloid fibril formation	1/206	17/8340	0.346616145462127	0.556590392134748	ENSSSCG00000015405	CD36	1
BP	GO:2000008	regulation of protein localization to cell surface	1/206	17/8340	0.346616145462127	0.556590392134748	ENSSSCG00000013119	STX3	1
BP	GO:2000243	positive regulation of reproductive process	1/206	17/8340	0.346616145462127	0.556590392134748	ENSSSCG00000035077	INHBA	1
BP	GO:0034976	response to endoplasmic reticulum stress	5/206	157/8340	0.346738782255459	0.556590392134748	ENSSSCG00000010404/ENSSSCG00000007469/ENSSSCG00000035357/ENSSSCG00000008953/ENSSSCG00000039862	ALOX5/PTPN1/BCL2L1/CXCL8/TRIB3	5
BP	GO:0030036	actin cytoskeleton organization	9/206	307/8340	0.347541615895047	0.557541004408599	ENSSSCG00000008749/ENSSSCG00000005457/ENSSSCG00000030535/ENSSSCG00000005235/ENSSSCG00000007469/ENSSSCG00000031769/ENSSSCG00000013018/ENSSSCG00000007085/ENSSSCG00000037803	SLIT2/LPAR1/SNX9/KANK1/PTPN1/CTTN/CDC42BPG/DSTN/MARCKS	9
BP	GO:0033673	negative regulation of kinase activity	4/206	121/8340	0.350135764281025	0.561362427651043	ENSSSCG00000007469/ENSSSCG00000038500/ENSSSCG00000039862/ENSSSCG00000000601	PTPN1/TRIB1/TRIB3/PTPRO	4
BP	GO:0034329	cell junction assembly	3/206	85/8340	0.350666790400901	0.5615335718035	ENSSSCG00000016140/ENSSSCG00000000601/ENSSSCG00000027206	FZD5/PTPRO/PARD6B	3
BP	GO:0050708	regulation of protein secretion	3/206	85/8340	0.350666790400901	0.5615335718035	ENSSSCG00000010404/ENSSSCG00000027745/ENSSSCG00000025729	ALOX5/ABCG1/IRS1	3
BP	GO:0008277	regulation of G-protein coupled receptor protein signaling pathway	2/206	50/8340	0.351264834587729	0.561811490727322	ENSSSCG00000032622/ENSSSCG00000008953	SLC39A14/CXCL8	2
BP	GO:0034446	substrate adhesion-dependent cell spreading	2/206	50/8340	0.351264834587729	0.561811490727322	ENSSSCG00000015444/ENSSSCG00000005235	LAMB1/KANK1	2
BP	GO:0016197	endosomal transport	4/206	122/8340	0.355780235975498	0.56588063151917	ENSSSCG00000005423/ENSSSCG00000030535/ENSSSCG00000013017/ENSSSCG00000002268	ABCA1/SNX9/EHD1/AKAP5	4
BP	GO:0051495	positive regulation of cytoskeleton organization	4/206	122/8340	0.355780235975498	0.56588063151917	ENSSSCG00000005457/ENSSSCG00000030535/ENSSSCG00000031769/ENSSSCG00000007085	LPAR1/SNX9/CTTN/DSTN	4
BP	GO:0002429	immune response-activating cell surface receptor signaling pathway	3/206	86/8340	0.357451887484216	0.56588063151917	ENSSSCG00000016929/ENSSSCG00000001131/ENSSSCG00000032438	PDE4D/BTN2A2/FFAR2	3
BP	GO:0006109	regulation of carbohydrate metabolic process	3/206	86/8340	0.357451887484216	0.56588063151917	ENSSSCG00000015334/ENSSSCG00000025729/ENSSSCG00000004576	PDK4/IRS1/RORA	3
BP	GO:0043491	protein kinase B signaling	3/206	86/8340	0.357451887484216	0.56588063151917	ENSSSCG00000001131/ENSSSCG00000017723/ENSSSCG00000009997	BTN2A2/CCL2/OSM	3
BP	GO:0051336	regulation of hydrolase activity	12/206	425/8340	0.358545941147527	0.56588063151917	ENSSSCG00000013599/ENSSSCG00000015322/ENSSSCG00000005457/ENSSSCG00000030535/ENSSSCG00000032622/ENSSSCG00000004890/ENSSSCG00000034087/ENSSSCG00000012277/ENSSSCG00000004791/ENSSSCG00000001963/ENSSSCG00000016233/ENSSSCG00000002275	ANGPTL4/TFPI2/LPAR1/SNX9/SLC39A14/SERPINB2/TNFSF15/TIMP1/RASGRP1/EGLN3/SERPINE2/PPP1R36	12
BP	GO:0032092	positive regulation of protein binding	2/206	51/8340	0.360252364752043	0.56588063151917	ENSSSCG00000026733/ENSSSCG00000039862	HIPK2/TRIB3	2
BP	GO:0060402	calcium ion transport into cytosol	2/206	51/8340	0.360252364752043	0.56588063151917	ENSSSCG00000038929/ENSSSCG00000039896	CEMIP/TMEM38B	2
BP	GO:1902882	regulation of response to oxidative stress	2/206	51/8340	0.360252364752043	0.56588063151917	ENSSSCG00000010404/ENSSSCG00000015405	ALOX5/CD36	2
BP	GO:0050804	modulation of chemical synaptic transmission	4/206	123/8340	0.361424765387829	0.56588063151917	ENSSSCG00000013119/ENSSSCG00000002268/ENSSSCG00000007032/ENSSSCG00000016233	STX3/AKAP5/PLAT/SERPINE2	4
BP	GO:0099177	regulation of trans-synaptic signaling	4/206	123/8340	0.361424765387829	0.56588063151917	ENSSSCG00000013119/ENSSSCG00000002268/ENSSSCG00000007032/ENSSSCG00000016233	STX3/AKAP5/PLAT/SERPINE2	4
BP	GO:0001569	branching involved in blood vessel morphogenesis	1/206	18/8340	0.362787847256529	0.56588063151917	ENSSSCG00000009148	LEF1	1
BP	GO:0001782	B cell homeostasis	1/206	18/8340	0.362787847256529	0.56588063151917	ENSSSCG00000004420	TRAF3IP2	1
BP	GO:0002082	regulation of oxidative phosphorylation	1/206	18/8340	0.362787847256529	0.56588063151917	ENSSSCG00000040337	AK4	1
BP	GO:0002279	mast cell activation involved in immune response	1/206	18/8340	0.362787847256529	0.56588063151917	ENSSSCG00000004791	RASGRP1	1
BP	GO:0009582	detection of abiotic stimulus	1/206	18/8340	0.362787847256529	0.56588063151917	ENSSSCG00000016233	SERPINE2	1
BP	GO:0010524	positive regulation of calcium ion transport into cytosol	1/206	18/8340	0.362787847256529	0.56588063151917	ENSSSCG00000038929	CEMIP	1
BP	GO:0010573	vascular endothelial growth factor production	1/206	18/8340	0.362787847256529	0.56588063151917	ENSSSCG00000004576	RORA	1
BP	GO:0030514	negative regulation of BMP signaling pathway	1/206	18/8340	0.362787847256529	0.56588063151917	ENSSSCG00000026733	HIPK2	1
BP	GO:0031016	pancreas development	1/206	18/8340	0.362787847256529	0.56588063151917	ENSSSCG00000001027	BMP6	1
BP	GO:0032735	positive regulation of interleukin-12 production	1/206	18/8340	0.362787847256529	0.56588063151917	ENSSSCG00000015405	CD36	1
BP	GO:0036003	positive regulation of transcription from RNA polymerase II promoter in response to stress	1/206	18/8340	0.362787847256529	0.56588063151917	ENSSSCG00000038911	KLF2	1
BP	GO:0042181	ketone biosynthetic process	1/206	18/8340	0.362787847256529	0.56588063151917	ENSSSCG00000001027	BMP6	1
BP	GO:0043030	regulation of macrophage activation	1/206	18/8340	0.362787847256529	0.56588063151917	ENSSSCG00000004576	RORA	1
BP	GO:0043392	negative regulation of DNA binding	1/206	18/8340	0.362787847256529	0.56588063151917	ENSSSCG00000009148	LEF1	1
BP	GO:0045685	regulation of glial cell differentiation	1/206	18/8340	0.362787847256529	0.56588063151917	ENSSSCG00000016233	SERPINE2	1
BP	GO:0045730	respiratory burst	1/206	18/8340	0.362787847256529	0.56588063151917	ENSSSCG00000031023	CD24	1
BP	GO:0048010	vascular endothelial growth factor receptor signaling pathway	1/206	18/8340	0.362787847256529	0.56588063151917	ENSSSCG00000007469	PTPN1	1
BP	GO:0048066	developmental pigmentation	1/206	18/8340	0.362787847256529	0.56588063151917	ENSSSCG00000009477	EDNRB	1
BP	GO:0048278	vesicle docking	1/206	18/8340	0.362787847256529	0.56588063151917	ENSSSCG00000013119	STX3	1
BP	GO:0050685	positive regulation of mRNA processing	1/206	18/8340	0.362787847256529	0.56588063151917	ENSSSCG00000022742	PRDX6	1
BP	GO:0051963	regulation of synapse assembly	1/206	18/8340	0.362787847256529	0.56588063151917	ENSSSCG00000021206	IL1RAP	1
BP	GO:0060323	head morphogenesis	1/206	18/8340	0.362787847256529	0.56588063151917	ENSSSCG00000009148	LEF1	1
BP	GO:0070527	platelet aggregation	1/206	18/8340	0.362787847256529	0.56588063151917	ENSSSCG00000016233	SERPINE2	1
BP	GO:0070830	bicellular tight junction assembly	1/206	18/8340	0.362787847256529	0.56588063151917	ENSSSCG00000016140	FZD5	1
BP	GO:0072523	purine-containing compound catabolic process	1/206	18/8340	0.362787847256529	0.56588063151917	ENSSSCG00000016929	PDE4D	1
BP	GO:1902108	regulation of mitochondrial membrane permeability involved in apoptotic process	1/206	18/8340	0.362787847256529	0.56588063151917	ENSSSCG00000024388	BNIP3	1
BP	GO:1902686	mitochondrial outer membrane permeabilization involved in programmed cell death	1/206	18/8340	0.362787847256529	0.56588063151917	ENSSSCG00000024388	BNIP3	1
BP	GO:1903018	regulation of glycoprotein metabolic process	1/206	18/8340	0.362787847256529	0.56588063151917	ENSSSCG00000011670	PXYLP1	1
BP	GO:1903727	positive regulation of phospholipid metabolic process	1/206	18/8340	0.362787847256529	0.56588063151917	ENSSSCG00000016223	ACSL3	1
BP	GO:1905476	negative regulation of protein localization to membrane	1/206	18/8340	0.362787847256529	0.56588063151917	ENSSSCG00000035357	BCL2L1	1
BP	GO:2000144	positive regulation of DNA-templated transcription, initiation	1/206	18/8340	0.362787847256529	0.56588063151917	ENSSSCG00000012967	FOSL1	1
BP	GO:0007268	chemical synaptic transmission	5/206	161/8340	0.36645233694825	0.570923682108309	ENSSSCG00000013119/ENSSSCG00000002268/ENSSSCG00000007032/ENSSSCG00000016233/ENSSSCG00000006215	STX3/AKAP5/PLAT/SERPINE2/CRH	5
BP	GO:0098916	anterograde trans-synaptic signaling	5/206	161/8340	0.36645233694825	0.570923682108309	ENSSSCG00000013119/ENSSSCG00000002268/ENSSSCG00000007032/ENSSSCG00000016233/ENSSSCG00000006215	STX3/AKAP5/PLAT/SERPINE2/CRH	5
BP	GO:0002687	positive regulation of leukocyte migration	2/206	52/8340	0.369194030213023	0.572835051567334	ENSSSCG00000037449/ENSSSCG00000006288	CSF1/SELP	2
BP	GO:0002708	positive regulation of lymphocyte mediated immunity	2/206	52/8340	0.369194030213023	0.572835051567334	ENSSSCG00000016140/ENSSSCG00000004791	FZD5/RASGRP1	2
BP	GO:0002793	positive regulation of peptide secretion	2/206	52/8340	0.369194030213023	0.572835051567334	ENSSSCG00000027745/ENSSSCG00000006215	ABCG1/CRH	2
BP	GO:0046632	alpha-beta T cell differentiation	2/206	52/8340	0.369194030213023	0.572835051567334	ENSSSCG00000009148/ENSSSCG00000004576	LEF1/RORA	2
BP	GO:0050729	positive regulation of inflammatory response	2/206	52/8340	0.369194030213023	0.572835051567334	ENSSSCG00000032438/ENSSSCG00000009997	FFAR2/OSM	2
BP	GO:1903169	regulation of calcium ion transmembrane transport	2/206	52/8340	0.369194030213023	0.572835051567334	ENSSSCG00000038929/ENSSSCG00000039896	CEMIP/TMEM38B	2
BP	GO:2000241	regulation of reproductive process	2/206	52/8340	0.369194030213023	0.572835051567334	ENSSSCG00000012277/ENSSSCG00000035077	TIMP1/INHBA	2
BP	GO:0043901	negative regulation of multi-organism process	3/206	88/8340	0.370992331861898	0.574241520048703	ENSSSCG00000038500/ENSSSCG00000002294/ENSSSCG00000012277	TRIB1/ARG2/TIMP1	3
BP	GO:0010821	regulation of mitochondrion organization	3/206	89/8340	0.37774401239129	0.574241520048703	ENSSSCG00000024388/ENSSSCG00000031769/ENSSSCG00000032999	BNIP3/CTTN/FXN	3
BP	GO:0006304	DNA modification	2/206	53/8340	0.3780866177161	0.574241520048703	ENSSSCG00000028741/ENSSSCG00000007505	ENSSSCG00000028741/CTCFL	2
BP	GO:0016525	negative regulation of angiogenesis	2/206	53/8340	0.3780866177161	0.574241520048703	ENSSSCG00000010404/ENSSSCG00000038911	ALOX5/KLF2	2
BP	GO:0035305	negative regulation of dephosphorylation	2/206	53/8340	0.3780866177161	0.574241520048703	ENSSSCG00000007350/ENSSSCG00000002275	PPP1R16B/PPP1R36	2
BP	GO:0038127	ERBB signaling pathway	2/206	53/8340	0.3780866177161	0.574241520048703	ENSSSCG00000007722/ENSSSCG00000008282	NCF1/WDR54	2
BP	GO:0048024	regulation of mRNA splicing, via spliceosome	2/206	53/8340	0.3780866177161	0.574241520048703	ENSSSCG00000022742/ENSSSCG00000032781	PRDX6/SRSF12	2
BP	GO:0050852	T cell receptor signaling pathway	2/206	53/8340	0.3780866177161	0.574241520048703	ENSSSCG00000016929/ENSSSCG00000001131	PDE4D/BTN2A2	2
BP	GO:0051101	regulation of DNA binding	2/206	53/8340	0.3780866177161	0.574241520048703	ENSSSCG00000026733/ENSSSCG00000009148	HIPK2/LEF1	2
BP	GO:0051224	negative regulation of protein transport	2/206	53/8340	0.3780866177161	0.574241520048703	ENSSSCG00000015405/ENSSSCG00000025729	CD36/IRS1	2
BP	GO:0003179	heart valve morphogenesis	1/206	19/8340	0.378561183409515	0.574241520048703	ENSSSCG00000007067	JAG1	1
BP	GO:0008053	mitochondrial fusion	1/206	19/8340	0.378561183409515	0.574241520048703	ENSSSCG00000024388	BNIP3	1
BP	GO:0009581	detection of external stimulus	1/206	19/8340	0.378561183409515	0.574241520048703	ENSSSCG00000016233	SERPINE2	1
BP	GO:0016226	iron-sulfur cluster assembly	1/206	19/8340	0.378561183409515	0.574241520048703	ENSSSCG00000032999	FXN	1
BP	GO:0030149	sphingolipid catabolic process	1/206	19/8340	0.378561183409515	0.574241520048703	ENSSSCG00000003582	SMPDL3B	1
BP	GO:0031163	metallo-sulfur cluster assembly	1/206	19/8340	0.378561183409515	0.574241520048703	ENSSSCG00000032999	FXN	1
BP	GO:0035794	positive regulation of mitochondrial membrane permeability	1/206	19/8340	0.378561183409515	0.574241520048703	ENSSSCG00000024388	BNIP3	1
BP	GO:0036010	protein localization to endosome	1/206	19/8340	0.378561183409515	0.574241520048703	ENSSSCG00000001782	ABHD17C	1
BP	GO:0036465	synaptic vesicle recycling	1/206	19/8340	0.378561183409515	0.574241520048703	ENSSSCG00000002412	STON2	1
BP	GO:0045124	regulation of bone resorption	1/206	19/8340	0.378561183409515	0.574241520048703	ENSSSCG00000015334	PDK4	1
BP	GO:0045454	cell redox homeostasis	1/206	19/8340	0.378561183409515	0.574241520048703	ENSSSCG00000000843	TXNRD1	1
BP	GO:0045668	negative regulation of osteoblast differentiation	1/206	19/8340	0.378561183409515	0.574241520048703	ENSSSCG00000039514	ID3	1
BP	GO:0046460	neutral lipid biosynthetic process	1/206	19/8340	0.378561183409515	0.574241520048703	ENSSSCG00000009233	GPAT3	1
BP	GO:0046463	acylglycerol biosynthetic process	1/206	19/8340	0.378561183409515	0.574241520048703	ENSSSCG00000009233	GPAT3	1
BP	GO:0046636	negative regulation of alpha-beta T cell activation	1/206	19/8340	0.378561183409515	0.574241520048703	ENSSSCG00000002294	ARG2	1
BP	GO:0046856	phosphatidylinositol dephosphorylation	1/206	19/8340	0.378561183409515	0.574241520048703	ENSSSCG00000036785	MTMR7	1
BP	GO:0048536	spleen development	1/206	19/8340	0.378561183409515	0.574241520048703	ENSSSCG00000007031	POLB	1
BP	GO:0048821	erythrocyte development	1/206	19/8340	0.378561183409515	0.574241520048703	ENSSSCG00000038911	KLF2	1
BP	GO:0048873	homeostasis of number of cells within a tissue	1/206	19/8340	0.378561183409515	0.574241520048703	ENSSSCG00000037449	CSF1	1
BP	GO:0050691	regulation of defense response to virus by host	1/206	19/8340	0.378561183409515	0.574241520048703	ENSSSCG00000004420	TRAF3IP2	1
BP	GO:0050856	regulation of T cell receptor signaling pathway	1/206	19/8340	0.378561183409515	0.574241520048703	ENSSSCG00000001131	BTN2A2	1
BP	GO:0051569	regulation of histone H3-K4 methylation	1/206	19/8340	0.378561183409515	0.574241520048703	ENSSSCG00000007505	CTCFL	1
BP	GO:0055006	cardiac cell development	1/206	19/8340	0.378561183409515	0.574241520048703	ENSSSCG00000007067	JAG1	1
BP	GO:0071242	cellular response to ammonium ion	1/206	19/8340	0.378561183409515	0.574241520048703	ENSSSCG00000013296	SLC1A2	1
BP	GO:0071480	cellular response to gamma radiation	1/206	19/8340	0.378561183409515	0.574241520048703	ENSSSCG00000035357	BCL2L1	1
BP	GO:0097061	dendritic spine organization	1/206	19/8340	0.378561183409515	0.574241520048703	ENSSSCG00000031769	CTTN	1
BP	GO:1902003	regulation of amyloid-beta formation	1/206	19/8340	0.378561183409515	0.574241520048703	ENSSSCG00000027745	ABCG1	1
BP	GO:1902410	mitotic cytokinetic process	1/206	19/8340	0.378561183409515	0.574241520048703	ENSSSCG00000011379	KLHDC8B	1
BP	GO:2000378	negative regulation of reactive oxygen species metabolic process	1/206	19/8340	0.378561183409515	0.574241520048703	ENSSSCG00000024388	BNIP3	1
BP	GO:0002768	immune response-regulating cell surface receptor signaling pathway	3/206	90/8340	0.384480973172287	0.582553598160873	ENSSSCG00000016929/ENSSSCG00000001131/ENSSSCG00000032438	PDE4D/BTN2A2/FFAR2	3
BP	GO:0071478	cellular response to radiation	3/206	90/8340	0.384480973172287	0.582553598160873	ENSSSCG00000035357/ENSSSCG00000012277/ENSSSCG00000038774	BCL2L1/TIMP1/MAPK13	3
BP	GO:0031497	chromatin assembly	2/206	54/8340	0.386927099085741	0.583860498997576	ENSSSCG00000047841/ENSSSCG00000012056	ENSSSCG00000047841/CHAF1B	2
BP	GO:0034644	cellular response to UV	2/206	54/8340	0.386927099085741	0.583860498997576	ENSSSCG00000012277/ENSSSCG00000038774	TIMP1/MAPK13	2
BP	GO:0050807	regulation of synapse organization	2/206	54/8340	0.386927099085741	0.583860498997576	ENSSSCG00000021206/ENSSSCG00000000601	IL1RAP/PTPRO	2
BP	GO:0097696	STAT cascade	2/206	54/8340	0.386927099085741	0.583860498997576	ENSSSCG00000016832/ENSSSCG00000009997	IL7R/OSM	2
BP	GO:2000181	negative regulation of blood vessel morphogenesis	2/206	54/8340	0.386927099085741	0.583860498997576	ENSSSCG00000010404/ENSSSCG00000038911	ALOX5/KLF2	2
BP	GO:0006790	sulfur compound metabolic process	4/206	128/8340	0.389607878334322	0.583860498997576	ENSSSCG00000015334/ENSSSCG00000032999/ENSSSCG00000013296/ENSSSCG00000006370	PDK4/FXN/SLC1A2/TSTD1	4
BP	GO:1901615	organic hydroxy compound metabolic process	5/206	166/8340	0.391119341779643	0.583860498997576	ENSSSCG00000006238/ENSSSCG00000005423/ENSSSCG00000027745/ENSSSCG00000020864/ENSSSCG00000001027	CYP7A1/ABCA1/ABCG1/VDR/BMP6	5
BP	GO:0043433	negative regulation of DNA binding transcription factor activity	3/206	91/8340	0.391201509131545	0.583860498997576	ENSSSCG00000036136/ENSSSCG00000038500/ENSSSCG00000039514	BHLHE40/TRIB1/ID3	3
BP	GO:0045017	glycerolipid biosynthetic process	3/206	91/8340	0.391201509131545	0.583860498997576	ENSSSCG00000016223/ENSSSCG00000009231/ENSSSCG00000009233	ACSL3/CDS1/GPAT3	3
BP	GO:2001235	positive regulation of apoptotic signaling pathway	3/206	91/8340	0.391201509131545	0.583860498997576	ENSSSCG00000024388/ENSSSCG00000015617/ENSSSCG00000035077	BNIP3/G0S2/INHBA	3
BP	GO:0000266	mitochondrial fission	1/206	20/8340	0.393945920366328	0.583860498997576	ENSSSCG00000024388	BNIP3	1
BP	GO:0001881	receptor recycling	1/206	20/8340	0.393945920366328	0.583860498997576	ENSSSCG00000003513	ECE1	1
BP	GO:0002762	negative regulation of myeloid leukocyte differentiation	1/206	20/8340	0.393945920366328	0.583860498997576	ENSSSCG00000038500	TRIB1	1
BP	GO:0002792	negative regulation of peptide secretion	1/206	20/8340	0.393945920366328	0.583860498997576	ENSSSCG00000025729	IRS1	1
BP	GO:0007189	adenylate cyclase-activating G-protein coupled receptor signaling pathway	1/206	20/8340	0.393945920366328	0.583860498997576	ENSSSCG00000005423	ABCA1	1
BP	GO:0009303	rRNA transcription	1/206	20/8340	0.393945920366328	0.583860498997576	ENSSSCG00000010568	NPM3	1
BP	GO:0009880	embryonic pattern specification	1/206	20/8340	0.393945920366328	0.583860498997576	ENSSSCG00000016140	FZD5	1
BP	GO:0010591	regulation of lamellipodium assembly	1/206	20/8340	0.393945920366328	0.583860498997576	ENSSSCG00000008749	SLIT2	1
BP	GO:0019730	antimicrobial humoral response	1/206	20/8340	0.393945920366328	0.583860498997576	ENSSSCG00000029990	DEFB1	1
BP	GO:0030511	positive regulation of transforming growth factor beta receptor signaling pathway	1/206	20/8340	0.393945920366328	0.583860498997576	ENSSSCG00000026733	HIPK2	1
BP	GO:0031670	cellular response to nutrient	1/206	20/8340	0.393945920366328	0.583860498997576	ENSSSCG00000020864	VDR	1
BP	GO:0033522	histone H2A ubiquitination	1/206	20/8340	0.393945920366328	0.583860498997576	ENSSSCG00000039198	PCGF2	1
BP	GO:0035904	aorta development	1/206	20/8340	0.393945920366328	0.583860498997576	ENSSSCG00000007067	JAG1	1
BP	GO:0039694	viral RNA genome replication	1/206	20/8340	0.393945920366328	0.583860498997576	ENSSSCG00000008953	CXCL8	1
BP	GO:0042088	T-helper 1 type immune response	1/206	20/8340	0.393945920366328	0.583860498997576	ENSSSCG00000009148	LEF1	1
BP	GO:0045747	positive regulation of Notch signaling pathway	1/206	20/8340	0.393945920366328	0.583860498997576	ENSSSCG00000007067	JAG1	1
BP	GO:0046039	GTP metabolic process	1/206	20/8340	0.393945920366328	0.583860498997576	ENSSSCG00000040337	AK4	1
BP	GO:0046633	alpha-beta T cell proliferation	1/206	20/8340	0.393945920366328	0.583860498997576	ENSSSCG00000002294	ARG2	1
BP	GO:0050709	negative regulation of protein secretion	1/206	20/8340	0.393945920366328	0.583860498997576	ENSSSCG00000025729	IRS1	1
BP	GO:0051155	positive regulation of striated muscle cell differentiation	1/206	20/8340	0.393945920366328	0.583860498997576	ENSSSCG00000013017	EHD1	1
BP	GO:0051705	multi-organism behavior	1/206	20/8340	0.393945920366328	0.583860498997576	ENSSSCG00000017797	SLC6A4	1
BP	GO:0060135	maternal process involved in female pregnancy	1/206	20/8340	0.393945920366328	0.583860498997576	ENSSSCG00000020864	VDR	1
BP	GO:0060563	neuroepithelial cell differentiation	1/206	20/8340	0.393945920366328	0.583860498997576	ENSSSCG00000007067	JAG1	1
BP	GO:0072348	sulfur compound transport	1/206	20/8340	0.393945920366328	0.583860498997576	ENSSSCG00000008550	SLC5A6	1
BP	GO:0090630	activation of GTPase activity	1/206	20/8340	0.393945920366328	0.583860498997576	ENSSSCG00000004791	RASGRP1	1
BP	GO:1902622	regulation of neutrophil migration	1/206	20/8340	0.393945920366328	0.583860498997576	ENSSSCG00000008749	SLIT2	1
BP	GO:1903672	positive regulation of sprouting angiogenesis	1/206	20/8340	0.393945920366328	0.583860498997576	ENSSSCG00000007350	PPP1R16B	1
BP	GO:1903846	positive regulation of cellular response to transforming growth factor beta stimulus	1/206	20/8340	0.393945920366328	0.583860498997576	ENSSSCG00000026733	HIPK2	1
BP	GO:1905710	positive regulation of membrane permeability	1/206	20/8340	0.393945920366328	0.583860498997576	ENSSSCG00000024388	BNIP3	1
BP	GO:0050803	regulation of synapse structure or activity	2/206	55/8340	0.395712624120442	0.585495425403471	ENSSSCG00000021206/ENSSSCG00000000601	IL1RAP/PTPRO	2
BP	GO:0072329	monocarboxylic acid catabolic process	2/206	55/8340	0.395712624120442	0.585495425403471	ENSSSCG00000025729/ENSSSCG00000010475	IRS1/CYP26A1	2
BP	GO:1904950	negative regulation of establishment of protein localization	2/206	55/8340	0.395712624120442	0.585495425403471	ENSSSCG00000015405/ENSSSCG00000025729	CD36/IRS1	2
BP	GO:0002819	regulation of adaptive immune response	3/206	92/8340	0.397903965870415	0.588080289033494	ENSSSCG00000004195/ENSSSCG00000016140/ENSSSCG00000016832	ARG1/FZD5/IL7R	3
BP	GO:0008544	epidermis development	3/206	92/8340	0.397903965870415	0.588080289033494	ENSSSCG00000020864/ENSSSCG00000007067/ENSSSCG00000035077	VDR/JAG1/INHBA	3
BP	GO:0006816	calcium ion transport	4/206	130/8340	0.400841965255746	0.591761674306726	ENSSSCG00000038929/ENSSSCG00000020864/ENSSSCG00000039896/ENSSSCG00000017723	CEMIP/VDR/TMEM38B/CCL2	4
BP	GO:0044262	cellular carbohydrate metabolic process	4/206	130/8340	0.400841965255746	0.591761674306726	ENSSSCG00000015334/ENSSSCG00000005992/ENSSSCG00000025729/ENSSSCG00000004576	PDK4/SHAS2/IRS1/RORA	4
BP	GO:0001678	cellular glucose homeostasis	2/206	56/8340	0.404440513723022	0.594752244347133	ENSSSCG00000006238/ENSSSCG00000032622	CYP7A1/SLC39A14	2
BP	GO:0002377	immunoglobulin production	2/206	56/8340	0.404440513723022	0.594752244347133	ENSSSCG00000007031/ENSSSCG00000004420	POLB/TRAF3IP2	2
BP	GO:0007006	mitochondrial membrane organization	2/206	56/8340	0.404440513723022	0.594752244347133	ENSSSCG00000024388/ENSSSCG00000035357	BNIP3/BCL2L1	2
BP	GO:0018107	peptidyl-threonine phosphorylation	2/206	56/8340	0.404440513723022	0.594752244347133	ENSSSCG00000038929/ENSSSCG00000026733	CEMIP/HIPK2	2
BP	GO:0042770	signal transduction in response to DNA damage	2/206	56/8340	0.404440513723022	0.594752244347133	ENSSSCG00000026733/ENSSSCG00000004478	HIPK2/MYO6	2
BP	GO:0071482	cellular response to light stimulus	2/206	56/8340	0.404440513723022	0.594752244347133	ENSSSCG00000012277/ENSSSCG00000038774	TIMP1/MAPK13	2
BP	GO:1903522	regulation of blood circulation	2/206	56/8340	0.404440513723022	0.594752244347133	ENSSSCG00000039947/ENSSSCG00000039896	KCNJ2/TMEM38B	2
BP	GO:0000768	syncytium formation by plasma membrane fusion	1/206	21/8340	0.408951586280335	0.595104369919761	ENSSSCG00000013017	EHD1	1
BP	GO:0002090	regulation of receptor internalization	1/206	21/8340	0.408951586280335	0.595104369919761	ENSSSCG00000008282	WDR54	1
BP	GO:0006835	dicarboxylic acid transport	1/206	21/8340	0.408951586280335	0.595104369919761	ENSSSCG00000013296	SLC1A2	1
BP	GO:0006949	syncytium formation	1/206	21/8340	0.408951586280335	0.595104369919761	ENSSSCG00000013017	EHD1	1
BP	GO:0010596	negative regulation of endothelial cell migration	1/206	21/8340	0.408951586280335	0.595104369919761	ENSSSCG00000008749	SLIT2	1
BP	GO:0010676	positive regulation of cellular carbohydrate metabolic process	1/206	21/8340	0.408951586280335	0.595104369919761	ENSSSCG00000025729	IRS1	1
BP	GO:0010799	regulation of peptidyl-threonine phosphorylation	1/206	21/8340	0.408951586280335	0.595104369919761	ENSSSCG00000038929	CEMIP	1
BP	GO:0030166	proteoglycan biosynthetic process	1/206	21/8340	0.408951586280335	0.595104369919761	ENSSSCG00000011670	PXYLP1	1
BP	GO:0045576	mast cell activation	1/206	21/8340	0.408951586280335	0.595104369919761	ENSSSCG00000004791	RASGRP1	1
BP	GO:0045981	positive regulation of nucleotide metabolic process	1/206	21/8340	0.408951586280335	0.595104369919761	ENSSSCG00000002268	AKAP5	1
BP	GO:0046466	membrane lipid catabolic process	1/206	21/8340	0.408951586280335	0.595104369919761	ENSSSCG00000003582	SMPDL3B	1
BP	GO:0046850	regulation of bone remodeling	1/206	21/8340	0.408951586280335	0.595104369919761	ENSSSCG00000015334	PDK4	1
BP	GO:0047496	vesicle transport along microtubule	1/206	21/8340	0.408951586280335	0.595104369919761	ENSSSCG00000004791	RASGRP1	1
BP	GO:0070509	calcium ion import	1/206	21/8340	0.408951586280335	0.595104369919761	ENSSSCG00000017723	CCL2	1
BP	GO:1900543	negative regulation of purine nucleotide metabolic process	1/206	21/8340	0.408951586280335	0.595104369919761	ENSSSCG00000002268	AKAP5	1
BP	GO:1900544	positive regulation of purine nucleotide metabolic process	1/206	21/8340	0.408951586280335	0.595104369919761	ENSSSCG00000002268	AKAP5	1
BP	GO:1901031	regulation of response to reactive oxygen species	1/206	21/8340	0.408951586280335	0.595104369919761	ENSSSCG00000015405	CD36	1
BP	GO:1902991	regulation of amyloid precursor protein catabolic process	1/206	21/8340	0.408951586280335	0.595104369919761	ENSSSCG00000027745	ABCG1	1
BP	GO:2000242	negative regulation of reproductive process	1/206	21/8340	0.408951586280335	0.595104369919761	ENSSSCG00000012277	TIMP1	1
BP	GO:0010769	regulation of cell morphogenesis involved in differentiation	3/206	94/8340	0.411248274905515	0.597789227718231	ENSSSCG00000008749/ENSSSCG00000005235/ENSSSCG00000011642	SLIT2/KANK1/RYK	3
BP	GO:0032388	positive regulation of intracellular transport	3/206	94/8340	0.411248274905515	0.597789227718231	ENSSSCG00000038929/ENSSSCG00000013017/ENSSSCG00000002268	CEMIP/EHD1/AKAP5	3
BP	GO:0051091	positive regulation of DNA binding transcription factor activity	4/206	132/8340	0.412040972717843	0.598612763328283	ENSSSCG00000015405/ENSSSCG00000021206/ENSSSCG00000003839/ENSSSCG00000026733	CD36/IL1RAP/ENSSSCG00000003839/HIPK2	4
BP	GO:0030073	insulin secretion	2/206	57/8340	0.413108253258985	0.598848601520555	ENSSSCG00000010404/ENSSSCG00000025729	ALOX5/IRS1	2
BP	GO:0032946	positive regulation of mononuclear cell proliferation	2/206	57/8340	0.413108253258985	0.598848601520555	ENSSSCG00000037449/ENSSSCG00000031023	CSF1/CD24	2
BP	GO:0043280	positive regulation of cysteine-type endopeptidase activity involved in apoptotic process	2/206	57/8340	0.413108253258985	0.598848601520555	ENSSSCG00000034087/ENSSSCG00000001963	TNFSF15/EGLN3	2
BP	GO:1900542	regulation of purine nucleotide metabolic process	2/206	57/8340	0.413108253258985	0.598848601520555	ENSSSCG00000040337/ENSSSCG00000002268	AK4/AKAP5	2
BP	GO:0022604	regulation of cell morphogenesis	5/206	171/8340	0.415724470842644	0.602311261259157	ENSSSCG00000008749/ENSSSCG00000005457/ENSSSCG00000005235/ENSSSCG00000011642/ENSSSCG00000017723	SLIT2/LPAR1/KANK1/RYK/CCL2	5
BP	GO:0002262	myeloid cell homeostasis	3/206	95/8340	0.417887067817725	0.603788934349716	ENSSSCG00000004420/ENSSSCG00000038911/ENSSSCG00000035077	TRAF3IP2/KLF2/INHBA	3
BP	GO:0010811	positive regulation of cell-substrate adhesion	2/206	58/8340	0.421713486135982	0.603788934349716	ENSSSCG00000015405/ENSSSCG00000037449	CD36/CSF1	2
BP	GO:0034341	response to interferon-gamma	2/206	58/8340	0.421713486135982	0.603788934349716	ENSSSCG00000004195/ENSSSCG00000017723	ARG1/CCL2	2
BP	GO:0051216	cartilage development	2/206	58/8340	0.421713486135982	0.603788934349716	ENSSSCG00000032622/ENSSSCG00000008606	SLC39A14/OSR1	2
BP	GO:0071695	anatomical structure maturation	2/206	58/8340	0.421713486135982	0.603788934349716	ENSSSCG00000009477/ENSSSCG00000038911	EDNRB/KLF2	2
BP	GO:0001736	establishment of planar polarity	1/206	22/8340	0.423587476799177	0.603788934349716	ENSSSCG00000011642	RYK	1
BP	GO:0002027	regulation of heart rate	1/206	22/8340	0.423587476799177	0.603788934349716	ENSSSCG00000039947	KCNJ2	1
BP	GO:0002437	inflammatory response to antigenic stimulus	1/206	22/8340	0.423587476799177	0.603788934349716	ENSSSCG00000004791	RASGRP1	1
BP	GO:0005978	glycogen biosynthetic process	1/206	22/8340	0.423587476799177	0.603788934349716	ENSSSCG00000025729	IRS1	1
BP	GO:0007164	establishment of tissue polarity	1/206	22/8340	0.423587476799177	0.603788934349716	ENSSSCG00000011642	RYK	1
BP	GO:0007566	embryo implantation	1/206	22/8340	0.423587476799177	0.603788934349716	ENSSSCG00000012277	TIMP1	1
BP	GO:0009250	glucan biosynthetic process	1/206	22/8340	0.423587476799177	0.603788934349716	ENSSSCG00000025729	IRS1	1
BP	GO:0010718	positive regulation of epithelial to mesenchymal transition	1/206	22/8340	0.423587476799177	0.603788934349716	ENSSSCG00000009148	LEF1	1
BP	GO:0010830	regulation of myotube differentiation	1/206	22/8340	0.423587476799177	0.603788934349716	ENSSSCG00000013017	EHD1	1
BP	GO:0021766	hippocampus development	1/206	22/8340	0.423587476799177	0.603788934349716	ENSSSCG00000009148	LEF1	1
BP	GO:0033120	positive regulation of RNA splicing	1/206	22/8340	0.423587476799177	0.603788934349716	ENSSSCG00000022742	PRDX6	1
BP	GO:0034122	negative regulation of toll-like receptor signaling pathway	1/206	22/8340	0.423587476799177	0.603788934349716	ENSSSCG00000003582	SMPDL3B	1
BP	GO:0035308	negative regulation of protein dephosphorylation	1/206	22/8340	0.423587476799177	0.603788934349716	ENSSSCG00000007350	PPP1R16B	1
BP	GO:0035725	sodium ion transmembrane transport	1/206	22/8340	0.423587476799177	0.603788934349716	ENSSSCG00000008606	OSR1	1
BP	GO:0042149	cellular response to glucose starvation	1/206	22/8340	0.423587476799177	0.603788934349716	ENSSSCG00000015340	ASNS	1
BP	GO:0042509	regulation of tyrosine phosphorylation of STAT protein	1/206	22/8340	0.423587476799177	0.603788934349716	ENSSSCG00000009997	OSM	1
BP	GO:0043457	regulation of cellular respiration	1/206	22/8340	0.423587476799177	0.603788934349716	ENSSSCG00000024388	BNIP3	1
BP	GO:0045744	negative regulation of G-protein coupled receptor protein signaling pathway	1/206	22/8340	0.423587476799177	0.603788934349716	ENSSSCG00000008953	CXCL8	1
BP	GO:0046620	regulation of organ growth	1/206	22/8340	0.423587476799177	0.603788934349716	ENSSSCG00000017797	SLC6A4	1
BP	GO:0055117	regulation of cardiac muscle contraction	1/206	22/8340	0.423587476799177	0.603788934349716	ENSSSCG00000039896	TMEM38B	1
BP	GO:0060359	response to ammonium ion	1/206	22/8340	0.423587476799177	0.603788934349716	ENSSSCG00000013296	SLC1A2	1
BP	GO:0060612	adipose tissue development	1/206	22/8340	0.423587476799177	0.603788934349716	ENSSSCG00000037449	CSF1	1
BP	GO:0060993	kidney morphogenesis	1/206	22/8340	0.423587476799177	0.603788934349716	ENSSSCG00000008606	OSR1	1
BP	GO:0099072	regulation of postsynaptic membrane neurotransmitter receptor levels	1/206	22/8340	0.423587476799177	0.603788934349716	ENSSSCG00000013119	STX3	1
BP	GO:1900744	regulation of p38MAPK cascade	1/206	22/8340	0.423587476799177	0.603788934349716	ENSSSCG00000007722	NCF1	1
BP	GO:0001894	tissue homeostasis	3/206	96/8340	0.424501661735185	0.604766360932742	ENSSSCG00000015334/ENSSSCG00000037449/ENSSSCG00000012566	PDK4/CSF1/ENSSSCG00000012566	3
BP	GO:0001838	embryonic epithelial tube formation	2/206	59/8340	0.43025400759758	0.610660781828845	ENSSSCG00000004092/ENSSSCG00000008606	MTHFD1L/OSR1	2
BP	GO:0006090	pyruvate metabolic process	2/206	59/8340	0.43025400759758	0.610660781828845	ENSSSCG00000015334/ENSSSCG00000036865	PDK4/SDS	2
BP	GO:0009749	response to glucose	2/206	59/8340	0.43025400759758	0.610660781828845	ENSSSCG00000006238/ENSSSCG00000032622	CYP7A1/SLC39A14	2
BP	GO:0009913	epidermal cell differentiation	2/206	59/8340	0.43025400759758	0.610660781828845	ENSSSCG00000020864/ENSSSCG00000007067	VDR/JAG1	2
BP	GO:0018210	peptidyl-threonine modification	2/206	59/8340	0.43025400759758	0.610660781828845	ENSSSCG00000038929/ENSSSCG00000026733	CEMIP/HIPK2	2
BP	GO:0031532	actin cytoskeleton reorganization	2/206	59/8340	0.43025400759758	0.610660781828845	ENSSSCG00000007469/ENSSSCG00000013018	PTPN1/CDC42BPG	2
BP	GO:0051302	regulation of cell division	2/206	59/8340	0.43025400759758	0.610660781828845	ENSSSCG00000035357/ENSSSCG00000010863	BCL2L1/AHCTF1	2
BP	GO:0009416	response to light stimulus	4/206	136/8340	0.434302022031794	0.610895516751392	ENSSSCG00000036136/ENSSSCG00000012277/ENSSSCG00000013296/ENSSSCG00000038774	BHLHE40/TIMP1/SLC1A2/MAPK13	4
BP	GO:0010975	regulation of neuron projection development	4/206	136/8340	0.434302022031794	0.610895516751392	ENSSSCG00000008749/ENSSSCG00000005457/ENSSSCG00000005235/ENSSSCG00000011642	SLIT2/LPAR1/KANK1/RYK	4
BP	GO:0051962	positive regulation of nervous system development	4/206	136/8340	0.434302022031794	0.610895516751392	ENSSSCG00000021206/ENSSSCG00000037449/ENSSSCG00000001027/ENSSSCG00000016233	IL1RAP/CSF1/BMP6/SERPINE2	4
BP	GO:0032147	activation of protein kinase activity	3/206	98/8340	0.437652668262345	0.610895516751392	ENSSSCG00000005457/ENSSSCG00000007469/ENSSSCG00000034087	LPAR1/PTPN1/TNFSF15	3
BP	GO:0048638	regulation of developmental growth	3/206	98/8340	0.437652668262345	0.610895516751392	ENSSSCG00000037449/ENSSSCG00000017797/ENSSSCG00000011642	CSF1/SLC6A4/RYK	3
BP	GO:0002711	positive regulation of T cell mediated immunity	1/206	23/8340	0.4378626607111	0.610895516751392	ENSSSCG00000016140	FZD5	1
BP	GO:0003208	cardiac ventricle morphogenesis	1/206	23/8340	0.4378626607111	0.610895516751392	ENSSSCG00000007067	JAG1	1
BP	GO:0010171	body morphogenesis	1/206	23/8340	0.4378626607111	0.610895516751392	ENSSSCG00000009148	LEF1	1
BP	GO:0010390	histone monoubiquitination	1/206	23/8340	0.4378626607111	0.610895516751392	ENSSSCG00000039198	PCGF2	1
BP	GO:0021675	nerve development	1/206	23/8340	0.4378626607111	0.610895516751392	ENSSSCG00000016233	SERPINE2	1
BP	GO:0030048	actin filament-based movement	1/206	23/8340	0.4378626607111	0.610895516751392	ENSSSCG00000039947	KCNJ2	1
BP	GO:0030834	regulation of actin filament depolymerization	1/206	23/8340	0.4378626607111	0.610895516751392	ENSSSCG00000007085	DSTN	1
BP	GO:0032413	negative regulation of ion transmembrane transporter activity	1/206	23/8340	0.4378626607111	0.610895516751392	ENSSSCG00000008606	OSR1	1
BP	GO:0035307	positive regulation of protein dephosphorylation	1/206	23/8340	0.4378626607111	0.610895516751392	ENSSSCG00000007350	PPP1R16B	1
BP	GO:0035637	multicellular organismal signaling	1/206	23/8340	0.4378626607111	0.610895516751392	ENSSSCG00000039947	KCNJ2	1
BP	GO:0045648	positive regulation of erythrocyte differentiation	1/206	23/8340	0.4378626607111	0.610895516751392	ENSSSCG00000035077	INHBA	1
BP	GO:0046427	positive regulation of JAK-STAT cascade	1/206	23/8340	0.4378626607111	0.610895516751392	ENSSSCG00000009997	OSM	1
BP	GO:0046839	phospholipid dephosphorylation	1/206	23/8340	0.4378626607111	0.610895516751392	ENSSSCG00000036785	MTMR7	1
BP	GO:0048286	lung alveolus development	1/206	23/8340	0.4378626607111	0.610895516751392	ENSSSCG00000039896	TMEM38B	1
BP	GO:0051055	negative regulation of lipid biosynthetic process	1/206	23/8340	0.4378626607111	0.610895516751392	ENSSSCG00000039862	TRIB3	1
BP	GO:0060113	inner ear receptor cell differentiation	1/206	23/8340	0.4378626607111	0.610895516751392	ENSSSCG00000007067	JAG1	1
BP	GO:0090317	negative regulation of intracellular protein transport	1/206	23/8340	0.4378626607111	0.610895516751392	ENSSSCG00000015405	CD36	1
BP	GO:0097306	cellular response to alcohol	1/206	23/8340	0.4378626607111	0.610895516751392	ENSSSCG00000015144	GRAMD1B	1
BP	GO:0106027	neuron projection organization	1/206	23/8340	0.4378626607111	0.610895516751392	ENSSSCG00000031769	CTTN	1
BP	GO:1901655	cellular response to ketone	1/206	23/8340	0.4378626607111	0.610895516751392	ENSSSCG00000005981	FBXO32	1
BP	GO:1902895	positive regulation of pri-miRNA transcription by RNA polymerase II	1/206	23/8340	0.4378626607111	0.610895516751392	ENSSSCG00000012967	FOSL1	1
BP	GO:1904427	positive regulation of calcium ion transmembrane transport	1/206	23/8340	0.4378626607111	0.610895516751392	ENSSSCG00000038929	CEMIP	1
BP	GO:2000142	regulation of DNA-templated transcription, initiation	1/206	23/8340	0.4378626607111	0.610895516751392	ENSSSCG00000012967	FOSL1	1
BP	GO:2000772	regulation of cellular senescence	1/206	23/8340	0.4378626607111	0.610895516751392	ENSSSCG00000002294	ARG2	1
BP	GO:0001837	epithelial to mesenchymal transition	2/206	60/8340	0.438727758724744	0.610895516751392	ENSSSCG00000009148/ENSSSCG00000005992	LEF1/SHAS2	2
BP	GO:0008360	regulation of cell shape	2/206	60/8340	0.438727758724744	0.610895516751392	ENSSSCG00000005457/ENSSSCG00000017723	LPAR1/CCL2	2
BP	GO:0030838	positive regulation of actin filament polymerization	2/206	60/8340	0.438727758724744	0.610895516751392	ENSSSCG00000030535/ENSSSCG00000031769	SNX9/CTTN	2
BP	GO:0034728	nucleosome organization	2/206	60/8340	0.438727758724744	0.610895516751392	ENSSSCG00000047841/ENSSSCG00000012056	ENSSSCG00000047841/CHAF1B	2
BP	GO:0060047	heart contraction	2/206	60/8340	0.438727758724744	0.610895516751392	ENSSSCG00000039947/ENSSSCG00000039896	KCNJ2/TMEM38B	2
BP	GO:1901343	negative regulation of vasculature development	2/206	60/8340	0.438727758724744	0.610895516751392	ENSSSCG00000010404/ENSSSCG00000038911	ALOX5/KLF2	2
BP	GO:2000045	regulation of G1/S transition of mitotic cell cycle	2/206	60/8340	0.438727758724744	0.610895516751392	ENSSSCG00000001131/ENSSSCG00000017723	BTN2A2/CCL2	2
BP	GO:0001667	ameboidal-type cell migration	5/206	176/8340	0.440177572792814	0.612592026909874	ENSSSCG00000008749/ENSSSCG00000005235/ENSSSCG00000009477/ENSSSCG00000012277/ENSSSCG00000036569	SLIT2/KANK1/EDNRB/TIMP1/PTP4A3	5
BP	GO:0010256	endomembrane system organization	6/206	216/8340	0.444088250914363	0.61770972158188	ENSSSCG00000005423/ENSSSCG00000030535/ENSSSCG00000040786/ENSSSCG00000030623/ENSSSCG00000039896/ENSSSCG00000016233	ABCA1/SNX9/SPTBN1/XKR8/TMEM38B/SERPINE2	6
BP	GO:0051348	negative regulation of transferase activity	4/206	138/8340	0.445349034817874	0.619138075190605	ENSSSCG00000007469/ENSSSCG00000038500/ENSSSCG00000039862/ENSSSCG00000000601	PTPN1/TRIB1/TRIB3/PTPRO	4
BP	GO:0002698	negative regulation of immune effector process	2/206	61/8340	0.447132820638643	0.619989825160025	ENSSSCG00000004195/ENSSSCG00000016832	ARG1/IL7R	2
BP	GO:0032412	regulation of ion transmembrane transporter activity	2/206	61/8340	0.447132820638643	0.619989825160025	ENSSSCG00000006215/ENSSSCG00000008606	CRH/OSR1	2
BP	GO:0060401	cytosolic calcium ion transport	2/206	61/8340	0.447132820638643	0.619989825160025	ENSSSCG00000038929/ENSSSCG00000039896	CEMIP/TMEM38B	2
BP	GO:0070665	positive regulation of leukocyte proliferation	2/206	61/8340	0.447132820638643	0.619989825160025	ENSSSCG00000037449/ENSSSCG00000031023	CSF1/CD24	2
BP	GO:0099504	synaptic vesicle cycle	2/206	61/8340	0.447132820638643	0.619989825160025	ENSSSCG00000013119/ENSSSCG00000002412	STX3/STON2	2
BP	GO:0050808	synapse organization	3/206	100/8340	0.45069059900003	0.620590297612302	ENSSSCG00000021206/ENSSSCG00000031769/ENSSSCG00000000601	IL1RAP/CTTN/PTPRO	3
BP	GO:0042113	B cell activation	4/206	139/8340	0.450848540327975	0.620590297612302	ENSSSCG00000004420/ENSSSCG00000009148/ENSSSCG00000004791/ENSSSCG00000016832	TRAF3IP2/LEF1/RASGRP1/IL7R	4
BP	GO:0008543	fibroblast growth factor receptor signaling pathway	1/206	24/8340	0.451785985454819	0.620590297612302	ENSSSCG00000009045	HHIP	1
BP	GO:0030516	regulation of axon extension	1/206	24/8340	0.451785985454819	0.620590297612302	ENSSSCG00000011642	RYK	1
BP	GO:0034205	amyloid-beta formation	1/206	24/8340	0.451785985454819	0.620590297612302	ENSSSCG00000027745	ABCG1	1
BP	GO:0042490	mechanoreceptor differentiation	1/206	24/8340	0.451785985454819	0.620590297612302	ENSSSCG00000007067	JAG1	1
BP	GO:0045604	regulation of epidermal cell differentiation	1/206	24/8340	0.451785985454819	0.620590297612302	ENSSSCG00000020864	VDR	1
BP	GO:0046580	negative regulation of Ras protein signal transduction	1/206	24/8340	0.451785985454819	0.620590297612302	ENSSSCG00000005235	KANK1	1
BP	GO:0048255	mRNA stabilization	1/206	24/8340	0.451785985454819	0.620590297612302	ENSSSCG00000004420	TRAF3IP2	1
BP	GO:0048844	artery morphogenesis	1/206	24/8340	0.451785985454819	0.620590297612302	ENSSSCG00000007067	JAG1	1
BP	GO:0050994	regulation of lipid catabolic process	1/206	24/8340	0.451785985454819	0.620590297612302	ENSSSCG00000025729	IRS1	1
BP	GO:0051145	smooth muscle cell differentiation	1/206	24/8340	0.451785985454819	0.620590297612302	ENSSSCG00000009477	EDNRB	1
BP	GO:0060324	face development	1/206	24/8340	0.451785985454819	0.620590297612302	ENSSSCG00000009148	LEF1	1
BP	GO:0061028	establishment of endothelial barrier	1/206	24/8340	0.451785985454819	0.620590297612302	ENSSSCG00000007350	PPP1R16B	1
BP	GO:0097178	ruffle assembly	1/206	24/8340	0.451785985454819	0.620590297612302	ENSSSCG00000005235	KANK1	1
BP	GO:0097720	calcineurin-mediated signaling	1/206	24/8340	0.451785985454819	0.620590297612302	ENSSSCG00000032622	SLC39A14	1
BP	GO:1903533	regulation of protein targeting	1/206	24/8340	0.451785985454819	0.620590297612302	ENSSSCG00000038929	CEMIP	1
BP	GO:2000736	regulation of stem cell differentiation	1/206	24/8340	0.451785985454819	0.620590297612302	ENSSSCG00000007067	JAG1	1
BP	GO:0050877	nervous system process	6/206	218/8340	0.45287461925048	0.621763027570551	ENSSSCG00000038929/ENSSSCG00000015405/ENSSSCG00000036423/ENSSSCG00000009148/ENSSSCG00000016233/ENSSSCG00000005688	CEMIP/CD36/CCDC50/LEF1/SERPINE2/PTGES	6
BP	GO:0044089	positive regulation of cellular component biogenesis	7/206	258/8340	0.454943590512451	0.624028070059281	ENSSSCG00000005423/ENSSSCG00000005457/ENSSSCG00000030535/ENSSSCG00000015405/ENSSSCG00000021206/ENSSSCG00000031769/ENSSSCG00000012967	ABCA1/LPAR1/SNX9/CD36/IL1RAP/CTTN/FOSL1	7
BP	GO:0022898	regulation of transmembrane transporter activity	2/206	62/8340	0.455467408898576	0.624028070059281	ENSSSCG00000006215/ENSSSCG00000008606	CRH/OSR1	2
BP	GO:0072175	epithelial tube formation	2/206	62/8340	0.455467408898576	0.624028070059281	ENSSSCG00000004092/ENSSSCG00000008606	MTHFD1L/OSR1	2
BP	GO:1901222	regulation of NIK/NF-kappaB signaling	2/206	62/8340	0.455467408898576	0.624028070059281	ENSSSCG00000034087/ENSSSCG00000036569	TNFSF15/PTP4A3	2
BP	GO:0007610	behavior	5/206	180/8340	0.459574277965099	0.629329081103785	ENSSSCG00000026733/ENSSSCG00000017797/ENSSSCG00000013296/ENSSSCG00000016233/ENSSSCG00000024591	HIPK2/SLC6A4/SLC1A2/SERPINE2/ETV1	5
BP	GO:0030099	myeloid cell differentiation	6/206	220/8340	0.461630647421018	0.63149164016715	ENSSSCG00000038500/ENSSSCG00000037449/ENSSSCG00000009148/ENSSSCG00000007067/ENSSSCG00000038911/ENSSSCG00000035077	TRIB1/CSF1/LEF1/JAG1/KLF2/INHBA	6
BP	GO:0030335	positive regulation of cell migration	6/206	220/8340	0.461630647421018	0.63149164016715	ENSSSCG00000038929/ENSSSCG00000015444/ENSSSCG00000037449/ENSSSCG00000009148/ENSSSCG00000005992/ENSSSCG00000006288	CEMIP/LAMB1/CSF1/LEF1/SHAS2/SELP	6
BP	GO:0006909	phagocytosis	3/206	102/8340	0.463605501741171	0.631704625829487	ENSSSCG00000005423/ENSSSCG00000015405/ENSSSCG00000030623	ABCA1/CD36/XKR8	3
BP	GO:0031669	cellular response to nutrient levels	3/206	102/8340	0.463605501741171	0.631704625829487	ENSSSCG00000015334/ENSSSCG00000015340/ENSSSCG00000020864	PDK4/ASNS/VDR	3
BP	GO:0033135	regulation of peptidyl-serine phosphorylation	2/206	63/8340	0.463729868088971	0.631704625829487	ENSSSCG00000027030/ENSSSCG00000009997	BDKRB2/OSM	2
BP	GO:0051668	localization within membrane	2/206	63/8340	0.463729868088971	0.631704625829487	ENSSSCG00000013119/ENSSSCG00000031023	STX3/CD24	2
[truncated: 1,397 more rows]
