# Supplementary material for: Retinoic acid inhibits the infection of porcine reproductive and respiratory syndrome virus
Source: Front Vet Sci. 2026 Mar 24;13:1798441. doi: 10.3389/fvets.2026.1798441 (PMC13053225; doi:10.3389/fvets.2026.1798441)
Supplement: SUPPLEMENTARY TABLE S4 — GO enrichment analysis of downregulated genes: ATRA-treated versus DMSO-treated groups (PRRSV-Uninfected). [file Table_4.XLS]

Category	GOID	Description	GeneRatio	BgRatio	pvalue	padj	geneID	geneName	Count
BP	GO:0007186	G-protein-coupled receptor signaling pathway	31/371	226/8340	1.7210881006051e-08	4.92747523203239e-05	ENSSSCG00000029371/ENSSSCG00000020906/ENSSSCG00000040095/ENSSSCG00000009517/ENSSSCG00000037241/ENSSSCG00000029073/ENSSSCG00000034360/ENSSSCG00000032416/ENSSSCG00000027952/ENSSSCG00000014039/ENSSSCG00000003113/ENSSSCG00000039986/ENSSSCG00000022204/ENSSSCG00000020941/ENSSSCG00000006788/ENSSSCG00000036342/ENSSSCG00000016129/ENSSSCG00000022483/ENSSSCG00000027849/ENSSSCG00000016642/ENSSSCG00000021675/…	C5AR1/GHSR/GPR35/GPR183/RGS2/CACNB4/CELSR2/RGS1/ADCY5/RGS14/C5AR2/RGS8/AGRN/LTB4R2/ADORA3/ENSSSCG00000036342/GPR1/GPBAR1/CNR2/GPR85/ENSSSCG00000021675/S1PR5/ACKR4/ADGRL1/P2RY13/RAMP1/CHRM3/RGS4/TGM2/CXCL10/GPR39	31
BP	GO:0072376	protein activation cascade	9/371	23/8340	2.90774685429832e-07	0.000416243962192805	ENSSSCG00000033512/ENSSSCG00000013181/ENSSSCG00000014899/ENSSSCG00000013418/ENSSSCG00000003524/ENSSSCG00000003410/ENSSSCG00000001422/ENSSSCG00000036224/ENSSSCG00000024791	C1QB/SERPING1/PRCP/CFD/C1QA/MASP2/C2/ENSSSCG00000036224/ENSSSCG00000024791	9
BP	GO:0006956	complement activation	8/371	21/8340	1.73874171281652e-06	0.0016593391745979	ENSSSCG00000033512/ENSSSCG00000013181/ENSSSCG00000013418/ENSSSCG00000003524/ENSSSCG00000003410/ENSSSCG00000001422/ENSSSCG00000036224/ENSSSCG00000024791	C1QB/SERPING1/CFD/C1QA/MASP2/C2/ENSSSCG00000036224/ENSSSCG00000024791	8
BP	GO:0002684	positive regulation of immune system process	43/371	471/8340	4.48309303865169e-06	0.00320877384241495	ENSSSCG00000029371/ENSSSCG00000011198/ENSSSCG00000015353/ENSSSCG00000009542/ENSSSCG00000033512/ENSSSCG00000013181/ENSSSCG00000001723/ENSSSCG00000006418/ENSSSCG00000039270/ENSSSCG00000036521/ENSSSCG00000002866/ENSSSCG00000009002/ENSSSCG00000009817/ENSSSCG00000040811/ENSSSCG00000010280/ENSSSCG00000009517/ENSSSCG00000006374/ENSSSCG00000016957/ENSSSCG00000017200/ENSSSCG00000013418/ENSSSCG00000003524/…	C5AR1/RFTN1/SCIN/TNFSF13B/C1QB/SERPING1/PLA2G7/ENSSSCG00000006418/TREM2/TNFSF13/CEBPA/TLR2/P2RX7/PYCARD/VSIR/GPR183/CD244/CD180/UNC13D/CFD/C1QA/CACNB4/DCSTAMP/MASP2/CD14/STING1/C2/ENSSSCG00000011436/CADM1/ZFP36L1/EGR3/TNFSF14/ADAM8/TNFSF18/ENSSSCG00000036224/IL10/ENSSSCG00000024791/ESR1/KCNN4/THBS1/FUT7/CXCL10/ENPP3	43
BP	GO:0048514	blood vessel morphogenesis	27/371	239/8340	7.02889315312942e-06	0.00402474421948191	ENSSSCG00000029371/ENSSSCG00000011102/ENSSSCG00000011443/ENSSSCG00000004587/ENSSSCG00000028004/ENSSSCG00000002389/ENSSSCG00000014899/ENSSSCG00000031321/ENSSSCG00000004369/ENSSSCG00000013735/ENSSSCG00000005122/ENSSSCG00000012026/ENSSSCG00000028304/ENSSSCG00000032710/ENSSSCG00000012591/ENSSSCG00000028827/ENSSSCG00000009630/ENSSSCG00000038745/ENSSSCG00000010772/ENSSSCG00000016925/ENSSSCG00000014316/…	C5AR1/NRP1/STAB1/MYO1E/RIN2/VASH1/PRCP/NR4A1/PRDM1/JUNB/TEK/ADAMTS1/ZFP36L1/E2F2/AMOT/PARVA/EGR3/SERPINF2/ADAM8/PLK2/TGFBI/HPSE/SERPINF1/E2F8/IL10/THBS1/CXCL10	27
BP	GO:0032101	regulation of response to external stimulus	34/371	346/8340	1.02243052216337e-05	0.00487869764158956	ENSSSCG00000029371/ENSSSCG00000028711/ENSSSCG00000011102/ENSSSCG00000031106/ENSSSCG00000013181/ENSSSCG00000020906/ENSSSCG00000001723/ENSSSCG00000002866/ENSSSCG00000009002/ENSSSCG00000040811/ENSSSCG00000009517/ENSSSCG00000016957/ENSSSCG00000004898/ENSSSCG00000014349/ENSSSCG00000011436/ENSSSCG00000003113/ENSSSCG00000026478/ENSSSCG00000015403/ENSSSCG00000025463/ENSSSCG00000026695/ENSSSCG00000038745/…	C5AR1/CASP1/NRP1/PLA2G2D/SERPING1/GHSR/PLA2G7/CEBPA/TLR2/PYCARD/GPR183/CD180/TNFRSF11A/STING1/ENSSSCG00000011436/C5AR2/PADI2/HGF/PROS1/TNFSF14/SERPINF2/ADAM8/ADIPOQ/ENSSSCG00000014996/HPSE/IL10/ENSSSCG00000024791/ESR1/THBS1/DUOXA2/MN1/FUT7/CXCL10/ENPP3	34
BP	GO:0043410	positive regulation of MAPK cascade	23/371	192/8340	1.30857401508977e-05	0.00535206772171716	ENSSSCG00000029371/ENSSSCG00000014441/ENSSSCG00000011102/ENSSSCG00000014852/ENSSSCG00000001572/ENSSSCG00000025856/ENSSSCG00000039270/ENSSSCG00000009817/ENSSSCG00000040811/ENSSSCG00000009517/ENSSSCG00000004898/ENSSSCG00000009626/ENSSSCG00000036824/ENSSSCG00000005122/ENSSSCG00000022361/ENSSSCG00000003113/ENSSSCG00000015403/ENSSSCG00000022689/ENSSSCG00000015839/ENSSSCG00000010772/ENSSSCG00000003140/…	C5AR1/CSF1R/NRP1/ARRB1/FGD2/TMEM106A/TREM2/P2RX7/PYCARD/GPR183/TNFRSF11A/SORBS3/AVPI1/TEK/BANK1/C5AR2/HGF/GADD45B/NRG1/ADAM8/FGF21/IQGAP3/THBS1	23
BP	GO:0002504	antigen processing and presentation of peptide or polysaccharide antigen via MHC class II	6/371	15/8340	2.64649878566047e-05	0.00936015589752671	ENSSSCG00000001470/ENSSSCG00000039270/ENSSSCG00000006648/ENSSSCG00000040811/ENSSSCG00000001472/ENSSSCG00000004789	SLA-DMA/TREM2/CTSS/PYCARD/SLA-DOA/THBS1	6
BP	GO:0006954	inflammatory response	26/371	244/8340	2.94241715255817e-05	0.00936015589752671	ENSSSCG00000028711/ENSSSCG00000031106/ENSSSCG00000013181/ENSSSCG00000020906/ENSSSCG00000002866/ENSSSCG00000009002/ENSSSCG00000009817/ENSSSCG00000040811/ENSSSCG00000017200/ENSSSCG00000014899/ENSSSCG00000004898/ENSSSCG00000014349/ENSSSCG00000023527/ENSSSCG00000011436/ENSSSCG00000003113/ENSSSCG00000015403/ENSSSCG00000010772/ENSSSCG00000039103/ENSSSCG00000014996/ENSSSCG00000015652/ENSSSCG00000024791/…	CASP1/PLA2G2D/SERPING1/GHSR/CEBPA/TLR2/P2RX7/PYCARD/UNC13D/PRCP/TNFRSF11A/STING1/NRROS/ENSSSCG00000011436/C5AR2/HGF/ADAM8/ADIPOQ/ENSSSCG00000014996/IL10/ENSSSCG00000024791/ESR1/THBS1/DUOXA2/FUT7/ENPP3	26
BP	GO:0001568	blood vessel development	28/371	277/8340	3.82246659256789e-05	0.00967842924686739	ENSSSCG00000029371/ENSSSCG00000011102/ENSSSCG00000011443/ENSSSCG00000004587/ENSSSCG00000028004/ENSSSCG00000002389/ENSSSCG00000014899/ENSSSCG00000031321/ENSSSCG00000004369/ENSSSCG00000013735/ENSSSCG00000005122/ENSSSCG00000012026/ENSSSCG00000028304/ENSSSCG00000032710/ENSSSCG00000012591/ENSSSCG00000028827/ENSSSCG00000009630/ENSSSCG00000038745/ENSSSCG00000010772/ENSSSCG00000016925/ENSSSCG00000014316/…	C5AR1/NRP1/STAB1/MYO1E/RIN2/VASH1/PRCP/NR4A1/PRDM1/JUNB/TEK/ADAMTS1/ZFP36L1/E2F2/AMOT/PARVA/EGR3/SERPINF2/ADAM8/PLK2/TGFBI/HPSE/SERPINF1/E2F8/IL10/THBS1/PECAM1/CXCL10	28
BP	GO:0006959	humoral immune response	11/371	58/8340	4.02064731459403e-05	0.00967842924686739	ENSSSCG00000033512/ENSSSCG00000013181/ENSSSCG00000009517/ENSSSCG00000013418/ENSSSCG00000003524/ENSSSCG00000003410/ENSSSCG00000001422/ENSSSCG00000036224/ENSSSCG00000025294/ENSSSCG00000024791/ENSSSCG00000039569	C1QB/SERPING1/GPR183/CFD/C1QA/MASP2/C2/ENSSSCG00000036224/AIRE/ENSSSCG00000024791/ENSSSCG00000039569	11
BP	GO:0050727	regulation of inflammatory response	20/371	165/8340	4.05662420406597e-05	0.00967842924686739	ENSSSCG00000028711/ENSSSCG00000031106/ENSSSCG00000013181/ENSSSCG00000020906/ENSSSCG00000002866/ENSSSCG00000009002/ENSSSCG00000040811/ENSSSCG00000004898/ENSSSCG00000014349/ENSSSCG00000011436/ENSSSCG00000015403/ENSSSCG00000010772/ENSSSCG00000039103/ENSSSCG00000014996/ENSSSCG00000015652/ENSSSCG00000024791/ENSSSCG00000025777/ENSSSCG00000004676/ENSSSCG00000037554/ENSSSCG00000025992	CASP1/PLA2G2D/SERPING1/GHSR/CEBPA/TLR2/PYCARD/TNFRSF11A/STING1/ENSSSCG00000011436/HGF/ADAM8/ADIPOQ/ENSSSCG00000014996/IL10/ENSSSCG00000024791/ESR1/DUOXA2/FUT7/ENPP3	20
BP	GO:0051270	regulation of cellular component movement	37/371	419/8340	4.5053422614124e-05	0.00992214991878746	ENSSSCG00000029371/ENSSSCG00000014441/ENSSSCG00000011102/ENSSSCG00000028004/ENSSSCG00000001723/ENSSSCG00000002389/ENSSSCG00000040811/ENSSSCG00000038126/ENSSSCG00000010280/ENSSSCG00000009517/ENSSSCG00000014899/ENSSSCG00000007436/ENSSSCG00000014149/ENSSSCG00000006533/ENSSSCG00000005122/ENSSSCG00000003113/ENSSSCG00000004241/ENSSSCG00000026478/ENSSSCG00000015403/ENSSSCG00000029323/ENSSSCG00000012026/…	C5AR1/CSF1R/NRP1/RIN2/PLA2G7/VASH1/PYCARD/MGAT3/VSIR/GPR183/PRCP/MMP9/MEF2C/ADAM15/TEK/C5AR2/GJA1/PADI2/HGF/KCNE3/ADAMTS1/NEFH/ADORA3/AMOT/TNFSF14/WNT5B/ADAM8/PLK2/ADIPOQ/TNFSF18/AIRE/THBS1/DUOXA2/BIN1/PECAM1/FUT7/CXCL10	37
BP	GO:0009617	response to bacterium	23/371	209/8340	5.14952780591915e-05	0.0105307843631047	ENSSSCG00000029371/ENSSSCG00000028711/ENSSSCG00000011443/ENSSSCG00000004464/ENSSSCG00000011033/ENSSSCG00000009002/ENSSSCG00000032381/ENSSSCG00000009817/ENSSSCG00000040811/ENSSSCG00000016957/ENSSSCG00000004898/ENSSSCG00000013418/ENSSSCG00000004670/ENSSSCG00000014369/ENSSSCG00000032416/ENSSSCG00000022361/ENSSSCG00000011436/ENSSSCG00000039103/ENSSSCG00000036224/ENSSSCG00000015652/ENSSSCG00000034542/…	C5AR1/CASP1/STAB1/TENT5A/VIM/TLR2/LITAF/P2RX7/PYCARD/CD180/TNFRSF11A/CFD/C15orf48/CD14/RGS1/BANK1/ENSSSCG00000011436/ADIPOQ/ENSSSCG00000036224/IL10/LYG2/ENSSSCG00000039569/CXCL10	23
BP	GO:0032715	negative regulation of interleukin-6 production	7/371	24/8340	5.84239494292418e-05	0.0106228392996645	ENSSSCG00000014852/ENSSSCG00000020906/ENSSSCG00000022361/ENSSSCG00000011436/ENSSSCG00000003113/ENSSSCG00000015403/ENSSSCG00000015652	ARRB1/GHSR/BANK1/ENSSSCG00000011436/C5AR2/HGF/IL10	7
BP	GO:0002495	antigen processing and presentation of peptide antigen via MHC class II	5/371	11/8340	6.27414028379818e-05	0.0106228392996645	ENSSSCG00000001470/ENSSSCG00000039270/ENSSSCG00000006648/ENSSSCG00000040811/ENSSSCG00000001472	SLA-DMA/TREM2/CTSS/PYCARD/SLA-DOA	5
BP	GO:0002274	myeloid leukocyte activation	14/371	94/8340	6.30765868300022e-05	0.0106228392996645	ENSSSCG00000029371/ENSSSCG00000036618/ENSSSCG00000025856/ENSSSCG00000039270/ENSSSCG00000002866/ENSSSCG00000040811/ENSSSCG00000017200/ENSSSCG00000003524/ENSSSCG00000006043/ENSSSCG00000032612/ENSSSCG00000015652/ENSSSCG00000001252/ENSSSCG00000004789/ENSSSCG00000025992	C5AR1/ENSSSCG00000036618/TMEM106A/TREM2/CEBPA/PYCARD/UNC13D/C1QA/DCSTAMP/MILR1/IL10/UBD/THBS1/ENPP3	14
BP	GO:0035295	tube development	36/371	412/8340	7.143851980573e-05	0.0110048400878492	ENSSSCG00000029371/ENSSSCG00000011102/ENSSSCG00000008051/ENSSSCG00000011443/ENSSSCG00000004587/ENSSSCG00000028004/ENSSSCG00000002389/ENSSSCG00000002866/ENSSSCG00000014899/ENSSSCG00000031321/ENSSSCG00000004369/ENSSSCG00000013735/ENSSSCG00000009079/ENSSSCG00000005122/ENSSSCG00000023243/ENSSSCG00000012026/ENSSSCG00000028304/ENSSSCG00000032710/ENSSSCG00000012591/ENSSSCG00000028827/ENSSSCG00000009630/…	C5AR1/NRP1/ABCA3/STAB1/MYO1E/RIN2/VASH1/CEBPA/PRCP/NR4A1/PRDM1/JUNB/INTU/TEK/NFIA/ADAMTS1/ZFP36L1/E2F2/AMOT/PARVA/EGR3/SERPINF2/ADAM8/PLK2/TGFBI/HPSE/SERPINF1/E2F8/IL10/ESR1/THBS1/IFT140/TGM2/KIF18A/MKS1/CXCL10	36
BP	GO:0006935	chemotaxis	21/371	186/8340	7.51848926454968e-05	0.0110048400878492	ENSSSCG00000029371/ENSSSCG00000014441/ENSSSCG00000011102/ENSSSCG00000030130/ENSSSCG00000001723/ENSSSCG00000009517/ENSSSCG00000031321/ENSSSCG00000003113/ENSSSCG00000026478/ENSSSCG00000011377/ENSSSCG00000015403/ENSSSCG00000014049/ENSSSCG00000012591/ENSSSCG00000028827/ENSSSCG00000009630/ENSSSCG00000027849/ENSSSCG00000026695/ENSSSCG00000010772/ENSSSCG00000011630/ENSSSCG00000004789/ENSSSCG00000032474	C5AR1/CSF1R/NRP1/DPYSL2/PLA2G7/GPR183/NR4A1/C5AR2/PADI2/LAMB2/HGF/UNC5A/AMOT/PARVA/EGR3/CNR2/TNFSF14/ADAM8/ACKR4/THBS1/CXCL10	21
BP	GO:0042330	taxis	21/371	187/8340	8.12992487770393e-05	0.0110048400878492	ENSSSCG00000029371/ENSSSCG00000014441/ENSSSCG00000011102/ENSSSCG00000030130/ENSSSCG00000001723/ENSSSCG00000009517/ENSSSCG00000031321/ENSSSCG00000003113/ENSSSCG00000026478/ENSSSCG00000011377/ENSSSCG00000015403/ENSSSCG00000014049/ENSSSCG00000012591/ENSSSCG00000028827/ENSSSCG00000009630/ENSSSCG00000027849/ENSSSCG00000026695/ENSSSCG00000010772/ENSSSCG00000011630/ENSSSCG00000004789/ENSSSCG00000032474	C5AR1/CSF1R/NRP1/DPYSL2/PLA2G7/GPR183/NR4A1/C5AR2/PADI2/LAMB2/HGF/UNC5A/AMOT/PARVA/EGR3/CNR2/TNFSF14/ADAM8/ACKR4/THBS1/CXCL10	21
BP	GO:1902533	positive regulation of intracellular signal transduction	37/371	432/8340	8.60832721440724e-05	0.0110048400878492	ENSSSCG00000029371/ENSSSCG00000014441/ENSSSCG00000028711/ENSSSCG00000011102/ENSSSCG00000014852/ENSSSCG00000015085/ENSSSCG00000001572/ENSSSCG00000025856/ENSSSCG00000039270/ENSSSCG00000009002/ENSSSCG00000009817/ENSSSCG00000040811/ENSSSCG00000009517/ENSSSCG00000004898/ENSSSCG00000009626/ENSSSCG00000014369/ENSSSCG00000036824/ENSSSCG00000005122/ENSSSCG00000002852/ENSSSCG00000022361/ENSSSCG00000006578/…	C5AR1/CSF1R/CASP1/NRP1/ARRB1/IL10RA/FGD2/TMEM106A/TREM2/TLR2/P2RX7/PYCARD/GPR183/TNFRSF11A/SORBS3/CD14/AVPI1/TEK/PLEKHF1/BANK1/S100A4/C5AR2/HGF/GADD45B/NRG1/ADAM8/NR3C2/ADIPOQ/TNFSF18/HPSE/IL10/FGF21/UBD/IQGAP3/THBS1/RASGEF1A/SERPINA12	37
BP	GO:0016525	negative regulation of angiogenesis	10/371	53/8340	9.43883396963565e-05	0.0110048400878492	ENSSSCG00000011443/ENSSSCG00000002389/ENSSSCG00000005122/ENSSSCG00000012026/ENSSSCG00000032710/ENSSSCG00000012591/ENSSSCG00000016925/ENSSSCG00000017818/ENSSSCG00000004789/ENSSSCG00000032474	STAB1/VASH1/TEK/ADAMTS1/E2F2/AMOT/PLK2/SERPINF1/THBS1/CXCL10	10
BP	GO:0030334	regulation of cell migration	33/371	370/8340	9.74626548114852e-05	0.0110048400878492	ENSSSCG00000029371/ENSSSCG00000014441/ENSSSCG00000011102/ENSSSCG00000028004/ENSSSCG00000001723/ENSSSCG00000002389/ENSSSCG00000040811/ENSSSCG00000038126/ENSSSCG00000010280/ENSSSCG00000009517/ENSSSCG00000014899/ENSSSCG00000007436/ENSSSCG00000014149/ENSSSCG00000006533/ENSSSCG00000005122/ENSSSCG00000003113/ENSSSCG00000004241/ENSSSCG00000026478/ENSSSCG00000015403/ENSSSCG00000012026/ENSSSCG00000006788/…	C5AR1/CSF1R/NRP1/RIN2/PLA2G7/VASH1/PYCARD/MGAT3/VSIR/GPR183/PRCP/MMP9/MEF2C/ADAM15/TEK/C5AR2/GJA1/PADI2/HGF/ADAMTS1/ADORA3/AMOT/TNFSF14/WNT5B/ADAM8/PLK2/ADIPOQ/TNFSF18/AIRE/THBS1/PECAM1/FUT7/CXCL10	33
BP	GO:0001944	vasculature development	28/371	293/8340	0.000103363849182131	0.0110048400878492	ENSSSCG00000029371/ENSSSCG00000011102/ENSSSCG00000011443/ENSSSCG00000004587/ENSSSCG00000028004/ENSSSCG00000002389/ENSSSCG00000014899/ENSSSCG00000031321/ENSSSCG00000004369/ENSSSCG00000013735/ENSSSCG00000005122/ENSSSCG00000012026/ENSSSCG00000028304/ENSSSCG00000032710/ENSSSCG00000012591/ENSSSCG00000028827/ENSSSCG00000009630/ENSSSCG00000038745/ENSSSCG00000010772/ENSSSCG00000016925/ENSSSCG00000014316/…	C5AR1/NRP1/STAB1/MYO1E/RIN2/VASH1/PRCP/NR4A1/PRDM1/JUNB/TEK/ADAMTS1/ZFP36L1/E2F2/AMOT/PARVA/EGR3/SERPINF2/ADAM8/PLK2/TGFBI/HPSE/SERPINF1/E2F8/IL10/THBS1/PECAM1/CXCL10	28
BP	GO:0072358	cardiovascular system development	28/371	293/8340	0.000103363849182131	0.0110048400878492	ENSSSCG00000029371/ENSSSCG00000011102/ENSSSCG00000011443/ENSSSCG00000004587/ENSSSCG00000028004/ENSSSCG00000002389/ENSSSCG00000014899/ENSSSCG00000031321/ENSSSCG00000004369/ENSSSCG00000013735/ENSSSCG00000005122/ENSSSCG00000012026/ENSSSCG00000028304/ENSSSCG00000032710/ENSSSCG00000012591/ENSSSCG00000028827/ENSSSCG00000009630/ENSSSCG00000038745/ENSSSCG00000010772/ENSSSCG00000016925/ENSSSCG00000014316/…	C5AR1/NRP1/STAB1/MYO1E/RIN2/VASH1/PRCP/NR4A1/PRDM1/JUNB/TEK/ADAMTS1/ZFP36L1/E2F2/AMOT/PARVA/EGR3/SERPINF2/ADAM8/PLK2/TGFBI/HPSE/SERPINF1/E2F8/IL10/THBS1/PECAM1/CXCL10	28
BP	GO:0001573	ganglioside metabolic process	5/371	12/8340	0.000103644639717206	0.0110048400878492	ENSSSCG00000017087/ENSSSCG00000000433/ENSSSCG00000038843/ENSSSCG00000035539/ENSSSCG00000021638	GM2A/B4GALNT1/ST3GAL2/ST8SIA4/NEU3	5
BP	GO:0002040	sprouting angiogenesis	10/371	54/8340	0.000111331642177586	0.0110048400878492	ENSSSCG00000011102/ENSSSCG00000031321/ENSSSCG00000005122/ENSSSCG00000032710/ENSSSCG00000028827/ENSSSCG00000009630/ENSSSCG00000016925/ENSSSCG00000013352/ENSSSCG00000015652/ENSSSCG00000004789	NRP1/NR4A1/TEK/E2F2/PARVA/EGR3/PLK2/E2F8/IL10/THBS1	10
BP	GO:2000181	negative regulation of blood vessel morphogenesis	10/371	54/8340	0.000111331642177586	0.0110048400878492	ENSSSCG00000011443/ENSSSCG00000002389/ENSSSCG00000005122/ENSSSCG00000012026/ENSSSCG00000032710/ENSSSCG00000012591/ENSSSCG00000016925/ENSSSCG00000017818/ENSSSCG00000004789/ENSSSCG00000032474	STAB1/VASH1/TEK/ADAMTS1/E2F2/AMOT/PLK2/SERPINF1/THBS1/CXCL10	10
BP	GO:0043408	regulation of MAPK cascade	27/371	280/8340	0.000118147457033165	0.0110048400878492	ENSSSCG00000029371/ENSSSCG00000014441/ENSSSCG00000011102/ENSSSCG00000014852/ENSSSCG00000001572/ENSSSCG00000025856/ENSSSCG00000039270/ENSSSCG00000009817/ENSSSCG00000040811/ENSSSCG00000009517/ENSSSCG00000004898/ENSSSCG00000009626/ENSSSCG00000037241/ENSSSCG00000036824/ENSSSCG00000005122/ENSSSCG00000022361/ENSSSCG00000014039/ENSSSCG00000003113/ENSSSCG00000015403/ENSSSCG00000022689/ENSSSCG00000015595/…	C5AR1/CSF1R/NRP1/ARRB1/FGD2/TMEM106A/TREM2/P2RX7/PYCARD/GPR183/TNFRSF11A/SORBS3/RGS2/AVPI1/TEK/BANK1/RGS14/C5AR2/HGF/GADD45B/ATF3/NRG1/ADAM8/ADIPOQ/FGF21/IQGAP3/THBS1	27
BP	GO:1904705	regulation of vascular smooth muscle cell proliferation	6/371	19/8340	0.000123255453561521	0.0110048400878492	ENSSSCG00000007436/ENSSSCG00000014149/ENSSSCG00000004241/ENSSSCG00000012026/ENSSSCG00000039103/ENSSSCG00000015652	MMP9/MEF2C/GJA1/ADAMTS1/ADIPOQ/IL10	6
BP	GO:1990874	vascular smooth muscle cell proliferation	6/371	19/8340	0.000123255453561521	0.0110048400878492	ENSSSCG00000007436/ENSSSCG00000014149/ENSSSCG00000004241/ENSSSCG00000012026/ENSSSCG00000039103/ENSSSCG00000015652	MMP9/MEF2C/GJA1/ADAMTS1/ADIPOQ/IL10	6
BP	GO:2000145	regulation of cell motility	34/371	391/8340	0.000125519802320263	0.0110048400878492	ENSSSCG00000029371/ENSSSCG00000014441/ENSSSCG00000011102/ENSSSCG00000028004/ENSSSCG00000001723/ENSSSCG00000002389/ENSSSCG00000040811/ENSSSCG00000038126/ENSSSCG00000010280/ENSSSCG00000009517/ENSSSCG00000014899/ENSSSCG00000007436/ENSSSCG00000014149/ENSSSCG00000006533/ENSSSCG00000005122/ENSSSCG00000003113/ENSSSCG00000004241/ENSSSCG00000026478/ENSSSCG00000015403/ENSSSCG00000012026/ENSSSCG00000006788/…	C5AR1/CSF1R/NRP1/RIN2/PLA2G7/VASH1/PYCARD/MGAT3/VSIR/GPR183/PRCP/MMP9/MEF2C/ADAM15/TEK/C5AR2/GJA1/PADI2/HGF/ADAMTS1/ADORA3/AMOT/TNFSF14/WNT5B/ADAM8/PLK2/ADIPOQ/TNFSF18/AIRE/THBS1/DUOXA2/PECAM1/FUT7/CXCL10	34
BP	GO:0070371	ERK1 and ERK2 cascade	15/371	113/8340	0.000134042009211571	0.0110048400878492	ENSSSCG00000029371/ENSSSCG00000014441/ENSSSCG00000011102/ENSSSCG00000014852/ENSSSCG00000039270/ENSSSCG00000040811/ENSSSCG00000009517/ENSSSCG00000004898/ENSSSCG00000005122/ENSSSCG00000003113/ENSSSCG00000015595/ENSSSCG00000028304/ENSSSCG00000039103/ENSSSCG00000003140/ENSSSCG00000006475	C5AR1/CSF1R/NRP1/ARRB1/TREM2/PYCARD/GPR183/TNFRSF11A/TEK/C5AR2/ATF3/ZFP36L1/ADIPOQ/FGF21/IQGAP3	15
BP	GO:0000165	MAPK cascade	29/371	313/8340	0.000134533497406469	0.0110048400878492	ENSSSCG00000029371/ENSSSCG00000014441/ENSSSCG00000011102/ENSSSCG00000014852/ENSSSCG00000001572/ENSSSCG00000025856/ENSSSCG00000039270/ENSSSCG00000009817/ENSSSCG00000040811/ENSSSCG00000009517/ENSSSCG00000004898/ENSSSCG00000009626/ENSSSCG00000037241/ENSSSCG00000014149/ENSSSCG00000036824/ENSSSCG00000005122/ENSSSCG00000022361/ENSSSCG00000014039/ENSSSCG00000003113/ENSSSCG00000015403/ENSSSCG00000022689/…	C5AR1/CSF1R/NRP1/ARRB1/FGD2/TMEM106A/TREM2/P2RX7/PYCARD/GPR183/TNFRSF11A/SORBS3/RGS2/MEF2C/AVPI1/TEK/BANK1/RGS14/C5AR2/HGF/GADD45B/ATF3/ZFP36L1/NRG1/ADAM8/ADIPOQ/FGF21/IQGAP3/THBS1	29
BP	GO:0023014	signal transduction by protein phosphorylation	29/371	313/8340	0.000134533497406469	0.0110048400878492	ENSSSCG00000029371/ENSSSCG00000014441/ENSSSCG00000011102/ENSSSCG00000014852/ENSSSCG00000001572/ENSSSCG00000025856/ENSSSCG00000039270/ENSSSCG00000009817/ENSSSCG00000040811/ENSSSCG00000009517/ENSSSCG00000004898/ENSSSCG00000009626/ENSSSCG00000037241/ENSSSCG00000014149/ENSSSCG00000036824/ENSSSCG00000005122/ENSSSCG00000022361/ENSSSCG00000014039/ENSSSCG00000003113/ENSSSCG00000015403/ENSSSCG00000022689/…	C5AR1/CSF1R/NRP1/ARRB1/FGD2/TMEM106A/TREM2/P2RX7/PYCARD/GPR183/TNFRSF11A/SORBS3/RGS2/MEF2C/AVPI1/TEK/BANK1/RGS14/C5AR2/HGF/GADD45B/ATF3/ZFP36L1/NRG1/ADAM8/ADIPOQ/FGF21/IQGAP3/THBS1	29
BP	GO:0035239	tube morphogenesis	30/371	330/8340	0.000144959263486832	0.0115282880934111	ENSSSCG00000029371/ENSSSCG00000011102/ENSSSCG00000011443/ENSSSCG00000004587/ENSSSCG00000028004/ENSSSCG00000002389/ENSSSCG00000014899/ENSSSCG00000031321/ENSSSCG00000004369/ENSSSCG00000013735/ENSSSCG00000005122/ENSSSCG00000012026/ENSSSCG00000028304/ENSSSCG00000032710/ENSSSCG00000012591/ENSSSCG00000028827/ENSSSCG00000009630/ENSSSCG00000038745/ENSSSCG00000010772/ENSSSCG00000016925/ENSSSCG00000014316/…	C5AR1/NRP1/STAB1/MYO1E/RIN2/VASH1/PRCP/NR4A1/PRDM1/JUNB/TEK/ADAMTS1/ZFP36L1/E2F2/AMOT/PARVA/EGR3/SERPINF2/ADAM8/PLK2/TGFBI/HPSE/SERPINF1/E2F8/IL10/ESR1/THBS1/TGM2/MKS1/CXCL10	30
BP	GO:0072359	circulatory system development	35/371	412/8340	0.000158087720532405	0.0116271271945221	ENSSSCG00000029371/ENSSSCG00000011102/ENSSSCG00000011443/ENSSSCG00000004587/ENSSSCG00000028004/ENSSSCG00000002389/ENSSSCG00000014899/ENSSSCG00000031321/ENSSSCG00000004369/ENSSSCG00000013735/ENSSSCG00000014149/ENSSSCG00000006533/ENSSSCG00000005122/ENSSSCG00000004241/ENSSSCG00000012026/ENSSSCG00000028304/ENSSSCG00000032710/ENSSSCG00000012591/ENSSSCG00000028827/ENSSSCG00000009630/ENSSSCG00000015839/…	C5AR1/NRP1/STAB1/MYO1E/RIN2/VASH1/PRCP/NR4A1/PRDM1/JUNB/MEF2C/ADAM15/TEK/GJA1/ADAMTS1/ZFP36L1/E2F2/AMOT/PARVA/EGR3/NRG1/SERPINF2/ADAM8/PLK2/TGFBI/HPSE/SERPINF1/E2F8/IL10/MYH11/THBS1/IFT140/PECAM1/MKS1/CXCL10	35
BP	GO:0032635	interleukin-6 production	11/371	67/8340	0.000158385595733973	0.0116271271945221	ENSSSCG00000014852/ENSSSCG00000020906/ENSSSCG00000025856/ENSSSCG00000009002/ENSSSCG00000009817/ENSSSCG00000040811/ENSSSCG00000022361/ENSSSCG00000011436/ENSSSCG00000003113/ENSSSCG00000015403/ENSSSCG00000015652	ARRB1/GHSR/TMEM106A/TLR2/P2RX7/PYCARD/BANK1/ENSSSCG00000011436/C5AR2/HGF/IL10	11
BP	GO:0032675	regulation of interleukin-6 production	11/371	67/8340	0.000158385595733973	0.0116271271945221	ENSSSCG00000014852/ENSSSCG00000020906/ENSSSCG00000025856/ENSSSCG00000009002/ENSSSCG00000009817/ENSSSCG00000040811/ENSSSCG00000022361/ENSSSCG00000011436/ENSSSCG00000003113/ENSSSCG00000015403/ENSSSCG00000015652	ARRB1/GHSR/TMEM106A/TLR2/P2RX7/PYCARD/BANK1/ENSSSCG00000011436/C5AR2/HGF/IL10	11
BP	GO:0050673	epithelial cell proliferation	18/371	155/8340	0.000170694934583302	0.0122174899427999	ENSSSCG00000029371/ENSSSCG00000002389/ENSSSCG00000031321/ENSSSCG00000013300/ENSSSCG00000014149/ENSSSCG00000009079/ENSSSCG00000003113/ENSSSCG00000015403/ENSSSCG00000005828/ENSSSCG00000028304/ENSSSCG00000009630/ENSSSCG00000017818/ENSSSCG00000013517/ENSSSCG00000015652/ENSSSCG00000025777/ENSSSCG00000006475/ENSSSCG00000004789/ENSSSCG00000040486	C5AR1/VASH1/NR4A1/EHF/MEF2C/INTU/C5AR2/HGF/EGFL7/ZFP36L1/EGR3/SERPINF1/UHRF1/IL10/ESR1/IQGAP3/THBS1/BIRC5	18
BP	GO:0070374	positive regulation of ERK1 and ERK2 cascade	11/371	68/8340	0.000181561823608081	0.0125504958219714	ENSSSCG00000029371/ENSSSCG00000014441/ENSSSCG00000011102/ENSSSCG00000014852/ENSSSCG00000039270/ENSSSCG00000040811/ENSSSCG00000009517/ENSSSCG00000004898/ENSSSCG00000005122/ENSSSCG00000003113/ENSSSCG00000003140	C5AR1/CSF1R/NRP1/ARRB1/TREM2/PYCARD/GPR183/TNFRSF11A/TEK/C5AR2/FGF21	11
BP	GO:0001525	angiogenesis	21/371	198/8340	0.000184114853134054	0.0125504958219714	ENSSSCG00000029371/ENSSSCG00000011102/ENSSSCG00000011443/ENSSSCG00000002389/ENSSSCG00000014899/ENSSSCG00000031321/ENSSSCG00000005122/ENSSSCG00000012026/ENSSSCG00000032710/ENSSSCG00000012591/ENSSSCG00000028827/ENSSSCG00000009630/ENSSSCG00000010772/ENSSSCG00000016925/ENSSSCG00000014316/ENSSSCG00000009237/ENSSSCG00000017818/ENSSSCG00000013352/ENSSSCG00000015652/ENSSSCG00000004789/ENSSSCG00000032474	C5AR1/NRP1/STAB1/VASH1/PRCP/NR4A1/TEK/ADAMTS1/E2F2/AMOT/PARVA/EGR3/ADAM8/PLK2/TGFBI/HPSE/SERPINF1/E2F8/IL10/THBS1/CXCL10	21
BP	GO:0045321	leukocyte activation	34/371	402/8340	0.000213855509665319	0.0142387982365537	ENSSSCG00000029371/ENSSSCG00000036618/ENSSSCG00000009542/ENSSSCG00000031106/ENSSSCG00000007572/ENSSSCG00000025856/ENSSSCG00000039270/ENSSSCG00000036521/ENSSSCG00000002866/ENSSSCG00000009817/ENSSSCG00000040811/ENSSSCG00000010280/ENSSSCG00000009517/ENSSSCG00000006374/ENSSSCG00000016957/ENSSSCG00000017200/ENSSSCG00000003524/ENSSSCG00000004369/ENSSSCG00000006043/ENSSSCG00000022361/ENSSSCG00000011436/…	C5AR1/ENSSSCG00000036618/TNFSF13B/PLA2G2D/LFNG/TMEM106A/TREM2/TNFSF13/CEBPA/P2RX7/PYCARD/VSIR/GPR183/CD244/CD180/UNC13D/C1QA/PRDM1/DCSTAMP/BANK1/ENSSSCG00000011436/ZFP36L1/MILR1/EGR3/TNFSF14/ADAM8/TNFSF18/ENSSSCG00000036224/AIRE/IL10/UBD/THBS1/FUT7/ENPP3	34
BP	GO:0072676	lymphocyte migration	9/371	48/8340	0.000222122542332565	0.0144531099704121	ENSSSCG00000040811/ENSSSCG00000009517/ENSSSCG00000026478/ENSSSCG00000026695/ENSSSCG00000010772/ENSSSCG00000000257/ENSSSCG00000025294/ENSSSCG00000037554/ENSSSCG00000032474	PYCARD/GPR183/PADI2/TNFSF14/ADAM8/ITGB7/AIRE/FUT7/CXCL10	9
BP	GO:0051241	negative regulation of multicellular organismal process	36/371	439/8340	0.000255745808233241	0.0161807667227548	ENSSSCG00000011102/ENSSSCG00000011443/ENSSSCG00000014852/ENSSSCG00000020906/ENSSSCG00000011033/ENSSSCG00000002389/ENSSSCG00000007572/ENSSSCG00000009817/ENSSSCG00000040811/ENSSSCG00000010280/ENSSSCG00000038706/ENSSSCG00000007436/ENSSSCG00000037241/ENSSSCG00000014149/ENSSSCG00000005122/ENSSSCG00000035760/ENSSSCG00000022361/ENSSSCG00000011436/ENSSSCG00000003113/ENSSSCG00000004241/ENSSSCG00000015403/…	NRP1/STAB1/ARRB1/GHSR/VIM/VASH1/LFNG/P2RX7/PYCARD/VSIR/C1QC/MMP9/RGS2/MEF2C/TEK/RFLNA/BANK1/ENSSSCG00000011436/C5AR2/GJA1/HGF/KCNE3/ADAMTS1/ZFP36L1/E2F2/PROS1/AMOT/SERPINF2/PLK2/ADIPOQ/SERPINF1/IL10/THBS1/BIN1/VASN/CXCL10	36
BP	GO:0048660	regulation of smooth muscle cell proliferation	8/371	39/8340	0.000259977390585652	0.0161807667227548	ENSSSCG00000007436/ENSSSCG00000014149/ENSSSCG00000004241/ENSSSCG00000012026/ENSSSCG00000038745/ENSSSCG00000039103/ENSSSCG00000015652/ENSSSCG00000004789	MMP9/MEF2C/GJA1/ADAMTS1/SERPINF2/ADIPOQ/IL10/THBS1	8
BP	GO:1901343	negative regulation of vasculature development	10/371	60/8340	0.00027649254956377	0.0166625078842865	ENSSSCG00000011443/ENSSSCG00000002389/ENSSSCG00000005122/ENSSSCG00000012026/ENSSSCG00000032710/ENSSSCG00000012591/ENSSSCG00000016925/ENSSSCG00000017818/ENSSSCG00000004789/ENSSSCG00000032474	STAB1/VASH1/TEK/ADAMTS1/E2F2/AMOT/PLK2/SERPINF1/THBS1/CXCL10	10
BP	GO:0001775	cell activation	36/371	441/8340	0.000279357449684161	0.0166625078842865	ENSSSCG00000029371/ENSSSCG00000036618/ENSSSCG00000009542/ENSSSCG00000031106/ENSSSCG00000007572/ENSSSCG00000025856/ENSSSCG00000039270/ENSSSCG00000036521/ENSSSCG00000002866/ENSSSCG00000009002/ENSSSCG00000009817/ENSSSCG00000040811/ENSSSCG00000010280/ENSSSCG00000009517/ENSSSCG00000006374/ENSSSCG00000016957/ENSSSCG00000017200/ENSSSCG00000003524/ENSSSCG00000004369/ENSSSCG00000006043/ENSSSCG00000022361/…	C5AR1/ENSSSCG00000036618/TNFSF13B/PLA2G2D/LFNG/TMEM106A/TREM2/TNFSF13/CEBPA/TLR2/P2RX7/PYCARD/VSIR/GPR183/CD244/CD180/UNC13D/C1QA/PRDM1/DCSTAMP/BANK1/ENSSSCG00000011436/ZFP36L1/MILR1/EGR3/TNFSF14/ADAM8/TNFSF18/ENSSSCG00000036224/AIRE/IL10/UBD/THBS1/FUT7/CXCL10/ENPP3	36
BP	GO:0060326	cell chemotaxis	15/371	121/8340	0.000289257000712146	0.0169008733273239	ENSSSCG00000029371/ENSSSCG00000011102/ENSSSCG00000001723/ENSSSCG00000009517/ENSSSCG00000031321/ENSSSCG00000003113/ENSSSCG00000026478/ENSSSCG00000015403/ENSSSCG00000028827/ENSSSCG00000009630/ENSSSCG00000027849/ENSSSCG00000026695/ENSSSCG00000010772/ENSSSCG00000004789/ENSSSCG00000032474	C5AR1/NRP1/PLA2G7/GPR183/NR4A1/C5AR2/PADI2/HGF/PARVA/EGR3/CNR2/TNFSF14/ADAM8/THBS1/CXCL10	15
BP	GO:0048659	smooth muscle cell proliferation	8/371	40/8340	0.000312563313300446	0.0178973753195835	ENSSSCG00000007436/ENSSSCG00000014149/ENSSSCG00000004241/ENSSSCG00000012026/ENSSSCG00000038745/ENSSSCG00000039103/ENSSSCG00000015652/ENSSSCG00000004789	MMP9/MEF2C/GJA1/ADAMTS1/SERPINF2/ADIPOQ/IL10/THBS1	8
BP	GO:0002673	regulation of acute inflammatory response	6/371	23/8340	0.000394173626347276	0.0221278253378873	ENSSSCG00000031106/ENSSSCG00000013181/ENSSSCG00000004898/ENSSSCG00000010772/ENSSSCG00000024791/ENSSSCG00000037554	PLA2G2D/SERPING1/TNFRSF11A/ADAM8/ENSSSCG00000024791/FUT7	6
BP	GO:0032103	positive regulation of response to external stimulus	15/371	126/8340	0.000450273718156285	0.0247910318284893	ENSSSCG00000029371/ENSSSCG00000011102/ENSSSCG00000020906/ENSSSCG00000001723/ENSSSCG00000002866/ENSSSCG00000009002/ENSSSCG00000016957/ENSSSCG00000004898/ENSSSCG00000011436/ENSSSCG00000026695/ENSSSCG00000038745/ENSSSCG00000010772/ENSSSCG00000004789/ENSSSCG00000009966/ENSSSCG00000032474	C5AR1/NRP1/GHSR/PLA2G7/CEBPA/TLR2/CD180/TNFRSF11A/ENSSSCG00000011436/TNFSF14/SERPINF2/ADAM8/THBS1/MN1/CXCL10	15
BP	GO:0072678	T cell migration	7/371	33/8340	0.000509997136893711	0.027549467979749	ENSSSCG00000040811/ENSSSCG00000009517/ENSSSCG00000026695/ENSSSCG00000010772/ENSSSCG00000000257/ENSSSCG00000025294/ENSSSCG00000032474	PYCARD/GPR183/TNFSF14/ADAM8/ITGB7/AIRE/CXCL10	7
BP	GO:0071706	tumor necrosis factor superfamily cytokine production	11/371	78/8340	0.000618609984809431	0.0322014615728982	ENSSSCG00000020906/ENSSSCG00000025856/ENSSSCG00000040811/ENSSSCG00000010280/ENSSSCG00000014369/ENSSSCG00000011436/ENSSSCG00000003113/ENSSSCG00000010772/ENSSSCG00000039103/ENSSSCG00000015652/ENSSSCG00000004789	GHSR/TMEM106A/PYCARD/VSIR/CD14/ENSSSCG00000011436/C5AR2/ADAM8/ADIPOQ/IL10/THBS1	11
BP	GO:1903555	regulation of tumor necrosis factor superfamily cytokine production	11/371	78/8340	0.000618609984809431	0.0322014615728982	ENSSSCG00000020906/ENSSSCG00000025856/ENSSSCG00000040811/ENSSSCG00000010280/ENSSSCG00000014369/ENSSSCG00000011436/ENSSSCG00000003113/ENSSSCG00000010772/ENSSSCG00000039103/ENSSSCG00000015652/ENSSSCG00000004789	GHSR/TMEM106A/PYCARD/VSIR/CD14/ENSSSCG00000011436/C5AR2/ADAM8/ADIPOQ/IL10/THBS1	11
BP	GO:0043534	blood vessel endothelial cell migration	9/371	55/8340	0.000639726958240587	0.0322089324983404	ENSSSCG00000011102/ENSSSCG00000002389/ENSSSCG00000014899/ENSSSCG00000031321/ENSSSCG00000014149/ENSSSCG00000012591/ENSSSCG00000009630/ENSSSCG00000016925/ENSSSCG00000004789	NRP1/VASH1/PRCP/NR4A1/MEF2C/AMOT/EGR3/PLK2/THBS1	9
BP	GO:0032963	collagen metabolic process	6/371	25/8340	0.000641253633393434	0.0322089324983404	ENSSSCG00000011033/ENSSSCG00000006648/ENSSSCG00000009817/ENSSSCG00000007436/ENSSSCG00000017300/ENSSSCG00000038745	VIM/CTSS/P2RX7/MMP9/MRC2/SERPINF2	6
BP	GO:0035767	endothelial cell chemotaxis	4/371	10/8340	0.000653472495176203	0.0322567543739564	ENSSSCG00000011102/ENSSSCG00000031321/ENSSSCG00000009630/ENSSSCG00000004789	NRP1/NR4A1/EGR3/THBS1	4
BP	GO:0048247	lymphocyte chemotaxis	5/371	17/8340	0.000673253192173617	0.0326698964270011	ENSSSCG00000009517/ENSSSCG00000026478/ENSSSCG00000026695/ENSSSCG00000010772/ENSSSCG00000032474	GPR183/PADI2/TNFSF14/ADAM8/CXCL10	5
BP	GO:0040012	regulation of locomotion	34/371	430/8340	0.000734792706807776	0.034332841482313	ENSSSCG00000029371/ENSSSCG00000014441/ENSSSCG00000011102/ENSSSCG00000028004/ENSSSCG00000001723/ENSSSCG00000002389/ENSSSCG00000040811/ENSSSCG00000038126/ENSSSCG00000010280/ENSSSCG00000009517/ENSSSCG00000014899/ENSSSCG00000007436/ENSSSCG00000014149/ENSSSCG00000006533/ENSSSCG00000005122/ENSSSCG00000003113/ENSSSCG00000004241/ENSSSCG00000026478/ENSSSCG00000015403/ENSSSCG00000012026/ENSSSCG00000006788/…	C5AR1/CSF1R/NRP1/RIN2/PLA2G7/VASH1/PYCARD/MGAT3/VSIR/GPR183/PRCP/MMP9/MEF2C/ADAM15/TEK/C5AR2/GJA1/PADI2/HGF/ADAMTS1/ADORA3/AMOT/TNFSF14/WNT5B/ADAM8/PLK2/ADIPOQ/TNFSF18/AIRE/THBS1/DUOXA2/PECAM1/FUT7/CXCL10	34
BP	GO:0070372	regulation of ERK1 and ERK2 cascade	13/371	105/8340	0.000734907309402388	0.034332841482313	ENSSSCG00000029371/ENSSSCG00000014441/ENSSSCG00000011102/ENSSSCG00000014852/ENSSSCG00000039270/ENSSSCG00000040811/ENSSSCG00000009517/ENSSSCG00000004898/ENSSSCG00000005122/ENSSSCG00000003113/ENSSSCG00000015595/ENSSSCG00000039103/ENSSSCG00000003140	C5AR1/CSF1R/NRP1/ARRB1/TREM2/PYCARD/GPR183/TNFRSF11A/TEK/C5AR2/ATF3/ADIPOQ/FGF21	13
BP	GO:0002526	acute inflammatory response	7/371	35/8340	0.000743498488265247	0.034332841482313	ENSSSCG00000031106/ENSSSCG00000013181/ENSSSCG00000014899/ENSSSCG00000004898/ENSSSCG00000010772/ENSSSCG00000024791/ENSSSCG00000037554	PLA2G2D/SERPING1/PRCP/TNFRSF11A/ADAM8/ENSSSCG00000024791/FUT7	7
BP	GO:0050678	regulation of epithelial cell proliferation	15/371	133/8340	0.000800709993186464	0.0363878208014738	ENSSSCG00000029371/ENSSSCG00000002389/ENSSSCG00000031321/ENSSSCG00000014149/ENSSSCG00000009079/ENSSSCG00000003113/ENSSSCG00000005828/ENSSSCG00000028304/ENSSSCG00000009630/ENSSSCG00000017818/ENSSSCG00000013517/ENSSSCG00000015652/ENSSSCG00000006475/ENSSSCG00000004789/ENSSSCG00000040486	C5AR1/VASH1/NR4A1/MEF2C/INTU/C5AR2/EGFL7/ZFP36L1/EGR3/SERPINF1/UHRF1/IL10/IQGAP3/THBS1/BIRC5	15
BP	GO:0048646	anatomical structure formation involved in morphogenesis	33/371	421/8340	0.0010198117878452	0.0451698235204437	ENSSSCG00000029371/ENSSSCG00000011102/ENSSSCG00000011443/ENSSSCG00000009542/ENSSSCG00000002389/ENSSSCG00000007572/ENSSSCG00000017200/ENSSSCG00000014899/ENSSSCG00000031321/ENSSSCG00000007436/ENSSSCG00000037905/ENSSSCG00000006043/ENSSSCG00000013735/ENSSSCG00000005122/ENSSSCG00000004241/ENSSSCG00000012026/ENSSSCG00000011330/ENSSSCG00000032710/ENSSSCG00000012591/ENSSSCG00000028827/ENSSSCG00000009630/…	C5AR1/NRP1/STAB1/TNFSF13B/VASH1/LFNG/UNC13D/PRCP/NR4A1/MMP9/ITGB5/DCSTAMP/JUNB/TEK/GJA1/ADAMTS1/NBEAL2/E2F2/AMOT/PARVA/EGR3/TNFSF14/ADAM8/PLK2/TGFBI/HPSE/SERPINF1/E2F8/IL10/THBS1/TGM2/MKS1/CXCL10	33
BP	GO:2000147	positive regulation of cell motility	21/371	225/8340	0.00102551118715642	0.0451698235204437	ENSSSCG00000029371/ENSSSCG00000014441/ENSSSCG00000011102/ENSSSCG00000028004/ENSSSCG00000001723/ENSSSCG00000040811/ENSSSCG00000010280/ENSSSCG00000007436/ENSSSCG00000005122/ENSSSCG00000015403/ENSSSCG00000012026/ENSSSCG00000026695/ENSSSCG00000000759/ENSSSCG00000010772/ENSSSCG00000016925/ENSSSCG00000015487/ENSSSCG00000004789/ENSSSCG00000004676/ENSSSCG00000017277/ENSSSCG00000037554/ENSSSCG00000032474	C5AR1/CSF1R/NRP1/RIN2/PLA2G7/PYCARD/VSIR/MMP9/TEK/HGF/ADAMTS1/TNFSF14/WNT5B/ADAM8/PLK2/TNFSF18/THBS1/DUOXA2/PECAM1/FUT7/CXCL10	21
BP	GO:0050776	regulation of immune response	31/371	389/8340	0.00110643250302688	0.0473273455532584	ENSSSCG00000029371/ENSSSCG00000011198/ENSSSCG00000009542/ENSSSCG00000033512/ENSSSCG00000031106/ENSSSCG00000013181/ENSSSCG00000006418/ENSSSCG00000036521/ENSSSCG00000009002/ENSSSCG00000009817/ENSSSCG00000040811/ENSSSCG00000010280/ENSSSCG00000016957/ENSSSCG00000017200/ENSSSCG00000013418/ENSSSCG00000003524/ENSSSCG00000029073/ENSSSCG00000003410/ENSSSCG00000014369/ENSSSCG00000014349/ENSSSCG00000001422/…	C5AR1/RFTN1/TNFSF13B/C1QB/PLA2G2D/SERPING1/ENSSSCG00000006418/TNFSF13/TLR2/P2RX7/PYCARD/VSIR/CD180/UNC13D/CFD/C1QA/CACNB4/MASP2/CD14/STING1/C2/ENSSSCG00000011436/CADM1/ADAM8/ENSSSCG00000036224/IL10/ENSSSCG00000024791/ESR1/KCNN4/FUT7/ENPP3	31
BP	GO:0006672	ceramide metabolic process	8/371	48/8340	0.0011240864469513	0.0473273455532584	ENSSSCG00000017087/ENSSSCG00000000433/ENSSSCG00000009817/ENSSSCG00000038843/ENSSSCG00000035539/ENSSSCG00000005922/ENSSSCG00000021638/ENSSSCG00000037554	GM2A/B4GALNT1/P2RX7/ST3GAL2/ST8SIA4/ENSSSCG00000005922/NEU3/FUT7	8
BP	GO:0007565	female pregnancy	8/371	48/8340	0.0011240864469513	0.0473273455532584	ENSSSCG00000020906/ENSSSCG00000007436/ENSSSCG00000004369/ENSSSCG00000013735/ENSSSCG00000004241/ENSSSCG00000025777/ENSSSCG00000037554/ENSSSCG00000008813	GHSR/MMP9/PRDM1/JUNB/GJA1/ESR1/FUT7/CORIN	8
BP	GO:0042073	intraciliary transport	5/371	19/8340	0.00117538348116053	0.0480731843794657	ENSSSCG00000005655/ENSSSCG00000011589/ENSSSCG00000038486/ENSSSCG00000008020/ENSSSCG00000017143	DYNC2I2/IFT122/DYNC2I1/IFT140/CEP131	5
BP	GO:0045124	regulation of bone resorption	5/371	19/8340	0.00117538348116053	0.0480731843794657	ENSSSCG00000036618/ENSSSCG00000009817/ENSSSCG00000004898/ENSSSCG00000006043/ENSSSCG00000010772	ENSSSCG00000036618/P2RX7/TNFRSF11A/DCSTAMP/ADAM8	5
BP	GO:0050778	positive regulation of immune response	26/371	309/8340	0.00127911851023219	0.0515791027435882	ENSSSCG00000029371/ENSSSCG00000011198/ENSSSCG00000009542/ENSSSCG00000033512/ENSSSCG00000013181/ENSSSCG00000006418/ENSSSCG00000036521/ENSSSCG00000009002/ENSSSCG00000009817/ENSSSCG00000040811/ENSSSCG00000016957/ENSSSCG00000013418/ENSSSCG00000003524/ENSSSCG00000029073/ENSSSCG00000003410/ENSSSCG00000014369/ENSSSCG00000014349/ENSSSCG00000001422/ENSSSCG00000011436/ENSSSCG00000031831/ENSSSCG00000010772/…	C5AR1/RFTN1/TNFSF13B/C1QB/SERPING1/ENSSSCG00000006418/TNFSF13/TLR2/P2RX7/PYCARD/CD180/CFD/C1QA/CACNB4/MASP2/CD14/STING1/C2/ENSSSCG00000011436/CADM1/ADAM8/ENSSSCG00000036224/IL10/ENSSSCG00000024791/ESR1/KCNN4	26
BP	GO:0050900	leukocyte migration	16/371	154/8340	0.00132180307411176	0.0523477062101037	ENSSSCG00000029371/ENSSSCG00000001723/ENSSSCG00000040811/ENSSSCG00000009517/ENSSSCG00000007436/ENSSSCG00000003113/ENSSSCG00000026478/ENSSSCG00000027849/ENSSSCG00000026695/ENSSSCG00000010772/ENSSSCG00000015487/ENSSSCG00000000257/ENSSSCG00000025294/ENSSSCG00000017277/ENSSSCG00000037554/ENSSSCG00000032474	C5AR1/PLA2G7/PYCARD/GPR183/MMP9/C5AR2/PADI2/CNR2/TNFSF14/ADAM8/TNFSF18/ITGB7/AIRE/PECAM1/FUT7/CXCL10	16
BP	GO:0002252	immune effector process	28/371	343/8340	0.00133474766096318	0.0523477062101037	ENSSSCG00000033512/ENSSSCG00000013181/ENSSSCG00000007572/ENSSSCG00000036521/ENSSSCG00000009002/ENSSSCG00000009817/ENSSSCG00000040811/ENSSSCG00000009517/ENSSSCG00000006374/ENSSSCG00000016957/ENSSSCG00000017200/ENSSSCG00000013418/ENSSSCG00000003524/ENSSSCG00000003410/ENSSSCG00000014349/ENSSSCG00000001422/ENSSSCG00000011436/ENSSSCG00000031831/ENSSSCG00000032612/ENSSSCG00000024867/ENSSSCG00000015487/…	C1QB/SERPING1/LFNG/TNFSF13/TLR2/P2RX7/PYCARD/GPR183/CD244/CD180/UNC13D/CFD/C1QA/MASP2/STING1/C2/ENSSSCG00000011436/CADM1/MILR1/ISG20/TNFSF18/ENSSSCG00000036224/AIRE/IL10/ENSSSCG00000024791/FUT7/CXCL10/ENPP3	28
BP	GO:0051272	positive regulation of cellular component movement	21/371	230/8340	0.0013556921915969	0.0524506316829989	ENSSSCG00000029371/ENSSSCG00000014441/ENSSSCG00000011102/ENSSSCG00000028004/ENSSSCG00000001723/ENSSSCG00000040811/ENSSSCG00000010280/ENSSSCG00000007436/ENSSSCG00000005122/ENSSSCG00000015403/ENSSSCG00000012026/ENSSSCG00000026695/ENSSSCG00000000759/ENSSSCG00000010772/ENSSSCG00000016925/ENSSSCG00000015487/ENSSSCG00000004789/ENSSSCG00000004676/ENSSSCG00000017277/ENSSSCG00000037554/ENSSSCG00000032474	C5AR1/CSF1R/NRP1/RIN2/PLA2G7/PYCARD/VSIR/MMP9/TEK/HGF/ADAMTS1/TNFSF14/WNT5B/ADAM8/PLK2/TNFSF18/THBS1/DUOXA2/PECAM1/FUT7/CXCL10	21
BP	GO:0002455	humoral immune response mediated by circulating immunoglobulin	4/371	12/8340	0.00143472735919561	0.0526618516586798	ENSSSCG00000033512/ENSSSCG00000003524/ENSSSCG00000001422/ENSSSCG00000036224	C1QB/C1QA/C2/ENSSSCG00000036224	4
BP	GO:0002577	regulation of antigen processing and presentation	4/371	12/8340	0.00143472735919561	0.0526618516586798	ENSSSCG00000039270/ENSSSCG00000040811/ENSSSCG00000001472/ENSSSCG00000004789	TREM2/PYCARD/SLA-DOA/THBS1	4
BP	GO:0060445	branching involved in salivary gland morphogenesis	4/371	12/8340	0.00143472735919561	0.0526618516586798	ENSSSCG00000011102/ENSSSCG00000000896/ENSSSCG00000015403/ENSSSCG00000023522	NRP1/NTN4/HGF/TGM2	4
BP	GO:0072010	glomerular epithelium development	4/371	12/8340	0.00143472735919561	0.0526618516586798	ENSSSCG00000004587/ENSSSCG00000011377/ENSSSCG00000039103/ENSSSCG00000017277	MYO1E/LAMB2/ADIPOQ/PECAM1	4
BP	GO:0002573	myeloid leukocyte differentiation	13/371	113/8340	0.00146661911925799	0.0531510194738687	ENSSSCG00000014441/ENSSSCG00000039270/ENSSSCG00000002866/ENSSSCG00000038706/ENSSSCG00000009517/ENSSSCG00000004898/ENSSSCG00000006043/ENSSSCG00000013735/ENSSSCG00000023527/ENSSSCG00000038701/ENSSSCG00000028304/ENSSSCG00000039103/ENSSSCG00000001252	CSF1R/TREM2/CEBPA/C1QC/GPR183/TNFRSF11A/DCSTAMP/JUNB/NRROS/EFNA2/ZFP36L1/ADIPOQ/UBD	13
BP	GO:0006687	glycosphingolipid metabolic process	5/371	20/8340	0.001510666838912	0.0540629894975633	ENSSSCG00000017087/ENSSSCG00000000433/ENSSSCG00000038843/ENSSSCG00000035539/ENSSSCG00000021638	GM2A/B4GALNT1/ST3GAL2/ST8SIA4/NEU3	5
BP	GO:0006665	sphingolipid metabolic process	9/371	63/8340	0.00174114800510482	0.0615420585014211	ENSSSCG00000017087/ENSSSCG00000000433/ENSSSCG00000009817/ENSSSCG00000038843/ENSSSCG00000035539/ENSSSCG00000005922/ENSSSCG00000008973/ENSSSCG00000021638/ENSSSCG00000037554	GM2A/B4GALNT1/P2RX7/ST3GAL2/ST8SIA4/ENSSSCG00000005922/NAAA/NEU3/FUT7	9
BP	GO:0002253	activation of immune response	20/371	220/8340	0.00184569297248548	0.0626866047000188	ENSSSCG00000029371/ENSSSCG00000011198/ENSSSCG00000033512/ENSSSCG00000013181/ENSSSCG00000006418/ENSSSCG00000009002/ENSSSCG00000040811/ENSSSCG00000016957/ENSSSCG00000013418/ENSSSCG00000003524/ENSSSCG00000029073/ENSSSCG00000003410/ENSSSCG00000014369/ENSSSCG00000014349/ENSSSCG00000001422/ENSSSCG00000011436/ENSSSCG00000036224/ENSSSCG00000024791/ENSSSCG00000025777/ENSSSCG00000003069	C5AR1/RFTN1/C1QB/SERPING1/ENSSSCG00000006418/TLR2/PYCARD/CD180/CFD/C1QA/CACNB4/MASP2/CD14/STING1/C2/ENSSSCG00000011436/ENSSSCG00000036224/ENSSSCG00000024791/ESR1/KCNN4	20
BP	GO:0030335	positive regulation of cell migration	20/371	220/8340	0.00184569297248548	0.0626866047000188	ENSSSCG00000029371/ENSSSCG00000014441/ENSSSCG00000011102/ENSSSCG00000028004/ENSSSCG00000001723/ENSSSCG00000040811/ENSSSCG00000010280/ENSSSCG00000007436/ENSSSCG00000005122/ENSSSCG00000015403/ENSSSCG00000012026/ENSSSCG00000026695/ENSSSCG00000000759/ENSSSCG00000010772/ENSSSCG00000016925/ENSSSCG00000015487/ENSSSCG00000004789/ENSSSCG00000017277/ENSSSCG00000037554/ENSSSCG00000032474	C5AR1/CSF1R/NRP1/RIN2/PLA2G7/PYCARD/VSIR/MMP9/TEK/HGF/ADAMTS1/TNFSF14/WNT5B/ADAM8/PLK2/TNFSF18/THBS1/PECAM1/FUT7/CXCL10	20
BP	GO:0032640	tumor necrosis factor production	10/371	76/8340	0.00186111121184129	0.0626866047000188	ENSSSCG00000020906/ENSSSCG00000025856/ENSSSCG00000040811/ENSSSCG00000010280/ENSSSCG00000014369/ENSSSCG00000011436/ENSSSCG00000003113/ENSSSCG00000039103/ENSSSCG00000015652/ENSSSCG00000004789	GHSR/TMEM106A/PYCARD/VSIR/CD14/ENSSSCG00000011436/C5AR2/ADIPOQ/IL10/THBS1	10
BP	GO:0032680	regulation of tumor necrosis factor production	10/371	76/8340	0.00186111121184129	0.0626866047000188	ENSSSCG00000020906/ENSSSCG00000025856/ENSSSCG00000040811/ENSSSCG00000010280/ENSSSCG00000014369/ENSSSCG00000011436/ENSSSCG00000003113/ENSSSCG00000039103/ENSSSCG00000015652/ENSSSCG00000004789	GHSR/TMEM106A/PYCARD/VSIR/CD14/ENSSSCG00000011436/C5AR2/ADIPOQ/IL10/THBS1	10
BP	GO:0046850	regulation of bone remodeling	5/371	21/8340	0.00191133448127307	0.0629309192821962	ENSSSCG00000036618/ENSSSCG00000009817/ENSSSCG00000004898/ENSSSCG00000006043/ENSSSCG00000010772	ENSSSCG00000036618/P2RX7/TNFRSF11A/DCSTAMP/ADAM8	5
BP	GO:0002687	positive regulation of leukocyte migration	8/371	52/8340	0.00192021663805915	0.0629309192821962	ENSSSCG00000029371/ENSSSCG00000001723/ENSSSCG00000040811/ENSSSCG00000026695/ENSSSCG00000010772/ENSSSCG00000015487/ENSSSCG00000037554/ENSSSCG00000032474	C5AR1/PLA2G7/PYCARD/TNFSF14/ADAM8/TNFSF18/FUT7/CXCL10	8
BP	GO:0001819	positive regulation of cytokine production	21/371	237/8340	0.00196814242323675	0.0629309192821962	ENSSSCG00000029371/ENSSSCG00000028711/ENSSSCG00000025856/ENSSSCG00000009002/ENSSSCG00000009817/ENSSSCG00000040811/ENSSSCG00000006374/ENSSSCG00000014369/ENSSSCG00000014349/ENSSSCG00000011436/ENSSSCG00000015403/ENSSSCG00000021933/ENSSSCG00000031831/ENSSSCG00000040631/ENSSSCG00000038745/ENSSSCG00000010772/ENSSSCG00000039103/ENSSSCG00000009237/ENSSSCG00000025294/ENSSSCG00000015652/ENSSSCG00000004789	C5AR1/CASP1/TMEM106A/TLR2/P2RX7/PYCARD/CD244/CD14/STING1/ENSSSCG00000011436/HGF/CLEC5A/CADM1/LPL/SERPINF2/ADAM8/ADIPOQ/HPSE/AIRE/IL10/THBS1	21
BP	GO:0001892	embryonic placenta development	7/371	41/8340	0.00197601988406613	0.0629309192821962	ENSSSCG00000002389/ENSSSCG00000002866/ENSSSCG00000004369/ENSSSCG00000013735/ENSSSCG00000028304/ENSSSCG00000013352/ENSSSCG00000015652	VASH1/CEBPA/PRDM1/JUNB/ZFP36L1/E2F8/IL10	7
BP	GO:0009311	oligosaccharide metabolic process	4/371	13/8340	0.00200024926813826	0.0629309192821962	ENSSSCG00000017087/ENSSSCG00000038843/ENSSSCG00000035539/ENSSSCG00000021638	GM2A/ST3GAL2/ST8SIA4/NEU3	4
BP	GO:0014002	astrocyte development	4/371	13/8340	0.00200024926813826	0.0629309192821962	ENSSSCG00000029371/ENSSSCG00000011033/ENSSSCG00000003524/ENSSSCG00000011377	C5AR1/VIM/C1QA/LAMB2	4
BP	GO:0002685	regulation of leukocyte migration	11/371	90/8340	0.00205526602635887	0.0639589851463637	ENSSSCG00000029371/ENSSSCG00000001723/ENSSSCG00000040811/ENSSSCG00000003113/ENSSSCG00000026478/ENSSSCG00000026695/ENSSSCG00000010772/ENSSSCG00000015487/ENSSSCG00000025294/ENSSSCG00000037554/ENSSSCG00000032474	C5AR1/PLA2G7/PYCARD/C5AR2/PADI2/TNFSF14/ADAM8/TNFSF18/AIRE/FUT7/CXCL10	11
BP	GO:0002521	leukocyte differentiation	23/371	271/8340	0.00215171846032881	0.0662405371174342	ENSSSCG00000014441/ENSSSCG00000009542/ENSSSCG00000031106/ENSSSCG00000007572/ENSSSCG00000039270/ENSSSCG00000002866/ENSSSCG00000010280/ENSSSCG00000038706/ENSSSCG00000009517/ENSSSCG00000004898/ENSSSCG00000004369/ENSSSCG00000006043/ENSSSCG00000013735/ENSSSCG00000023527/ENSSSCG00000038701/ENSSSCG00000028304/ENSSSCG00000009630/ENSSSCG00000010772/ENSSSCG00000039103/ENSSSCG00000025294/ENSSSCG00000015652/…	CSF1R/TNFSF13B/PLA2G2D/LFNG/TREM2/CEBPA/VSIR/C1QC/GPR183/TNFRSF11A/PRDM1/DCSTAMP/JUNB/NRROS/EFNA2/ZFP36L1/EGR3/ADAM8/ADIPOQ/AIRE/IL10/UBD/FUT7	23
BP	GO:0043542	endothelial cell migration	11/371	91/8340	0.00224712505124029	0.0684416917202228	ENSSSCG00000011102/ENSSSCG00000028004/ENSSSCG00000002389/ENSSSCG00000014899/ENSSSCG00000031321/ENSSSCG00000014149/ENSSSCG00000005122/ENSSSCG00000012591/ENSSSCG00000009630/ENSSSCG00000016925/ENSSSCG00000004789	NRP1/RIN2/VASH1/PRCP/NR4A1/MEF2C/TEK/AMOT/EGR3/PLK2/THBS1	11
BP	GO:0034612	response to tumor necrosis factor	11/371	92/8340	0.00245326362112806	0.0716552134132526	ENSSSCG00000028711/ENSSSCG00000009542/ENSSSCG00000002866/ENSSSCG00000040811/ENSSSCG00000004898/ENSSSCG00000006043/ENSSSCG00000028304/ENSSSCG00000039103/ENSSSCG00000015487/ENSSSCG00000001252/ENSSSCG00000012944	CASP1/TNFSF13B/CEBPA/PYCARD/TNFRSF11A/DCSTAMP/ZFP36L1/ADIPOQ/TNFSF18/UBD/PELI3	11
BP	GO:2000401	regulation of lymphocyte migration	6/371	32/8340	0.00252196712823116	0.0716552134132526	ENSSSCG00000040811/ENSSSCG00000026478/ENSSSCG00000026695/ENSSSCG00000010772/ENSSSCG00000025294/ENSSSCG00000032474	PYCARD/PADI2/TNFSF14/ADAM8/AIRE/CXCL10	6
BP	GO:0040017	positive regulation of locomotion	21/371	242/8340	0.00253744983526478	0.0716552134132526	ENSSSCG00000029371/ENSSSCG00000014441/ENSSSCG00000011102/ENSSSCG00000028004/ENSSSCG00000001723/ENSSSCG00000040811/ENSSSCG00000010280/ENSSSCG00000007436/ENSSSCG00000005122/ENSSSCG00000015403/ENSSSCG00000012026/ENSSSCG00000026695/ENSSSCG00000000759/ENSSSCG00000010772/ENSSSCG00000016925/ENSSSCG00000015487/ENSSSCG00000004789/ENSSSCG00000004676/ENSSSCG00000017277/ENSSSCG00000037554/ENSSSCG00000032474	C5AR1/CSF1R/NRP1/RIN2/PLA2G7/PYCARD/VSIR/MMP9/TEK/HGF/ADAMTS1/TNFSF14/WNT5B/ADAM8/PLK2/TNFSF18/THBS1/DUOXA2/PECAM1/FUT7/CXCL10	21
BP	GO:0001816	cytokine production	28/371	359/8340	0.00261370812759478	0.0716552134132526	ENSSSCG00000029371/ENSSSCG00000028711/ENSSSCG00000014852/ENSSSCG00000020906/ENSSSCG00000025856/ENSSSCG00000009002/ENSSSCG00000032381/ENSSSCG00000009817/ENSSSCG00000040811/ENSSSCG00000010280/ENSSSCG00000006374/ENSSSCG00000014369/ENSSSCG00000014349/ENSSSCG00000023527/ENSSSCG00000022361/ENSSSCG00000011436/ENSSSCG00000003113/ENSSSCG00000015403/ENSSSCG00000021933/ENSSSCG00000031831/ENSSSCG00000040631/…	C5AR1/CASP1/ARRB1/GHSR/TMEM106A/TLR2/LITAF/P2RX7/PYCARD/VSIR/CD244/CD14/STING1/NRROS/BANK1/ENSSSCG00000011436/C5AR2/HGF/CLEC5A/CADM1/LPL/SERPINF2/ADAM8/ADIPOQ/HPSE/AIRE/IL10/THBS1	28
BP	GO:0033209	tumor necrosis factor-mediated signaling pathway	7/371	43/8340	0.00262429764850195	0.0716552134132526	ENSSSCG00000028711/ENSSSCG00000009542/ENSSSCG00000040811/ENSSSCG00000004898/ENSSSCG00000039103/ENSSSCG00000015487/ENSSSCG00000012944	CASP1/TNFSF13B/PYCARD/TNFRSF11A/ADIPOQ/TNFSF18/PELI3	7
BP	GO:0007155	cell adhesion	33/371	446/8340	0.00263699220270634	0.0716552134132526	ENSSSCG00000011102/ENSSSCG00000010278/ENSSSCG00000011443/ENSSSCG00000009542/ENSSSCG00000031106/ENSSSCG00000028004/ENSSSCG00000040061/ENSSSCG00000040811/ENSSSCG00000010280/ENSSSCG00000012112/ENSSSCG00000017200/ENSSSCG00000009626/ENSSSCG00000037905/ENSSSCG00000034360/ENSSSCG00000006533/ENSSSCG00000005122/ENSSSCG00000010133/ENSSSCG00000028304/ENSSSCG00000028827/ENSSSCG00000009630/ENSSSCG00000026695/…	NRP1/CDH23/STAB1/TNFSF13B/PLA2G2D/RIN2/NINJ1/PYCARD/VSIR/ARHGAP6/UNC13D/SORBS3/ITGB5/CELSR2/ADAM15/TEK/ARVCF/ZFP36L1/PARVA/EGR3/TNFSF14/ADAM8/TGFBI/CERCAM/ADIPOQ/TNFSF18/ITGB7/HPSE/IL10/THBS1/PECAM1/TGM2/FUT7	33
BP	GO:0007431	salivary gland development	4/371	14/8340	0.00270302586399975	0.0716552134132526	ENSSSCG00000011102/ENSSSCG00000000896/ENSSSCG00000015403/ENSSSCG00000023522	NRP1/NTN4/HGF/TGM2	4
BP	GO:0007435	salivary gland morphogenesis	4/371	14/8340	0.00270302586399975	0.0716552134132526	ENSSSCG00000011102/ENSSSCG00000000896/ENSSSCG00000015403/ENSSSCG00000023522	NRP1/NTN4/HGF/TGM2	4
BP	GO:0045780	positive regulation of bone resorption	4/371	14/8340	0.00270302586399975	0.0716552134132526	ENSSSCG00000036618/ENSSSCG00000004898/ENSSSCG00000006043/ENSSSCG00000010772	ENSSSCG00000036618/TNFRSF11A/DCSTAMP/ADAM8	4
BP	GO:0046852	positive regulation of bone remodeling	4/371	14/8340	0.00270302586399975	0.0716552134132526	ENSSSCG00000036618/ENSSSCG00000004898/ENSSSCG00000006043/ENSSSCG00000010772	ENSSSCG00000036618/TNFRSF11A/DCSTAMP/ADAM8	4
BP	GO:0071715	icosanoid transport	4/371	14/8340	0.00270302586399975	0.0716552134132526	ENSSSCG00000031106/ENSSSCG00000009817/ENSSSCG00000004898/ENSSSCG00000002263	PLA2G2D/P2RX7/TNFRSF11A/SLCO3A1	4
BP	GO:1900120	regulation of receptor binding	4/371	14/8340	0.00270302586399975	0.0716552134132526	ENSSSCG00000007436/ENSSSCG00000006533/ENSSSCG00000039103/ENSSSCG00000015652	MMP9/ADAM15/ADIPOQ/IL10	4
BP	GO:1901571	fatty acid derivative transport	4/371	14/8340	0.00270302586399975	0.0716552134132526	ENSSSCG00000031106/ENSSSCG00000009817/ENSSSCG00000004898/ENSSSCG00000002263	PLA2G2D/P2RX7/TNFRSF11A/SLCO3A1	4
BP	GO:2000108	positive regulation of leukocyte apoptotic process	4/371	14/8340	0.00270302586399975	0.0716552134132526	ENSSSCG00000009817/ENSSSCG00000010772/ENSSSCG00000015652/ENSSSCG00000007007	P2RX7/ADAM8/IL10/IDO1	4
BP	GO:0071356	cellular response to tumor necrosis factor	10/371	80/8340	0.00274305009928492	0.0720147676264106	ENSSSCG00000028711/ENSSSCG00000009542/ENSSSCG00000002866/ENSSSCG00000040811/ENSSSCG00000004898/ENSSSCG00000006043/ENSSSCG00000028304/ENSSSCG00000039103/ENSSSCG00000015487/ENSSSCG00000012944	CASP1/TNFSF13B/CEBPA/PYCARD/TNFRSF11A/DCSTAMP/ZFP36L1/ADIPOQ/TNFSF18/PELI3	10
BP	GO:0044706	multi-multicellular organism process	8/371	55/8340	0.00276689641596408	0.0720147676264106	ENSSSCG00000020906/ENSSSCG00000007436/ENSSSCG00000004369/ENSSSCG00000013735/ENSSSCG00000004241/ENSSSCG00000025777/ENSSSCG00000037554/ENSSSCG00000008813	GHSR/MMP9/PRDM1/JUNB/GJA1/ESR1/FUT7/CORIN	8
BP	GO:0022610	biological adhesion	33/371	448/8340	0.00283105211245299	0.0730207405220984	ENSSSCG00000011102/ENSSSCG00000010278/ENSSSCG00000011443/ENSSSCG00000009542/ENSSSCG00000031106/ENSSSCG00000028004/ENSSSCG00000040061/ENSSSCG00000040811/ENSSSCG00000010280/ENSSSCG00000012112/ENSSSCG00000017200/ENSSSCG00000009626/ENSSSCG00000037905/ENSSSCG00000034360/ENSSSCG00000006533/ENSSSCG00000005122/ENSSSCG00000010133/ENSSSCG00000028304/ENSSSCG00000028827/ENSSSCG00000009630/ENSSSCG00000026695/…	NRP1/CDH23/STAB1/TNFSF13B/PLA2G2D/RIN2/NINJ1/PYCARD/VSIR/ARHGAP6/UNC13D/SORBS3/ITGB5/CELSR2/ADAM15/TEK/ARVCF/ZFP36L1/PARVA/EGR3/TNFSF14/ADAM8/TGFBI/CERCAM/ADIPOQ/TNFSF18/ITGB7/HPSE/IL10/THBS1/PECAM1/TGM2/FUT7	33
BP	GO:0048661	positive regulation of smooth muscle cell proliferation	5/371	23/8340	0.00293737040496958	0.0741451853740627	ENSSSCG00000007436/ENSSSCG00000004241/ENSSSCG00000012026/ENSSSCG00000038745/ENSSSCG00000004789	MMP9/GJA1/ADAMTS1/SERPINF2/THBS1	5
BP	GO:2000404	regulation of T cell migration	5/371	23/8340	0.00293737040496958	0.0741451853740627	ENSSSCG00000040811/ENSSSCG00000026695/ENSSSCG00000010772/ENSSSCG00000025294/ENSSSCG00000032474	PYCARD/TNFSF14/ADAM8/AIRE/CXCL10	5
BP	GO:0042742	defense response to bacterium	9/371	68/8340	0.00298292827208923	0.0741451853740627	ENSSSCG00000029371/ENSSSCG00000011443/ENSSSCG00000009002/ENSSSCG00000009817/ENSSSCG00000040811/ENSSSCG00000036224/ENSSSCG00000015652/ENSSSCG00000034542/ENSSSCG00000039569	C5AR1/STAB1/TLR2/P2RX7/PYCARD/ENSSSCG00000036224/IL10/LYG2/ENSSSCG00000039569	9
BP	GO:0032637	interleukin-8 production	7/371	44/8340	0.00300413604729	0.0741451853740627	ENSSSCG00000014852/ENSSSCG00000009002/ENSSSCG00000040811/ENSSSCG00000006374/ENSSSCG00000014369/ENSSSCG00000003113/ENSSSCG00000039103	ARRB1/TLR2/PYCARD/CD244/CD14/C5AR2/ADIPOQ	7
BP	GO:0032677	regulation of interleukin-8 production	7/371	44/8340	0.00300413604729	0.0741451853740627	ENSSSCG00000014852/ENSSSCG00000009002/ENSSSCG00000040811/ENSSSCG00000006374/ENSSSCG00000014369/ENSSSCG00000003113/ENSSSCG00000039103	ARRB1/TLR2/PYCARD/CD244/CD14/C5AR2/ADIPOQ	7
BP	GO:0033002	muscle cell proliferation	8/371	56/8340	0.00310589131526172	0.0760014259452504	ENSSSCG00000007436/ENSSSCG00000014149/ENSSSCG00000004241/ENSSSCG00000012026/ENSSSCG00000038745/ENSSSCG00000039103/ENSSSCG00000015652/ENSSSCG00000004789	MMP9/MEF2C/GJA1/ADAMTS1/SERPINF2/ADIPOQ/IL10/THBS1	8
BP	GO:0048732	gland development	14/371	138/8340	0.00324151495860175	0.0786479434447187	ENSSSCG00000011102/ENSSSCG00000002866/ENSSSCG00000004678/ENSSSCG00000004898/ENSSSCG00000029073/ENSSSCG00000000896/ENSSSCG00000015403/ENSSSCG00000017818/ENSSSCG00000025294/ENSSSCG00000013352/ENSSSCG00000025777/ENSSSCG00000006475/ENSSSCG00000004588/ENSSSCG00000023522	NRP1/CEBPA/DUOX2/TNFRSF11A/CACNB4/NTN4/HGF/SERPINF1/AIRE/E2F8/ESR1/IQGAP3/CCNB2/TGM2	14
BP	GO:0001894	tissue homeostasis	11/371	96/8340	0.00343622183803319	0.0803633704478508	ENSSSCG00000036618/ENSSSCG00000010278/ENSSSCG00000008051/ENSSSCG00000009817/ENSSSCG00000004898/ENSSSCG00000006043/ENSSSCG00000011436/ENSSSCG00000010772/ENSSSCG00000022099/ENSSSCG00000029843/ENSSSCG00000017635	ENSSSCG00000036618/CDH23/ABCA3/P2RX7/TNFRSF11A/DCSTAMP/ENSSSCG00000011436/ADAM8/TP53INP2/NPHP4/MKS1	11
BP	GO:0001655	urogenital system development	12/371	110/8340	0.00345107183180619	0.0803633704478508	ENSSSCG00000011102/ENSSSCG00000004587/ENSSSCG00000007436/ENSSSCG00000004369/ENSSSCG00000023243/ENSSSCG00000011377/ENSSSCG00000012026/ENSSSCG00000039103/ENSSSCG00000017818/ENSSSCG00000015581/ENSSSCG00000025777/ENSSSCG00000017277	NRP1/MYO1E/MMP9/PRDM1/NFIA/LAMB2/ADAMTS1/ADIPOQ/SERPINF1/CENPF/ESR1/PECAM1	12
BP	GO:0044344	cellular response to fibroblast growth factor stimulus	6/371	34/8340	0.0034728627577106	0.0803633704478508	ENSSSCG00000031321/ENSSSCG00000028304/ENSSSCG00000009630/ENSSSCG00000003140/ENSSSCG00000004789/ENSSSCG00000001624	NR4A1/ZFP36L1/EGR3/FGF21/THBS1/FRS3	6
BP	GO:0071774	response to fibroblast growth factor	6/371	34/8340	0.0034728627577106	0.0803633704478508	ENSSSCG00000031321/ENSSSCG00000028304/ENSSSCG00000009630/ENSSSCG00000003140/ENSSSCG00000004789/ENSSSCG00000001624	NR4A1/ZFP36L1/EGR3/FGF21/THBS1/FRS3	6
BP	GO:0035272	exocrine system development	4/371	15/8340	0.00355804284225475	0.0803633704478508	ENSSSCG00000011102/ENSSSCG00000000896/ENSSSCG00000015403/ENSSSCG00000023522	NRP1/NTN4/HGF/TGM2	4
BP	GO:0070252	actin-mediated cell contraction	4/371	15/8340	0.00355804284225475	0.0803633704478508	ENSSSCG00000029323/ENSSSCG00000002440/ENSSSCG00000028827/ENSSSCG00000015720	KCNE3/CCDC88C/PARVA/BIN1	4
BP	GO:2000406	positive regulation of T cell migration	4/371	15/8340	0.00355804284225475	0.0803633704478508	ENSSSCG00000040811/ENSSSCG00000026695/ENSSSCG00000010772/ENSSSCG00000032474	PYCARD/TNFSF14/ADAM8/CXCL10	4
BP	GO:0006576	cellular biogenic amine metabolic process	5/371	24/8340	0.0035771809890879	0.0803633704478508	ENSSSCG00000025686/ENSSSCG00000035195/ENSSSCG00000003619/ENSSSCG00000008973/ENSSSCG00000007007	KMO/HNMT/AZIN2/NAAA/IDO1	5
BP	GO:0048002	antigen processing and presentation of peptide antigen	5/371	24/8340	0.0035771809890879	0.0803633704478508	ENSSSCG00000001470/ENSSSCG00000039270/ENSSSCG00000006648/ENSSSCG00000040811/ENSSSCG00000001472	SLA-DMA/TREM2/CTSS/PYCARD/SLA-DOA	5
BP	GO:0002237	response to molecule of bacterial origin	13/371	125/8340	0.00362098316024197	0.0803633704478508	ENSSSCG00000029371/ENSSSCG00000028711/ENSSSCG00000011033/ENSSSCG00000009002/ENSSSCG00000032381/ENSSSCG00000009817/ENSSSCG00000040811/ENSSSCG00000016957/ENSSSCG00000004898/ENSSSCG00000014369/ENSSSCG00000011436/ENSSSCG00000015652/ENSSSCG00000032474	C5AR1/CASP1/VIM/TLR2/LITAF/P2RX7/PYCARD/CD180/TNFRSF11A/CD14/ENSSSCG00000011436/IL10/CXCL10	13
BP	GO:0043405	regulation of MAP kinase activity	13/371	125/8340	0.00362098316024197	0.0803633704478508	ENSSSCG00000001572/ENSSSCG00000009817/ENSSSCG00000004898/ENSSSCG00000037241/ENSSSCG00000036824/ENSSSCG00000014039/ENSSSCG00000015403/ENSSSCG00000022689/ENSSSCG00000015839/ENSSSCG00000010772/ENSSSCG00000039103/ENSSSCG00000006475/ENSSSCG00000004789	FGD2/P2RX7/TNFRSF11A/RGS2/AVPI1/RGS14/HGF/GADD45B/NRG1/ADAM8/ADIPOQ/IQGAP3/THBS1	13
BP	GO:0002694	regulation of leukocyte activation	21/371	250/8340	0.00373499150583662	0.0822560052400789	ENSSSCG00000009542/ENSSSCG00000031106/ENSSSCG00000039270/ENSSSCG00000036521/ENSSSCG00000002866/ENSSSCG00000040811/ENSSSCG00000010280/ENSSSCG00000009517/ENSSSCG00000017200/ENSSSCG00000004369/ENSSSCG00000022361/ENSSSCG00000011436/ENSSSCG00000028304/ENSSSCG00000032612/ENSSSCG00000009630/ENSSSCG00000026695/ENSSSCG00000010772/ENSSSCG00000036224/ENSSSCG00000015652/ENSSSCG00000004789/ENSSSCG00000025992	TNFSF13B/PLA2G2D/TREM2/TNFSF13/CEBPA/PYCARD/VSIR/GPR183/UNC13D/PRDM1/BANK1/ENSSSCG00000011436/ZFP36L1/MILR1/EGR3/TNFSF14/ADAM8/ENSSSCG00000036224/IL10/THBS1/ENPP3	21
BP	GO:0007169	transmembrane receptor protein tyrosine kinase signaling pathway	19/371	219/8340	0.00400997267293288	0.0876377997145561	ENSSSCG00000014441/ENSSSCG00000011102/ENSSSCG00000031262/ENSSSCG00000004587/ENSSSCG00000020906/ENSSSCG00000007436/ENSSSCG00000002332/ENSSSCG00000005122/ENSSSCG00000038701/ENSSSCG00000015403/ENSSSCG00000015839/ENSSSCG00000027198/ENSSSCG00000039103/ENSSSCG00000021638/ENSSSCG00000003140/ENSSSCG00000004789/ENSSSCG00000037554/ENSSSCG00000002478/ENSSSCG00000001624	CSF1R/NRP1/TXNIP/MYO1E/GHSR/MMP9/SIPA1L1/TEK/EFNA2/HGF/NRG1/PDK2/ADIPOQ/NEU3/FGF21/THBS1/FUT7/SERPINA12/FRS3	19
BP	GO:0001934	positive regulation of protein phosphorylation	29/371	389/8340	0.00424465861659731	0.0920640728736219	ENSSSCG00000029371/ENSSSCG00000014441/ENSSSCG00000011102/ENSSSCG00000014852/ENSSSCG00000001572/ENSSSCG00000025856/ENSSSCG00000039270/ENSSSCG00000009817/ENSSSCG00000040811/ENSSSCG00000009517/ENSSSCG00000004898/ENSSSCG00000007436/ENSSSCG00000009626/ENSSSCG00000036824/ENSSSCG00000005122/ENSSSCG00000022361/ENSSSCG00000003113/ENSSSCG00000007151/ENSSSCG00000015403/ENSSSCG00000022689/ENSSSCG00000015839/…	C5AR1/CSF1R/NRP1/ARRB1/FGD2/TMEM106A/TREM2/P2RX7/PYCARD/GPR183/TNFRSF11A/MMP9/SORBS3/AVPI1/TEK/BANK1/C5AR2/CDC25B/HGF/GADD45B/NRG1/ADAM8/ADIPOQ/SLCO3A1/TNFSF18/FGF21/IQGAP3/THBS1/PECAM1	29
BP	GO:0001890	placenta development	9/371	72/8340	0.00440918218147396	0.094913448011729	ENSSSCG00000020906/ENSSSCG00000002389/ENSSSCG00000002866/ENSSSCG00000004369/ENSSSCG00000013735/ENSSSCG00000028304/ENSSSCG00000013352/ENSSSCG00000015652/ENSSSCG00000010703	GHSR/VASH1/CEBPA/PRDM1/JUNB/ZFP36L1/E2F8/IL10/HTRA1	9
BP	GO:0001817	regulation of cytokine production	27/371	356/8340	0.00454517829678437	0.0971107870424899	ENSSSCG00000029371/ENSSSCG00000028711/ENSSSCG00000014852/ENSSSCG00000020906/ENSSSCG00000025856/ENSSSCG00000009002/ENSSSCG00000032381/ENSSSCG00000009817/ENSSSCG00000040811/ENSSSCG00000010280/ENSSSCG00000006374/ENSSSCG00000014369/ENSSSCG00000014349/ENSSSCG00000022361/ENSSSCG00000011436/ENSSSCG00000003113/ENSSSCG00000015403/ENSSSCG00000021933/ENSSSCG00000031831/ENSSSCG00000040631/ENSSSCG00000038745/…	C5AR1/CASP1/ARRB1/GHSR/TMEM106A/TLR2/LITAF/P2RX7/PYCARD/VSIR/CD244/CD14/STING1/BANK1/ENSSSCG00000011436/C5AR2/HGF/CLEC5A/CADM1/LPL/SERPINF2/ADAM8/ADIPOQ/HPSE/AIRE/IL10/THBS1	27
BP	GO:0042116	macrophage activation	6/371	36/8340	0.00466741646504202	0.097416610340038	ENSSSCG00000029371/ENSSSCG00000025856/ENSSSCG00000039270/ENSSSCG00000002866/ENSSSCG00000003524/ENSSSCG00000004789	C5AR1/TMEM106A/TREM2/CEBPA/C1QA/THBS1	6
BP	GO:1905330	regulation of morphogenesis of an epithelium	6/371	36/8340	0.00466741646504202	0.097416610340038	ENSSSCG00000000896/ENSSSCG00000004241/ENSSSCG00000015403/ENSSSCG00000025777/ENSSSCG00000017635/ENSSSCG00000032474	NTN4/GJA1/HGF/ESR1/MKS1/CXCL10	6
BP	GO:0050808	synapse organization	11/371	100/8340	0.00471250226652678	0.097416610340038	ENSSSCG00000029371/ENSSSCG00000011102/ENSSSCG00000033512/ENSSSCG00000020906/ENSSSCG00000038706/ENSSSCG00000003524/ENSSSCG00000029073/ENSSSCG00000023243/ENSSSCG00000011377/ENSSSCG00000022204/ENSSSCG00000035445	C5AR1/NRP1/C1QB/GHSR/C1QC/C1QA/CACNB4/NFIA/LAMB2/AGRN/SEZ6	11
BP	GO:0010631	epithelial cell migration	13/371	129/8340	0.00474677166934869	0.097416610340038	ENSSSCG00000011102/ENSSSCG00000028004/ENSSSCG00000002389/ENSSSCG00000014899/ENSSSCG00000031321/ENSSSCG00000007436/ENSSSCG00000014149/ENSSSCG00000005122/ENSSSCG00000020941/ENSSSCG00000012591/ENSSSCG00000009630/ENSSSCG00000016925/ENSSSCG00000004789	NRP1/RIN2/VASH1/PRCP/NR4A1/MMP9/MEF2C/TEK/LTB4R2/AMOT/EGR3/PLK2/THBS1	13
BP	GO:0090132	epithelium migration	13/371	129/8340	0.00474677166934869	0.097416610340038	ENSSSCG00000011102/ENSSSCG00000028004/ENSSSCG00000002389/ENSSSCG00000014899/ENSSSCG00000031321/ENSSSCG00000007436/ENSSSCG00000014149/ENSSSCG00000005122/ENSSSCG00000020941/ENSSSCG00000012591/ENSSSCG00000009630/ENSSSCG00000016925/ENSSSCG00000004789	NRP1/RIN2/VASH1/PRCP/NR4A1/MMP9/MEF2C/TEK/LTB4R2/AMOT/EGR3/PLK2/THBS1	13
BP	GO:1901342	regulation of vasculature development	14/371	144/8340	0.00476364842738572	0.097416610340038	ENSSSCG00000029371/ENSSSCG00000011102/ENSSSCG00000011443/ENSSSCG00000028004/ENSSSCG00000002389/ENSSSCG00000005122/ENSSSCG00000012026/ENSSSCG00000032710/ENSSSCG00000012591/ENSSSCG00000016925/ENSSSCG00000017818/ENSSSCG00000015652/ENSSSCG00000004789/ENSSSCG00000032474	C5AR1/NRP1/STAB1/RIN2/VASH1/TEK/ADAMTS1/E2F2/AMOT/PLK2/SERPINF1/IL10/THBS1/CXCL10	14
BP	GO:0022603	regulation of anatomical structure morphogenesis	29/371	393/8340	0.00490121309133682	0.0995189580177114	ENSSSCG00000029371/ENSSSCG00000014441/ENSSSCG00000011102/ENSSSCG00000030130/ENSSSCG00000011443/ENSSSCG00000009542/ENSSSCG00000028004/ENSSSCG00000002389/ENSSSCG00000007572/ENSSSCG00000017200/ENSSSCG00000006043/ENSSSCG00000000896/ENSSSCG00000002332/ENSSSCG00000005122/ENSSSCG00000004241/ENSSSCG00000015403/ENSSSCG00000012026/ENSSSCG00000032710/ENSSSCG00000012591/ENSSSCG00000026695/ENSSSCG00000016925/…	C5AR1/CSF1R/NRP1/DPYSL2/STAB1/TNFSF13B/RIN2/VASH1/LFNG/UNC13D/DCSTAMP/NTN4/SIPA1L1/TEK/GJA1/HGF/ADAMTS1/E2F2/AMOT/TNFSF14/PLK2/ADIPOQ/SERPINF1/IL10/ESR1/THBS1/PEAK3/MKS1/CXCL10	29
BP	GO:0060429	epithelium development	30/371	411/8340	0.00496084464307951	0.100020409951667	ENSSSCG00000011102/ENSSSCG00000031262/ENSSSCG00000004587/ENSSSCG00000011033/ENSSSCG00000007572/ENSSSCG00000000133/ENSSSCG00000007436/ENSSSCG00000004369/ENSSSCG00000013300/ENSSSCG00000000896/ENSSSCG00000009079/ENSSSCG00000004241/ENSSSCG00000039797/ENSSSCG00000011377/ENSSSCG00000015403/ENSSSCG00000028304/ENSSSCG00000002440/ENSSSCG00000015839/ENSSSCG00000039103/ENSSSCG00000009237/ENSSSCG00000025294/…	NRP1/TXNIP/MYO1E/VIM/LFNG/TST/MMP9/PRDM1/EHF/NTN4/INTU/GJA1/APCDD1/LAMB2/HGF/ZFP36L1/CCDC88C/NRG1/ADIPOQ/HPSE/AIRE/E2F8/IL10/ESR1/IQGAP3/IFT140/PECAM1/TGM2/MKS1/CXCL10	30
BP	GO:0030029	actin filament-based process	25/371	324/8340	0.00500600781657559	0.100225177474517	ENSSSCG00000014441/ENSSSCG00000011102/ENSSSCG00000015353/ENSSSCG00000014852/ENSSSCG00000003486/ENSSSCG00000020906/ENSSSCG00000004199/ENSSSCG00000003687/ENSSSCG00000040811/ENSSSCG00000007944/ENSSSCG00000012112/ENSSSCG00000009626/ENSSSCG00000037905/ENSSSCG00000002332/ENSSSCG00000005122/ENSSSCG00000035760/ENSSSCG00000028108/ENSSSCG00000003644/ENSSSCG00000029323/ENSSSCG00000002440/ENSSSCG00000012591/…	CSF1R/NRP1/SCIN/ARRB1/ARHGEF10L/GHSR/EPB41L2/EPB41L3/PYCARD/ENSSSCG00000007944/ARHGAP6/SORBS3/ITGB5/SIPA1L1/TEK/RFLNA/ASAP3/FHL3/KCNE3/CCDC88C/AMOT/PARVA/BIN1/PEAK3/ARHGEF19	25
BP	GO:0090130	tissue migration	13/371	130/8340	0.00506819514521711	0.10023400689809	ENSSSCG00000011102/ENSSSCG00000028004/ENSSSCG00000002389/ENSSSCG00000014899/ENSSSCG00000031321/ENSSSCG00000007436/ENSSSCG00000014149/ENSSSCG00000005122/ENSSSCG00000020941/ENSSSCG00000012591/ENSSSCG00000009630/ENSSSCG00000016925/ENSSSCG00000004789	NRP1/RIN2/VASH1/PRCP/NR4A1/MMP9/MEF2C/TEK/LTB4R2/AMOT/EGR3/PLK2/THBS1	13
BP	GO:0002042	cell migration involved in sprouting angiogenesis	5/371	26/8340	0.00514648935173569	0.10023400689809	ENSSSCG00000011102/ENSSSCG00000031321/ENSSSCG00000009630/ENSSSCG00000016925/ENSSSCG00000004789	NRP1/NR4A1/EGR3/PLK2/THBS1	5
BP	GO:0032720	negative regulation of tumor necrosis factor production	5/371	26/8340	0.00514648935173569	0.10023400689809	ENSSSCG00000020906/ENSSSCG00000010280/ENSSSCG00000003113/ENSSSCG00000039103/ENSSSCG00000015652	GHSR/VSIR/C5AR2/ADIPOQ/IL10	5
BP	GO:0048708	astrocyte differentiation	5/371	26/8340	0.00514648935173569	0.10023400689809	ENSSSCG00000029371/ENSSSCG00000011033/ENSSSCG00000003524/ENSSSCG00000011377/ENSSSCG00000015720	C5AR1/VIM/C1QA/LAMB2/BIN1	5
BP	GO:0002250	adaptive immune response	14/371	146/8340	0.00538364376394549	0.104144406055243	ENSSSCG00000009542/ENSSSCG00000033512/ENSSSCG00000006648/ENSSSCG00000036521/ENSSSCG00000009817/ENSSSCG00000040811/ENSSSCG00000009517/ENSSSCG00000017200/ENSSSCG00000004898/ENSSSCG00000003524/ENSSSCG00000001422/ENSSSCG00000036224/ENSSSCG00000025294/ENSSSCG00000037554	TNFSF13B/C1QB/CTSS/TNFSF13/P2RX7/PYCARD/GPR183/UNC13D/TNFRSF11A/C1QA/C2/ENSSSCG00000036224/AIRE/FUT7	14
BP	GO:0043065	positive regulation of apoptotic process	22/371	276/8340	0.00566708055187672	0.108189240161163	ENSSSCG00000028711/ENSSSCG00000015353/ENSSSCG00000009817/ENSSSCG00000040811/ENSSSCG00000031321/ENSSSCG00000007436/ENSSSCG00000029715/ENSSSCG00000002852/ENSSSCG00000001989/ENSSSCG00000022689/ENSSSCG00000015595/ENSSSCG00000010772/ENSSSCG00000017473/ENSSSCG00000005344/ENSSSCG00000039103/ENSSSCG00000015652/ENSSSCG00000001252/ENSSSCG00000004789/ENSSSCG00000015720/ENSSSCG00000023522/ENSSSCG00000007007/…	CASP1/SCIN/P2RX7/PYCARD/NR4A1/MMP9/OLFM1/PLEKHF1/CIDEB/GADD45B/ATF3/ADAM8/TOP2A/MELK/ADIPOQ/IL10/UBD/THBS1/BIN1/TGM2/IDO1/ZSWIM2	22
BP	GO:0042327	positive regulation of phosphorylation	30/371	415/8340	0.00569029956845202	0.108189240161163	ENSSSCG00000029371/ENSSSCG00000014441/ENSSSCG00000011102/ENSSSCG00000014852/ENSSSCG00000001572/ENSSSCG00000025856/ENSSSCG00000039270/ENSSSCG00000009817/ENSSSCG00000040811/ENSSSCG00000009517/ENSSSCG00000004898/ENSSSCG00000007436/ENSSSCG00000009626/ENSSSCG00000036824/ENSSSCG00000005122/ENSSSCG00000022361/ENSSSCG00000003113/ENSSSCG00000007151/ENSSSCG00000015403/ENSSSCG00000022689/ENSSSCG00000015839/…	C5AR1/CSF1R/NRP1/ARRB1/FGD2/TMEM106A/TREM2/P2RX7/PYCARD/GPR183/TNFRSF11A/MMP9/SORBS3/AVPI1/TEK/BANK1/C5AR2/CDC25B/HGF/GADD45B/NRG1/ADAM8/ADIPOQ/SLCO3A1/TNFSF18/FGF21/IQGAP3/THBS1/PECAM1/MLXIPL	30
BP	GO:0045765	regulation of angiogenesis	13/371	132/8340	0.00576342669209524	0.108189240161163	ENSSSCG00000029371/ENSSSCG00000011102/ENSSSCG00000011443/ENSSSCG00000002389/ENSSSCG00000005122/ENSSSCG00000012026/ENSSSCG00000032710/ENSSSCG00000012591/ENSSSCG00000016925/ENSSSCG00000017818/ENSSSCG00000015652/ENSSSCG00000004789/ENSSSCG00000032474	C5AR1/NRP1/STAB1/VASH1/TEK/ADAMTS1/E2F2/AMOT/PLK2/SERPINF1/IL10/THBS1/CXCL10	13
BP	GO:0034105	positive regulation of tissue remodeling	4/371	17/8340	0.00578168136383442	0.108189240161163	ENSSSCG00000036618/ENSSSCG00000004898/ENSSSCG00000006043/ENSSSCG00000010772	ENSSSCG00000036618/TNFRSF11A/DCSTAMP/ADAM8	4
BP	GO:0035850	epithelial cell differentiation involved in kidney development	4/371	17/8340	0.00578168136383442	0.108189240161163	ENSSSCG00000004587/ENSSSCG00000007436/ENSSSCG00000011377/ENSSSCG00000039103	MYO1E/MMP9/LAMB2/ADIPOQ	4
BP	GO:0034103	regulation of tissue remodeling	5/371	27/8340	0.00609023459784057	0.112492526797533	ENSSSCG00000036618/ENSSSCG00000009817/ENSSSCG00000004898/ENSSSCG00000006043/ENSSSCG00000010772	ENSSSCG00000036618/P2RX7/TNFRSF11A/DCSTAMP/ADAM8	5
BP	GO:1903556	negative regulation of tumor necrosis factor superfamily cytokine production	5/371	27/8340	0.00609023459784057	0.112492526797533	ENSSSCG00000020906/ENSSSCG00000010280/ENSSSCG00000003113/ENSSSCG00000039103/ENSSSCG00000015652	GHSR/VSIR/C5AR2/ADIPOQ/IL10	5
BP	GO:0031347	regulation of defense response	25/371	330/8340	0.00630861321455665	0.115779228418434	ENSSSCG00000028711/ENSSSCG00000011198/ENSSSCG00000031106/ENSSSCG00000013181/ENSSSCG00000020906/ENSSSCG00000006418/ENSSSCG00000002866/ENSSSCG00000009002/ENSSSCG00000040811/ENSSSCG00000016957/ENSSSCG00000004898/ENSSSCG00000014369/ENSSSCG00000014349/ENSSSCG00000011436/ENSSSCG00000015403/ENSSSCG00000031831/ENSSSCG00000010772/ENSSSCG00000039103/ENSSSCG00000014996/ENSSSCG00000015652/ENSSSCG00000024791/…	CASP1/RFTN1/PLA2G2D/SERPING1/GHSR/ENSSSCG00000006418/CEBPA/TLR2/PYCARD/CD180/TNFRSF11A/CD14/STING1/ENSSSCG00000011436/HGF/CADM1/ADAM8/ADIPOQ/ENSSSCG00000014996/IL10/ENSSSCG00000024791/ESR1/DUOXA2/FUT7/ENPP3	25
BP	GO:0050865	regulation of cell activation	21/371	264/8340	0.00695637042133389	0.126324975146884	ENSSSCG00000009542/ENSSSCG00000031106/ENSSSCG00000039270/ENSSSCG00000036521/ENSSSCG00000002866/ENSSSCG00000040811/ENSSSCG00000010280/ENSSSCG00000009517/ENSSSCG00000017200/ENSSSCG00000004369/ENSSSCG00000022361/ENSSSCG00000011436/ENSSSCG00000028304/ENSSSCG00000032612/ENSSSCG00000009630/ENSSSCG00000026695/ENSSSCG00000010772/ENSSSCG00000036224/ENSSSCG00000015652/ENSSSCG00000004789/ENSSSCG00000025992	TNFSF13B/PLA2G2D/TREM2/TNFSF13/CEBPA/PYCARD/VSIR/GPR183/UNC13D/PRDM1/BANK1/ENSSSCG00000011436/ZFP36L1/MILR1/EGR3/TNFSF14/ADAM8/ENSSSCG00000036224/IL10/THBS1/ENPP3	21
BP	GO:0043068	positive regulation of programmed cell death	22/371	281/8340	0.00697147959245816	0.126324975146884	ENSSSCG00000028711/ENSSSCG00000015353/ENSSSCG00000009817/ENSSSCG00000040811/ENSSSCG00000031321/ENSSSCG00000007436/ENSSSCG00000029715/ENSSSCG00000002852/ENSSSCG00000001989/ENSSSCG00000022689/ENSSSCG00000015595/ENSSSCG00000010772/ENSSSCG00000017473/ENSSSCG00000005344/ENSSSCG00000039103/ENSSSCG00000015652/ENSSSCG00000001252/ENSSSCG00000004789/ENSSSCG00000015720/ENSSSCG00000023522/ENSSSCG00000007007/…	CASP1/SCIN/P2RX7/PYCARD/NR4A1/MMP9/OLFM1/PLEKHF1/CIDEB/GADD45B/ATF3/ADAM8/TOP2A/MELK/ADIPOQ/IL10/UBD/THBS1/BIN1/TGM2/IDO1/ZSWIM2	22
BP	GO:0046717	acid secretion	4/371	18/8340	0.00717687384366599	0.128421186340098	ENSSSCG00000031106/ENSSSCG00000009817/ENSSSCG00000004898/ENSSSCG00000029073	PLA2G2D/P2RX7/TNFRSF11A/CACNB4	4
BP	GO:2000403	positive regulation of lymphocyte migration	4/371	18/8340	0.00717687384366599	0.128421186340098	ENSSSCG00000040811/ENSSSCG00000026695/ENSSSCG00000010772/ENSSSCG00000032474	PYCARD/TNFSF14/ADAM8/CXCL10	4
BP	GO:0048871	multicellular organismal homeostasis	13/371	136/8340	0.00738187546466149	0.131269002828111	ENSSSCG00000036618/ENSSSCG00000010278/ENSSSCG00000008051/ENSSSCG00000009817/ENSSSCG00000014899/ENSSSCG00000004898/ENSSSCG00000006043/ENSSSCG00000011436/ENSSSCG00000010772/ENSSSCG00000022099/ENSSSCG00000029843/ENSSSCG00000000707/ENSSSCG00000017635	ENSSSCG00000036618/CDH23/ABCA3/P2RX7/PRCP/TNFRSF11A/DCSTAMP/ENSSSCG00000011436/ADAM8/TP53INP2/NPHP4/SCNN1A/MKS1	13
BP	GO:0098742	cell-cell adhesion via plasma-membrane adhesion molecules	6/371	40/8340	0.007923969804776	0.140039046611566	ENSSSCG00000010278/ENSSSCG00000034360/ENSSSCG00000010133/ENSSSCG00000039103/ENSSSCG00000015652/ENSSSCG00000017277	CDH23/CELSR2/ARVCF/ADIPOQ/IL10/PECAM1	6
BP	GO:0043406	positive regulation of MAP kinase activity	10/371	93/8340	0.00808897915797766	0.140995050363603	ENSSSCG00000001572/ENSSSCG00000009817/ENSSSCG00000004898/ENSSSCG00000036824/ENSSSCG00000015403/ENSSSCG00000022689/ENSSSCG00000015839/ENSSSCG00000010772/ENSSSCG00000006475/ENSSSCG00000004789	FGD2/P2RX7/TNFRSF11A/AVPI1/HGF/GADD45B/NRG1/ADAM8/IQGAP3/THBS1	10
BP	GO:0010942	positive regulation of cell death	23/371	302/8340	0.00811570563616136	0.140995050363603	ENSSSCG00000028711/ENSSSCG00000015353/ENSSSCG00000009817/ENSSSCG00000040811/ENSSSCG00000003524/ENSSSCG00000031321/ENSSSCG00000007436/ENSSSCG00000029715/ENSSSCG00000002852/ENSSSCG00000001989/ENSSSCG00000022689/ENSSSCG00000015595/ENSSSCG00000010772/ENSSSCG00000017473/ENSSSCG00000005344/ENSSSCG00000039103/ENSSSCG00000015652/ENSSSCG00000001252/ENSSSCG00000004789/ENSSSCG00000015720/ENSSSCG00000023522/…	CASP1/SCIN/P2RX7/PYCARD/C1QA/NR4A1/MMP9/OLFM1/PLEKHF1/CIDEB/GADD45B/ATF3/ADAM8/TOP2A/MELK/ADIPOQ/IL10/UBD/THBS1/BIN1/TGM2/IDO1/ZSWIM2	23
BP	GO:0050920	regulation of chemotaxis	9/371	79/8340	0.00812580625567397	0.140995050363603	ENSSSCG00000029371/ENSSSCG00000011102/ENSSSCG00000001723/ENSSSCG00000009517/ENSSSCG00000003113/ENSSSCG00000026478/ENSSSCG00000026695/ENSSSCG00000004789/ENSSSCG00000032474	C5AR1/NRP1/PLA2G7/GPR183/C5AR2/PADI2/TNFSF14/THBS1/CXCL10	9
BP	GO:0010818	T cell chemotaxis	3/371	10/8340	0.00829445075476842	0.143054292234349	ENSSSCG00000009517/ENSSSCG00000026695/ENSSSCG00000032474	GPR183/TNFSF14/CXCL10	3
BP	GO:0001936	regulation of endothelial cell proliferation	7/371	53/8340	0.00858772362648496	0.144929131689435	ENSSSCG00000002389/ENSSSCG00000031321/ENSSSCG00000014149/ENSSSCG00000005828/ENSSSCG00000009630/ENSSSCG00000015652/ENSSSCG00000004789	VASH1/NR4A1/MEF2C/EGFL7/EGR3/IL10/THBS1	7
BP	GO:0010562	positive regulation of phosphorus metabolic process	31/371	446/8340	0.00867425103730715	0.144929131689435	ENSSSCG00000029371/ENSSSCG00000014441/ENSSSCG00000011102/ENSSSCG00000014852/ENSSSCG00000001572/ENSSSCG00000025856/ENSSSCG00000039270/ENSSSCG00000009817/ENSSSCG00000040811/ENSSSCG00000009517/ENSSSCG00000006374/ENSSSCG00000004898/ENSSSCG00000007436/ENSSSCG00000009626/ENSSSCG00000036824/ENSSSCG00000005122/ENSSSCG00000022361/ENSSSCG00000003113/ENSSSCG00000007151/ENSSSCG00000015403/ENSSSCG00000022689/…	C5AR1/CSF1R/NRP1/ARRB1/FGD2/TMEM106A/TREM2/P2RX7/PYCARD/GPR183/CD244/TNFRSF11A/MMP9/SORBS3/AVPI1/TEK/BANK1/C5AR2/CDC25B/HGF/GADD45B/NRG1/ADAM8/ADIPOQ/SLCO3A1/TNFSF18/FGF21/IQGAP3/THBS1/PECAM1/MLXIPL	31
BP	GO:0045937	positive regulation of phosphate metabolic process	31/371	446/8340	0.00867425103730715	0.144929131689435	ENSSSCG00000029371/ENSSSCG00000014441/ENSSSCG00000011102/ENSSSCG00000014852/ENSSSCG00000001572/ENSSSCG00000025856/ENSSSCG00000039270/ENSSSCG00000009817/ENSSSCG00000040811/ENSSSCG00000009517/ENSSSCG00000006374/ENSSSCG00000004898/ENSSSCG00000007436/ENSSSCG00000009626/ENSSSCG00000036824/ENSSSCG00000005122/ENSSSCG00000022361/ENSSSCG00000003113/ENSSSCG00000007151/ENSSSCG00000015403/ENSSSCG00000022689/…	C5AR1/CSF1R/NRP1/ARRB1/FGD2/TMEM106A/TREM2/P2RX7/PYCARD/GPR183/CD244/TNFRSF11A/MMP9/SORBS3/AVPI1/TEK/BANK1/C5AR2/CDC25B/HGF/GADD45B/NRG1/ADAM8/ADIPOQ/SLCO3A1/TNFSF18/FGF21/IQGAP3/THBS1/PECAM1/MLXIPL	31
BP	GO:0001773	myeloid dendritic cell activation	4/371	19/8340	0.00877727127366744	0.144929131689435	ENSSSCG00000040811/ENSSSCG00000006043/ENSSSCG00000015652/ENSSSCG00000001252	PYCARD/DCSTAMP/IL10/UBD	4
BP	GO:0009187	cyclic nucleotide metabolic process	4/371	19/8340	0.00877727127366744	0.144929131689435	ENSSSCG00000029073/ENSSSCG00000026724/ENSSSCG00000027952/ENSSSCG00000032162	CACNB4/PLBD1/ADCY5/P2RY13	4
BP	GO:0032835	glomerulus development	4/371	19/8340	0.00877727127366744	0.144929131689435	ENSSSCG00000004587/ENSSSCG00000011377/ENSSSCG00000039103/ENSSSCG00000017277	MYO1E/LAMB2/ADIPOQ/PECAM1	4
BP	GO:0070098	chemokine-mediated signaling pathway	4/371	19/8340	0.00877727127366744	0.144929131689435	ENSSSCG00000039270/ENSSSCG00000040095/ENSSSCG00000026478/ENSSSCG00000032474	TREM2/GPR35/PADI2/CXCL10	4
BP	GO:2001236	regulation of extrinsic apoptotic signaling pathway	9/371	80/8340	0.0088081274585965	0.144929131689435	ENSSSCG00000011102/ENSSSCG00000040811/ENSSSCG00000049630/ENSSSCG00000005511/ENSSSCG00000015403/ENSSSCG00000015595/ENSSSCG00000004789/ENSSSCG00000012944/ENSSSCG00000016030	NRP1/PYCARD/DEPTOR/TRAF1/HGF/ATF3/THBS1/PELI3/ZSWIM2	9
BP	GO:0046849	bone remodeling	6/371	41/8340	0.00894361836261196	0.146317596412332	ENSSSCG00000036618/ENSSSCG00000009817/ENSSSCG00000004898/ENSSSCG00000006043/ENSSSCG00000038701/ENSSSCG00000010772	ENSSSCG00000036618/P2RX7/TNFRSF11A/DCSTAMP/EFNA2/ADAM8	6
BP	GO:0009607	response to biotic stimulus	28/371	393/8340	0.0089992766453506	0.146391642247948	ENSSSCG00000029371/ENSSSCG00000028711/ENSSSCG00000031262/ENSSSCG00000011443/ENSSSCG00000004464/ENSSSCG00000011033/ENSSSCG00000009002/ENSSSCG00000032381/ENSSSCG00000009817/ENSSSCG00000040811/ENSSSCG00000016957/ENSSSCG00000017200/ENSSSCG00000004898/ENSSSCG00000013418/ENSSSCG00000004670/ENSSSCG00000014369/ENSSSCG00000014349/ENSSSCG00000006533/ENSSSCG00000032416/ENSSSCG00000022361/ENSSSCG00000011436/…	C5AR1/CASP1/TXNIP/STAB1/TENT5A/VIM/TLR2/LITAF/P2RX7/PYCARD/CD180/UNC13D/TNFRSF11A/CFD/C15orf48/CD14/STING1/ADAM15/RGS1/BANK1/ENSSSCG00000011436/ADIPOQ/ISG20/ENSSSCG00000036224/IL10/LYG2/ENSSSCG00000039569/CXCL10	28
BP	GO:0071900	regulation of protein serine/threonine kinase activity	17/371	204/8340	0.00934035500416513	0.151081561451552	ENSSSCG00000014441/ENSSSCG00000001572/ENSSSCG00000009817/ENSSSCG00000040811/ENSSSCG00000004898/ENSSSCG00000037241/ENSSSCG00000036824/ENSSSCG00000014039/ENSSSCG00000015403/ENSSSCG00000022689/ENSSSCG00000003876/ENSSSCG00000015839/ENSSSCG00000010772/ENSSSCG00000039103/ENSSSCG00000006475/ENSSSCG00000004789/ENSSSCG00000014284	CSF1R/FGD2/P2RX7/PYCARD/TNFRSF11A/RGS2/AVPI1/RGS14/HGF/GADD45B/CDKN2C/NRG1/ADAM8/ADIPOQ/IQGAP3/THBS1/ENSSSCG00000014284	17
BP	GO:0019882	antigen processing and presentation	7/371	54/8340	0.00950073715286138	0.151114502603567	ENSSSCG00000001469/ENSSSCG00000001470/ENSSSCG00000039270/ENSSSCG00000006648/ENSSSCG00000040811/ENSSSCG00000001472/ENSSSCG00000004789	SLA-DMB/SLA-DMA/TREM2/CTSS/PYCARD/SLA-DOA/THBS1	7
BP	GO:0030038	contractile actin filament bundle assembly	7/371	54/8340	0.00950073715286138	0.151114502603567	ENSSSCG00000011102/ENSSSCG00000014852/ENSSSCG00000003486/ENSSSCG00000012112/ENSSSCG00000009626/ENSSSCG00000037905/ENSSSCG00000028108	NRP1/ARRB1/ARHGEF10L/ARHGAP6/SORBS3/ITGB5/ASAP3	7
BP	GO:0043149	stress fiber assembly	7/371	54/8340	0.00950073715286138	0.151114502603567	ENSSSCG00000011102/ENSSSCG00000014852/ENSSSCG00000003486/ENSSSCG00000012112/ENSSSCG00000009626/ENSSSCG00000037905/ENSSSCG00000028108	NRP1/ARRB1/ARHGEF10L/ARHGAP6/SORBS3/ITGB5/ASAP3	7
BP	GO:0050953	sensory perception of light stimulus	5/371	30/8340	0.00964039845407147	0.152488733558048	ENSSSCG00000010278/ENSSSCG00000029073/ENSSSCG00000011377/ENSSSCG00000037991/ENSSSCG00000014438	CDH23/CACNB4/LAMB2/RCVRN/PDE6A	5
BP	GO:0030036	actin cytoskeleton organization	23/371	307/8340	0.00979859731195764	0.154139473099641	ENSSSCG00000014441/ENSSSCG00000011102/ENSSSCG00000015353/ENSSSCG00000014852/ENSSSCG00000003486/ENSSSCG00000020906/ENSSSCG00000004199/ENSSSCG00000003687/ENSSSCG00000040811/ENSSSCG00000007944/ENSSSCG00000012112/ENSSSCG00000009626/ENSSSCG00000037905/ENSSSCG00000002332/ENSSSCG00000005122/ENSSSCG00000035760/ENSSSCG00000028108/ENSSSCG00000003644/ENSSSCG00000012591/ENSSSCG00000028827/ENSSSCG00000015720/…	CSF1R/NRP1/SCIN/ARRB1/ARHGEF10L/GHSR/EPB41L2/EPB41L3/PYCARD/ENSSSCG00000007944/ARHGAP6/SORBS3/ITGB5/SIPA1L1/TEK/RFLNA/ASAP3/FHL3/AMOT/PARVA/BIN1/PEAK3/ARHGEF19	23
BP	GO:0016485	protein processing	10/371	96/8340	0.0100456229378141	0.154504904804239	ENSSSCG00000028711/ENSSSCG00000013181/ENSSSCG00000006648/ENSSSCG00000009817/ENSSSCG00000040811/ENSSSCG00000010280/ENSSSCG00000001989/ENSSSCG00000024791/ENSSSCG00000004789/ENSSSCG00000008813	CASP1/SERPING1/CTSS/P2RX7/PYCARD/VSIR/CIDEB/ENSSSCG00000024791/THBS1/CORIN	10
BP	GO:0051271	negative regulation of cellular component movement	12/371	126/8340	0.0101364429921552	0.154504904804239	ENSSSCG00000011102/ENSSSCG00000002389/ENSSSCG00000014149/ENSSSCG00000006533/ENSSSCG00000003113/ENSSSCG00000004241/ENSSSCG00000026478/ENSSSCG00000029323/ENSSSCG00000006788/ENSSSCG00000039103/ENSSSCG00000004789/ENSSSCG00000015720	NRP1/VASH1/MEF2C/ADAM15/C5AR2/GJA1/PADI2/KCNE3/ADORA3/ADIPOQ/THBS1/BIN1	12
BP	GO:0008284	positive regulation of cell proliferation	24/371	326/8340	0.0103409900344372	0.154504904804239	ENSSSCG00000029371/ENSSSCG00000014441/ENSSSCG00000009542/ENSSSCG00000040811/ENSSSCG00000009517/ENSSSCG00000031321/ENSSSCG00000007436/ENSSSCG00000003113/ENSSSCG00000004241/ENSSSCG00000005828/ENSSSCG00000012026/ENSSSCG00000009630/ENSSSCG00000010170/ENSSSCG00000015839/ENSSSCG00000038745/ENSSSCG00000031380/ENSSSCG00000009237/ENSSSCG00000015652/ENSSSCG00000003140/ENSSSCG00000025777/ENSSSCG00000006475/…	C5AR1/CSF1R/TNFSF13B/PYCARD/GPR183/NR4A1/MMP9/C5AR2/GJA1/EGFL7/ADAMTS1/EGR3/DISC1/NRG1/SERPINF2/MARCKSL1/HPSE/IL10/FGF21/ESR1/IQGAP3/THBS1/CEP131/MLXIPL	24
BP	GO:0002696	positive regulation of leukocyte activation	13/371	142/8340	0.0104619828977671	0.154504904804239	ENSSSCG00000009542/ENSSSCG00000039270/ENSSSCG00000036521/ENSSSCG00000002866/ENSSSCG00000040811/ENSSSCG00000010280/ENSSSCG00000009517/ENSSSCG00000009630/ENSSSCG00000026695/ENSSSCG00000010772/ENSSSCG00000036224/ENSSSCG00000015652/ENSSSCG00000004789	TNFSF13B/TREM2/TNFSF13/CEBPA/PYCARD/VSIR/GPR183/EGR3/TNFSF14/ADAM8/ENSSSCG00000036224/IL10/THBS1	13
BP	GO:0030316	osteoclast differentiation	7/371	55/8340	0.0104827555936589	0.154504904804239	ENSSSCG00000014441/ENSSSCG00000039270/ENSSSCG00000009517/ENSSSCG00000004898/ENSSSCG00000006043/ENSSSCG00000013735/ENSSSCG00000038701	CSF1R/TREM2/GPR183/TNFRSF11A/DCSTAMP/JUNB/EFNA2	7
BP	GO:0010803	regulation of tumor necrosis factor-mediated signaling pathway	4/371	20/8340	0.0105939223823563	0.154504904804239	ENSSSCG00000028711/ENSSSCG00000040811/ENSSSCG00000039103/ENSSSCG00000012944	CASP1/PYCARD/ADIPOQ/PELI3	4
BP	GO:0032613	interleukin-10 production	4/371	20/8340	0.0105939223823563	0.154504904804239	ENSSSCG00000040811/ENSSSCG00000010280/ENSSSCG00000011436/ENSSSCG00000015403	PYCARD/VSIR/ENSSSCG00000011436/HGF	4
BP	GO:0032653	regulation of interleukin-10 production	4/371	20/8340	0.0105939223823563	0.154504904804239	ENSSSCG00000040811/ENSSSCG00000010280/ENSSSCG00000011436/ENSSSCG00000015403	PYCARD/VSIR/ENSSSCG00000011436/HGF	4
BP	GO:0060135	maternal process involved in female pregnancy	4/371	20/8340	0.0105939223823563	0.154504904804239	ENSSSCG00000020906/ENSSSCG00000004369/ENSSSCG00000013735/ENSSSCG00000025777	GHSR/PRDM1/JUNB/ESR1	4
BP	GO:1902622	regulation of neutrophil migration	4/371	20/8340	0.0105939223823563	0.154504904804239	ENSSSCG00000029371/ENSSSCG00000003113/ENSSSCG00000010772/ENSSSCG00000037554	C5AR1/C5AR2/ADAM8/FUT7	4
BP	GO:0045087	innate immune response	22/371	292/8340	0.0107176707524572	0.154504904804239	ENSSSCG00000028711/ENSSSCG00000011198/ENSSSCG00000013181/ENSSSCG00000011033/ENSSSCG00000006418/ENSSSCG00000009002/ENSSSCG00000040811/ENSSSCG00000016957/ENSSSCG00000017200/ENSSSCG00000013418/ENSSSCG00000003410/ENSSSCG00000014369/ENSSSCG00000014349/ENSSSCG00000006533/ENSSSCG00000011436/ENSSSCG00000021933/ENSSSCG00000031831/ENSSSCG00000010772/ENSSSCG00000036224/ENSSSCG00000001252/ENSSSCG00000025777/…	CASP1/RFTN1/SERPING1/VIM/ENSSSCG00000006418/TLR2/PYCARD/CD180/UNC13D/CFD/MASP2/CD14/STING1/ADAM15/ENSSSCG00000011436/CLEC5A/CADM1/ADAM8/ENSSSCG00000036224/UBD/ESR1/ENSSSCG00000039569	22
BP	GO:0032309	icosanoid secretion	3/371	11/8340	0.011033232368043	0.154504904804239	ENSSSCG00000031106/ENSSSCG00000009817/ENSSSCG00000004898	PLA2G2D/P2RX7/TNFRSF11A	3
BP	GO:0044458	motile cilium assembly	3/371	11/8340	0.011033232368043	0.154504904804239	ENSSSCG00000009079/ENSSSCG00000011408/ENSSSCG00000017635	INTU/ZMYND10/MKS1	3
BP	GO:0061318	renal filtration cell differentiation	3/371	11/8340	0.011033232368043	0.154504904804239	ENSSSCG00000004587/ENSSSCG00000011377/ENSSSCG00000039103	MYO1E/LAMB2/ADIPOQ	3
BP	GO:0072112	glomerular visceral epithelial cell differentiation	3/371	11/8340	0.011033232368043	0.154504904804239	ENSSSCG00000004587/ENSSSCG00000011377/ENSSSCG00000039103	MYO1E/LAMB2/ADIPOQ	3
BP	GO:0072311	glomerular epithelial cell differentiation	3/371	11/8340	0.011033232368043	0.154504904804239	ENSSSCG00000004587/ENSSSCG00000011377/ENSSSCG00000039103	MYO1E/LAMB2/ADIPOQ	3
BP	GO:1901890	positive regulation of cell junction assembly	3/371	11/8340	0.011033232368043	0.154504904804239	ENSSSCG00000011102/ENSSSCG00000005122/ENSSSCG00000029843	NRP1/TEK/NPHP4	3
BP	GO:0015908	fatty acid transport	5/371	31/8340	0.0110852082593949	0.154504904804239	ENSSSCG00000031106/ENSSSCG00000009817/ENSSSCG00000004898/ENSSSCG00000002263/ENSSSCG00000004789	PLA2G2D/P2RX7/TNFRSF11A/SLCO3A1/THBS1	5
BP	GO:0030193	regulation of blood coagulation	5/371	31/8340	0.0110852082593949	0.154504904804239	ENSSSCG00000013181/ENSSSCG00000025463/ENSSSCG00000038745/ENSSSCG00000009237/ENSSSCG00000004789	SERPING1/PROS1/SERPINF2/HPSE/THBS1	5
BP	GO:0046513	ceramide biosynthetic process	5/371	31/8340	0.0110852082593949	0.154504904804239	ENSSSCG00000000433/ENSSSCG00000009817/ENSSSCG00000038843/ENSSSCG00000035539/ENSSSCG00000005922	B4GALNT1/P2RX7/ST3GAL2/ST8SIA4/ENSSSCG00000005922	5
BP	GO:0070228	regulation of lymphocyte apoptotic process	5/371	31/8340	0.0110852082593949	0.154504904804239	ENSSSCG00000009817/ENSSSCG00000030241/ENSSSCG00000010772/ENSSSCG00000015652/ENSSSCG00000007007	P2RX7/TSC22D3/ADAM8/IL10/IDO1	5
BP	GO:1900046	regulation of hemostasis	5/371	31/8340	0.0110852082593949	0.154504904804239	ENSSSCG00000013181/ENSSSCG00000025463/ENSSSCG00000038745/ENSSSCG00000009237/ENSSSCG00000004789	SERPING1/PROS1/SERPINF2/HPSE/THBS1	5
BP	GO:0010594	regulation of endothelial cell migration	8/371	69/8340	0.0110969962999096	0.154504904804239	ENSSSCG00000011102/ENSSSCG00000028004/ENSSSCG00000002389/ENSSSCG00000014899/ENSSSCG00000014149/ENSSSCG00000005122/ENSSSCG00000016925/ENSSSCG00000004789	NRP1/RIN2/VASH1/PRCP/MEF2C/TEK/PLK2/THBS1	8
BP	GO:0007160	cell-matrix adhesion	9/371	83/8340	0.0111170137581814	0.154504904804239	ENSSSCG00000011102/ENSSSCG00000028004/ENSSSCG00000012112/ENSSSCG00000037905/ENSSSCG00000006533/ENSSSCG00000005122/ENSSSCG00000000257/ENSSSCG00000009237/ENSSSCG00000004789	NRP1/RIN2/ARHGAP6/ITGB5/ADAM15/TEK/ITGB7/HPSE/THBS1	9
BP	GO:0072001	renal system development	10/371	98/8340	0.0115377184493346	0.159577236330651	ENSSSCG00000011102/ENSSSCG00000004587/ENSSSCG00000007436/ENSSSCG00000004369/ENSSSCG00000023243/ENSSSCG00000011377/ENSSSCG00000012026/ENSSSCG00000039103/ENSSSCG00000015581/ENSSSCG00000017277	NRP1/MYO1E/MMP9/PRDM1/NFIA/LAMB2/ADAMTS1/ADIPOQ/CENPF/PECAM1	10
BP	GO:0001667	ameboidal-type cell migration	15/371	176/8340	0.0116819445829445	0.160795227600818	ENSSSCG00000011102/ENSSSCG00000028004/ENSSSCG00000002389/ENSSSCG00000014899/ENSSSCG00000031321/ENSSSCG00000007436/ENSSSCG00000014149/ENSSSCG00000005122/ENSSSCG00000004241/ENSSSCG00000020941/ENSSSCG00000012591/ENSSSCG00000009630/ENSSSCG00000016925/ENSSSCG00000000257/ENSSSCG00000004789	NRP1/RIN2/VASH1/PRCP/NR4A1/MMP9/MEF2C/TEK/GJA1/LTB4R2/AMOT/EGR3/PLK2/ITGB7/THBS1	15
BP	GO:0007018	microtubule-based movement	12/371	129/8340	0.0120983264335705	0.165729706121111	ENSSSCG00000034360/ENSSSCG00000005655/ENSSSCG00000010471/ENSSSCG00000009979/ENSSSCG00000011589/ENSSSCG00000026924/ENSSSCG00000038486/ENSSSCG00000008020/ENSSSCG00000007033/ENSSSCG00000017143/ENSSSCG00000013332/ENSSSCG00000011408	CELSR2/DYNC2I2/KIF11/NEFH/IFT122/KIFC2/DYNC2I1/IFT140/AP3M2/CEP131/KIF18A/ZMYND10	12
BP	GO:0043535	regulation of blood vessel endothelial cell migration	6/371	44/8340	0.0125619327224319	0.168730487588646	ENSSSCG00000011102/ENSSSCG00000002389/ENSSSCG00000014899/ENSSSCG00000014149/ENSSSCG00000016925/ENSSSCG00000004789	NRP1/VASH1/PRCP/MEF2C/PLK2/THBS1	6
BP	GO:0034113	heterotypic cell-cell adhesion	4/371	21/8340	0.0126368842414347	0.168730487588646	ENSSSCG00000028827/ENSSSCG00000039103/ENSSSCG00000000257/ENSSSCG00000015652	PARVA/ADIPOQ/ITGB7/IL10	4
BP	GO:0060711	labyrinthine layer development	4/371	21/8340	0.0126368842414347	0.168730487588646	ENSSSCG00000002389/ENSSSCG00000013735/ENSSSCG00000028304/ENSSSCG00000015652	VASH1/JUNB/ZFP36L1/IL10	4
BP	GO:0061005	cell differentiation involved in kidney development	4/371	21/8340	0.0126368842414347	0.168730487588646	ENSSSCG00000004587/ENSSSCG00000007436/ENSSSCG00000011377/ENSSSCG00000039103	MYO1E/MMP9/LAMB2/ADIPOQ	4
BP	GO:0032757	positive regulation of interleukin-8 production	5/371	32/8340	0.0126709936540548	0.168730487588646	ENSSSCG00000009002/ENSSSCG00000040811/ENSSSCG00000006374/ENSSSCG00000014369/ENSSSCG00000039103	TLR2/PYCARD/CD244/CD14/ADIPOQ	5
BP	GO:0046470	phosphatidylcholine metabolic process	5/371	32/8340	0.0126709936540548	0.168730487588646	ENSSSCG00000008051/ENSSSCG00000031106/ENSSSCG00000001723/ENSSSCG00000002828/ENSSSCG00000000864	ABCA3/PLA2G2D/PLA2G7/LPCAT2/CHPT1	5
BP	GO:0043207	response to external biotic stimulus	26/371	368/8340	0.0128484326500736	0.1695164178671	ENSSSCG00000029371/ENSSSCG00000028711/ENSSSCG00000011443/ENSSSCG00000004464/ENSSSCG00000011033/ENSSSCG00000009002/ENSSSCG00000032381/ENSSSCG00000009817/ENSSSCG00000040811/ENSSSCG00000016957/ENSSSCG00000017200/ENSSSCG00000004898/ENSSSCG00000013418/ENSSSCG00000004670/ENSSSCG00000014369/ENSSSCG00000014349/ENSSSCG00000032416/ENSSSCG00000022361/ENSSSCG00000011436/ENSSSCG00000039103/ENSSSCG00000024867/…	C5AR1/CASP1/STAB1/TENT5A/VIM/TLR2/LITAF/P2RX7/PYCARD/CD180/UNC13D/TNFRSF11A/CFD/C15orf48/CD14/STING1/RGS1/BANK1/ENSSSCG00000011436/ADIPOQ/ISG20/ENSSSCG00000036224/IL10/LYG2/ENSSSCG00000039569/CXCL10	26
BP	GO:0051707	response to other organism	26/371	368/8340	0.0128484326500736	0.1695164178671	ENSSSCG00000029371/ENSSSCG00000028711/ENSSSCG00000011443/ENSSSCG00000004464/ENSSSCG00000011033/ENSSSCG00000009002/ENSSSCG00000032381/ENSSSCG00000009817/ENSSSCG00000040811/ENSSSCG00000016957/ENSSSCG00000017200/ENSSSCG00000004898/ENSSSCG00000013418/ENSSSCG00000004670/ENSSSCG00000014369/ENSSSCG00000014349/ENSSSCG00000032416/ENSSSCG00000022361/ENSSSCG00000011436/ENSSSCG00000039103/ENSSSCG00000024867/…	C5AR1/CASP1/STAB1/TENT5A/VIM/TLR2/LITAF/P2RX7/PYCARD/CD180/UNC13D/TNFRSF11A/CFD/C15orf48/CD14/STING1/RGS1/BANK1/ENSSSCG00000011436/ADIPOQ/ISG20/ENSSSCG00000036224/IL10/LYG2/ENSSSCG00000039569/CXCL10	26
BP	GO:0000003	reproduction	30/371	442/8340	0.0133319606284266	0.174289512690344	ENSSSCG00000020906/ENSSSCG00000000433/ENSSSCG00000002389/ENSSSCG00000007572/ENSSSCG00000002866/ENSSSCG00000004678/ENSSSCG00000007436/ENSSSCG00000037241/ENSSSCG00000004369/ENSSSCG00000013735/ENSSSCG00000016431/ENSSSCG00000004241/ENSSSCG00000007151/ENSSSCG00000012026/ENSSSCG00000028304/ENSSSCG00000017473/ENSSSCG00000007659/ENSSSCG00000017818/ENSSSCG00000013352/ENSSSCG00000015652/ENSSSCG00000025777/…	GHSR/B4GALNT1/VASH1/LFNG/CEBPA/DUOX2/MMP9/RGS2/PRDM1/JUNB/GALNTL5/GJA1/CDC25B/ADAMTS1/ZFP36L1/TOP2A/ZCWPW1/SERPINF1/E2F8/IL10/ESR1/CCNB2/CEP131/FUT7/HTRA1/SYCP3/KIF18A/CORIN/ENSSSCG00000007346/PSMC3IP	30
BP	GO:0022414	reproductive process	30/371	442/8340	0.0133319606284266	0.174289512690344	ENSSSCG00000020906/ENSSSCG00000000433/ENSSSCG00000002389/ENSSSCG00000007572/ENSSSCG00000002866/ENSSSCG00000004678/ENSSSCG00000007436/ENSSSCG00000037241/ENSSSCG00000004369/ENSSSCG00000013735/ENSSSCG00000016431/ENSSSCG00000004241/ENSSSCG00000007151/ENSSSCG00000012026/ENSSSCG00000028304/ENSSSCG00000017473/ENSSSCG00000007659/ENSSSCG00000017818/ENSSSCG00000013352/ENSSSCG00000015652/ENSSSCG00000025777/…	GHSR/B4GALNT1/VASH1/LFNG/CEBPA/DUOX2/MMP9/RGS2/PRDM1/JUNB/GALNTL5/GJA1/CDC25B/ADAMTS1/ZFP36L1/TOP2A/ZCWPW1/SERPINF1/E2F8/IL10/ESR1/CCNB2/CEP131/FUT7/HTRA1/SYCP3/KIF18A/CORIN/ENSSSCG00000007346/PSMC3IP	30
BP	GO:0071902	positive regulation of protein serine/threonine kinase activity	12/371	131/8340	0.0135601179371777	0.174712112017461	ENSSSCG00000014441/ENSSSCG00000001572/ENSSSCG00000009817/ENSSSCG00000004898/ENSSSCG00000036824/ENSSSCG00000015403/ENSSSCG00000022689/ENSSSCG00000015839/ENSSSCG00000010772/ENSSSCG00000039103/ENSSSCG00000006475/ENSSSCG00000004789	CSF1R/FGD2/P2RX7/TNFRSF11A/AVPI1/HGF/GADD45B/NRG1/ADAM8/ADIPOQ/IQGAP3/THBS1	12
BP	GO:0050867	positive regulation of cell activation	13/371	147/8340	0.013725265539082	0.174712112017461	ENSSSCG00000009542/ENSSSCG00000039270/ENSSSCG00000036521/ENSSSCG00000002866/ENSSSCG00000040811/ENSSSCG00000010280/ENSSSCG00000009517/ENSSSCG00000009630/ENSSSCG00000026695/ENSSSCG00000010772/ENSSSCG00000036224/ENSSSCG00000015652/ENSSSCG00000004789	TNFSF13B/TREM2/TNFSF13/CEBPA/PYCARD/VSIR/GPR183/EGR3/TNFSF14/ADAM8/ENSSSCG00000036224/IL10/THBS1	13
BP	GO:0048534	hematopoietic or lymphoid organ development	30/371	443/8340	0.0137265766221411	0.174712112017461	ENSSSCG00000014441/ENSSSCG00000015353/ENSSSCG00000009542/ENSSSCG00000004587/ENSSSCG00000031106/ENSSSCG00000007572/ENSSSCG00000039270/ENSSSCG00000002866/ENSSSCG00000010280/ENSSSCG00000038706/ENSSSCG00000009517/ENSSSCG00000004898/ENSSSCG00000029073/ENSSSCG00000004369/ENSSSCG00000006043/ENSSSCG00000013735/ENSSSCG00000023527/ENSSSCG00000038701/ENSSSCG00000021933/ENSSSCG00000028304/ENSSSCG00000011330/…	CSF1R/SCIN/TNFSF13B/MYO1E/PLA2G2D/LFNG/TREM2/CEBPA/VSIR/C1QC/GPR183/TNFRSF11A/CACNB4/PRDM1/DCSTAMP/JUNB/NRROS/EFNA2/CLEC5A/ZFP36L1/NBEAL2/EGR3/ADAM8/TOP2A/ADIPOQ/AIRE/IL10/UBD/CCNB2/FUT7	30
BP	GO:0034763	negative regulation of transmembrane transport	6/371	45/8340	0.0139676683027033	0.174712112017461	ENSSSCG00000040095/ENSSSCG00000006781/ENSSSCG00000007436/ENSSSCG00000029323/ENSSSCG00000004789/ENSSSCG00000015720	GPR35/CTTNBP2NL/MMP9/KCNE3/THBS1/BIN1	6
BP	GO:0001774	microglial cell activation	3/371	12/8340	0.0142327340376588	0.174712112017461	ENSSSCG00000029371/ENSSSCG00000039270/ENSSSCG00000003524	C5AR1/TREM2/C1QA	3
BP	GO:0007528	neuromuscular junction development	3/371	12/8340	0.0142327340376588	0.174712112017461	ENSSSCG00000029073/ENSSSCG00000011377/ENSSSCG00000022204	CACNB4/LAMB2/AGRN	3
BP	GO:0042461	photoreceptor cell development	3/371	12/8340	0.0142327340376588	0.174712112017461	ENSSSCG00000004369/ENSSSCG00000008020/ENSSSCG00000029843	PRDM1/IFT140/NPHP4	3
BP	GO:0045746	negative regulation of Notch signaling pathway	3/371	12/8340	0.0142327340376588	0.174712112017461	ENSSSCG00000014852/ENSSSCG00000007572/ENSSSCG00000005828	ARRB1/LFNG/EGFL7	3
BP	GO:0046058	cAMP metabolic process	3/371	12/8340	0.0142327340376588	0.174712112017461	ENSSSCG00000029073/ENSSSCG00000027952/ENSSSCG00000032162	CACNB4/ADCY5/P2RY13	3
BP	GO:0051194	positive regulation of cofactor metabolic process	3/371	12/8340	0.0142327340376588	0.174712112017461	ENSSSCG00000009817/ENSSSCG00000004676/ENSSSCG00000007710	P2RX7/DUOXA2/MLXIPL	3
BP	GO:1901623	regulation of lymphocyte chemotaxis	3/371	12/8340	0.0142327340376588	0.174712112017461	ENSSSCG00000026478/ENSSSCG00000026695/ENSSSCG00000032474	PADI2/TNFSF14/CXCL10	3
BP	GO:1904707	positive regulation of vascular smooth muscle cell proliferation	3/371	12/8340	0.0142327340376588	0.174712112017461	ENSSSCG00000007436/ENSSSCG00000004241/ENSSSCG00000012026	MMP9/GJA1/ADAMTS1	3
BP	GO:0019221	cytokine-mediated signaling pathway	14/371	164/8340	0.0143803629759029	0.174712112017461	ENSSSCG00000014441/ENSSSCG00000028711/ENSSSCG00000009542/ENSSSCG00000013888/ENSSSCG00000039270/ENSSSCG00000040095/ENSSSCG00000002866/ENSSSCG00000040811/ENSSSCG00000004898/ENSSSCG00000026478/ENSSSCG00000039103/ENSSSCG00000015487/ENSSSCG00000012944/ENSSSCG00000032474	CSF1R/CASP1/TNFSF13B/JAK3/TREM2/GPR35/CEBPA/PYCARD/TNFRSF11A/PADI2/ADIPOQ/TNFSF18/PELI3/CXCL10	14
BP	GO:0032722	positive regulation of chemokine production	5/371	33/8340	0.0144034797403592	0.174712112017461	ENSSSCG00000009002/ENSSSCG00000040811/ENSSSCG00000040631/ENSSSCG00000039103/ENSSSCG00000025294	TLR2/PYCARD/LPL/ADIPOQ/AIRE	5
BP	GO:0044106	cellular amine metabolic process	5/371	33/8340	0.0144034797403592	0.174712112017461	ENSSSCG00000025686/ENSSSCG00000035195/ENSSSCG00000003619/ENSSSCG00000008973/ENSSSCG00000007007	KMO/HNMT/AZIN2/NAAA/IDO1	5
BP	GO:0045453	bone resorption	5/371	33/8340	0.0144034797403592	0.174712112017461	ENSSSCG00000036618/ENSSSCG00000009817/ENSSSCG00000004898/ENSSSCG00000006043/ENSSSCG00000010772	ENSSSCG00000036618/P2RX7/TNFRSF11A/DCSTAMP/ADAM8	5
BP	GO:0050818	regulation of coagulation	5/371	33/8340	0.0144034797403592	0.174712112017461	ENSSSCG00000013181/ENSSSCG00000025463/ENSSSCG00000038745/ENSSSCG00000009237/ENSSSCG00000004789	SERPING1/PROS1/SERPINF2/HPSE/THBS1	5
BP	GO:0001503	ossification	13/371	148/8340	0.0144627211135656	0.174712112017461	ENSSSCG00000002866/ENSSSCG00000009817/ENSSSCG00000004678/ENSSSCG00000004898/ENSSSCG00000007436/ENSSSCG00000013735/ENSSSCG00000014149/ENSSSCG00000009079/ENSSSCG00000035760/ENSSSCG00000021933/ENSSSCG00000016784/ENSSSCG00000022099/ENSSSCG00000009966	CEBPA/P2RX7/DUOX2/TNFRSF11A/MMP9/JUNB/MEF2C/INTU/RFLNA/CLEC5A/ANKH/TP53INP2/MN1	13
BP	GO:0014909	smooth muscle cell migration	4/371	22/8340	0.0149151915084087	0.176215900019173	ENSSSCG00000014149/ENSSSCG00000012026/ENSSSCG00000028827/ENSSSCG00000039103	MEF2C/ADAMTS1/PARVA/ADIPOQ	4
BP	GO:0043277	apoptotic cell clearance	4/371	22/8340	0.0149151915084087	0.176215900019173	ENSSSCG00000039270/ENSSSCG00000001422/ENSSSCG00000004789/ENSSSCG00000023522	TREM2/C2/THBS1/TGM2	4
BP	GO:0050922	negative regulation of chemotaxis	4/371	22/8340	0.0149151915084087	0.176215900019173	ENSSSCG00000011102/ENSSSCG00000003113/ENSSSCG00000026478/ENSSSCG00000004789	NRP1/C5AR2/PADI2/THBS1	4
BP	GO:0006909	phagocytosis	10/371	102/8340	0.0150180508573798	0.176215900019173	ENSSSCG00000039270/ENSSSCG00000009817/ENSSSCG00000040811/ENSSSCG00000017200/ENSSSCG00000001422/ENSSSCG00000039103/ENSSSCG00000036224/ENSSSCG00000004789/ENSSSCG00000017277/ENSSSCG00000023522	TREM2/P2RX7/PYCARD/UNC13D/C2/ADIPOQ/ENSSSCG00000036224/THBS1/PECAM1/TGM2	10
BP	GO:0015849	organic acid transport	10/371	102/8340	0.0150180508573798	0.176215900019173	ENSSSCG00000031106/ENSSSCG00000003492/ENSSSCG00000009817/ENSSSCG00000004898/ENSSSCG00000029073/ENSSSCG00000023478/ENSSSCG00000008599/ENSSSCG00000030696/ENSSSCG00000002263/ENSSSCG00000004789	PLA2G2D/SLC66A1/P2RX7/TNFRSF11A/CACNB4/SLC46A1/ENSSSCG00000008599/SLC19A1/SLCO3A1/THBS1	10
BP	GO:0043062	extracellular structure organization	10/371	102/8340	0.0150180508573798	0.176215900019173	ENSSSCG00000004587/ENSSSCG00000001723/ENSSSCG00000006648/ENSSSCG00000007436/ENSSSCG00000011377/ENSSSCG00000040631/ENSSSCG00000038745/ENSSSCG00000014316/ENSSSCG00000016754/ENSSSCG00000000146	MYO1E/PLA2G7/CTSS/MMP9/LAMB2/LPL/SERPINF2/TGFBI/AEBP1/MYH11	10
BP	GO:0046942	carboxylic acid transport	10/371	102/8340	0.0150180508573798	0.176215900019173	ENSSSCG00000031106/ENSSSCG00000003492/ENSSSCG00000009817/ENSSSCG00000004898/ENSSSCG00000029073/ENSSSCG00000023478/ENSSSCG00000008599/ENSSSCG00000030696/ENSSSCG00000002263/ENSSSCG00000004789	PLA2G2D/SLC66A1/P2RX7/TNFRSF11A/CACNB4/SLC46A1/ENSSSCG00000008599/SLC19A1/SLCO3A1/THBS1	10
BP	GO:0001935	endothelial cell proliferation	7/371	59/8340	0.0151565858477993	0.177115531764283	ENSSSCG00000002389/ENSSSCG00000031321/ENSSSCG00000014149/ENSSSCG00000005828/ENSSSCG00000009630/ENSSSCG00000015652/ENSSSCG00000004789	VASH1/NR4A1/MEF2C/EGFL7/EGR3/IL10/THBS1	7
BP	GO:0000187	activation of MAPK activity	6/371	46/8340	0.0154795331062591	0.179424709648663	ENSSSCG00000009817/ENSSSCG00000036824/ENSSSCG00000015403/ENSSSCG00000015839/ENSSSCG00000006475/ENSSSCG00000004789	P2RX7/AVPI1/HGF/NRG1/IQGAP3/THBS1	6
BP	GO:0015718	monocarboxylic acid transport	6/371	46/8340	0.0154795331062591	0.179424709648663	ENSSSCG00000031106/ENSSSCG00000009817/ENSSSCG00000004898/ENSSSCG00000029073/ENSSSCG00000002263/ENSSSCG00000004789	PLA2G2D/P2RX7/TNFRSF11A/CACNB4/SLCO3A1/THBS1	6
BP	GO:0007167	enzyme linked receptor protein signaling pathway	25/371	357/8340	0.0160974243435437	0.185050560277698	ENSSSCG00000014441/ENSSSCG00000011102/ENSSSCG00000031262/ENSSSCG00000004587/ENSSSCG00000020906/ENSSSCG00000011033/ENSSSCG00000007436/ENSSSCG00000037905/ENSSSCG00000002332/ENSSSCG00000014303/ENSSSCG00000023527/ENSSSCG00000005122/ENSSSCG00000038701/ENSSSCG00000015403/ENSSSCG00000015839/ENSSSCG00000027198/ENSSSCG00000039103/ENSSSCG00000021638/ENSSSCG00000003140/ENSSSCG00000004789/ENSSSCG00000025561/…	CSF1R/NRP1/TXNIP/MYO1E/GHSR/VIM/MMP9/ITGB5/SIPA1L1/JADE2/NRROS/TEK/EFNA2/HGF/NRG1/PDK2/ADIPOQ/NEU3/FGF21/THBS1/VASN/FUT7/HTRA1/SERPINA12/FRS3	25
BP	GO:0009308	amine metabolic process	5/371	34/8340	0.0162880688752986	0.185050560277698	ENSSSCG00000025686/ENSSSCG00000035195/ENSSSCG00000003619/ENSSSCG00000008973/ENSSSCG00000007007	KMO/HNMT/AZIN2/NAAA/IDO1	5
BP	GO:0032611	interleukin-1 beta production	5/371	34/8340	0.0162880688752986	0.185050560277698	ENSSSCG00000028711/ENSSSCG00000020906/ENSSSCG00000025856/ENSSSCG00000009817/ENSSSCG00000040811	CASP1/GHSR/TMEM106A/P2RX7/PYCARD	5
BP	GO:0032651	regulation of interleukin-1 beta production	5/371	34/8340	0.0162880688752986	0.185050560277698	ENSSSCG00000028711/ENSSSCG00000020906/ENSSSCG00000025856/ENSSSCG00000009817/ENSSSCG00000040811	CASP1/GHSR/TMEM106A/P2RX7/PYCARD	5
BP	GO:0045445	myoblast differentiation	5/371	34/8340	0.0162880688752986	0.185050560277698	ENSSSCG00000014149/ENSSSCG00000028304/ENSSSCG00000026695/ENSSSCG00000015839/ENSSSCG00000032474	MEF2C/ZFP36L1/TNFSF14/NRG1/CXCL10	5
BP	GO:0061572	actin filament bundle organization	8/371	74/8340	0.0165269087689311	0.187021896464229	ENSSSCG00000011102/ENSSSCG00000014852/ENSSSCG00000003486/ENSSSCG00000012112/ENSSSCG00000009626/ENSSSCG00000037905/ENSSSCG00000035760/ENSSSCG00000028108	NRP1/ARRB1/ARHGEF10L/ARHGAP6/SORBS3/ITGB5/RFLNA/ASAP3	8
BP	GO:0034762	regulation of transmembrane transport	13/371	151/8340	0.0168580494501995	0.190018092818588	ENSSSCG00000017003/ENSSSCG00000040095/ENSSSCG00000006648/ENSSSCG00000009817/ENSSSCG00000006781/ENSSSCG00000007436/ENSSSCG00000029323/ENSSSCG00000003619/ENSSSCG00000039103/ENSSSCG00000003140/ENSSSCG00000004789/ENSSSCG00000015720/ENSSSCG00000032474	KCNIP1/GPR35/CTSS/P2RX7/CTTNBP2NL/MMP9/KCNE3/AZIN2/ADIPOQ/FGF21/THBS1/BIN1/CXCL10	13
BP	GO:0010951	negative regulation of endopeptidase activity	6/371	47/8340	0.0171011240808106	0.192002032326905	ENSSSCG00000031321/ENSSSCG00000007436/ENSSSCG00000015403/ENSSSCG00000004789/ENSSSCG00000015720/ENSSSCG00000039569	NR4A1/MMP9/HGF/THBS1/BIN1/ENSSSCG00000039569	6
BP	GO:0030048	actin filament-based movement	4/371	23/8340	0.0174368380565012	0.193494834712259	ENSSSCG00000029323/ENSSSCG00000002440/ENSSSCG00000028827/ENSSSCG00000015720	KCNE3/CCDC88C/PARVA/BIN1	4
BP	GO:0032731	positive regulation of interleukin-1 beta production	4/371	23/8340	0.0174368380565012	0.193494834712259	ENSSSCG00000028711/ENSSSCG00000025856/ENSSSCG00000009817/ENSSSCG00000040811	CASP1/TMEM106A/P2RX7/PYCARD	4
BP	GO:0046427	positive regulation of JAK-STAT cascade	4/371	23/8340	0.0174368380565012	0.193494834712259	ENSSSCG00000014441/ENSSSCG00000015085/ENSSSCG00000015487/ENSSSCG00000015652	CSF1R/IL10RA/TNFSF18/IL10	4
BP	GO:0002313	mature B cell differentiation involved in immune response	3/371	13/8340	0.017902479468515	0.194146964842266	ENSSSCG00000007572/ENSSSCG00000009517/ENSSSCG00000015652	LFNG/GPR183/IL10	3
BP	GO:0030195	negative regulation of blood coagulation	3/371	13/8340	0.017902479468515	0.194146964842266	ENSSSCG00000025463/ENSSSCG00000038745/ENSSSCG00000004789	PROS1/SERPINF2/THBS1	3
BP	GO:0052652	cyclic purine nucleotide metabolic process	3/371	13/8340	0.017902479468515	0.194146964842266	ENSSSCG00000026724/ENSSSCG00000027952/ENSSSCG00000032162	PLBD1/ADCY5/P2RY13	3
BP	GO:0060142	regulation of syncytium formation by plasma membrane fusion	3/371	13/8340	0.017902479468515	0.194146964842266	ENSSSCG00000006043/ENSSSCG00000026695/ENSSSCG00000032474	DCSTAMP/TNFSF14/CXCL10	3
BP	GO:0061900	glial cell activation	3/371	13/8340	0.017902479468515	0.194146964842266	ENSSSCG00000029371/ENSSSCG00000039270/ENSSSCG00000003524	C5AR1/TREM2/C1QA	3
BP	GO:1900047	negative regulation of hemostasis	3/371	13/8340	0.017902479468515	0.194146964842266	ENSSSCG00000025463/ENSSSCG00000038745/ENSSSCG00000004789	PROS1/SERPINF2/THBS1	3
BP	GO:0048608	reproductive structure development	14/371	169/8340	0.0182652095055608	0.195814463586398	ENSSSCG00000020906/ENSSSCG00000002389/ENSSSCG00000007572/ENSSSCG00000002866/ENSSSCG00000004369/ENSSSCG00000013735/ENSSSCG00000012026/ENSSSCG00000028304/ENSSSCG00000017818/ENSSSCG00000013352/ENSSSCG00000015652/ENSSSCG00000025777/ENSSSCG00000010703/ENSSSCG00000013332	GHSR/VASH1/LFNG/CEBPA/PRDM1/JUNB/ADAMTS1/ZFP36L1/SERPINF1/E2F8/IL10/ESR1/HTRA1/KIF18A	14
BP	GO:0001570	vasculogenesis	5/371	35/8340	0.018329820552272	0.195814463586398	ENSSSCG00000004587/ENSSSCG00000028004/ENSSSCG00000013735/ENSSSCG00000028304/ENSSSCG00000012591	MYO1E/RIN2/JUNB/ZFP36L1/AMOT	5
BP	GO:0021782	glial cell development	5/371	35/8340	0.018329820552272	0.195814463586398	ENSSSCG00000029371/ENSSSCG00000011033/ENSSSCG00000003524/ENSSSCG00000023527/ENSSSCG00000011377	C5AR1/VIM/C1QA/NRROS/LAMB2	5
BP	GO:0034766	negative regulation of ion transmembrane transport	5/371	35/8340	0.018329820552272	0.195814463586398	ENSSSCG00000040095/ENSSSCG00000007436/ENSSSCG00000029323/ENSSSCG00000004789/ENSSSCG00000015720	GPR35/MMP9/KCNE3/THBS1/BIN1	5
BP	GO:0032102	negative regulation of response to external stimulus	12/371	137/8340	0.0187606706792868	0.199672119534566	ENSSSCG00000011102/ENSSSCG00000020906/ENSSSCG00000040811/ENSSSCG00000003113/ENSSSCG00000026478/ENSSSCG00000015403/ENSSSCG00000025463/ENSSSCG00000038745/ENSSSCG00000039103/ENSSSCG00000015652/ENSSSCG00000004789/ENSSSCG00000025992	NRP1/GHSR/PYCARD/C5AR2/PADI2/HGF/PROS1/SERPINF2/ADIPOQ/IL10/THBS1/ENPP3	12
BP	GO:0050864	regulation of B cell activation	8/371	76/8340	0.0191606669511735	0.203174035115591	ENSSSCG00000009542/ENSSSCG00000036521/ENSSSCG00000009517/ENSSSCG00000022361/ENSSSCG00000011436/ENSSSCG00000028304/ENSSSCG00000036224/ENSSSCG00000015652	TNFSF13B/TNFSF13/GPR183/BANK1/ENSSSCG00000011436/ZFP36L1/ENSSSCG00000036224/IL10	8
BP	GO:0030595	leukocyte chemotaxis	9/371	91/8340	0.0194744074869864	0.205708480585294	ENSSSCG00000029371/ENSSSCG00000001723/ENSSSCG00000009517/ENSSSCG00000003113/ENSSSCG00000026478/ENSSSCG00000027849/ENSSSCG00000026695/ENSSSCG00000010772/ENSSSCG00000032474	C5AR1/PLA2G7/GPR183/C5AR2/PADI2/CNR2/TNFSF14/ADAM8/CXCL10	9
BP	GO:0015711	organic anion transport	13/371	154/8340	0.0195433834157177	0.205708480585294	ENSSSCG00000008051/ENSSSCG00000031106/ENSSSCG00000003492/ENSSSCG00000031700/ENSSSCG00000009817/ENSSSCG00000004898/ENSSSCG00000029073/ENSSSCG00000023478/ENSSSCG00000008599/ENSSSCG00000030696/ENSSSCG00000002263/ENSSSCG00000003069/ENSSSCG00000004789	ABCA3/PLA2G2D/SLC66A1/SLC2A9/P2RX7/TNFRSF11A/CACNB4/SLC46A1/ENSSSCG00000008599/SLC19A1/SLCO3A1/KCNN4/THBS1	13
BP	GO:0061458	reproductive system development	14/371	171/8340	0.0200249572735183	0.210005321150487	ENSSSCG00000020906/ENSSSCG00000002389/ENSSSCG00000007572/ENSSSCG00000002866/ENSSSCG00000004369/ENSSSCG00000013735/ENSSSCG00000012026/ENSSSCG00000028304/ENSSSCG00000017818/ENSSSCG00000013352/ENSSSCG00000015652/ENSSSCG00000025777/ENSSSCG00000010703/ENSSSCG00000013332	GHSR/VASH1/LFNG/CEBPA/PRDM1/JUNB/ADAMTS1/ZFP36L1/SERPINF1/E2F8/IL10/ESR1/HTRA1/KIF18A	14
BP	GO:0030225	macrophage differentiation	4/371	24/8340	0.0202087694699838	0.210391661791141	ENSSSCG00000002866/ENSSSCG00000038706/ENSSSCG00000023527/ENSSSCG00000039103	CEBPA/C1QC/NRROS/ADIPOQ	4
BP	GO:0045661	regulation of myoblast differentiation	4/371	24/8340	0.0202087694699838	0.210391661791141	ENSSSCG00000014149/ENSSSCG00000028304/ENSSSCG00000026695/ENSSSCG00000032474	MEF2C/ZFP36L1/TNFSF14/CXCL10	4
BP	GO:0060271	cilium assembly	13/371	155/8340	0.0205063770120647	0.212716512266454	ENSSSCG00000034360/ENSSSCG00000009079/ENSSSCG00000005655/ENSSSCG00000028827/ENSSSCG00000010170/ENSSSCG00000011589/ENSSSCG00000031514/ENSSSCG00000038486/ENSSSCG00000008020/ENSSSCG00000038462/ENSSSCG00000017143/ENSSSCG00000011408/ENSSSCG00000017635	CELSR2/INTU/DYNC2I2/PARVA/DISC1/IFT122/CCDC28B/DYNC2I1/IFT140/ENSSSCG00000038462/CEP131/ZMYND10/MKS1	13
BP	GO:0071219	cellular response to molecule of bacterial origin	9/371	92/8340	0.0207721029723675	0.214695057075408	ENSSSCG00000028711/ENSSSCG00000011033/ENSSSCG00000009002/ENSSSCG00000032381/ENSSSCG00000040811/ENSSSCG00000016957/ENSSSCG00000014369/ENSSSCG00000015652/ENSSSCG00000032474	CASP1/VIM/TLR2/LITAF/PYCARD/CD180/CD14/IL10/CXCL10	9
BP	GO:0050679	positive regulation of epithelial cell proliferation	7/371	63/8340	0.0211514252650024	0.217829246524107	ENSSSCG00000029371/ENSSSCG00000031321/ENSSSCG00000003113/ENSSSCG00000005828/ENSSSCG00000009630/ENSSSCG00000015652/ENSSSCG00000006475	C5AR1/NR4A1/C5AR2/EGFL7/EGR3/IL10/IQGAP3	7
BP	GO:0003006	developmental process involved in reproduction	18/371	241/8340	0.0215295924635712	0.220929115495356	ENSSSCG00000020906/ENSSSCG00000002389/ENSSSCG00000007572/ENSSSCG00000002866/ENSSSCG00000004369/ENSSSCG00000013735/ENSSSCG00000016431/ENSSSCG00000007151/ENSSSCG00000012026/ENSSSCG00000028304/ENSSSCG00000017818/ENSSSCG00000013352/ENSSSCG00000015652/ENSSSCG00000025777/ENSSSCG00000017143/ENSSSCG00000010703/ENSSSCG00000000863/ENSSSCG00000013332	GHSR/VASH1/LFNG/CEBPA/PRDM1/JUNB/GALNTL5/CDC25B/ADAMTS1/ZFP36L1/SERPINF1/E2F8/IL10/ESR1/CEP131/HTRA1/SYCP3/KIF18A	18
BP	GO:0071216	cellular response to biotic stimulus	10/371	108/8340	0.0216296928794229	0.221163609692099	ENSSSCG00000028711/ENSSSCG00000031262/ENSSSCG00000011033/ENSSSCG00000009002/ENSSSCG00000032381/ENSSSCG00000040811/ENSSSCG00000016957/ENSSSCG00000014369/ENSSSCG00000015652/ENSSSCG00000032474	CASP1/TXNIP/VIM/TLR2/LITAF/PYCARD/CD180/CD14/IL10/CXCL10	10
BP	GO:0002861	regulation of inflammatory response to antigenic stimulus	3/371	14/8340	0.0220477849970191	0.221483538408652	ENSSSCG00000031106/ENSSSCG00000015652/ENSSSCG00000037554	PLA2G2D/IL10/FUT7	3
BP	GO:0007156	homophilic cell adhesion via plasma membrane adhesion molecules	3/371	14/8340	0.0220477849970191	0.221483538408652	ENSSSCG00000010278/ENSSSCG00000034360/ENSSSCG00000017277	CDH23/CELSR2/PECAM1	3
BP	GO:0009190	cyclic nucleotide biosynthetic process	3/371	14/8340	0.0220477849970191	0.221483538408652	ENSSSCG00000026724/ENSSSCG00000027952/ENSSSCG00000032162	PLBD1/ADCY5/P2RY13	3
BP	GO:0048662	negative regulation of smooth muscle cell proliferation	3/371	14/8340	0.0220477849970191	0.221483538408652	ENSSSCG00000014149/ENSSSCG00000039103/ENSSSCG00000015652	MEF2C/ADIPOQ/IL10	3
BP	GO:0050819	negative regulation of coagulation	3/371	14/8340	0.0220477849970191	0.221483538408652	ENSSSCG00000025463/ENSSSCG00000038745/ENSSSCG00000004789	PROS1/SERPINF2/THBS1	3
BP	GO:0006643	membrane lipid metabolic process	9/371	93/8340	0.0221310090953379	0.221542234405428	ENSSSCG00000017087/ENSSSCG00000000433/ENSSSCG00000009817/ENSSSCG00000038843/ENSSSCG00000035539/ENSSSCG00000005922/ENSSSCG00000008973/ENSSSCG00000021638/ENSSSCG00000037554	GM2A/B4GALNT1/P2RX7/ST3GAL2/ST8SIA4/ENSSSCG00000005922/NAAA/NEU3/FUT7	9
BP	GO:0022612	gland morphogenesis	6/371	50/8340	0.0226579956547869	0.224754060184637	ENSSSCG00000011102/ENSSSCG00000004678/ENSSSCG00000000896/ENSSSCG00000015403/ENSSSCG00000025777/ENSSSCG00000023522	NRP1/DUOX2/NTN4/HGF/ESR1/TGM2	6
BP	GO:1903557	positive regulation of tumor necrosis factor superfamily cytokine production	6/371	50/8340	0.0226579956547869	0.224754060184637	ENSSSCG00000025856/ENSSSCG00000040811/ENSSSCG00000014369/ENSSSCG00000011436/ENSSSCG00000010772/ENSSSCG00000004789	TMEM106A/PYCARD/CD14/ENSSSCG00000011436/ADAM8/THBS1	6
BP	GO:1901888	regulation of cell junction assembly	5/371	37/8340	0.0229032342130096	0.224754060184637	ENSSSCG00000011102/ENSSSCG00000012112/ENSSSCG00000005122/ENSSSCG00000022483/ENSSSCG00000029843	NRP1/ARHGAP6/TEK/GPBAR1/NPHP4	5
BP	GO:1903670	regulation of sprouting angiogenesis	5/371	37/8340	0.0229032342130096	0.224754060184637	ENSSSCG00000011102/ENSSSCG00000032710/ENSSSCG00000016925/ENSSSCG00000015652/ENSSSCG00000004789	NRP1/E2F2/PLK2/IL10/THBS1	5
BP	GO:1905515	non-motile cilium assembly	5/371	37/8340	0.0229032342130096	0.224754060184637	ENSSSCG00000009079/ENSSSCG00000010170/ENSSSCG00000008020/ENSSSCG00000017143/ENSSSCG00000017635	INTU/DISC1/IFT140/CEP131/MKS1	5
BP	GO:0031589	cell-substrate adhesion	12/371	141/8340	0.0229760536836707	0.224754060184637	ENSSSCG00000011102/ENSSSCG00000028004/ENSSSCG00000012112/ENSSSCG00000017200/ENSSSCG00000009626/ENSSSCG00000037905/ENSSSCG00000006533/ENSSSCG00000005122/ENSSSCG00000028827/ENSSSCG00000000257/ENSSSCG00000009237/ENSSSCG00000004789	NRP1/RIN2/ARHGAP6/UNC13D/SORBS3/ITGB5/ADAM15/TEK/PARVA/ITGB7/HPSE/THBS1	12
BP	GO:0031638	zymogen activation	4/371	25/8340	0.0232368850208357	0.224754060184637	ENSSSCG00000040811/ENSSSCG00000010280/ENSSSCG00000001989/ENSSSCG00000004789	PYCARD/VSIR/CIDEB/THBS1	4
BP	GO:0050873	brown fat cell differentiation	4/371	25/8340	0.0232368850208357	0.224754060184637	ENSSSCG00000002866/ENSSSCG00000037241/ENSSSCG00000039103/ENSSSCG00000007346	CEBPA/RGS2/ADIPOQ/ENSSSCG00000007346	4
BP	GO:0051181	cofactor transport	4/371	25/8340	0.0232368850208357	0.224754060184637	ENSSSCG00000009817/ENSSSCG00000023478/ENSSSCG00000010011/ENSSSCG00000030696	P2RX7/SLC46A1/TCN2/SLC19A1	4
BP	GO:1904894	positive regulation of STAT cascade	4/371	25/8340	0.0232368850208357	0.224754060184637	ENSSSCG00000014441/ENSSSCG00000015085/ENSSSCG00000015487/ENSSSCG00000015652	CSF1R/IL10RA/TNFSF18/IL10	4
BP	GO:0001822	kidney development	9/371	94/8340	0.0235525494123226	0.227040232213736	ENSSSCG00000011102/ENSSSCG00000004587/ENSSSCG00000007436/ENSSSCG00000004369/ENSSSCG00000011377/ENSSSCG00000012026/ENSSSCG00000039103/ENSSSCG00000015581/ENSSSCG00000017277	NRP1/MYO1E/MMP9/PRDM1/LAMB2/ADAMTS1/ADIPOQ/CENPF/PECAM1	9
BP	GO:0030705	cytoskeleton-dependent intracellular transport	8/371	79/8340	0.0236537827221843	0.227250939374542	ENSSSCG00000005655/ENSSSCG00000009979/ENSSSCG00000002440/ENSSSCG00000011589/ENSSSCG00000038486/ENSSSCG00000008020/ENSSSCG00000007033/ENSSSCG00000017143	DYNC2I2/NEFH/CCDC88C/IFT122/DYNC2I1/IFT140/AP3M2/CEP131	8
BP	GO:0001952	regulation of cell-matrix adhesion	6/371	51/8340	0.0247514186771128	0.23621103890858	ENSSSCG00000011102/ENSSSCG00000028004/ENSSSCG00000012112/ENSSSCG00000006533/ENSSSCG00000005122/ENSSSCG00000004789	NRP1/RIN2/ARHGAP6/ADAM15/TEK/THBS1	6
BP	GO:0050921	positive regulation of chemotaxis	6/371	51/8340	0.0247514186771128	0.23621103890858	ENSSSCG00000029371/ENSSSCG00000011102/ENSSSCG00000001723/ENSSSCG00000026695/ENSSSCG00000004789/ENSSSCG00000032474	C5AR1/NRP1/PLA2G7/TNFSF14/THBS1/CXCL10	6
BP	GO:0002520	immune system development	31/371	484/8340	0.0251269063930311	0.238997784063947	ENSSSCG00000014441/ENSSSCG00000015353/ENSSSCG00000009542/ENSSSCG00000004587/ENSSSCG00000031106/ENSSSCG00000007572/ENSSSCG00000039270/ENSSSCG00000036521/ENSSSCG00000002866/ENSSSCG00000010280/ENSSSCG00000038706/ENSSSCG00000009517/ENSSSCG00000004898/ENSSSCG00000029073/ENSSSCG00000004369/ENSSSCG00000006043/ENSSSCG00000013735/ENSSSCG00000023527/ENSSSCG00000038701/ENSSSCG00000021933/ENSSSCG00000028304/…	CSF1R/SCIN/TNFSF13B/MYO1E/PLA2G2D/LFNG/TREM2/TNFSF13/CEBPA/VSIR/C1QC/GPR183/TNFRSF11A/CACNB4/PRDM1/DCSTAMP/JUNB/NRROS/EFNA2/CLEC5A/ZFP36L1/NBEAL2/EGR3/ADAM8/TOP2A/ADIPOQ/AIRE/IL10/UBD/CCNB2/FUT7	31
BP	GO:0001763	morphogenesis of a branching structure	8/371	80/8340	0.025303299973694	0.239878635181079	ENSSSCG00000011102/ENSSSCG00000004369/ENSSSCG00000000896/ENSSSCG00000015403/ENSSSCG00000015652/ENSSSCG00000025777/ENSSSCG00000023522/ENSSSCG00000017635	NRP1/PRDM1/NTN4/HGF/IL10/ESR1/TGM2/MKS1	8
BP	GO:0070227	lymphocyte apoptotic process	5/371	38/8340	0.0254431589027425	0.239957417680957	ENSSSCG00000009817/ENSSSCG00000030241/ENSSSCG00000010772/ENSSSCG00000015652/ENSSSCG00000007007	P2RX7/TSC22D3/ADAM8/IL10/IDO1	5
BP	GO:0030097	hemopoiesis	28/371	428/8340	0.025479236805802	0.239957417680957	ENSSSCG00000014441/ENSSSCG00000015353/ENSSSCG00000009542/ENSSSCG00000004587/ENSSSCG00000031106/ENSSSCG00000007572/ENSSSCG00000039270/ENSSSCG00000002866/ENSSSCG00000010280/ENSSSCG00000038706/ENSSSCG00000009517/ENSSSCG00000004898/ENSSSCG00000004369/ENSSSCG00000006043/ENSSSCG00000013735/ENSSSCG00000023527/ENSSSCG00000038701/ENSSSCG00000021933/ENSSSCG00000028304/ENSSSCG00000011330/ENSSSCG00000009630/…	CSF1R/SCIN/TNFSF13B/MYO1E/PLA2G2D/LFNG/TREM2/CEBPA/VSIR/C1QC/GPR183/TNFRSF11A/PRDM1/DCSTAMP/JUNB/NRROS/EFNA2/CLEC5A/ZFP36L1/NBEAL2/EGR3/ADAM8/TOP2A/ADIPOQ/AIRE/IL10/UBD/FUT7	28
BP	GO:0097191	extrinsic apoptotic signaling pathway	10/371	111/8340	0.0256327178003712	0.240611380532665	ENSSSCG00000011102/ENSSSCG00000009817/ENSSSCG00000040811/ENSSSCG00000049630/ENSSSCG00000005511/ENSSSCG00000015403/ENSSSCG00000015595/ENSSSCG00000004789/ENSSSCG00000012944/ENSSSCG00000016030	NRP1/P2RX7/PYCARD/DEPTOR/TRAF1/HGF/ATF3/THBS1/PELI3/ZSWIM2	10
BP	GO:0044703	multi-organism reproductive process	21/371	300/8340	0.0261994475022453	0.242402671091233	ENSSSCG00000020906/ENSSSCG00000000433/ENSSSCG00000004678/ENSSSCG00000007436/ENSSSCG00000037241/ENSSSCG00000004369/ENSSSCG00000013735/ENSSSCG00000016431/ENSSSCG00000004241/ENSSSCG00000007151/ENSSSCG00000012026/ENSSSCG00000017473/ENSSSCG00000007659/ENSSSCG00000025777/ENSSSCG00000004588/ENSSSCG00000017143/ENSSSCG00000037554/ENSSSCG00000000863/ENSSSCG00000013332/ENSSSCG00000008813/ENSSSCG00000007346	GHSR/B4GALNT1/DUOX2/MMP9/RGS2/PRDM1/JUNB/GALNTL5/GJA1/CDC25B/ADAMTS1/TOP2A/ZCWPW1/ESR1/CCNB2/CEP131/FUT7/SYCP3/KIF18A/CORIN/ENSSSCG00000007346	21
BP	GO:1901701	cellular response to oxygen-containing compound	29/371	448/8340	0.026307415967005	0.242402671091233	ENSSSCG00000028711/ENSSSCG00000020906/ENSSSCG00000011033/ENSSSCG00000009002/ENSSSCG00000032381/ENSSSCG00000040811/ENSSSCG00000004597/ENSSSCG00000016957/ENSSSCG00000031321/ENSSSCG00000007436/ENSSSCG00000014369/ENSSSCG00000006533/ENSSSCG00000027952/ENSSSCG00000010468/ENSSSCG00000022204/ENSSSCG00000015403/ENSSSCG00000028304/ENSSSCG00000022483/ENSSSCG00000027198/ENSSSCG00000039103/ENSSSCG00000015652/…	CASP1/GHSR/VIM/TLR2/LITAF/PYCARD/AQP9/CD180/NR4A1/MMP9/CD14/ADAM15/ADCY5/CPEB3/AGRN/HGF/ZFP36L1/GPBAR1/PDK2/ADIPOQ/IL10/ESR1/BIRC5/MN1/TGM2/FUT7/MLXIPL/CXCL10/SERPINA12	29
BP	GO:0032732	positive regulation of interleukin-1 production	4/371	26/8340	0.0265260478697629	0.242402671091233	ENSSSCG00000028711/ENSSSCG00000025856/ENSSSCG00000009817/ENSSSCG00000040811	CASP1/TMEM106A/P2RX7/PYCARD	4
BP	GO:0090199	regulation of release of cytochrome c from mitochondria	4/371	26/8340	0.0265260478697629	0.242402671091233	ENSSSCG00000040811/ENSSSCG00000007436/ENSSSCG00000001989/ENSSSCG00000015403	PYCARD/MMP9/CIDEB/HGF	4
BP	GO:0050731	positive regulation of peptidyl-tyrosine phosphorylation	7/371	66/8340	0.0266091772972636	0.242402671091233	ENSSSCG00000014441/ENSSSCG00000011102/ENSSSCG00000039270/ENSSSCG00000022361/ENSSSCG00000015403/ENSSSCG00000015487/ENSSSCG00000017277	CSF1R/NRP1/TREM2/BANK1/HGF/TNFSF18/PECAM1	7
BP	GO:0001893	maternal placenta development	3/371	15/8340	0.0266702205357102	0.242402671091233	ENSSSCG00000020906/ENSSSCG00000004369/ENSSSCG00000013735	GHSR/PRDM1/JUNB	3
BP	GO:0030194	positive regulation of blood coagulation	3/371	15/8340	0.0266702205357102	0.242402671091233	ENSSSCG00000038745/ENSSSCG00000009237/ENSSSCG00000004789	SERPINF2/HPSE/THBS1	3
BP	GO:0032733	positive regulation of interleukin-10 production	3/371	15/8340	0.0266702205357102	0.242402671091233	ENSSSCG00000040811/ENSSSCG00000011436/ENSSSCG00000015403	PYCARD/ENSSSCG00000011436/HGF	3
BP	GO:0090200	positive regulation of release of cytochrome c from mitochondria	3/371	15/8340	0.0266702205357102	0.242402671091233	ENSSSCG00000040811/ENSSSCG00000007436/ENSSSCG00000001989	PYCARD/MMP9/CIDEB	3
BP	GO:1900048	positive regulation of hemostasis	3/371	15/8340	0.0266702205357102	0.242402671091233	ENSSSCG00000038745/ENSSSCG00000009237/ENSSSCG00000004789	SERPINF2/HPSE/THBS1	3
BP	GO:0001818	negative regulation of cytokine production	11/371	128/8340	0.027014194136069	0.244136662578975	ENSSSCG00000014852/ENSSSCG00000020906/ENSSSCG00000040811/ENSSSCG00000010280/ENSSSCG00000022361/ENSSSCG00000011436/ENSSSCG00000003113/ENSSSCG00000015403/ENSSSCG00000039103/ENSSSCG00000015652/ENSSSCG00000004789	ARRB1/GHSR/PYCARD/VSIR/BANK1/ENSSSCG00000011436/C5AR2/HGF/ADIPOQ/IL10/THBS1	11
BP	GO:0097164	ammonium ion metabolic process	8/371	81/8340	0.027031548039656	0.244136662578975	ENSSSCG00000008051/ENSSSCG00000031106/ENSSSCG00000001723/ENSSSCG00000035195/ENSSSCG00000002828/ENSSSCG00000000864/ENSSSCG00000005922/ENSSSCG00000008973	ABCA3/PLA2G2D/PLA2G7/HNMT/LPCAT2/CHPT1/ENSSSCG00000005922/NAAA	8
BP	GO:0030148	sphingolipid biosynthetic process	5/371	39/8340	0.0281567502727645	0.252361916270469	ENSSSCG00000000433/ENSSSCG00000009817/ENSSSCG00000038843/ENSSSCG00000035539/ENSSSCG00000005922	B4GALNT1/P2RX7/ST3GAL2/ST8SIA4/ENSSSCG00000005922	5
BP	GO:0043271	negative regulation of ion transport	5/371	39/8340	0.0281567502727645	0.252361916270469	ENSSSCG00000040095/ENSSSCG00000007436/ENSSSCG00000029323/ENSSSCG00000004789/ENSSSCG00000015720	GPR35/MMP9/KCNE3/THBS1/BIN1	5
BP	GO:0010632	regulation of epithelial cell migration	9/371	97/8340	0.0282067108650192	0.252361916270469	ENSSSCG00000011102/ENSSSCG00000028004/ENSSSCG00000002389/ENSSSCG00000014899/ENSSSCG00000007436/ENSSSCG00000014149/ENSSSCG00000005122/ENSSSCG00000016925/ENSSSCG00000004789	NRP1/RIN2/VASH1/PRCP/MMP9/MEF2C/TEK/PLK2/THBS1	9
BP	GO:0030198	extracellular matrix organization	8/371	82/8340	0.0288401335713049	0.257225241167122	ENSSSCG00000004587/ENSSSCG00000006648/ENSSSCG00000007436/ENSSSCG00000011377/ENSSSCG00000038745/ENSSSCG00000014316/ENSSSCG00000016754/ENSSSCG00000000146	MYO1E/CTSS/MMP9/LAMB2/SERPINF2/TGFBI/AEBP1/MYH11	8
BP	GO:0009101	glycoprotein biosynthetic process	12/371	146/8340	0.0291813969971272	0.259056282145702	ENSSSCG00000025770/ENSSSCG00000025856/ENSSSCG00000038126/ENSSSCG00000013886/ENSSSCG00000038843/ENSSSCG00000035539/ENSSSCG00000009403/ENSSSCG00000008227/ENSSSCG00000007872/ENSSSCG00000038178/ENSSSCG00000037554/ENSSSCG00000005623	ST6GAL1/TMEM106A/MGAT3/B3GNT3/ST3GAL2/ST8SIA4/ITM2B/ST3GAL5/XYLT1/FUT10/FUT7/ENSSSCG00000005623	12
BP	GO:0002688	regulation of leukocyte chemotaxis	6/371	53/8340	0.0293168827856121	0.259056282145702	ENSSSCG00000029371/ENSSSCG00000001723/ENSSSCG00000003113/ENSSSCG00000026478/ENSSSCG00000026695/ENSSSCG00000032474	C5AR1/PLA2G7/C5AR2/PADI2/TNFSF14/CXCL10	6
BP	GO:0010466	negative regulation of peptidase activity	6/371	53/8340	0.0293168827856121	0.259056282145702	ENSSSCG00000031321/ENSSSCG00000007436/ENSSSCG00000015403/ENSSSCG00000004789/ENSSSCG00000015720/ENSSSCG00000039569	NR4A1/MMP9/HGF/THBS1/BIN1/ENSSSCG00000039569	6
BP	GO:0043269	regulation of ion transport	13/371	163/8340	0.0295356839801161	0.260186656107915	ENSSSCG00000008051/ENSSSCG00000017003/ENSSSCG00000040095/ENSSSCG00000006648/ENSSSCG00000009817/ENSSSCG00000004898/ENSSSCG00000007436/ENSSSCG00000029323/ENSSSCG00000037991/ENSSSCG00000023933/ENSSSCG00000004789/ENSSSCG00000015720/ENSSSCG00000032474	ABCA3/KCNIP1/GPR35/CTSS/P2RX7/TNFRSF11A/MMP9/KCNE3/RCVRN/CRACR2B/THBS1/BIN1/CXCL10	13
BP	GO:0002366	leukocyte activation involved in immune response	11/371	130/8340	0.0298458783521603	0.261311161230076	ENSSSCG00000007572/ENSSSCG00000036521/ENSSSCG00000040811/ENSSSCG00000009517/ENSSSCG00000006374/ENSSSCG00000016957/ENSSSCG00000017200/ENSSSCG00000032612/ENSSSCG00000015487/ENSSSCG00000015652/ENSSSCG00000025992	LFNG/TNFSF13/PYCARD/GPR183/CD244/CD180/UNC13D/MILR1/TNFSF18/IL10/ENPP3	11
BP	GO:0006816	calcium ion transport	11/371	130/8340	0.0298458783521603	0.261311161230076	ENSSSCG00000010278/ENSSSCG00000040095/ENSSSCG00000009817/ENSSSCG00000009879/ENSSSCG00000029073/ENSSSCG00000023437/ENSSSCG00000037991/ENSSSCG00000023933/ENSSSCG00000003069/ENSSSCG00000015720/ENSSSCG00000032474	CDH23/GPR35/P2RX7/TPCN1/CACNB4/ITPR1/RCVRN/CRACR2B/KCNN4/BIN1/CXCL10	11
BP	GO:0003014	renal system process	4/371	27/8340	0.0300801023518364	0.261760890678747	ENSSSCG00000004587/ENSSSCG00000038745/ENSSSCG00000039103/ENSSSCG00000008813	MYO1E/SERPINF2/ADIPOQ/CORIN	4
BP	GO:0045600	positive regulation of fat cell differentiation	4/371	27/8340	0.0300801023518364	0.261760890678747	ENSSSCG00000002866/ENSSSCG00000028304/ENSSSCG00000040631/ENSSSCG00000007346	CEBPA/ZFP36L1/LPL/ENSSSCG00000007346	4
BP	GO:0044782	cilium organization	13/371	164/8340	0.0308404467155781	0.26213831370565	ENSSSCG00000034360/ENSSSCG00000009079/ENSSSCG00000005655/ENSSSCG00000028827/ENSSSCG00000010170/ENSSSCG00000011589/ENSSSCG00000031514/ENSSSCG00000038486/ENSSSCG00000008020/ENSSSCG00000038462/ENSSSCG00000017143/ENSSSCG00000011408/ENSSSCG00000017635	CELSR2/INTU/DYNC2I2/PARVA/DISC1/IFT122/CCDC28B/DYNC2I1/IFT140/ENSSSCG00000038462/CEP131/ZMYND10/MKS1	13
BP	GO:0019935	cyclic-nucleotide-mediated signaling	5/371	40/8340	0.0310471474824772	0.26213831370565	ENSSSCG00000013642/ENSSSCG00000037241/ENSSSCG00000027952/ENSSSCG00000004789/ENSSSCG00000032474	PDE4A/RGS2/ADCY5/THBS1/CXCL10	5
BP	GO:0032612	interleukin-1 production	5/371	40/8340	0.0310471474824772	0.26213831370565	ENSSSCG00000028711/ENSSSCG00000020906/ENSSSCG00000025856/ENSSSCG00000009817/ENSSSCG00000040811	CASP1/GHSR/TMEM106A/P2RX7/PYCARD	5
BP	GO:0032652	regulation of interleukin-1 production	5/371	40/8340	0.0310471474824772	0.26213831370565	ENSSSCG00000028711/ENSSSCG00000020906/ENSSSCG00000025856/ENSSSCG00000009817/ENSSSCG00000040811	CASP1/GHSR/TMEM106A/P2RX7/PYCARD	5
BP	GO:1990266	neutrophil migration	5/371	40/8340	0.0310471474824772	0.26213831370565	ENSSSCG00000029371/ENSSSCG00000003113/ENSSSCG00000010772/ENSSSCG00000017277/ENSSSCG00000037554	C5AR1/C5AR2/ADAM8/PECAM1/FUT7	5
BP	GO:0032496	response to lipopolysaccharide	10/371	115/8340	0.0317623782877119	0.26213831370565	ENSSSCG00000028711/ENSSSCG00000011033/ENSSSCG00000032381/ENSSSCG00000009817/ENSSSCG00000040811/ENSSSCG00000016957/ENSSSCG00000004898/ENSSSCG00000014369/ENSSSCG00000015652/ENSSSCG00000032474	CASP1/VIM/LITAF/P2RX7/PYCARD/CD180/TNFRSF11A/CD14/IL10/CXCL10	10
BP	GO:0001953	negative regulation of cell-matrix adhesion	3/371	16/8340	0.0317680333675003	0.26213831370565	ENSSSCG00000012112/ENSSSCG00000006533/ENSSSCG00000004789	ARHGAP6/ADAM15/THBS1	3
BP	GO:0010955	negative regulation of protein processing	3/371	16/8340	0.0317680333675003	0.26213831370565	ENSSSCG00000013181/ENSSSCG00000024791/ENSSSCG00000004789	SERPING1/ENSSSCG00000024791/THBS1	3
BP	GO:0032890	regulation of organic acid transport	3/371	16/8340	0.0317680333675003	0.26213831370565	ENSSSCG00000009817/ENSSSCG00000004898/ENSSSCG00000004789	P2RX7/TNFRSF11A/THBS1	3
BP	GO:0033003	regulation of mast cell activation	3/371	16/8340	0.0317680333675003	0.26213831370565	ENSSSCG00000017200/ENSSSCG00000032612/ENSSSCG00000025992	UNC13D/MILR1/ENPP3	3
BP	GO:0033687	osteoblast proliferation	3/371	16/8340	0.0317680333675003	0.26213831370565	ENSSSCG00000013735/ENSSSCG00000009237/ENSSSCG00000009966	JUNB/HPSE/MN1	3
BP	GO:0045066	regulatory T cell differentiation	3/371	16/8340	0.0317680333675003	0.26213831370565	ENSSSCG00000031106/ENSSSCG00000010280/ENSSSCG00000037554	PLA2G2D/VSIR/FUT7	3
BP	GO:0045103	intermediate filament-based process	3/371	16/8340	0.0317680333675003	0.26213831370565	ENSSSCG00000011033/ENSSSCG00000039094/ENSSSCG00000009979	VIM/PLEC/NEFH	3
BP	GO:0045104	intermediate filament cytoskeleton organization	3/371	16/8340	0.0317680333675003	0.26213831370565	ENSSSCG00000011033/ENSSSCG00000039094/ENSSSCG00000009979	VIM/PLEC/NEFH	3
BP	GO:0046530	photoreceptor cell differentiation	3/371	16/8340	0.0317680333675003	0.26213831370565	ENSSSCG00000004369/ENSSSCG00000008020/ENSSSCG00000029843	PRDM1/IFT140/NPHP4	3
BP	GO:0050820	positive regulation of coagulation	3/371	16/8340	0.0317680333675003	0.26213831370565	ENSSSCG00000038745/ENSSSCG00000009237/ENSSSCG00000004789	SERPINF2/HPSE/THBS1	3
BP	GO:1903318	negative regulation of protein maturation	3/371	16/8340	0.0317680333675003	0.26213831370565	ENSSSCG00000013181/ENSSSCG00000024791/ENSSSCG00000004789	SERPING1/ENSSSCG00000024791/THBS1	3
BP	GO:0045995	regulation of embryonic development	6/371	54/8340	0.031793900989706	0.26213831370565	ENSSSCG00000007572/ENSSSCG00000004241/ENSSSCG00000012591/ENSSSCG00000039103/ENSSSCG00000015652/ENSSSCG00000017635	LFNG/GJA1/AMOT/ADIPOQ/IL10/MKS1	6
BP	GO:0046649	lymphocyte activation	23/371	343/8340	0.0318631271985911	0.26213831370565	ENSSSCG00000009542/ENSSSCG00000031106/ENSSSCG00000007572/ENSSSCG00000036521/ENSSSCG00000009817/ENSSSCG00000040811/ENSSSCG00000010280/ENSSSCG00000009517/ENSSSCG00000006374/ENSSSCG00000016957/ENSSSCG00000017200/ENSSSCG00000004369/ENSSSCG00000022361/ENSSSCG00000011436/ENSSSCG00000028304/ENSSSCG00000009630/ENSSSCG00000026695/ENSSSCG00000010772/ENSSSCG00000015487/ENSSSCG00000036224/ENSSSCG00000025294/…	TNFSF13B/PLA2G2D/LFNG/TNFSF13/P2RX7/PYCARD/VSIR/GPR183/CD244/CD180/UNC13D/PRDM1/BANK1/ENSSSCG00000011436/ZFP36L1/EGR3/TNFSF14/ADAM8/TNFSF18/ENSSSCG00000036224/AIRE/IL10/FUT7	23
BP	GO:0043087	regulation of GTPase activity	12/371	148/8340	0.0319752066050172	0.26230663756494	ENSSSCG00000028004/ENSSSCG00000040811/ENSSSCG00000012112/ENSSSCG00000002332/ENSSSCG00000009567/ENSSSCG00000032416/ENSSSCG00000028108/ENSSSCG00000014039/ENSSSCG00000039986/ENSSSCG00000012591/ENSSSCG00000006475/ENSSSCG00000003472	RIN2/PYCARD/ARHGAP6/SIPA1L1/RASA3/RGS1/ASAP3/RGS14/RGS8/AMOT/IQGAP3/ARHGEF19	12
BP	GO:0010876	lipid localization	13/371	165/8340	0.0321865754289483	0.263286187008797	ENSSSCG00000017087/ENSSSCG00000008051/ENSSSCG00000031106/ENSSSCG00000000433/ENSSSCG00000009817/ENSSSCG00000004898/ENSSSCG00000039706/ENSSSCG00000040631/ENSSSCG00000039103/ENSSSCG00000002263/ENSSSCG00000003069/ENSSSCG00000004789/ENSSSCG00000007986	GM2A/ABCA3/PLA2G2D/B4GALNT1/P2RX7/TNFRSF11A/ENSSSCG00000039706/LPL/ADIPOQ/SLCO3A1/KCNN4/THBS1/NME4	13
BP	GO:0002064	epithelial cell development	8/371	84/8340	0.0327044228179184	0.266760007201425	ENSSSCG00000004587/ENSSSCG00000011033/ENSSSCG00000004369/ENSSSCG00000011377/ENSSSCG00000002440/ENSSSCG00000039103/ENSSSCG00000025777/ENSSSCG00000017277	MYO1E/VIM/PRDM1/LAMB2/CCDC88C/ADIPOQ/ESR1/PECAM1	8
BP	GO:0006820	anion transport	15/371	200/8340	0.0329587514740322	0.268070754176574	ENSSSCG00000008051/ENSSSCG00000031106/ENSSSCG00000003492/ENSSSCG00000031700/ENSSSCG00000009817/ENSSSCG00000004898/ENSSSCG00000029073/ENSSSCG00000023478/ENSSSCG00000008599/ENSSSCG00000016784/ENSSSCG00000030696/ENSSSCG00000002263/ENSSSCG00000003069/ENSSSCG00000004789/ENSSSCG00000037101	ABCA3/PLA2G2D/SLC66A1/SLC2A9/P2RX7/TNFRSF11A/CACNB4/SLC46A1/ENSSSCG00000008599/ANKH/SLC19A1/SLCO3A1/KCNN4/THBS1/LRRC8B	15
BP	GO:0007601	visual perception	4/371	28/8340	0.0339018973150116	0.271879921604701	ENSSSCG00000029073/ENSSSCG00000011377/ENSSSCG00000037991/ENSSSCG00000014438	CACNB4/LAMB2/RCVRN/PDE6A	4
BP	GO:0014812	muscle cell migration	4/371	28/8340	0.0339018973150116	0.271879921604701	ENSSSCG00000014149/ENSSSCG00000012026/ENSSSCG00000028827/ENSSSCG00000039103	MEF2C/ADAMTS1/PARVA/ADIPOQ	4
BP	GO:0044070	regulation of anion transport	4/371	28/8340	0.0339018973150116	0.271879921604701	ENSSSCG00000008051/ENSSSCG00000009817/ENSSSCG00000004898/ENSSSCG00000004789	ABCA3/P2RX7/TNFRSF11A/THBS1	4
BP	GO:0050830	defense response to Gram-positive bacterium	4/371	28/8340	0.0339018973150116	0.271879921604701	ENSSSCG00000029371/ENSSSCG00000009002/ENSSSCG00000009817/ENSSSCG00000034542	C5AR1/TLR2/P2RX7/LYG2	4
BP	GO:1902041	regulation of extrinsic apoptotic signaling pathway via death domain receptors	4/371	28/8340	0.0339018973150116	0.271879921604701	ENSSSCG00000015403/ENSSSCG00000015595/ENSSSCG00000004789/ENSSSCG00000016030	HGF/ATF3/THBS1/ZSWIM2	4
BP	GO:0002263	cell activation involved in immune response	11/371	133/8340	0.0344827926199677	0.275766020309965	ENSSSCG00000007572/ENSSSCG00000036521/ENSSSCG00000040811/ENSSSCG00000009517/ENSSSCG00000006374/ENSSSCG00000016957/ENSSSCG00000017200/ENSSSCG00000032612/ENSSSCG00000015487/ENSSSCG00000015652/ENSSSCG00000025992	LFNG/TNFSF13/PYCARD/GPR183/CD244/CD180/UNC13D/MILR1/TNFSF18/IL10/ENPP3	11
BP	GO:0030855	epithelial cell differentiation	16/371	219/8340	0.03478168911231	0.277381548547475	ENSSSCG00000031262/ENSSSCG00000004587/ENSSSCG00000011033/ENSSSCG00000000133/ENSSSCG00000007436/ENSSSCG00000004369/ENSSSCG00000013300/ENSSSCG00000009079/ENSSSCG00000011377/ENSSSCG00000028304/ENSSSCG00000002440/ENSSSCG00000015839/ENSSSCG00000039103/ENSSSCG00000013352/ENSSSCG00000025777/ENSSSCG00000017277	TXNIP/MYO1E/VIM/TST/MMP9/PRDM1/EHF/INTU/LAMB2/ZFP36L1/CCDC88C/NRG1/ADIPOQ/E2F8/ESR1/PECAM1	16
BP	GO:0045597	positive regulation of cell differentiation	24/371	365/8340	0.0350782302928177	0.278969370356492	ENSSSCG00000011102/ENSSSCG00000015353/ENSSSCG00000028004/ENSSSCG00000002866/ENSSSCG00000010280/ENSSSCG00000017200/ENSSSCG00000006043/ENSSSCG00000013735/ENSSSCG00000014303/ENSSSCG00000014149/ENSSSCG00000004241/ENSSSCG00000028304/ENSSSCG00000009630/ENSSSCG00000010170/ENSSSCG00000026695/ENSSSCG00000040631/ENSSSCG00000038745/ENSSSCG00000010772/ENSSSCG00000039103/ENSSSCG00000017818/ENSSSCG00000015652/…	NRP1/SCIN/RIN2/CEBPA/VSIR/UNC13D/DCSTAMP/JUNB/JADE2/MEF2C/GJA1/ZFP36L1/EGR3/DISC1/TNFSF14/LPL/SERPINF2/ADAM8/ADIPOQ/SERPINF1/IL10/BIN1/TGM2/ENSSSCG00000007346	24
BP	GO:0010970	transport along microtubule	7/371	70/8340	0.0352777885414192	0.279006377331722	ENSSSCG00000005655/ENSSSCG00000009979/ENSSSCG00000011589/ENSSSCG00000038486/ENSSSCG00000008020/ENSSSCG00000007033/ENSSSCG00000017143	DYNC2I2/NEFH/IFT122/DYNC2I1/IFT140/AP3M2/CEP131	7
BP	GO:0099111	microtubule-based transport	7/371	70/8340	0.0352777885414192	0.279006377331722	ENSSSCG00000005655/ENSSSCG00000009979/ENSSSCG00000011589/ENSSSCG00000038486/ENSSSCG00000008020/ENSSSCG00000007033/ENSSSCG00000017143	DYNC2I2/NEFH/IFT122/DYNC2I1/IFT140/AP3M2/CEP131	7
BP	GO:0030099	myeloid cell differentiation	16/371	220/8340	0.0360463915386058	0.284299776790712	ENSSSCG00000014441/ENSSSCG00000015353/ENSSSCG00000039270/ENSSSCG00000002866/ENSSSCG00000038706/ENSSSCG00000009517/ENSSSCG00000004898/ENSSSCG00000006043/ENSSSCG00000013735/ENSSSCG00000023527/ENSSSCG00000038701/ENSSSCG00000021933/ENSSSCG00000028304/ENSSSCG00000011330/ENSSSCG00000039103/ENSSSCG00000001252	CSF1R/SCIN/TREM2/CEBPA/C1QC/GPR183/TNFRSF11A/DCSTAMP/JUNB/NRROS/EFNA2/CLEC5A/ZFP36L1/NBEAL2/ADIPOQ/UBD	16
BP	GO:0002449	lymphocyte mediated immunity	10/371	118/8340	0.0369903319751831	0.28454013436646	ENSSSCG00000033512/ENSSSCG00000036521/ENSSSCG00000009817/ENSSSCG00000017200/ENSSSCG00000003524/ENSSSCG00000001422/ENSSSCG00000031831/ENSSSCG00000036224/ENSSSCG00000025294/ENSSSCG00000037554	C1QB/TNFSF13/P2RX7/UNC13D/C1QA/C2/CADM1/ENSSSCG00000036224/AIRE/FUT7	10
BP	GO:0002335	mature B cell differentiation	3/371	17/8340	0.0373365373682858	0.28454013436646	ENSSSCG00000007572/ENSSSCG00000009517/ENSSSCG00000015652	LFNG/GPR183/IL10	3
BP	GO:0007143	female meiotic nuclear division	3/371	17/8340	0.0373365373682858	0.28454013436646	ENSSSCG00000007151/ENSSSCG00000017473/ENSSSCG00000004588	CDC25B/TOP2A/CCNB2	3
BP	GO:0010470	regulation of gastrulation	3/371	17/8340	0.0373365373682858	0.28454013436646	ENSSSCG00000004241/ENSSSCG00000039103/ENSSSCG00000015652	GJA1/ADIPOQ/IL10	3
BP	GO:0021591	ventricular system development	3/371	17/8340	0.0373365373682858	0.28454013436646	ENSSSCG00000034360/ENSSSCG00000015581/ENSSSCG00000039188	CELSR2/CENPF/AK8	3
BP	GO:0032941	secretion by tissue	3/371	17/8340	0.0373365373682858	0.28454013436646	ENSSSCG00000034360/ENSSSCG00000003069/ENSSSCG00000026176	CELSR2/KCNN4/CHRM3	3
BP	GO:0043537	negative regulation of blood vessel endothelial cell migration	3/371	17/8340	0.0373365373682858	0.28454013436646	ENSSSCG00000002389/ENSSSCG00000014149/ENSSSCG00000004789	VASH1/MEF2C/THBS1	3
BP	GO:0071825	protein-lipid complex subunit organization	3/371	17/8340	0.0373365373682858	0.28454013436646	ENSSSCG00000001723/ENSSSCG00000040631/ENSSSCG00000015720	PLA2G7/LPL/BIN1	3
BP	GO:1903793	positive regulation of anion transport	3/371	17/8340	0.0373365373682858	0.28454013436646	ENSSSCG00000008051/ENSSSCG00000009817/ENSSSCG00000004898	ABCA3/P2RX7/TNFRSF11A	3
BP	GO:2001258	negative regulation of cation channel activity	3/371	17/8340	0.0373365373682858	0.28454013436646	ENSSSCG00000040095/ENSSSCG00000007436/ENSSSCG00000029323	GPR35/MMP9/KCNE3	3
BP	GO:0032602	chemokine production	5/371	42/8340	0.0373688754878759	0.28454013436646	ENSSSCG00000009002/ENSSSCG00000040811/ENSSSCG00000040631/ENSSSCG00000039103/ENSSSCG00000025294	TLR2/PYCARD/LPL/ADIPOQ/AIRE	5
BP	GO:0032642	regulation of chemokine production	5/371	42/8340	0.0373688754878759	0.28454013436646	ENSSSCG00000009002/ENSSSCG00000040811/ENSSSCG00000040631/ENSSSCG00000039103/ENSSSCG00000025294	TLR2/PYCARD/LPL/ADIPOQ/AIRE	5
BP	GO:0050764	regulation of phagocytosis	5/371	42/8340	0.0373688754878759	0.28454013436646	ENSSSCG00000039270/ENSSSCG00000040811/ENSSSCG00000001422/ENSSSCG00000039103/ENSSSCG00000023522	TREM2/PYCARD/C2/ADIPOQ/TGM2	5
BP	GO:0006970	response to osmotic stress	4/371	29/8340	0.0379933145792462	0.285498319266094	ENSSSCG00000025686/ENSSSCG00000006307/ENSSSCG00000030241/ENSSSCG00000028304	KMO/RCSD1/TSC22D3/ZFP36L1	4
BP	GO:0032410	negative regulation of transporter activity	4/371	29/8340	0.0379933145792462	0.285498319266094	ENSSSCG00000040095/ENSSSCG00000006781/ENSSSCG00000007436/ENSSSCG00000029323	GPR35/CTTNBP2NL/MMP9/KCNE3	4
BP	GO:0071674	mononuclear cell migration	4/371	29/8340	0.0379933145792462	0.285498319266094	ENSSSCG00000029371/ENSSSCG00000001723/ENSSSCG00000017277/ENSSSCG00000032474	C5AR1/PLA2G7/PECAM1/CXCL10	4
BP	GO:0072009	nephron epithelium development	4/371	29/8340	0.0379933145792462	0.285498319266094	ENSSSCG00000004587/ENSSSCG00000011377/ENSSSCG00000039103/ENSSSCG00000017277	MYO1E/LAMB2/ADIPOQ/PECAM1	4
BP	GO:2001238	positive regulation of extrinsic apoptotic signaling pathway	4/371	29/8340	0.0379933145792462	0.285498319266094	ENSSSCG00000040811/ENSSSCG00000015595/ENSSSCG00000004789/ENSSSCG00000016030	PYCARD/ATF3/THBS1/ZSWIM2	4
BP	GO:0098542	defense response to other organism	14/371	187/8340	0.0390236791850412	0.292473281431343	ENSSSCG00000029371/ENSSSCG00000011443/ENSSSCG00000009002/ENSSSCG00000009817/ENSSSCG00000040811/ENSSSCG00000017200/ENSSSCG00000014349/ENSSSCG00000011436/ENSSSCG00000024867/ENSSSCG00000036224/ENSSSCG00000015652/ENSSSCG00000034542/ENSSSCG00000039569/ENSSSCG00000032474	C5AR1/STAB1/TLR2/P2RX7/PYCARD/UNC13D/STING1/ENSSSCG00000011436/ISG20/ENSSSCG00000036224/IL10/LYG2/ENSSSCG00000039569/CXCL10	14
BP	GO:0050878	regulation of body fluid levels	9/371	103/8340	0.0393819056568908	0.29361053183431	ENSSSCG00000013181/ENSSSCG00000034360/ENSSSCG00000025463/ENSSSCG00000038745/ENSSSCG00000009237/ENSSSCG00000003069/ENSSSCG00000004789/ENSSSCG00000026176/ENSSSCG00000000707	SERPING1/CELSR2/PROS1/SERPINF2/HPSE/KCNN4/THBS1/CHRM3/SCNN1A	9
BP	GO:0007423	sensory organ development	13/371	170/8340	0.0395596299440747	0.29361053183431	ENSSSCG00000011102/ENSSSCG00000010278/ENSSSCG00000033512/ENSSSCG00000011033/ENSSSCG00000002866/ENSSSCG00000004678/ENSSSCG00000004369/ENSSSCG00000009079/ENSSSCG00000011377/ENSSSCG00000017747/ENSSSCG00000008020/ENSSSCG00000029843/ENSSSCG00000017635	NRP1/CDH23/C1QB/VIM/CEBPA/DUOX2/PRDM1/INTU/LAMB2/RAB11FIP4/IFT140/NPHP4/MKS1	13
BP	GO:0051604	protein maturation	11/371	136/8340	0.0396068828698219	0.29361053183431	ENSSSCG00000028711/ENSSSCG00000013181/ENSSSCG00000006648/ENSSSCG00000009817/ENSSSCG00000040811/ENSSSCG00000010280/ENSSSCG00000001989/ENSSSCG00000024791/ENSSSCG00000004789/ENSSSCG00000004676/ENSSSCG00000008813	CASP1/SERPING1/CTSS/P2RX7/PYCARD/VSIR/CIDEB/ENSSSCG00000024791/THBS1/DUOXA2/CORIN	11
BP	GO:0002443	leukocyte mediated immunity	12/371	153/8340	0.0397907392077235	0.29361053183431	ENSSSCG00000033512/ENSSSCG00000036521/ENSSSCG00000009817/ENSSSCG00000017200/ENSSSCG00000003524/ENSSSCG00000001422/ENSSSCG00000011436/ENSSSCG00000031831/ENSSSCG00000032612/ENSSSCG00000036224/ENSSSCG00000025294/ENSSSCG00000037554	C1QB/TNFSF13/P2RX7/UNC13D/C1QA/C2/ENSSSCG00000011436/CADM1/MILR1/ENSSSCG00000036224/AIRE/FUT7	12
BP	GO:0070838	divalent metal ion transport	12/371	153/8340	0.0397907392077235	0.29361053183431	ENSSSCG00000010278/ENSSSCG00000040095/ENSSSCG00000009817/ENSSSCG00000009879/ENSSSCG00000029073/ENSSSCG00000010593/ENSSSCG00000023437/ENSSSCG00000037991/ENSSSCG00000023933/ENSSSCG00000003069/ENSSSCG00000015720/ENSSSCG00000032474	CDH23/GPR35/P2RX7/TPCN1/CACNB4/CNNM2/ITPR1/RCVRN/CRACR2B/KCNN4/BIN1/CXCL10	12
BP	GO:0072511	divalent inorganic cation transport	12/371	153/8340	0.0397907392077235	0.29361053183431	ENSSSCG00000010278/ENSSSCG00000040095/ENSSSCG00000009817/ENSSSCG00000009879/ENSSSCG00000029073/ENSSSCG00000010593/ENSSSCG00000023437/ENSSSCG00000037991/ENSSSCG00000023933/ENSSSCG00000003069/ENSSSCG00000015720/ENSSSCG00000032474	CDH23/GPR35/P2RX7/TPCN1/CACNB4/CNNM2/ITPR1/RCVRN/CRACR2B/KCNN4/BIN1/CXCL10	12
BP	GO:0045859	regulation of protein kinase activity	21/371	314/8340	0.0401029377688449	0.295153498283298	ENSSSCG00000029371/ENSSSCG00000014441/ENSSSCG00000001572/ENSSSCG00000009817/ENSSSCG00000040811/ENSSSCG00000004898/ENSSSCG00000049630/ENSSSCG00000037241/ENSSSCG00000036824/ENSSSCG00000014039/ENSSSCG00000007151/ENSSSCG00000015403/ENSSSCG00000022689/ENSSSCG00000003876/ENSSSCG00000028827/ENSSSCG00000015839/ENSSSCG00000010772/ENSSSCG00000039103/ENSSSCG00000006475/ENSSSCG00000004789/ENSSSCG00000014284	C5AR1/CSF1R/FGD2/P2RX7/PYCARD/TNFRSF11A/DEPTOR/RGS2/AVPI1/RGS14/CDC25B/HGF/GADD45B/CDKN2C/PARVA/NRG1/ADAM8/ADIPOQ/IQGAP3/THBS1/ENSSSCG00000014284	21
BP	GO:0031032	actomyosin structure organization	7/371	72/8340	0.0402407135152368	0.29540810972852	ENSSSCG00000011102/ENSSSCG00000014852/ENSSSCG00000003486/ENSSSCG00000012112/ENSSSCG00000009626/ENSSSCG00000037905/ENSSSCG00000028108	NRP1/ARRB1/ARHGEF10L/ARHGAP6/SORBS3/ITGB5/ASAP3	7
BP	GO:0070085	glycosylation	10/371	120/8340	0.0407902249519031	0.29801813097949	ENSSSCG00000025770/ENSSSCG00000000433/ENSSSCG00000038126/ENSSSCG00000013886/ENSSSCG00000038843/ENSSSCG00000035539/ENSSSCG00000008227/ENSSSCG00000038178/ENSSSCG00000037554/ENSSSCG00000005623	ST6GAL1/B4GALNT1/MGAT3/B3GNT3/ST3GAL2/ST8SIA4/ST3GAL5/FUT10/FUT7/ENSSSCG00000005623	10
BP	GO:0032755	positive regulation of interleukin-6 production	5/371	43/8340	0.0408044384715194	0.29801813097949	ENSSSCG00000025856/ENSSSCG00000009002/ENSSSCG00000009817/ENSSSCG00000040811/ENSSSCG00000011436	TMEM106A/TLR2/P2RX7/PYCARD/ENSSSCG00000011436	5
BP	GO:0071222	cellular response to lipopolysaccharide	8/371	88/8340	0.0414603193359276	0.302037898877253	ENSSSCG00000028711/ENSSSCG00000011033/ENSSSCG00000032381/ENSSSCG00000040811/ENSSSCG00000016957/ENSSSCG00000014369/ENSSSCG00000015652/ENSSSCG00000032474	CASP1/VIM/LITAF/PYCARD/CD180/CD14/IL10/CXCL10	8
BP	GO:0001836	release of cytochrome c from mitochondria	4/371	30/8340	0.0423553016754269	0.305448938782738	ENSSSCG00000040811/ENSSSCG00000007436/ENSSSCG00000001989/ENSSSCG00000015403	PYCARD/MMP9/CIDEB/HGF	4
BP	GO:0001938	positive regulation of endothelial cell proliferation	4/371	30/8340	0.0423553016754269	0.305448938782738	ENSSSCG00000031321/ENSSSCG00000005828/ENSSSCG00000009630/ENSSSCG00000015652	NR4A1/EGFL7/EGR3/IL10	4
BP	GO:0043154	negative regulation of cysteine-type endopeptidase activity involved in apoptotic process	4/371	30/8340	0.0423553016754269	0.305448938782738	ENSSSCG00000031321/ENSSSCG00000007436/ENSSSCG00000015403/ENSSSCG00000004789	NR4A1/MMP9/HGF/THBS1	4
BP	GO:1904063	negative regulation of cation transmembrane transport	4/371	30/8340	0.0423553016754269	0.305448938782738	ENSSSCG00000040095/ENSSSCG00000007436/ENSSSCG00000029323/ENSSSCG00000015720	GPR35/MMP9/KCNE3/BIN1	4
BP	GO:0009100	glycoprotein metabolic process	13/371	172/8340	0.0428197467335072	0.306577604492839	ENSSSCG00000025770/ENSSSCG00000025856/ENSSSCG00000038126/ENSSSCG00000013886/ENSSSCG00000038843/ENSSSCG00000035539/ENSSSCG00000009403/ENSSSCG00000008227/ENSSSCG00000007872/ENSSSCG00000009237/ENSSSCG00000038178/ENSSSCG00000037554/ENSSSCG00000005623	ST6GAL1/TMEM106A/MGAT3/B3GNT3/ST3GAL2/ST8SIA4/ITM2B/ST3GAL5/XYLT1/HPSE/FUT10/FUT7/ENSSSCG00000005623	13
BP	GO:0051017	actin filament bundle assembly	7/371	73/8340	0.0428845708832436	0.306577604492839	ENSSSCG00000011102/ENSSSCG00000014852/ENSSSCG00000003486/ENSSSCG00000012112/ENSSSCG00000009626/ENSSSCG00000037905/ENSSSCG00000028108	NRP1/ARRB1/ARHGEF10L/ARHGAP6/SORBS3/ITGB5/ASAP3	7
BP	GO:0051480	regulation of cytosolic calcium ion concentration	7/371	73/8340	0.0428845708832436	0.306577604492839	ENSSSCG00000010278/ENSSSCG00000040095/ENSSSCG00000009817/ENSSSCG00000009879/ENSSSCG00000027952/ENSSSCG00000023437/ENSSSCG00000032474	CDH23/GPR35/P2RX7/TPCN1/ADCY5/ITPR1/CXCL10	7
BP	GO:0002279	mast cell activation involved in immune response	3/371	18/8340	0.0433684700732098	0.306577604492839	ENSSSCG00000017200/ENSSSCG00000032612/ENSSSCG00000025992	UNC13D/MILR1/ENPP3	3
BP	GO:0014910	regulation of smooth muscle cell migration	3/371	18/8340	0.0433684700732098	0.306577604492839	ENSSSCG00000014149/ENSSSCG00000012026/ENSSSCG00000039103	MEF2C/ADAMTS1/ADIPOQ	3
BP	GO:0043030	regulation of macrophage activation	3/371	18/8340	0.0433684700732098	0.306577604492839	ENSSSCG00000039270/ENSSSCG00000002866/ENSSSCG00000004789	TREM2/CEBPA/THBS1	3
BP	GO:0051180	vitamin transport	3/371	18/8340	0.0433684700732098	0.306577604492839	ENSSSCG00000023478/ENSSSCG00000010011/ENSSSCG00000030696	SLC46A1/TCN2/SLC19A1	3
BP	GO:0070830	bicellular tight junction assembly	3/371	18/8340	0.0433684700732098	0.306577604492839	ENSSSCG00000022483/ENSSSCG00000029843/ENSSSCG00000017277	GPBAR1/NPHP4/PECAM1	3
BP	GO:0007411	axon guidance	5/371	44/8340	0.0444252725419153	0.310976907793407	ENSSSCG00000014441/ENSSSCG00000011102/ENSSSCG00000030130/ENSSSCG00000011377/ENSSSCG00000014049	CSF1R/NRP1/DPYSL2/LAMB2/UNC5A	5
BP	GO:0010595	positive regulation of endothelial cell migration	5/371	44/8340	0.0444252725419153	0.310976907793407	ENSSSCG00000011102/ENSSSCG00000028004/ENSSSCG00000005122/ENSSSCG00000016925/ENSSSCG00000004789	NRP1/RIN2/TEK/PLK2/THBS1	5
BP	GO:1905954	positive regulation of lipid localization	5/371	44/8340	0.0444252725419153	0.310976907793407	ENSSSCG00000008051/ENSSSCG00000009817/ENSSSCG00000004898/ENSSSCG00000040631/ENSSSCG00000039103	ABCA3/P2RX7/TNFRSF11A/LPL/ADIPOQ	5
BP	GO:2000106	regulation of leukocyte apoptotic process	5/371	44/8340	0.0444252725419153	0.310976907793407	ENSSSCG00000009817/ENSSSCG00000030241/ENSSSCG00000010772/ENSSSCG00000015652/ENSSSCG00000007007	P2RX7/TSC22D3/ADAM8/IL10/IDO1	5
BP	GO:0061138	morphogenesis of a branching epithelium	7/371	74/8340	0.0456383564772763	0.318689303888883	ENSSSCG00000011102/ENSSSCG00000000896/ENSSSCG00000015403/ENSSSCG00000015652/ENSSSCG00000025777/ENSSSCG00000023522/ENSSSCG00000017635	NRP1/NTN4/HGF/IL10/ESR1/TGM2/MKS1	7
BP	GO:0043086	negative regulation of catalytic activity	19/371	282/8340	0.0463153845666191	0.322630038964064	ENSSSCG00000031262/ENSSSCG00000040811/ENSSSCG00000049630/ENSSSCG00000031321/ENSSSCG00000007436/ENSSSCG00000037241/ENSSSCG00000014039/ENSSSCG00000015403/ENSSSCG00000022689/ENSSSCG00000003876/ENSSSCG00000012591/ENSSSCG00000028827/ENSSSCG00000039103/ENSSSCG00000011065/ENSSSCG00000004789/ENSSSCG00000032162/ENSSSCG00000015720/ENSSSCG00000029264/ENSSSCG00000039569	TXNIP/PYCARD/DEPTOR/NR4A1/MMP9/RGS2/RGS14/HGF/GADD45B/CDKN2C/AMOT/PARVA/ADIPOQ/MASTL/THBS1/P2RY13/BIN1/PKMYT1/ENSSSCG00000039569	19
BP	GO:2000117	negative regulation of cysteine-type endopeptidase activity	4/371	31/8340	0.0469879081074316	0.32652034201839	ENSSSCG00000031321/ENSSSCG00000007436/ENSSSCG00000015403/ENSSSCG00000004789	NR4A1/MMP9/HGF/THBS1	4
BP	GO:0051492	regulation of stress fiber assembly	5/371	45/8340	0.0482324730718167	0.33354968696766	ENSSSCG00000011102/ENSSSCG00000003486/ENSSSCG00000012112/ENSSSCG00000009626/ENSSSCG00000028108	NRP1/ARHGEF10L/ARHGAP6/SORBS3/ASAP3	5
BP	GO:0097485	neuron projection guidance	5/371	45/8340	0.0482324730718167	0.33354968696766	ENSSSCG00000014441/ENSSSCG00000011102/ENSSSCG00000030130/ENSSSCG00000011377/ENSSSCG00000014049	CSF1R/NRP1/DPYSL2/LAMB2/UNC5A	5
BP	GO:0010038	response to metal ion	8/371	91/8340	0.0489639117815	0.337719199297633	ENSSSCG00000002866/ENSSSCG00000009817/ENSSSCG00000004597/ENSSSCG00000009827/ENSSSCG00000007436/ENSSSCG00000013735/ENSSSCG00000031616/ENSSSCG00000004789	CEBPA/P2RX7/AQP9/HVCN1/MMP9/JUNB/FOSB/THBS1	8
BP	GO:0008643	carbohydrate transport	6/371	60/8340	0.0495006827176278	0.337719199297633	ENSSSCG00000031700/ENSSSCG00000004597/ENSSSCG00000005930/ENSSSCG00000039103/ENSSSCG00000010068/ENSSSCG00000003140	SLC2A9/AQP9/SLC45A4/ADIPOQ/SLC2A11/FGF21	6
BP	GO:0003073	regulation of systemic arterial blood pressure	3/371	19/8340	0.049854319848124	0.337719199297633	ENSSSCG00000014899/ENSSSCG00000038745/ENSSSCG00000008813	PRCP/SERPINF2/CORIN	3
BP	GO:0030149	sphingolipid catabolic process	3/371	19/8340	0.049854319848124	0.337719199297633	ENSSSCG00000017087/ENSSSCG00000005922/ENSSSCG00000021638	GM2A/ENSSSCG00000005922/NEU3	3
BP	GO:0034508	centromere complex assembly	3/371	19/8340	0.049854319848124	0.337719199297633	ENSSSCG00000034229/ENSSSCG00000038543/ENSSSCG00000002768	MIS18A/CENPA/CENPT	3
BP	GO:0043029	T cell homeostasis	3/371	19/8340	0.049854319848124	0.337719199297633	ENSSSCG00000009817/ENSSSCG00000030241/ENSSSCG00000004588	P2RX7/TSC22D3/CCNB2	3
BP	GO:0090049	regulation of cell migration involved in sprouting angiogenesis	3/371	19/8340	0.049854319848124	0.337719199297633	ENSSSCG00000011102/ENSSSCG00000016925/ENSSSCG00000004789	NRP1/PLK2/THBS1	3
BP	GO:1901379	regulation of potassium ion transmembrane transport	3/371	19/8340	0.049854319848124	0.337719199297633	ENSSSCG00000017003/ENSSSCG00000029323/ENSSSCG00000015720	KCNIP1/KCNE3/BIN1	3
BP	GO:0032970	regulation of actin filament-based process	13/371	176/8340	0.0498970385270341	0.337719199297633	ENSSSCG00000014441/ENSSSCG00000011102/ENSSSCG00000015353/ENSSSCG00000003486/ENSSSCG00000040811/ENSSSCG00000012112/ENSSSCG00000009626/ENSSSCG00000005122/ENSSSCG00000028108/ENSSSCG00000029323/ENSSSCG00000015720/ENSSSCG00000013461/ENSSSCG00000003472	CSF1R/NRP1/SCIN/ARHGEF10L/PYCARD/ARHGAP6/SORBS3/TEK/ASAP3/KCNE3/BIN1/PEAK3/ARHGEF19	13
BP	GO:0002683	negative regulation of immune system process	16/371	230/8340	0.0505866256932811	0.341579031509113	ENSSSCG00000031106/ENSSSCG00000013181/ENSSSCG00000010280/ENSSSCG00000038706/ENSSSCG00000022361/ENSSSCG00000030241/ENSSSCG00000001472/ENSSSCG00000003113/ENSSSCG00000026478/ENSSSCG00000028304/ENSSSCG00000032612/ENSSSCG00000039103/ENSSSCG00000015652/ENSSSCG00000024791/ENSSSCG00000004789/ENSSSCG00000025992	PLA2G2D/SERPING1/VSIR/C1QC/BANK1/TSC22D3/SLA-DOA/C5AR2/PADI2/ZFP36L1/MILR1/ADIPOQ/IL10/ENSSSCG00000024791/THBS1/ENPP3	16
BP	GO:0032370	positive regulation of lipid transport	4/371	32/8340	0.051890324457914	0.348737086673727	ENSSSCG00000008051/ENSSSCG00000009817/ENSSSCG00000004898/ENSSSCG00000039103	ABCA3/P2RX7/TNFRSF11A/ADIPOQ	4
BP	GO:0048008	platelet-derived growth factor receptor signaling pathway	4/371	32/8340	0.051890324457914	0.348737086673727	ENSSSCG00000011102/ENSSSCG00000031262/ENSSSCG00000004587/ENSSSCG00000039103	NRP1/TXNIP/MYO1E/ADIPOQ	4
BP	GO:0030336	negative regulation of cell migration	9/371	109/8340	0.0532407364607764	0.356974773974714	ENSSSCG00000002389/ENSSSCG00000014149/ENSSSCG00000006533/ENSSSCG00000003113/ENSSSCG00000004241/ENSSSCG00000026478/ENSSSCG00000006788/ENSSSCG00000039103/ENSSSCG00000004789	VASH1/MEF2C/ADAM15/C5AR2/GJA1/PADI2/ADORA3/ADIPOQ/THBS1	9
BP	GO:1904018	positive regulation of vasculature development	7/371	77/8340	0.0545695041889932	0.365029183395064	ENSSSCG00000029371/ENSSSCG00000011102/ENSSSCG00000028004/ENSSSCG00000005122/ENSSSCG00000016925/ENSSSCG00000015652/ENSSSCG00000004789	C5AR1/NRP1/RIN2/TEK/PLK2/IL10/THBS1	7
BP	GO:0001776	leukocyte homeostasis	5/371	47/8340	0.0564083542768471	0.376318752422517	ENSSSCG00000009542/ENSSSCG00000009817/ENSSSCG00000009517/ENSSSCG00000030241/ENSSSCG00000004588	TNFSF13B/P2RX7/GPR183/TSC22D3/CCNB2	5
BP	GO:0010634	positive regulation of epithelial cell migration	6/371	62/8340	0.0565201060222432	0.376318752422517	ENSSSCG00000011102/ENSSSCG00000028004/ENSSSCG00000007436/ENSSSCG00000005122/ENSSSCG00000016925/ENSSSCG00000004789	NRP1/RIN2/MMP9/TEK/PLK2/THBS1	6
BP	GO:1903672	positive regulation of sprouting angiogenesis	3/371	20/8340	0.0567826252832594	0.377189457508055	ENSSSCG00000011102/ENSSSCG00000016925/ENSSSCG00000015652	NRP1/PLK2/IL10	3
BP	GO:0045123	cellular extravasation	4/371	33/8340	0.0570609237293009	0.377287354819835	ENSSSCG00000010772/ENSSSCG00000000257/ENSSSCG00000017277/ENSSSCG00000037554	ADAM8/ITGB7/PECAM1/FUT7	4
BP	GO:0046683	response to organophosphorus	4/371	33/8340	0.0570609237293009	0.377287354819835	ENSSSCG00000028711/ENSSSCG00000009817/ENSSSCG00000004597/ENSSSCG00000028304	CASP1/P2RX7/AQP9/ZFP36L1	4
BP	GO:0098609	cell-cell adhesion	18/371	271/8340	0.0576359043235105	0.380211046263158	ENSSSCG00000010278/ENSSSCG00000009542/ENSSSCG00000031106/ENSSSCG00000040811/ENSSSCG00000010280/ENSSSCG00000037905/ENSSSCG00000034360/ENSSSCG00000010133/ENSSSCG00000028304/ENSSSCG00000028827/ENSSSCG00000009630/ENSSSCG00000026695/ENSSSCG00000010772/ENSSSCG00000039103/ENSSSCG00000000257/ENSSSCG00000015652/ENSSSCG00000017277/ENSSSCG00000037554	CDH23/TNFSF13B/PLA2G2D/PYCARD/VSIR/ITGB5/CELSR2/ARVCF/ZFP36L1/PARVA/EGR3/TNFSF14/ADAM8/ADIPOQ/ITGB7/IL10/PECAM1/FUT7	18
BP	GO:0002460	adaptive immune response based on somatic recombination of immune receptors built from immunoglobulin superfamily domains	10/371	128/8340	0.0586443214026567	0.385088743522491	ENSSSCG00000009542/ENSSSCG00000033512/ENSSSCG00000036521/ENSSSCG00000009817/ENSSSCG00000017200/ENSSSCG00000003524/ENSSSCG00000001422/ENSSSCG00000036224/ENSSSCG00000025294/ENSSSCG00000037554	TNFSF13B/C1QB/TNFSF13/P2RX7/UNC13D/C1QA/C2/ENSSSCG00000036224/AIRE/FUT7	10
BP	GO:0052548	regulation of endopeptidase activity	10/371	128/8340	0.0586443214026567	0.385088743522491	ENSSSCG00000028711/ENSSSCG00000040811/ENSSSCG00000010280/ENSSSCG00000031321/ENSSSCG00000007436/ENSSSCG00000001989/ENSSSCG00000015403/ENSSSCG00000004789/ENSSSCG00000015720/ENSSSCG00000039569	CASP1/PYCARD/VSIR/NR4A1/MMP9/CIDEB/HGF/THBS1/BIN1/ENSSSCG00000039569	10
BP	GO:0034764	positive regulation of transmembrane transport	6/371	63/8340	0.0602431250493212	0.390577516093396	ENSSSCG00000006648/ENSSSCG00000009817/ENSSSCG00000003619/ENSSSCG00000039103/ENSSSCG00000003140/ENSSSCG00000032474	CTSS/P2RX7/AZIN2/ADIPOQ/FGF21/CXCL10	6
BP	GO:0002312	B cell activation involved in immune response	5/371	48/8340	0.060777245016361	0.390577516093396	ENSSSCG00000007572/ENSSSCG00000036521/ENSSSCG00000009517/ENSSSCG00000016957/ENSSSCG00000015652	LFNG/TNFSF13/GPR183/CD180/IL10	5
BP	GO:0032231	regulation of actin filament bundle assembly	5/371	48/8340	0.060777245016361	0.390577516093396	ENSSSCG00000011102/ENSSSCG00000003486/ENSSSCG00000012112/ENSSSCG00000009626/ENSSSCG00000028108	NRP1/ARHGEF10L/ARHGAP6/SORBS3/ASAP3	5
BP	GO:0097530	granulocyte migration	5/371	48/8340	0.060777245016361	0.390577516093396	ENSSSCG00000029371/ENSSSCG00000003113/ENSSSCG00000010772/ENSSSCG00000017277/ENSSSCG00000037554	C5AR1/C5AR2/ADAM8/PECAM1/FUT7	5
BP	GO:0110020	regulation of actomyosin structure organization	5/371	48/8340	0.060777245016361	0.390577516093396	ENSSSCG00000011102/ENSSSCG00000003486/ENSSSCG00000012112/ENSSSCG00000009626/ENSSSCG00000028108	NRP1/ARHGEF10L/ARHGAP6/SORBS3/ASAP3	5
BP	GO:0034765	regulation of ion transmembrane transport	9/371	112/8340	0.0612332433184506	0.390577516093396	ENSSSCG00000017003/ENSSSCG00000040095/ENSSSCG00000006648/ENSSSCG00000009817/ENSSSCG00000007436/ENSSSCG00000029323/ENSSSCG00000004789/ENSSSCG00000015720/ENSSSCG00000032474	KCNIP1/GPR35/CTSS/P2RX7/MMP9/KCNE3/THBS1/BIN1/CXCL10	9
BP	GO:0051249	regulation of lymphocyte activation	15/371	218/8340	0.0616557883684459	0.390577516093396	ENSSSCG00000009542/ENSSSCG00000031106/ENSSSCG00000036521/ENSSSCG00000040811/ENSSSCG00000010280/ENSSSCG00000009517/ENSSSCG00000004369/ENSSSCG00000022361/ENSSSCG00000011436/ENSSSCG00000028304/ENSSSCG00000009630/ENSSSCG00000026695/ENSSSCG00000010772/ENSSSCG00000036224/ENSSSCG00000015652	TNFSF13B/PLA2G2D/TNFSF13/PYCARD/VSIR/GPR183/PRDM1/BANK1/ENSSSCG00000011436/ZFP36L1/EGR3/TNFSF14/ADAM8/ENSSSCG00000036224/IL10	15
BP	GO:0002260	lymphocyte homeostasis	4/371	34/8340	0.0624973043765012	0.390577516093396	ENSSSCG00000009542/ENSSSCG00000009817/ENSSSCG00000030241/ENSSSCG00000004588	TNFSF13B/P2RX7/TSC22D3/CCNB2	4
BP	GO:0003008	system process	26/371	427/8340	0.0632747762141409	0.390577516093396	ENSSSCG00000029371/ENSSSCG00000017087/ENSSSCG00000010278/ENSSSCG00000004587/ENSSSCG00000009817/ENSSSCG00000013642/ENSSSCG00000014899/ENSSSCG00000037241/ENSSSCG00000029073/ENSSSCG00000027952/ENSSSCG00000014039/ENSSSCG00000011436/ENSSSCG00000004241/ENSSSCG00000011377/ENSSSCG00000029323/ENSSSCG00000038745/ENSSSCG00000016925/ENSSSCG00000039103/ENSSSCG00000012053/ENSSSCG00000015965/ENSSSCG00000037991/…	C5AR1/GM2A/CDH23/MYO1E/P2RX7/PDE4A/PRCP/RGS2/CACNB4/ADCY5/RGS14/ENSSSCG00000011436/GJA1/LAMB2/KCNE3/SERPINF2/PLK2/ADIPOQ/CBR3/GPR155/RCVRN/KCNN4/BIN1/CHRM3/PDE6A/CORIN	26
BP	GO:1901137	carbohydrate derivative biosynthetic process	20/371	312/8340	0.0634419744480232	0.390577516093396	ENSSSCG00000025770/ENSSSCG00000000433/ENSSSCG00000025856/ENSSSCG00000009817/ENSSSCG00000038126/ENSSSCG00000013886/ENSSSCG00000038843/ENSSSCG00000026724/ENSSSCG00000035539/ENSSSCG00000027952/ENSSSCG00000009403/ENSSSCG00000008227/ENSSSCG00000007872/ENSSSCG00000038178/ENSSSCG00000032162/ENSSSCG00000007986/ENSSSCG00000037554/ENSSSCG00000007710/ENSSSCG00000037044/ENSSSCG00000005623	ST6GAL1/B4GALNT1/TMEM106A/P2RX7/MGAT3/B3GNT3/ST3GAL2/PLBD1/ST8SIA4/ADCY5/ITM2B/ST3GAL5/XYLT1/FUT10/P2RY13/NME4/FUT7/MLXIPL/NME9/ENSSSCG00000005623	20
BP	GO:0030217	T cell differentiation	10/371	130/8340	0.0637971023382424	0.390577516093396	ENSSSCG00000031106/ENSSSCG00000007572/ENSSSCG00000010280/ENSSSCG00000009517/ENSSSCG00000004369/ENSSSCG00000028304/ENSSSCG00000009630/ENSSSCG00000010772/ENSSSCG00000025294/ENSSSCG00000037554	PLA2G2D/LFNG/VSIR/GPR183/PRDM1/ZFP36L1/EGR3/ADAM8/AIRE/FUT7	10
BP	GO:0051251	positive regulation of lymphocyte activation	10/371	130/8340	0.0637971023382424	0.390577516093396	ENSSSCG00000009542/ENSSSCG00000036521/ENSSSCG00000040811/ENSSSCG00000010280/ENSSSCG00000009517/ENSSSCG00000009630/ENSSSCG00000026695/ENSSSCG00000010772/ENSSSCG00000036224/ENSSSCG00000015652	TNFSF13B/TNFSF13/PYCARD/VSIR/GPR183/EGR3/TNFSF14/ADAM8/ENSSSCG00000036224/IL10	10
BP	GO:0000768	syncytium formation by plasma membrane fusion	3/371	21/8340	0.0641402487902302	0.390577516093396	ENSSSCG00000006043/ENSSSCG00000026695/ENSSSCG00000032474	DCSTAMP/TNFSF14/CXCL10	3
BP	GO:0006835	dicarboxylic acid transport	3/371	21/8340	0.0641402487902302	0.390577516093396	ENSSSCG00000009817/ENSSSCG00000023478/ENSSSCG00000030696	P2RX7/SLC46A1/SLC19A1	3
BP	GO:0006949	syncytium formation	3/371	21/8340	0.0641402487902302	0.390577516093396	ENSSSCG00000006043/ENSSSCG00000026695/ENSSSCG00000032474	DCSTAMP/TNFSF14/CXCL10	3
BP	GO:0010596	negative regulation of endothelial cell migration	3/371	21/8340	0.0641402487902302	0.390577516093396	ENSSSCG00000002389/ENSSSCG00000014149/ENSSSCG00000004789	VASH1/MEF2C/THBS1	3
BP	GO:0043266	regulation of potassium ion transport	3/371	21/8340	0.0641402487902302	0.390577516093396	ENSSSCG00000017003/ENSSSCG00000029323/ENSSSCG00000015720	KCNIP1/KCNE3/BIN1	3
BP	GO:0045576	mast cell activation	3/371	21/8340	0.0641402487902302	0.390577516093396	ENSSSCG00000017200/ENSSSCG00000032612/ENSSSCG00000025992	UNC13D/MILR1/ENPP3	3
BP	GO:0046466	membrane lipid catabolic process	3/371	21/8340	0.0641402487902302	0.390577516093396	ENSSSCG00000017087/ENSSSCG00000005922/ENSSSCG00000021638	GM2A/ENSSSCG00000005922/NEU3	3
BP	GO:0060688	regulation of morphogenesis of a branching structure	3/371	21/8340	0.0641402487902302	0.390577516093396	ENSSSCG00000000896/ENSSSCG00000015403/ENSSSCG00000025777	NTN4/HGF/ESR1	3
BP	GO:0070232	regulation of T cell apoptotic process	3/371	21/8340	0.0641402487902302	0.390577516093396	ENSSSCG00000030241/ENSSSCG00000010772/ENSSSCG00000007007	TSC22D3/ADAM8/IDO1	3
BP	GO:0043549	regulation of kinase activity	22/371	351/8340	0.0649762045861959	0.390577516093396	ENSSSCG00000029371/ENSSSCG00000014441/ENSSSCG00000001572/ENSSSCG00000009817/ENSSSCG00000040811/ENSSSCG00000004898/ENSSSCG00000049630/ENSSSCG00000037241/ENSSSCG00000036824/ENSSSCG00000005122/ENSSSCG00000014039/ENSSSCG00000007151/ENSSSCG00000015403/ENSSSCG00000022689/ENSSSCG00000003876/ENSSSCG00000028827/ENSSSCG00000015839/ENSSSCG00000010772/ENSSSCG00000039103/ENSSSCG00000006475/ENSSSCG00000004789/…	C5AR1/CSF1R/FGD2/P2RX7/PYCARD/TNFRSF11A/DEPTOR/RGS2/AVPI1/TEK/RGS14/CDC25B/HGF/GADD45B/CDKN2C/PARVA/NRG1/ADAM8/ADIPOQ/IQGAP3/THBS1/ENSSSCG00000014284	22
BP	GO:0071345	cellular response to cytokine stimulus	22/371	351/8340	0.0649762045861959	0.390577516093396	ENSSSCG00000014441/ENSSSCG00000028711/ENSSSCG00000009542/ENSSSCG00000011033/ENSSSCG00000006418/ENSSSCG00000013888/ENSSSCG00000039270/ENSSSCG00000040095/ENSSSCG00000002866/ENSSSCG00000009002/ENSSSCG00000040811/ENSSSCG00000004898/ENSSSCG00000029073/ENSSSCG00000006043/ENSSSCG00000014349/ENSSSCG00000026478/ENSSSCG00000028304/ENSSSCG00000009979/ENSSSCG00000039103/ENSSSCG00000015487/ENSSSCG00000012944/…	CSF1R/CASP1/TNFSF13B/VIM/ENSSSCG00000006418/JAK3/TREM2/GPR35/CEBPA/TLR2/PYCARD/TNFRSF11A/CACNB4/DCSTAMP/STING1/PADI2/ZFP36L1/NEFH/ADIPOQ/TNFSF18/PELI3/CXCL10	22
BP	GO:0006664	glycolipid metabolic process	5/371	49/8340	0.0653329387410534	0.390577516093396	ENSSSCG00000017087/ENSSSCG00000000433/ENSSSCG00000038843/ENSSSCG00000035539/ENSSSCG00000021638	GM2A/B4GALNT1/ST3GAL2/ST8SIA4/NEU3	5
BP	GO:0032760	positive regulation of tumor necrosis factor production	5/371	49/8340	0.0653329387410534	0.390577516093396	ENSSSCG00000025856/ENSSSCG00000040811/ENSSSCG00000014369/ENSSSCG00000011436/ENSSSCG00000004789	TMEM106A/PYCARD/CD14/ENSSSCG00000011436/THBS1	5
BP	GO:1903509	liposaccharide metabolic process	5/371	49/8340	0.0653329387410534	0.390577516093396	ENSSSCG00000017087/ENSSSCG00000000433/ENSSSCG00000038843/ENSSSCG00000035539/ENSSSCG00000021638	GM2A/B4GALNT1/ST3GAL2/ST8SIA4/NEU3	5
BP	GO:0009611	response to wounding	12/371	166/8340	0.0661515471107076	0.390577516093396	ENSSSCG00000013181/ENSSSCG00000040061/ENSSSCG00000002389/ENSSSCG00000014899/ENSSSCG00000011377/ENSSSCG00000028304/ENSSSCG00000025463/ENSSSCG00000038745/ENSSSCG00000009237/ENSSSCG00000015652/ENSSSCG00000004789/ENSSSCG00000003472	SERPING1/NINJ1/VASH1/PRCP/LAMB2/ZFP36L1/PROS1/SERPINF2/HPSE/IL10/THBS1/ARHGEF19	12
BP	GO:0006869	lipid transport	10/371	131/8340	0.0664796116452432	0.390577516093396	ENSSSCG00000008051/ENSSSCG00000031106/ENSSSCG00000009817/ENSSSCG00000004898/ENSSSCG00000039706/ENSSSCG00000039103/ENSSSCG00000002263/ENSSSCG00000003069/ENSSSCG00000004789/ENSSSCG00000007986	ABCA3/PLA2G2D/P2RX7/TNFRSF11A/ENSSSCG00000039706/ADIPOQ/SLCO3A1/KCNN4/THBS1/NME4	10
BP	GO:0002285	lymphocyte activation involved in immune response	8/371	97/8340	0.0664839430544022	0.390577516093396	ENSSSCG00000007572/ENSSSCG00000036521/ENSSSCG00000009517/ENSSSCG00000006374/ENSSSCG00000016957/ENSSSCG00000017200/ENSSSCG00000015487/ENSSSCG00000015652	LFNG/TNFSF13/GPR183/CD244/CD180/UNC13D/TNFSF18/IL10	8
BP	GO:0051493	regulation of cytoskeleton organization	19/371	295/8340	0.0666807202959354	0.390577516093396	ENSSSCG00000014441/ENSSSCG00000011102/ENSSSCG00000015353/ENSSSCG00000003486/ENSSSCG00000040811/ENSSSCG00000012112/ENSSSCG00000009626/ENSSSCG00000005122/ENSSSCG00000028108/ENSSSCG00000010471/ENSSSCG00000016925/ENSSSCG00000008613/ENSSSCG00000015720/ENSSSCG00000038462/ENSSSCG00000013461/ENSSSCG00000009378/ENSSSCG00000017143/ENSSSCG00000013332/ENSSSCG00000003472	CSF1R/NRP1/SCIN/ARHGEF10L/PYCARD/ARHGAP6/SORBS3/TEK/ASAP3/KIF11/PLK2/GEN1/BIN1/ENSSSCG00000038462/PEAK3/CKAP2/CEP131/KIF18A/ARHGEF19	19
BP	GO:0044092	negative regulation of molecular function	27/371	449/8340	0.0668411831941827	0.390577516093396	ENSSSCG00000031262/ENSSSCG00000014852/ENSSSCG00000040095/ENSSSCG00000040811/ENSSSCG00000006781/ENSSSCG00000049630/ENSSSCG00000031321/ENSSSCG00000007436/ENSSSCG00000037241/ENSSSCG00000006533/ENSSSCG00000014039/ENSSSCG00000015403/ENSSSCG00000029323/ENSSSCG00000022689/ENSSSCG00000003876/ENSSSCG00000006788/ENSSSCG00000012591/ENSSSCG00000028827/ENSSSCG00000039103/ENSSSCG00000015652/ENSSSCG00000025777/…	TXNIP/ARRB1/GPR35/PYCARD/CTTNBP2NL/DEPTOR/NR4A1/MMP9/RGS2/ADAM15/RGS14/HGF/KCNE3/GADD45B/CDKN2C/ADORA3/AMOT/PARVA/ADIPOQ/IL10/ESR1/MASTL/THBS1/P2RY13/BIN1/PKMYT1/ENSSSCG00000039569	27
BP	GO:0006486	protein glycosylation	9/371	114/8340	0.066966116300734	0.390577516093396	ENSSSCG00000025770/ENSSSCG00000038126/ENSSSCG00000013886/ENSSSCG00000038843/ENSSSCG00000035539/ENSSSCG00000008227/ENSSSCG00000038178/ENSSSCG00000037554/ENSSSCG00000005623	ST6GAL1/MGAT3/B3GNT3/ST3GAL2/ST8SIA4/ST3GAL5/FUT10/FUT7/ENSSSCG00000005623	9
BP	GO:0043413	macromolecule glycosylation	9/371	114/8340	0.066966116300734	0.390577516093396	ENSSSCG00000025770/ENSSSCG00000038126/ENSSSCG00000013886/ENSSSCG00000038843/ENSSSCG00000035539/ENSSSCG00000008227/ENSSSCG00000038178/ENSSSCG00000037554/ENSSSCG00000005623	ST6GAL1/MGAT3/B3GNT3/ST3GAL2/ST8SIA4/ST3GAL5/FUT10/FUT7/ENSSSCG00000005623	9
BP	GO:0071396	cellular response to lipid	15/371	221/8340	0.0677113861779265	0.390577516093396	ENSSSCG00000028711/ENSSSCG00000011033/ENSSSCG00000032381/ENSSSCG00000040811/ENSSSCG00000016957/ENSSSCG00000014369/ENSSSCG00000006533/ENSSSCG00000027952/ENSSSCG00000026478/ENSSSCG00000028304/ENSSSCG00000022483/ENSSSCG00000015652/ENSSSCG00000025777/ENSSSCG00000009966/ENSSSCG00000032474	CASP1/VIM/LITAF/PYCARD/CD180/CD14/ADAM15/ADCY5/PADI2/ZFP36L1/GPBAR1/IL10/ESR1/MN1/CXCL10	15
BP	GO:0051092	positive regulation of NF-kappaB transcription factor activity	7/371	81/8340	0.0680675587701187	0.390577516093396	ENSSSCG00000009002/ENSSSCG00000040811/ENSSSCG00000004898/ENSSSCG00000005511/ENSSSCG00000011436/ENSSSCG00000010772/ENSSSCG00000002263	TLR2/PYCARD/TNFRSF11A/TRAF1/ENSSSCG00000011436/ADAM8/SLCO3A1	7
BP	GO:0007219	Notch signaling pathway	6/371	65/8340	0.0681170606132542	0.390577516093396	ENSSSCG00000014852/ENSSSCG00000007572/ENSSSCG00000002866/ENSSSCG00000013418/ENSSSCG00000005828/ENSSSCG00000033000	ARRB1/LFNG/CEBPA/CFD/EGFL7/TIMP4	6
BP	GO:0008361	regulation of cell size	6/371	65/8340	0.0681170606132542	0.390577516093396	ENSSSCG00000011102/ENSSSCG00000030130/ENSSSCG00000009817/ENSSSCG00000049630/ENSSSCG00000003069/ENSSSCG00000006475	NRP1/DPYSL2/P2RX7/DEPTOR/KCNN4/IQGAP3	6
BP	GO:0048015	phosphatidylinositol-mediated signaling	6/371	65/8340	0.0681170606132542	0.390577516093396	ENSSSCG00000014441/ENSSSCG00000005122/ENSSSCG00000015403/ENSSSCG00000028304/ENSSSCG00000030337/ENSSSCG00000002478	CSF1R/TEK/HGF/ZFP36L1/NYAP1/SERPINA12	6
BP	GO:0007584	response to nutrient	4/371	35/8340	0.0681963345473694	0.390577516093396	ENSSSCG00000028711/ENSSSCG00000009817/ENSSSCG00000027198/ENSSSCG00000009966	CASP1/P2RX7/PDK2/MN1	4
BP	GO:0014074	response to purine-containing compound	4/371	35/8340	0.0681963345473694	0.390577516093396	ENSSSCG00000028711/ENSSSCG00000009817/ENSSSCG00000004597/ENSSSCG00000028304	CASP1/P2RX7/AQP9/ZFP36L1	4
BP	GO:0019933	cAMP-mediated signaling	4/371	35/8340	0.0681963345473694	0.390577516093396	ENSSSCG00000013642/ENSSSCG00000037241/ENSSSCG00000027952/ENSSSCG00000032474	PDE4A/RGS2/ADCY5/CXCL10	4
BP	GO:0042303	molting cycle	4/371	35/8340	0.0681963345473694	0.390577516093396	ENSSSCG00000009079/ENSSSCG00000039797/ENSSSCG00000013397/ENSSSCG00000009237	INTU/APCDD1/ARNTL/HPSE	4
BP	GO:0042633	hair cycle	4/371	35/8340	0.0681963345473694	0.390577516093396	ENSSSCG00000009079/ENSSSCG00000039797/ENSSSCG00000013397/ENSSSCG00000009237	INTU/APCDD1/ARNTL/HPSE	4
BP	GO:0032956	regulation of actin cytoskeleton organization	12/371	167/8340	0.0685628558391728	0.390577516093396	ENSSSCG00000014441/ENSSSCG00000011102/ENSSSCG00000015353/ENSSSCG00000003486/ENSSSCG00000040811/ENSSSCG00000012112/ENSSSCG00000009626/ENSSSCG00000005122/ENSSSCG00000028108/ENSSSCG00000015720/ENSSSCG00000013461/ENSSSCG00000003472	CSF1R/NRP1/SCIN/ARHGEF10L/PYCARD/ARHGAP6/SORBS3/TEK/ASAP3/BIN1/PEAK3/ARHGEF19	12
BP	GO:0045785	positive regulation of cell adhesion	13/371	185/8340	0.068670050455068	0.390577516093396	ENSSSCG00000011102/ENSSSCG00000009542/ENSSSCG00000028004/ENSSSCG00000040811/ENSSSCG00000010280/ENSSSCG00000017200/ENSSSCG00000005122/ENSSSCG00000009630/ENSSSCG00000026695/ENSSSCG00000010772/ENSSSCG00000015487/ENSSSCG00000023522/ENSSSCG00000037554	NRP1/TNFSF13B/RIN2/PYCARD/VSIR/UNC13D/TEK/EGR3/TNFSF14/ADAM8/TNFSF18/TGM2/FUT7	13
BP	GO:0035690	cellular response to drug	10/371	132/8340	0.0692333421853099	0.390577516093396	ENSSSCG00000011033/ENSSSCG00000013642/ENSSSCG00000006533/ENSSSCG00000027952/ENSSSCG00000011436/ENSSSCG00000022204/ENSSSCG00000015403/ENSSSCG00000039103/ENSSSCG00000015652/ENSSSCG00000023522	VIM/PDE4A/ADAM15/ADCY5/ENSSSCG00000011436/AGRN/HGF/ADIPOQ/IL10/TGM2	10
BP	GO:0051091	positive regulation of DNA binding transcription factor activity	10/371	132/8340	0.0692333421853099	0.390577516093396	ENSSSCG00000009002/ENSSSCG00000040811/ENSSSCG00000004898/ENSSSCG00000014349/ENSSSCG00000005511/ENSSSCG00000011436/ENSSSCG00000010772/ENSSSCG00000002263/ENSSSCG00000015652/ENSSSCG00000025777	TLR2/PYCARD/TNFRSF11A/STING1/TRAF1/ENSSSCG00000011436/ADAM8/SLCO3A1/IL10/ESR1	10
BP	GO:0008277	regulation of G-protein coupled receptor protein signaling pathway	5/371	50/8340	0.0700745990839719	0.390577516093396	ENSSSCG00000014852/ENSSSCG00000037241/ENSSSCG00000032416/ENSSSCG00000014039/ENSSSCG00000016331	ARRB1/RGS2/RGS1/RGS14/RAMP1	5
BP	GO:0032368	regulation of lipid transport	5/371	50/8340	0.0700745990839719	0.390577516093396	ENSSSCG00000008051/ENSSSCG00000009817/ENSSSCG00000004898/ENSSSCG00000039103/ENSSSCG00000004789	ABCA3/P2RX7/TNFRSF11A/ADIPOQ/THBS1	5
BP	GO:0034446	substrate adhesion-dependent cell spreading	5/371	50/8340	0.0700745990839719	0.390577516093396	ENSSSCG00000011102/ENSSSCG00000017200/ENSSSCG00000005122/ENSSSCG00000028827/ENSSSCG00000000257	NRP1/UNC13D/TEK/PARVA/ITGB7	5
BP	GO:0002467	germinal center formation	2/371	10/8340	0.0701211467942737	0.390577516093396	ENSSSCG00000009542/ENSSSCG00000017200	TNFSF13B/UNC13D	2
BP	GO:0002693	positive regulation of cellular extravasation	2/371	10/8340	0.0701211467942737	0.390577516093396	ENSSSCG00000010772/ENSSSCG00000037554	ADAM8/FUT7	2
BP	GO:0003044	regulation of systemic arterial blood pressure mediated by a chemical signal	2/371	10/8340	0.0701211467942737	0.390577516093396	ENSSSCG00000038745/ENSSSCG00000008813	SERPINF2/CORIN	2
BP	GO:0006026	aminoglycan catabolic process	2/371	10/8340	0.0701211467942737	0.390577516093396	ENSSSCG00000024257/ENSSSCG00000034542	CEMIP2/LYG2	2
BP	GO:0009220	pyrimidine ribonucleotide biosynthetic process	2/371	10/8340	0.0701211467942737	0.390577516093396	ENSSSCG00000007986/ENSSSCG00000037044	NME4/NME9	2
BP	GO:0009651	response to salt stress	2/371	10/8340	0.0701211467942737	0.390577516093396	ENSSSCG00000025686/ENSSSCG00000028304	KMO/ZFP36L1	2
BP	GO:0019377	glycolipid catabolic process	2/371	10/8340	0.0701211467942737	0.390577516093396	ENSSSCG00000017087/ENSSSCG00000021638	GM2A/NEU3	2
BP	GO:0031294	lymphocyte costimulation	2/371	10/8340	0.0701211467942737	0.390577516093396	ENSSSCG00000009542/ENSSSCG00000026695	TNFSF13B/TNFSF14	2
BP	GO:0032104	regulation of response to extracellular stimulus	2/371	10/8340	0.0701211467942737	0.390577516093396	ENSSSCG00000020906/ENSSSCG00000009966	GHSR/MN1	2
BP	GO:0032107	regulation of response to nutrient levels	2/371	10/8340	0.0701211467942737	0.390577516093396	ENSSSCG00000020906/ENSSSCG00000009966	GHSR/MN1	2
BP	GO:0032695	negative regulation of interleukin-12 production	2/371	10/8340	0.0701211467942737	0.390577516093396	ENSSSCG00000015652/ENSSSCG00000004789	IL10/THBS1	2
BP	GO:0032964	collagen biosynthetic process	2/371	10/8340	0.0701211467942737	0.390577516093396	ENSSSCG00000011033/ENSSSCG00000038745	VIM/SERPINF2	2
BP	GO:0035461	vitamin transmembrane transport	2/371	10/8340	0.0701211467942737	0.390577516093396	ENSSSCG00000023478/ENSSSCG00000030696	SLC46A1/SLC19A1	2
BP	GO:0045342	MHC class II biosynthetic process	2/371	10/8340	0.0701211467942737	0.390577516093396	ENSSSCG00000025856/ENSSSCG00000015652	TMEM106A/IL10	2
BP	GO:0045933	positive regulation of muscle contraction	2/371	10/8340	0.0701211467942737	0.390577516093396	ENSSSCG00000037241/ENSSSCG00000026176	RGS2/CHRM3	2
BP	GO:0046132	pyrimidine ribonucleoside biosynthetic process	2/371	10/8340	0.0701211467942737	0.390577516093396	ENSSSCG00000007986/ENSSSCG00000037044	NME4/NME9	2
BP	GO:0046134	pyrimidine nucleoside biosynthetic process	2/371	10/8340	0.0701211467942737	0.390577516093396	ENSSSCG00000007986/ENSSSCG00000037044	NME4/NME9	2
BP	GO:0046697	decidualization	2/371	10/8340	0.0701211467942737	0.390577516093396	ENSSSCG00000020906/ENSSSCG00000013735	GHSR/JUNB	2
BP	GO:0051043	regulation of membrane protein ectodomain proteolysis	2/371	10/8340	0.0701211467942737	0.390577516093396	ENSSSCG00000010772/ENSSSCG00000015652	ADAM8/IL10	2
BP	GO:0051546	keratinocyte migration	2/371	10/8340	0.0701211467942737	0.390577516093396	ENSSSCG00000007436/ENSSSCG00000020941	MMP9/LTB4R2	2
BP	GO:0060706	cell differentiation involved in embryonic placenta development	2/371	10/8340	0.0701211467942737	0.390577516093396	ENSSSCG00000004369/ENSSSCG00000013352	PRDM1/E2F8	2
BP	GO:0086004	regulation of cardiac muscle cell contraction	2/371	10/8340	0.0701211467942737	0.390577516093396	ENSSSCG00000029323/ENSSSCG00000015720	KCNE3/BIN1	2
BP	GO:0090050	positive regulation of cell migration involved in sprouting angiogenesis	2/371	10/8340	0.0701211467942737	0.390577516093396	ENSSSCG00000011102/ENSSSCG00000016925	NRP1/PLK2	2
BP	GO:0097202	activation of cysteine-type endopeptidase activity	2/371	10/8340	0.0701211467942737	0.390577516093396	ENSSSCG00000040811/ENSSSCG00000001989	PYCARD/CIDEB	2
BP	GO:0098901	regulation of cardiac muscle cell action potential	2/371	10/8340	0.0701211467942737	0.390577516093396	ENSSSCG00000029323/ENSSSCG00000015720	KCNE3/BIN1	2
BP	GO:1903115	regulation of actin filament-based movement	2/371	10/8340	0.0701211467942737	0.390577516093396	ENSSSCG00000029323/ENSSSCG00000015720	KCNE3/BIN1	2
BP	GO:2000251	positive regulation of actin cytoskeleton reorganization	2/371	10/8340	0.0701211467942737	0.390577516093396	ENSSSCG00000011102/ENSSSCG00000005122	NRP1/TEK	2
BP	GO:2000810	regulation of bicellular tight junction assembly	2/371	10/8340	0.0701211467942737	0.390577516093396	ENSSSCG00000022483/ENSSSCG00000029843	GPBAR1/NPHP4	2
BP	GO:0045089	positive regulation of innate immune response	11/371	150/8340	0.0705013308564934	0.390675235237763	ENSSSCG00000011198/ENSSSCG00000006418/ENSSSCG00000009002/ENSSSCG00000040811/ENSSSCG00000016957/ENSSSCG00000014369/ENSSSCG00000014349/ENSSSCG00000011436/ENSSSCG00000031831/ENSSSCG00000010772/ENSSSCG00000025777	RFTN1/ENSSSCG00000006418/TLR2/PYCARD/CD180/CD14/STING1/ENSSSCG00000011436/CADM1/ADAM8/ESR1	11
BP	GO:0060759	regulation of response to cytokine stimulus	7/371	82/8340	0.0717287851220081	0.390675235237763	ENSSSCG00000028711/ENSSSCG00000039270/ENSSSCG00000009002/ENSSSCG00000040811/ENSSSCG00000026478/ENSSSCG00000039103/ENSSSCG00000012944	CASP1/TREM2/TLR2/PYCARD/PADI2/ADIPOQ/PELI3	7
BP	GO:0097529	myeloid leukocyte migration	7/371	82/8340	0.0717287851220081	0.390675235237763	ENSSSCG00000029371/ENSSSCG00000001723/ENSSSCG00000003113/ENSSSCG00000010772/ENSSSCG00000017277/ENSSSCG00000037554/ENSSSCG00000032474	C5AR1/PLA2G7/C5AR2/ADAM8/PECAM1/FUT7/CXCL10	7
BP	GO:0001937	negative regulation of endothelial cell proliferation	3/371	22/8340	0.071912626255781	0.390675235237763	ENSSSCG00000002389/ENSSSCG00000014149/ENSSSCG00000004789	VASH1/MEF2C/THBS1	3
BP	GO:0002437	inflammatory response to antigenic stimulus	3/371	22/8340	0.071912626255781	0.390675235237763	ENSSSCG00000031106/ENSSSCG00000015652/ENSSSCG00000037554	PLA2G2D/IL10/FUT7	3
BP	GO:0007566	embryo implantation	3/371	22/8340	0.071912626255781	0.390675235237763	ENSSSCG00000007436/ENSSSCG00000004241/ENSSSCG00000037554	MMP9/GJA1/FUT7	3
BP	GO:0010812	negative regulation of cell-substrate adhesion	3/371	22/8340	0.071912626255781	0.390675235237763	ENSSSCG00000012112/ENSSSCG00000006533/ENSSSCG00000004789	ARHGAP6/ADAM15/THBS1	3
BP	GO:0045744	negative regulation of G-protein coupled receptor protein signaling pathway	3/371	22/8340	0.071912626255781	0.390675235237763	ENSSSCG00000014852/ENSSSCG00000037241/ENSSSCG00000014039	ARRB1/RGS2/RGS14	3
BP	GO:0055117	regulation of cardiac muscle contraction	3/371	22/8340	0.071912626255781	0.390675235237763	ENSSSCG00000037241/ENSSSCG00000029323/ENSSSCG00000015720	RGS2/KCNE3/BIN1	3
BP	GO:0061045	negative regulation of wound healing	3/371	22/8340	0.071912626255781	0.390675235237763	ENSSSCG00000025463/ENSSSCG00000038745/ENSSSCG00000004789	PROS1/SERPINF2/THBS1	3
BP	GO:0071675	regulation of mononuclear cell migration	3/371	22/8340	0.071912626255781	0.390675235237763	ENSSSCG00000029371/ENSSSCG00000001723/ENSSSCG00000032474	C5AR1/PLA2G7/CXCL10	3
BP	GO:0072091	regulation of stem cell proliferation	3/371	22/8340	0.071912626255781	0.390675235237763	ENSSSCG00000004241/ENSSSCG00000028304/ENSSSCG00000010170	GJA1/ZFP36L1/DISC1	3
BP	GO:2000249	regulation of actin cytoskeleton reorganization	3/371	22/8340	0.071912626255781	0.390675235237763	ENSSSCG00000014441/ENSSSCG00000011102/ENSSSCG00000005122	CSF1R/NRP1/TEK	3
BP	GO:0051346	negative regulation of hydrolase activity	10/371	133/8340	0.0720585901174515	0.390726786943681	ENSSSCG00000031321/ENSSSCG00000007436/ENSSSCG00000037241/ENSSSCG00000015403/ENSSSCG00000012591/ENSSSCG00000011065/ENSSSCG00000004789/ENSSSCG00000015720/ENSSSCG00000029264/ENSSSCG00000039569	NR4A1/MMP9/RGS2/HGF/AMOT/MASTL/THBS1/BIN1/PKMYT1/ENSSSCG00000039569	10
BP	GO:0009743	response to carbohydrate	6/371	66/8340	0.0722678489448533	0.391120702323469	ENSSSCG00000027952/ENSSSCG00000028304/ENSSSCG00000039103/ENSSSCG00000004789/ENSSSCG00000040486/ENSSSCG00000007710	ADCY5/ZFP36L1/ADIPOQ/THBS1/BIRC5/MLXIPL	6
BP	GO:2000146	negative regulation of cell motility	9/371	116/8340	0.0730261980615891	0.393777691234416	ENSSSCG00000002389/ENSSSCG00000014149/ENSSSCG00000006533/ENSSSCG00000003113/ENSSSCG00000004241/ENSSSCG00000026478/ENSSSCG00000006788/ENSSSCG00000039103/ENSSSCG00000004789	VASH1/MEF2C/ADAM15/C5AR2/GJA1/PADI2/ADORA3/ADIPOQ/THBS1	9
BP	GO:0044242	cellular lipid catabolic process	8/371	99/8340	0.0730850438718463	0.393777691234416	ENSSSCG00000017087/ENSSSCG00000001723/ENSSSCG00000040296/ENSSSCG00000005922/ENSSSCG00000004136/ENSSSCG00000040631/ENSSSCG00000039103/ENSSSCG00000021638	GM2A/PLA2G7/EHHADH/ENSSSCG00000005922/AIG1/LPL/ADIPOQ/NEU3	8
BP	GO:0070661	leukocyte proliferation	11/371	151/8340	0.0731714047281556	0.393777691234416	ENSSSCG00000014441/ENSSSCG00000009542/ENSSSCG00000031106/ENSSSCG00000009817/ENSSSCG00000040811/ENSSSCG00000010280/ENSSSCG00000009517/ENSSSCG00000016957/ENSSSCG00000015487/ENSSSCG00000015652/ENSSSCG00000025992	CSF1R/TNFSF13B/PLA2G2D/P2RX7/PYCARD/VSIR/GPR183/CD180/TNFSF18/IL10/ENPP3	11
BP	GO:0042110	T cell activation	15/371	224/8340	0.0741530914254776	0.396088556532556	ENSSSCG00000009542/ENSSSCG00000031106/ENSSSCG00000007572/ENSSSCG00000009817/ENSSSCG00000040811/ENSSSCG00000010280/ENSSSCG00000009517/ENSSSCG00000004369/ENSSSCG00000028304/ENSSSCG00000009630/ENSSSCG00000026695/ENSSSCG00000010772/ENSSSCG00000015487/ENSSSCG00000025294/ENSSSCG00000037554	TNFSF13B/PLA2G2D/LFNG/P2RX7/PYCARD/VSIR/GPR183/PRDM1/ZFP36L1/EGR3/TNFSF14/ADAM8/TNFSF18/AIRE/FUT7	15
BP	GO:0002275	myeloid cell activation involved in immune response	4/371	36/8340	0.0741541971014496	0.396088556532556	ENSSSCG00000040811/ENSSSCG00000017200/ENSSSCG00000032612/ENSSSCG00000025992	PYCARD/UNC13D/MILR1/ENPP3	4
BP	GO:0002690	positive regulation of leukocyte chemotaxis	4/371	36/8340	0.0741541971014496	0.396088556532556	ENSSSCG00000029371/ENSSSCG00000001723/ENSSSCG00000026695/ENSSSCG00000032474	C5AR1/PLA2G7/TNFSF14/CXCL10	4
BP	GO:0007044	cell-substrate junction assembly	4/371	36/8340	0.0741541971014496	0.396088556532556	ENSSSCG00000011102/ENSSSCG00000039094/ENSSSCG00000012112/ENSSSCG00000005122	NRP1/PLEC/ARHGAP6/TEK	4
BP	GO:0040013	negative regulation of locomotion	10/371	134/8340	0.0749556027695666	0.3991225908229	ENSSSCG00000011102/ENSSSCG00000002389/ENSSSCG00000014149/ENSSSCG00000006533/ENSSSCG00000003113/ENSSSCG00000004241/ENSSSCG00000026478/ENSSSCG00000006788/ENSSSCG00000039103/ENSSSCG00000004789	NRP1/VASH1/MEF2C/ADAM15/C5AR2/GJA1/PADI2/ADORA3/ADIPOQ/THBS1	10
BP	GO:0003206	cardiac chamber morphogenesis	5/371	51/8340	0.0750010317368914	0.3991225908229	ENSSSCG00000011102/ENSSSCG00000012026/ENSSSCG00000028827/ENSSSCG00000015839/ENSSSCG00000017635	NRP1/ADAMTS1/PARVA/NRG1/MKS1	5
BP	GO:0045860	positive regulation of protein kinase activity	13/371	188/8340	0.0758392115650028	0.402834253637482	ENSSSCG00000014441/ENSSSCG00000001572/ENSSSCG00000009817/ENSSSCG00000004898/ENSSSCG00000036824/ENSSSCG00000007151/ENSSSCG00000015403/ENSSSCG00000022689/ENSSSCG00000015839/ENSSSCG00000010772/ENSSSCG00000039103/ENSSSCG00000006475/ENSSSCG00000004789	CSF1R/FGD2/P2RX7/TNFRSF11A/AVPI1/CDC25B/HGF/GADD45B/NRG1/ADAM8/ADIPOQ/IQGAP3/THBS1	13
BP	GO:0007204	positive regulation of cytosolic calcium ion concentration	6/371	67/8340	0.0765607486947408	0.405163444571244	ENSSSCG00000040095/ENSSSCG00000009817/ENSSSCG00000009879/ENSSSCG00000027952/ENSSSCG00000023437/ENSSSCG00000032474	GPR35/P2RX7/TPCN1/ADCY5/ITPR1/CXCL10	6
BP	GO:0050728	negative regulation of inflammatory response	6/371	67/8340	0.0765607486947408	0.405163444571244	ENSSSCG00000020906/ENSSSCG00000040811/ENSSSCG00000015403/ENSSSCG00000039103/ENSSSCG00000015652/ENSSSCG00000025992	GHSR/PYCARD/HGF/ADIPOQ/IL10/ENPP3	6
BP	GO:0120031	plasma membrane bounded cell projection assembly	16/371	244/8340	0.0772169540817445	0.407882176265746	ENSSSCG00000011102/ENSSSCG00000009817/ENSSSCG00000034360/ENSSSCG00000009079/ENSSSCG00000005655/ENSSSCG00000028827/ENSSSCG00000010170/ENSSSCG00000011589/ENSSSCG00000037832/ENSSSCG00000031514/ENSSSCG00000038486/ENSSSCG00000008020/ENSSSCG00000038462/ENSSSCG00000017143/ENSSSCG00000011408/ENSSSCG00000017635	NRP1/P2RX7/CELSR2/INTU/DYNC2I2/PARVA/DISC1/IFT122/PMP22/CCDC28B/DYNC2I1/IFT140/ENSSSCG00000038462/CEP131/ZMYND10/MKS1	16
BP	GO:0051321	meiotic cell cycle	7/371	84/8340	0.0793958893227787	0.411151041870277	ENSSSCG00000007572/ENSSSCG00000007151/ENSSSCG00000017473/ENSSSCG00000007659/ENSSSCG00000004588/ENSSSCG00000013332/ENSSSCG00000017396	LFNG/CDC25B/TOP2A/ZCWPW1/CCNB2/KIF18A/PSMC3IP	7
BP	GO:0033674	positive regulation of kinase activity	14/371	208/8340	0.0799093550929062	0.411151041870277	ENSSSCG00000014441/ENSSSCG00000001572/ENSSSCG00000009817/ENSSSCG00000004898/ENSSSCG00000036824/ENSSSCG00000005122/ENSSSCG00000007151/ENSSSCG00000015403/ENSSSCG00000022689/ENSSSCG00000015839/ENSSSCG00000010772/ENSSSCG00000039103/ENSSSCG00000006475/ENSSSCG00000004789	CSF1R/FGD2/P2RX7/TNFRSF11A/AVPI1/TEK/CDC25B/HGF/GADD45B/NRG1/ADAM8/ADIPOQ/IQGAP3/THBS1	14
BP	GO:0042063	gliogenesis	8/371	101/8340	0.080070294106508	0.411151041870277	ENSSSCG00000029371/ENSSSCG00000014441/ENSSSCG00000011033/ENSSSCG00000009517/ENSSSCG00000003524/ENSSSCG00000023527/ENSSSCG00000011377/ENSSSCG00000015720	C5AR1/CSF1R/VIM/GPR183/C1QA/NRROS/LAMB2/BIN1	8
BP	GO:0001954	positive regulation of cell-matrix adhesion	3/371	23/8340	0.0800839944856729	0.411151041870277	ENSSSCG00000011102/ENSSSCG00000028004/ENSSSCG00000005122	NRP1/RIN2/TEK	3
BP	GO:0006220	pyrimidine nucleotide metabolic process	3/371	23/8340	0.0800839944856729	0.411151041870277	ENSSSCG00000007986/ENSSSCG00000037044/ENSSSCG00000025992	NME4/NME9/ENPP3	3
BP	GO:0032413	negative regulation of ion transmembrane transporter activity	3/371	23/8340	0.0800839944856729	0.411151041870277	ENSSSCG00000040095/ENSSSCG00000007436/ENSSSCG00000029323	GPR35/MMP9/KCNE3	3
BP	GO:0035637	multicellular organismal signaling	3/371	23/8340	0.0800839944856729	0.411151041870277	ENSSSCG00000029073/ENSSSCG00000029323/ENSSSCG00000015720	CACNB4/KCNE3/BIN1	3
BP	GO:0048538	thymus development	3/371	23/8340	0.0800839944856729	0.411151041870277	ENSSSCG00000029073/ENSSSCG00000025294/ENSSSCG00000004588	CACNB4/AIRE/CCNB2	3
BP	GO:0050886	endocrine process	3/371	23/8340	0.0800839944856729	0.411151041870277	ENSSSCG00000004241/ENSSSCG00000038745/ENSSSCG00000008813	GJA1/SERPINF2/CORIN	3
BP	GO:0008637	apoptotic mitochondrial changes	5/371	52/8340	0.0801106962278038	0.411151041870277	ENSSSCG00000040811/ENSSSCG00000007436/ENSSSCG00000004510/ENSSSCG00000001989/ENSSSCG00000015403	PYCARD/MMP9/ACAA2/CIDEB/HGF	5
BP	GO:0032649	regulation of interferon-gamma production	5/371	52/8340	0.0801106962278038	0.411151041870277	ENSSSCG00000040811/ENSSSCG00000010280/ENSSSCG00000006374/ENSSSCG00000014369/ENSSSCG00000015652	PYCARD/VSIR/CD244/CD14/IL10	5
BP	GO:0048839	inner ear development	5/371	52/8340	0.0801106962278038	0.411151041870277	ENSSSCG00000010278/ENSSSCG00000033512/ENSSSCG00000002866/ENSSSCG00000004678/ENSSSCG00000017635	CDH23/C1QB/CEBPA/DUOX2/MKS1	5
BP	GO:0050729	positive regulation of inflammatory response	5/371	52/8340	0.0801106962278038	0.411151041870277	ENSSSCG00000002866/ENSSSCG00000009002/ENSSSCG00000004898/ENSSSCG00000011436/ENSSSCG00000010772	CEBPA/TLR2/TNFRSF11A/ENSSSCG00000011436/ADAM8	5
BP	GO:0050871	positive regulation of B cell activation	5/371	52/8340	0.0801106962278038	0.411151041870277	ENSSSCG00000009542/ENSSSCG00000036521/ENSSSCG00000009517/ENSSSCG00000036224/ENSSSCG00000015652	TNFSF13B/TNFSF13/GPR183/ENSSSCG00000036224/IL10	5
BP	GO:0071887	leukocyte apoptotic process	5/371	52/8340	0.0801106962278038	0.411151041870277	ENSSSCG00000009817/ENSSSCG00000030241/ENSSSCG00000010772/ENSSSCG00000015652/ENSSSCG00000007007	P2RX7/TSC22D3/ADAM8/IL10/IDO1	5
BP	GO:0072006	nephron development	4/371	37/8340	0.0803664350273211	0.411151041870277	ENSSSCG00000004587/ENSSSCG00000011377/ENSSSCG00000039103/ENSSSCG00000017277	MYO1E/LAMB2/ADIPOQ/PECAM1	4
BP	GO:0002697	regulation of immune effector process	13/371	190/8340	0.0808779490087837	0.411151041870277	ENSSSCG00000013181/ENSSSCG00000036521/ENSSSCG00000009817/ENSSSCG00000040811/ENSSSCG00000006374/ENSSSCG00000017200/ENSSSCG00000014349/ENSSSCG00000011436/ENSSSCG00000031831/ENSSSCG00000015652/ENSSSCG00000024791/ENSSSCG00000037554/ENSSSCG00000025992	SERPING1/TNFSF13/P2RX7/PYCARD/CD244/UNC13D/STING1/ENSSSCG00000011436/CADM1/IL10/ENSSSCG00000024791/FUT7/ENPP3	13
BP	GO:0003205	cardiac chamber development	6/371	68/8340	0.0809951755553044	0.411151041870277	ENSSSCG00000011102/ENSSSCG00000004369/ENSSSCG00000012026/ENSSSCG00000028827/ENSSSCG00000015839/ENSSSCG00000017635	NRP1/PRDM1/ADAMTS1/PARVA/NRG1/MKS1	6
BP	GO:0048017	inositol lipid-mediated signaling	6/371	68/8340	0.0809951755553044	0.411151041870277	ENSSSCG00000014441/ENSSSCG00000005122/ENSSSCG00000015403/ENSSSCG00000028304/ENSSSCG00000030337/ENSSSCG00000002478	CSF1R/TEK/HGF/ZFP36L1/NYAP1/SERPINA12	6
BP	GO:0048771	tissue remodeling	6/371	68/8340	0.0809951755553044	0.411151041870277	ENSSSCG00000036618/ENSSSCG00000009817/ENSSSCG00000004898/ENSSSCG00000006043/ENSSSCG00000038701/ENSSSCG00000010772	ENSSSCG00000036618/P2RX7/TNFRSF11A/DCSTAMP/EFNA2/ADAM8	6
BP	GO:1903034	regulation of response to wounding	6/371	68/8340	0.0809951755553044	0.411151041870277	ENSSSCG00000013181/ENSSSCG00000025463/ENSSSCG00000038745/ENSSSCG00000009237/ENSSSCG00000015652/ENSSSCG00000004789	SERPING1/PROS1/SERPINF2/HPSE/IL10/THBS1	6
BP	GO:1905952	regulation of lipid localization	6/371	68/8340	0.0809951755553044	0.411151041870277	ENSSSCG00000008051/ENSSSCG00000009817/ENSSSCG00000004898/ENSSSCG00000040631/ENSSSCG00000039103/ENSSSCG00000004789	ABCA3/P2RX7/TNFRSF11A/LPL/ADIPOQ/THBS1	6
BP	GO:0048609	multicellular organismal reproductive process	16/371	246/8340	0.0816568856753307	0.411657836778478	ENSSSCG00000020906/ENSSSCG00000000433/ENSSSCG00000037241/ENSSSCG00000004369/ENSSSCG00000013735/ENSSSCG00000016431/ENSSSCG00000007151/ENSSSCG00000012026/ENSSSCG00000017473/ENSSSCG00000007659/ENSSSCG00000025777/ENSSSCG00000004588/ENSSSCG00000017143/ENSSSCG00000000863/ENSSSCG00000013332/ENSSSCG00000007346	GHSR/B4GALNT1/RGS2/PRDM1/JUNB/GALNTL5/CDC25B/ADAMTS1/TOP2A/ZCWPW1/ESR1/CCNB2/CEP131/SYCP3/KIF18A/ENSSSCG00000007346	16
BP	GO:0030100	regulation of endocytosis	9/371	119/8340	0.0827336977409221	0.411657836778478	ENSSSCG00000014852/ENSSSCG00000039270/ENSSSCG00000040811/ENSSSCG00000014369/ENSSSCG00000001422/ENSSSCG00000039103/ENSSSCG00000021638/ENSSSCG00000015720/ENSSSCG00000023522	ARRB1/TREM2/PYCARD/CD14/C2/ADIPOQ/NEU3/BIN1/TGM2	9
BP	GO:0006929	substrate-dependent cell migration	2/371	11/8340	0.0832517944445472	0.411657836778478	ENSSSCG00000011102/ENSSSCG00000010772	NRP1/ADAM8	2
BP	GO:0010712	regulation of collagen metabolic process	2/371	11/8340	0.0832517944445472	0.411657836778478	ENSSSCG00000011033/ENSSSCG00000038745	VIM/SERPINF2	2
BP	GO:0010737	protein kinase A signaling	2/371	11/8340	0.0832517944445472	0.411657836778478	ENSSSCG00000013642/ENSSSCG00000039103	PDE4A/ADIPOQ	2
BP	GO:0034114	regulation of heterotypic cell-cell adhesion	2/371	11/8340	0.0832517944445472	0.411657836778478	ENSSSCG00000039103/ENSSSCG00000015652	ADIPOQ/IL10	2
BP	GO:0045721	negative regulation of gluconeogenesis	2/371	11/8340	0.0832517944445472	0.411657836778478	ENSSSCG00000039103/ENSSSCG00000002478	ADIPOQ/SERPINA12	2
BP	GO:0046036	CTP metabolic process	2/371	11/8340	0.0832517944445472	0.411657836778478	ENSSSCG00000007986/ENSSSCG00000037044	NME4/NME9	2
BP	GO:0046337	phosphatidylethanolamine metabolic process	2/371	11/8340	0.0832517944445472	0.411657836778478	ENSSSCG00000031106/ENSSSCG00000008973	PLA2G2D/NAAA	2
BP	GO:0051882	mitochondrial depolarization	2/371	11/8340	0.0832517944445472	0.411657836778478	ENSSSCG00000028711/ENSSSCG00000009817	CASP1/P2RX7	2
BP	GO:0055078	sodium ion homeostasis	2/371	11/8340	0.0832517944445472	0.411657836778478	ENSSSCG00000000707/ENSSSCG00000008813	SCNN1A/CORIN	2
BP	GO:0060713	labyrinthine layer morphogenesis	2/371	11/8340	0.0832517944445472	0.411657836778478	ENSSSCG00000028304/ENSSSCG00000015652	ZFP36L1/IL10	2
BP	GO:0061158	3'-UTR-mediated mRNA destabilization	2/371	11/8340	0.0832517944445472	0.411657836778478	ENSSSCG00000010468/ENSSSCG00000028304	CPEB3/ZFP36L1	2
BP	GO:0090026	positive regulation of monocyte chemotaxis	2/371	11/8340	0.0832517944445472	0.411657836778478	ENSSSCG00000001723/ENSSSCG00000032474	PLA2G7/CXCL10	2
BP	GO:1903393	positive regulation of adherens junction organization	2/371	11/8340	0.0832517944445472	0.411657836778478	ENSSSCG00000011102/ENSSSCG00000005122	NRP1/TEK	2
BP	GO:0034329	cell junction assembly	7/371	85/8340	0.083401404155184	0.411686586372917	ENSSSCG00000011102/ENSSSCG00000039094/ENSSSCG00000012112/ENSSSCG00000005122/ENSSSCG00000022483/ENSSSCG00000029843/ENSSSCG00000017277	NRP1/PLEC/ARHGAP6/TEK/GPBAR1/NPHP4/PECAM1	7
BP	GO:0030031	cell projection assembly	16/371	247/8340	0.0839380364305524	0.413622372290312	ENSSSCG00000011102/ENSSSCG00000009817/ENSSSCG00000034360/ENSSSCG00000009079/ENSSSCG00000005655/ENSSSCG00000028827/ENSSSCG00000010170/ENSSSCG00000011589/ENSSSCG00000037832/ENSSSCG00000031514/ENSSSCG00000038486/ENSSSCG00000008020/ENSSSCG00000038462/ENSSSCG00000017143/ENSSSCG00000011408/ENSSSCG00000017635	NRP1/P2RX7/CELSR2/INTU/DYNC2I2/PARVA/DISC1/IFT122/PMP22/CCDC28B/DYNC2I1/IFT140/ENSSSCG00000038462/CEP131/ZMYND10/MKS1	16
BP	GO:0032609	interferon-gamma production	5/371	53/8340	0.0854017184613653	0.420111889956854	ENSSSCG00000040811/ENSSSCG00000010280/ENSSSCG00000006374/ENSSSCG00000014369/ENSSSCG00000015652	PYCARD/VSIR/CD244/CD14/IL10	5
BP	GO:0031349	positive regulation of defense response	13/371	192/8340	0.0861256712969781	0.422946478427527	ENSSSCG00000011198/ENSSSCG00000006418/ENSSSCG00000002866/ENSSSCG00000009002/ENSSSCG00000040811/ENSSSCG00000016957/ENSSSCG00000004898/ENSSSCG00000014369/ENSSSCG00000014349/ENSSSCG00000011436/ENSSSCG00000031831/ENSSSCG00000010772/ENSSSCG00000025777	RFTN1/ENSSSCG00000006418/CEBPA/TLR2/PYCARD/CD180/TNFRSF11A/CD14/STING1/ENSSSCG00000011436/CADM1/ADAM8/ESR1	13
BP	GO:2001257	regulation of cation channel activity	4/371	38/8340	0.0868279969243304	0.425665334236914	ENSSSCG00000040095/ENSSSCG00000006648/ENSSSCG00000007436/ENSSSCG00000029323	GPR35/CTSS/MMP9/KCNE3	4
BP	GO:0032504	multicellular organism reproduction	16/371	249/8340	0.0886233111104508	0.428664600074152	ENSSSCG00000020906/ENSSSCG00000000433/ENSSSCG00000037241/ENSSSCG00000004369/ENSSSCG00000013735/ENSSSCG00000016431/ENSSSCG00000007151/ENSSSCG00000012026/ENSSSCG00000017473/ENSSSCG00000007659/ENSSSCG00000025777/ENSSSCG00000004588/ENSSSCG00000017143/ENSSSCG00000000863/ENSSSCG00000013332/ENSSSCG00000007346	GHSR/B4GALNT1/RGS2/PRDM1/JUNB/GALNTL5/CDC25B/ADAMTS1/TOP2A/ZCWPW1/ESR1/CCNB2/CEP131/SYCP3/KIF18A/ENSSSCG00000007346	16
BP	GO:0006911	phagocytosis, engulfment	3/371	24/8340	0.0886375980593427	0.428664600074152	ENSSSCG00000039270/ENSSSCG00000036224/ENSSSCG00000004789	TREM2/ENSSSCG00000036224/THBS1	3
BP	GO:0008543	fibroblast growth factor receptor signaling pathway	3/371	24/8340	0.0886375980593427	0.428664600074152	ENSSSCG00000003140/ENSSSCG00000004789/ENSSSCG00000001624	FGF21/THBS1/FRS3	3
BP	GO:0043536	positive regulation of blood vessel endothelial cell migration	3/371	24/8340	0.0886375980593427	0.428664600074152	ENSSSCG00000011102/ENSSSCG00000016925/ENSSSCG00000004789	NRP1/PLK2/THBS1	3
BP	GO:0050885	neuromuscular process controlling balance	3/371	24/8340	0.0886375980593427	0.428664600074152	ENSSSCG00000017087/ENSSSCG00000010278/ENSSSCG00000027952	GM2A/CDH23/ADCY5	3
BP	GO:0051893	regulation of focal adhesion assembly	3/371	24/8340	0.0886375980593427	0.428664600074152	ENSSSCG00000011102/ENSSSCG00000012112/ENSSSCG00000005122	NRP1/ARHGAP6/TEK	3
BP	GO:0090109	regulation of cell-substrate junction assembly	3/371	24/8340	0.0886375980593427	0.428664600074152	ENSSSCG00000011102/ENSSSCG00000012112/ENSSSCG00000005122	NRP1/ARHGAP6/TEK	3
BP	GO:0097028	dendritic cell differentiation	3/371	24/8340	0.0886375980593427	0.428664600074152	ENSSSCG00000039270/ENSSSCG00000006043/ENSSSCG00000001252	TREM2/DCSTAMP/UBD	3
BP	GO:0042113	B cell activation	10/371	139/8340	0.0905223335931475	0.436305456358891	ENSSSCG00000009542/ENSSSCG00000007572/ENSSSCG00000036521/ENSSSCG00000009517/ENSSSCG00000016957/ENSSSCG00000022361/ENSSSCG00000011436/ENSSSCG00000028304/ENSSSCG00000036224/ENSSSCG00000015652	TNFSF13B/LFNG/TNFSF13/GPR183/CD180/BANK1/ENSSSCG00000011436/ZFP36L1/ENSSSCG00000036224/IL10	10
BP	GO:0052547	regulation of peptidase activity	10/371	139/8340	0.0905223335931475	0.436305456358891	ENSSSCG00000028711/ENSSSCG00000040811/ENSSSCG00000010280/ENSSSCG00000031321/ENSSSCG00000007436/ENSSSCG00000001989/ENSSSCG00000015403/ENSSSCG00000004789/ENSSSCG00000015720/ENSSSCG00000039569	CASP1/PYCARD/VSIR/NR4A1/MMP9/CIDEB/HGF/THBS1/BIN1/ENSSSCG00000039569	10
BP	GO:0014065	phosphatidylinositol 3-kinase signaling	5/371	54/8340	0.0908719039176572	0.437254220027315	ENSSSCG00000005122/ENSSSCG00000015403/ENSSSCG00000028304/ENSSSCG00000030337/ENSSSCG00000002478	TEK/HGF/ZFP36L1/NYAP1/SERPINA12	5
BP	GO:0030155	regulation of cell adhesion	19/371	308/8340	0.0924761608469325	0.443482828316194	ENSSSCG00000011102/ENSSSCG00000009542/ENSSSCG00000031106/ENSSSCG00000028004/ENSSSCG00000040811/ENSSSCG00000010280/ENSSSCG00000012112/ENSSSCG00000017200/ENSSSCG00000006533/ENSSSCG00000005122/ENSSSCG00000009630/ENSSSCG00000026695/ENSSSCG00000010772/ENSSSCG00000039103/ENSSSCG00000015487/ENSSSCG00000015652/ENSSSCG00000004789/ENSSSCG00000023522/ENSSSCG00000037554	NRP1/TNFSF13B/PLA2G2D/RIN2/PYCARD/VSIR/ARHGAP6/UNC13D/ADAM15/TEK/EGR3/TNFSF14/ADAM8/ADIPOQ/TNFSF18/IL10/THBS1/TGM2/FUT7	19
BP	GO:0034220	ion transmembrane transport	19/371	308/8340	0.0924761608469325	0.443482828316194	ENSSSCG00000017003/ENSSSCG00000040095/ENSSSCG00000006648/ENSSSCG00000009817/ENSSSCG00000009827/ENSSSCG00000009879/ENSSSCG00000007436/ENSSSCG00000029073/ENSSSCG00000023478/ENSSSCG00000004241/ENSSSCG00000029323/ENSSSCG00000016784/ENSSSCG00000030696/ENSSSCG00000023437/ENSSSCG00000004789/ENSSSCG00000015720/ENSSSCG00000037101/ENSSSCG00000000707/ENSSSCG00000032474	KCNIP1/GPR35/CTSS/P2RX7/HVCN1/TPCN1/MMP9/CACNB4/SLC46A1/GJA1/KCNE3/ANKH/SLC19A1/ITPR1/THBS1/BIN1/LRRC8B/SCNN1A/CXCL10	19
BP	GO:0045861	negative regulation of proteolysis	9/371	122/8340	0.0931833868039892	0.445458494682725	ENSSSCG00000013181/ENSSSCG00000031321/ENSSSCG00000007436/ENSSSCG00000015403/ENSSSCG00000015652/ENSSSCG00000024791/ENSSSCG00000004789/ENSSSCG00000015720/ENSSSCG00000039569	SERPING1/NR4A1/MMP9/HGF/IL10/ENSSSCG00000024791/THBS1/BIN1/ENSSSCG00000039569	9
BP	GO:0008217	regulation of blood pressure	4/371	39/8340	0.0935332822559379	0.445458494682725	ENSSSCG00000014899/ENSSSCG00000038745/ENSSSCG00000039103/ENSSSCG00000008813	PRCP/SERPINF2/ADIPOQ/CORIN	4
BP	GO:0033077	T cell differentiation in thymus	4/371	39/8340	0.0935332822559379	0.445458494682725	ENSSSCG00000028304/ENSSSCG00000009630/ENSSSCG00000010772/ENSSSCG00000025294	ZFP36L1/EGR3/ADAM8/AIRE	4
BP	GO:0140013	meiotic nuclear division	6/371	71/8340	0.0951387819868094	0.445458494682725	ENSSSCG00000007151/ENSSSCG00000017473/ENSSSCG00000007659/ENSSSCG00000004588/ENSSSCG00000013332/ENSSSCG00000017396	CDC25B/TOP2A/ZCWPW1/CCNB2/KIF18A/PSMC3IP	6
BP	GO:0016064	immunoglobulin mediated immune response	5/371	55/8340	0.0965187514096844	0.445458494682725	ENSSSCG00000033512/ENSSSCG00000036521/ENSSSCG00000003524/ENSSSCG00000001422/ENSSSCG00000036224	C1QB/TNFSF13/C1QA/C2/ENSSSCG00000036224	5
BP	GO:0019724	B cell mediated immunity	5/371	55/8340	0.0965187514096844	0.445458494682725	ENSSSCG00000033512/ENSSSCG00000036521/ENSSSCG00000003524/ENSSSCG00000001422/ENSSSCG00000036224	C1QB/TNFSF13/C1QA/C2/ENSSSCG00000036224	5
BP	GO:0002689	negative regulation of leukocyte chemotaxis	2/371	12/8340	0.0970556065259248	0.445458494682725	ENSSSCG00000003113/ENSSSCG00000026478	C5AR2/PADI2	2
BP	GO:0003148	outflow tract septum morphogenesis	2/371	12/8340	0.0970556065259248	0.445458494682725	ENSSSCG00000011102/ENSSSCG00000028827	NRP1/PARVA	2
BP	GO:0006884	cell volume homeostasis	2/371	12/8340	0.0970556065259248	0.445458494682725	ENSSSCG00000009817/ENSSSCG00000003069	P2RX7/KCNN4	2
BP	GO:0009208	pyrimidine ribonucleoside triphosphate metabolic process	2/371	12/8340	0.0970556065259248	0.445458494682725	ENSSSCG00000007986/ENSSSCG00000037044	NME4/NME9	2
BP	GO:0010669	epithelial structure maintenance	2/371	12/8340	0.0970556065259248	0.445458494682725	ENSSSCG00000011436/ENSSSCG00000017635	ENSSSCG00000011436/MKS1	2
BP	GO:0030852	regulation of granulocyte differentiation	2/371	12/8340	0.0970556065259248	0.445458494682725	ENSSSCG00000038706/ENSSSCG00000039103	C1QC/ADIPOQ	2
BP	GO:0033688	regulation of osteoblast proliferation	2/371	12/8340	0.0970556065259248	0.445458494682725	ENSSSCG00000009237/ENSSSCG00000009966	HPSE/MN1	2
BP	GO:0035458	cellular response to interferon-beta	2/371	12/8340	0.0970556065259248	0.445458494682725	ENSSSCG00000006418/ENSSSCG00000014349	ENSSSCG00000006418/STING1	2
BP	GO:0042743	hydrogen peroxide metabolic process	2/371	12/8340	0.0970556065259248	0.445458494682725	ENSSSCG00000004678/ENSSSCG00000004676	DUOX2/DUOXA2	2
BP	GO:0046514	ceramide catabolic process	2/371	12/8340	0.0970556065259248	0.445458494682725	ENSSSCG00000017087/ENSSSCG00000021638	GM2A/NEU3	2
BP	GO:0048261	negative regulation of receptor-mediated endocytosis	2/371	12/8340	0.0970556065259248	0.445458494682725	ENSSSCG00000039103/ENSSSCG00000021638	ADIPOQ/NEU3	2
BP	GO:0060143	positive regulation of syncytium formation by plasma membrane fusion	2/371	12/8340	0.0970556065259248	0.445458494682725	ENSSSCG00000006043/ENSSSCG00000026695	DCSTAMP/TNFSF14	2
BP	GO:0071677	positive regulation of mononuclear cell migration	2/371	12/8340	0.0970556065259248	0.445458494682725	ENSSSCG00000001723/ENSSSCG00000032474	PLA2G7/CXCL10	2
BP	GO:0072337	modified amino acid transport	2/371	12/8340	0.0970556065259248	0.445458494682725	ENSSSCG00000023478/ENSSSCG00000030696	SLC46A1/SLC19A1	2
BP	GO:0090183	regulation of kidney development	2/371	12/8340	0.0970556065259248	0.445458494682725	ENSSSCG00000007436/ENSSSCG00000039103	MMP9/ADIPOQ	2
BP	GO:1902624	positive regulation of neutrophil migration	2/371	12/8340	0.0970556065259248	0.445458494682725	ENSSSCG00000029371/ENSSSCG00000010772	C5AR1/ADAM8	2
BP	GO:1903205	regulation of hydrogen peroxide-induced cell death	2/371	12/8340	0.0970556065259248	0.445458494682725	ENSSSCG00000015403/ENSSSCG00000015652	HGF/IL10	2
BP	GO:1903523	negative regulation of blood circulation	2/371	12/8340	0.0970556065259248	0.445458494682725	ENSSSCG00000029323/ENSSSCG00000015720	KCNE3/BIN1	2
BP	GO:2001024	negative regulation of response to drug	2/371	12/8340	0.0970556065259248	0.445458494682725	ENSSSCG00000015403/ENSSSCG00000015652	HGF/IL10	2
BP	GO:2001171	positive regulation of ATP biosynthetic process	2/371	12/8340	0.0970556065259248	0.445458494682725	ENSSSCG00000009817/ENSSSCG00000007710	P2RX7/MLXIPL	2
BP	GO:0001508	action potential	3/371	25/8340	0.0975558771100483	0.445458494682725	ENSSSCG00000029073/ENSSSCG00000029323/ENSSSCG00000015720	CACNB4/KCNE3/BIN1	3
BP	GO:0006509	membrane protein ectodomain proteolysis	3/371	25/8340	0.0975558771100483	0.445458494682725	ENSSSCG00000009817/ENSSSCG00000010772/ENSSSCG00000015652	P2RX7/ADAM8/IL10	3
BP	GO:0007422	peripheral nervous system development	3/371	25/8340	0.0975558771100483	0.445458494682725	ENSSSCG00000011377/ENSSSCG00000009979/ENSSSCG00000009630	LAMB2/NEFH/EGR3	3
BP	GO:0070231	T cell apoptotic process	3/371	25/8340	0.0975558771100483	0.445458494682725	ENSSSCG00000030241/ENSSSCG00000010772/ENSSSCG00000007007	TSC22D3/ADAM8/IDO1	3
BP	GO:0006897	endocytosis	17/371	272/8340	0.0982013318913112	0.446979989196859	ENSSSCG00000014852/ENSSSCG00000015085/ENSSSCG00000004587/ENSSSCG00000005689/ENSSSCG00000039270/ENSSSCG00000009817/ENSSSCG00000040811/ENSSSCG00000017200/ENSSSCG00000014369/ENSSSCG00000001422/ENSSSCG00000039103/ENSSSCG00000021638/ENSSSCG00000036224/ENSSSCG00000004789/ENSSSCG00000015720/ENSSSCG00000017277/ENSSSCG00000023522	ARRB1/IL10RA/MYO1E/FNBP1/TREM2/P2RX7/PYCARD/UNC13D/CD14/C2/ADIPOQ/NEU3/ENSSSCG00000036224/THBS1/BIN1/PECAM1/TGM2	17
BP	GO:0042493	response to drug	17/371	272/8340	0.0982013318913112	0.446979989196859	ENSSSCG00000028711/ENSSSCG00000008051/ENSSSCG00000011033/ENSSSCG00000009817/ENSSSCG00000013642/ENSSSCG00000023478/ENSSSCG00000006533/ENSSSCG00000027952/ENSSSCG00000011436/ENSSSCG00000010011/ENSSSCG00000022204/ENSSSCG00000015403/ENSSSCG00000030696/ENSSSCG00000039103/ENSSSCG00000015652/ENSSSCG00000004789/ENSSSCG00000023522	CASP1/ABCA3/VIM/P2RX7/PDE4A/SLC46A1/ADAM15/ADCY5/ENSSSCG00000011436/TCN2/AGRN/HGF/SLC19A1/ADIPOQ/IL10/THBS1/TGM2	17
BP	GO:0034097	response to cytokine	23/371	389/8340	0.0987403421090442	0.44871999913999	ENSSSCG00000014441/ENSSSCG00000028711/ENSSSCG00000009542/ENSSSCG00000011033/ENSSSCG00000006418/ENSSSCG00000013888/ENSSSCG00000039270/ENSSSCG00000040095/ENSSSCG00000002866/ENSSSCG00000009002/ENSSSCG00000040811/ENSSSCG00000004898/ENSSSCG00000029073/ENSSSCG00000006043/ENSSSCG00000014349/ENSSSCG00000026478/ENSSSCG00000028304/ENSSSCG00000009979/ENSSSCG00000039103/ENSSSCG00000015487/ENSSSCG00000001252/…	CSF1R/CASP1/TNFSF13B/VIM/ENSSSCG00000006418/JAK3/TREM2/GPR35/CEBPA/TLR2/PYCARD/TNFRSF11A/CACNB4/DCSTAMP/STING1/PADI2/ZFP36L1/NEFH/ADIPOQ/TNFSF18/UBD/PELI3/CXCL10	23
BP	GO:0010001	glial cell differentiation	6/371	72/8340	0.100129515484225	0.452676151536942	ENSSSCG00000029371/ENSSSCG00000011033/ENSSSCG00000003524/ENSSSCG00000023527/ENSSSCG00000011377/ENSSSCG00000015720	C5AR1/VIM/C1QA/NRROS/LAMB2/BIN1	6
BP	GO:0045766	positive regulation of angiogenesis	6/371	72/8340	0.100129515484225	0.452676151536942	ENSSSCG00000029371/ENSSSCG00000011102/ENSSSCG00000005122/ENSSSCG00000016925/ENSSSCG00000015652/ENSSSCG00000004789	C5AR1/NRP1/TEK/PLK2/IL10/THBS1	6
BP	GO:0007015	actin filament organization	13/371	197/8340	0.10016404426004	0.452676151536942	ENSSSCG00000011102/ENSSSCG00000015353/ENSSSCG00000014852/ENSSSCG00000003486/ENSSSCG00000020906/ENSSSCG00000040811/ENSSSCG00000007944/ENSSSCG00000012112/ENSSSCG00000009626/ENSSSCG00000037905/ENSSSCG00000035760/ENSSSCG00000028108/ENSSSCG00000015720	NRP1/SCIN/ARRB1/ARHGEF10L/GHSR/PYCARD/ENSSSCG00000007944/ARHGAP6/SORBS3/ITGB5/RFLNA/ASAP3/BIN1	13
BP	GO:0070664	negative regulation of leukocyte proliferation	4/371	40/8340	0.100476186119656	0.452676151536942	ENSSSCG00000031106/ENSSSCG00000010280/ENSSSCG00000015652/ENSSSCG00000025992	PLA2G2D/VSIR/IL10/ENPP3	4
BP	GO:0072073	kidney epithelium development	4/371	40/8340	0.100476186119656	0.452676151536942	ENSSSCG00000004587/ENSSSCG00000011377/ENSSSCG00000039103/ENSSSCG00000017277	MYO1E/LAMB2/ADIPOQ/PECAM1	4
BP	GO:0016051	carbohydrate biosynthetic process	7/371	89/8340	0.100559564225461	0.452676151536942	ENSSSCG00000013886/ENSSSCG00000006374/ENSSSCG00000038843/ENSSSCG00000015595/ENSSSCG00000027198/ENSSSCG00000039103/ENSSSCG00000002478	B3GNT3/CD244/ST3GAL2/ATF3/PDK2/ADIPOQ/SERPINA12	7
BP	GO:0016042	lipid catabolic process	9/371	125/8340	0.10437187228295	0.469099953447546	ENSSSCG00000017087/ENSSSCG00000031106/ENSSSCG00000001723/ENSSSCG00000040296/ENSSSCG00000005922/ENSSSCG00000004136/ENSSSCG00000040631/ENSSSCG00000039103/ENSSSCG00000021638	GM2A/PLA2G2D/PLA2G7/EHHADH/ENSSSCG00000005922/AIG1/LPL/ADIPOQ/NEU3	9
BP	GO:0001959	regulation of cytokine-mediated signaling pathway	6/371	73/8340	0.105255928433567	0.471304286538429	ENSSSCG00000028711/ENSSSCG00000039270/ENSSSCG00000040811/ENSSSCG00000026478/ENSSSCG00000039103/ENSSSCG00000012944	CASP1/TREM2/PYCARD/PADI2/ADIPOQ/PELI3	6
BP	GO:0097435	supramolecular fiber organization	19/371	314/8340	0.106300539973827	0.471304286538429	ENSSSCG00000011102/ENSSSCG00000015353/ENSSSCG00000014852/ENSSSCG00000003486/ENSSSCG00000020906/ENSSSCG00000011033/ENSSSCG00000040811/ENSSSCG00000007944/ENSSSCG00000012112/ENSSSCG00000009626/ENSSSCG00000037905/ENSSSCG00000035760/ENSSSCG00000028108/ENSSSCG00000009979/ENSSSCG00000038745/ENSSSCG00000016754/ENSSSCG00000015720/ENSSSCG00000009378/ENSSSCG00000013332	NRP1/SCIN/ARRB1/ARHGEF10L/GHSR/VIM/PYCARD/ENSSSCG00000007944/ARHGAP6/SORBS3/ITGB5/RFLNA/ASAP3/NEFH/SERPINF2/AEBP1/BIN1/CKAP2/KIF18A	19
BP	GO:0050877	nervous system process	14/371	218/8340	0.106612007300382	0.471304286538429	ENSSSCG00000029371/ENSSSCG00000017087/ENSSSCG00000010278/ENSSSCG00000009817/ENSSSCG00000013642/ENSSSCG00000029073/ENSSSCG00000027952/ENSSSCG00000014039/ENSSSCG00000011377/ENSSSCG00000016925/ENSSSCG00000012053/ENSSSCG00000015965/ENSSSCG00000037991/ENSSSCG00000014438	C5AR1/GM2A/CDH23/P2RX7/PDE4A/CACNB4/ADCY5/RGS14/LAMB2/PLK2/CBR3/GPR155/RCVRN/PDE6A	14
BP	GO:0001942	hair follicle development	3/371	26/8340	0.106820637445738	0.471304286538429	ENSSSCG00000009079/ENSSSCG00000039797/ENSSSCG00000009237	INTU/APCDD1/HPSE	3
BP	GO:0030851	granulocyte differentiation	3/371	26/8340	0.106820637445738	0.471304286538429	ENSSSCG00000002866/ENSSSCG00000038706/ENSSSCG00000039103	CEBPA/C1QC/ADIPOQ	3
BP	GO:0042733	embryonic digit morphogenesis	3/371	26/8340	0.106820637445738	0.471304286538429	ENSSSCG00000009079/ENSSSCG00000008020/ENSSSCG00000017635	INTU/IFT140/MKS1	3
BP	GO:0043297	apical junction assembly	3/371	26/8340	0.106820637445738	0.471304286538429	ENSSSCG00000022483/ENSSSCG00000029843/ENSSSCG00000017277	GPBAR1/NPHP4/PECAM1	3
BP	GO:0051496	positive regulation of stress fiber assembly	3/371	26/8340	0.106820637445738	0.471304286538429	ENSSSCG00000011102/ENSSSCG00000003486/ENSSSCG00000009626	NRP1/ARHGEF10L/SORBS3	3
BP	GO:0097194	execution phase of apoptosis	3/371	26/8340	0.106820637445738	0.471304286538429	ENSSSCG00000001989/ENSSSCG00000017473/ENSSSCG00000014996	CIDEB/TOP2A/ENSSSCG00000014996	3
BP	GO:0006094	gluconeogenesis	4/371	41/8340	0.107650143312866	0.471304286538429	ENSSSCG00000015595/ENSSSCG00000027198/ENSSSCG00000039103/ENSSSCG00000002478	ATF3/PDK2/ADIPOQ/SERPINA12	4
BP	GO:0051592	response to calcium ion	4/371	41/8340	0.107650143312866	0.471304286538429	ENSSSCG00000009817/ENSSSCG00000013735/ENSSSCG00000031616/ENSSSCG00000004789	P2RX7/JUNB/FOSB/THBS1	4
BP	GO:0060041	retina development in camera-type eye	4/371	41/8340	0.107650143312866	0.471304286538429	ENSSSCG00000011102/ENSSSCG00000011377/ENSSSCG00000017747/ENSSSCG00000029843	NRP1/LAMB2/RAB11FIP4/NPHP4	4
BP	GO:0061008	hepaticobiliary system development	4/371	41/8340	0.107650143312866	0.471304286538429	ENSSSCG00000002866/ENSSSCG00000015403/ENSSSCG00000013352/ENSSSCG00000017635	CEBPA/HGF/E2F8/MKS1	4
BP	GO:0033993	response to lipid	17/371	276/8340	0.108310632532478	0.471304286538429	ENSSSCG00000028711/ENSSSCG00000011033/ENSSSCG00000032381/ENSSSCG00000009817/ENSSSCG00000040811/ENSSSCG00000016957/ENSSSCG00000004898/ENSSSCG00000014369/ENSSSCG00000006533/ENSSSCG00000027952/ENSSSCG00000026478/ENSSSCG00000028304/ENSSSCG00000022483/ENSSSCG00000015652/ENSSSCG00000025777/ENSSSCG00000009966/ENSSSCG00000032474	CASP1/VIM/LITAF/P2RX7/PYCARD/CD180/TNFRSF11A/CD14/ADAM15/ADCY5/PADI2/ZFP36L1/GPBAR1/IL10/ESR1/MN1/CXCL10	17
BP	GO:0061041	regulation of wound healing	5/371	57/8340	0.108330980123714	0.471304286538429	ENSSSCG00000013181/ENSSSCG00000025463/ENSSSCG00000038745/ENSSSCG00000009237/ENSSSCG00000004789	SERPING1/PROS1/SERPINF2/HPSE/THBS1	5
BP	GO:0071901	negative regulation of protein serine/threonine kinase activity	5/371	57/8340	0.108330980123714	0.471304286538429	ENSSSCG00000040811/ENSSSCG00000037241/ENSSSCG00000014039/ENSSSCG00000003876/ENSSSCG00000039103	PYCARD/RGS2/RGS14/CDKN2C/ADIPOQ	5
BP	GO:0030098	lymphocyte differentiation	12/371	181/8340	0.10834398878723	0.471304286538429	ENSSSCG00000009542/ENSSSCG00000031106/ENSSSCG00000007572/ENSSSCG00000010280/ENSSSCG00000009517/ENSSSCG00000004369/ENSSSCG00000028304/ENSSSCG00000009630/ENSSSCG00000010772/ENSSSCG00000025294/ENSSSCG00000015652/ENSSSCG00000037554	TNFSF13B/PLA2G2D/LFNG/VSIR/GPR183/PRDM1/ZFP36L1/EGR3/ADAM8/AIRE/IL10/FUT7	12
BP	GO:0045088	regulation of innate immune response	12/371	181/8340	0.10834398878723	0.471304286538429	ENSSSCG00000011198/ENSSSCG00000013181/ENSSSCG00000006418/ENSSSCG00000009002/ENSSSCG00000040811/ENSSSCG00000016957/ENSSSCG00000014369/ENSSSCG00000014349/ENSSSCG00000011436/ENSSSCG00000031831/ENSSSCG00000010772/ENSSSCG00000025777	RFTN1/SERPING1/ENSSSCG00000006418/TLR2/PYCARD/CD180/CD14/STING1/ENSSSCG00000011436/CADM1/ADAM8/ESR1	12
BP	GO:0042391	regulation of membrane potential	7/371	91/8340	0.109810126032294	0.471304286538429	ENSSSCG00000028711/ENSSSCG00000009817/ENSSSCG00000029073/ENSSSCG00000029323/ENSSSCG00000035445/ENSSSCG00000003069/ENSSSCG00000015720	CASP1/P2RX7/CACNB4/KCNE3/SEZ6/KCNN4/BIN1	7
BP	GO:2001235	positive regulation of apoptotic signaling pathway	7/371	91/8340	0.109810126032294	0.471304286538429	ENSSSCG00000040811/ENSSSCG00000007436/ENSSSCG00000002852/ENSSSCG00000001989/ENSSSCG00000015595/ENSSSCG00000004789/ENSSSCG00000016030	PYCARD/MMP9/PLEKHF1/CIDEB/ATF3/THBS1/ZSWIM2	7
BP	GO:0006812	cation transport	21/371	355/8340	0.110563868849692	0.471304286538429	ENSSSCG00000010278/ENSSSCG00000017003/ENSSSCG00000003492/ENSSSCG00000040095/ENSSSCG00000006648/ENSSSCG00000009817/ENSSSCG00000009827/ENSSSCG00000009879/ENSSSCG00000007436/ENSSSCG00000029073/ENSSSCG00000023478/ENSSSCG00000029323/ENSSSCG00000001825/ENSSSCG00000010593/ENSSSCG00000023437/ENSSSCG00000037991/ENSSSCG00000023933/ENSSSCG00000003069/ENSSSCG00000015720/ENSSSCG00000000707/ENSSSCG00000032474	CDH23/KCNIP1/SLC66A1/GPR35/CTSS/P2RX7/HVCN1/TPCN1/MMP9/CACNB4/SLC46A1/KCNE3/SLC41A3/CNNM2/ITPR1/RCVRN/CRACR2B/KCNN4/BIN1/SCNN1A/CXCL10	21
BP	GO:0098657	import into cell	19/371	316/8340	0.11118150411938	0.471304286538429	ENSSSCG00000014852/ENSSSCG00000015085/ENSSSCG00000004587/ENSSSCG00000005689/ENSSSCG00000039270/ENSSSCG00000009817/ENSSSCG00000040811/ENSSSCG00000017200/ENSSSCG00000014369/ENSSSCG00000001422/ENSSSCG00000023478/ENSSSCG00000030696/ENSSSCG00000039103/ENSSSCG00000021638/ENSSSCG00000036224/ENSSSCG00000004789/ENSSSCG00000015720/ENSSSCG00000017277/ENSSSCG00000023522	ARRB1/IL10RA/MYO1E/FNBP1/TREM2/P2RX7/PYCARD/UNC13D/CD14/C2/SLC46A1/SLC19A1/ADIPOQ/NEU3/ENSSSCG00000036224/THBS1/BIN1/PECAM1/TGM2	19
BP	GO:0010575	positive regulation of vascular endothelial growth factor production	2/371	13/8340	0.111447084172727	0.471304286538429	ENSSSCG00000029371/ENSSSCG00000009237	C5AR1/HPSE	2
BP	GO:0010837	regulation of keratinocyte proliferation	2/371	13/8340	0.111447084172727	0.471304286538429	ENSSSCG00000009079/ENSSSCG00000028304	INTU/ZFP36L1	2
BP	GO:0015837	amine transport	2/371	13/8340	0.111447084172727	0.471304286538429	ENSSSCG00000009817/ENSSSCG00000004597	P2RX7/AQP9	2
BP	GO:0021879	forebrain neuron differentiation	2/371	13/8340	0.111447084172727	0.471304286538429	ENSSSCG00000014441/ENSSSCG00000011102	CSF1R/NRP1	2
BP	GO:0032689	negative regulation of interferon-gamma production	2/371	13/8340	0.111447084172727	0.471304286538429	ENSSSCG00000010280/ENSSSCG00000015652	VSIR/IL10	2
BP	GO:0033081	regulation of T cell differentiation in thymus	2/371	13/8340	0.111447084172727	0.471304286538429	ENSSSCG00000009630/ENSSSCG00000010772	EGR3/ADAM8	2
BP	GO:0033137	negative regulation of peptidyl-serine phosphorylation	2/371	13/8340	0.111447084172727	0.471304286538429	ENSSSCG00000015403/ENSSSCG00000007710	HGF/MLXIPL	2
BP	GO:0040019	positive regulation of embryonic development	2/371	13/8340	0.111447084172727	0.471304286538429	ENSSSCG00000004241/ENSSSCG00000012591	GJA1/AMOT	2
BP	GO:0042451	purine nucleoside biosynthetic process	2/371	13/8340	0.111447084172727	0.471304286538429	ENSSSCG00000007986/ENSSSCG00000037044	NME4/NME9	2
BP	GO:0042634	regulation of hair cycle	2/371	13/8340	0.111447084172727	0.471304286538429	ENSSSCG00000013397/ENSSSCG00000009237	ARNTL/HPSE	2
BP	GO:0045649	regulation of macrophage differentiation	2/371	13/8340	0.111447084172727	0.471304286538429	ENSSSCG00000038706/ENSSSCG00000039103	C1QC/ADIPOQ	2
BP	GO:0046129	purine ribonucleoside biosynthetic process	2/371	13/8340	0.111447084172727	0.471304286538429	ENSSSCG00000007986/ENSSSCG00000037044	NME4/NME9	2
BP	GO:0060669	embryonic placenta morphogenesis	2/371	13/8340	0.111447084172727	0.471304286538429	ENSSSCG00000028304/ENSSSCG00000015652	ZFP36L1/IL10	2
BP	GO:0086001	cardiac muscle cell action potential	2/371	13/8340	0.111447084172727	0.471304286538429	ENSSSCG00000029323/ENSSSCG00000015720	KCNE3/BIN1	2
BP	GO:0086003	cardiac muscle cell contraction	2/371	13/8340	0.111447084172727	0.471304286538429	ENSSSCG00000029323/ENSSSCG00000015720	KCNE3/BIN1	2
BP	GO:0090025	regulation of monocyte chemotaxis	2/371	13/8340	0.111447084172727	0.471304286538429	ENSSSCG00000001723/ENSSSCG00000032474	PLA2G7/CXCL10	2
BP	GO:2000648	positive regulation of stem cell proliferation	2/371	13/8340	0.111447084172727	0.471304286538429	ENSSSCG00000004241/ENSSSCG00000010170	GJA1/DISC1	2
BP	GO:2001038	regulation of cellular response to drug	2/371	13/8340	0.111447084172727	0.471304286538429	ENSSSCG00000015403/ENSSSCG00000015652	HGF/IL10	2
BP	GO:0002218	activation of innate immune response	9/371	127/8340	0.112237236019796	0.473945732632267	ENSSSCG00000011198/ENSSSCG00000006418/ENSSSCG00000009002/ENSSSCG00000040811/ENSSSCG00000016957/ENSSSCG00000014369/ENSSSCG00000014349/ENSSSCG00000011436/ENSSSCG00000025777	RFTN1/ENSSSCG00000006418/TLR2/PYCARD/CD180/CD14/STING1/ENSSSCG00000011436/ESR1	9
BP	GO:0007596	blood coagulation	5/371	58/8340	0.114489955424556	0.482036385853683	ENSSSCG00000013181/ENSSSCG00000025463/ENSSSCG00000038745/ENSSSCG00000009237/ENSSSCG00000004789	SERPING1/PROS1/SERPINF2/HPSE/THBS1	5
BP	GO:0050680	negative regulation of epithelial cell proliferation	5/371	58/8340	0.114489955424556	0.482036385853683	ENSSSCG00000002389/ENSSSCG00000014149/ENSSSCG00000009079/ENSSSCG00000017818/ENSSSCG00000004789	VASH1/MEF2C/INTU/SERPINF1/THBS1	5
BP	GO:0006022	aminoglycan metabolic process	4/371	42/8340	0.115048171504971	0.482331409556986	ENSSSCG00000013886/ENSSSCG00000024257/ENSSSCG00000007872/ENSSSCG00000034542	B3GNT3/CEMIP2/XYLT1/LYG2	4
BP	GO:0051606	detection of stimulus	4/371	42/8340	0.115048171504971	0.482331409556986	ENSSSCG00000009002/ENSSSCG00000029073/ENSSSCG00000031831/ENSSSCG00000037991	TLR2/CACNB4/CADM1/RCVRN	4
BP	GO:0006469	negative regulation of protein kinase activity	8/371	110/8340	0.116223157657796	0.482331409556986	ENSSSCG00000040811/ENSSSCG00000049630/ENSSSCG00000037241/ENSSSCG00000014039/ENSSSCG00000022689/ENSSSCG00000003876/ENSSSCG00000028827/ENSSSCG00000039103	PYCARD/DEPTOR/RGS2/RGS14/GADD45B/CDKN2C/PARVA/ADIPOQ	8
BP	GO:0019932	second-messenger-mediated signaling	8/371	110/8340	0.116223157657796	0.482331409556986	ENSSSCG00000039270/ENSSSCG00000013642/ENSSSCG00000037241/ENSSSCG00000027952/ENSSSCG00000027198/ENSSSCG00000023437/ENSSSCG00000004789/ENSSSCG00000032474	TREM2/PDE4A/RGS2/ADCY5/PDK2/ITPR1/THBS1/CXCL10	8
BP	GO:0006942	regulation of striated muscle contraction	3/371	27/8340	0.116413204332475	0.482331409556986	ENSSSCG00000037241/ENSSSCG00000029323/ENSSSCG00000015720	RGS2/KCNE3/BIN1	3
BP	GO:0022404	molting cycle process	3/371	27/8340	0.116413204332475	0.482331409556986	ENSSSCG00000009079/ENSSSCG00000039797/ENSSSCG00000009237	INTU/APCDD1/HPSE	3
BP	GO:0022405	hair cycle process	3/371	27/8340	0.116413204332475	0.482331409556986	ENSSSCG00000009079/ENSSSCG00000039797/ENSSSCG00000009237	INTU/APCDD1/HPSE	3
BP	GO:0038066	p38MAPK cascade	3/371	27/8340	0.116413204332475	0.482331409556986	ENSSSCG00000015403/ENSSSCG00000022689/ENSSSCG00000028304	HGF/GADD45B/ZFP36L1	3
BP	GO:0050766	positive regulation of phagocytosis	3/371	27/8340	0.116413204332475	0.482331409556986	ENSSSCG00000039270/ENSSSCG00000040811/ENSSSCG00000001422	TREM2/PYCARD/C2	3
BP	GO:0097006	regulation of plasma lipoprotein particle levels	3/371	27/8340	0.116413204332475	0.482331409556986	ENSSSCG00000001723/ENSSSCG00000040631/ENSSSCG00000039103	PLA2G7/LPL/ADIPOQ	3
BP	GO:1903035	negative regulation of response to wounding	3/371	27/8340	0.116413204332475	0.482331409556986	ENSSSCG00000025463/ENSSSCG00000038745/ENSSSCG00000004789	PROS1/SERPINF2/THBS1	3
BP	GO:0051051	negative regulation of transport	11/371	165/8340	0.11727363244711	0.485194233664852	ENSSSCG00000040095/ENSSSCG00000006781/ENSSSCG00000007436/ENSSSCG00000004510/ENSSSCG00000004241/ENSSSCG00000029323/ENSSSCG00000015839/ENSSSCG00000039103/ENSSSCG00000021638/ENSSSCG00000004789/ENSSSCG00000015720	GPR35/CTTNBP2NL/MMP9/ACAA2/GJA1/KCNE3/NRG1/ADIPOQ/NEU3/THBS1/BIN1	11
BP	GO:0033500	carbohydrate homeostasis	7/371	93/8340	0.11949767132829	0.488166487957523	ENSSSCG00000002866/ENSSSCG00000014899/ENSSSCG00000027952/ENSSSCG00000027198/ENSSSCG00000039103/ENSSSCG00000040486/ENSSSCG00000007710	CEBPA/PRCP/ADCY5/PDK2/ADIPOQ/BIRC5/MLXIPL	7
BP	GO:0042593	glucose homeostasis	7/371	93/8340	0.11949767132829	0.488166487957523	ENSSSCG00000002866/ENSSSCG00000014899/ENSSSCG00000027952/ENSSSCG00000027198/ENSSSCG00000039103/ENSSSCG00000040486/ENSSSCG00000007710	CEBPA/PRCP/ADCY5/PDK2/ADIPOQ/BIRC5/MLXIPL	7
BP	GO:0007599	hemostasis	5/371	59/8340	0.120812810907498	0.488166487957523	ENSSSCG00000013181/ENSSSCG00000025463/ENSSSCG00000038745/ENSSSCG00000009237/ENSSSCG00000004789	SERPING1/PROS1/SERPINF2/HPSE/THBS1	5
BP	GO:0009749	response to glucose	5/371	59/8340	0.120812810907498	0.488166487957523	ENSSSCG00000027952/ENSSSCG00000039103/ENSSSCG00000004789/ENSSSCG00000040486/ENSSSCG00000007710	ADCY5/ADIPOQ/THBS1/BIRC5/MLXIPL	5
BP	GO:0031532	actin cytoskeleton reorganization	5/371	59/8340	0.120812810907498	0.488166487957523	ENSSSCG00000014441/ENSSSCG00000011102/ENSSSCG00000002332/ENSSSCG00000005122/ENSSSCG00000028827	CSF1R/NRP1/SIPA1L1/TEK/PARVA	5
BP	GO:0045598	regulation of fat cell differentiation	5/371	59/8340	0.120812810907498	0.488166487957523	ENSSSCG00000002866/ENSSSCG00000028304/ENSSSCG00000040631/ENSSSCG00000039103/ENSSSCG00000007346	CEBPA/ZFP36L1/LPL/ADIPOQ/ENSSSCG00000007346	5
BP	GO:0051302	regulation of cell division	5/371	59/8340	0.120812810907498	0.488166487957523	ENSSSCG00000031262/ENSSSCG00000009079/ENSSSCG00000007151/ENSSSCG00000017747/ENSSSCG00000013352	TXNIP/INTU/CDC25B/RAB11FIP4/E2F8	5
BP	GO:0071248	cellular response to metal ion	5/371	59/8340	0.120812810907498	0.488166487957523	ENSSSCG00000002866/ENSSSCG00000009827/ENSSSCG00000007436/ENSSSCG00000013735/ENSSSCG00000031616	CEBPA/HVCN1/MMP9/JUNB/FOSB	5
BP	GO:0051924	regulation of calcium ion transport	6/371	76/8340	0.121431219806949	0.488166487957523	ENSSSCG00000040095/ENSSSCG00000009817/ENSSSCG00000037991/ENSSSCG00000023933/ENSSSCG00000015720/ENSSSCG00000032474	GPR35/P2RX7/RCVRN/CRACR2B/BIN1/CXCL10	6
BP	GO:0008625	extrinsic apoptotic signaling pathway via death domain receptors	4/371	43/8340	0.122662913354555	0.488166487957523	ENSSSCG00000015403/ENSSSCG00000015595/ENSSSCG00000004789/ENSSSCG00000016030	HGF/ATF3/THBS1/ZSWIM2	4
BP	GO:0019319	hexose biosynthetic process	4/371	43/8340	0.122662913354555	0.488166487957523	ENSSSCG00000015595/ENSSSCG00000027198/ENSSSCG00000039103/ENSSSCG00000002478	ATF3/PDK2/ADIPOQ/SERPINA12	4
BP	GO:0051193	regulation of cofactor metabolic process	4/371	43/8340	0.122662913354555	0.488166487957523	ENSSSCG00000009817/ENSSSCG00000027198/ENSSSCG00000004676/ENSSSCG00000007710	P2RX7/PDK2/DUOXA2/MLXIPL	4
BP	GO:1901699	cellular response to nitrogen compound	16/371	262/8340	0.123101466830261	0.488166487957523	ENSSSCG00000020906/ENSSSCG00000011033/ENSSSCG00000009817/ENSSSCG00000004597/ENSSSCG00000031321/ENSSSCG00000014349/ENSSSCG00000011436/ENSSSCG00000010468/ENSSSCG00000022204/ENSSSCG00000028304/ENSSSCG00000027198/ENSSSCG00000039103/ENSSSCG00000025777/ENSSSCG00000023522/ENSSSCG00000037554/ENSSSCG00000002478	GHSR/VIM/P2RX7/AQP9/NR4A1/STING1/ENSSSCG00000011436/CPEB3/AGRN/ZFP36L1/PDK2/ADIPOQ/ESR1/TGM2/FUT7/SERPINA12	16
BP	GO:0007600	sensory perception	7/371	94/8340	0.12450215916522	0.488166487957523	ENSSSCG00000010278/ENSSSCG00000009817/ENSSSCG00000013642/ENSSSCG00000029073/ENSSSCG00000011377/ENSSSCG00000037991/ENSSSCG00000014438	CDH23/P2RX7/PDE4A/CACNB4/LAMB2/RCVRN/PDE6A	7
BP	GO:0010810	regulation of cell-substrate adhesion	7/371	94/8340	0.12450215916522	0.488166487957523	ENSSSCG00000011102/ENSSSCG00000028004/ENSSSCG00000012112/ENSSSCG00000017200/ENSSSCG00000006533/ENSSSCG00000005122/ENSSSCG00000004789	NRP1/RIN2/ARHGAP6/UNC13D/ADAM15/TEK/THBS1	7
BP	GO:0010959	regulation of metal ion transport	8/371	112/8340	0.125282327263312	0.488166487957523	ENSSSCG00000017003/ENSSSCG00000040095/ENSSSCG00000009817/ENSSSCG00000029323/ENSSSCG00000037991/ENSSSCG00000023933/ENSSSCG00000015720/ENSSSCG00000032474	KCNIP1/GPR35/P2RX7/KCNE3/RCVRN/CRACR2B/BIN1/CXCL10	8
BP	GO:0007589	body fluid secretion	3/371	28/8340	0.126314561174571	0.488166487957523	ENSSSCG00000034360/ENSSSCG00000003069/ENSSSCG00000026176	CELSR2/KCNN4/CHRM3	3
BP	GO:0014068	positive regulation of phosphatidylinositol 3-kinase signaling	3/371	28/8340	0.126314561174571	0.488166487957523	ENSSSCG00000005122/ENSSSCG00000015403/ENSSSCG00000002478	TEK/HGF/SERPINA12	3
BP	GO:0032233	positive regulation of actin filament bundle assembly	3/371	28/8340	0.126314561174571	0.488166487957523	ENSSSCG00000011102/ENSSSCG00000003486/ENSSSCG00000009626	NRP1/ARHGEF10L/SORBS3	3
BP	GO:0032615	interleukin-12 production	3/371	28/8340	0.126314561174571	0.488166487957523	ENSSSCG00000011436/ENSSSCG00000015652/ENSSSCG00000004789	ENSSSCG00000011436/IL10/THBS1	3
BP	GO:0032655	regulation of interleukin-12 production	3/371	28/8340	0.126314561174571	0.488166487957523	ENSSSCG00000011436/ENSSSCG00000015652/ENSSSCG00000004789	ENSSSCG00000011436/IL10/THBS1	3
BP	GO:0035914	skeletal muscle cell differentiation	3/371	28/8340	0.126314561174571	0.488166487957523	ENSSSCG00000031321/ENSSSCG00000014149/ENSSSCG00000015595	NR4A1/MEF2C/ATF3	3
BP	GO:0035924	cellular response to vascular endothelial growth factor stimulus	3/371	28/8340	0.126314561174571	0.488166487957523	ENSSSCG00000011102/ENSSSCG00000031321/ENSSSCG00000009630	NRP1/NR4A1/EGR3	3
BP	GO:0043124	negative regulation of I-kappaB kinase/NF-kappaB signaling	3/371	28/8340	0.126314561174571	0.488166487957523	ENSSSCG00000040811/ENSSSCG00000039103/ENSSSCG00000025777	PYCARD/ADIPOQ/ESR1	3
BP	GO:0043407	negative regulation of MAP kinase activity	3/371	28/8340	0.126314561174571	0.488166487957523	ENSSSCG00000037241/ENSSSCG00000014039/ENSSSCG00000039103	RGS2/RGS14/ADIPOQ	3
BP	GO:0098773	skin epidermis development	3/371	28/8340	0.126314561174571	0.488166487957523	ENSSSCG00000009079/ENSSSCG00000039797/ENSSSCG00000009237	INTU/APCDD1/HPSE	3
BP	GO:1903391	regulation of adherens junction organization	3/371	28/8340	0.126314561174571	0.488166487957523	ENSSSCG00000011102/ENSSSCG00000012112/ENSSSCG00000005122	NRP1/ARHGAP6/TEK	3
BP	GO:0002691	regulation of cellular extravasation	2/371	14/8340	0.126346967368678	0.488166487957523	ENSSSCG00000010772/ENSSSCG00000037554	ADAM8/FUT7	2
BP	GO:0002755	MyD88-dependent toll-like receptor signaling pathway	2/371	14/8340	0.126346967368678	0.488166487957523	ENSSSCG00000009002/ENSSSCG00000011436	TLR2/ENSSSCG00000011436	2
BP	GO:0002920	regulation of humoral immune response	2/371	14/8340	0.126346967368678	0.488166487957523	ENSSSCG00000013181/ENSSSCG00000024791	SERPING1/ENSSSCG00000024791	2
BP	GO:0006221	pyrimidine nucleotide biosynthetic process	2/371	14/8340	0.126346967368678	0.488166487957523	ENSSSCG00000007986/ENSSSCG00000037044	NME4/NME9	2
BP	GO:0007520	myoblast fusion	2/371	14/8340	0.126346967368678	0.488166487957523	ENSSSCG00000026695/ENSSSCG00000032474	TNFSF14/CXCL10	2
BP	GO:0009147	pyrimidine nucleoside triphosphate metabolic process	2/371	14/8340	0.126346967368678	0.488166487957523	ENSSSCG00000007986/ENSSSCG00000037044	NME4/NME9	2
BP	GO:0022602	ovulation cycle process	2/371	14/8340	0.126346967368678	0.488166487957523	ENSSSCG00000012026/ENSSSCG00000025777	ADAMTS1/ESR1	2
BP	GO:0030199	collagen fibril organization	2/371	14/8340	0.126346967368678	0.488166487957523	ENSSSCG00000038745/ENSSSCG00000016754	SERPINF2/AEBP1	2
BP	GO:0030224	monocyte differentiation	2/371	14/8340	0.126346967368678	0.488166487957523	ENSSSCG00000006043/ENSSSCG00000028304	DCSTAMP/ZFP36L1	2
BP	GO:0030810	positive regulation of nucleotide biosynthetic process	2/371	14/8340	0.126346967368678	0.488166487957523	ENSSSCG00000009817/ENSSSCG00000007710	P2RX7/MLXIPL	2
BP	GO:0033032	regulation of myeloid cell apoptotic process	2/371	14/8340	0.126346967368678	0.488166487957523	ENSSSCG00000021933/ENSSSCG00000039103	CLEC5A/ADIPOQ	2
BP	GO:0033198	response to ATP	2/371	14/8340	0.126346967368678	0.488166487957523	ENSSSCG00000028711/ENSSSCG00000009817	CASP1/P2RX7	2
BP	GO:0042531	positive regulation of tyrosine phosphorylation of STAT protein	2/371	14/8340	0.126346967368678	0.488166487957523	ENSSSCG00000014441/ENSSSCG00000015487	CSF1R/TNFSF18	2
BP	GO:0043011	myeloid dendritic cell differentiation	2/371	14/8340	0.126346967368678	0.488166487957523	ENSSSCG00000006043/ENSSSCG00000001252	DCSTAMP/UBD	2
BP	GO:0043949	regulation of cAMP-mediated signaling	2/371	14/8340	0.126346967368678	0.488166487957523	ENSSSCG00000013642/ENSSSCG00000037241	PDE4A/RGS2	2
BP	GO:0048013	ephrin receptor signaling pathway	2/371	14/8340	0.126346967368678	0.488166487957523	ENSSSCG00000002332/ENSSSCG00000038701	SIPA1L1/EFNA2	2
BP	GO:0061337	cardiac conduction	2/371	14/8340	0.126346967368678	0.488166487957523	ENSSSCG00000029323/ENSSSCG00000015720	KCNE3/BIN1	2
BP	GO:0061384	heart trabecula morphogenesis	2/371	14/8340	0.126346967368678	0.488166487957523	ENSSSCG00000012026/ENSSSCG00000015839	ADAMTS1/NRG1	2
BP	GO:0071320	cellular response to cAMP	2/371	14/8340	0.126346967368678	0.488166487957523	ENSSSCG00000004597/ENSSSCG00000028304	AQP9/ZFP36L1	2
BP	GO:0098900	regulation of action potential	2/371	14/8340	0.126346967368678	0.488166487957523	ENSSSCG00000029323/ENSSSCG00000015720	KCNE3/BIN1	2
BP	GO:1900373	positive regulation of purine nucleotide biosynthetic process	2/371	14/8340	0.126346967368678	0.488166487957523	ENSSSCG00000009817/ENSSSCG00000007710	P2RX7/MLXIPL	2
BP	GO:1903131	mononuclear cell differentiation	2/371	14/8340	0.126346967368678	0.488166487957523	ENSSSCG00000006043/ENSSSCG00000028304	DCSTAMP/ZFP36L1	2
BP	GO:0006165	nucleoside diphosphate phosphorylation	5/371	60/8340	0.127295731652032	0.49050831725406	ENSSSCG00000009817/ENSSSCG00000007986/ENSSSCG00000039188/ENSSSCG00000007710/ENSSSCG00000037044	P2RX7/NME4/AK8/MLXIPL/NME9	5
BP	GO:0050817	coagulation	5/371	60/8340	0.127295731652032	0.49050831725406	ENSSSCG00000013181/ENSSSCG00000025463/ENSSSCG00000038745/ENSSSCG00000009237/ENSSSCG00000004789	SERPING1/PROS1/SERPINF2/HPSE/THBS1	5
BP	GO:0051056	regulation of small GTPase mediated signal transduction	7/371	95/8340	0.129611888778316	0.498761878457418	ENSSSCG00000011102/ENSSSCG00000014852/ENSSSCG00000000130/ENSSSCG00000002332/ENSSSCG00000009567/ENSSSCG00000012591/ENSSSCG00000010201	NRP1/ARRB1/CYTH4/SIPA1L1/RASA3/AMOT/RASGEF1A	7
BP	GO:0006813	potassium ion transport	4/371	44/8340	0.130486677435819	0.49944299130849	ENSSSCG00000017003/ENSSSCG00000029323/ENSSSCG00000003069/ENSSSCG00000015720	KCNIP1/KCNE3/KCNN4/BIN1	4
BP	GO:0006937	regulation of muscle contraction	4/371	44/8340	0.130486677435819	0.49944299130849	ENSSSCG00000037241/ENSSSCG00000029323/ENSSSCG00000015720/ENSSSCG00000026176	RGS2/KCNE3/BIN1/CHRM3	4
BP	GO:0046425	regulation of JAK-STAT cascade	4/371	44/8340	0.130486677435819	0.49944299130849	ENSSSCG00000014441/ENSSSCG00000015085/ENSSSCG00000015487/ENSSSCG00000015652	CSF1R/IL10RA/TNFSF18/IL10	4
BP	GO:1904019	epithelial cell apoptotic process	4/371	44/8340	0.130486677435819	0.49944299130849	ENSSSCG00000028304/ENSSSCG00000032710/ENSSSCG00000015652/ENSSSCG00000004789	ZFP36L1/E2F2/IL10/THBS1	4
BP	GO:0048568	embryonic organ development	10/371	150/8340	0.131077245008606	0.501033581388035	ENSSSCG00000002389/ENSSSCG00000002866/ENSSSCG00000004369/ENSSSCG00000013735/ENSSSCG00000028304/ENSSSCG00000013352/ENSSSCG00000015652/ENSSSCG00000038486/ENSSSCG00000008020/ENSSSCG00000017635	VASH1/CEBPA/PRDM1/JUNB/ZFP36L1/E2F8/IL10/DYNC2I1/IFT140/MKS1	10
BP	GO:0002224	toll-like receptor signaling pathway	6/371	78/8340	0.132857250797109	0.507160412042831	ENSSSCG00000011198/ENSSSCG00000009002/ENSSSCG00000016957/ENSSSCG00000014369/ENSSSCG00000011436/ENSSSCG00000025777	RFTN1/TLR2/CD180/CD14/ENSSSCG00000011436/ESR1	6
BP	GO:0009746	response to hexose	5/371	61/8340	0.133934685426907	0.509236393595267	ENSSSCG00000027952/ENSSSCG00000039103/ENSSSCG00000004789/ENSSSCG00000040486/ENSSSCG00000007710	ADCY5/ADIPOQ/THBS1/BIRC5/MLXIPL	5
BP	GO:0034284	response to monosaccharide	5/371	61/8340	0.133934685426907	0.509236393595267	ENSSSCG00000027952/ENSSSCG00000039103/ENSSSCG00000004789/ENSSSCG00000040486/ENSSSCG00000007710	ADCY5/ADIPOQ/THBS1/BIRC5/MLXIPL	5
BP	GO:0046939	nucleotide phosphorylation	5/371	61/8340	0.133934685426907	0.509236393595267	ENSSSCG00000009817/ENSSSCG00000007986/ENSSSCG00000039188/ENSSSCG00000007710/ENSSSCG00000037044	P2RX7/NME4/AK8/MLXIPL/NME9	5
BP	GO:0051336	regulation of hydrolase activity	24/371	425/8340	0.134721673833037	0.509241214892237	ENSSSCG00000028711/ENSSSCG00000028004/ENSSSCG00000040811/ENSSSCG00000010280/ENSSSCG00000012112/ENSSSCG00000031321/ENSSSCG00000007436/ENSSSCG00000037241/ENSSSCG00000002332/ENSSSCG00000009567/ENSSSCG00000032416/ENSSSCG00000028108/ENSSSCG00000014039/ENSSSCG00000001989/ENSSSCG00000039986/ENSSSCG00000015403/ENSSSCG00000012591/ENSSSCG00000006475/ENSSSCG00000011065/ENSSSCG00000004789/ENSSSCG00000015720/…	CASP1/RIN2/PYCARD/VSIR/ARHGAP6/NR4A1/MMP9/RGS2/SIPA1L1/RASA3/RGS1/ASAP3/RGS14/CIDEB/RGS8/HGF/AMOT/IQGAP3/MASTL/THBS1/BIN1/PKMYT1/ENSSSCG00000039569/ARHGEF19	24
BP	GO:0007163	establishment or maintenance of cell polarity	7/371	96/8340	0.134825302440907	0.509241214892237	ENSSSCG00000011511/ENSSSCG00000007944/ENSSSCG00000005122/ENSSSCG00000004241/ENSSSCG00000012591/ENSSSCG00000028827/ENSSSCG00000038543	FRMD4B/ENSSSCG00000007944/TEK/GJA1/AMOT/PARVA/CENPA	7
BP	GO:0021700	developmental maturation	7/371	96/8340	0.134825302440907	0.509241214892237	ENSSSCG00000002866/ENSSSCG00000003524/ENSSSCG00000000896/ENSSSCG00000035760/ENSSSCG00000023243/ENSSSCG00000007151/ENSSSCG00000035445	CEBPA/C1QA/NTN4/RFLNA/NFIA/CDC25B/SEZ6	7
BP	GO:0070588	calcium ion transmembrane transport	7/371	96/8340	0.134825302440907	0.509241214892237	ENSSSCG00000040095/ENSSSCG00000009817/ENSSSCG00000009879/ENSSSCG00000029073/ENSSSCG00000023437/ENSSSCG00000015720/ENSSSCG00000032474	GPR35/P2RX7/TPCN1/CACNB4/ITPR1/BIN1/CXCL10	7
BP	GO:1903039	positive regulation of leukocyte cell-cell adhesion	7/371	96/8340	0.134825302440907	0.509241214892237	ENSSSCG00000009542/ENSSSCG00000040811/ENSSSCG00000010280/ENSSSCG00000009630/ENSSSCG00000026695/ENSSSCG00000010772/ENSSSCG00000037554	TNFSF13B/PYCARD/VSIR/EGR3/TNFSF14/ADAM8/FUT7	7
BP	GO:0008285	negative regulation of cell proliferation	16/371	266/8340	0.1351078573286	0.509636094244771	ENSSSCG00000014441/ENSSSCG00000015353/ENSSSCG00000031106/ENSSSCG00000002389/ENSSSCG00000002866/ENSSSCG00000010280/ENSSSCG00000014149/ENSSSCG00000009079/ENSSSCG00000003876/ENSSSCG00000006788/ENSSSCG00000039103/ENSSSCG00000017818/ENSSSCG00000015652/ENSSSCG00000004789/ENSSSCG00000009966/ENSSSCG00000025992	CSF1R/SCIN/PLA2G2D/VASH1/CEBPA/VSIR/MEF2C/INTU/CDKN2C/ADORA3/ADIPOQ/SERPINF1/IL10/THBS1/MN1/ENPP3	16
BP	GO:0010633	negative regulation of epithelial cell migration	3/371	29/8340	0.136505474243262	0.511519723625996	ENSSSCG00000002389/ENSSSCG00000014149/ENSSSCG00000004789	VASH1/MEF2C/THBS1	3
BP	GO:0097190	apoptotic signaling pathway	19/371	326/8340	0.137626557826675	0.511519723625996	ENSSSCG00000011102/ENSSSCG00000009817/ENSSSCG00000040811/ENSSSCG00000049630/ENSSSCG00000007436/ENSSSCG00000004510/ENSSSCG00000002852/ENSSSCG00000005511/ENSSSCG00000001989/ENSSSCG00000015403/ENSSSCG00000015595/ENSSSCG00000032710/ENSSSCG00000027198/ENSSSCG00000005344/ENSSSCG00000023437/ENSSSCG00000014996/ENSSSCG00000004789/ENSSSCG00000012944/ENSSSCG00000016030	NRP1/P2RX7/PYCARD/DEPTOR/MMP9/ACAA2/PLEKHF1/TRAF1/CIDEB/HGF/ATF3/E2F2/PDK2/MELK/ITPR1/ENSSSCG00000014996/THBS1/PELI3/ZSWIM2	19
BP	GO:0007249	I-kappaB kinase/NF-kappaB signaling	9/371	133/8340	0.137737548227694	0.511519723625996	ENSSSCG00000028711/ENSSSCG00000025856/ENSSSCG00000009002/ENSSSCG00000040811/ENSSSCG00000006578/ENSSSCG00000011436/ENSSSCG00000039103/ENSSSCG00000001252/ENSSSCG00000025777	CASP1/TMEM106A/TLR2/PYCARD/S100A4/ENSSSCG00000011436/ADIPOQ/UBD/ESR1	9
BP	GO:0006865	amino acid transport	4/371	45/8340	0.138511477861576	0.511519723625996	ENSSSCG00000003492/ENSSSCG00000009817/ENSSSCG00000029073/ENSSSCG00000008599	SLC66A1/P2RX7/CACNB4/ENSSSCG00000008599	4
BP	GO:0007229	integrin-mediated signaling pathway	4/371	45/8340	0.138511477861576	0.511519723625996	ENSSSCG00000011102/ENSSSCG00000037905/ENSSSCG00000006533/ENSSSCG00000000257	NRP1/ITGB5/ADAM15/ITGB7	4
BP	GO:0042100	B cell proliferation	4/371	45/8340	0.138511477861576	0.511519723625996	ENSSSCG00000009542/ENSSSCG00000009517/ENSSSCG00000016957/ENSSSCG00000015652	TNFSF13B/GPR183/CD180/IL10	4
BP	GO:0050714	positive regulation of protein secretion	4/371	45/8340	0.138511477861576	0.511519723625996	ENSSSCG00000039270/ENSSSCG00000009002/ENSSSCG00000009817/ENSSSCG00000003069	TREM2/TLR2/P2RX7/KCNN4	4
BP	GO:0051209	release of sequestered calcium ion into cytosol	4/371	45/8340	0.138511477861576	0.511519723625996	ENSSSCG00000009817/ENSSSCG00000009879/ENSSSCG00000023437/ENSSSCG00000032474	P2RX7/TPCN1/ITPR1/CXCL10	4
BP	GO:0051283	negative regulation of sequestering of calcium ion	4/371	45/8340	0.138511477861576	0.511519723625996	ENSSSCG00000009817/ENSSSCG00000009879/ENSSSCG00000023437/ENSSSCG00000032474	P2RX7/TPCN1/ITPR1/CXCL10	4
BP	GO:0030001	metal ion transport	15/371	248/8340	0.139975751440389	0.511519723625996	ENSSSCG00000010278/ENSSSCG00000017003/ENSSSCG00000040095/ENSSSCG00000009817/ENSSSCG00000009879/ENSSSCG00000029073/ENSSSCG00000029323/ENSSSCG00000010593/ENSSSCG00000023437/ENSSSCG00000037991/ENSSSCG00000023933/ENSSSCG00000003069/ENSSSCG00000015720/ENSSSCG00000000707/ENSSSCG00000032474	CDH23/KCNIP1/GPR35/P2RX7/TPCN1/CACNB4/KCNE3/CNNM2/ITPR1/RCVRN/CRACR2B/KCNN4/BIN1/SCNN1A/CXCL10	15
BP	GO:0016054	organic acid catabolic process	7/371	97/8340	0.140140741504301	0.511519723625996	ENSSSCG00000025686/ENSSSCG00000040296/ENSSSCG00000024257/ENSSSCG00000004136/ENSSSCG00000002712/ENSSSCG00000039103/ENSSSCG00000007007	KMO/EHHADH/CEMIP2/AIG1/LDHD/ADIPOQ/IDO1	7
BP	GO:0046395	carboxylic acid catabolic process	7/371	97/8340	0.140140741504301	0.511519723625996	ENSSSCG00000025686/ENSSSCG00000040296/ENSSSCG00000024257/ENSSSCG00000004136/ENSSSCG00000002712/ENSSSCG00000039103/ENSSSCG00000007007	KMO/EHHADH/CEMIP2/AIG1/LDHD/ADIPOQ/IDO1	7
BP	GO:0050730	regulation of peptidyl-tyrosine phosphorylation	7/371	97/8340	0.140140741504301	0.511519723625996	ENSSSCG00000014441/ENSSSCG00000011102/ENSSSCG00000039270/ENSSSCG00000022361/ENSSSCG00000015403/ENSSSCG00000015487/ENSSSCG00000017277	CSF1R/NRP1/TREM2/BANK1/HGF/TNFSF18/PECAM1	7
BP	GO:1904062	regulation of cation transmembrane transport	7/371	97/8340	0.140140741504301	0.511519723625996	ENSSSCG00000017003/ENSSSCG00000040095/ENSSSCG00000006648/ENSSSCG00000007436/ENSSSCG00000029323/ENSSSCG00000015720/ENSSSCG00000032474	KCNIP1/GPR35/CTSS/MMP9/KCNE3/BIN1/CXCL10	7
BP	GO:0043583	ear development	5/371	62/8340	0.140725438006264	0.511519723625996	ENSSSCG00000010278/ENSSSCG00000033512/ENSSSCG00000002866/ENSSSCG00000004678/ENSSSCG00000017635	CDH23/C1QB/CEBPA/DUOX2/MKS1	5
BP	GO:0007193	adenylate cyclase-inhibiting G-protein coupled receptor signaling pathway	2/371	15/8340	0.141681851496827	0.511519723625996	ENSSSCG00000037241/ENSSSCG00000027952	RGS2/ADCY5	2
BP	GO:0009218	pyrimidine ribonucleotide metabolic process	2/371	15/8340	0.141681851496827	0.511519723625996	ENSSSCG00000007986/ENSSSCG00000037044	NME4/NME9	2
BP	GO:0010875	positive regulation of cholesterol efflux	2/371	15/8340	0.141681851496827	0.511519723625996	ENSSSCG00000008051/ENSSSCG00000039103	ABCA3/ADIPOQ	2
BP	GO:0030850	prostate gland development	2/371	15/8340	0.141681851496827	0.511519723625996	ENSSSCG00000017818/ENSSSCG00000025777	SERPINF1/ESR1	2
BP	GO:0033006	regulation of mast cell activation involved in immune response	2/371	15/8340	0.141681851496827	0.511519723625996	ENSSSCG00000017200/ENSSSCG00000025992	UNC13D/ENPP3	2
BP	GO:0033598	mammary gland epithelial cell proliferation	2/371	15/8340	0.141681851496827	0.511519723625996	ENSSSCG00000025777/ENSSSCG00000006475	ESR1/IQGAP3	2
BP	GO:0035456	response to interferon-beta	2/371	15/8340	0.141681851496827	0.511519723625996	ENSSSCG00000006418/ENSSSCG00000014349	ENSSSCG00000006418/STING1	2
BP	GO:0036474	cell death in response to hydrogen peroxide	2/371	15/8340	0.141681851496827	0.511519723625996	ENSSSCG00000015403/ENSSSCG00000015652	HGF/IL10	2
BP	GO:0045494	photoreceptor cell maintenance	2/371	15/8340	0.141681851496827	0.511519723625996	ENSSSCG00000010278/ENSSSCG00000029843	CDH23/NPHP4	2
BP	GO:0045742	positive regulation of epidermal growth factor receptor signaling pathway	2/371	15/8340	0.141681851496827	0.511519723625996	ENSSSCG00000007436/ENSSSCG00000021638	MMP9/NEU3	2
BP	GO:0045923	positive regulation of fatty acid metabolic process	2/371	15/8340	0.141681851496827	0.511519723625996	ENSSSCG00000039103/ENSSSCG00000007710	ADIPOQ/MLXIPL	2
BP	GO:0046471	phosphatidylglycerol metabolic process	2/371	15/8340	0.141681851496827	0.511519723625996	ENSSSCG00000008051/ENSSSCG00000031106	ABCA3/PLA2G2D	2
BP	GO:0050901	leukocyte tethering or rolling	2/371	15/8340	0.141681851496827	0.511519723625996	ENSSSCG00000000257/ENSSSCG00000037554	ITGB7/FUT7	2
BP	GO:0051382	kinetochore assembly	2/371	15/8340	0.141681851496827	0.511519723625996	ENSSSCG00000038543/ENSSSCG00000002768	CENPA/CENPT	2
BP	GO:0060122	inner ear receptor cell stereocilium organization	2/371	15/8340	0.141681851496827	0.511519723625996	ENSSSCG00000010278/ENSSSCG00000017635	CDH23/MKS1	2
BP	GO:0060674	placenta blood vessel development	2/371	15/8340	0.141681851496827	0.511519723625996	ENSSSCG00000002389/ENSSSCG00000013735	VASH1/JUNB	2
BP	GO:0071827	plasma lipoprotein particle organization	2/371	15/8340	0.141681851496827	0.511519723625996	ENSSSCG00000001723/ENSSSCG00000040631	PLA2G7/LPL	2
BP	GO:0090022	regulation of neutrophil chemotaxis	2/371	15/8340	0.141681851496827	0.511519723625996	ENSSSCG00000029371/ENSSSCG00000003113	C5AR1/C5AR2	2
BP	GO:1903671	negative regulation of sprouting angiogenesis	2/371	15/8340	0.141681851496827	0.511519723625996	ENSSSCG00000032710/ENSSSCG00000004789	E2F2/THBS1	2
BP	GO:0007276	gamete generation	13/371	210/8340	0.142769111715735	0.514795928012781	ENSSSCG00000000433/ENSSSCG00000037241/ENSSSCG00000004369/ENSSSCG00000016431/ENSSSCG00000007151/ENSSSCG00000012026/ENSSSCG00000017473/ENSSSCG00000007659/ENSSSCG00000004588/ENSSSCG00000017143/ENSSSCG00000000863/ENSSSCG00000013332/ENSSSCG00000007346	B4GALNT1/RGS2/PRDM1/GALNTL5/CDC25B/ADAMTS1/TOP2A/ZCWPW1/CCNB2/CEP131/SYCP3/KIF18A/ENSSSCG00000007346	13
BP	GO:0018108	peptidyl-tyrosine phosphorylation	8/371	116/8340	0.144468017170898	0.520105548535621	ENSSSCG00000014441/ENSSSCG00000011102/ENSSSCG00000039270/ENSSSCG00000005122/ENSSSCG00000022361/ENSSSCG00000015403/ENSSSCG00000015487/ENSSSCG00000017277	CSF1R/NRP1/TREM2/TEK/BANK1/HGF/TNFSF18/PECAM1	8
BP	GO:1903046	meiotic cell cycle process	6/371	80/8340	0.144774987588621	0.520105548535621	ENSSSCG00000007151/ENSSSCG00000017473/ENSSSCG00000007659/ENSSSCG00000004588/ENSSSCG00000013332/ENSSSCG00000017396	CDC25B/TOP2A/ZCWPW1/CCNB2/KIF18A/PSMC3IP	6
BP	GO:0032147	activation of protein kinase activity	7/371	98/8340	0.145556450077419	0.520105548535621	ENSSSCG00000009817/ENSSSCG00000036824/ENSSSCG00000015403/ENSSSCG00000022689/ENSSSCG00000015839/ENSSSCG00000006475/ENSSSCG00000004789	P2RX7/AVPI1/HGF/GADD45B/NRG1/IQGAP3/THBS1	7
BP	GO:2000116	regulation of cysteine-type endopeptidase activity	7/371	98/8340	0.145556450077419	0.520105548535621	ENSSSCG00000028711/ENSSSCG00000040811/ENSSSCG00000031321/ENSSSCG00000007436/ENSSSCG00000001989/ENSSSCG00000015403/ENSSSCG00000004789	CASP1/PYCARD/NR4A1/MMP9/CIDEB/HGF/THBS1	7
BP	GO:0007127	meiosis I	4/371	46/8340	0.146729072510942	0.520105548535621	ENSSSCG00000007151/ENSSSCG00000007659/ENSSSCG00000004588/ENSSSCG00000017396	CDC25B/ZCWPW1/CCNB2/PSMC3IP	4
BP	GO:0046364	monosaccharide biosynthetic process	4/371	46/8340	0.146729072510942	0.520105548535621	ENSSSCG00000015595/ENSSSCG00000027198/ENSSSCG00000039103/ENSSSCG00000002478	ATF3/PDK2/ADIPOQ/SERPINA12	4
BP	GO:0046605	regulation of centrosome cycle	4/371	46/8340	0.146729072510942	0.520105548535621	ENSSSCG00000010471/ENSSSCG00000016925/ENSSSCG00000008613/ENSSSCG00000017143	KIF11/PLK2/GEN1/CEP131	4
BP	GO:0051282	regulation of sequestering of calcium ion	4/371	46/8340	0.146729072510942	0.520105548535621	ENSSSCG00000009817/ENSSSCG00000009879/ENSSSCG00000023437/ENSSSCG00000032474	P2RX7/TPCN1/ITPR1/CXCL10	4
BP	GO:1904659	glucose transmembrane transport	4/371	46/8340	0.146729072510942	0.520105548535621	ENSSSCG00000031700/ENSSSCG00000039103/ENSSSCG00000010068/ENSSSCG00000003140	SLC2A9/ADIPOQ/SLC2A11/FGF21	4
BP	GO:1904892	regulation of STAT cascade	4/371	46/8340	0.146729072510942	0.520105548535621	ENSSSCG00000014441/ENSSSCG00000015085/ENSSSCG00000015487/ENSSSCG00000015652	CSF1R/IL10RA/TNFSF18/IL10	4
BP	GO:0007045	cell-substrate adherens junction assembly	3/371	30/8340	0.146966604528577	0.520105548535621	ENSSSCG00000011102/ENSSSCG00000012112/ENSSSCG00000005122	NRP1/ARHGAP6/TEK	3
BP	GO:0033619	membrane protein proteolysis	3/371	30/8340	0.146966604528577	0.520105548535621	ENSSSCG00000009817/ENSSSCG00000010772/ENSSSCG00000015652	P2RX7/ADAM8/IL10	3
BP	GO:0045913	positive regulation of carbohydrate metabolic process	3/371	30/8340	0.146966604528577	0.520105548535621	ENSSSCG00000009817/ENSSSCG00000006374/ENSSSCG00000007710	P2RX7/CD244/MLXIPL	3
BP	GO:0048041	focal adhesion assembly	3/371	30/8340	0.146966604528577	0.520105548535621	ENSSSCG00000011102/ENSSSCG00000012112/ENSSSCG00000005122	NRP1/ARHGAP6/TEK	3
BP	GO:0090303	positive regulation of wound healing	3/371	30/8340	0.146966604528577	0.520105548535621	ENSSSCG00000038745/ENSSSCG00000009237/ENSSSCG00000004789	SERPINF2/HPSE/THBS1	3
BP	GO:0018212	peptidyl-tyrosine modification	8/371	118/8340	0.154575622138142	0.538703882926615	ENSSSCG00000014441/ENSSSCG00000011102/ENSSSCG00000039270/ENSSSCG00000005122/ENSSSCG00000022361/ENSSSCG00000015403/ENSSSCG00000015487/ENSSSCG00000017277	CSF1R/NRP1/TREM2/TEK/BANK1/HGF/TNFSF18/PECAM1	8
BP	GO:0008645	hexose transmembrane transport	4/371	47/8340	0.155130999788533	0.538703882926615	ENSSSCG00000031700/ENSSSCG00000039103/ENSSSCG00000010068/ENSSSCG00000003140	SLC2A9/ADIPOQ/SLC2A11/FGF21	4
BP	GO:0043255	regulation of carbohydrate biosynthetic process	4/371	47/8340	0.155130999788533	0.538703882926615	ENSSSCG00000006374/ENSSSCG00000027198/ENSSSCG00000039103/ENSSSCG00000002478	CD244/PDK2/ADIPOQ/SERPINA12	4
BP	GO:0051208	sequestering of calcium ion	4/371	47/8340	0.155130999788533	0.538703882926615	ENSSSCG00000009817/ENSSSCG00000009879/ENSSSCG00000023437/ENSSSCG00000032474	P2RX7/TPCN1/ITPR1/CXCL10	4
BP	GO:0051897	positive regulation of protein kinase B signaling	4/371	47/8340	0.155130999788533	0.538703882926615	ENSSSCG00000005122/ENSSSCG00000010772/ENSSSCG00000009237/ENSSSCG00000004789	TEK/ADAM8/HPSE/THBS1	4
BP	GO:0097553	calcium ion transmembrane import into cytosol	4/371	47/8340	0.155130999788533	0.538703882926615	ENSSSCG00000009817/ENSSSCG00000009879/ENSSSCG00000023437/ENSSSCG00000032474	P2RX7/TPCN1/ITPR1/CXCL10	4
BP	GO:1990138	neuron projection extension	4/371	47/8340	0.155130999788533	0.538703882926615	ENSSSCG00000011102/ENSSSCG00000030130/ENSSSCG00000014303/ENSSSCG00000011377	NRP1/DPYSL2/JADE2/LAMB2	4
BP	GO:0034330	cell junction organization	7/371	100/8340	0.156681188770069	0.538703882926615	ENSSSCG00000011102/ENSSSCG00000039094/ENSSSCG00000012112/ENSSSCG00000005122/ENSSSCG00000022483/ENSSSCG00000029843/ENSSSCG00000017277	NRP1/PLEC/ARHGAP6/TEK/GPBAR1/NPHP4/PECAM1	7
BP	GO:0001656	metanephros development	2/371	16/8340	0.157383825515302	0.538703882926615	ENSSSCG00000011377/ENSSSCG00000039103	LAMB2/ADIPOQ	2
BP	GO:0002230	positive regulation of defense response to virus by host	2/371	16/8340	0.157383825515302	0.538703882926615	ENSSSCG00000040811/ENSSSCG00000014349	PYCARD/STING1	2
BP	GO:0002347	response to tumor cell	2/371	16/8340	0.157383825515302	0.538703882926615	ENSSSCG00000031262/ENSSSCG00000006533	TXNIP/ADAM15	2
BP	GO:0006940	regulation of smooth muscle contraction	2/371	16/8340	0.157383825515302	0.538703882926615	ENSSSCG00000037241/ENSSSCG00000026176	RGS2/CHRM3	2
BP	GO:0009163	nucleoside biosynthetic process	2/371	16/8340	0.157383825515302	0.538703882926615	ENSSSCG00000007986/ENSSSCG00000037044	NME4/NME9	2
BP	GO:0010574	regulation of vascular endothelial growth factor production	2/371	16/8340	0.157383825515302	0.538703882926615	ENSSSCG00000029371/ENSSSCG00000009237	C5AR1/HPSE	2
BP	GO:0021536	diencephalon development	2/371	16/8340	0.157383825515302	0.538703882926615	ENSSSCG00000011102/ENSSSCG00000004678	NRP1/DUOX2	2
BP	GO:0033028	myeloid cell apoptotic process	2/371	16/8340	0.157383825515302	0.538703882926615	ENSSSCG00000021933/ENSSSCG00000039103	CLEC5A/ADIPOQ	2
BP	GO:0042455	ribonucleoside biosynthetic process	2/371	16/8340	0.157383825515302	0.538703882926615	ENSSSCG00000007986/ENSSSCG00000037044	NME4/NME9	2
BP	GO:0043044	ATP-dependent chromatin remodeling	2/371	16/8340	0.157383825515302	0.538703882926615	ENSSSCG00000034229/ENSSSCG00000000863	MIS18A/SYCP3	2
BP	GO:0043303	mast cell degranulation	2/371	16/8340	0.157383825515302	0.538703882926615	ENSSSCG00000017200/ENSSSCG00000032612	UNC13D/MILR1	2
BP	GO:0043616	keratinocyte proliferation	2/371	16/8340	0.157383825515302	0.538703882926615	ENSSSCG00000009079/ENSSSCG00000028304	INTU/ZFP36L1	2
BP	GO:0045577	regulation of B cell differentiation	2/371	16/8340	0.157383825515302	0.538703882926615	ENSSSCG00000028304/ENSSSCG00000015652	ZFP36L1/IL10	2
BP	GO:0046579	positive regulation of Ras protein signal transduction	2/371	16/8340	0.157383825515302	0.538703882926615	ENSSSCG00000014852/ENSSSCG00000010201	ARRB1/RASGEF1A	2
BP	GO:0048747	muscle fiber development	2/371	16/8340	0.157383825515302	0.538703882926615	ENSSSCG00000029073/ENSSSCG00000000146	CACNB4/MYH11	2
BP	GO:0051899	membrane depolarization	2/371	16/8340	0.157383825515302	0.538703882926615	ENSSSCG00000028711/ENSSSCG00000009817	CASP1/P2RX7	2
BP	GO:1903170	negative regulation of calcium ion transmembrane transport	2/371	16/8340	0.157383825515302	0.538703882926615	ENSSSCG00000040095/ENSSSCG00000015720	GPR35/BIN1	2
BP	GO:0014070	response to organic cyclic compound	16/371	273/8340	0.157662451691037	0.538703882926615	ENSSSCG00000028711/ENSSSCG00000011198/ENSSSCG00000002866/ENSSSCG00000009817/ENSSSCG00000004597/ENSSSCG00000014349/ENSSSCG00000027952/ENSSSCG00000011436/ENSSSCG00000026478/ENSSSCG00000028304/ENSSSCG00000022483/ENSSSCG00000015652/ENSSSCG00000025777/ENSSSCG00000032162/ENSSSCG00000009966/ENSSSCG00000023522	CASP1/RFTN1/CEBPA/P2RX7/AQP9/STING1/ADCY5/ENSSSCG00000011436/PADI2/ZFP36L1/GPBAR1/IL10/ESR1/P2RY13/MN1/TGM2	16
BP	GO:0001960	negative regulation of cytokine-mediated signaling pathway	3/371	31/8340	0.157678607716557	0.538703882926615	ENSSSCG00000026478/ENSSSCG00000039103/ENSSSCG00000012944	PADI2/ADIPOQ/PELI3	3
BP	GO:0022600	digestive system process	3/371	31/8340	0.157678607716557	0.538703882926615	ENSSSCG00000011436/ENSSSCG00000003069/ENSSSCG00000026176	ENSSSCG00000011436/KCNN4/CHRM3	3
BP	GO:1904035	regulation of epithelial cell apoptotic process	3/371	31/8340	0.157678607716557	0.538703882926615	ENSSSCG00000028304/ENSSSCG00000015652/ENSSSCG00000004789	ZFP36L1/IL10/THBS1	3
BP	GO:1901136	carbohydrate derivative catabolic process	5/371	65/8340	0.16196343614326	0.552683334538921	ENSSSCG00000017087/ENSSSCG00000024257/ENSSSCG00000021638/ENSSSCG00000009237/ENSSSCG00000034542	GM2A/CEMIP2/NEU3/HPSE/LYG2	5
BP	GO:0007369	gastrulation	6/371	83/8340	0.163525810248888	0.55664817277618	ENSSSCG00000007436/ENSSSCG00000037905/ENSSSCG00000004241/ENSSSCG00000012591/ENSSSCG00000039103/ENSSSCG00000015652	MMP9/ITGB5/GJA1/AMOT/ADIPOQ/IL10	6
BP	GO:0035710	CD4-positive, alpha-beta T cell activation	4/371	48/8340	0.16370861385873	0.55664817277618	ENSSSCG00000031106/ENSSSCG00000010280/ENSSSCG00000009517/ENSSSCG00000037554	PLA2G2D/VSIR/GPR183/FUT7	4
BP	GO:0061982	meiosis I cell cycle process	4/371	48/8340	0.16370861385873	0.55664817277618	ENSSSCG00000007151/ENSSSCG00000007659/ENSSSCG00000004588/ENSSSCG00000017396	CDC25B/ZCWPW1/CCNB2/PSMC3IP	4
BP	GO:0022412	cellular process involved in reproduction in multicellular organism	8/371	120/8340	0.165011911250534	0.560414118517532	ENSSSCG00000004369/ENSSSCG00000016431/ENSSSCG00000007151/ENSSSCG00000017473/ENSSSCG00000004588/ENSSSCG00000017143/ENSSSCG00000000863/ENSSSCG00000013332	PRDM1/GALNTL5/CDC25B/TOP2A/CCNB2/CEP131/SYCP3/KIF18A	8
BP	GO:0046651	lymphocyte proliferation	9/371	139/8340	0.165962965118018	0.562976266745125	ENSSSCG00000009542/ENSSSCG00000031106/ENSSSCG00000009817/ENSSSCG00000040811/ENSSSCG00000010280/ENSSSCG00000009517/ENSSSCG00000016957/ENSSSCG00000015487/ENSSSCG00000015652	TNFSF13B/PLA2G2D/P2RX7/PYCARD/VSIR/GPR183/CD180/TNFSF18/IL10	9
BP	GO:0048699	generation of neurons	25/371	458/8340	0.167138489667416	0.566292894577291	ENSSSCG00000014441/ENSSSCG00000011102/ENSSSCG00000010278/ENSSSCG00000030130/ENSSSCG00000011033/ENSSSCG00000009517/ENSSSCG00000003524/ENSSSCG00000004369/ENSSSCG00000000896/ENSSSCG00000002332/ENSSSCG00000034360/ENSSSCG00000014303/ENSSSCG00000014149/ENSSSCG00000011377/ENSSSCG00000009979/ENSSSCG00000014049/ENSSSCG00000010170/ENSSSCG00000035445/ENSSSCG00000030337/ENSSSCG00000017818/ENSSSCG00000008020/…	CSF1R/NRP1/CDH23/DPYSL2/VIM/GPR183/C1QA/PRDM1/NTN4/SIPA1L1/CELSR2/JADE2/MEF2C/LAMB2/NEFH/UNC5A/DISC1/SEZ6/NYAP1/SERPINF1/IFT140/NPHP4/BIN1/TGM2/MKS1	25
BP	GO:0071375	cellular response to peptide hormone stimulus	7/371	102/8340	0.168183672512751	0.566626085793714	ENSSSCG00000020906/ENSSSCG00000031321/ENSSSCG00000028304/ENSSSCG00000027198/ENSSSCG00000039103/ENSSSCG00000037554/ENSSSCG00000002478	GHSR/NR4A1/ZFP36L1/PDK2/ADIPOQ/FUT7/SERPINA12	7
BP	GO:0006111	regulation of gluconeogenesis	3/371	32/8340	0.168622223226072	0.566626085793714	ENSSSCG00000027198/ENSSSCG00000039103/ENSSSCG00000002478	PDK2/ADIPOQ/SERPINA12	3
BP	GO:0007586	digestion	3/371	32/8340	0.168622223226072	0.566626085793714	ENSSSCG00000011436/ENSSSCG00000003069/ENSSSCG00000026176	ENSSSCG00000011436/KCNN4/CHRM3	3
BP	GO:0060048	cardiac muscle contraction	3/371	32/8340	0.168622223226072	0.566626085793714	ENSSSCG00000037241/ENSSSCG00000029323/ENSSSCG00000015720	RGS2/KCNE3/BIN1	3
BP	GO:0071804	cellular potassium ion transport	3/371	32/8340	0.168622223226072	0.566626085793714	ENSSSCG00000017003/ENSSSCG00000029323/ENSSSCG00000015720	KCNIP1/KCNE3/BIN1	3
BP	GO:0071805	potassium ion transmembrane transport	3/371	32/8340	0.168622223226072	0.566626085793714	ENSSSCG00000017003/ENSSSCG00000029323/ENSSSCG00000015720	KCNIP1/KCNE3/BIN1	3
BP	GO:0099024	plasma membrane invagination	3/371	32/8340	0.168622223226072	0.566626085793714	ENSSSCG00000039270/ENSSSCG00000036224/ENSSSCG00000004789	TREM2/ENSSSCG00000036224/THBS1	3
BP	GO:0030183	B cell differentiation	5/371	66/8340	0.169315533454605	0.566959499743316	ENSSSCG00000009542/ENSSSCG00000007572/ENSSSCG00000009517/ENSSSCG00000028304/ENSSSCG00000015652	TNFSF13B/LFNG/GPR183/ZFP36L1/IL10	5
BP	GO:0046467	membrane lipid biosynthetic process	5/371	66/8340	0.169315533454605	0.566959499743316	ENSSSCG00000000433/ENSSSCG00000009817/ENSSSCG00000038843/ENSSSCG00000035539/ENSSSCG00000005922	B4GALNT1/P2RX7/ST3GAL2/ST8SIA4/ENSSSCG00000005922	5
BP	GO:0071241	cellular response to inorganic substance	5/371	66/8340	0.169315533454605	0.566959499743316	ENSSSCG00000002866/ENSSSCG00000009827/ENSSSCG00000007436/ENSSSCG00000013735/ENSSSCG00000031616	CEBPA/HVCN1/MMP9/JUNB/FOSB	5
BP	GO:0050870	positive regulation of T cell activation	6/371	84/8340	0.169997342627819	0.567981629190272	ENSSSCG00000009542/ENSSSCG00000040811/ENSSSCG00000010280/ENSSSCG00000009630/ENSSSCG00000026695/ENSSSCG00000010772	TNFSF13B/PYCARD/VSIR/EGR3/TNFSF14/ADAM8	6
BP	GO:0033673	negative regulation of kinase activity	8/371	121/8340	0.170349548045433	0.567981629190272	ENSSSCG00000040811/ENSSSCG00000049630/ENSSSCG00000037241/ENSSSCG00000014039/ENSSSCG00000022689/ENSSSCG00000003876/ENSSSCG00000028827/ENSSSCG00000039103	PYCARD/DEPTOR/RGS2/RGS14/GADD45B/CDKN2C/PARVA/ADIPOQ	8
BP	GO:0071363	cellular response to growth factor stimulus	14/371	237/8340	0.170419399285809	0.567981629190272	ENSSSCG00000011102/ENSSSCG00000031321/ENSSSCG00000037905/ENSSSCG00000014149/ENSSSCG00000023527/ENSSSCG00000015403/ENSSSCG00000028304/ENSSSCG00000009630/ENSSSCG00000015652/ENSSSCG00000003140/ENSSSCG00000004789/ENSSSCG00000025561/ENSSSCG00000010703/ENSSSCG00000001624	NRP1/NR4A1/ITGB5/MEF2C/NRROS/HGF/ZFP36L1/EGR3/IL10/FGF21/THBS1/VASN/HTRA1/FRS3	14
BP	GO:0032943	mononuclear cell proliferation	9/371	140/8340	0.17091712914634	0.567981629190272	ENSSSCG00000009542/ENSSSCG00000031106/ENSSSCG00000009817/ENSSSCG00000040811/ENSSSCG00000010280/ENSSSCG00000009517/ENSSSCG00000016957/ENSSSCG00000015487/ENSSSCG00000015652	TNFSF13B/PLA2G2D/P2RX7/PYCARD/VSIR/GPR183/CD180/TNFSF18/IL10	9
BP	GO:1902105	regulation of leukocyte differentiation	9/371	140/8340	0.17091712914634	0.567981629190272	ENSSSCG00000010280/ENSSSCG00000038706/ENSSSCG00000004369/ENSSSCG00000006043/ENSSSCG00000028304/ENSSSCG00000009630/ENSSSCG00000010772/ENSSSCG00000039103/ENSSSCG00000015652	VSIR/C1QC/PRDM1/DCSTAMP/ZFP36L1/EGR3/ADAM8/ADIPOQ/IL10	9
BP	GO:0007292	female gamete generation	4/371	49/8340	0.172453118313634	0.567981629190272	ENSSSCG00000007151/ENSSSCG00000012026/ENSSSCG00000017473/ENSSSCG00000004588	CDC25B/ADAMTS1/TOP2A/CCNB2	4
BP	GO:0015749	monosaccharide transmembrane transport	4/371	49/8340	0.172453118313634	0.567981629190272	ENSSSCG00000031700/ENSSSCG00000039103/ENSSSCG00000010068/ENSSSCG00000003140	SLC2A9/ADIPOQ/SLC2A11/FGF21	4
BP	GO:0002448	mast cell mediated immunity	2/371	17/8340	0.173390130601571	0.567981629190272	ENSSSCG00000017200/ENSSSCG00000032612	UNC13D/MILR1	2
BP	GO:0030201	heparan sulfate proteoglycan metabolic process	2/371	17/8340	0.173390130601571	0.567981629190272	ENSSSCG00000007872/ENSSSCG00000009237	XYLT1/HPSE	2
BP	GO:0032469	endoplasmic reticulum calcium ion homeostasis	2/371	17/8340	0.173390130601571	0.567981629190272	ENSSSCG00000023437/ENSSSCG00000023522	ITPR1/TGM2	2
BP	GO:0035567	non-canonical Wnt signaling pathway	2/371	17/8340	0.173390130601571	0.567981629190272	ENSSSCG00000002440/ENSSSCG00000017635	CCDC88C/MKS1	2
BP	GO:0042551	neuron maturation	2/371	17/8340	0.173390130601571	0.567981629190272	ENSSSCG00000003524/ENSSSCG00000000896	C1QA/NTN4	2
BP	GO:0050869	negative regulation of B cell activation	2/371	17/8340	0.173390130601571	0.567981629190272	ENSSSCG00000022361/ENSSSCG00000015652	BANK1/IL10	2
BP	GO:0051057	positive regulation of small GTPase mediated signal transduction	2/371	17/8340	0.173390130601571	0.567981629190272	ENSSSCG00000014852/ENSSSCG00000010201	ARRB1/RASGEF1A	2
BP	GO:0051383	kinetochore organization	2/371	17/8340	0.173390130601571	0.567981629190272	ENSSSCG00000038543/ENSSSCG00000002768	CENPA/CENPT	2
BP	GO:0060119	inner ear receptor cell development	2/371	17/8340	0.173390130601571	0.567981629190272	ENSSSCG00000010278/ENSSSCG00000017635	CDH23/MKS1	2
BP	GO:0071470	cellular response to osmotic stress	2/371	17/8340	0.173390130601571	0.567981629190272	ENSSSCG00000006307/ENSSSCG00000028304	RCSD1/ZFP36L1	2
BP	GO:1901186	positive regulation of ERBB signaling pathway	2/371	17/8340	0.173390130601571	0.567981629190272	ENSSSCG00000007436/ENSSSCG00000021638	MMP9/NEU3	2
BP	GO:1901659	glycosyl compound biosynthetic process	2/371	17/8340	0.173390130601571	0.567981629190272	ENSSSCG00000007986/ENSSSCG00000037044	NME4/NME9	2
BP	GO:0002699	positive regulation of immune effector process	7/371	103/8340	0.174071256427903	0.569561151032098	ENSSSCG00000036521/ENSSSCG00000009817/ENSSSCG00000006374/ENSSSCG00000017200/ENSSSCG00000031831/ENSSSCG00000015652/ENSSSCG00000025992	TNFSF13/P2RX7/CD244/UNC13D/CADM1/IL10/ENPP3	7
BP	GO:0050708	regulation of protein secretion	6/371	85/8340	0.17657424934726	0.57643338184858	ENSSSCG00000039270/ENSSSCG00000009002/ENSSSCG00000009817/ENSSSCG00000027952/ENSSSCG00000003069/ENSSSCG00000040486	TREM2/TLR2/P2RX7/ADCY5/KCNN4/BIRC5	6
BP	GO:1902107	positive regulation of leukocyte differentiation	6/371	85/8340	0.17657424934726	0.57643338184858	ENSSSCG00000010280/ENSSSCG00000006043/ENSSSCG00000028304/ENSSSCG00000009630/ENSSSCG00000010772/ENSSSCG00000015652	VSIR/DCSTAMP/ZFP36L1/EGR3/ADAM8/IL10	6
BP	GO:0045807	positive regulation of endocytosis	5/371	67/8340	0.176795758032014	0.576499151760428	ENSSSCG00000014852/ENSSSCG00000039270/ENSSSCG00000040811/ENSSSCG00000014369/ENSSSCG00000001422	ARRB1/TREM2/PYCARD/CD14/C2	5
BP	GO:0098655	cation transmembrane transport	14/371	239/8340	0.178083168494197	0.579868034168052	ENSSSCG00000017003/ENSSSCG00000040095/ENSSSCG00000006648/ENSSSCG00000009817/ENSSSCG00000009827/ENSSSCG00000009879/ENSSSCG00000007436/ENSSSCG00000029073/ENSSSCG00000023478/ENSSSCG00000029323/ENSSSCG00000023437/ENSSSCG00000015720/ENSSSCG00000000707/ENSSSCG00000032474	KCNIP1/GPR35/CTSS/P2RX7/HVCN1/TPCN1/MMP9/CACNB4/SLC46A1/KCNE3/ITPR1/BIN1/SCNN1A/CXCL10	14
BP	GO:0015914	phospholipid transport	3/371	33/8340	0.179778353175749	0.579868034168052	ENSSSCG00000008051/ENSSSCG00000009817/ENSSSCG00000003069	ABCA3/P2RX7/KCNN4	3
BP	GO:0030500	regulation of bone mineralization	3/371	33/8340	0.179778353175749	0.579868034168052	ENSSSCG00000009817/ENSSSCG00000035760/ENSSSCG00000016784	P2RX7/RFLNA/ANKH	3
BP	GO:0030512	negative regulation of transforming growth factor beta receptor signaling pathway	3/371	33/8340	0.179778353175749	0.579868034168052	ENSSSCG00000023527/ENSSSCG00000025561/ENSSSCG00000010703	NRROS/VASN/HTRA1	3
BP	GO:0030888	regulation of B cell proliferation	3/371	33/8340	0.179778353175749	0.579868034168052	ENSSSCG00000009542/ENSSSCG00000009517/ENSSSCG00000015652	TNFSF13B/GPR183/IL10	3
BP	GO:0070613	regulation of protein processing	3/371	33/8340	0.179778353175749	0.579868034168052	ENSSSCG00000013181/ENSSSCG00000024791/ENSSSCG00000004789	SERPING1/ENSSSCG00000024791/THBS1	3
BP	GO:1903036	positive regulation of response to wounding	3/371	33/8340	0.179778353175749	0.579868034168052	ENSSSCG00000038745/ENSSSCG00000009237/ENSSSCG00000004789	SERPINF2/HPSE/THBS1	3
BP	GO:1903317	regulation of protein maturation	3/371	33/8340	0.179778353175749	0.579868034168052	ENSSSCG00000013181/ENSSSCG00000024791/ENSSSCG00000004789	SERPING1/ENSSSCG00000024791/THBS1	3
BP	GO:1903845	negative regulation of cellular response to transforming growth factor beta stimulus	3/371	33/8340	0.179778353175749	0.579868034168052	ENSSSCG00000023527/ENSSSCG00000025561/ENSSSCG00000010703	NRROS/VASN/HTRA1	3
BP	GO:0010035	response to inorganic substance	10/371	161/8340	0.179854283737768	0.579868034168052	ENSSSCG00000002866/ENSSSCG00000009817/ENSSSCG00000004597/ENSSSCG00000009827/ENSSSCG00000007436/ENSSSCG00000013735/ENSSSCG00000015403/ENSSSCG00000031616/ENSSSCG00000015652/ENSSSCG00000004789	CEBPA/P2RX7/AQP9/HVCN1/MMP9/JUNB/HGF/FOSB/IL10/THBS1	10
BP	GO:1901653	cellular response to peptide	8/371	123/8340	0.181255750518042	0.58143457758136	ENSSSCG00000020906/ENSSSCG00000011033/ENSSSCG00000031321/ENSSSCG00000028304/ENSSSCG00000027198/ENSSSCG00000039103/ENSSSCG00000037554/ENSSSCG00000002478	GHSR/VIM/NR4A1/ZFP36L1/PDK2/ADIPOQ/FUT7/SERPINA12	8
BP	GO:0003279	cardiac septum development	4/371	50/8340	0.181355598246649	0.58143457758136	ENSSSCG00000011102/ENSSSCG00000004369/ENSSSCG00000028827/ENSSSCG00000017635	NRP1/PRDM1/PARVA/MKS1	4
BP	GO:0030282	bone mineralization	4/371	50/8340	0.181355598246649	0.58143457758136	ENSSSCG00000009817/ENSSSCG00000004678/ENSSSCG00000035760/ENSSSCG00000016784	P2RX7/DUOX2/RFLNA/ANKH	4
BP	GO:0034219	carbohydrate transmembrane transport	4/371	50/8340	0.181355598246649	0.58143457758136	ENSSSCG00000031700/ENSSSCG00000039103/ENSSSCG00000010068/ENSSSCG00000003140	SLC2A9/ADIPOQ/SLC2A11/FGF21	4
BP	GO:0071322	cellular response to carbohydrate stimulus	4/371	50/8340	0.181355598246649	0.58143457758136	ENSSSCG00000027952/ENSSSCG00000028304/ENSSSCG00000040486/ENSSSCG00000007710	ADCY5/ZFP36L1/BIRC5/MLXIPL	4
BP	GO:0071495	cellular response to endogenous stimulus	26/371	484/8340	0.18186432809378	0.582413390752229	ENSSSCG00000020906/ENSSSCG00000011033/ENSSSCG00000006648/ENSSSCG00000004597/ENSSSCG00000014899/ENSSSCG00000031321/ENSSSCG00000037905/ENSSSCG00000014149/ENSSSCG00000023527/ENSSSCG00000011436/ENSSSCG00000026478/ENSSSCG00000010468/ENSSSCG00000022204/ENSSSCG00000028304/ENSSSCG00000009630/ENSSSCG00000027198/ENSSSCG00000039103/ENSSSCG00000003140/ENSSSCG00000025777/ENSSSCG00000004789/ENSSSCG00000023522/…	GHSR/VIM/CTSS/AQP9/PRCP/NR4A1/ITGB5/MEF2C/NRROS/ENSSSCG00000011436/PADI2/CPEB3/AGRN/ZFP36L1/EGR3/PDK2/ADIPOQ/FGF21/ESR1/THBS1/TGM2/VASN/FUT7/HTRA1/SERPINA12/FRS3	26
BP	GO:0006109	regulation of carbohydrate metabolic process	6/371	86/8340	0.183253235554699	0.585551354233374	ENSSSCG00000009817/ENSSSCG00000006374/ENSSSCG00000027198/ENSSSCG00000039103/ENSSSCG00000007710/ENSSSCG00000002478	P2RX7/CD244/PDK2/ADIPOQ/MLXIPL/SERPINA12	6
BP	GO:0043491	protein kinase B signaling	6/371	86/8340	0.183253235554699	0.585551354233374	ENSSSCG00000005122/ENSSSCG00000022361/ENSSSCG00000028304/ENSSSCG00000010772/ENSSSCG00000009237/ENSSSCG00000004789	TEK/BANK1/ZFP36L1/ADAM8/HPSE/THBS1	6
BP	GO:0007507	heart development	12/371	201/8340	0.184320043918131	0.587900085173939	ENSSSCG00000011102/ENSSSCG00000004369/ENSSSCG00000014149/ENSSSCG00000006533/ENSSSCG00000004241/ENSSSCG00000012026/ENSSSCG00000028304/ENSSSCG00000028827/ENSSSCG00000015839/ENSSSCG00000000146/ENSSSCG00000008020/ENSSSCG00000017635	NRP1/PRDM1/MEF2C/ADAM15/GJA1/ADAMTS1/ZFP36L1/PARVA/NRG1/MYH11/IFT140/MKS1	12
BP	GO:0009132	nucleoside diphosphate metabolic process	5/371	68/8340	0.184398978863499	0.587900085173939	ENSSSCG00000009817/ENSSSCG00000007986/ENSSSCG00000039188/ENSSSCG00000007710/ENSSSCG00000037044	P2RX7/NME4/AK8/MLXIPL/NME9	5
BP	GO:0051093	negative regulation of developmental process	20/371	362/8340	0.185591363404219	0.589655002347887	ENSSSCG00000011102/ENSSSCG00000011443/ENSSSCG00000011033/ENSSSCG00000002389/ENSSSCG00000007572/ENSSSCG00000038706/ENSSSCG00000007436/ENSSSCG00000005122/ENSSSCG00000035760/ENSSSCG00000004241/ENSSSCG00000012026/ENSSSCG00000028304/ENSSSCG00000032710/ENSSSCG00000012591/ENSSSCG00000016925/ENSSSCG00000039103/ENSSSCG00000017818/ENSSSCG00000004789/ENSSSCG00000025561/ENSSSCG00000032474	NRP1/STAB1/VIM/VASH1/LFNG/C1QC/MMP9/TEK/RFLNA/GJA1/ADAMTS1/ZFP36L1/E2F2/AMOT/PLK2/ADIPOQ/SERPINF1/THBS1/VASN/CXCL10	20
BP	GO:0032870	cellular response to hormone stimulus	13/371	222/8340	0.189543530176251	0.589655002347887	ENSSSCG00000020906/ENSSSCG00000006648/ENSSSCG00000014899/ENSSSCG00000031321/ENSSSCG00000014149/ENSSSCG00000026478/ENSSSCG00000022204/ENSSSCG00000028304/ENSSSCG00000027198/ENSSSCG00000039103/ENSSSCG00000025777/ENSSSCG00000037554/ENSSSCG00000002478	GHSR/CTSS/PRCP/NR4A1/MEF2C/PADI2/AGRN/ZFP36L1/PDK2/ADIPOQ/ESR1/FUT7/SERPINA12	13
BP	GO:2001233	regulation of apoptotic signaling pathway	13/371	222/8340	0.189543530176251	0.589655002347887	ENSSSCG00000011102/ENSSSCG00000040811/ENSSSCG00000049630/ENSSSCG00000007436/ENSSSCG00000004510/ENSSSCG00000002852/ENSSSCG00000005511/ENSSSCG00000001989/ENSSSCG00000015403/ENSSSCG00000015595/ENSSSCG00000004789/ENSSSCG00000012944/ENSSSCG00000016030	NRP1/PYCARD/DEPTOR/MMP9/ACAA2/PLEKHF1/TRAF1/CIDEB/HGF/ATF3/THBS1/PELI3/ZSWIM2	13
BP	GO:0000132	establishment of mitotic spindle orientation	2/371	18/8340	0.189642838167616	0.589655002347887	ENSSSCG00000004241/ENSSSCG00000038543	GJA1/CENPA	2
BP	GO:0006213	pyrimidine nucleoside metabolic process	2/371	18/8340	0.189642838167616	0.589655002347887	ENSSSCG00000007986/ENSSSCG00000037044	NME4/NME9	2
BP	GO:0009582	detection of abiotic stimulus	2/371	18/8340	0.189642838167616	0.589655002347887	ENSSSCG00000029073/ENSSSCG00000037991	CACNB4/RCVRN	2
BP	GO:0010524	positive regulation of calcium ion transport into cytosol	2/371	18/8340	0.189642838167616	0.589655002347887	ENSSSCG00000009817/ENSSSCG00000032474	P2RX7/CXCL10	2
BP	GO:0010573	vascular endothelial growth factor production	2/371	18/8340	0.189642838167616	0.589655002347887	ENSSSCG00000029371/ENSSSCG00000009237	C5AR1/HPSE	2
BP	GO:0030261	chromosome condensation	2/371	18/8340	0.189642838167616	0.589655002347887	ENSSSCG00000017473/ENSSSCG00000008125	TOP2A/NCAPH	2
BP	GO:0032373	positive regulation of sterol transport	2/371	18/8340	0.189642838167616	0.589655002347887	ENSSSCG00000008051/ENSSSCG00000039103	ABCA3/ADIPOQ	2
BP	GO:0032376	positive regulation of cholesterol transport	2/371	18/8340	0.189642838167616	0.589655002347887	ENSSSCG00000008051/ENSSSCG00000039103	ABCA3/ADIPOQ	2
BP	GO:0034123	positive regulation of toll-like receptor signaling pathway	2/371	18/8340	0.189642838167616	0.589655002347887	ENSSSCG00000009002/ENSSSCG00000011436	TLR2/ENSSSCG00000011436	2
BP	GO:0042698	ovulation cycle	2/371	18/8340	0.189642838167616	0.589655002347887	ENSSSCG00000012026/ENSSSCG00000025777	ADAMTS1/ESR1	2
BP	GO:0046131	pyrimidine ribonucleoside metabolic process	2/371	18/8340	0.189642838167616	0.589655002347887	ENSSSCG00000007986/ENSSSCG00000037044	NME4/NME9	2
BP	GO:0046326	positive regulation of glucose import	2/371	18/8340	0.189642838167616	0.589655002347887	ENSSSCG00000039103/ENSSSCG00000003140	ADIPOQ/FGF21	2
BP	GO:0051591	response to cAMP	2/371	18/8340	0.189642838167616	0.589655002347887	ENSSSCG00000004597/ENSSSCG00000028304	AQP9/ZFP36L1	2
BP	GO:0051963	regulation of synapse assembly	2/371	18/8340	0.189642838167616	0.589655002347887	ENSSSCG00000020906/ENSSSCG00000022204	GHSR/AGRN	2
BP	GO:0072528	pyrimidine-containing compound biosynthetic process	2/371	18/8340	0.189642838167616	0.589655002347887	ENSSSCG00000007986/ENSSSCG00000037044	NME4/NME9	2
BP	GO:0097035	regulation of membrane lipid distribution	2/371	18/8340	0.189642838167616	0.589655002347887	ENSSSCG00000009817/ENSSSCG00000003069	P2RX7/KCNN4	2
BP	GO:0002695	negative regulation of leukocyte activation	6/371	87/8340	0.190030921956477	0.589655002347887	ENSSSCG00000031106/ENSSSCG00000010280/ENSSSCG00000022361/ENSSSCG00000032612/ENSSSCG00000015652/ENSSSCG00000025992	PLA2G2D/VSIR/BANK1/MILR1/IL10/ENPP3	6
BP	GO:0032869	cellular response to insulin stimulus	6/371	87/8340	0.190030921956477	0.589655002347887	ENSSSCG00000020906/ENSSSCG00000028304/ENSSSCG00000027198/ENSSSCG00000039103/ENSSSCG00000037554/ENSSSCG00000002478	GHSR/ZFP36L1/PDK2/ADIPOQ/FUT7/SERPINA12	6
BP	GO:0045216	cell-cell junction organization	6/371	87/8340	0.190030921956477	0.589655002347887	ENSSSCG00000011102/ENSSSCG00000012112/ENSSSCG00000005122/ENSSSCG00000022483/ENSSSCG00000029843/ENSSSCG00000017277	NRP1/ARHGAP6/TEK/GPBAR1/NPHP4/PECAM1	6
BP	GO:0060402	calcium ion transport into cytosol	4/371	51/8340	0.190407050715564	0.589655002347887	ENSSSCG00000009817/ENSSSCG00000009879/ENSSSCG00000023437/ENSSSCG00000032474	P2RX7/TPCN1/ITPR1/CXCL10	4
BP	GO:0007492	endoderm development	3/371	34/8340	0.191128132091806	0.589655002347887	ENSSSCG00000007436/ENSSSCG00000037905/ENSSSCG00000028304	MMP9/ITGB5/ZFP36L1	3
BP	GO:0030101	natural killer cell activation	3/371	34/8340	0.191128132091806	0.589655002347887	ENSSSCG00000006374/ENSSSCG00000017200/ENSSSCG00000004369	CD244/UNC13D/PRDM1	3
BP	GO:0030216	keratinocyte differentiation	3/371	34/8340	0.191128132091806	0.589655002347887	ENSSSCG00000031262/ENSSSCG00000009079/ENSSSCG00000028304	TXNIP/INTU/ZFP36L1	3
BP	GO:0048675	axon extension	3/371	34/8340	0.191128132091806	0.589655002347887	ENSSSCG00000011102/ENSSSCG00000030130/ENSSSCG00000011377	NRP1/DPYSL2/LAMB2	3
BP	GO:0060411	cardiac septum morphogenesis	3/371	34/8340	0.191128132091806	0.589655002347887	ENSSSCG00000011102/ENSSSCG00000028827/ENSSSCG00000017635	NRP1/PARVA/MKS1	3
BP	GO:0060761	negative regulation of response to cytokine stimulus	3/371	34/8340	0.191128132091806	0.589655002347887	ENSSSCG00000026478/ENSSSCG00000039103/ENSSSCG00000012944	PADI2/ADIPOQ/PELI3	3
BP	GO:0072527	pyrimidine-containing compound metabolic process	3/371	34/8340	0.191128132091806	0.589655002347887	ENSSSCG00000007986/ENSSSCG00000037044/ENSSSCG00000025992	NME4/NME9/ENPP3	3
BP	GO:0043547	positive regulation of GTPase activity	7/371	106/8340	0.192252095824684	0.59248235705049	ENSSSCG00000028004/ENSSSCG00000012112/ENSSSCG00000032416/ENSSSCG00000028108/ENSSSCG00000014039/ENSSSCG00000039986/ENSSSCG00000003472	RIN2/ARHGAP6/RGS1/ASAP3/RGS14/RGS8/ARHGEF19	7
BP	GO:0006874	cellular calcium ion homeostasis	8/371	125/8340	0.192458467361843	0.59248235705049	ENSSSCG00000010278/ENSSSCG00000040095/ENSSSCG00000009817/ENSSSCG00000009879/ENSSSCG00000027952/ENSSSCG00000023437/ENSSSCG00000023522/ENSSSCG00000032474	CDH23/GPR35/P2RX7/TPCN1/ADCY5/ITPR1/TGM2/CXCL10	8
BP	GO:0051046	regulation of secretion	12/371	203/8340	0.193058673406649	0.593691709949769	ENSSSCG00000039270/ENSSSCG00000009002/ENSSSCG00000009817/ENSSSCG00000017200/ENSSSCG00000004898/ENSSSCG00000029073/ENSSSCG00000027952/ENSSSCG00000004241/ENSSSCG00000015839/ENSSSCG00000003069/ENSSSCG00000040486/ENSSSCG00000008813	TREM2/TLR2/P2RX7/UNC13D/TNFRSF11A/CACNB4/ADCY5/GJA1/NRG1/KCNN4/BIRC5/CORIN	12
BP	GO:0071407	cellular response to organic cyclic compound	13/371	223/8340	0.193739181049907	0.59503567631127	ENSSSCG00000002866/ENSSSCG00000009817/ENSSSCG00000004597/ENSSSCG00000014349/ENSSSCG00000027952/ENSSSCG00000011436/ENSSSCG00000026478/ENSSSCG00000028304/ENSSSCG00000022483/ENSSSCG00000025777/ENSSSCG00000032162/ENSSSCG00000009966/ENSSSCG00000023522	CEBPA/P2RX7/AQP9/STING1/ADCY5/ENSSSCG00000011436/PADI2/ZFP36L1/GPBAR1/ESR1/P2RY13/MN1/TGM2	13
BP	GO:0070848	response to growth factor	14/371	243/8340	0.193911381766823	0.59503567631127	ENSSSCG00000011102/ENSSSCG00000031321/ENSSSCG00000037905/ENSSSCG00000014149/ENSSSCG00000023527/ENSSSCG00000015403/ENSSSCG00000028304/ENSSSCG00000009630/ENSSSCG00000015652/ENSSSCG00000003140/ENSSSCG00000004789/ENSSSCG00000025561/ENSSSCG00000010703/ENSSSCG00000001624	NRP1/NR4A1/ITGB5/MEF2C/NRROS/HGF/ZFP36L1/EGR3/IL10/FGF21/THBS1/VASN/HTRA1/FRS3	14
BP	GO:0007159	leukocyte cell-cell adhesion	10/371	164/8340	0.194452403938356	0.596056994085132	ENSSSCG00000009542/ENSSSCG00000031106/ENSSSCG00000040811/ENSSSCG00000010280/ENSSSCG00000009630/ENSSSCG00000026695/ENSSSCG00000010772/ENSSSCG00000000257/ENSSSCG00000017277/ENSSSCG00000037554	TNFSF13B/PLA2G2D/PYCARD/VSIR/EGR3/TNFSF14/ADAM8/ITGB7/PECAM1/FUT7	10
BP	GO:0043281	regulation of cysteine-type endopeptidase activity involved in apoptotic process	6/371	88/8340	0.19690385206517	0.602925912794206	ENSSSCG00000028711/ENSSSCG00000040811/ENSSSCG00000031321/ENSSSCG00000007436/ENSSSCG00000015403/ENSSSCG00000004789	CASP1/PYCARD/NR4A1/MMP9/HGF/THBS1	6
BP	GO:0051960	regulation of nervous system development	15/371	264/8340	0.197578611679679	0.604345689357823	ENSSSCG00000011102/ENSSSCG00000030130/ENSSSCG00000020906/ENSSSCG00000011033/ENSSSCG00000009517/ENSSSCG00000002332/ENSSSCG00000014303/ENSSSCG00000022204/ENSSSCG00000010170/ENSSSCG00000035445/ENSSSCG00000017818/ENSSSCG00000015720/ENSSSCG00000023522/ENSSSCG00000017635/ENSSSCG00000003547	NRP1/DPYSL2/GHSR/VIM/GPR183/SIPA1L1/JADE2/AGRN/DISC1/SEZ6/SERPINF1/BIN1/TGM2/MKS1/NCMAP	15
BP	GO:0002793	positive regulation of peptide secretion	4/371	52/8340	0.199598413589544	0.607069560783442	ENSSSCG00000039270/ENSSSCG00000009002/ENSSSCG00000009817/ENSSSCG00000003069	TREM2/TLR2/P2RX7/KCNN4	4
BP	GO:0007259	JAK-STAT cascade	4/371	52/8340	0.199598413589544	0.607069560783442	ENSSSCG00000014441/ENSSSCG00000015085/ENSSSCG00000015487/ENSSSCG00000015652	CSF1R/IL10RA/TNFSF18/IL10	4
BP	GO:0046632	alpha-beta T cell differentiation	4/371	52/8340	0.199598413589544	0.607069560783442	ENSSSCG00000031106/ENSSSCG00000009517/ENSSSCG00000004369/ENSSSCG00000037554	PLA2G2D/GPR183/PRDM1/FUT7	4
BP	GO:2000027	regulation of organ morphogenesis	4/371	52/8340	0.199598413589544	0.607069560783442	ENSSSCG00000000896/ENSSSCG00000015403/ENSSSCG00000025777/ENSSSCG00000017635	NTN4/HGF/ESR1/MKS1	4
BP	GO:2000241	regulation of reproductive process	4/371	52/8340	0.199598413589544	0.607069560783442	ENSSSCG00000007572/ENSSSCG00000004241/ENSSSCG00000017818/ENSSSCG00000025777	LFNG/GJA1/SERPINF1/ESR1	4
BP	GO:0030010	establishment of cell polarity	5/371	70/8340	0.199953404058255	0.607069560783442	ENSSSCG00000011511/ENSSSCG00000007944/ENSSSCG00000004241/ENSSSCG00000012591/ENSSSCG00000038543	FRMD4B/ENSSSCG00000007944/GJA1/AMOT/CENPA	5
BP	GO:0032409	regulation of transporter activity	5/371	70/8340	0.199953404058255	0.607069560783442	ENSSSCG00000040095/ENSSSCG00000006648/ENSSSCG00000006781/ENSSSCG00000007436/ENSSSCG00000029323	GPR35/CTSS/CTTNBP2NL/MMP9/KCNE3	5
BP	GO:0051301	cell division	9/371	146/8340	0.202030069279906	0.610995220987423	ENSSSCG00000031262/ENSSSCG00000009079/ENSSSCG00000014039/ENSSSCG00000007151/ENSSSCG00000017747/ENSSSCG00000017473/ENSSSCG00000013352/ENSSSCG00000009378/ENSSSCG00000038543	TXNIP/INTU/RGS14/CDC25B/RAB11FIP4/TOP2A/E2F8/CKAP2/CENPA	9
BP	GO:0072507	divalent inorganic cation homeostasis	9/371	146/8340	0.202030069279906	0.610995220987423	ENSSSCG00000010278/ENSSSCG00000040095/ENSSSCG00000009817/ENSSSCG00000009879/ENSSSCG00000027952/ENSSSCG00000010593/ENSSSCG00000023437/ENSSSCG00000023522/ENSSSCG00000032474	CDH23/GPR35/P2RX7/TPCN1/ADCY5/CNNM2/ITPR1/TGM2/CXCL10	9
BP	GO:0008585	female gonad development	3/371	35/8340	0.202652988111596	0.610995220987423	ENSSSCG00000007572/ENSSSCG00000012026/ENSSSCG00000025777	LFNG/ADAMTS1/ESR1	3
BP	GO:0008593	regulation of Notch signaling pathway	3/371	35/8340	0.202652988111596	0.610995220987423	ENSSSCG00000014852/ENSSSCG00000007572/ENSSSCG00000005828	ARRB1/LFNG/EGFL7	3
BP	GO:0010824	regulation of centrosome duplication	3/371	35/8340	0.202652988111596	0.610995220987423	ENSSSCG00000016925/ENSSSCG00000008613/ENSSSCG00000017143	PLK2/GEN1/CEP131	3
BP	GO:0045619	regulation of lymphocyte differentiation	6/371	89/8340	0.203868499378884	0.610995220987423	ENSSSCG00000010280/ENSSSCG00000004369/ENSSSCG00000028304/ENSSSCG00000009630/ENSSSCG00000010772/ENSSSCG00000015652	VSIR/PRDM1/ZFP36L1/EGR3/ADAM8/IL10	6
BP	GO:0050890	cognition	6/371	89/8340	0.203868499378884	0.610995220987423	ENSSSCG00000029371/ENSSSCG00000017087/ENSSSCG00000014039/ENSSSCG00000016925/ENSSSCG00000012053/ENSSSCG00000015965	C5AR1/GM2A/RGS14/PLK2/CBR3/GPR155	6
BP	GO:0022409	positive regulation of cell-cell adhesion	7/371	108/8340	0.204780343344449	0.610995220987423	ENSSSCG00000009542/ENSSSCG00000040811/ENSSSCG00000010280/ENSSSCG00000009630/ENSSSCG00000026695/ENSSSCG00000010772/ENSSSCG00000037554	TNFSF13B/PYCARD/VSIR/EGR3/TNFSF14/ADAM8/FUT7	7
BP	GO:0071560	cellular response to transforming growth factor beta stimulus	7/371	108/8340	0.204780343344449	0.610995220987423	ENSSSCG00000037905/ENSSSCG00000014149/ENSSSCG00000023527/ENSSSCG00000028304/ENSSSCG00000004789/ENSSSCG00000025561/ENSSSCG00000010703	ITGB5/MEF2C/NRROS/ZFP36L1/THBS1/VASN/HTRA1	7
BP	GO:0048666	neuron development	18/371	327/8340	0.205450693272751	0.610995220987423	ENSSSCG00000014441/ENSSSCG00000011102/ENSSSCG00000010278/ENSSSCG00000030130/ENSSSCG00000011033/ENSSSCG00000003524/ENSSSCG00000004369/ENSSSCG00000000896/ENSSSCG00000002332/ENSSSCG00000014303/ENSSSCG00000011377/ENSSSCG00000009979/ENSSSCG00000014049/ENSSSCG00000035445/ENSSSCG00000030337/ENSSSCG00000008020/ENSSSCG00000029843/ENSSSCG00000017635	CSF1R/NRP1/CDH23/DPYSL2/VIM/C1QA/PRDM1/NTN4/SIPA1L1/JADE2/LAMB2/NEFH/UNC5A/SEZ6/NYAP1/IFT140/NPHP4/MKS1	18
BP	GO:0001895	retina homeostasis	2/371	19/8340	0.206088546205203	0.610995220987423	ENSSSCG00000010278/ENSSSCG00000029843	CDH23/NPHP4	2
BP	GO:0001912	positive regulation of leukocyte mediated cytotoxicity	2/371	19/8340	0.206088546205203	0.610995220987423	ENSSSCG00000009817/ENSSSCG00000031831	P2RX7/CADM1	2
BP	GO:0002548	monocyte chemotaxis	2/371	19/8340	0.206088546205203	0.610995220987423	ENSSSCG00000001723/ENSSSCG00000032474	PLA2G7/CXCL10	2
BP	GO:0009581	detection of external stimulus	2/371	19/8340	0.206088546205203	0.610995220987423	ENSSSCG00000029073/ENSSSCG00000037991	CACNB4/RCVRN	2
BP	GO:0010874	regulation of cholesterol efflux	2/371	19/8340	0.206088546205203	0.610995220987423	ENSSSCG00000008051/ENSSSCG00000039103	ABCA3/ADIPOQ	2
BP	GO:0021872	forebrain generation of neurons	2/371	19/8340	0.206088546205203	0.610995220987423	ENSSSCG00000014441/ENSSSCG00000011102	CSF1R/NRP1	2
BP	GO:0035987	endodermal cell differentiation	2/371	19/8340	0.206088546205203	0.610995220987423	ENSSSCG00000007436/ENSSSCG00000037905	MMP9/ITGB5	2
BP	GO:0050691	regulation of defense response to virus by host	2/371	19/8340	0.206088546205203	0.610995220987423	ENSSSCG00000040811/ENSSSCG00000014349	PYCARD/STING1	2
BP	GO:0051926	negative regulation of calcium ion transport	2/371	19/8340	0.206088546205203	0.610995220987423	ENSSSCG00000040095/ENSSSCG00000015720	GPR35/BIN1	2
BP	GO:0061383	trabecula morphogenesis	2/371	19/8340	0.206088546205203	0.610995220987423	ENSSSCG00000012026/ENSSSCG00000015839	ADAMTS1/NRG1	2
BP	GO:0071242	cellular response to ammonium ion	2/371	19/8340	0.206088546205203	0.610995220987423	ENSSSCG00000022204/ENSSSCG00000023522	AGRN/TGM2	2
BP	GO:1903580	positive regulation of ATP metabolic process	2/371	19/8340	0.206088546205203	0.610995220987423	ENSSSCG00000009817/ENSSSCG00000007710	P2RX7/MLXIPL	2
BP	GO:0071417	cellular response to organonitrogen compound	12/371	206/8340	0.20651531033354	0.610995220987423	ENSSSCG00000020906/ENSSSCG00000011033/ENSSSCG00000004597/ENSSSCG00000031321/ENSSSCG00000011436/ENSSSCG00000010468/ENSSSCG00000028304/ENSSSCG00000027198/ENSSSCG00000039103/ENSSSCG00000023522/ENSSSCG00000037554/ENSSSCG00000002478	GHSR/VIM/AQP9/NR4A1/ENSSSCG00000011436/CPEB3/ZFP36L1/PDK2/ADIPOQ/TGM2/FUT7/SERPINA12	12
BP	GO:0000904	cell morphogenesis involved in differentiation	13/371	226/8340	0.2065816884093	0.610995220987423	ENSSSCG00000014441/ENSSSCG00000011102/ENSSSCG00000030130/ENSSSCG00000017200/ENSSSCG00000002332/ENSSSCG00000005122/ENSSSCG00000011377/ENSSSCG00000009979/ENSSSCG00000011330/ENSSSCG00000002440/ENSSSCG00000014049/ENSSSCG00000028827/ENSSSCG00000000257	CSF1R/NRP1/DPYSL2/UNC13D/SIPA1L1/TEK/LAMB2/NEFH/NBEAL2/CCDC88C/UNC5A/PARVA/ITGB7	13
BP	GO:0098660	inorganic ion transmembrane transport	13/371	226/8340	0.2065816884093	0.610995220987423	ENSSSCG00000017003/ENSSSCG00000040095/ENSSSCG00000009817/ENSSSCG00000009827/ENSSSCG00000009879/ENSSSCG00000029073/ENSSSCG00000023478/ENSSSCG00000029323/ENSSSCG00000016784/ENSSSCG00000023437/ENSSSCG00000015720/ENSSSCG00000000707/ENSSSCG00000032474	KCNIP1/GPR35/P2RX7/HVCN1/TPCN1/CACNB4/SLC46A1/KCNE3/ANKH/ITPR1/BIN1/SCNN1A/CXCL10	13
BP	GO:0055074	calcium ion homeostasis	8/371	128/8340	0.209786836630993	0.619834585422635	ENSSSCG00000010278/ENSSSCG00000040095/ENSSSCG00000009817/ENSSSCG00000009879/ENSSSCG00000027952/ENSSSCG00000023437/ENSSSCG00000023522/ENSSSCG00000032474	CDH23/GPR35/P2RX7/TPCN1/ADCY5/ITPR1/TGM2/CXCL10	8
BP	GO:0001933	negative regulation of protein phosphorylation	12/371	207/8340	0.211090626021978	0.62260446671819	ENSSSCG00000009817/ENSSSCG00000040811/ENSSSCG00000049630/ENSSSCG00000037241/ENSSSCG00000014039/ENSSSCG00000015403/ENSSSCG00000022689/ENSSSCG00000015595/ENSSSCG00000003876/ENSSSCG00000028827/ENSSSCG00000039103/ENSSSCG00000007710	P2RX7/PYCARD/DEPTOR/RGS2/RGS14/HGF/GADD45B/ATF3/CDKN2C/PARVA/ADIPOQ/MLXIPL	12
BP	GO:0070663	regulation of leukocyte proliferation	7/371	109/8340	0.211159251548502	0.62260446671819	ENSSSCG00000009542/ENSSSCG00000031106/ENSSSCG00000040811/ENSSSCG00000010280/ENSSSCG00000009517/ENSSSCG00000015652/ENSSSCG00000025992	TNFSF13B/PLA2G2D/PYCARD/VSIR/GPR183/IL10/ENPP3	7
BP	GO:0043085	positive regulation of catalytic activity	26/371	495/8340	0.213500068988944	0.627444003835337	ENSSSCG00000014441/ENSSSCG00000028711/ENSSSCG00000001572/ENSSSCG00000028004/ENSSSCG00000009817/ENSSSCG00000040811/ENSSSCG00000010280/ENSSSCG00000012112/ENSSSCG00000004898/ENSSSCG00000036824/ENSSSCG00000005122/ENSSSCG00000032416/ENSSSCG00000028108/ENSSSCG00000014039/ENSSSCG00000001989/ENSSSCG00000039986/ENSSSCG00000007151/ENSSSCG00000015403/ENSSSCG00000022689/ENSSSCG00000003619/ENSSSCG00000015839/…	CSF1R/CASP1/FGD2/RIN2/P2RX7/PYCARD/VSIR/ARHGAP6/TNFRSF11A/AVPI1/TEK/RGS1/ASAP3/RGS14/CIDEB/RGS8/CDC25B/HGF/GADD45B/AZIN2/NRG1/ADAM8/ADIPOQ/IQGAP3/THBS1/ARHGEF19	26
BP	GO:0009247	glycolipid biosynthetic process	3/371	36/8340	0.214334696385246	0.627444003835337	ENSSSCG00000000433/ENSSSCG00000038843/ENSSSCG00000035539	B4GALNT1/ST3GAL2/ST8SIA4	3
BP	GO:0030203	glycosaminoglycan metabolic process	3/371	36/8340	0.214334696385246	0.627444003835337	ENSSSCG00000024257/ENSSSCG00000007872/ENSSSCG00000034542	CEMIP2/XYLT1/LYG2	3
BP	GO:0046545	development of primary female sexual characteristics	3/371	36/8340	0.214334696385246	0.627444003835337	ENSSSCG00000007572/ENSSSCG00000012026/ENSSSCG00000025777	LFNG/ADAMTS1/ESR1	3
BP	GO:0051153	regulation of striated muscle cell differentiation	3/371	36/8340	0.214334696385246	0.627444003835337	ENSSSCG00000014149/ENSSSCG00000026695/ENSSSCG00000032474	MEF2C/TNFSF14/CXCL10	3
BP	GO:0051196	regulation of coenzyme metabolic process	3/371	36/8340	0.214334696385246	0.627444003835337	ENSSSCG00000009817/ENSSSCG00000027198/ENSSSCG00000007710	P2RX7/PDK2/MLXIPL	3
BP	GO:0060760	positive regulation of response to cytokine stimulus	3/371	36/8340	0.214334696385246	0.627444003835337	ENSSSCG00000028711/ENSSSCG00000039270/ENSSSCG00000009002	CASP1/TREM2/TLR2	3
BP	GO:0043270	positive regulation of ion transport	5/371	72/8340	0.215936024405418	0.629732817304304	ENSSSCG00000008051/ENSSSCG00000006648/ENSSSCG00000009817/ENSSSCG00000004898/ENSSSCG00000032474	ABCA3/CTSS/P2RX7/TNFRSF11A/CXCL10	5
BP	GO:0043409	negative regulation of MAPK cascade	5/371	72/8340	0.215936024405418	0.629732817304304	ENSSSCG00000009817/ENSSSCG00000037241/ENSSSCG00000014039/ENSSSCG00000015595/ENSSSCG00000039103	P2RX7/RGS2/RGS14/ATF3/ADIPOQ	5
BP	GO:0007409	axonogenesis	7/371	110/8340	0.217611219094473	0.629732817304304	ENSSSCG00000014441/ENSSSCG00000011102/ENSSSCG00000030130/ENSSSCG00000002332/ENSSSCG00000011377/ENSSSCG00000009979/ENSSSCG00000014049	CSF1R/NRP1/DPYSL2/SIPA1L1/LAMB2/NEFH/UNC5A	7
BP	GO:0031348	negative regulation of defense response	7/371	110/8340	0.217611219094473	0.629732817304304	ENSSSCG00000013181/ENSSSCG00000020906/ENSSSCG00000040811/ENSSSCG00000015403/ENSSSCG00000039103/ENSSSCG00000015652/ENSSSCG00000025992	SERPING1/GHSR/PYCARD/HGF/ADIPOQ/IL10/ENPP3	7
BP	GO:0045444	fat cell differentiation	7/371	110/8340	0.217611219094473	0.629732817304304	ENSSSCG00000002866/ENSSSCG00000031321/ENSSSCG00000037241/ENSSSCG00000028304/ENSSSCG00000040631/ENSSSCG00000039103/ENSSSCG00000007346	CEBPA/NR4A1/RGS2/ZFP36L1/LPL/ADIPOQ/ENSSSCG00000007346	7
BP	GO:0071559	response to transforming growth factor beta	7/371	110/8340	0.217611219094473	0.629732817304304	ENSSSCG00000037905/ENSSSCG00000014149/ENSSSCG00000023527/ENSSSCG00000028304/ENSSSCG00000004789/ENSSSCG00000025561/ENSSSCG00000010703	ITGB5/MEF2C/NRROS/ZFP36L1/THBS1/VASN/HTRA1	7
BP	GO:0000902	cell morphogenesis	19/371	351/8340	0.217911598289653	0.629732817304304	ENSSSCG00000014441/ENSSSCG00000011102/ENSSSCG00000030130/ENSSSCG00000009817/ENSSSCG00000017200/ENSSSCG00000002332/ENSSSCG00000014303/ENSSSCG00000005122/ENSSSCG00000011377/ENSSSCG00000015403/ENSSSCG00000009979/ENSSSCG00000011330/ENSSSCG00000002440/ENSSSCG00000014049/ENSSSCG00000028827/ENSSSCG00000010772/ENSSSCG00000030337/ENSSSCG00000000257/ENSSSCG00000013461	CSF1R/NRP1/DPYSL2/P2RX7/UNC13D/SIPA1L1/JADE2/TEK/LAMB2/HGF/NEFH/NBEAL2/CCDC88C/UNC5A/PARVA/ADAM8/NYAP1/ITGB7/PEAK3	19
BP	GO:0030278	regulation of ossification	6/371	91/8340	0.218058532013682	0.629732817304304	ENSSSCG00000002866/ENSSSCG00000009817/ENSSSCG00000014149/ENSSSCG00000009079/ENSSSCG00000035760/ENSSSCG00000016784	CEBPA/P2RX7/MEF2C/INTU/RFLNA/ANKH	6
BP	GO:0071824	protein-DNA complex subunit organization	6/371	91/8340	0.218058532013682	0.629732817304304	ENSSSCG00000009979/ENSSSCG00000025777/ENSSSCG00000034229/ENSSSCG00000000863/ENSSSCG00000038543/ENSSSCG00000002768	NEFH/ESR1/MIS18A/SYCP3/CENPA/CENPT	6
BP	GO:0036294	cellular response to decreased oxygen levels	4/371	54/8340	0.218364487892963	0.629732817304304	ENSSSCG00000004510/ENSSSCG00000028304/ENSSSCG00000010772/ENSSSCG00000025561	ACAA2/ZFP36L1/ADAM8/VASN	4
BP	GO:0045621	positive regulation of lymphocyte differentiation	4/371	54/8340	0.218364487892963	0.629732817304304	ENSSSCG00000010280/ENSSSCG00000009630/ENSSSCG00000010772/ENSSSCG00000015652	VSIR/EGR3/ADAM8/IL10	4
BP	GO:0062013	positive regulation of small molecule metabolic process	4/371	54/8340	0.218364487892963	0.629732817304304	ENSSSCG00000009817/ENSSSCG00000006374/ENSSSCG00000039103/ENSSSCG00000007710	P2RX7/CD244/ADIPOQ/MLXIPL	4
BP	GO:0071456	cellular response to hypoxia	4/371	54/8340	0.218364487892963	0.629732817304304	ENSSSCG00000004510/ENSSSCG00000028304/ENSSSCG00000010772/ENSSSCG00000025561	ACAA2/ZFP36L1/ADAM8/VASN	4
BP	GO:0097696	STAT cascade	4/371	54/8340	0.218364487892963	0.629732817304304	ENSSSCG00000014441/ENSSSCG00000015085/ENSSSCG00000015487/ENSSSCG00000015652	CSF1R/IL10RA/TNFSF18/IL10	4
BP	GO:0051235	maintenance of location	9/371	149/8340	0.21841588808354	0.629732817304304	ENSSSCG00000017087/ENSSSCG00000015353/ENSSSCG00000000433/ENSSSCG00000009817/ENSSSCG00000009879/ENSSSCG00000023527/ENSSSCG00000040631/ENSSSCG00000023437/ENSSSCG00000032474	GM2A/SCIN/B4GALNT1/P2RX7/TPCN1/NRROS/LPL/ITPR1/CXCL10	9
BP	GO:0051338	regulation of transferase activity	22/371	414/8340	0.221003758859944	0.630590880499944	ENSSSCG00000029371/ENSSSCG00000014441/ENSSSCG00000001572/ENSSSCG00000009817/ENSSSCG00000040811/ENSSSCG00000004898/ENSSSCG00000049630/ENSSSCG00000037241/ENSSSCG00000036824/ENSSSCG00000005122/ENSSSCG00000014039/ENSSSCG00000007151/ENSSSCG00000015403/ENSSSCG00000022689/ENSSSCG00000003876/ENSSSCG00000028827/ENSSSCG00000015839/ENSSSCG00000010772/ENSSSCG00000039103/ENSSSCG00000006475/ENSSSCG00000004789/…	C5AR1/CSF1R/FGD2/P2RX7/PYCARD/TNFRSF11A/DEPTOR/RGS2/AVPI1/TEK/RGS14/CDC25B/HGF/GADD45B/CDKN2C/PARVA/NRG1/ADAM8/ADIPOQ/IQGAP3/THBS1/ENSSSCG00000014284	22
BP	GO:0070925	organelle assembly	22/371	414/8340	0.221003758859944	0.630590880499944	ENSSSCG00000008051/ENSSSCG00000009817/ENSSSCG00000034360/ENSSSCG00000014349/ENSSSCG00000009079/ENSSSCG00000005655/ENSSSCG00000010471/ENSSSCG00000028827/ENSSSCG00000010170/ENSSSCG00000011589/ENSSSCG00000016925/ENSSSCG00000022099/ENSSSCG00000031514/ENSSSCG00000038486/ENSSSCG00000008020/ENSSSCG00000038462/ENSSSCG00000004588/ENSSSCG00000017143/ENSSSCG00000038543/ENSSSCG00000011408/ENSSSCG00000017635/…	ABCA3/P2RX7/CELSR2/STING1/INTU/DYNC2I2/KIF11/PARVA/DISC1/IFT122/PLK2/TP53INP2/CCDC28B/DYNC2I1/IFT140/ENSSSCG00000038462/CCNB2/CEP131/CENPA/ZMYND10/MKS1/CENPT	22
BP	GO:0046903	secretion	17/371	311/8340	0.222113060771134	0.630590880499944	ENSSSCG00000031106/ENSSSCG00000020906/ENSSSCG00000039270/ENSSSCG00000009002/ENSSSCG00000009817/ENSSSCG00000017200/ENSSSCG00000004898/ENSSSCG00000029073/ENSSSCG00000034360/ENSSSCG00000027952/ENSSSCG00000004241/ENSSSCG00000032612/ENSSSCG00000015839/ENSSSCG00000003069/ENSSSCG00000040486/ENSSSCG00000026176/ENSSSCG00000008813	PLA2G2D/GHSR/TREM2/TLR2/P2RX7/UNC13D/TNFRSF11A/CACNB4/CELSR2/ADCY5/GJA1/MILR1/NRG1/KCNN4/BIRC5/CHRM3/CORIN	17
BP	GO:0001541	ovarian follicle development	2/371	20/8340	0.222678092974308	0.630590880499944	ENSSSCG00000007572/ENSSSCG00000025777	LFNG/ESR1	2
BP	GO:0001706	endoderm formation	2/371	20/8340	0.222678092974308	0.630590880499944	ENSSSCG00000007436/ENSSSCG00000037905	MMP9/ITGB5	2
BP	GO:0002762	negative regulation of myeloid leukocyte differentiation	2/371	20/8340	0.222678092974308	0.630590880499944	ENSSSCG00000038706/ENSSSCG00000039103	C1QC/ADIPOQ	2
BP	GO:0007189	adenylate cyclase-activating G-protein coupled receptor signaling pathway	2/371	20/8340	0.222678092974308	0.630590880499944	ENSSSCG00000027952/ENSSSCG00000032474	ADCY5/CXCL10	2
BP	GO:0031670	cellular response to nutrient	2/371	20/8340	0.222678092974308	0.630590880499944	ENSSSCG00000027198/ENSSSCG00000009966	PDK2/MN1	2
BP	GO:0031960	response to corticosteroid	2/371	20/8340	0.222678092974308	0.630590880499944	ENSSSCG00000028304/ENSSSCG00000015652	ZFP36L1/IL10	2
BP	GO:0035082	axoneme assembly	2/371	20/8340	0.222678092974308	0.630590880499944	ENSSSCG00000017143/ENSSSCG00000011408	CEP131/ZMYND10	2
BP	GO:0043113	receptor clustering	2/371	20/8340	0.222678092974308	0.630590880499944	ENSSSCG00000022204/ENSSSCG00000000257	AGRN/ITGB7	2
BP	GO:0046039	GTP metabolic process	2/371	20/8340	0.222678092974308	0.630590880499944	ENSSSCG00000007986/ENSSSCG00000037044	NME4/NME9	2
BP	GO:0051155	positive regulation of striated muscle cell differentiation	2/371	20/8340	0.222678092974308	0.630590880499944	ENSSSCG00000014149/ENSSSCG00000026695	MEF2C/TNFSF14	2
BP	GO:0051294	establishment of spindle orientation	2/371	20/8340	0.222678092974308	0.630590880499944	ENSSSCG00000004241/ENSSSCG00000038543	GJA1/CENPA	2
BP	GO:0051384	response to glucocorticoid	2/371	20/8340	0.222678092974308	0.630590880499944	ENSSSCG00000028304/ENSSSCG00000015652	ZFP36L1/IL10	2
BP	GO:0061157	mRNA destabilization	2/371	20/8340	0.222678092974308	0.630590880499944	ENSSSCG00000010468/ENSSSCG00000028304	CPEB3/ZFP36L1	2
BP	GO:0071353	cellular response to interleukin-4	2/371	20/8340	0.222678092974308	0.630590880499944	ENSSSCG00000013888/ENSSSCG00000006043	JAK3/DCSTAMP	2
BP	GO:0071622	regulation of granulocyte chemotaxis	2/371	20/8340	0.222678092974308	0.630590880499944	ENSSSCG00000029371/ENSSSCG00000003113	C5AR1/C5AR2	2
BP	GO:0046631	alpha-beta T cell activation	5/371	73/8340	0.224074266756289	0.633234401362765	ENSSSCG00000031106/ENSSSCG00000010280/ENSSSCG00000009517/ENSSSCG00000004369/ENSSSCG00000037554	PLA2G2D/VSIR/GPR183/PRDM1/FUT7	5
BP	GO:0065004	protein-DNA complex assembly	5/371	73/8340	0.224074266756289	0.633234401362765	ENSSSCG00000009979/ENSSSCG00000025777/ENSSSCG00000034229/ENSSSCG00000038543/ENSSSCG00000002768	NEFH/ESR1/MIS18A/CENPA/CENPT	5
BP	GO:0044770	cell cycle phase transition	13/371	230/8340	0.224275125037319	0.633234401362765	ENSSSCG00000007151/ENSSSCG00000012026/ENSSSCG00000028304/ENSSSCG00000003876/ENSSSCG00000016925/ENSSSCG00000015581/ENSSSCG00000001252/ENSSSCG00000008613/ENSSSCG00000006475/ENSSSCG00000011065/ENSSSCG00000004588/ENSSSCG00000009966/ENSSSCG00000014284	CDC25B/ADAMTS1/ZFP36L1/CDKN2C/PLK2/CENPF/UBD/GEN1/IQGAP3/MASTL/CCNB2/MN1/ENSSSCG00000014284	13
BP	GO:0034333	adherens junction assembly	3/371	37/8340	0.226155425328593	0.636659766682164	ENSSSCG00000011102/ENSSSCG00000012112/ENSSSCG00000005122	NRP1/ARHGAP6/TEK	3
BP	GO:0050848	regulation of calcium-mediated signaling	3/371	37/8340	0.226155425328593	0.636659766682164	ENSSSCG00000039270/ENSSSCG00000027198/ENSSSCG00000023437	TREM2/PDK2/ITPR1	3
BP	GO:0061512	protein localization to cilium	3/371	37/8340	0.226155425328593	0.636659766682164	ENSSSCG00000011589/ENSSSCG00000008020/ENSSSCG00000011408	IFT122/IFT140/ZMYND10	3
BP	GO:0048469	cell maturation	4/371	55/8340	0.227921016244593	0.639743009321833	ENSSSCG00000002866/ENSSSCG00000003524/ENSSSCG00000000896/ENSSSCG00000007151	CEBPA/C1QA/NTN4/CDC25B	4
BP	GO:0062014	negative regulation of small molecule metabolic process	4/371	55/8340	0.227921016244593	0.639743009321833	ENSSSCG00000039103/ENSSSCG00000032162/ENSSSCG00000007710/ENSSSCG00000002478	ADIPOQ/P2RY13/MLXIPL/SERPINA12	4
BP	GO:0072329	monocarboxylic acid catabolic process	4/371	55/8340	0.227921016244593	0.639743009321833	ENSSSCG00000040296/ENSSSCG00000004136/ENSSSCG00000002712/ENSSSCG00000039103	EHHADH/AIG1/LDHD/ADIPOQ	4
BP	GO:0060249	anatomical structure homeostasis	11/371	191/8340	0.230407062279181	0.646087580122719	ENSSSCG00000036618/ENSSSCG00000010278/ENSSSCG00000008051/ENSSSCG00000009817/ENSSSCG00000004898/ENSSSCG00000006043/ENSSSCG00000011436/ENSSSCG00000010772/ENSSSCG00000022099/ENSSSCG00000029843/ENSSSCG00000017635	ENSSSCG00000036618/CDH23/ABCA3/P2RX7/TNFRSF11A/DCSTAMP/ENSSSCG00000011436/ADAM8/TP53INP2/NPHP4/MKS1	11
BP	GO:0007162	negative regulation of cell adhesion	7/371	112/8340	0.230723676342607	0.646342353589906	ENSSSCG00000031106/ENSSSCG00000010280/ENSSSCG00000012112/ENSSSCG00000006533/ENSSSCG00000039103/ENSSSCG00000015652/ENSSSCG00000004789	PLA2G2D/VSIR/ARHGAP6/ADAM15/ADIPOQ/IL10/THBS1	7
BP	GO:0006323	DNA packaging	5/371	74/8340	0.232303104750969	0.650130780940394	ENSSSCG00000009979/ENSSSCG00000017473/ENSSSCG00000008125/ENSSSCG00000034229/ENSSSCG00000000863	NEFH/TOP2A/NCAPH/MIS18A/SYCP3	5
BP	GO:1901652	response to peptide	9/371	152/8340	0.235300027424145	0.653453249682477	ENSSSCG00000020906/ENSSSCG00000011033/ENSSSCG00000031321/ENSSSCG00000007436/ENSSSCG00000028304/ENSSSCG00000027198/ENSSSCG00000039103/ENSSSCG00000037554/ENSSSCG00000002478	GHSR/VIM/NR4A1/MMP9/ZFP36L1/PDK2/ADIPOQ/FUT7/SERPINA12	9
BP	GO:0002009	morphogenesis of an epithelium	11/371	192/8340	0.235447855609207	0.653453249682477	ENSSSCG00000011102/ENSSSCG00000000896/ENSSSCG00000009079/ENSSSCG00000004241/ENSSSCG00000015403/ENSSSCG00000025294/ENSSSCG00000015652/ENSSSCG00000025777/ENSSSCG00000023522/ENSSSCG00000017635/ENSSSCG00000032474	NRP1/NTN4/INTU/GJA1/HGF/AIRE/IL10/ESR1/TGM2/MKS1/CXCL10	11
BP	GO:0009152	purine ribonucleotide biosynthetic process	7/371	113/8340	0.237378742091542	0.653453249682477	ENSSSCG00000009817/ENSSSCG00000026724/ENSSSCG00000027952/ENSSSCG00000032162/ENSSSCG00000007986/ENSSSCG00000007710/ENSSSCG00000037044	P2RX7/PLBD1/ADCY5/P2RY13/NME4/MLXIPL/NME9	7
BP	GO:0043122	regulation of I-kappaB kinase/NF-kappaB signaling	7/371	113/8340	0.237378742091542	0.653453249682477	ENSSSCG00000028711/ENSSSCG00000025856/ENSSSCG00000040811/ENSSSCG00000006578/ENSSSCG00000039103/ENSSSCG00000001252/ENSSSCG00000025777	CASP1/TMEM106A/PYCARD/S100A4/ADIPOQ/UBD/ESR1	7
BP	GO:1903708	positive regulation of hemopoiesis	7/371	113/8340	0.237378742091542	0.653453249682477	ENSSSCG00000015353/ENSSSCG00000010280/ENSSSCG00000006043/ENSSSCG00000028304/ENSSSCG00000009630/ENSSSCG00000010772/ENSSSCG00000015652	SCIN/VSIR/DCSTAMP/ZFP36L1/EGR3/ADAM8/IL10	7
BP	GO:0042445	hormone metabolic process	4/371	56/8340	0.237581135393776	0.653453249682477	ENSSSCG00000004678/ENSSSCG00000025777/ENSSSCG00000004676/ENSSSCG00000008813	DUOX2/ESR1/DUOXA2/CORIN	4
BP	GO:0006855	drug transmembrane transport	3/371	38/8340	0.238097776334672	0.653453249682477	ENSSSCG00000008051/ENSSSCG00000023478/ENSSSCG00000030696	ABCA3/SLC46A1/SLC19A1	3
BP	GO:0007043	cell-cell junction assembly	3/371	38/8340	0.238097776334672	0.653453249682477	ENSSSCG00000022483/ENSSSCG00000029843/ENSSSCG00000017277	GPBAR1/NPHP4/PECAM1	3
BP	GO:0010324	membrane invagination	3/371	38/8340	0.238097776334672	0.653453249682477	ENSSSCG00000039270/ENSSSCG00000036224/ENSSSCG00000004789	TREM2/ENSSSCG00000036224/THBS1	3
BP	GO:0032729	positive regulation of interferon-gamma production	3/371	38/8340	0.238097776334672	0.653453249682477	ENSSSCG00000040811/ENSSSCG00000006374/ENSSSCG00000014369	PYCARD/CD244/CD14	3
BP	GO:0048706	embryonic skeletal system development	3/371	38/8340	0.238097776334672	0.653453249682477	ENSSSCG00000038486/ENSSSCG00000008020/ENSSSCG00000017635	DYNC2I1/IFT140/MKS1	3
BP	GO:0070167	regulation of biomineral tissue development	3/371	38/8340	0.238097776334672	0.653453249682477	ENSSSCG00000009817/ENSSSCG00000035760/ENSSSCG00000016784	P2RX7/RFLNA/ANKH	3
BP	GO:0002686	negative regulation of leukocyte migration	2/371	21/8340	0.239366287098948	0.653453249682477	ENSSSCG00000003113/ENSSSCG00000026478	C5AR2/PADI2	2
BP	GO:0010828	positive regulation of glucose transmembrane transport	2/371	21/8340	0.239366287098948	0.653453249682477	ENSSSCG00000039103/ENSSSCG00000003140	ADIPOQ/FGF21	2
BP	GO:0015909	long-chain fatty acid transport	2/371	21/8340	0.239366287098948	0.653453249682477	ENSSSCG00000031106/ENSSSCG00000004789	PLA2G2D/THBS1	2
BP	GO:0021532	neural tube patterning	2/371	21/8340	0.239366287098948	0.653453249682477	ENSSSCG00000008020/ENSSSCG00000017635	IFT140/MKS1	2
BP	GO:0036230	granulocyte activation	2/371	21/8340	0.239366287098948	0.653453249682477	ENSSSCG00000036618/ENSSSCG00000025992	ENSSSCG00000036618/ENPP3	2
BP	GO:0040001	establishment of mitotic spindle localization	2/371	21/8340	0.239366287098948	0.653453249682477	ENSSSCG00000004241/ENSSSCG00000038543	GJA1/CENPA	2
BP	GO:0045981	positive regulation of nucleotide metabolic process	2/371	21/8340	0.239366287098948	0.653453249682477	ENSSSCG00000009817/ENSSSCG00000007710	P2RX7/MLXIPL	2
BP	GO:0070670	response to interleukin-4	2/371	21/8340	0.239366287098948	0.653453249682477	ENSSSCG00000013888/ENSSSCG00000006043	JAK3/DCSTAMP	2
BP	GO:0071604	transforming growth factor beta production	2/371	21/8340	0.239366287098948	0.653453249682477	ENSSSCG00000023527/ENSSSCG00000038745	NRROS/SERPINF2	2
BP	GO:1900543	negative regulation of purine nucleotide metabolic process	2/371	21/8340	0.239366287098948	0.653453249682477	ENSSSCG00000032162/ENSSSCG00000007710	P2RY13/MLXIPL	2
BP	GO:1900544	positive regulation of purine nucleotide metabolic process	2/371	21/8340	0.239366287098948	0.653453249682477	ENSSSCG00000009817/ENSSSCG00000007710	P2RX7/MLXIPL	2
BP	GO:1901031	regulation of response to reactive oxygen species	2/371	21/8340	0.239366287098948	0.653453249682477	ENSSSCG00000015403/ENSSSCG00000015652	HGF/IL10	2
BP	GO:2000242	negative regulation of reproductive process	2/371	21/8340	0.239366287098948	0.653453249682477	ENSSSCG00000004241/ENSSSCG00000017818	GJA1/SERPINF1	2
BP	GO:0098662	inorganic cation transmembrane transport	12/371	213/8340	0.239424540313279	0.653453249682477	ENSSSCG00000017003/ENSSSCG00000040095/ENSSSCG00000009817/ENSSSCG00000009827/ENSSSCG00000009879/ENSSSCG00000029073/ENSSSCG00000023478/ENSSSCG00000029323/ENSSSCG00000023437/ENSSSCG00000015720/ENSSSCG00000000707/ENSSSCG00000032474	KCNIP1/GPR35/P2RX7/HVCN1/TPCN1/CACNB4/SLC46A1/KCNE3/ITPR1/BIN1/SCNN1A/CXCL10	12
BP	GO:0003007	heart morphogenesis	6/371	94/8340	0.239940050643555	0.653592442597007	ENSSSCG00000011102/ENSSSCG00000006533/ENSSSCG00000012026/ENSSSCG00000028827/ENSSSCG00000015839/ENSSSCG00000017635	NRP1/ADAM15/ADAMTS1/PARVA/NRG1/MKS1	6
BP	GO:0050866	negative regulation of cell activation	6/371	94/8340	0.239940050643555	0.653592442597007	ENSSSCG00000031106/ENSSSCG00000010280/ENSSSCG00000022361/ENSSSCG00000032612/ENSSSCG00000015652/ENSSSCG00000025992	PLA2G2D/VSIR/BANK1/MILR1/IL10/ENPP3	6
BP	GO:0009725	response to hormone	14/371	254/8340	0.24061470785176	0.653592442597007	ENSSSCG00000020906/ENSSSCG00000006648/ENSSSCG00000014899/ENSSSCG00000031321/ENSSSCG00000014149/ENSSSCG00000026478/ENSSSCG00000022204/ENSSSCG00000028304/ENSSSCG00000027198/ENSSSCG00000039103/ENSSSCG00000015652/ENSSSCG00000025777/ENSSSCG00000037554/ENSSSCG00000002478	GHSR/CTSS/PRCP/NR4A1/MEF2C/PADI2/AGRN/ZFP36L1/PDK2/ADIPOQ/IL10/ESR1/FUT7/SERPINA12	14
BP	GO:0051896	regulation of protein kinase B signaling	5/371	75/8340	0.240616987250173	0.653592442597007	ENSSSCG00000005122/ENSSSCG00000022361/ENSSSCG00000010772/ENSSSCG00000009237/ENSSSCG00000004789	TEK/BANK1/ADAM8/HPSE/THBS1	5
BP	GO:0060560	developmental growth involved in morphogenesis	5/371	75/8340	0.240616987250173	0.653592442597007	ENSSSCG00000011102/ENSSSCG00000030130/ENSSSCG00000014303/ENSSSCG00000011377/ENSSSCG00000025777	NRP1/DPYSL2/JADE2/LAMB2/ESR1	5
BP	GO:0007017	microtubule-based process	22/371	420/8340	0.241383259583976	0.655052390700401	ENSSSCG00000034360/ENSSSCG00000005655/ENSSSCG00000014039/ENSSSCG00000004241/ENSSSCG00000010471/ENSSSCG00000009979/ENSSSCG00000010170/ENSSSCG00000011589/ENSSSCG00000016925/ENSSSCG00000026924/ENSSSCG00000008613/ENSSSCG00000038486/ENSSSCG00000008020/ENSSSCG00000040486/ENSSSCG00000007033/ENSSSCG00000038462/ENSSSCG00000004588/ENSSSCG00000009378/ENSSSCG00000017143/ENSSSCG00000013332/ENSSSCG00000038543/…	CELSR2/DYNC2I2/RGS14/GJA1/KIF11/NEFH/DISC1/IFT122/PLK2/KIFC2/GEN1/DYNC2I1/IFT140/BIRC5/AP3M2/ENSSSCG00000038462/CCNB2/CKAP2/CEP131/KIF18A/CENPA/ZMYND10	22
BP	GO:0008015	blood circulation	7/371	114/8340	0.244096027396911	0.661786862156588	ENSSSCG00000014899/ENSSSCG00000037241/ENSSSCG00000029323/ENSSSCG00000038745/ENSSSCG00000039103/ENSSSCG00000015720/ENSSSCG00000008813	PRCP/RGS2/KCNE3/SERPINF2/ADIPOQ/BIN1/CORIN	7
BP	GO:0071236	cellular response to antibiotic	4/371	57/8340	0.247335864093404	0.667523977261789	ENSSSCG00000027952/ENSSSCG00000011436/ENSSSCG00000015403/ENSSSCG00000015652	ADCY5/ENSSSCG00000011436/HGF/IL10	4
BP	GO:0090288	negative regulation of cellular response to growth factor stimulus	4/371	57/8340	0.247335864093404	0.667523977261789	ENSSSCG00000023527/ENSSSCG00000004789/ENSSSCG00000025561/ENSSSCG00000010703	NRROS/THBS1/VASN/HTRA1	4
BP	GO:0001666	response to hypoxia	6/371	95/8340	0.247377904252448	0.667523977261789	ENSSSCG00000028711/ENSSSCG00000004510/ENSSSCG00000028304/ENSSSCG00000010772/ENSSSCG00000023437/ENSSSCG00000025561	CASP1/ACAA2/ZFP36L1/ADAM8/ITPR1/VASN	6
BP	GO:0002791	regulation of peptide secretion	6/371	95/8340	0.247377904252448	0.667523977261789	ENSSSCG00000039270/ENSSSCG00000009002/ENSSSCG00000009817/ENSSSCG00000027952/ENSSSCG00000003069/ENSSSCG00000040486	TREM2/TLR2/P2RX7/ADCY5/KCNN4/BIRC5	6
BP	GO:0036293	response to decreased oxygen levels	6/371	95/8340	0.247377904252448	0.667523977261789	ENSSSCG00000028711/ENSSSCG00000004510/ENSSSCG00000028304/ENSSSCG00000010772/ENSSSCG00000023437/ENSSSCG00000025561	CASP1/ACAA2/ZFP36L1/ADAM8/ITPR1/VASN	6
BP	GO:0051090	regulation of DNA binding transcription factor activity	12/371	215/8340	0.249183084308443	0.668064004221192	ENSSSCG00000014852/ENSSSCG00000009002/ENSSSCG00000040811/ENSSSCG00000004898/ENSSSCG00000014349/ENSSSCG00000005511/ENSSSCG00000011436/ENSSSCG00000006788/ENSSSCG00000010772/ENSSSCG00000002263/ENSSSCG00000015652/ENSSSCG00000025777	ARRB1/TLR2/PYCARD/TNFRSF11A/STING1/TRAF1/ENSSSCG00000011436/ADORA3/ADAM8/SLCO3A1/IL10/ESR1	12
BP	GO:0001889	liver development	3/371	39/8340	0.2501448175079	0.668064004221192	ENSSSCG00000002866/ENSSSCG00000015403/ENSSSCG00000013352	CEBPA/HGF/E2F8	3
BP	GO:0007188	adenylate cyclase-modulating G-protein coupled receptor signaling pathway	3/371	39/8340	0.2501448175079	0.668064004221192	ENSSSCG00000037241/ENSSSCG00000027952/ENSSSCG00000032474	RGS2/ADCY5/CXCL10	3
BP	GO:0019217	regulation of fatty acid metabolic process	3/371	39/8340	0.2501448175079	0.668064004221192	ENSSSCG00000027198/ENSSSCG00000039103/ENSSSCG00000007710	PDK2/ADIPOQ/MLXIPL	3
BP	GO:0030808	regulation of nucleotide biosynthetic process	3/371	39/8340	0.2501448175079	0.668064004221192	ENSSSCG00000009817/ENSSSCG00000032162/ENSSSCG00000007710	P2RX7/P2RY13/MLXIPL	3
BP	GO:0032945	negative regulation of mononuclear cell proliferation	3/371	39/8340	0.2501448175079	0.668064004221192	ENSSSCG00000031106/ENSSSCG00000010280/ENSSSCG00000015652	PLA2G2D/VSIR/IL10	3
BP	GO:0034767	positive regulation of ion transmembrane transport	3/371	39/8340	0.2501448175079	0.668064004221192	ENSSSCG00000006648/ENSSSCG00000009817/ENSSSCG00000032474	CTSS/P2RX7/CXCL10	3
BP	GO:0043367	CD4-positive, alpha-beta T cell differentiation	3/371	39/8340	0.2501448175079	0.668064004221192	ENSSSCG00000031106/ENSSSCG00000009517/ENSSSCG00000037554	PLA2G2D/GPR183/FUT7	3
BP	GO:0045638	negative regulation of myeloid cell differentiation	3/371	39/8340	0.2501448175079	0.668064004221192	ENSSSCG00000038706/ENSSSCG00000028304/ENSSSCG00000039103	C1QC/ZFP36L1/ADIPOQ	3
BP	GO:0050672	negative regulation of lymphocyte proliferation	3/371	39/8340	0.2501448175079	0.668064004221192	ENSSSCG00000031106/ENSSSCG00000010280/ENSSSCG00000015652	PLA2G2D/VSIR/IL10	3
BP	GO:1900371	regulation of purine nucleotide biosynthetic process	3/371	39/8340	0.2501448175079	0.668064004221192	ENSSSCG00000009817/ENSSSCG00000032162/ENSSSCG00000007710	P2RX7/P2RY13/MLXIPL	3
BP	GO:0007417	central nervous system development	15/371	277/8340	0.251365489083816	0.670698411227367	ENSSSCG00000029371/ENSSSCG00000014441/ENSSSCG00000011102/ENSSSCG00000030130/ENSSSCG00000011033/ENSSSCG00000004678/ENSSSCG00000003524/ENSSSCG00000034360/ENSSSCG00000009079/ENSSSCG00000023527/ENSSSCG00000011377/ENSSSCG00000035445/ENSSSCG00000015581/ENSSSCG00000015720/ENSSSCG00000039188	C5AR1/CSF1R/NRP1/DPYSL2/VIM/DUOX2/C1QA/CELSR2/INTU/NRROS/LAMB2/SEZ6/CENPF/BIN1/AK8	15
BP	GO:1901698	response to nitrogen compound	21/371	402/8340	0.251820512985565	0.671286898210124	ENSSSCG00000029371/ENSSSCG00000028711/ENSSSCG00000011198/ENSSSCG00000020906/ENSSSCG00000011033/ENSSSCG00000009817/ENSSSCG00000004597/ENSSSCG00000031321/ENSSSCG00000007436/ENSSSCG00000014349/ENSSSCG00000011436/ENSSSCG00000010468/ENSSSCG00000022204/ENSSSCG00000028304/ENSSSCG00000040631/ENSSSCG00000027198/ENSSSCG00000039103/ENSSSCG00000025777/ENSSSCG00000023522/ENSSSCG00000037554/ENSSSCG00000002478	C5AR1/CASP1/RFTN1/GHSR/VIM/P2RX7/AQP9/NR4A1/MMP9/STING1/ENSSSCG00000011436/CPEB3/AGRN/ZFP36L1/LPL/PDK2/ADIPOQ/ESR1/TGM2/FUT7/SERPINA12	21
BP	GO:0051347	positive regulation of transferase activity	14/371	257/8340	0.254078794966735	0.672704914018919	ENSSSCG00000014441/ENSSSCG00000001572/ENSSSCG00000009817/ENSSSCG00000004898/ENSSSCG00000036824/ENSSSCG00000005122/ENSSSCG00000007151/ENSSSCG00000015403/ENSSSCG00000022689/ENSSSCG00000015839/ENSSSCG00000010772/ENSSSCG00000039103/ENSSSCG00000006475/ENSSSCG00000004789	CSF1R/FGD2/P2RX7/TNFRSF11A/AVPI1/TEK/CDC25B/HGF/GADD45B/NRG1/ADAM8/ADIPOQ/IQGAP3/THBS1	14
BP	GO:0001736	establishment of planar polarity	2/371	22/8340	0.256111653183265	0.672704914018919	ENSSSCG00000009079/ENSSSCG00000017635	INTU/MKS1	2
BP	GO:0002027	regulation of heart rate	2/371	22/8340	0.256111653183265	0.672704914018919	ENSSSCG00000029323/ENSSSCG00000015720	KCNE3/BIN1	2
BP	GO:0003341	cilium movement	2/371	22/8340	0.256111653183265	0.672704914018919	ENSSSCG00000034360/ENSSSCG00000011408	CELSR2/ZMYND10	2
BP	GO:0007019	microtubule depolymerization	2/371	22/8340	0.256111653183265	0.672704914018919	ENSSSCG00000009378/ENSSSCG00000013332	CKAP2/KIF18A	2
BP	GO:0007164	establishment of tissue polarity	2/371	22/8340	0.256111653183265	0.672704914018919	ENSSSCG00000009079/ENSSSCG00000017635	INTU/MKS1	2
BP	GO:0010830	regulation of myotube differentiation	2/371	22/8340	0.256111653183265	0.672704914018919	ENSSSCG00000026695/ENSSSCG00000032474	TNFSF14/CXCL10	2
BP	GO:0030890	positive regulation of B cell proliferation	2/371	22/8340	0.256111653183265	0.672704914018919	ENSSSCG00000009542/ENSSSCG00000009517	TNFSF13B/GPR183	2
BP	GO:0031343	positive regulation of cell killing	2/371	22/8340	0.256111653183265	0.672704914018919	ENSSSCG00000009817/ENSSSCG00000031831	P2RX7/CADM1	2
BP	GO:0042509	regulation of tyrosine phosphorylation of STAT protein	2/371	22/8340	0.256111653183265	0.672704914018919	ENSSSCG00000014441/ENSSSCG00000015487	CSF1R/TNFSF18	2
BP	GO:0045980	negative regulation of nucleotide metabolic process	2/371	22/8340	0.256111653183265	0.672704914018919	ENSSSCG00000032162/ENSSSCG00000007710	P2RY13/MLXIPL	2
BP	GO:0050779	RNA destabilization	2/371	22/8340	0.256111653183265	0.672704914018919	ENSSSCG00000010468/ENSSSCG00000028304	CPEB3/ZFP36L1	2
BP	GO:0060359	response to ammonium ion	2/371	22/8340	0.256111653183265	0.672704914018919	ENSSSCG00000022204/ENSSSCG00000023522	AGRN/TGM2	2
BP	GO:1900744	regulation of p38MAPK cascade	2/371	22/8340	0.256111653183265	0.672704914018919	ENSSSCG00000015403/ENSSSCG00000022689	HGF/GADD45B	2
BP	GO:2000351	regulation of endothelial cell apoptotic process	2/371	22/8340	0.256111653183265	0.672704914018919	ENSSSCG00000015652/ENSSSCG00000004789	IL10/THBS1	2
BP	GO:0002761	regulation of myeloid leukocyte differentiation	4/371	58/8340	0.257176301772578	0.672704914018919	ENSSSCG00000038706/ENSSSCG00000006043/ENSSSCG00000028304/ENSSSCG00000039103	C1QC/DCSTAMP/ZFP36L1/ADIPOQ	4
BP	GO:0010811	positive regulation of cell-substrate adhesion	4/371	58/8340	0.257176301772578	0.672704914018919	ENSSSCG00000011102/ENSSSCG00000028004/ENSSSCG00000017200/ENSSSCG00000005122	NRP1/RIN2/UNC13D/TEK	4
BP	GO:0034341	response to interferon-gamma	4/371	58/8340	0.257176301772578	0.672704914018919	ENSSSCG00000028711/ENSSSCG00000011033/ENSSSCG00000009002/ENSSSCG00000001252	CASP1/VIM/TLR2/UBD	4
BP	GO:0071695	anatomical structure maturation	4/371	58/8340	0.257176301772578	0.672704914018919	ENSSSCG00000003524/ENSSSCG00000000896/ENSSSCG00000035760/ENSSSCG00000007151	C1QA/NTN4/RFLNA/CDC25B	4
BP	GO:0009260	ribonucleotide biosynthetic process	7/371	116/8340	0.257706073430254	0.672704914018919	ENSSSCG00000009817/ENSSSCG00000026724/ENSSSCG00000027952/ENSSSCG00000032162/ENSSSCG00000007986/ENSSSCG00000007710/ENSSSCG00000037044	P2RX7/PLBD1/ADCY5/P2RY13/NME4/MLXIPL/NME9	7
BP	GO:0051607	defense response to virus	7/371	116/8340	0.257706073430254	0.672704914018919	ENSSSCG00000009002/ENSSSCG00000040811/ENSSSCG00000017200/ENSSSCG00000014349/ENSSSCG00000011436/ENSSSCG00000024867/ENSSSCG00000032474	TLR2/PYCARD/UNC13D/STING1/ENSSSCG00000011436/ISG20/CXCL10	7
BP	GO:0072593	reactive oxygen species metabolic process	7/371	116/8340	0.257706073430254	0.672704914018919	ENSSSCG00000025856/ENSSSCG00000009817/ENSSSCG00000004678/ENSSSCG00000014899/ENSSSCG00000023527/ENSSSCG00000004789/ENSSSCG00000004676	TMEM106A/P2RX7/DUOX2/PRCP/NRROS/THBS1/DUOXA2	7
BP	GO:0009887	animal organ morphogenesis	17/371	320/8340	0.257871395377751	0.672704914018919	ENSSSCG00000011102/ENSSSCG00000009817/ENSSSCG00000004678/ENSSSCG00000004369/ENSSSCG00000000896/ENSSSCG00000009079/ENSSSCG00000006533/ENSSSCG00000035760/ENSSSCG00000015403/ENSSSCG00000012026/ENSSSCG00000028827/ENSSSCG00000015839/ENSSSCG00000025777/ENSSSCG00000038486/ENSSSCG00000008020/ENSSSCG00000023522/ENSSSCG00000017635	NRP1/P2RX7/DUOX2/PRDM1/NTN4/INTU/ADAM15/RFLNA/HGF/ADAMTS1/PARVA/NRG1/ESR1/DYNC2I1/IFT140/TGM2/MKS1	17
BP	GO:0010506	regulation of autophagy	9/371	156/8340	0.258510982044177	0.672704914018919	ENSSSCG00000028711/ENSSSCG00000015085/ENSSSCG00000040811/ENSSSCG00000009879/ENSSSCG00000014349/ENSSSCG00000002852/ENSSSCG00000016925/ENSSSCG00000022099/ENSSSCG00000015652	CASP1/IL10RA/PYCARD/TPCN1/STING1/PLEKHF1/PLK2/TP53INP2/IL10	9
BP	GO:0019953	sexual reproduction	14/371	258/8340	0.258628920407756	0.672704914018919	ENSSSCG00000000433/ENSSSCG00000004678/ENSSSCG00000037241/ENSSSCG00000004369/ENSSSCG00000016431/ENSSSCG00000007151/ENSSSCG00000012026/ENSSSCG00000017473/ENSSSCG00000007659/ENSSSCG00000004588/ENSSSCG00000017143/ENSSSCG00000000863/ENSSSCG00000013332/ENSSSCG00000007346	B4GALNT1/DUOX2/RGS2/PRDM1/GALNTL5/CDC25B/ADAMTS1/TOP2A/ZCWPW1/CCNB2/CEP131/SYCP3/KIF18A/ENSSSCG00000007346	14
BP	GO:0050801	ion homeostasis	14/371	258/8340	0.258628920407756	0.672704914018919	ENSSSCG00000010278/ENSSSCG00000008051/ENSSSCG00000003492/ENSSSCG00000040095/ENSSSCG00000009817/ENSSSCG00000009879/ENSSSCG00000027952/ENSSSCG00000027198/ENSSSCG00000010593/ENSSSCG00000023437/ENSSSCG00000023522/ENSSSCG00000000707/ENSSSCG00000008813/ENSSSCG00000032474	CDH23/ABCA3/SLC66A1/GPR35/P2RX7/TPCN1/ADCY5/PDK2/CNNM2/ITPR1/TGM2/SCNN1A/CORIN/CXCL10	14
BP	GO:0042060	wound healing	8/371	136/8340	0.258696510770112	0.672704914018919	ENSSSCG00000013181/ENSSSCG00000040061/ENSSSCG00000014899/ENSSSCG00000025463/ENSSSCG00000038745/ENSSSCG00000009237/ENSSSCG00000004789/ENSSSCG00000003472	SERPING1/NINJ1/PRCP/PROS1/SERPINF2/HPSE/THBS1/ARHGEF19	8
BP	GO:0007187	G-protein coupled receptor signaling pathway, coupled to cyclic nucleotide second messenger	3/371	40/8340	0.262280111944785	0.67894028978112	ENSSSCG00000037241/ENSSSCG00000027952/ENSSSCG00000032474	RGS2/ADCY5/CXCL10	3
BP	GO:0032608	interferon-beta production	3/371	40/8340	0.262280111944785	0.67894028978112	ENSSSCG00000040811/ENSSSCG00000014349/ENSSSCG00000011436	PYCARD/STING1/ENSSSCG00000011436	3
BP	GO:0032648	regulation of interferon-beta production	3/371	40/8340	0.262280111944785	0.67894028978112	ENSSSCG00000040811/ENSSSCG00000014349/ENSSSCG00000011436	PYCARD/STING1/ENSSSCG00000011436	3
BP	GO:0050905	neuromuscular process	3/371	40/8340	0.262280111944785	0.67894028978112	ENSSSCG00000017087/ENSSSCG00000010278/ENSSSCG00000027952	GM2A/CDH23/ADCY5	3
BP	GO:2000379	positive regulation of reactive oxygen species metabolic process	3/371	40/8340	0.262280111944785	0.67894028978112	ENSSSCG00000025856/ENSSSCG00000004789/ENSSSCG00000004676	TMEM106A/THBS1/DUOXA2	3
BP	GO:0046390	ribose phosphate biosynthetic process	7/371	117/8340	0.264593186376165	0.684309207402856	ENSSSCG00000009817/ENSSSCG00000026724/ENSSSCG00000027952/ENSSSCG00000032162/ENSSSCG00000007986/ENSSSCG00000007710/ENSSSCG00000037044	P2RX7/PLBD1/ADCY5/P2RY13/NME4/MLXIPL/NME9	7
BP	GO:0043588	skin development	5/371	78/8340	0.266013274648123	0.68674121309069	ENSSSCG00000031262/ENSSSCG00000009079/ENSSSCG00000039797/ENSSSCG00000028304/ENSSSCG00000009237	TXNIP/INTU/APCDD1/ZFP36L1/HPSE	5
BP	GO:0098656	anion transmembrane transport	5/371	78/8340	0.266013274648123	0.68674121309069	ENSSSCG00000023478/ENSSSCG00000016784/ENSSSCG00000030696/ENSSSCG00000004789/ENSSSCG00000037101	SLC46A1/ANKH/SLC19A1/THBS1/LRRC8B	5
BP	GO:0002821	positive regulation of adaptive immune response	4/371	59/8340	0.267093646562765	0.688909108206484	ENSSSCG00000009542/ENSSSCG00000036521/ENSSSCG00000009817/ENSSSCG00000040811	TNFSF13B/TNFSF13/P2RX7/PYCARD	4
BP	GO:0051047	positive regulation of secretion	6/371	98/8340	0.270070009029901	0.695958988166163	ENSSSCG00000039270/ENSSSCG00000009002/ENSSSCG00000009817/ENSSSCG00000017200/ENSSSCG00000004898/ENSSSCG00000003069	TREM2/TLR2/P2RX7/UNC13D/TNFRSF11A/KCNN4	6
BP	GO:0051348	negative regulation of transferase activity	8/371	138/8340	0.271447080200389	0.698878588681396	ENSSSCG00000040811/ENSSSCG00000049630/ENSSSCG00000037241/ENSSSCG00000014039/ENSSSCG00000022689/ENSSSCG00000003876/ENSSSCG00000028827/ENSSSCG00000039103	PYCARD/DEPTOR/RGS2/RGS14/GADD45B/CDKN2C/PARVA/ADIPOQ	8
BP	GO:0006023	aminoglycan biosynthetic process	2/371	23/8340	0.272876192106844	0.699413194272064	ENSSSCG00000013886/ENSSSCG00000007872	B3GNT3/XYLT1	2
BP	GO:0055081	anion homeostasis	2/371	23/8340	0.272876192106844	0.699413194272064	ENSSSCG00000008051/ENSSSCG00000003492	ABCA3/SLC66A1	2
BP	GO:0060113	inner ear receptor cell differentiation	2/371	23/8340	0.272876192106844	0.699413194272064	ENSSSCG00000010278/ENSSSCG00000017635	CDH23/MKS1	2
BP	GO:0060976	coronary vasculature development	2/371	23/8340	0.272876192106844	0.699413194272064	ENSSSCG00000011102/ENSSSCG00000004369	NRP1/PRDM1	2
BP	GO:2000772	regulation of cellular senescence	2/371	23/8340	0.272876192106844	0.699413194272064	ENSSSCG00000002389/ENSSSCG00000016925	VASH1/PLK2	2
BP	GO:0006941	striated muscle contraction	3/371	41/8340	0.274487741047305	0.700100995233431	ENSSSCG00000037241/ENSSSCG00000029323/ENSSSCG00000015720	RGS2/KCNE3/BIN1	3
BP	GO:0014066	regulation of phosphatidylinositol 3-kinase signaling	3/371	41/8340	0.274487741047305	0.700100995233431	ENSSSCG00000005122/ENSSSCG00000015403/ENSSSCG00000002478	TEK/HGF/SERPINA12	3
BP	GO:0016999	antibiotic metabolic process	3/371	41/8340	0.274487741047305	0.700100995233431	ENSSSCG00000025770/ENSSSCG00000004678/ENSSSCG00000004676	ST6GAL1/DUOX2/DUOXA2	3
BP	GO:0035051	cardiocyte differentiation	3/371	41/8340	0.274487741047305	0.700100995233431	ENSSSCG00000014149/ENSSSCG00000015839/ENSSSCG00000000146	MEF2C/NRG1/MYH11	3
BP	GO:0046660	female sex differentiation	3/371	41/8340	0.274487741047305	0.700100995233431	ENSSSCG00000007572/ENSSSCG00000012026/ENSSSCG00000025777	LFNG/ADAMTS1/ESR1	3
BP	GO:0046578	regulation of Ras protein signal transduction	5/371	79/8340	0.274611742105184	0.700100995233431	ENSSSCG00000011102/ENSSSCG00000014852/ENSSSCG00000000130/ENSSSCG00000009567/ENSSSCG00000010201	NRP1/ARRB1/CYTH4/RASA3/RASGEF1A	5
BP	GO:0017015	regulation of transforming growth factor beta receptor signaling pathway	4/371	60/8340	0.277079211913532	0.704509577005721	ENSSSCG00000023527/ENSSSCG00000004789/ENSSSCG00000025561/ENSSSCG00000010703	NRROS/THBS1/VASN/HTRA1	4
BP	GO:0031214	biomineral tissue development	4/371	60/8340	0.277079211913532	0.704509577005721	ENSSSCG00000009817/ENSSSCG00000004678/ENSSSCG00000035760/ENSSSCG00000016784	P2RX7/DUOX2/RFLNA/ANKH	4
BP	GO:1903844	regulation of cellular response to transforming growth factor beta stimulus	4/371	60/8340	0.277079211913532	0.704509577005721	ENSSSCG00000023527/ENSSSCG00000004789/ENSSSCG00000025561/ENSSSCG00000010703	NRROS/THBS1/VASN/HTRA1	4
BP	GO:0110053	regulation of actin filament organization	8/371	139/8340	0.277888858220686	0.705941260945717	ENSSSCG00000011102/ENSSSCG00000015353/ENSSSCG00000003486/ENSSSCG00000040811/ENSSSCG00000012112/ENSSSCG00000009626/ENSSSCG00000028108/ENSSSCG00000015720	NRP1/SCIN/ARHGEF10L/PYCARD/ARHGAP6/SORBS3/ASAP3/BIN1	8
BP	GO:0002790	peptide secretion	7/371	119/8340	0.278517344247544	0.706910599805601	ENSSSCG00000020906/ENSSSCG00000039270/ENSSSCG00000009002/ENSSSCG00000009817/ENSSSCG00000027952/ENSSSCG00000003069/ENSSSCG00000040486	GHSR/TREM2/TLR2/P2RX7/ADCY5/KCNN4/BIRC5	7
BP	GO:0032886	regulation of microtubule-based process	8/371	140/8340	0.2843719933161	0.719652990436201	ENSSSCG00000010471/ENSSSCG00000009979/ENSSSCG00000016925/ENSSSCG00000008613/ENSSSCG00000038462/ENSSSCG00000009378/ENSSSCG00000017143/ENSSSCG00000013332	KIF11/NEFH/PLK2/GEN1/ENSSSCG00000038462/CKAP2/CEP131/KIF18A	8
BP	GO:0072503	cellular divalent inorganic cation homeostasis	8/371	140/8340	0.2843719933161	0.719652990436201	ENSSSCG00000010278/ENSSSCG00000040095/ENSSSCG00000009817/ENSSSCG00000009879/ENSSSCG00000027952/ENSSSCG00000023437/ENSSSCG00000023522/ENSSSCG00000032474	CDH23/GPR35/P2RX7/TPCN1/ADCY5/ITPR1/TGM2/CXCL10	8
BP	GO:0042098	T cell proliferation	6/371	100/8340	0.285475021594149	0.719652990436201	ENSSSCG00000009542/ENSSSCG00000031106/ENSSSCG00000009817/ENSSSCG00000040811/ENSSSCG00000010280/ENSSSCG00000015487	TNFSF13B/PLA2G2D/P2RX7/PYCARD/VSIR/TNFSF18	6
BP	GO:0001654	eye development	7/371	120/8340	0.285548654256208	0.719652990436201	ENSSSCG00000011102/ENSSSCG00000011033/ENSSSCG00000004369/ENSSSCG00000011377/ENSSSCG00000017747/ENSSSCG00000008020/ENSSSCG00000029843	NRP1/VIM/PRDM1/LAMB2/RAB11FIP4/IFT140/NPHP4	7
BP	GO:0003013	circulatory system process	7/371	120/8340	0.285548654256208	0.719652990436201	ENSSSCG00000014899/ENSSSCG00000037241/ENSSSCG00000029323/ENSSSCG00000038745/ENSSSCG00000039103/ENSSSCG00000015720/ENSSSCG00000008813	PRCP/RGS2/KCNE3/SERPINF2/ADIPOQ/BIN1/CORIN	7
BP	GO:0006164	purine nucleotide biosynthetic process	7/371	120/8340	0.285548654256208	0.719652990436201	ENSSSCG00000009817/ENSSSCG00000026724/ENSSSCG00000027952/ENSSSCG00000032162/ENSSSCG00000007986/ENSSSCG00000007710/ENSSSCG00000037044	P2RX7/PLBD1/ADCY5/P2RY13/NME4/MLXIPL/NME9	7
BP	GO:0043434	response to peptide hormone	7/371	120/8340	0.285548654256208	0.719652990436201	ENSSSCG00000020906/ENSSSCG00000031321/ENSSSCG00000028304/ENSSSCG00000027198/ENSSSCG00000039103/ENSSSCG00000037554/ENSSSCG00000002478	GHSR/NR4A1/ZFP36L1/PDK2/ADIPOQ/FUT7/SERPINA12	7
BP	GO:0061564	axon development	7/371	120/8340	0.285548654256208	0.719652990436201	ENSSSCG00000014441/ENSSSCG00000011102/ENSSSCG00000030130/ENSSSCG00000002332/ENSSSCG00000011377/ENSSSCG00000009979/ENSSSCG00000014049	CSF1R/NRP1/DPYSL2/SIPA1L1/LAMB2/NEFH/UNC5A	7
BP	GO:1902532	negative regulation of intracellular signal transduction	15/371	285/8340	0.286996259484467	0.720506815395401	ENSSSCG00000032381/ENSSSCG00000009817/ENSSSCG00000040811/ENSSSCG00000049630/ENSSSCG00000007436/ENSSSCG00000037241/ENSSSCG00000009567/ENSSSCG00000022361/ENSSSCG00000014039/ENSSSCG00000015595/ENSSSCG00000039103/ENSSSCG00000023437/ENSSSCG00000034615/ENSSSCG00000025777/ENSSSCG00000004789	LITAF/P2RX7/PYCARD/DEPTOR/MMP9/RGS2/RASA3/BANK1/RGS14/ATF3/ADIPOQ/ITPR1/TNFAIP8L1/ESR1/THBS1	15
BP	GO:0002698	negative regulation of immune effector process	4/371	61/8340	0.287124441842418	0.720506815395401	ENSSSCG00000013181/ENSSSCG00000015652/ENSSSCG00000024791/ENSSSCG00000025992	SERPING1/IL10/ENSSSCG00000024791/ENPP3	4
BP	GO:0032412	regulation of ion transmembrane transporter activity	4/371	61/8340	0.287124441842418	0.720506815395401	ENSSSCG00000040095/ENSSSCG00000006648/ENSSSCG00000007436/ENSSSCG00000029323	GPR35/CTSS/MMP9/KCNE3	4
BP	GO:0060401	cytosolic calcium ion transport	4/371	61/8340	0.287124441842418	0.720506815395401	ENSSSCG00000009817/ENSSSCG00000009879/ENSSSCG00000023437/ENSSSCG00000032474	P2RX7/TPCN1/ITPR1/CXCL10	4
BP	GO:0044255	cellular lipid metabolic process	23/371	454/8340	0.287145747944866	0.720506815395401	ENSSSCG00000014441/ENSSSCG00000017087/ENSSSCG00000008051/ENSSSCG00000031106/ENSSSCG00000000433/ENSSSCG00000001723/ENSSSCG00000009817/ENSSSCG00000040296/ENSSSCG00000002828/ENSSSCG00000038843/ENSSSCG00000005122/ENSSSCG00000035539/ENSSSCG00000000864/ENSSSCG00000005922/ENSSSCG00000004136/ENSSSCG00000040631/ENSSSCG00000027198/ENSSSCG00000008973/ENSSSCG00000039103/ENSSSCG00000021638/ENSSSCG00000037554/…	CSF1R/GM2A/ABCA3/PLA2G2D/B4GALNT1/PLA2G7/P2RX7/EHHADH/LPCAT2/ST3GAL2/TEK/ST8SIA4/CHPT1/ENSSSCG00000005922/AIG1/LPL/PDK2/NAAA/ADIPOQ/NEU3/FUT7/MLXIPL/SERPINA12	23
BP	GO:0010677	negative regulation of cellular carbohydrate metabolic process	2/371	24/8340	0.289625155202072	0.721040712472637	ENSSSCG00000039103/ENSSSCG00000002478	ADIPOQ/SERPINA12	2
BP	GO:0030516	regulation of axon extension	2/371	24/8340	0.289625155202072	0.721040712472637	ENSSSCG00000011102/ENSSSCG00000030130	NRP1/DPYSL2	2
BP	GO:0030866	cortical actin cytoskeleton organization	2/371	24/8340	0.289625155202072	0.721040712472637	ENSSSCG00000004199/ENSSSCG00000003687	EPB41L2/EPB41L3	2
BP	GO:0042490	mechanoreceptor differentiation	2/371	24/8340	0.289625155202072	0.721040712472637	ENSSSCG00000010278/ENSSSCG00000017635	CDH23/MKS1	2
BP	GO:0048844	artery morphogenesis	2/371	24/8340	0.289625155202072	0.721040712472637	ENSSSCG00000011102/ENSSSCG00000004369	NRP1/PRDM1	2
BP	GO:0072577	endothelial cell apoptotic process	2/371	24/8340	0.289625155202072	0.721040712472637	ENSSSCG00000015652/ENSSSCG00000004789	IL10/THBS1	2
BP	GO:1900408	negative regulation of cellular response to oxidative stress	2/371	24/8340	0.289625155202072	0.721040712472637	ENSSSCG00000015403/ENSSSCG00000015652	HGF/IL10	2
BP	GO:1903202	negative regulation of oxidative stress-induced cell death	2/371	24/8340	0.289625155202072	0.721040712472637	ENSSSCG00000015403/ENSSSCG00000015652	HGF/IL10	2
BP	GO:2001023	regulation of response to drug	2/371	24/8340	0.289625155202072	0.721040712472637	ENSSSCG00000015403/ENSSSCG00000015652	HGF/IL10	2
BP	GO:1903037	regulation of leukocyte cell-cell adhesion	8/371	141/8340	0.290894243604004	0.723570998643148	ENSSSCG00000009542/ENSSSCG00000031106/ENSSSCG00000040811/ENSSSCG00000010280/ENSSSCG00000009630/ENSSSCG00000026695/ENSSSCG00000010772/ENSSSCG00000037554	TNFSF13B/PLA2G2D/PYCARD/VSIR/EGR3/TNFSF14/ADAM8/FUT7	8
BP	GO:0007281	germ cell development	5/371	81/8340	0.291975153624195	0.725629222939298	ENSSSCG00000004369/ENSSSCG00000016431/ENSSSCG00000007151/ENSSSCG00000017143/ENSSSCG00000000863	PRDM1/GALNTL5/CDC25B/CEP131/SYCP3	5
BP	GO:0090066	regulation of anatomical structure size	11/371	203/8340	0.293411404972231	0.728566220672591	ENSSSCG00000011102/ENSSSCG00000015353/ENSSSCG00000030130/ENSSSCG00000009817/ENSSSCG00000040811/ENSSSCG00000049630/ENSSSCG00000037241/ENSSSCG00000038745/ENSSSCG00000003069/ENSSSCG00000006475/ENSSSCG00000015720	NRP1/SCIN/DPYSL2/P2RX7/PYCARD/DEPTOR/RGS2/SERPINF2/KCNN4/IQGAP3/BIN1	11
BP	GO:0005975	carbohydrate metabolic process	15/371	287/8340	0.296153667929316	0.734738259342835	ENSSSCG00000017087/ENSSSCG00000009817/ENSSSCG00000013886/ENSSSCG00000006374/ENSSSCG00000038843/ENSSSCG00000011404/ENSSSCG00000011353/ENSSSCG00000035539/ENSSSCG00000015595/ENSSSCG00000011133/ENSSSCG00000027198/ENSSSCG00000039103/ENSSSCG00000021638/ENSSSCG00000007710/ENSSSCG00000002478	GM2A/P2RX7/B3GNT3/CD244/ST3GAL2/HYAL1/PFKFB4/ST8SIA4/ATF3/PFKFB3/PDK2/ADIPOQ/NEU3/MLXIPL/SERPINA12	15
BP	GO:0022898	regulation of transmembrane transporter activity	4/371	62/8340	0.297220924865601	0.735474077692494	ENSSSCG00000040095/ENSSSCG00000006648/ENSSSCG00000007436/ENSSSCG00000029323	GPR35/CTSS/MMP9/KCNE3	4
BP	GO:0048588	developmental cell growth	4/371	62/8340	0.297220924865601	0.735474077692494	ENSSSCG00000011102/ENSSSCG00000030130/ENSSSCG00000014303/ENSSSCG00000011377	NRP1/DPYSL2/JADE2/LAMB2	4
BP	GO:1901222	regulation of NIK/NF-kappaB signaling	4/371	62/8340	0.297220924865601	0.735474077692494	ENSSSCG00000009002/ENSSSCG00000032381/ENSSSCG00000014369/ENSSSCG00000037766	TLR2/LITAF/CD14/NR3C2	4
BP	GO:0055065	metal ion homeostasis	11/371	204/8340	0.298877942796473	0.735572165136898	ENSSSCG00000010278/ENSSSCG00000040095/ENSSSCG00000009817/ENSSSCG00000009879/ENSSSCG00000027952/ENSSSCG00000010593/ENSSSCG00000023437/ENSSSCG00000023522/ENSSSCG00000000707/ENSSSCG00000008813/ENSSSCG00000032474	CDH23/GPR35/P2RX7/TPCN1/ADCY5/CNNM2/ITPR1/TGM2/SCNN1A/CORIN/CXCL10	11
BP	GO:0008589	regulation of smoothened signaling pathway	3/371	43/8340	0.299059029067184	0.735572165136898	ENSSSCG00000009079/ENSSSCG00000008020/ENSSSCG00000017635	INTU/IFT140/MKS1	3
BP	GO:0014902	myotube differentiation	3/371	43/8340	0.299059029067184	0.735572165136898	ENSSSCG00000014149/ENSSSCG00000026695/ENSSSCG00000032474	MEF2C/TNFSF14/CXCL10	3
BP	GO:0030326	embryonic limb morphogenesis	3/371	43/8340	0.299059029067184	0.735572165136898	ENSSSCG00000009079/ENSSSCG00000008020/ENSSSCG00000017635	INTU/IFT140/MKS1	3
BP	GO:0035113	embryonic appendage morphogenesis	3/371	43/8340	0.299059029067184	0.735572165136898	ENSSSCG00000009079/ENSSSCG00000008020/ENSSSCG00000017635	INTU/IFT140/MKS1	3
BP	GO:0048259	regulation of receptor-mediated endocytosis	3/371	43/8340	0.299059029067184	0.735572165136898	ENSSSCG00000014852/ENSSSCG00000039103/ENSSSCG00000021638	ARRB1/ADIPOQ/NEU3	3
BP	GO:0072089	stem cell proliferation	3/371	43/8340	0.299059029067184	0.735572165136898	ENSSSCG00000004241/ENSSSCG00000028304/ENSSSCG00000010170	GJA1/ZFP36L1/DISC1	3
BP	GO:0044057	regulation of system process	7/371	122/8340	0.299735352839784	0.735971110789281	ENSSSCG00000037241/ENSSSCG00000004241/ENSSSCG00000029323/ENSSSCG00000039103/ENSSSCG00000015720/ENSSSCG00000026176/ENSSSCG00000008813	RGS2/GJA1/KCNE3/ADIPOQ/BIN1/CHRM3/CORIN	7
BP	GO:0051495	positive regulation of cytoskeleton organization	7/371	122/8340	0.299735352839784	0.735971110789281	ENSSSCG00000011102/ENSSSCG00000015353/ENSSSCG00000003486/ENSSSCG00000040811/ENSSSCG00000009626/ENSSSCG00000005122/ENSSSCG00000015720	NRP1/SCIN/ARHGEF10L/PYCARD/SORBS3/TEK/BIN1	7
BP	GO:0043123	positive regulation of I-kappaB kinase/NF-kappaB signaling	5/371	82/8340	0.300729198968398	0.737778660365488	ENSSSCG00000028711/ENSSSCG00000025856/ENSSSCG00000006578/ENSSSCG00000039103/ENSSSCG00000001252	CASP1/TMEM106A/S100A4/ADIPOQ/UBD	5
BP	GO:0022407	regulation of cell-cell adhesion	10/371	184/8340	0.302948491802759	0.742586928108989	ENSSSCG00000009542/ENSSSCG00000031106/ENSSSCG00000040811/ENSSSCG00000010280/ENSSSCG00000009630/ENSSSCG00000026695/ENSSSCG00000010772/ENSSSCG00000039103/ENSSSCG00000015652/ENSSSCG00000037554	TNFSF13B/PLA2G2D/PYCARD/VSIR/EGR3/TNFSF14/ADAM8/ADIPOQ/IL10/FUT7	10
BP	GO:0007260	tyrosine phosphorylation of STAT protein	2/371	25/8340	0.3063268315579	0.744493818973063	ENSSSCG00000014441/ENSSSCG00000015487	CSF1R/TNFSF18	2
BP	GO:0009395	phospholipid catabolic process	2/371	25/8340	0.3063268315579	0.744493818973063	ENSSSCG00000001723/ENSSSCG00000005922	PLA2G7/ENSSSCG00000005922	2
BP	GO:0030520	intracellular estrogen receptor signaling pathway	2/371	25/8340	0.3063268315579	0.744493818973063	ENSSSCG00000026478/ENSSSCG00000025777	PADI2/ESR1	2
BP	GO:0046503	glycerolipid catabolic process	2/371	25/8340	0.3063268315579	0.744493818973063	ENSSSCG00000001723/ENSSSCG00000040631	PLA2G7/LPL	2
BP	GO:0051293	establishment of spindle localization	2/371	25/8340	0.3063268315579	0.744493818973063	ENSSSCG00000004241/ENSSSCG00000038543	GJA1/CENPA	2
BP	GO:0061178	regulation of insulin secretion involved in cellular response to glucose stimulus	2/371	25/8340	0.3063268315579	0.744493818973063	ENSSSCG00000027952/ENSSSCG00000040486	ADCY5/BIRC5	2
BP	GO:0061756	leukocyte adhesion to vascular endothelial cell	2/371	25/8340	0.3063268315579	0.744493818973063	ENSSSCG00000000257/ENSSSCG00000037554	ITGB7/FUT7	2
BP	GO:0071277	cellular response to calcium ion	2/371	25/8340	0.3063268315579	0.744493818973063	ENSSSCG00000013735/ENSSSCG00000031616	JUNB/FOSB	2
BP	GO:1900026	positive regulation of substrate adhesion-dependent cell spreading	2/371	25/8340	0.3063268315579	0.744493818973063	ENSSSCG00000011102/ENSSSCG00000017200	NRP1/UNC13D	2
BP	GO:1902883	negative regulation of response to oxidative stress	2/371	25/8340	0.3063268315579	0.744493818973063	ENSSSCG00000015403/ENSSSCG00000015652	HGF/IL10	2
BP	GO:0031098	stress-activated protein kinase signaling cascade	7/371	123/8340	0.306884984014372	0.745217734718529	ENSSSCG00000001572/ENSSSCG00000040811/ENSSSCG00000004898/ENSSSCG00000015403/ENSSSCG00000022689/ENSSSCG00000028304/ENSSSCG00000002440	FGD2/PYCARD/TNFRSF11A/HGF/GADD45B/ZFP36L1/CCDC88C	7
BP	GO:0071453	cellular response to oxygen levels	4/371	63/8340	0.307360406657602	0.745739698526029	ENSSSCG00000004510/ENSSSCG00000028304/ENSSSCG00000010772/ENSSSCG00000025561	ACAA2/ZFP36L1/ADAM8/VASN	4
BP	GO:0002757	immune response-activating signal transduction	10/371	185/8340	0.308768070624555	0.747259870843967	ENSSSCG00000029371/ENSSSCG00000011198/ENSSSCG00000009002/ENSSSCG00000016957/ENSSSCG00000029073/ENSSSCG00000014369/ENSSSCG00000011436/ENSSSCG00000036224/ENSSSCG00000025777/ENSSSCG00000003069	C5AR1/RFTN1/TLR2/CD180/CACNB4/CD14/ENSSSCG00000011436/ENSSSCG00000036224/ESR1/KCNN4	10
BP	GO:0032868	response to insulin	6/371	103/8340	0.308920957342772	0.747259870843967	ENSSSCG00000020906/ENSSSCG00000028304/ENSSSCG00000027198/ENSSSCG00000039103/ENSSSCG00000037554/ENSSSCG00000002478	GHSR/ZFP36L1/PDK2/ADIPOQ/FUT7/SERPINA12	6
BP	GO:0050670	regulation of lymphocyte proliferation	6/371	103/8340	0.308920957342772	0.747259870843967	ENSSSCG00000009542/ENSSSCG00000031106/ENSSSCG00000040811/ENSSSCG00000010280/ENSSSCG00000009517/ENSSSCG00000015652	TNFSF13B/PLA2G2D/PYCARD/VSIR/GPR183/IL10	6
BP	GO:0010508	positive regulation of autophagy	5/371	83/8340	0.30952428798888	0.747259870843967	ENSSSCG00000009879/ENSSSCG00000014349/ENSSSCG00000002852/ENSSSCG00000016925/ENSSSCG00000022099	TPCN1/STING1/PLEKHF1/PLK2/TP53INP2	5
BP	GO:0030182	neuron differentiation	20/371	396/8340	0.309552988760372	0.747259870843967	ENSSSCG00000014441/ENSSSCG00000011102/ENSSSCG00000010278/ENSSSCG00000030130/ENSSSCG00000011033/ENSSSCG00000003524/ENSSSCG00000004369/ENSSSCG00000000896/ENSSSCG00000002332/ENSSSCG00000014303/ENSSSCG00000014149/ENSSSCG00000011377/ENSSSCG00000009979/ENSSSCG00000014049/ENSSSCG00000035445/ENSSSCG00000030337/ENSSSCG00000008020/ENSSSCG00000029843/ENSSSCG00000015720/ENSSSCG00000017635	CSF1R/NRP1/CDH23/DPYSL2/VIM/C1QA/PRDM1/NTN4/SIPA1L1/JADE2/MEF2C/LAMB2/NEFH/UNC5A/SEZ6/NYAP1/IFT140/NPHP4/BIN1/MKS1	20
BP	GO:0048878	chemical homeostasis	20/371	396/8340	0.309552988760372	0.747259870843967	ENSSSCG00000010278/ENSSSCG00000008051/ENSSSCG00000003492/ENSSSCG00000040095/ENSSSCG00000002866/ENSSSCG00000009817/ENSSSCG00000014899/ENSSSCG00000009879/ENSSSCG00000027952/ENSSSCG00000040631/ENSSSCG00000027198/ENSSSCG00000039103/ENSSSCG00000010593/ENSSSCG00000023437/ENSSSCG00000040486/ENSSSCG00000023522/ENSSSCG00000000707/ENSSSCG00000008813/ENSSSCG00000007710/ENSSSCG00000032474	CDH23/ABCA3/SLC66A1/GPR35/CEBPA/P2RX7/PRCP/TPCN1/ADCY5/LPL/PDK2/ADIPOQ/CNNM2/ITPR1/BIRC5/TGM2/SCNN1A/CORIN/MLXIPL/CXCL10	20
BP	GO:0010817	regulation of hormone levels	8/371	144/8340	0.310673167904371	0.747919339031656	ENSSSCG00000020906/ENSSSCG00000004678/ENSSSCG00000027952/ENSSSCG00000004241/ENSSSCG00000025777/ENSSSCG00000004676/ENSSSCG00000040486/ENSSSCG00000008813	GHSR/DUOX2/ADCY5/GJA1/ESR1/DUOXA2/BIRC5/CORIN	8
BP	GO:0001764	neuron migration	3/371	44/8340	0.311393591381674	0.747919339031656	ENSSSCG00000011102/ENSSSCG00000034360/ENSSSCG00000010170	NRP1/CELSR2/DISC1	3
BP	GO:0008037	cell recognition	3/371	44/8340	0.311393591381674	0.747919339031656	ENSSSCG00000011102/ENSSSCG00000031831/ENSSSCG00000036224	NRP1/CADM1/ENSSSCG00000036224	3
BP	GO:0030879	mammary gland development	3/371	44/8340	0.311393591381674	0.747919339031656	ENSSSCG00000004898/ENSSSCG00000025777/ENSSSCG00000006475	TNFRSF11A/ESR1/IQGAP3	3
BP	GO:0050770	regulation of axonogenesis	3/371	44/8340	0.311393591381674	0.747919339031656	ENSSSCG00000011102/ENSSSCG00000030130/ENSSSCG00000002332	NRP1/DPYSL2/SIPA1L1	3
BP	GO:0071333	cellular response to glucose stimulus	3/371	44/8340	0.311393591381674	0.747919339031656	ENSSSCG00000027952/ENSSSCG00000040486/ENSSSCG00000007710	ADCY5/BIRC5/MLXIPL	3
BP	GO:0051050	positive regulation of transport	17/371	333/8340	0.313007541502733	0.751165625584514	ENSSSCG00000008051/ENSSSCG00000014852/ENSSSCG00000039270/ENSSSCG00000006648/ENSSSCG00000009002/ENSSSCG00000009817/ENSSSCG00000040811/ENSSSCG00000017200/ENSSSCG00000004898/ENSSSCG00000014369/ENSSSCG00000001422/ENSSSCG00000003619/ENSSSCG00000039103/ENSSSCG00000003140/ENSSSCG00000003069/ENSSSCG00000017143/ENSSSCG00000032474	ABCA3/ARRB1/TREM2/CTSS/TLR2/P2RX7/PYCARD/UNC13D/TNFRSF11A/CD14/C2/AZIN2/ADIPOQ/FGF21/KCNN4/CEP131/CXCL10	17
BP	GO:0032944	regulation of mononuclear cell proliferation	6/371	104/8340	0.316811214933101	0.759021345902485	ENSSSCG00000009542/ENSSSCG00000031106/ENSSSCG00000040811/ENSSSCG00000010280/ENSSSCG00000009517/ENSSSCG00000015652	TNFSF13B/PLA2G2D/PYCARD/VSIR/GPR183/IL10	6
BP	GO:0070482	response to oxygen levels	6/371	104/8340	0.316811214933101	0.759021345902485	ENSSSCG00000028711/ENSSSCG00000004510/ENSSSCG00000028304/ENSSSCG00000010772/ENSSSCG00000023437/ENSSSCG00000025561	CASP1/ACAA2/ZFP36L1/ADAM8/ITPR1/VASN	6
BP	GO:0050863	regulation of T cell activation	8/371	145/8340	0.317329344588189	0.759483823445601	ENSSSCG00000009542/ENSSSCG00000031106/ENSSSCG00000040811/ENSSSCG00000010280/ENSSSCG00000004369/ENSSSCG00000009630/ENSSSCG00000026695/ENSSSCG00000010772	TNFSF13B/PLA2G2D/PYCARD/VSIR/PRDM1/EGR3/TNFSF14/ADAM8	8
BP	GO:0090257	regulation of muscle system process	4/371	64/8340	0.317534801489481	0.759483823445601	ENSSSCG00000037241/ENSSSCG00000029323/ENSSSCG00000015720/ENSSSCG00000026176	RGS2/KCNE3/BIN1/CHRM3	4
BP	GO:0072522	purine-containing compound biosynthetic process	7/371	125/8340	0.32128244660555	0.762232108832726	ENSSSCG00000009817/ENSSSCG00000026724/ENSSSCG00000027952/ENSSSCG00000032162/ENSSSCG00000007986/ENSSSCG00000007710/ENSSSCG00000037044	P2RX7/PLBD1/ADCY5/P2RY13/NME4/MLXIPL/NME9	7
BP	GO:0010243	response to organonitrogen compound	17/371	335/8340	0.321786925996992	0.762232108832726	ENSSSCG00000029371/ENSSSCG00000028711/ENSSSCG00000020906/ENSSSCG00000011033/ENSSSCG00000009817/ENSSSCG00000004597/ENSSSCG00000031321/ENSSSCG00000007436/ENSSSCG00000011436/ENSSSCG00000010468/ENSSSCG00000028304/ENSSSCG00000040631/ENSSSCG00000027198/ENSSSCG00000039103/ENSSSCG00000023522/ENSSSCG00000037554/ENSSSCG00000002478	C5AR1/CASP1/GHSR/VIM/P2RX7/AQP9/NR4A1/MMP9/ENSSSCG00000011436/CPEB3/ZFP36L1/LPL/PDK2/ADIPOQ/TGM2/FUT7/SERPINA12	17
BP	GO:0002228	natural killer cell mediated immunity	2/371	26/8340	0.322952347733914	0.762232108832726	ENSSSCG00000017200/ENSSSCG00000031831	UNC13D/CADM1	2
BP	GO:0002639	positive regulation of immunoglobulin production	2/371	26/8340	0.322952347733914	0.762232108832726	ENSSSCG00000036521/ENSSSCG00000015652	TNFSF13/IL10	2
BP	GO:0009953	dorsal/ventral pattern formation	2/371	26/8340	0.322952347733914	0.762232108832726	ENSSSCG00000009079/ENSSSCG00000017635	INTU/MKS1	2
BP	GO:0018958	phenol-containing compound metabolic process	2/371	26/8340	0.322952347733914	0.762232108832726	ENSSSCG00000004678/ENSSSCG00000004676	DUOX2/DUOXA2	2
BP	GO:0032371	regulation of sterol transport	2/371	26/8340	0.322952347733914	0.762232108832726	ENSSSCG00000008051/ENSSSCG00000039103	ABCA3/ADIPOQ	2
BP	GO:0032374	regulation of cholesterol transport	2/371	26/8340	0.322952347733914	0.762232108832726	ENSSSCG00000008051/ENSSSCG00000039103	ABCA3/ADIPOQ	2
BP	GO:0042267	natural killer cell mediated cytotoxicity	2/371	26/8340	0.322952347733914	0.762232108832726	ENSSSCG00000017200/ENSSSCG00000031831	UNC13D/CADM1	2
BP	GO:0043299	leukocyte degranulation	2/371	26/8340	0.322952347733914	0.762232108832726	ENSSSCG00000017200/ENSSSCG00000032612	UNC13D/MILR1	2
BP	GO:0046324	regulation of glucose import	2/371	26/8340	0.322952347733914	0.762232108832726	ENSSSCG00000039103/ENSSSCG00000003140	ADIPOQ/FGF21	2
BP	GO:1901998	toxin transport	2/371	26/8340	0.322952347733914	0.762232108832726	ENSSSCG00000028711/ENSSSCG00000011102	CASP1/NRP1	2
BP	GO:0002456	T cell mediated immunity	3/371	45/8340	0.323742313775967	0.762232108832726	ENSSSCG00000009817/ENSSSCG00000025294/ENSSSCG00000037554	P2RX7/AIRE/FUT7	3
BP	GO:0032465	regulation of cytokinesis	3/371	45/8340	0.323742313775967	0.762232108832726	ENSSSCG00000007151/ENSSSCG00000017747/ENSSSCG00000013352	CDC25B/RAB11FIP4/E2F8	3
BP	GO:0034121	regulation of toll-like receptor signaling pathway	3/371	45/8340	0.323742313775967	0.762232108832726	ENSSSCG00000009002/ENSSSCG00000011436/ENSSSCG00000025777	TLR2/ENSSSCG00000011436/ESR1	3
BP	GO:0034332	adherens junction organization	3/371	45/8340	0.323742313775967	0.762232108832726	ENSSSCG00000011102/ENSSSCG00000012112/ENSSSCG00000005122	NRP1/ARHGAP6/TEK	3
BP	GO:0036473	cell death in response to oxidative stress	3/371	45/8340	0.323742313775967	0.762232108832726	ENSSSCG00000015403/ENSSSCG00000005344/ENSSSCG00000015652	HGF/MELK/IL10	3
BP	GO:0055067	monovalent inorganic cation homeostasis	3/371	45/8340	0.323742313775967	0.762232108832726	ENSSSCG00000027198/ENSSSCG00000000707/ENSSSCG00000008813	PDK2/SCNN1A/CORIN	3
BP	GO:0090101	negative regulation of transmembrane receptor protein serine/threonine kinase signaling pathway	3/371	45/8340	0.323742313775967	0.762232108832726	ENSSSCG00000023527/ENSSSCG00000025561/ENSSSCG00000010703	NRROS/VASN/HTRA1	3
BP	GO:0002703	regulation of leukocyte mediated immunity	6/371	105/8340	0.324732632385088	0.762682138243238	ENSSSCG00000036521/ENSSSCG00000009817/ENSSSCG00000017200/ENSSSCG00000011436/ENSSSCG00000031831/ENSSSCG00000037554	TNFSF13/P2RX7/UNC13D/ENSSSCG00000011436/CADM1/FUT7	6
BP	GO:0003002	regionalization	6/371	105/8340	0.324732632385088	0.762682138243238	ENSSSCG00000011102/ENSSSCG00000007572/ENSSSCG00000034360/ENSSSCG00000009079/ENSSSCG00000008020/ENSSSCG00000017635	NRP1/LFNG/CELSR2/INTU/IFT140/MKS1	6
BP	GO:0009306	protein secretion	6/371	105/8340	0.324732632385088	0.762682138243238	ENSSSCG00000039270/ENSSSCG00000009002/ENSSSCG00000009817/ENSSSCG00000027952/ENSSSCG00000003069/ENSSSCG00000040486	TREM2/TLR2/P2RX7/ADCY5/KCNN4/BIRC5	6
BP	GO:0048812	neuron projection morphogenesis	9/371	167/8340	0.325595303208507	0.764081436955701	ENSSSCG00000014441/ENSSSCG00000011102/ENSSSCG00000030130/ENSSSCG00000002332/ENSSSCG00000014303/ENSSSCG00000011377/ENSSSCG00000009979/ENSSSCG00000014049/ENSSSCG00000030337	CSF1R/NRP1/DPYSL2/SIPA1L1/JADE2/LAMB2/NEFH/UNC5A/NYAP1	9
BP	GO:0048729	tissue morphogenesis	12/371	230/8340	0.326389282510046	0.765317375779085	ENSSSCG00000011102/ENSSSCG00000000896/ENSSSCG00000009079/ENSSSCG00000004241/ENSSSCG00000015403/ENSSSCG00000015839/ENSSSCG00000025294/ENSSSCG00000015652/ENSSSCG00000025777/ENSSSCG00000023522/ENSSSCG00000017635/ENSSSCG00000032474	NRP1/NTN4/INTU/GJA1/HGF/NRG1/AIRE/IL10/ESR1/TGM2/MKS1/CXCL10	12
BP	GO:0042180	cellular ketone metabolic process	5/371	85/8340	0.327216410938546	0.765966324690162	ENSSSCG00000025686/ENSSSCG00000027198/ENSSSCG00000039103/ENSSSCG00000007007/ENSSSCG00000007710	KMO/PDK2/ADIPOQ/IDO1/MLXIPL	5
BP	GO:0032989	cellular component morphogenesis	19/371	379/8340	0.327372484247744	0.765966324690162	ENSSSCG00000014441/ENSSSCG00000011102/ENSSSCG00000030130/ENSSSCG00000009817/ENSSSCG00000017200/ENSSSCG00000002332/ENSSSCG00000014303/ENSSSCG00000005122/ENSSSCG00000011377/ENSSSCG00000015403/ENSSSCG00000009979/ENSSSCG00000011330/ENSSSCG00000002440/ENSSSCG00000014049/ENSSSCG00000028827/ENSSSCG00000010772/ENSSSCG00000030337/ENSSSCG00000000257/ENSSSCG00000013461	CSF1R/NRP1/DPYSL2/P2RX7/UNC13D/SIPA1L1/JADE2/TEK/LAMB2/HGF/NEFH/NBEAL2/CCDC88C/UNC5A/PARVA/ADAM8/NYAP1/ITGB7/PEAK3	19
BP	GO:0032479	regulation of type I interferon production	4/371	65/8340	0.327736202495791	0.765966324690162	ENSSSCG00000040811/ENSSSCG00000014369/ENSSSCG00000014349/ENSSSCG00000011436	PYCARD/CD14/STING1/ENSSSCG00000011436	4
BP	GO:0032606	type I interferon production	4/371	65/8340	0.327736202495791	0.765966324690162	ENSSSCG00000040811/ENSSSCG00000014369/ENSSSCG00000014349/ENSSSCG00000011436	PYCARD/CD14/STING1/ENSSSCG00000011436	4
BP	GO:0070507	regulation of microtubule cytoskeleton organization	7/371	126/8340	0.32852455795883	0.767182552558019	ENSSSCG00000010471/ENSSSCG00000016925/ENSSSCG00000008613/ENSSSCG00000038462/ENSSSCG00000009378/ENSSSCG00000017143/ENSSSCG00000013332	KIF11/PLK2/GEN1/ENSSSCG00000038462/CKAP2/CEP131/KIF18A	7
BP	GO:0055080	cation homeostasis	12/371	231/8340	0.331736895533515	0.774052756244869	ENSSSCG00000010278/ENSSSCG00000040095/ENSSSCG00000009817/ENSSSCG00000009879/ENSSSCG00000027952/ENSSSCG00000027198/ENSSSCG00000010593/ENSSSCG00000023437/ENSSSCG00000023522/ENSSSCG00000000707/ENSSSCG00000008813/ENSSSCG00000032474	CDH23/GPR35/P2RX7/TPCN1/ADCY5/PDK2/CNNM2/ITPR1/TGM2/SCNN1A/CORIN/CXCL10	12
BP	GO:0043010	camera-type eye development	6/371	106/8340	0.332681464578713	0.775624619779197	ENSSSCG00000011102/ENSSSCG00000011033/ENSSSCG00000011377/ENSSSCG00000017747/ENSSSCG00000008020/ENSSSCG00000029843	NRP1/VIM/LAMB2/RAB11FIP4/IFT140/NPHP4	6
BP	GO:0032481	positive regulation of type I interferon production	3/371	46/8340	0.336092074794457	0.775635816588604	ENSSSCG00000014369/ENSSSCG00000014349/ENSSSCG00000011436	CD14/STING1/ENSSSCG00000011436	3
BP	GO:0045582	positive regulation of T cell differentiation	3/371	46/8340	0.336092074794457	0.775635816588604	ENSSSCG00000010280/ENSSSCG00000009630/ENSSSCG00000010772	VSIR/EGR3/ADAM8	3
BP	GO:0071326	cellular response to monosaccharide stimulus	3/371	46/8340	0.336092074794457	0.775635816588604	ENSSSCG00000027952/ENSSSCG00000040486/ENSSSCG00000007710	ADCY5/BIRC5/MLXIPL	3
BP	GO:0071331	cellular response to hexose stimulus	3/371	46/8340	0.336092074794457	0.775635816588604	ENSSSCG00000027952/ENSSSCG00000040486/ENSSSCG00000007710	ADCY5/BIRC5/MLXIPL	3
BP	GO:0072332	intrinsic apoptotic signaling pathway by p53 class mediator	3/371	46/8340	0.336092074794457	0.775635816588604	ENSSSCG00000040811/ENSSSCG00000032710/ENSSSCG00000027198	PYCARD/E2F2/PDK2	3
BP	GO:0002429	immune response-activating cell surface receptor signaling pathway	5/371	86/8340	0.336103026702981	0.775635816588604	ENSSSCG00000029371/ENSSSCG00000011198/ENSSSCG00000029073/ENSSSCG00000036224/ENSSSCG00000003069	C5AR1/RFTN1/CACNB4/ENSSSCG00000036224/KCNN4	5
BP	GO:0007050	cell cycle arrest	4/371	66/8340	0.337956890821029	0.775635816588604	ENSSSCG00000003876/ENSSSCG00000004789/ENSSSCG00000015720/ENSSSCG00000007710	CDKN2C/THBS1/BIN1/MLXIPL	4
BP	GO:0038061	NIK/NF-kappaB signaling	4/371	66/8340	0.337956890821029	0.775635816588604	ENSSSCG00000009002/ENSSSCG00000032381/ENSSSCG00000014369/ENSSSCG00000037766	TLR2/LITAF/CD14/NR3C2	4
BP	GO:0043331	response to dsRNA	4/371	66/8340	0.337956890821029	0.775635816588604	ENSSSCG00000011198/ENSSSCG00000009817/ENSSSCG00000014349/ENSSSCG00000025777	RFTN1/P2RX7/STING1/ESR1	4
BP	GO:0002764	immune response-regulating signaling pathway	10/371	190/8340	0.338237462087684	0.775635816588604	ENSSSCG00000029371/ENSSSCG00000011198/ENSSSCG00000009002/ENSSSCG00000016957/ENSSSCG00000029073/ENSSSCG00000014369/ENSSSCG00000011436/ENSSSCG00000036224/ENSSSCG00000025777/ENSSSCG00000003069	C5AR1/RFTN1/TLR2/CD180/CACNB4/CD14/ENSSSCG00000011436/ENSSSCG00000036224/ESR1/KCNN4	10
BP	GO:0000288	nuclear-transcribed mRNA catabolic process, deadenylation-dependent decay	2/371	27/8340	0.339475479206029	0.775635816588604	ENSSSCG00000010468/ENSSSCG00000028304	CPEB3/ZFP36L1	2
BP	GO:0006939	smooth muscle contraction	2/371	27/8340	0.339475479206029	0.775635816588604	ENSSSCG00000037241/ENSSSCG00000026176	RGS2/CHRM3	2
BP	GO:0030317	flagellated sperm motility	2/371	27/8340	0.339475479206029	0.775635816588604	ENSSSCG00000029843/ENSSSCG00000017143	NPHP4/CEP131	2
BP	GO:0030865	cortical cytoskeleton organization	2/371	27/8340	0.339475479206029	0.775635816588604	ENSSSCG00000004199/ENSSSCG00000003687	EPB41L2/EPB41L3	2
BP	GO:0045912	negative regulation of carbohydrate metabolic process	2/371	27/8340	0.339475479206029	0.775635816588604	ENSSSCG00000039103/ENSSSCG00000002478	ADIPOQ/SERPINA12	2
BP	GO:0051149	positive regulation of muscle cell differentiation	2/371	27/8340	0.339475479206029	0.775635816588604	ENSSSCG00000014149/ENSSSCG00000026695	MEF2C/TNFSF14	2
BP	GO:0060395	SMAD protein signal transduction	2/371	27/8340	0.339475479206029	0.775635816588604	ENSSSCG00000011033/ENSSSCG00000014303	VIM/JADE2	2
BP	GO:0061387	regulation of extent of cell growth	2/371	27/8340	0.339475479206029	0.775635816588604	ENSSSCG00000011102/ENSSSCG00000030130	NRP1/DPYSL2	2
BP	GO:0090342	regulation of cell aging	2/371	27/8340	0.339475479206029	0.775635816588604	ENSSSCG00000002389/ENSSSCG00000016925	VASH1/PLK2	2
BP	GO:0097722	sperm motility	2/371	27/8340	0.339475479206029	0.775635816588604	ENSSSCG00000029843/ENSSSCG00000017143	NPHP4/CEP131	2
BP	GO:1901068	guanosine-containing compound metabolic process	2/371	27/8340	0.339475479206029	0.775635816588604	ENSSSCG00000007986/ENSSSCG00000037044	NME4/NME9	2
BP	GO:1901606	alpha-amino acid catabolic process	2/371	27/8340	0.339475479206029	0.775635816588604	ENSSSCG00000025686/ENSSSCG00000007007	KMO/IDO1	2
BP	GO:1901985	positive regulation of protein acetylation	2/371	27/8340	0.339475479206029	0.775635816588604	ENSSSCG00000014852/ENSSSCG00000013397	ARRB1/ARNTL	2
BP	GO:0002221	pattern recognition receptor signaling pathway	6/371	107/8340	0.340654000834268	0.775635816588604	ENSSSCG00000011198/ENSSSCG00000009002/ENSSSCG00000016957/ENSSSCG00000014369/ENSSSCG00000011436/ENSSSCG00000025777	RFTN1/TLR2/CD180/CD14/ENSSSCG00000011436/ESR1	6
BP	GO:0007059	chromosome segregation	10/371	191/8340	0.344194942740088	0.775635816588604	ENSSSCG00000014039/ENSSSCG00000017473/ENSSSCG00000008125/ENSSSCG00000007659/ENSSSCG00000015581/ENSSSCG00000008613/ENSSSCG00000034229/ENSSSCG00000022149/ENSSSCG00000013332/ENSSSCG00000002768	RGS14/TOP2A/NCAPH/ZCWPW1/CENPF/GEN1/MIS18A/RMI2/KIF18A/CENPT	10
BP	GO:0051146	striated muscle cell differentiation	5/371	87/8340	0.345009862358256	0.775635816588604	ENSSSCG00000029073/ENSSSCG00000014149/ENSSSCG00000026695/ENSSSCG00000000146/ENSSSCG00000032474	CACNB4/MEF2C/TNFSF14/MYH11/CXCL10	5
BP	GO:0046330	positive regulation of JNK cascade	4/371	67/8340	0.348189343696522	0.775635816588604	ENSSSCG00000001572/ENSSSCG00000040811/ENSSSCG00000004898/ENSSSCG00000022689	FGD2/PYCARD/TNFRSF11A/GADD45B	4
BP	GO:0007286	spermatid development	3/371	47/8340	0.348430329908498	0.775635816588604	ENSSSCG00000016431/ENSSSCG00000017143/ENSSSCG00000000863	GALNTL5/CEP131/SYCP3	3
BP	GO:0030534	adult behavior	3/371	47/8340	0.348430329908498	0.775635816588604	ENSSSCG00000020906/ENSSSCG00000029073/ENSSSCG00000035445	GHSR/CACNB4/SEZ6	3
BP	GO:0048489	synaptic vesicle transport	3/371	47/8340	0.348430329908498	0.775635816588604	ENSSSCG00000009817/ENSSSCG00000029073/ENSSSCG00000007033	P2RX7/CACNB4/AP3M2	3
BP	GO:0097480	establishment of synaptic vesicle localization	3/371	47/8340	0.348430329908498	0.775635816588604	ENSSSCG00000009817/ENSSSCG00000029073/ENSSSCG00000007033	P2RX7/CACNB4/AP3M2	3
BP	GO:0002758	innate immune response-activating signal transduction	6/371	108/8340	0.348646568921905	0.775635816588604	ENSSSCG00000011198/ENSSSCG00000009002/ENSSSCG00000016957/ENSSSCG00000014369/ENSSSCG00000011436/ENSSSCG00000025777	RFTN1/TLR2/CD180/CD14/ENSSSCG00000011436/ESR1	6
BP	GO:1902905	positive regulation of supramolecular fiber organization	6/371	108/8340	0.348646568921905	0.775635816588604	ENSSSCG00000011102/ENSSSCG00000015353/ENSSSCG00000003486/ENSSSCG00000040811/ENSSSCG00000009626/ENSSSCG00000015720	NRP1/SCIN/ARHGEF10L/PYCARD/SORBS3/BIN1	6
BP	GO:0048232	male gamete generation	8/371	150/8340	0.350982864898127	0.775635816588604	ENSSSCG00000000433/ENSSSCG00000037241/ENSSSCG00000016431/ENSSSCG00000007659/ENSSSCG00000017143/ENSSSCG00000000863/ENSSSCG00000013332/ENSSSCG00000007346	B4GALNT1/RGS2/GALNTL5/ZCWPW1/CEP131/SYCP3/KIF18A/ENSSSCG00000007346	8
BP	GO:0010563	negative regulation of phosphorus metabolic process	15/371	299/8340	0.352739736125314	0.775635816588604	ENSSSCG00000009817/ENSSSCG00000040811/ENSSSCG00000049630/ENSSSCG00000037241/ENSSSCG00000014039/ENSSSCG00000015403/ENSSSCG00000022689/ENSSSCG00000015595/ENSSSCG00000003876/ENSSSCG00000028827/ENSSSCG00000039103/ENSSSCG00000011065/ENSSSCG00000032162/ENSSSCG00000029264/ENSSSCG00000007710	P2RX7/PYCARD/DEPTOR/RGS2/RGS14/HGF/GADD45B/ATF3/CDKN2C/PARVA/ADIPOQ/MASTL/P2RY13/PKMYT1/MLXIPL	15
BP	GO:0045936	negative regulation of phosphate metabolic process	15/371	299/8340	0.352739736125314	0.775635816588604	ENSSSCG00000009817/ENSSSCG00000040811/ENSSSCG00000049630/ENSSSCG00000037241/ENSSSCG00000014039/ENSSSCG00000015403/ENSSSCG00000022689/ENSSSCG00000015595/ENSSSCG00000003876/ENSSSCG00000028827/ENSSSCG00000039103/ENSSSCG00000011065/ENSSSCG00000032162/ENSSSCG00000029264/ENSSSCG00000007710	P2RX7/PYCARD/DEPTOR/RGS2/RGS14/HGF/GADD45B/ATF3/CDKN2C/PARVA/ADIPOQ/MASTL/P2RY13/PKMYT1/MLXIPL	15
BP	GO:0098771	inorganic ion homeostasis	12/371	235/8340	0.353304039007495	0.775635816588604	ENSSSCG00000010278/ENSSSCG00000040095/ENSSSCG00000009817/ENSSSCG00000009879/ENSSSCG00000027952/ENSSSCG00000027198/ENSSSCG00000010593/ENSSSCG00000023437/ENSSSCG00000023522/ENSSSCG00000000707/ENSSSCG00000008813/ENSSSCG00000032474	CDH23/GPR35/P2RX7/TPCN1/ADCY5/PDK2/CNNM2/ITPR1/TGM2/SCNN1A/CORIN/CXCL10	12
BP	GO:0009142	nucleoside triphosphate biosynthetic process	5/371	88/8340	0.353931911171092	0.775635816588604	ENSSSCG00000009817/ENSSSCG00000007986/ENSSSCG00000039188/ENSSSCG00000007710/ENSSSCG00000037044	P2RX7/NME4/AK8/MLXIPL/NME9	5
BP	GO:0007264	small GTPase mediated signal transduction	11/371	214/8340	0.354839020386176	0.775635816588604	ENSSSCG00000011102/ENSSSCG00000014852/ENSSSCG00000015563/ENSSSCG00000000130/ENSSSCG00000002332/ENSSSCG00000009567/ENSSSCG00000028327/ENSSSCG00000002440/ENSSSCG00000012591/ENSSSCG00000006475/ENSSSCG00000010201	NRP1/ARRB1/RGL1/CYTH4/SIPA1L1/RASA3/RHOBTB1/CCDC88C/AMOT/IQGAP3/RASGEF1A	11
BP	GO:0001910	regulation of leukocyte mediated cytotoxicity	2/371	28/8340	0.355872472900756	0.775635816588604	ENSSSCG00000009817/ENSSSCG00000031831	P2RX7/CADM1	2
BP	GO:0006110	regulation of glycolytic process	2/371	28/8340	0.355872472900756	0.775635816588604	ENSSSCG00000009817/ENSSSCG00000007710	P2RX7/MLXIPL	2
BP	GO:0033344	cholesterol efflux	2/371	28/8340	0.355872472900756	0.775635816588604	ENSSSCG00000008051/ENSSSCG00000039103	ABCA3/ADIPOQ	2
BP	GO:0035023	regulation of Rho protein signal transduction	2/371	28/8340	0.355872472900756	0.775635816588604	ENSSSCG00000011102/ENSSSCG00000014852	NRP1/ARRB1	2
BP	GO:0043330	response to exogenous dsRNA	2/371	28/8340	0.355872472900756	0.775635816588604	ENSSSCG00000011198/ENSSSCG00000014349	RFTN1/STING1	2
BP	GO:0045806	negative regulation of endocytosis	2/371	28/8340	0.355872472900756	0.775635816588604	ENSSSCG00000039103/ENSSSCG00000021638	ADIPOQ/NEU3	2
BP	GO:0051653	spindle localization	2/371	28/8340	0.355872472900756	0.775635816588604	ENSSSCG00000004241/ENSSSCG00000038543	GJA1/CENPA	2
BP	GO:0061180	mammary gland epithelium development	2/371	28/8340	0.355872472900756	0.775635816588604	ENSSSCG00000025777/ENSSSCG00000006475	ESR1/IQGAP3	2
BP	GO:0010675	regulation of cellular carbohydrate metabolic process	4/371	68/8340	0.358426241498586	0.775635816588604	ENSSSCG00000006374/ENSSSCG00000027198/ENSSSCG00000039103/ENSSSCG00000002478	CD244/PDK2/ADIPOQ/SERPINA12	4
BP	GO:0001704	formation of primary germ layer	3/371	48/8340	0.360745110978482	0.775635816588604	ENSSSCG00000007436/ENSSSCG00000037905/ENSSSCG00000004241	MMP9/ITGB5/GJA1	3
BP	GO:0008016	regulation of heart contraction	3/371	48/8340	0.360745110978482	0.775635816588604	ENSSSCG00000037241/ENSSSCG00000029323/ENSSSCG00000015720	RGS2/KCNE3/BIN1	3
BP	GO:0048515	spermatid differentiation	3/371	48/8340	0.360745110978482	0.775635816588604	ENSSSCG00000016431/ENSSSCG00000017143/ENSSSCG00000000863	GALNTL5/CEP131/SYCP3	3
BP	GO:0055001	muscle cell development	3/371	48/8340	0.360745110978482	0.775635816588604	ENSSSCG00000029073/ENSSSCG00000000146/ENSSSCG00000015720	CACNB4/MYH11/BIN1	3
BP	GO:0071346	cellular response to interferon-gamma	3/371	48/8340	0.360745110978482	0.775635816588604	ENSSSCG00000028711/ENSSSCG00000011033/ENSSSCG00000009002	CASP1/VIM/TLR2	3
BP	GO:0071359	cellular response to dsRNA	3/371	48/8340	0.360745110978482	0.775635816588604	ENSSSCG00000009817/ENSSSCG00000014349/ENSSSCG00000025777	P2RX7/STING1/ESR1	3
BP	GO:0097479	synaptic vesicle localization	3/371	48/8340	0.360745110978482	0.775635816588604	ENSSSCG00000009817/ENSSSCG00000029073/ENSSSCG00000007033	P2RX7/CACNB4/AP3M2	3
BP	GO:1901224	positive regulation of NIK/NF-kappaB signaling	3/371	48/8340	0.360745110978482	0.775635816588604	ENSSSCG00000009002/ENSSSCG00000014369/ENSSSCG00000037766	TLR2/CD14/NR3C2	3
BP	GO:2001237	negative regulation of extrinsic apoptotic signaling pathway	3/371	48/8340	0.360745110978482	0.775635816588604	ENSSSCG00000011102/ENSSSCG00000015403/ENSSSCG00000012944	NRP1/HGF/PELI3	3
BP	GO:0044089	positive regulation of cellular component biogenesis	13/371	258/8340	0.362022233715559	0.775635816588604	ENSSSCG00000011102/ENSSSCG00000015353/ENSSSCG00000008051/ENSSSCG00000003486/ENSSSCG00000009817/ENSSSCG00000040811/ENSSSCG00000009626/ENSSSCG00000005122/ENSSSCG00000015839/ENSSSCG00000025777/ENSSSCG00000029843/ENSSSCG00000015720/ENSSSCG00000011408	NRP1/SCIN/ABCA3/ARHGEF10L/P2RX7/PYCARD/SORBS3/TEK/NRG1/ESR1/NPHP4/BIN1/ZMYND10	13
BP	GO:1902903	regulation of supramolecular fiber organization	10/371	194/8340	0.362167092794704	0.775635816588604	ENSSSCG00000011102/ENSSSCG00000015353/ENSSSCG00000003486/ENSSSCG00000040811/ENSSSCG00000012112/ENSSSCG00000009626/ENSSSCG00000028108/ENSSSCG00000016754/ENSSSCG00000015720/ENSSSCG00000009378	NRP1/SCIN/ARHGEF10L/PYCARD/ARHGAP6/SORBS3/ASAP3/AEBP1/BIN1/CKAP2	10
BP	GO:0000910	cytokinesis	5/371	89/8340	0.362864257111104	0.775635816588604	ENSSSCG00000007151/ENSSSCG00000017747/ENSSSCG00000013352/ENSSSCG00000009378/ENSSSCG00000038543	CDC25B/RAB11FIP4/E2F8/CKAP2/CENPA	5
BP	GO:0010821	regulation of mitochondrion organization	5/371	89/8340	0.362864257111104	0.775635816588604	ENSSSCG00000040811/ENSSSCG00000007436/ENSSSCG00000004510/ENSSSCG00000001989/ENSSSCG00000015403	PYCARD/MMP9/ACAA2/CIDEB/HGF	5
BP	GO:1901293	nucleoside phosphate biosynthetic process	8/371	152/8340	0.364576458443983	0.775635816588604	ENSSSCG00000009817/ENSSSCG00000026724/ENSSSCG00000027952/ENSSSCG00000032162/ENSSSCG00000007986/ENSSSCG00000039188/ENSSSCG00000007710/ENSSSCG00000037044	P2RX7/PLBD1/ADCY5/P2RY13/NME4/AK8/MLXIPL/NME9	8
BP	GO:0019318	hexose metabolic process	6/371	110/8340	0.364677326545113	0.775635816588604	ENSSSCG00000011353/ENSSSCG00000015595/ENSSSCG00000011133/ENSSSCG00000027198/ENSSSCG00000039103/ENSSSCG00000002478	PFKFB4/ATF3/PFKFB3/PDK2/ADIPOQ/SERPINA12	6
BP	GO:0015672	monovalent inorganic cation transport	7/371	131/8340	0.365055863867569	0.775635816588604	ENSSSCG00000017003/ENSSSCG00000009827/ENSSSCG00000023478/ENSSSCG00000029323/ENSSSCG00000003069/ENSSSCG00000015720/ENSSSCG00000000707	KCNIP1/HVCN1/SLC46A1/KCNE3/KCNN4/BIN1/SCNN1A	7
BP	GO:0001556	oocyte maturation	1/371	10/8340	0.36573816010989	0.775635816588604	ENSSSCG00000007151	CDC25B	1
BP	GO:0002092	positive regulation of receptor internalization	1/371	10/8340	0.36573816010989	0.775635816588604	ENSSSCG00000014852	ARRB1	1
BP	GO:0002371	dendritic cell cytokine production	1/371	10/8340	0.36573816010989	0.775635816588604	ENSSSCG00000011436	ENSSSCG00000011436	1
BP	GO:0002730	regulation of dendritic cell cytokine production	1/371	10/8340	0.36573816010989	0.775635816588604	ENSSSCG00000011436	ENSSSCG00000011436	1
BP	GO:0002902	regulation of B cell apoptotic process	1/371	10/8340	0.36573816010989	0.775635816588604	ENSSSCG00000015652	IL10	1
BP	GO:0003254	regulation of membrane depolarization	1/371	10/8340	0.36573816010989	0.775635816588604	ENSSSCG00000009817	P2RX7	1
BP	GO:0006312	mitotic recombination	1/371	10/8340	0.36573816010989	0.775635816588604	ENSSSCG00000008613	GEN1	1
BP	GO:0007200	phospholipase C-activating G-protein coupled receptor signaling pathway	1/371	10/8340	0.36573816010989	0.775635816588604	ENSSSCG00000023522	TGM2	1
BP	GO:0007252	I-kappaB phosphorylation	1/371	10/8340	0.36573816010989	0.775635816588604	ENSSSCG00000009002	TLR2	1
BP	GO:0007616	long-term memory	1/371	10/8340	0.36573816010989	0.775635816588604	ENSSSCG00000014039	RGS14	1
BP	GO:0009143	nucleoside triphosphate catabolic process	1/371	10/8340	0.36573816010989	0.775635816588604	ENSSSCG00000025992	ENPP3	1
BP	GO:0010614	negative regulation of cardiac muscle hypertrophy	1/371	10/8340	0.36573816010989	0.775635816588604	ENSSSCG00000037241	RGS2	1
BP	GO:0010719	negative regulation of epithelial to mesenchymal transition	1/371	10/8340	0.36573816010989	0.775635816588604	ENSSSCG00000025561	VASN	1
BP	GO:0010743	regulation of macrophage derived foam cell differentiation	1/371	10/8340	0.36573816010989	0.775635816588604	ENSSSCG00000039103	ADIPOQ	1
BP	GO:0014741	negative regulation of muscle hypertrophy	1/371	10/8340	0.36573816010989	0.775635816588604	ENSSSCG00000037241	RGS2	1
BP	GO:0015693	magnesium ion transport	1/371	10/8340	0.36573816010989	0.775635816588604	ENSSSCG00000010593	CNNM2	1
BP	GO:0021884	forebrain neuron development	1/371	10/8340	0.36573816010989	0.775635816588604	ENSSSCG00000011102	NRP1	1
BP	GO:0030878	thyroid gland development	1/371	10/8340	0.36573816010989	0.775635816588604	ENSSSCG00000004678	DUOX2	1
BP	GO:0030889	negative regulation of B cell proliferation	1/371	10/8340	0.36573816010989	0.775635816588604	ENSSSCG00000015652	IL10	1
BP	GO:0032094	response to food	1/371	10/8340	0.36573816010989	0.775635816588604	ENSSSCG00000020906	GHSR	1
BP	GO:0034162	toll-like receptor 9 signaling pathway	1/371	10/8340	0.36573816010989	0.775635816588604	ENSSSCG00000011436	ENSSSCG00000011436	1
BP	GO:0034383	low-density lipoprotein particle clearance	1/371	10/8340	0.36573816010989	0.775635816588604	ENSSSCG00000039103	ADIPOQ	1
BP	GO:0040036	regulation of fibroblast growth factor receptor signaling pathway	1/371	10/8340	0.36573816010989	0.775635816588604	ENSSSCG00000004789	THBS1	1
BP	GO:0042908	xenobiotic transport	1/371	10/8340	0.36573816010989	0.775635816588604	ENSSSCG00000008051	ABCA3	1
BP	GO:0043951	negative regulation of cAMP-mediated signaling	1/371	10/8340	0.36573816010989	0.775635816588604	ENSSSCG00000037241	RGS2	1
BP	GO:0044030	regulation of DNA methylation	1/371	10/8340	0.36573816010989	0.775635816588604	ENSSSCG00000034229	MIS18A	1
BP	GO:0045687	positive regulation of glial cell differentiation	1/371	10/8340	0.36573816010989	0.775635816588604	ENSSSCG00000015720	BIN1	1
BP	GO:0045992	negative regulation of embryonic development	1/371	10/8340	0.36573816010989	0.775635816588604	ENSSSCG00000007572	LFNG	1
BP	GO:0048483	autonomic nervous system development	1/371	10/8340	0.36573816010989	0.775635816588604	ENSSSCG00000011102	NRP1	1
BP	GO:0048490	anterograde synaptic vesicle transport	1/371	10/8340	0.36573816010989	0.775635816588604	ENSSSCG00000007033	AP3M2	1
BP	GO:0048678	response to axon injury	1/371	10/8340	0.36573816010989	0.775635816588604	ENSSSCG00000011377	LAMB2	1
BP	GO:0060078	regulation of postsynaptic membrane potential	1/371	10/8340	0.36573816010989	0.775635816588604	ENSSSCG00000035445	SEZ6	1
BP	GO:0060575	intestinal epithelial cell differentiation	1/371	10/8340	0.36573816010989	0.775635816588604	ENSSSCG00000004369	PRDM1	1
BP	GO:0060965	negative regulation of gene silencing by miRNA	1/371	10/8340	0.36573816010989	0.775635816588604	ENSSSCG00000025777	ESR1	1
BP	GO:0061450	trophoblast cell migration	1/371	10/8340	0.36573816010989	0.775635816588604	ENSSSCG00000004241	GJA1	1
BP	GO:0061709	reticulophagy	1/371	10/8340	0.36573816010989	0.775635816588604	ENSSSCG00000014349	STING1	1
BP	GO:0070168	negative regulation of biomineral tissue development	1/371	10/8340	0.36573816010989	0.775635816588604	ENSSSCG00000035760	RFLNA	1
BP	GO:0070633	transepithelial transport	1/371	10/8340	0.36573816010989	0.775635816588604	ENSSSCG00000023437	ITPR1	1
BP	GO:0071624	positive regulation of granulocyte chemotaxis	1/371	10/8340	0.36573816010989	0.775635816588604	ENSSSCG00000029371	C5AR1	1
BP	GO:0090023	positive regulation of neutrophil chemotaxis	1/371	10/8340	0.36573816010989	0.775635816588604	ENSSSCG00000029371	C5AR1	1
BP	GO:0090231	regulation of spindle checkpoint	1/371	10/8340	0.36573816010989	0.775635816588604	ENSSSCG00000008613	GEN1	1
BP	GO:0090266	regulation of mitotic cell cycle spindle assembly checkpoint	1/371	10/8340	0.36573816010989	0.775635816588604	ENSSSCG00000008613	GEN1	1
BP	GO:0097066	response to thyroid hormone	1/371	10/8340	0.36573816010989	0.775635816588604	ENSSSCG00000006648	CTSS	1
BP	GO:0097067	cellular response to thyroid hormone stimulus	1/371	10/8340	0.36573816010989	0.775635816588604	ENSSSCG00000006648	CTSS	1
BP	GO:0098581	detection of external biotic stimulus	1/371	10/8340	0.36573816010989	0.775635816588604	ENSSSCG00000009002	TLR2	1
BP	GO:0099172	presynapse organization	1/371	10/8340	0.36573816010989	0.775635816588604	ENSSSCG00000029371	C5AR1	1
BP	GO:0099514	synaptic vesicle cytoskeletal transport	1/371	10/8340	0.36573816010989	0.775635816588604	ENSSSCG00000007033	AP3M2	1
BP	GO:0099517	synaptic vesicle transport along microtubule	1/371	10/8340	0.36573816010989	0.775635816588604	ENSSSCG00000007033	AP3M2	1
BP	GO:0099565	chemical synaptic transmission, postsynaptic	1/371	10/8340	0.36573816010989	0.775635816588604	ENSSSCG00000035445	SEZ6	1
BP	GO:0140115	export across plasma membrane	1/371	10/8340	0.36573816010989	0.775635816588604	ENSSSCG00000029323	KCNE3	1
BP	GO:1900151	regulation of nuclear-transcribed mRNA catabolic process, deadenylation-dependent decay	1/371	10/8340	0.36573816010989	0.775635816588604	ENSSSCG00000010468	CPEB3	1
BP	GO:1900153	positive regulation of nuclear-transcribed mRNA catabolic process, deadenylation-dependent decay	1/371	10/8340	0.36573816010989	0.775635816588604	ENSSSCG00000010468	CPEB3	1
BP	GO:1901028	regulation of mitochondrial outer membrane permeabilization involved in apoptotic signaling pathway	1/371	10/8340	0.36573816010989	0.775635816588604	ENSSSCG00000004510	ACAA2	1
BP	GO:1901163	regulation of trophoblast cell migration	1/371	10/8340	0.36573816010989	0.775635816588604	ENSSSCG00000004241	GJA1	1
BP	GO:1901889	negative regulation of cell junction assembly	1/371	10/8340	0.36573816010989	0.775635816588604	ENSSSCG00000012112	ARHGAP6	1
BP	GO:1903504	regulation of mitotic spindle checkpoint	1/371	10/8340	0.36573816010989	0.775635816588604	ENSSSCG00000008613	GEN1	1
BP	GO:2000725	regulation of cardiac muscle cell differentiation	1/371	10/8340	0.36573816010989	0.775635816588604	ENSSSCG00000014149	MEF2C	1
BP	GO:2001185	regulation of CD8-positive, alpha-beta T cell activation	1/371	10/8340	0.36573816010989	0.775635816588604	ENSSSCG00000010280	VSIR	1
BP	GO:0048598	embryonic morphogenesis	11/371	216/8340	0.36624645661188	0.776138864011704	ENSSSCG00000007436/ENSSSCG00000037905/ENSSSCG00000009079/ENSSSCG00000004241/ENSSSCG00000028304/ENSSSCG00000012591/ENSSSCG00000039103/ENSSSCG00000015652/ENSSSCG00000038486/ENSSSCG00000008020/ENSSSCG00000017635	MMP9/ITGB5/INTU/GJA1/ZFP36L1/AMOT/ADIPOQ/IL10/DYNC2I1/IFT140/MKS1	11
BP	GO:0015893	drug transport	4/371	69/8340	0.368660473838493	0.778972022177442	ENSSSCG00000008051/ENSSSCG00000023478/ENSSSCG00000010011/ENSSSCG00000030696	ABCA3/SLC46A1/TCN2/SLC19A1	4
BP	GO:0016052	carbohydrate catabolic process	4/371	69/8340	0.368660473838493	0.778972022177442	ENSSSCG00000017087/ENSSSCG00000009817/ENSSSCG00000021638/ENSSSCG00000007710	GM2A/P2RX7/NEU3/MLXIPL	4
BP	GO:0034614	cellular response to reactive oxygen species	4/371	69/8340	0.368660473838493	0.778972022177442	ENSSSCG00000007436/ENSSSCG00000015403/ENSSSCG00000027198/ENSSSCG00000015652	MMP9/HGF/PDK2/IL10	4
BP	GO:0042326	negative regulation of phosphorylation	12/371	238/8340	0.369633384496812	0.778972022177442	ENSSSCG00000009817/ENSSSCG00000040811/ENSSSCG00000049630/ENSSSCG00000037241/ENSSSCG00000014039/ENSSSCG00000015403/ENSSSCG00000022689/ENSSSCG00000015595/ENSSSCG00000003876/ENSSSCG00000028827/ENSSSCG00000039103/ENSSSCG00000007710	P2RX7/PYCARD/DEPTOR/RGS2/RGS14/HGF/GADD45B/ATF3/CDKN2C/PARVA/ADIPOQ/MLXIPL	12
BP	GO:0032535	regulation of cellular component size	9/371	174/8340	0.369933688427341	0.778972022177442	ENSSSCG00000011102/ENSSSCG00000015353/ENSSSCG00000030130/ENSSSCG00000009817/ENSSSCG00000040811/ENSSSCG00000049630/ENSSSCG00000003069/ENSSSCG00000006475/ENSSSCG00000015720	NRP1/SCIN/DPYSL2/P2RX7/PYCARD/DEPTOR/KCNN4/IQGAP3/BIN1	9
BP	GO:0002768	immune response-regulating cell surface receptor signaling pathway	5/371	90/8340	0.371802079619026	0.778972022177442	ENSSSCG00000029371/ENSSSCG00000011198/ENSSSCG00000029073/ENSSSCG00000036224/ENSSSCG00000003069	C5AR1/RFTN1/CACNB4/ENSSSCG00000036224/KCNN4	5
BP	GO:1903532	positive regulation of secretion by cell	5/371	90/8340	0.371802079619026	0.778972022177442	ENSSSCG00000039270/ENSSSCG00000009002/ENSSSCG00000009817/ENSSSCG00000017200/ENSSSCG00000003069	TREM2/TLR2/P2RX7/UNC13D/KCNN4	5
BP	GO:0003151	outflow tract morphogenesis	2/371	29/8340	0.372121880208719	0.778972022177442	ENSSSCG00000011102/ENSSSCG00000028827	NRP1/PARVA	2
BP	GO:0006029	proteoglycan metabolic process	2/371	29/8340	0.372121880208719	0.778972022177442	ENSSSCG00000007872/ENSSSCG00000009237	XYLT1/HPSE	2
BP	GO:0007416	synapse assembly	2/371	29/8340	0.372121880208719	0.778972022177442	ENSSSCG00000020906/ENSSSCG00000022204	GHSR/AGRN	2
BP	GO:0030811	regulation of nucleotide catabolic process	2/371	29/8340	0.372121880208719	0.778972022177442	ENSSSCG00000009817/ENSSSCG00000007710	P2RX7/MLXIPL	2
BP	GO:0032007	negative regulation of TOR signaling	2/371	29/8340	0.372121880208719	0.778972022177442	ENSSSCG00000049630/ENSSSCG00000034615	DEPTOR/TNFAIP8L1	2
BP	GO:0035773	insulin secretion involved in cellular response to glucose stimulus	2/371	29/8340	0.372121880208719	0.778972022177442	ENSSSCG00000027952/ENSSSCG00000040486	ADCY5/BIRC5	2
BP	GO:0048704	embryonic skeletal system morphogenesis	2/371	29/8340	0.372121880208719	0.778972022177442	ENSSSCG00000038486/ENSSSCG00000008020	DYNC2I1/IFT140	2
BP	GO:0009062	fatty acid catabolic process	3/371	49/8340	0.373025023543581	0.778972022177442	ENSSSCG00000040296/ENSSSCG00000004136/ENSSSCG00000039103	EHHADH/AIG1/ADIPOQ	3
BP	GO:0009791	post-embryonic development	3/371	49/8340	0.373025023543581	0.778972022177442	ENSSSCG00000004587/ENSSSCG00000004369/ENSSSCG00000023437	MYO1E/PRDM1/ITPR1	3
BP	GO:0034440	lipid oxidation	3/371	49/8340	0.373025023543581	0.778972022177442	ENSSSCG00000001723/ENSSSCG00000040296/ENSSSCG00000039103	PLA2G7/EHHADH/ADIPOQ	3
BP	GO:0051298	centrosome duplication	3/371	49/8340	0.373025023543581	0.778972022177442	ENSSSCG00000016925/ENSSSCG00000008613/ENSSSCG00000017143	PLK2/GEN1/CEP131	3
BP	GO:1903825	organic acid transmembrane transport	3/371	49/8340	0.373025023543581	0.778972022177442	ENSSSCG00000023478/ENSSSCG00000030696/ENSSSCG00000004789	SLC46A1/SLC19A1/THBS1	3
BP	GO:1905039	carboxylic acid transmembrane transport	3/371	49/8340	0.373025023543581	0.778972022177442	ENSSSCG00000023478/ENSSSCG00000030696/ENSSSCG00000004789	SLC46A1/SLC19A1/THBS1	3
BP	GO:0007267	cell-cell signaling	21/371	434/8340	0.376299084069039	0.779532963983831	ENSSSCG00000011443/ENSSSCG00000020906/ENSSSCG00000009002/ENSSSCG00000009817/ENSSSCG00000029073/ENSSSCG00000034360/ENSSSCG00000027952/ENSSSCG00000014039/ENSSSCG00000004241/ENSSSCG00000039797/ENSSSCG00000015403/ENSSSCG00000002440/ENSSSCG00000009630/ENSSSCG00000010170/ENSSSCG00000000759/ENSSSCG00000016925/ENSSSCG00000035445/ENSSSCG00000039103/ENSSSCG00000029843/ENSSSCG00000040486/ENSSSCG00000017635	STAB1/GHSR/TLR2/P2RX7/CACNB4/CELSR2/ADCY5/RGS14/GJA1/APCDD1/HGF/CCDC88C/EGR3/DISC1/WNT5B/PLK2/SEZ6/ADIPOQ/NPHP4/BIRC5/MKS1	21
BP	GO:0120039	plasma membrane bounded cell projection morphogenesis	9/371	175/8340	0.376326233316819	0.779532963983831	ENSSSCG00000014441/ENSSSCG00000011102/ENSSSCG00000030130/ENSSSCG00000002332/ENSSSCG00000014303/ENSSSCG00000011377/ENSSSCG00000009979/ENSSSCG00000014049/ENSSSCG00000030337	CSF1R/NRP1/DPYSL2/SIPA1L1/JADE2/LAMB2/NEFH/UNC5A/NYAP1	9
BP	GO:0009755	hormone-mediated signaling pathway	4/371	70/8340	0.378885144734265	0.779532963983831	ENSSSCG00000020906/ENSSSCG00000014899/ENSSSCG00000026478/ENSSSCG00000025777	GHSR/PRCP/PADI2/ESR1	4
BP	GO:0001909	leukocyte mediated cytotoxicity	3/371	50/8340	0.385259242179555	0.779532963983831	ENSSSCG00000009817/ENSSSCG00000017200/ENSSSCG00000031831	P2RX7/UNC13D/CADM1	3
BP	GO:0010822	positive regulation of mitochondrion organization	3/371	50/8340	0.385259242179555	0.779532963983831	ENSSSCG00000040811/ENSSSCG00000007436/ENSSSCG00000001989	PYCARD/MMP9/CIDEB	3
BP	GO:0019915	lipid storage	3/371	50/8340	0.385259242179555	0.779532963983831	ENSSSCG00000017087/ENSSSCG00000000433/ENSSSCG00000040631	GM2A/B4GALNT1/LPL	3
BP	GO:0001961	positive regulation of cytokine-mediated signaling pathway	2/371	30/8340	0.388204399900158	0.779532963983831	ENSSSCG00000028711/ENSSSCG00000039270	CASP1/TREM2	2
BP	GO:0007613	memory	2/371	30/8340	0.388204399900158	0.779532963983831	ENSSSCG00000014039/ENSSSCG00000016925	RGS14/PLK2	2
BP	GO:0014013	regulation of gliogenesis	2/371	30/8340	0.388204399900158	0.779532963983831	ENSSSCG00000009517/ENSSSCG00000015720	GPR183/BIN1	2
BP	GO:0032728	positive regulation of interferon-beta production	2/371	30/8340	0.388204399900158	0.779532963983831	ENSSSCG00000014349/ENSSSCG00000011436	STING1/ENSSSCG00000011436	2
BP	GO:0035150	regulation of tube size	2/371	30/8340	0.388204399900158	0.779532963983831	ENSSSCG00000037241/ENSSSCG00000038745	RGS2/SERPINF2	2
BP	GO:0035296	regulation of tube diameter	2/371	30/8340	0.388204399900158	0.779532963983831	ENSSSCG00000037241/ENSSSCG00000038745	RGS2/SERPINF2	2
BP	GO:0045911	positive regulation of DNA recombination	2/371	30/8340	0.388204399900158	0.779532963983831	ENSSSCG00000036521/ENSSSCG00000007659	TNFSF13/ZCWPW1	2
BP	GO:0050880	regulation of blood vessel size	2/371	30/8340	0.388204399900158	0.779532963983831	ENSSSCG00000037241/ENSSSCG00000038745	RGS2/SERPINF2	2
BP	GO:0097746	regulation of blood vessel diameter	2/371	30/8340	0.388204399900158	0.779532963983831	ENSSSCG00000037241/ENSSSCG00000038745	RGS2/SERPINF2	2
BP	GO:0006936	muscle contraction	4/371	71/8340	0.389093576913604	0.779532963983831	ENSSSCG00000037241/ENSSSCG00000029323/ENSSSCG00000015720/ENSSSCG00000026176	RGS2/KCNE3/BIN1/CHRM3	4
BP	GO:0008406	gonad development	4/371	71/8340	0.389093576913604	0.779532963983831	ENSSSCG00000007572/ENSSSCG00000012026/ENSSSCG00000025777/ENSSSCG00000013332	LFNG/ADAMTS1/ESR1/KIF18A	4
BP	GO:0030308	negative regulation of cell growth	4/371	71/8340	0.389093576913604	0.779532963983831	ENSSSCG00000011102/ENSSSCG00000006043/ENSSSCG00000006533/ENSSSCG00000003876	NRP1/DCSTAMP/ADAM15/CDKN2C	4
BP	GO:0048858	cell projection morphogenesis	9/371	177/8340	0.389137262462764	0.779532963983831	ENSSSCG00000014441/ENSSSCG00000011102/ENSSSCG00000030130/ENSSSCG00000002332/ENSSSCG00000014303/ENSSSCG00000011377/ENSSSCG00000009979/ENSSSCG00000014049/ENSSSCG00000030337	CSF1R/NRP1/DPYSL2/SIPA1L1/JADE2/LAMB2/NEFH/UNC5A/NYAP1	9
BP	GO:0002819	regulation of adaptive immune response	5/371	92/8340	0.389675375230309	0.779532963983831	ENSSSCG00000009542/ENSSSCG00000036521/ENSSSCG00000009817/ENSSSCG00000040811/ENSSSCG00000037554	TNFSF13B/TNFSF13/P2RX7/PYCARD/FUT7	5
BP	GO:0008544	epidermis development	5/371	92/8340	0.389675375230309	0.779532963983831	ENSSSCG00000031262/ENSSSCG00000009079/ENSSSCG00000039797/ENSSSCG00000028304/ENSSSCG00000009237	TXNIP/INTU/APCDD1/ZFP36L1/HPSE	5
BP	GO:1903706	regulation of hemopoiesis	10/371	199/8340	0.392362127827681	0.779532963983831	ENSSSCG00000015353/ENSSSCG00000010280/ENSSSCG00000038706/ENSSSCG00000004369/ENSSSCG00000006043/ENSSSCG00000028304/ENSSSCG00000009630/ENSSSCG00000010772/ENSSSCG00000039103/ENSSSCG00000015652	SCIN/VSIR/C1QC/PRDM1/DCSTAMP/ZFP36L1/EGR3/ADAM8/ADIPOQ/IL10	10
BP	GO:0000278	mitotic cell cycle	21/371	438/8340	0.392721694392457	0.779532963983831	ENSSSCG00000014039/ENSSSCG00000004241/ENSSSCG00000007151/ENSSSCG00000012026/ENSSSCG00000010471/ENSSSCG00000028304/ENSSSCG00000003876/ENSSSCG00000016925/ENSSSCG00000008125/ENSSSCG00000015581/ENSSSCG00000013352/ENSSSCG00000001252/ENSSSCG00000008613/ENSSSCG00000006475/ENSSSCG00000011065/ENSSSCG00000040486/ENSSSCG00000009378/ENSSSCG00000013332/ENSSSCG00000038543/ENSSSCG00000014284/ENSSSCG00000002768	RGS14/GJA1/CDC25B/ADAMTS1/KIF11/ZFP36L1/CDKN2C/PLK2/NCAPH/CENPF/E2F8/UBD/GEN1/IQGAP3/MASTL/BIRC5/CKAP2/KIF18A/CENPA/ENSSSCG00000014284/CENPT	21
BP	GO:0000289	nuclear-transcribed mRNA poly(A) tail shortening	1/371	11/8340	0.393986796676425	0.779532963983831	ENSSSCG00000010468	CPEB3	1
BP	GO:0001754	eye photoreceptor cell differentiation	1/371	11/8340	0.393986796676425	0.779532963983831	ENSSSCG00000004369	PRDM1	1
BP	GO:0001829	trophectodermal cell differentiation	1/371	11/8340	0.393986796676425	0.779532963983831	ENSSSCG00000013735	JUNB	1
BP	GO:0001914	regulation of T cell mediated cytotoxicity	1/371	11/8340	0.393986796676425	0.779532963983831	ENSSSCG00000009817	P2RX7	1
BP	GO:0003156	regulation of animal organ formation	1/371	11/8340	0.393986796676425	0.779532963983831	ENSSSCG00000017635	MKS1	1
BP	GO:0003401	axis elongation	1/371	11/8340	0.393986796676425	0.779532963983831	ENSSSCG00000025777	ESR1	1
BP	GO:0006336	DNA replication-independent nucleosome assembly	1/371	11/8340	0.393986796676425	0.779532963983831	ENSSSCG00000034229	MIS18A	1
BP	GO:0006359	regulation of transcription by RNA polymerase III	1/371	11/8340	0.393986796676425	0.779532963983831	ENSSSCG00000002866	CEBPA	1
BP	GO:0006516	glycoprotein catabolic process	1/371	11/8340	0.393986796676425	0.779532963983831	ENSSSCG00000009237	HPSE	1
BP	GO:0006656	phosphatidylcholine biosynthetic process	1/371	11/8340	0.393986796676425	0.779532963983831	ENSSSCG00000000864	CHPT1	1
BP	GO:0006670	sphingosine metabolic process	1/371	11/8340	0.393986796676425	0.779532963983831	ENSSSCG00000008973	NAAA	1
BP	GO:0006684	sphingomyelin metabolic process	1/371	11/8340	0.393986796676425	0.779532963983831	ENSSSCG00000005922	ENSSSCG00000005922	1
BP	GO:0006910	phagocytosis, recognition	1/371	11/8340	0.393986796676425	0.779532963983831	ENSSSCG00000036224	ENSSSCG00000036224	1
BP	GO:0007131	reciprocal meiotic recombination	1/371	11/8340	0.393986796676425	0.779532963983831	ENSSSCG00000017396	PSMC3IP	1
BP	GO:0008209	androgen metabolic process	1/371	11/8340	0.393986796676425	0.779532963983831	ENSSSCG00000025777	ESR1	1
BP	GO:0009299	mRNA transcription	1/371	11/8340	0.393986796676425	0.779532963983831	ENSSSCG00000029371	C5AR1	1
BP	GO:0010885	regulation of cholesterol storage	1/371	11/8340	0.393986796676425	0.779532963983831	ENSSSCG00000040631	LPL	1
BP	GO:0014009	glial cell proliferation	1/371	11/8340	0.393986796676425	0.779532963983831	ENSSSCG00000014441	CSF1R	1
BP	GO:0014044	Schwann cell development	1/371	11/8340	0.393986796676425	0.779532963983831	ENSSSCG00000011377	LAMB2	1
BP	GO:0019884	antigen processing and presentation of exogenous antigen	1/371	11/8340	0.393986796676425	0.779532963983831	ENSSSCG00000006648	CTSS	1
BP	GO:0023035	CD40 signaling pathway	1/371	11/8340	0.393986796676425	0.779532963983831	ENSSSCG00000039270	TREM2	1
BP	GO:0030490	maturation of SSU-rRNA	1/371	11/8340	0.393986796676425	0.779532963983831	ENSSSCG00000036272	ENSSSCG00000036272	1
BP	GO:0031498	chromatin disassembly	1/371	11/8340	0.393986796676425	0.779532963983831	ENSSSCG00000026478	PADI2	1
BP	GO:0032232	negative regulation of actin filament bundle assembly	1/371	11/8340	0.393986796676425	0.779532963983831	ENSSSCG00000012112	ARHGAP6	1
BP	GO:0032369	negative regulation of lipid transport	1/371	11/8340	0.393986796676425	0.779532963983831	ENSSSCG00000004789	THBS1	1
BP	GO:0032692	negative regulation of interleukin-1 production	1/371	11/8340	0.393986796676425	0.779532963983831	ENSSSCG00000020906	GHSR	1
BP	GO:0032717	negative regulation of interleukin-8 production	1/371	11/8340	0.393986796676425	0.779532963983831	ENSSSCG00000014852	ARRB1	1
BP	GO:0032958	inositol phosphate biosynthetic process	1/371	11/8340	0.393986796676425	0.779532963983831	ENSSSCG00000006374	CD244	1
BP	GO:0033273	response to vitamin	1/371	11/8340	0.393986796676425	0.779532963983831	ENSSSCG00000009966	MN1	1
BP	GO:0034724	DNA replication-independent nucleosome organization	1/371	11/8340	0.393986796676425	0.779532963983831	ENSSSCG00000034229	MIS18A	1
BP	GO:0042311	vasodilation	1/371	11/8340	0.393986796676425	0.779532963983831	ENSSSCG00000037241	RGS2	1
BP	GO:0044060	regulation of endocrine process	1/371	11/8340	0.393986796676425	0.779532963983831	ENSSSCG00000004241	GJA1	1
BP	GO:0050650	chondroitin sulfate proteoglycan biosynthetic process	1/371	11/8340	0.393986796676425	0.779532963983831	ENSSSCG00000007872	XYLT1	1
BP	GO:0050805	negative regulation of synaptic transmission	1/371	11/8340	0.393986796676425	0.779532963983831	ENSSSCG00000039103	ADIPOQ	1
BP	GO:0051497	negative regulation of stress fiber assembly	1/371	11/8340	0.393986796676425	0.779532963983831	ENSSSCG00000012112	ARHGAP6	1
BP	GO:0051590	positive regulation of neurotransmitter transport	1/371	11/8340	0.393986796676425	0.779532963983831	ENSSSCG00000009817	P2RX7	1
BP	GO:0055025	positive regulation of cardiac muscle tissue development	1/371	11/8340	0.393986796676425	0.779532963983831	ENSSSCG00000014149	MEF2C	1
BP	GO:0060149	negative regulation of posttranscriptional gene silencing	1/371	11/8340	0.393986796676425	0.779532963983831	ENSSSCG00000025777	ESR1	1
BP	GO:0060317	cardiac epithelial to mesenchymal transition	1/371	11/8340	0.393986796676425	0.779532963983831	ENSSSCG00000006533	ADAM15	1
BP	GO:0060444	branching involved in mammary gland duct morphogenesis	1/371	11/8340	0.393986796676425	0.779532963983831	ENSSSCG00000025777	ESR1	1
BP	GO:0060632	regulation of microtubule-based movement	1/371	11/8340	0.393986796676425	0.779532963983831	ENSSSCG00000009979	NEFH	1
BP	GO:0060967	negative regulation of gene silencing by RNA	1/371	11/8340	0.393986796676425	0.779532963983831	ENSSSCG00000025777	ESR1	1
BP	GO:0070841	inclusion body assembly	1/371	11/8340	0.393986796676425	0.779532963983831	ENSSSCG00000001252	UBD	1
BP	GO:0071157	negative regulation of cell cycle arrest	1/371	11/8340	0.393986796676425	0.779532963983831	ENSSSCG00000007710	MLXIPL	1
BP	GO:0071360	cellular response to exogenous dsRNA	1/371	11/8340	0.393986796676425	0.779532963983831	ENSSSCG00000014349	STING1	1
BP	GO:0071404	cellular response to low-density lipoprotein particle stimulus	1/371	11/8340	0.393986796676425	0.779532963983831	ENSSSCG00000040631	LPL	1
BP	GO:0090075	relaxation of muscle	1/371	11/8340	0.393986796676425	0.779532963983831	ENSSSCG00000037241	RGS2	1
BP	GO:0090201	negative regulation of release of cytochrome c from mitochondria	1/371	11/8340	0.393986796676425	0.779532963983831	ENSSSCG00000015403	HGF	1
BP	GO:1900078	positive regulation of cellular response to insulin stimulus	1/371	11/8340	0.393986796676425	0.779532963983831	ENSSSCG00000002478	SERPINA12	1
BP	GO:1903959	regulation of anion transmembrane transport	1/371	11/8340	0.393986796676425	0.779532963983831	ENSSSCG00000004789	THBS1	1
BP	GO:1904037	positive regulation of epithelial cell apoptotic process	1/371	11/8340	0.393986796676425	0.779532963983831	ENSSSCG00000004789	THBS1	1
BP	GO:1905332	positive regulation of morphogenesis of an epithelium	1/371	11/8340	0.393986796676425	0.779532963983831	ENSSSCG00000004241	GJA1	1
BP	GO:2000773	negative regulation of cellular senescence	1/371	11/8340	0.393986796676425	0.779532963983831	ENSSSCG00000016925	PLK2	1
BP	GO:0043393	regulation of protein binding	6/371	114/8340	0.396822761696058	0.783652599428481	ENSSSCG00000007572/ENSSSCG00000007436/ENSSSCG00000014349/ENSSSCG00000006533/ENSSSCG00000039103/ENSSSCG00000015652	LFNG/MMP9/STING1/ADAM15/ADIPOQ/IL10	6
BP	GO:0032092	positive regulation of protein binding	3/371	51/8340	0.397437504146055	0.783652599428481	ENSSSCG00000007572/ENSSSCG00000007436/ENSSSCG00000014349	LFNG/MMP9/STING1	3
BP	GO:0035107	appendage morphogenesis	3/371	51/8340	0.397437504146055	0.783652599428481	ENSSSCG00000009079/ENSSSCG00000008020/ENSSSCG00000017635	INTU/IFT140/MKS1	3
BP	GO:0035108	limb morphogenesis	3/371	51/8340	0.397437504146055	0.783652599428481	ENSSSCG00000009079/ENSSSCG00000008020/ENSSSCG00000017635	INTU/IFT140/MKS1	3
BP	GO:0043524	negative regulation of neuron apoptotic process	3/371	51/8340	0.397437504146055	0.783652599428481	ENSSSCG00000011102/ENSSSCG00000010772/ENSSSCG00000040486	NRP1/ADAM8/BIRC5	3
BP	GO:0022411	cellular component disassembly	10/371	200/8340	0.398423867004026	0.784867076807444	ENSSSCG00000015353/ENSSSCG00000033512/ENSSSCG00000006648/ENSSSCG00000038706/ENSSSCG00000003524/ENSSSCG00000014349/ENSSSCG00000026478/ENSSSCG00000017473/ENSSSCG00000009378/ENSSSCG00000013332	SCIN/C1QB/CTSS/C1QC/C1QA/STING1/PADI2/TOP2A/CKAP2/KIF18A	10
BP	GO:0034404	nucleobase-containing small molecule biosynthetic process	5/371	93/8340	0.3986017218575	0.784867076807444	ENSSSCG00000009817/ENSSSCG00000007986/ENSSSCG00000007710/ENSSSCG00000037044/ENSSSCG00000025992	P2RX7/NME4/MLXIPL/NME9/ENPP3	5
BP	GO:0001649	osteoblast differentiation	4/371	72/8340	0.399279315296439	0.785660948243095	ENSSSCG00000002866/ENSSSCG00000013735/ENSSSCG00000021933/ENSSSCG00000022099	CEBPA/JUNB/CLEC5A/TP53INP2	4
BP	GO:0060284	regulation of cell development	14/371	287/8340	0.400192499943223	0.786916983061434	ENSSSCG00000011102/ENSSSCG00000030130/ENSSSCG00000011033/ENSSSCG00000009517/ENSSSCG00000017200/ENSSSCG00000002332/ENSSSCG00000014303/ENSSSCG00000035760/ENSSSCG00000010170/ENSSSCG00000035445/ENSSSCG00000039103/ENSSSCG00000017818/ENSSSCG00000015720/ENSSSCG00000023522	NRP1/DPYSL2/VIM/GPR183/UNC13D/SIPA1L1/JADE2/RFLNA/DISC1/SEZ6/ADIPOQ/SERPINF1/BIN1/TGM2	14
BP	GO:0030593	neutrophil chemotaxis	2/371	31/8340	0.404102730395578	0.789925443510424	ENSSSCG00000029371/ENSSSCG00000003113	C5AR1/C5AR2	2
BP	GO:0031341	regulation of cell killing	2/371	31/8340	0.404102730395578	0.789925443510424	ENSSSCG00000009817/ENSSSCG00000031831	P2RX7/CADM1	2
BP	GO:0043470	regulation of carbohydrate catabolic process	2/371	31/8340	0.404102730395578	0.789925443510424	ENSSSCG00000009817/ENSSSCG00000007710	P2RX7/MLXIPL	2
BP	GO:0050853	B cell receptor signaling pathway	2/371	31/8340	0.404102730395578	0.789925443510424	ENSSSCG00000011198/ENSSSCG00000036224	RFTN1/ENSSSCG00000036224	2
BP	GO:0061014	positive regulation of mRNA catabolic process	2/371	31/8340	0.404102730395578	0.789925443510424	ENSSSCG00000010468/ENSSSCG00000028304	CPEB3/ZFP36L1	2
BP	GO:0071156	regulation of cell cycle arrest	2/371	31/8340	0.404102730395578	0.789925443510424	ENSSSCG00000015720/ENSSSCG00000007710	BIN1/MLXIPL	2
BP	GO:1900024	regulation of substrate adhesion-dependent cell spreading	2/371	31/8340	0.404102730395578	0.789925443510424	ENSSSCG00000011102/ENSSSCG00000017200	NRP1/UNC13D	2
BP	GO:0044839	cell cycle G2/M phase transition	4/371	73/8340	0.409436129704563	0.789925443510424	ENSSSCG00000007151/ENSSSCG00000015581/ENSSSCG00000011065/ENSSSCG00000004588	CDC25B/CENPF/MASTL/CCNB2	4
BP	GO:0045137	development of primary sexual characteristics	4/371	73/8340	0.409436129704563	0.789925443510424	ENSSSCG00000007572/ENSSSCG00000012026/ENSSSCG00000025777/ENSSSCG00000013332	LFNG/ADAMTS1/ESR1/KIF18A	4
BP	GO:0002708	positive regulation of lymphocyte mediated immunity	3/371	52/8340	0.409550101527066	0.789925443510424	ENSSSCG00000036521/ENSSSCG00000009817/ENSSSCG00000031831	TNFSF13/P2RX7/CADM1	3
BP	GO:0003158	endothelium development	3/371	52/8340	0.409550101527066	0.789925443510424	ENSSSCG00000015839/ENSSSCG00000017277/ENSSSCG00000032474	NRG1/PECAM1/CXCL10	3
BP	GO:0015748	organophosphate ester transport	3/371	52/8340	0.409550101527066	0.789925443510424	ENSSSCG00000008051/ENSSSCG00000009817/ENSSSCG00000003069	ABCA3/P2RX7/KCNN4	3
BP	GO:1903169	regulation of calcium ion transmembrane transport	3/371	52/8340	0.409550101527066	0.789925443510424	ENSSSCG00000040095/ENSSSCG00000015720/ENSSSCG00000032474	GPR35/BIN1/CXCL10	3
BP	GO:0000226	microtubule cytoskeleton organization	15/371	311/8340	0.411174671318599	0.789925443510424	ENSSSCG00000014039/ENSSSCG00000004241/ENSSSCG00000010471/ENSSSCG00000009979/ENSSSCG00000010170/ENSSSCG00000016925/ENSSSCG00000008613/ENSSSCG00000040486/ENSSSCG00000038462/ENSSSCG00000004588/ENSSSCG00000009378/ENSSSCG00000017143/ENSSSCG00000013332/ENSSSCG00000038543/ENSSSCG00000011408	RGS14/GJA1/KIF11/NEFH/DISC1/PLK2/GEN1/BIRC5/ENSSSCG00000038462/CCNB2/CKAP2/CEP131/KIF18A/CENPA/ZMYND10	15
BP	GO:0007179	transforming growth factor beta receptor signaling pathway	5/371	95/8340	0.416411820816411	0.789925443510424	ENSSSCG00000037905/ENSSSCG00000023527/ENSSSCG00000004789/ENSSSCG00000025561/ENSSSCG00000010703	ITGB5/NRROS/THBS1/VASN/HTRA1	5
BP	GO:0060627	regulation of vesicle-mediated transport	11/371	225/8340	0.418019858993596	0.789925443510424	ENSSSCG00000014852/ENSSSCG00000039270/ENSSSCG00000040811/ENSSSCG00000017200/ENSSSCG00000029073/ENSSSCG00000014369/ENSSSCG00000001422/ENSSSCG00000039103/ENSSSCG00000021638/ENSSSCG00000015720/ENSSSCG00000023522	ARRB1/TREM2/PYCARD/UNC13D/CACNB4/CD14/C2/ADIPOQ/NEU3/BIN1/TGM2	11
BP	GO:0010950	positive regulation of endopeptidase activity	4/371	74/8340	0.419558016844769	0.789925443510424	ENSSSCG00000028711/ENSSSCG00000040811/ENSSSCG00000010280/ENSSSCG00000001989	CASP1/PYCARD/VSIR/CIDEB	4
BP	GO:0045580	regulation of T cell differentiation	4/371	74/8340	0.419558016844769	0.789925443510424	ENSSSCG00000010280/ENSSSCG00000004369/ENSSSCG00000009630/ENSSSCG00000010772	VSIR/PRDM1/EGR3/ADAM8	4
BP	GO:0051250	negative regulation of lymphocyte activation	4/371	74/8340	0.419558016844769	0.789925443510424	ENSSSCG00000031106/ENSSSCG00000010280/ENSSSCG00000022361/ENSSSCG00000015652	PLA2G2D/VSIR/BANK1/IL10	4
BP	GO:0002763	positive regulation of myeloid leukocyte differentiation	2/371	32/8340	0.419801430873545	0.789925443510424	ENSSSCG00000006043/ENSSSCG00000028304	DCSTAMP/ZFP36L1	2
BP	GO:0009063	cellular amino acid catabolic process	2/371	32/8340	0.419801430873545	0.789925443510424	ENSSSCG00000025686/ENSSSCG00000007007	KMO/IDO1	2
BP	GO:0042130	negative regulation of T cell proliferation	2/371	32/8340	0.419801430873545	0.789925443510424	ENSSSCG00000031106/ENSSSCG00000010280	PLA2G2D/VSIR	2
BP	GO:0043507	positive regulation of JUN kinase activity	2/371	32/8340	0.419801430873545	0.789925443510424	ENSSSCG00000001572/ENSSSCG00000004898	FGD2/TNFRSF11A	2
BP	GO:0046626	regulation of insulin receptor signaling pathway	2/371	32/8340	0.419801430873545	0.789925443510424	ENSSSCG00000037554/ENSSSCG00000002478	FUT7/SERPINA12	2
BP	GO:0055007	cardiac muscle cell differentiation	2/371	32/8340	0.419801430873545	0.789925443510424	ENSSSCG00000014149/ENSSSCG00000000146	MEF2C/MYH11	2
BP	GO:0070373	negative regulation of ERK1 and ERK2 cascade	2/371	32/8340	0.419801430873545	0.789925443510424	ENSSSCG00000015595/ENSSSCG00000039103	ATF3/ADIPOQ	2
BP	GO:0001755	neural crest cell migration	1/371	12/8340	0.420980541235561	0.789925443510424	ENSSSCG00000011102	NRP1	1
BP	GO:0001845	phagolysosome assembly	1/371	12/8340	0.420980541235561	0.789925443510424	ENSSSCG00000009817	P2RX7	1
BP	GO:0006085	acetyl-CoA biosynthetic process	1/371	12/8340	0.420980541235561	0.789925443510424	ENSSSCG00000027198	PDK2	1
BP	GO:0007076	mitotic chromosome condensation	1/371	12/8340	0.420980541235561	0.789925443510424	ENSSSCG00000008125	NCAPH	1
BP	GO:0009595	detection of biotic stimulus	1/371	12/8340	0.420980541235561	0.789925443510424	ENSSSCG00000009002	TLR2	1
BP	GO:0010758	regulation of macrophage chemotaxis	1/371	12/8340	0.420980541235561	0.789925443510424	ENSSSCG00000029371	C5AR1	1
BP	GO:0010878	cholesterol storage	1/371	12/8340	0.420980541235561	0.789925443510424	ENSSSCG00000040631	LPL	1
BP	GO:0021904	dorsal/ventral neural tube patterning	1/371	12/8340	0.420980541235561	0.789925443510424	ENSSSCG00000017635	MKS1	1
BP	GO:0022617	extracellular matrix disassembly	1/371	12/8340	0.420980541235561	0.789925443510424	ENSSSCG00000006648	CTSS	1
BP	GO:0032011	ARF protein signal transduction	1/371	12/8340	0.420980541235561	0.789925443510424	ENSSSCG00000000130	CYTH4	1
BP	GO:0032012	regulation of ARF protein signal transduction	1/371	12/8340	0.420980541235561	0.789925443510424	ENSSSCG00000000130	CYTH4	1
BP	GO:0032933	SREBP signaling pathway	1/371	12/8340	0.420980541235561	0.789925443510424	ENSSSCG00000003486	ARHGEF10L	1
BP	GO:0034134	toll-like receptor 2 signaling pathway	1/371	12/8340	0.420980541235561	0.789925443510424	ENSSSCG00000009002	TLR2	1
BP	GO:0034138	toll-like receptor 3 signaling pathway	1/371	12/8340	0.420980541235561	0.789925443510424	ENSSSCG00000011198	RFTN1	1
BP	GO:0034260	negative regulation of GTPase activity	1/371	12/8340	0.420980541235561	0.789925443510424	ENSSSCG00000012591	AMOT	1
BP	GO:0035384	thioester biosynthetic process	1/371	12/8340	0.420980541235561	0.789925443510424	ENSSSCG00000027198	PDK2	1
BP	GO:0035825	homologous recombination	1/371	12/8340	0.420980541235561	0.789925443510424	ENSSSCG00000017396	PSMC3IP	1
BP	GO:0036037	CD8-positive, alpha-beta T cell activation	1/371	12/8340	0.420980541235561	0.789925443510424	ENSSSCG00000010280	VSIR	1
BP	GO:0043552	positive regulation of phosphatidylinositol 3-kinase activity	1/371	12/8340	0.420980541235561	0.789925443510424	ENSSSCG00000005122	TEK	1
BP	GO:0044794	positive regulation by host of viral process	1/371	12/8340	0.420980541235561	0.789925443510424	ENSSSCG00000014441	CSF1R	1
BP	GO:0045579	positive regulation of B cell differentiation	1/371	12/8340	0.420980541235561	0.789925443510424	ENSSSCG00000015652	IL10	1
BP	GO:0045662	negative regulation of myoblast differentiation	1/371	12/8340	0.420980541235561	0.789925443510424	ENSSSCG00000032474	CXCL10	1
BP	GO:0046519	sphingoid metabolic process	1/371	12/8340	0.420980541235561	0.789925443510424	ENSSSCG00000008973	NAAA	1
BP	GO:0050891	multicellular organismal water homeostasis	1/371	12/8340	0.420980541235561	0.789925443510424	ENSSSCG00000000707	SCNN1A	1
BP	GO:0051491	positive regulation of filopodium assembly	1/371	12/8340	0.420980541235561	0.789925443510424	ENSSSCG00000011102	NRP1	1
BP	GO:0051647	nucleus localization	1/371	12/8340	0.420980541235561	0.789925443510424	ENSSSCG00000015720	BIN1	1
BP	GO:0051952	regulation of amine transport	1/371	12/8340	0.420980541235561	0.789925443510424	ENSSSCG00000009817	P2RX7	1
BP	GO:0061311	cell surface receptor signaling pathway involved in heart development	1/371	12/8340	0.420980541235561	0.789925443510424	ENSSSCG00000017635	MKS1	1
BP	GO:0065005	protein-lipid complex assembly	1/371	12/8340	0.420980541235561	0.789925443510424	ENSSSCG00000015720	BIN1	1
BP	GO:0070102	interleukin-6-mediated signaling pathway	1/371	12/8340	0.420980541235561	0.789925443510424	ENSSSCG00000002866	CEBPA	1
BP	GO:0070528	protein kinase C signaling	1/371	12/8340	0.420980541235561	0.789925443510424	ENSSSCG00000035445	SEZ6	1
BP	GO:0070734	histone H3-K27 methylation	1/371	12/8340	0.420980541235561	0.789925443510424	ENSSSCG00000005510	PHF19	1
BP	GO:0071501	cellular response to sterol depletion	1/371	12/8340	0.420980541235561	0.789925443510424	ENSSSCG00000003486	ARHGEF10L	1
BP	GO:0071616	acyl-CoA biosynthetic process	1/371	12/8340	0.420980541235561	0.789925443510424	ENSSSCG00000027198	PDK2	1
BP	GO:0090239	regulation of histone H4 acetylation	1/371	12/8340	0.420980541235561	0.789925443510424	ENSSSCG00000014852	ARRB1	1
BP	GO:0097242	amyloid-beta clearance	1/371	12/8340	0.420980541235561	0.789925443510424	ENSSSCG00000029371	C5AR1	1
BP	GO:0101023	vascular endothelial cell proliferation	1/371	12/8340	0.420980541235561	0.789925443510424	ENSSSCG00000014149	MEF2C	1
BP	GO:1902992	negative regulation of amyloid precursor protein catabolic process	1/371	12/8340	0.420980541235561	0.789925443510424	ENSSSCG00000015720	BIN1	1
BP	GO:1904407	positive regulation of nitric oxide metabolic process	1/371	12/8340	0.420980541235561	0.789925443510424	ENSSSCG00000025856	TMEM106A	1
BP	GO:1904996	positive regulation of leukocyte adhesion to vascular endothelial cell	1/371	12/8340	0.420980541235561	0.789925443510424	ENSSSCG00000037554	FUT7	1
BP	GO:1905562	regulation of vascular endothelial cell proliferation	1/371	12/8340	0.420980541235561	0.789925443510424	ENSSSCG00000014149	MEF2C	1
BP	GO:2000352	negative regulation of endothelial cell apoptotic process	1/371	12/8340	0.420980541235561	0.789925443510424	ENSSSCG00000015652	IL10	1
BP	GO:0007519	skeletal muscle tissue development	3/371	53/8340	0.421587872051669	0.789925443510424	ENSSSCG00000031321/ENSSSCG00000014149/ENSSSCG00000015595	NR4A1/MEF2C/ATF3	3
BP	GO:0038127	ERBB signaling pathway	3/371	53/8340	0.421587872051669	0.789925443510424	ENSSSCG00000007436/ENSSSCG00000015839/ENSSSCG00000021638	MMP9/NRG1/NEU3	3
BP	GO:0051261	protein depolymerization	3/371	53/8340	0.421587872051669	0.789925443510424	ENSSSCG00000015353/ENSSSCG00000009378/ENSSSCG00000013332	SCIN/CKAP2/KIF18A	3
BP	GO:0120034	positive regulation of plasma membrane bounded cell projection assembly	3/371	53/8340	0.421587872051669	0.789925443510424	ENSSSCG00000011102/ENSSSCG00000009817/ENSSSCG00000011408	NRP1/P2RX7/ZMYND10	3
BP	GO:0044772	mitotic cell cycle phase transition	10/371	204/8340	0.422697670596497	0.790969562691354	ENSSSCG00000012026/ENSSSCG00000028304/ENSSSCG00000003876/ENSSSCG00000016925/ENSSSCG00000015581/ENSSSCG00000001252/ENSSSCG00000008613/ENSSSCG00000006475/ENSSSCG00000011065/ENSSSCG00000014284	ADAMTS1/ZFP36L1/CDKN2C/PLK2/CENPF/UBD/GEN1/IQGAP3/MASTL/ENSSSCG00000014284	10
BP	GO:0061061	muscle structure development	10/371	204/8340	0.422697670596497	0.790969562691354	ENSSSCG00000031321/ENSSSCG00000029073/ENSSSCG00000014149/ENSSSCG00000015595/ENSSSCG00000028304/ENSSSCG00000026695/ENSSSCG00000015839/ENSSSCG00000000146/ENSSSCG00000015720/ENSSSCG00000032474	NR4A1/CACNB4/MEF2C/ATF3/ZFP36L1/TNFSF14/NRG1/MYH11/BIN1/CXCL10	10
BP	GO:0007626	locomotory behavior	4/371	75/8340	0.429639201610661	0.799102974984133	ENSSSCG00000010278/ENSSSCG00000029073/ENSSSCG00000027952/ENSSSCG00000035445	CDH23/CACNB4/ADCY5/SEZ6	4
BP	GO:1901215	negative regulation of neuron death	4/371	75/8340	0.429639201610661	0.799102974984133	ENSSSCG00000011102/ENSSSCG00000010772/ENSSSCG00000015652/ENSSSCG00000040486	NRP1/ADAM8/IL10/BIRC5	4
BP	GO:0002702	positive regulation of production of molecular mediator of immune response	3/371	54/8340	0.433542188766887	0.799102974984133	ENSSSCG00000036521/ENSSSCG00000006374/ENSSSCG00000015652	TNFSF13/CD244/IL10	3
BP	GO:0032088	negative regulation of NF-kappaB transcription factor activity	3/371	54/8340	0.433542188766887	0.799102974984133	ENSSSCG00000014852/ENSSSCG00000040811/ENSSSCG00000006788	ARRB1/PYCARD/ADORA3	3
BP	GO:0009790	embryo development	21/371	448/8340	0.434126620947825	0.799102974984133	ENSSSCG00000011102/ENSSSCG00000004587/ENSSSCG00000002389/ENSSSCG00000007572/ENSSSCG00000002866/ENSSSCG00000007436/ENSSSCG00000037905/ENSSSCG00000004369/ENSSSCG00000013735/ENSSSCG00000009079/ENSSSCG00000004241/ENSSSCG00000028304/ENSSSCG00000012591/ENSSSCG00000017473/ENSSSCG00000039103/ENSSSCG00000013352/ENSSSCG00000015652/ENSSSCG00000038486/ENSSSCG00000008020/ENSSSCG00000004588/ENSSSCG00000017635	NRP1/MYO1E/VASH1/LFNG/CEBPA/MMP9/ITGB5/PRDM1/JUNB/INTU/GJA1/ZFP36L1/AMOT/TOP2A/ADIPOQ/E2F8/IL10/DYNC2I1/IFT140/CCNB2/MKS1	21
BP	GO:0031503	protein-containing complex localization	5/371	97/8340	0.434137139151799	0.799102974984133	ENSSSCG00000005655/ENSSSCG00000011589/ENSSSCG00000038486/ENSSSCG00000008020/ENSSSCG00000017143	DYNC2I2/IFT122/DYNC2I1/IFT140/CEP131	5
BP	GO:0010823	negative regulation of mitochondrion organization	2/371	33/8340	0.435286790725016	0.799102974984133	ENSSSCG00000004510/ENSSSCG00000015403	ACAA2/HGF	2
BP	GO:0031099	regeneration	2/371	33/8340	0.435286790725016	0.799102974984133	ENSSSCG00000040061/ENSSSCG00000011377	NINJ1/LAMB2	2
BP	GO:0045682	regulation of epidermis development	2/371	33/8340	0.435286790725016	0.799102974984133	ENSSSCG00000028304/ENSSSCG00000009237	ZFP36L1/HPSE	2
BP	GO:0046323	glucose import	2/371	33/8340	0.435286790725016	0.799102974984133	ENSSSCG00000039103/ENSSSCG00000003140	ADIPOQ/FGF21	2
BP	GO:1903201	regulation of oxidative stress-induced cell death	2/371	33/8340	0.435286790725016	0.799102974984133	ENSSSCG00000015403/ENSSSCG00000015652	HGF/IL10	2
BP	GO:0005996	monosaccharide metabolic process	6/371	119/8340	0.436885562278308	0.799102974984133	ENSSSCG00000011353/ENSSSCG00000015595/ENSSSCG00000011133/ENSSSCG00000027198/ENSSSCG00000039103/ENSSSCG00000002478	PFKFB4/ATF3/PFKFB3/PDK2/ADIPOQ/SERPINA12	6
BP	GO:0051403	stress-activated MAPK cascade	6/371	119/8340	0.436885562278308	0.799102974984133	ENSSSCG00000001572/ENSSSCG00000040811/ENSSSCG00000004898/ENSSSCG00000015403/ENSSSCG00000022689/ENSSSCG00000028304	FGD2/PYCARD/TNFRSF11A/HGF/GADD45B/ZFP36L1	6
BP	GO:0007283	spermatogenesis	7/371	141/8340	0.43863653098094	0.799102974984133	ENSSSCG00000000433/ENSSSCG00000037241/ENSSSCG00000016431/ENSSSCG00000007659/ENSSSCG00000017143/ENSSSCG00000000863/ENSSSCG00000007346	B4GALNT1/RGS2/GALNTL5/ZCWPW1/CEP131/SYCP3/ENSSSCG00000007346	7
BP	GO:2000377	regulation of reactive oxygen species metabolic process	4/371	76/8340	0.439674137747108	0.799102974984133	ENSSSCG00000025856/ENSSSCG00000014899/ENSSSCG00000004789/ENSSSCG00000004676	TMEM106A/PRCP/THBS1/DUOXA2	4
[truncated: 2,060 more rows]
