# Supplementary material for: Retinoic acid inhibits the infection of porcine reproductive and respiratory syndrome virus
Source: Front Vet Sci. 2026 Mar 24;13:1798441. doi: 10.3389/fvets.2026.1798441 (PMC13053225; doi:10.3389/fvets.2026.1798441)
Supplement: SUPPLEMENTARY TABLE S5 — GO enrichment analysis of upregulated genes: PRRSV-infected versus DMSO-treated control group. [file Table_5.XLS]

Category	GOID	Description	GeneRatio	BgRatio	pvalue	padj	geneID	geneName	Count
BP	GO:0002252	immune effector process	95/811	434/11123	2.80825482409043e-23	1.15054200142985e-19	ENSSSCG00000046640/ENSSSCG00000040575/ENSSSCG00000010452/ENSSSCG00000009720/ENSSSCG00000008648/ENSSSCG00000012077/ENSSSCG00000030548/ENSSSCG00000017416/ENSSSCG00000032652/ENSSSCG00000010454/ENSSSCG00000007508/ENSSSCG00000012853/ENSSSCG00000009881/ENSSSCG00000015549/ENSSSCG00000011876/ENSSSCG00000015897/ENSSSCG00000013181/ENSSSCG00000022011/ENSSSCG00000016832/ENSSSCG00000012076/ENSSSCG00000004195/…	OAS1/ISG15/IFIT1/DDX60/RSAD2/MX1/HERC5/DHX58/SLFN11/IFIT5/ZBP1/IRF7/OAS2/RNASEL/DTX3L/IFIH1/SERPING1/NMI/IL7R/MX2/ARG1/TRIM22/BST2/USP15/EIF2AK2/ENSSSCG00000025593/CGAS/STING1/IFI44L/IL27/HAVCR2/PARP3/SAMHD1/MOV10/IFI6/MAD2L2/TLR2/STAT1/PTK2B/MDK/FCGR1A/IFI35/MASP1/NBN/HLX/SHFL/IFNB1/C2/HLA-DRA/CXCL10/FFAR2/ISG20/RNF19B/TICAM1/DUSP10/ENSSSCG00000030408/MILR1/IL15/GPR183/ZC3H12A/NLRC5/CLEC7A/OASL/…	95
BP	GO:0009615	response to virus	60/811	197/11123	1.30060490867341e-22	2.66428915541747e-19	ENSSSCG00000046640/ENSSSCG00000010451/ENSSSCG00000040575/ENSSSCG00000010452/ENSSSCG00000009720/ENSSSCG00000008648/ENSSSCG00000012077/ENSSSCG00000030548/ENSSSCG00000017416/ENSSSCG00000032652/ENSSSCG00000010454/ENSSSCG00000007508/ENSSSCG00000012853/ENSSSCG00000009881/ENSSSCG00000015549/ENSSSCG00000011876/ENSSSCG00000015897/ENSSSCG00000022011/ENSSSCG00000012076/ENSSSCG00000014670/ENSSSCG00000033453/…	OAS1/IFIT2/ISG15/IFIT1/DDX60/RSAD2/MX1/HERC5/DHX58/SLFN11/IFIT5/ZBP1/IRF7/OAS2/RNASEL/DTX3L/IFIH1/NMI/MX2/TRIM22/BST2/USP15/EIF2AK2/ADAR/CGAS/STING1/IFI44L/IL27/SAMHD1/MOV10/IFI6/TLR2/STAT1/XPR1/SHFL/ITGB8/IFNB1/CXCL10/ISG20/TICAM1/ENSSSCG00000030408/IL15/ZC3H12A/NLRC5/OASL/TSPAN32/CD40/TLR3/ABCC9/IFNA1/POU2F2/STMN1/BATF3/ENSSSCG00000038141/IRF1/ENSSSCG00000024140/TNF/IL23R/IL12A/IL6	60
BP	GO:0051607	defense response to virus	48/811	137/11123	3.33549028737766e-21	4.55516790246209e-18	ENSSSCG00000046640/ENSSSCG00000040575/ENSSSCG00000010452/ENSSSCG00000009720/ENSSSCG00000008648/ENSSSCG00000012077/ENSSSCG00000030548/ENSSSCG00000017416/ENSSSCG00000032652/ENSSSCG00000010454/ENSSSCG00000007508/ENSSSCG00000012853/ENSSSCG00000009881/ENSSSCG00000015549/ENSSSCG00000011876/ENSSSCG00000015897/ENSSSCG00000012076/ENSSSCG00000014670/ENSSSCG00000033453/ENSSSCG00000000457/ENSSSCG00000008496/…	OAS1/ISG15/IFIT1/DDX60/RSAD2/MX1/HERC5/DHX58/SLFN11/IFIT5/ZBP1/IRF7/OAS2/RNASEL/DTX3L/IFIH1/MX2/TRIM22/BST2/USP15/EIF2AK2/CGAS/STING1/IFI44L/IL27/SAMHD1/MOV10/IFI6/TLR2/STAT1/SHFL/CXCL10/ISG20/TICAM1/IL15/ZC3H12A/NLRC5/OASL/TSPAN32/CD40/TLR3/ABCC9/IFNA1/ENSSSCG00000038141/IRF1/ENSSSCG00000024140/IL23R/IL6	48
BP	GO:0034097	response to cytokine	96/811	482/11123	2.13079963517759e-20	2.18247152633065e-17	ENSSSCG00000046640/ENSSSCG00000010451/ENSSSCG00000040575/ENSSSCG00000010452/ENSSSCG00000012077/ENSSSCG00000028711/ENSSSCG00000007508/ENSSSCG00000012853/ENSSSCG00000001912/ENSSSCG00000009881/ENSSSCG00000015897/ENSSSCG00000022011/ENSSSCG00000017723/ENSSSCG00000016991/ENSSSCG00000036956/ENSSSCG00000012076/ENSSSCG00000008374/ENSSSCG00000004195/ENSSSCG00000027855/ENSSSCG00000014780/ENSSSCG00000009542/…	OAS1/IFIT2/ISG15/IFIT1/MX1/CASP1/ZBP1/IRF7/PML/OAS2/IFIH1/NMI/CCL2/DUSP1/SOCS3/MX2/B3GNT2/ARG1/SOCS1/TRIM21/TNFSF13B/EIF2AK2/ADAR/ENSSSCG00000006418/EGR1/STING1/PARP9/SAMHD1/PARP14/AMCF-II/PDE12/JAK2/TLR2/STXBP1/STAT1/ADIPOQ/PTK2B/KYNU/SHFL/ENSSSCG00000021815/MYBL2/MNDA/ZFP36/IFNB1/CD274/PNPT1/CXCL10/IL1R2/AXL/HK2/IL7/IL15/ZC3H12A/NLRC5/CORO1A/IL1RAP/UBD/CIITA/BRCA1/MCM2/NEFH/FOXF1/SIGIRR/TRAF5/C…	96
BP	GO:0043207	response to external biotic stimulus	93/811	467/11123	9.00331370592348e-20	6.14776270886142e-17	ENSSSCG00000046640/ENSSSCG00000010451/ENSSSCG00000040575/ENSSSCG00000010452/ENSSSCG00000009720/ENSSSCG00000008648/ENSSSCG00000012077/ENSSSCG00000028711/ENSSSCG00000030548/ENSSSCG00000017416/ENSSSCG00000032652/ENSSSCG00000010454/ENSSSCG00000007508/ENSSSCG00000012853/ENSSSCG00000009881/ENSSSCG00000015549/ENSSSCG00000008647/ENSSSCG00000011876/ENSSSCG00000015897/ENSSSCG00000022011/ENSSSCG00000017723/…	OAS1/IFIT2/ISG15/IFIT1/DDX60/RSAD2/MX1/CASP1/HERC5/DHX58/SLFN11/IFIT5/ZBP1/IRF7/OAS2/RNASEL/CMPK2/DTX3L/IFIH1/NMI/CCL2/IL7R/CCR5/MX2/ARG1/TRIM22/BST2/USP15/EIF2AK2/ENSSSCG00000025593/TNIP3/BATF2/IFI44/ADAR/CGAS/STING1/IFI44L/IL27/HAVCR2/SAMHD1/AMCF-II/MOV10/IFI6/TLR2/PDE4B/STAT1/SASH1/TRIB1/ADIPOQ/FCGR1A/XPR1/SHFL/ITGB8/ZFP36/IFNB1/CXCL10/ISG20/TICAM1/AXL/C15orf48/DUSP10/ENSSSCG00000030408/IL15/Z…	93
BP	GO:0051707	response to other organism	93/811	467/11123	9.00331370592348e-20	6.14776270886142e-17	ENSSSCG00000046640/ENSSSCG00000010451/ENSSSCG00000040575/ENSSSCG00000010452/ENSSSCG00000009720/ENSSSCG00000008648/ENSSSCG00000012077/ENSSSCG00000028711/ENSSSCG00000030548/ENSSSCG00000017416/ENSSSCG00000032652/ENSSSCG00000010454/ENSSSCG00000007508/ENSSSCG00000012853/ENSSSCG00000009881/ENSSSCG00000015549/ENSSSCG00000008647/ENSSSCG00000011876/ENSSSCG00000015897/ENSSSCG00000022011/ENSSSCG00000017723/…	OAS1/IFIT2/ISG15/IFIT1/DDX60/RSAD2/MX1/CASP1/HERC5/DHX58/SLFN11/IFIT5/ZBP1/IRF7/OAS2/RNASEL/CMPK2/DTX3L/IFIH1/NMI/CCL2/IL7R/CCR5/MX2/ARG1/TRIM22/BST2/USP15/EIF2AK2/ENSSSCG00000025593/TNIP3/BATF2/IFI44/ADAR/CGAS/STING1/IFI44L/IL27/HAVCR2/SAMHD1/AMCF-II/MOV10/IFI6/TLR2/PDE4B/STAT1/SASH1/TRIB1/ADIPOQ/FCGR1A/XPR1/SHFL/ITGB8/ZFP36/IFNB1/CXCL10/ISG20/TICAM1/AXL/C15orf48/DUSP10/ENSSSCG00000030408/IL15/Z…	93
BP	GO:0009607	response to biotic stimulus	94/811	494/11123	1.43241137046023e-18	8.38369912110795e-16	ENSSSCG00000046640/ENSSSCG00000010451/ENSSSCG00000040575/ENSSSCG00000010452/ENSSSCG00000009720/ENSSSCG00000008648/ENSSSCG00000012077/ENSSSCG00000028711/ENSSSCG00000030548/ENSSSCG00000017416/ENSSSCG00000032652/ENSSSCG00000010454/ENSSSCG00000007508/ENSSSCG00000012853/ENSSSCG00000009881/ENSSSCG00000015549/ENSSSCG00000008647/ENSSSCG00000011876/ENSSSCG00000015897/ENSSSCG00000022011/ENSSSCG00000017723/…	OAS1/IFIT2/ISG15/IFIT1/DDX60/RSAD2/MX1/CASP1/HERC5/DHX58/SLFN11/IFIT5/ZBP1/IRF7/OAS2/RNASEL/CMPK2/DTX3L/IFIH1/NMI/CCL2/IL7R/CCR5/MX2/ARG1/TRIM22/BST2/USP15/EIF2AK2/ENSSSCG00000025593/TNIP3/BATF2/IFI44/ADAR/CGAS/STING1/IFI44L/IL27/HAVCR2/SAMHD1/AMCF-II/MOV10/IFI6/TLR2/PDE4B/STAT1/SASH1/TRIB1/ADIPOQ/FCGR1A/XPR1/SHFL/ITGB8/ZFP36/IFNB1/CD274/CXCL10/ISG20/TICAM1/AXL/C15orf48/DUSP10/ENSSSCG00000030408/…	94
BP	GO:0071345	cellular response to cytokine stimulus	85/811	435/11123	1.36200764750181e-17	6.97518166476867e-15	ENSSSCG00000046640/ENSSSCG00000010451/ENSSSCG00000040575/ENSSSCG00000010452/ENSSSCG00000012077/ENSSSCG00000028711/ENSSSCG00000007508/ENSSSCG00000012853/ENSSSCG00000001912/ENSSSCG00000009881/ENSSSCG00000022011/ENSSSCG00000017723/ENSSSCG00000016991/ENSSSCG00000036956/ENSSSCG00000008374/ENSSSCG00000004195/ENSSSCG00000027855/ENSSSCG00000009542/ENSSSCG00000006543/ENSSSCG00000006418/ENSSSCG00000014336/…	OAS1/IFIT2/ISG15/IFIT1/MX1/CASP1/ZBP1/IRF7/PML/OAS2/NMI/CCL2/DUSP1/SOCS3/B3GNT2/ARG1/SOCS1/TNFSF13B/ADAR/ENSSSCG00000006418/EGR1/STING1/PARP9/SAMHD1/PARP14/AMCF-II/PDE12/JAK2/TLR2/STXBP1/STAT1/ADIPOQ/PTK2B/ENSSSCG00000021815/MYBL2/MNDA/ZFP36/IFNB1/PNPT1/CXCL10/IL1R2/AXL/HK2/IL7/IL15/ZC3H12A/NLRC5/CORO1A/IL1RAP/BRCA1/MCM2/NEFH/FOXF1/SIGIRR/TRAF5/CCR2/NLRP12/OSM/CXCL11/CSF3/NPR2/EDN1/HPS5/IL1R1/ENS…	85
BP	GO:0019221	cytokine-mediated signaling pathway	54/811	210/11123	8.29916108781727e-17	3.77796255297637e-14	ENSSSCG00000046640/ENSSSCG00000040575/ENSSSCG00000012077/ENSSSCG00000028711/ENSSSCG00000007508/ENSSSCG00000012853/ENSSSCG00000009881/ENSSSCG00000022011/ENSSSCG00000017723/ENSSSCG00000004195/ENSSSCG00000027855/ENSSSCG00000009542/ENSSSCG00000006543/ENSSSCG00000014336/ENSSSCG00000027709/ENSSSCG00000027806/ENSSSCG00000011874/ENSSSCG00000008957/ENSSSCG00000005215/ENSSSCG00000016057/ENSSSCG00000039103/…	OAS1/ISG15/MX1/CASP1/ZBP1/IRF7/OAS2/NMI/CCL2/ARG1/SOCS1/TNFSF13B/ADAR/EGR1/PARP9/SAMHD1/PARP14/AMCF-II/JAK2/STAT1/ADIPOQ/PTK2B/ENSSSCG00000021815/IFNB1/CXCL10/IL1R2/AXL/IL7/IL15/NLRC5/IL1RAP/SIGIRR/TRAF5/CCR2/OSM/CXCL11/EDN1/IL1R1/IL18/ENSSSCG00000038141/IRF1/STAP1/ENSSSCG00000024140/GPR35/ENSSSCG00000000983/IL1A/ACKR3/PDGFB/WNT5A/OSMR/TXK/TNFRSF17/TNF/IL6	54
BP	GO:0031347	regulation of defense response	80/811	415/11123	3.00057824095601e-16	1.22933690531968e-13	ENSSSCG00000046640/ENSSSCG00000040575/ENSSSCG00000010452/ENSSSCG00000009720/ENSSSCG00000008648/ENSSSCG00000028711/ENSSSCG00000030548/ENSSSCG00000017416/ENSSSCG00000007508/ENSSSCG00000012853/ENSSSCG00000011876/ENSSSCG00000015897/ENSSSCG00000013181/ENSSSCG00000022011/ENSSSCG00000036956/ENSSSCG00000004195/ENSSSCG00000027855/ENSSSCG00000014780/ENSSSCG00000000457/ENSSSCG00000012893/ENSSSCG00000004952/…	OAS1/ISG15/IFIT1/DDX60/RSAD2/CASP1/HERC5/DHX58/ZBP1/IRF7/DTX3L/IFIH1/SERPING1/NMI/SOCS3/ARG1/SOCS1/TRIM21/USP15/UNC93B1/SMAD3/TNIP3/ADAR/ENSSSCG00000006418/CGAS/STING1/IL27/HAVCR2/PARP9/SAMHD1/PARP14/JAK2/TRAFD1/TLR2/STAT1/ADIPOQ/MDK/FCGR1A/IFI35/TASL/LRP8/MNDA/ZFP36/GHSR/FFAR2/TICAM1/IL1R2/DUSP10/IL15/ZC3H12A/NLRC5/CLEC7A/TSPAN32/PLA2G2D/NFKBIZ/FOXF1/CCL3L1/TLR3/CCR2/PTGS2/NLRP12/OSM/IL10/FCRL3/…	80
BP	GO:0098542	defense response to other organism	57/811	239/11123	4.53207872564043e-16	1.68799332172262e-13	ENSSSCG00000046640/ENSSSCG00000040575/ENSSSCG00000010452/ENSSSCG00000009720/ENSSSCG00000008648/ENSSSCG00000012077/ENSSSCG00000030548/ENSSSCG00000017416/ENSSSCG00000032652/ENSSSCG00000010454/ENSSSCG00000007508/ENSSSCG00000012853/ENSSSCG00000009881/ENSSSCG00000015549/ENSSSCG00000011876/ENSSSCG00000015897/ENSSSCG00000016832/ENSSSCG00000012076/ENSSSCG00000004195/ENSSSCG00000014670/ENSSSCG00000033453/…	OAS1/ISG15/IFIT1/DDX60/RSAD2/MX1/HERC5/DHX58/SLFN11/IFIT5/ZBP1/IRF7/OAS2/RNASEL/DTX3L/IFIH1/IL7R/MX2/ARG1/TRIM22/BST2/USP15/EIF2AK2/BATF2/CGAS/STING1/IFI44L/IL27/HAVCR2/SAMHD1/MOV10/IFI6/TLR2/STAT1/FCGR1A/SHFL/CXCL10/ISG20/TICAM1/IL15/ZC3H12A/NLRC5/OASL/TSPAN32/CD40/TLR3/ABCC9/IFNA1/IL10/ENSSSCG00000038141/IRF1/ENSSSCG00000024140/ENSSSCG00000038204/TNF/IL23R/IL12A/IL6	57
BP	GO:0045087	innate immune response	69/811	351/11123	1.3820318715645e-14	4.71848714816647e-12	ENSSSCG00000046640/ENSSSCG00000040575/ENSSSCG00000010452/ENSSSCG00000009720/ENSSSCG00000008648/ENSSSCG00000028711/ENSSSCG00000017416/ENSSSCG00000007508/ENSSSCG00000012853/ENSSSCG00000001912/ENSSSCG00000015897/ENSSSCG00000013181/ENSSSCG00000022011/ENSSSCG00000017723/ENSSSCG00000004195/ENSSSCG00000027855/ENSSSCG00000014670/ENSSSCG00000014780/ENSSSCG00000000457/ENSSSCG00000012893/ENSSSCG00000009100/…	OAS1/ISG15/IFIT1/DDX60/RSAD2/CASP1/DHX58/ZBP1/IRF7/PML/IFIH1/SERPING1/NMI/CCL2/ARG1/SOCS1/TRIM22/TRIM21/USP15/UNC93B1/TNIP3/TRIM26/ADAR/ENSSSCG00000006418/CGAS/STING1/HAVCR2/PARP9/SAMHD1/PARP14/PDE12/IFI6/TRAFD1/TLR2/STXBP1/STAT1/TRIM14/IFI35/TASL/LRP8/MASP1/KYNU/SHFL/MNDA/IFNB1/FFAR2/RNF19B/TICAM1/DUSP10/ENSSSCG00000030408/NLRC5/CLEC7A/CORO1A/UBD/CIITA/TLR3/FCRL3/IL18/NR1D1/IRF1/COLEC11/TNFAIP3/…	69
BP	GO:0001816	cytokine production	78/811	452/11123	3.67952941818817e-13	1.15961784817823e-10	ENSSSCG00000046640/ENSSSCG00000040575/ENSSSCG00000009720/ENSSSCG00000008648/ENSSSCG00000028711/ENSSSCG00000017416/ENSSSCG00000012853/ENSSSCG00000001912/ENSSSCG00000009881/ENSSSCG00000015135/ENSSSCG00000015897/ENSSSCG00000022011/ENSSSCG00000004195/ENSSSCG00000027855/ENSSSCG00000000457/ENSSSCG00000008496/ENSSSCG00000004952/ENSSSCG00000021383/ENSSSCG00000014336/ENSSSCG00000014349/ENSSSCG00000039300/…	OAS1/ISG15/DDX60/RSAD2/CASP1/DHX58/IRF7/PML/OAS2/SORL1/IFIH1/NMI/ARG1/SOCS1/USP15/EIF2AK2/SMAD3/CGAS/EGR1/STING1/IL27/HAVCR2/TLR2/PDE4B/STAT1/ADIPOQ/MDK/ITGB8/ZFP36/IFNB1/CD274/GHSR/FFAR2/TICAM1/KAT2A/IL1R2/GPR18/AXL/IL7/ENSSSCG00000030408/IL15/ZC3H12A/CLEC7A/ADGRG1/CD2/IL1RAP/CD40/PANX1/BRCA1/SIGIRR/CD24/CCL3L1/TLR3/CCR2/TGFB2/NLRP12/POU2F2/OSM/IL10/IL1R1/IL18/ENSSSCG00000038141/IRF1/TIGIT/IL1A/…	78
BP	GO:0001817	regulation of cytokine production	77/811	448/11123	6.5297728947842e-13	1.91089139642363e-10	ENSSSCG00000046640/ENSSSCG00000040575/ENSSSCG00000009720/ENSSSCG00000008648/ENSSSCG00000028711/ENSSSCG00000017416/ENSSSCG00000012853/ENSSSCG00000001912/ENSSSCG00000009881/ENSSSCG00000015135/ENSSSCG00000015897/ENSSSCG00000022011/ENSSSCG00000004195/ENSSSCG00000027855/ENSSSCG00000000457/ENSSSCG00000008496/ENSSSCG00000004952/ENSSSCG00000021383/ENSSSCG00000014336/ENSSSCG00000014349/ENSSSCG00000039300/…	OAS1/ISG15/DDX60/RSAD2/CASP1/DHX58/IRF7/PML/OAS2/SORL1/IFIH1/NMI/ARG1/SOCS1/USP15/EIF2AK2/SMAD3/CGAS/EGR1/STING1/IL27/HAVCR2/TLR2/PDE4B/STAT1/ADIPOQ/MDK/ITGB8/ZFP36/IFNB1/CD274/GHSR/FFAR2/TICAM1/KAT2A/IL1R2/GPR18/AXL/IL7/ENSSSCG00000030408/IL15/ZC3H12A/CLEC7A/CD2/IL1RAP/CD40/PANX1/BRCA1/SIGIRR/CD24/CCL3L1/TLR3/CCR2/TGFB2/NLRP12/POU2F2/OSM/IL10/IL1R1/IL18/ENSSSCG00000038141/IRF1/TIGIT/IL1A/PANX2/T…	77
BP	GO:0001819	positive regulation of cytokine production	59/811	298/11123	9.07193392979926e-13	2.47784755402584e-10	ENSSSCG00000046640/ENSSSCG00000040575/ENSSSCG00000009720/ENSSSCG00000008648/ENSSSCG00000028711/ENSSSCG00000017416/ENSSSCG00000012853/ENSSSCG00000009881/ENSSSCG00000015135/ENSSSCG00000015897/ENSSSCG00000000457/ENSSSCG00000008496/ENSSSCG00000021383/ENSSSCG00000014336/ENSSSCG00000014349/ENSSSCG00000039300/ENSSSCG00000028875/ENSSSCG00000009002/ENSSSCG00000003805/ENSSSCG00000016057/ENSSSCG00000039103/…	OAS1/ISG15/DDX60/RSAD2/CASP1/DHX58/IRF7/OAS2/SORL1/IFIH1/USP15/EIF2AK2/CGAS/EGR1/STING1/IL27/HAVCR2/TLR2/PDE4B/STAT1/ADIPOQ/MDK/CD274/FFAR2/TICAM1/KAT2A/IL7/ENSSSCG00000030408/IL15/CLEC7A/CD2/IL1RAP/CD40/PANX1/BRCA1/CCL3L1/TLR3/CCR2/POU2F2/OSM/IL10/IL1R1/IL18/ENSSSCG00000038141/IRF1/TIGIT/IL1A/PANX2/WNT5A/CCR7/CD40LG/TXK/TNF/MAPK13/CSF2/IL23R/HHLA2/IL12A/IL6	59
BP	GO:0050776	regulation of immune response	81/811	491/11123	1.49481461154876e-12	3.82765966469704e-10	ENSSSCG00000046640/ENSSSCG00000040575/ENSSSCG00000009720/ENSSSCG00000008648/ENSSSCG00000017416/ENSSSCG00000007508/ENSSSCG00000012853/ENSSSCG00000015897/ENSSSCG00000013181/ENSSSCG00000022011/ENSSSCG00000016832/ENSSSCG00000004195/ENSSSCG00000027855/ENSSSCG00000014780/ENSSSCG00000000457/ENSSSCG00000009542/ENSSSCG00000012893/ENSSSCG00000025593/ENSSSCG00000004952/ENSSSCG00000009100/ENSSSCG00000006543/…	OAS1/ISG15/DDX60/RSAD2/DHX58/ZBP1/IRF7/IFIH1/SERPING1/NMI/IL7R/ARG1/SOCS1/TRIM21/USP15/TNFSF13B/UNC93B1/ENSSSCG00000025593/SMAD3/TNIP3/ADAR/ENSSSCG00000006418/CGAS/STING1/IL27/HAVCR2/PARP9/PARP3/SAMHD1/PARP14/TRAFD1/MAD2L2/TLR2/PDE4B/FCGR1A/IFI35/TASL/LRP8/MASP1/TEC/HLX/MNDA/IFNB1/CD274/C2/HLA-DRA/FFAR2/TICAM1/DUSP10/ENSSSCG00000030408/CBLB/IL15/ZC3H12A/NLRC5/CLEC7A/CD40/PLA2G2D/FOXF1/TLR3/CCR2/T…	81
BP	GO:0002694	regulation of leukocyte activation	58/811	325/11123	1.16866585412407e-10	2.81648470843901e-08	ENSSSCG00000016832/ENSSSCG00000004195/ENSSSCG00000027855/ENSSSCG00000009542/ENSSSCG00000039300/ENSSSCG00000028875/ENSSSCG00000023033/ENSSSCG00000003419/ENSSSCG00000004369/ENSSSCG00000008794/ENSSSCG00000013260/ENSSSCG00000032644/ENSSSCG00000037532/ENSSSCG00000005163/ENSSSCG00000005211/ENSSSCG00000001453/ENSSSCG00000033768/ENSSSCG00000024771/ENSSSCG00000017414/ENSSSCG00000038806/ENSSSCG00000010831/…	IL7R/ARG1/SOCS1/TNFSF13B/IL27/HAVCR2/PARP3/MAD2L2/PRDM1/RHOH/MDK/HLX/MNDA/IFNB1/CD274/HLA-DRA/LAX1/TICAM1/KAT2A/AXL/DUSP10/IL7/MILR1/CBLB/IL15/GPR183/ZC3H12A/CLEC7A/CORO1A/DLG5/TSPAN32/CD40/PLA2G2D/FOXF1/CD24/DPP4/CCR2/EGR3/IL10/NFATC2/FCRL3/IL18/NR1D1/IRF1/STAP1/TIGIT/VCAM1/LDLR/TNFAIP3/ENSSSCG00000038204/WNT5A/CCR7/CD40LG/HES1/HHLA2/IL12A/IL6/ICOS	58
BP	GO:0002683	negative regulation of immune system process	55/811	300/11123	1.25475274535758e-10	2.85595666540555e-08	ENSSSCG00000046640/ENSSSCG00000040575/ENSSSCG00000017416/ENSSSCG00000013181/ENSSSCG00000022011/ENSSSCG00000017723/ENSSSCG00000016832/ENSSSCG00000016991/ENSSSCG00000004195/ENSSSCG00000027855/ENSSSCG00000014780/ENSSSCG00000006543/ENSSSCG00000028875/ENSSSCG00000023033/ENSSSCG00000027806/ENSSSCG00000011874/ENSSSCG00000009886/ENSSSCG00000038500/ENSSSCG00000039103/ENSSSCG00000009664/ENSSSCG00000013260/…	OAS1/ISG15/DHX58/SERPING1/NMI/CCL2/IL7R/DUSP1/ARG1/SOCS1/TRIM21/ADAR/HAVCR2/PARP3/SAMHD1/PARP14/TRAFD1/TRIB1/ADIPOQ/PTK2B/MDK/HLX/HLA-DOB/MNDA/ZFP36/IFNB1/CD274/LAX1/GPR18/AXL/DUSP10/MILR1/CBLB/ZC3H12A/NLRC5/GPR171/DLG5/TSPAN32/PLA2G2D/FOXF1/DPP4/CCR2/TGFB2/IL10/FCRL3/SLA-DOA/NR1D1/IRF1/STAP1/TIGIT/LDLR/TNFAIP3/HES1/TNF/SERPINB9	55
BP	GO:0050865	regulation of cell activation	60/811	348/11123	2.32825581142851e-10	5.02045476811716e-08	ENSSSCG00000016832/ENSSSCG00000004195/ENSSSCG00000027855/ENSSSCG00000009542/ENSSSCG00000039300/ENSSSCG00000028875/ENSSSCG00000023033/ENSSSCG00000003419/ENSSSCG00000004369/ENSSSCG00000008794/ENSSSCG00000013260/ENSSSCG00000008820/ENSSSCG00000032644/ENSSSCG00000037532/ENSSSCG00000005163/ENSSSCG00000005211/ENSSSCG00000001453/ENSSSCG00000033768/ENSSSCG00000024771/ENSSSCG00000017414/ENSSSCG00000038806/…	IL7R/ARG1/SOCS1/TNFSF13B/IL27/HAVCR2/PARP3/MAD2L2/PRDM1/RHOH/MDK/TEC/HLX/MNDA/IFNB1/CD274/HLA-DRA/LAX1/TICAM1/KAT2A/AXL/DUSP10/IL7/MILR1/CBLB/IL15/GPR183/ZC3H12A/CLEC7A/CORO1A/DLG5/TSPAN32/CD40/PLA2G2D/FOXF1/CD24/DPP4/CCR2/EGR3/IL10/NFATC2/FCRL3/IL18/NR1D1/IRF1/STAP1/TIGIT/VCAM1/LDLR/PDGFB/TNFAIP3/ENSSSCG00000038204/WNT5A/CCR7/CD40LG/HES1/HHLA2/IL12A/IL6/ICOS	60
BP	GO:0032101	regulation of response to external stimulus	73/811	474/11123	5.35088043242352e-10	1.07775485430076e-07	ENSSSCG00000010452/ENSSSCG00000009720/ENSSSCG00000028711/ENSSSCG00000030548/ENSSSCG00000017416/ENSSSCG00000011876/ENSSSCG00000013181/ENSSSCG00000022011/ENSSSCG00000017723/ENSSSCG00000016991/ENSSSCG00000036956/ENSSSCG00000004195/ENSSSCG00000000457/ENSSSCG00000004952/ENSSSCG00000021383/ENSSSCG00000014349/ENSSSCG00000039300/ENSSSCG00000028875/ENSSSCG00000005215/ENSSSCG00000009002/ENSSSCG00000016057/…	IFIT1/DDX60/CASP1/HERC5/DHX58/DTX3L/SERPING1/NMI/CCL2/DUSP1/SOCS3/ARG1/USP15/SMAD3/CGAS/STING1/IL27/HAVCR2/JAK2/TLR2/STAT1/SASH1/TRIB1/ADIPOQ/PTK2B/MDK/FCGR1A/IFI35/TEC/ZFP36/GHSR/CXCL10/FFAR2/TICAM1/IL1R2/GPR18/DUSP10/IL15/GPR183/ZC3H12A/CLEC7A/TSPAN32/PLA2G2D/NFKBIZ/FOXF1/CCL3L1/TLR3/DPP4/CCR2/CCL5/PTGS2/NLRP12/OSM/IL10/IL1R1/ENSSSCG00000001097/NR1D1/STAP1/SEMA3F/LDLR/PDGFB/TNFAIP3/PBK/TNFAIP6/…	73
BP	GO:0006954	inflammatory response	57/811	329/11123	5.52424992441202e-10	1.07775485430076e-07	ENSSSCG00000040162/ENSSSCG00000028711/ENSSSCG00000013181/ENSSSCG00000022011/ENSSSCG00000017723/ENSSSCG00000036956/ENSSSCG00000024344/ENSSSCG00000004952/ENSSSCG00000014349/ENSSSCG00000008957/ENSSSCG00000005215/ENSSSCG00000009002/ENSSSCG00000039103/ENSSSCG00000013260/ENSSSCG00000006678/ENSSSCG00000029763/ENSSSCG00000007817/ENSSSCG00000028056/ENSSSCG00000020906/ENSSSCG00000032438/ENSSSCG00000024771/…	NUPR1/CASP1/SERPING1/NMI/CCL2/SOCS3/CCR5/SMAD3/STING1/AMCF-II/JAK2/TLR2/ADIPOQ/MDK/FCGR1A/IFI35/IL4R/ZFP36/GHSR/FFAR2/TICAM1/PXK/IL1R2/AXL/DUSP10/ZC3H12A/CLEC7A/PTGS1/PLA2G2D/NFKBIZ/FOXF1/SIGIRR/CCL3L1/TLR3/CCR2/CCL5/PTGS2/NLRP12/OSM/CXCL11/IL10/IL1R1/IL18/NR1D1/IL1A/LDLR/TNFAIP3/PBK/TNFAIP6/WNT5A/CCR7/CD40LG/CYSLTR1/ENSSSCG00000039214/TNF/IL6/S100A8	57
BP	GO:0051249	regulation of lymphocyte activation	51/811	278/11123	5.90488326062861e-10	1.09965030539979e-07	ENSSSCG00000016832/ENSSSCG00000004195/ENSSSCG00000027855/ENSSSCG00000009542/ENSSSCG00000039300/ENSSSCG00000028875/ENSSSCG00000023033/ENSSSCG00000003419/ENSSSCG00000004369/ENSSSCG00000008794/ENSSSCG00000013260/ENSSSCG00000032644/ENSSSCG00000037532/ENSSSCG00000005163/ENSSSCG00000005211/ENSSSCG00000001453/ENSSSCG00000033768/ENSSSCG00000024771/ENSSSCG00000017414/ENSSSCG00000038806/ENSSSCG00000010831/…	IL7R/ARG1/SOCS1/TNFSF13B/IL27/HAVCR2/PARP3/MAD2L2/PRDM1/RHOH/MDK/HLX/MNDA/IFNB1/CD274/HLA-DRA/LAX1/TICAM1/KAT2A/AXL/DUSP10/IL7/CBLB/IL15/GPR183/ZC3H12A/CLEC7A/CORO1A/DLG5/CD40/PLA2G2D/CD24/DPP4/CCR2/EGR3/IL10/NFATC2/FCRL3/IL18/IRF1/TIGIT/VCAM1/TNFAIP3/ENSSSCG00000038204/CCR7/CD40LG/HES1/HHLA2/IL12A/IL6/ICOS	51
BP	GO:0002697	regulation of immune effector process	47/811	247/11123	8.13357267738926e-10	1.4488368373593e-07	ENSSSCG00000010452/ENSSSCG00000009720/ENSSSCG00000008648/ENSSSCG00000030548/ENSSSCG00000017416/ENSSSCG00000011876/ENSSSCG00000013181/ENSSSCG00000016832/ENSSSCG00000004195/ENSSSCG00000000457/ENSSSCG00000025593/ENSSSCG00000021383/ENSSSCG00000014349/ENSSSCG00000039300/ENSSSCG00000028875/ENSSSCG00000023033/ENSSSCG00000003419/ENSSSCG00000016057/ENSSSCG00000006678/ENSSSCG00000032644/ENSSSCG00000005163/…	IFIT1/DDX60/RSAD2/HERC5/DHX58/DTX3L/SERPING1/IL7R/ARG1/USP15/ENSSSCG00000025593/CGAS/STING1/IL27/HAVCR2/PARP3/MAD2L2/STAT1/FCGR1A/HLX/IFNB1/HLA-DRA/FFAR2/TICAM1/DUSP10/ENSSSCG00000030408/IL15/ZC3H12A/CLEC7A/TSPAN32/CD40/FOXF1/TLR3/CCR2/TGFB2/IL10/FCRL3/IL1R1/IL18/WNT5A/CD40LG/TNF/IL23R/IL12A/IL6/PLA2G5/SERPINB9	47
BP	GO:0045088	regulation of innate immune response	43/811	218/11123	1.36843673211815e-09	2.33603553812003e-07	ENSSSCG00000046640/ENSSSCG00000040575/ENSSSCG00000009720/ENSSSCG00000008648/ENSSSCG00000017416/ENSSSCG00000007508/ENSSSCG00000012853/ENSSSCG00000015897/ENSSSCG00000013181/ENSSSCG00000022011/ENSSSCG00000004195/ENSSSCG00000027855/ENSSSCG00000014780/ENSSSCG00000000457/ENSSSCG00000012893/ENSSSCG00000009100/ENSSSCG00000006543/ENSSSCG00000006418/ENSSSCG00000021383/ENSSSCG00000014349/ENSSSCG00000028875/…	OAS1/ISG15/DDX60/RSAD2/DHX58/ZBP1/IRF7/IFIH1/SERPING1/NMI/ARG1/SOCS1/TRIM21/USP15/UNC93B1/TNIP3/ADAR/ENSSSCG00000006418/CGAS/STING1/HAVCR2/PARP9/SAMHD1/PARP14/TRAFD1/TLR2/IFI35/TASL/LRP8/MNDA/FFAR2/TICAM1/DUSP10/NLRC5/TLR3/FCRL3/NR1D1/IRF1/TNFAIP3/WNT5A/TXK/IL12A/SERPINB9	43
BP	GO:0050778	positive regulation of immune response	62/811	387/11123	2.41663784313341e-09	3.96038609732703e-07	ENSSSCG00000046640/ENSSSCG00000009720/ENSSSCG00000008648/ENSSSCG00000017416/ENSSSCG00000007508/ENSSSCG00000012853/ENSSSCG00000015897/ENSSSCG00000013181/ENSSSCG00000022011/ENSSSCG00000000457/ENSSSCG00000009542/ENSSSCG00000012893/ENSSSCG00000025593/ENSSSCG00000009100/ENSSSCG00000006418/ENSSSCG00000021383/ENSSSCG00000014349/ENSSSCG00000028875/ENSSSCG00000027709/ENSSSCG00000003419/ENSSSCG00000009002/…	OAS1/DDX60/RSAD2/DHX58/ZBP1/IRF7/IFIH1/SERPING1/NMI/USP15/TNFSF13B/UNC93B1/ENSSSCG00000025593/TNIP3/ENSSSCG00000006418/CGAS/STING1/HAVCR2/PARP9/MAD2L2/TLR2/PDE4B/FCGR1A/IFI35/TASL/MASP1/TEC/HLX/MNDA/CD274/C2/HLA-DRA/FFAR2/TICAM1/ENSSSCG00000030408/CBLB/IL15/ZC3H12A/NLRC5/CLEC7A/CD40/TLR3/CCR2/IL10/NFATC2/FCRL3/IL1R1/IL18/NR1D1/IRF1/STAP1/COLEC11/TNFAIP3/ENSSSCG00000024914/ENSSSCG00000038204/C8G/W…	62
BP	GO:0031349	positive regulation of defense response	45/811	239/11123	2.6585576851686e-09	4.18927339851375e-07	ENSSSCG00000046640/ENSSSCG00000009720/ENSSSCG00000008648/ENSSSCG00000017416/ENSSSCG00000007508/ENSSSCG00000012853/ENSSSCG00000015897/ENSSSCG00000022011/ENSSSCG00000004195/ENSSSCG00000000457/ENSSSCG00000012893/ENSSSCG00000009100/ENSSSCG00000006418/ENSSSCG00000021383/ENSSSCG00000014349/ENSSSCG00000028875/ENSSSCG00000027709/ENSSSCG00000009002/ENSSSCG00000013260/ENSSSCG00000006678/ENSSSCG00000029763/…	OAS1/DDX60/RSAD2/DHX58/ZBP1/IRF7/IFIH1/NMI/ARG1/USP15/UNC93B1/TNIP3/ENSSSCG00000006418/CGAS/STING1/HAVCR2/PARP9/TLR2/MDK/FCGR1A/IFI35/TASL/MNDA/FFAR2/TICAM1/NLRC5/CLEC7A/NFKBIZ/CCL3L1/TLR3/CCR2/PTGS2/OSM/FCRL3/NR1D1/IRF1/LDLR/TNFAIP3/WNT5A/CCR7/TXK/TNF/IL12A/IL6/S100A8	45
BP	GO:0051251	positive regulation of lymphocyte activation	36/811	169/11123	3.59323997401652e-09	5.45240895316507e-07	ENSSSCG00000016832/ENSSSCG00000027855/ENSSSCG00000009542/ENSSSCG00000028875/ENSSSCG00000003419/ENSSSCG00000008794/ENSSSCG00000013260/ENSSSCG00000032644/ENSSSCG00000005211/ENSSSCG00000001453/ENSSSCG00000024771/ENSSSCG00000038806/ENSSSCG00000010831/ENSSSCG00000006161/ENSSSCG00000009051/ENSSSCG00000009517/ENSSSCG00000000648/ENSSSCG00000038055/ENSSSCG00000035078/ENSSSCG00000031023/ENSSSCG00000015894/…	IL7R/SOCS1/TNFSF13B/HAVCR2/MAD2L2/RHOH/MDK/HLX/CD274/HLA-DRA/TICAM1/AXL/DUSP10/IL7/IL15/GPR183/CLEC7A/CORO1A/CD40/CD24/DPP4/CCR2/EGR3/IL10/NFATC2/FCRL3/IL18/VCAM1/ENSSSCG00000038204/CCR7/CD40LG/HES1/HHLA2/IL12A/IL6/ICOS	36
BP	GO:0045824	negative regulation of innate immune response	16/811	39/11123	4.22720930235517e-09	6.1853130399104e-07	ENSSSCG00000046640/ENSSSCG00000040575/ENSSSCG00000017416/ENSSSCG00000013181/ENSSSCG00000022011/ENSSSCG00000004195/ENSSSCG00000014780/ENSSSCG00000006543/ENSSSCG00000028875/ENSSSCG00000027806/ENSSSCG00000011874/ENSSSCG00000009886/ENSSSCG00000010831/ENSSSCG00000039751/ENSSSCG00000004154/ENSSSCG00000031615	OAS1/ISG15/DHX58/SERPING1/NMI/ARG1/TRIM21/ADAR/HAVCR2/SAMHD1/PARP14/TRAFD1/DUSP10/NLRC5/TNFAIP3/SERPINB9	16
BP	GO:0008284	positive regulation of cell proliferation	71/811	479/11123	5.02934691710130e-09	7.1052532135738e-07	ENSSSCG00000001912/ENSSSCG00000016832/ENSSSCG00000009542/ENSSSCG00000005385/ENSSSCG00000014362/ENSSSCG00000028875/ENSSSCG00000012026/ENSSSCG00000009664/ENSSSCG00000013260/ENSSSCG00000032644/ENSSSCG00000032527/ENSSSCG00000010638/ENSSSCG00000003140/ENSSSCG00000024771/ENSSSCG00000006161/ENSSSCG00000002829/ENSSSCG00000001710/ENSSSCG00000033112/ENSSSCG00000003395/ENSSSCG00000009051/ENSSSCG00000009517/…	PML/IL7R/TNFSF13B/NR4A3/HBEGF/HAVCR2/ADAMTS1/PTK2B/MDK/HLX/FOSL2/TCF7L2/FGF21/TICAM1/IL7/MMP2/RUNX2/TSPYL5/PIK3CD/IL15/GPR183/ENSSSCG00000027124/CEP152/CLEC7A/ADGRG1/LIF/NR4A1/CORO1A/CD40/CDCA7L/ST8SIA1/FOXF1/CD24/NRG1/DPP4/TRAF5/CCR2/EPHA1/CCL5/KIF14/CCNB1/TGFB2/FOXM1/EGR3/OSM/IL10/NFATC2/FCRL3/EDN1/AKT3/IL18/ACER2/MARCKSL1/VCAM1/PDGFRB/PDGFB/TNFAIP3/AREG/WNT5A/FBXO5/CD40LG/IQGAP3/OSMR/HES1/TNF/…	71
BP	GO:0007159	leukocyte cell-cell adhesion	41/811	212/11123	6.08469747482575e-09	8.1987471484692e-07	ENSSSCG00000016832/ENSSSCG00000004195/ENSSSCG00000027855/ENSSSCG00000009542/ENSSSCG00000005385/ENSSSCG00000028875/ENSSSCG00000000257/ENSSSCG00000008794/ENSSSCG00000013260/ENSSSCG00000032644/ENSSSCG00000005163/ENSSSCG00000005211/ENSSSCG00000001453/ENSSSCG00000033768/ENSSSCG00000010831/ENSSSCG00000006161/ENSSSCG00000022486/ENSSSCG00000009051/ENSSSCG00000037815/ENSSSCG00000038055/ENSSSCG00000026268/…	IL7R/ARG1/SOCS1/TNFSF13B/NR4A3/HAVCR2/ITGB7/RHOH/MDK/HLX/IFNB1/CD274/HLA-DRA/LAX1/DUSP10/IL7/CBLB/IL15/ZC3H12A/CORO1A/DLG5/PLA2G2D/CD24/DPP4/CCR2/EGR3/IL18/IRF1/TIGIT/VCAM1/ADD2/SEMA4D/CCR7/CD40LG/HES1/TNF/HHLA2/IL12A/IL6/ICOS/S100A8	41
BP	GO:0002696	positive regulation of leukocyte activation	38/811	188/11123	6.20359193562473e-09	8.1987471484692e-07	ENSSSCG00000016832/ENSSSCG00000027855/ENSSSCG00000009542/ENSSSCG00000028875/ENSSSCG00000003419/ENSSSCG00000008794/ENSSSCG00000013260/ENSSSCG00000032644/ENSSSCG00000005211/ENSSSCG00000001453/ENSSSCG00000024771/ENSSSCG00000038806/ENSSSCG00000010831/ENSSSCG00000006161/ENSSSCG00000009051/ENSSSCG00000009517/ENSSSCG00000000648/ENSSSCG00000038055/ENSSSCG00000035078/ENSSSCG00000031023/ENSSSCG00000015894/…	IL7R/SOCS1/TNFSF13B/HAVCR2/MAD2L2/RHOH/MDK/HLX/CD274/HLA-DRA/TICAM1/AXL/DUSP10/IL7/IL15/GPR183/CLEC7A/CORO1A/CD40/CD24/DPP4/CCR2/EGR3/IL10/NFATC2/FCRL3/IL18/STAP1/VCAM1/ENSSSCG00000038204/WNT5A/CCR7/CD40LG/HES1/HHLA2/IL12A/IL6/ICOS	38
BP	GO:0050727	regulation of inflammatory response	41/811	213/11123	7.02141232637195e-09	8.98960196910808e-07	ENSSSCG00000028711/ENSSSCG00000013181/ENSSSCG00000022011/ENSSSCG00000036956/ENSSSCG00000004952/ENSSSCG00000014349/ENSSSCG00000005215/ENSSSCG00000009002/ENSSSCG00000039103/ENSSSCG00000013260/ENSSSCG00000006678/ENSSSCG00000029763/ENSSSCG00000028056/ENSSSCG00000020906/ENSSSCG00000032438/ENSSSCG00000024771/ENSSSCG00000028331/ENSSSCG00000010831/ENSSSCG00000037815/ENSSSCG00000000648/ENSSSCG00000031106/…	CASP1/SERPING1/NMI/SOCS3/SMAD3/STING1/JAK2/TLR2/ADIPOQ/MDK/FCGR1A/IFI35/ZFP36/GHSR/FFAR2/TICAM1/IL1R2/DUSP10/ZC3H12A/CLEC7A/PLA2G2D/NFKBIZ/FOXF1/CCL3L1/TLR3/CCR2/PTGS2/NLRP12/OSM/IL10/IL1R1/NR1D1/LDLR/TNFAIP3/PBK/TNFAIP6/WNT5A/CCR7/TNF/IL6/S100A8	41
BP	GO:0046649	lymphocyte activation	66/811	436/11123	7.69895123458872e-09	9.55836460851818e-07	ENSSSCG00000008648/ENSSSCG00000016832/ENSSSCG00000004195/ENSSSCG00000027855/ENSSSCG00000009542/ENSSSCG00000004952/ENSSSCG00000014336/ENSSSCG00000039300/ENSSSCG00000028875/ENSSSCG00000023033/ENSSSCG00000003419/ENSSSCG00000004369/ENSSSCG00000031781/ENSSSCG00000008794/ENSSSCG00000009664/ENSSSCG00000013260/ENSSSCG00000006127/ENSSSCG00000032644/ENSSSCG00000037532/ENSSSCG00000005163/ENSSSCG00000005211/…	RSAD2/IL7R/ARG1/SOCS1/TNFSF13B/SMAD3/EGR1/IL27/HAVCR2/PARP3/MAD2L2/PRDM1/PSMB10/RHOH/PTK2B/MDK/NBN/HLX/MNDA/IFNB1/CD274/ADGRG3/HLA-DRA/LAX1/TICAM1/KAT2A/GPR18/AXL/DUSP10/IL7/RUNX2/CBLB/IL15/GPR183/ZC3H12A/CLEC7A/CORO1A/DLG5/CD40/PLA2G2D/CD24/DPP4/SEMA4A/CCR2/POU2F2/EGR3/IL10/NFATC2/FCRL3/IL18/IRF1/NTRK1/ENSSSCG00000024140/TIGIT/VCAM1/TNFAIP3/ENSSSCG00000038204/CCR7/ST3GAL1/CD40LG/HES1/HHLA2/CCR9/…	66
BP	GO:0034341	response to interferon-gamma	21/811	69/11123	9.57567690430714e-09	1.15386906696901e-06	ENSSSCG00000028711/ENSSSCG00000022011/ENSSSCG00000017723/ENSSSCG00000004195/ENSSSCG00000027855/ENSSSCG00000014780/ENSSSCG00000027709/ENSSSCG00000011874/ENSSSCG00000011465/ENSSSCG00000009002/ENSSSCG00000005617/ENSSSCG00000016057/ENSSSCG00000015673/ENSSSCG00000013664/ENSSSCG00000039751/ENSSSCG00000001252/ENSSSCG00000007901/ENSSSCG00000014277/ENSSSCG00000035859/ENSSSCG00000008819/ENSSSCG00000003801	CASP1/NMI/CCL2/ARG1/SOCS1/TRIM21/PARP9/PARP14/PDE12/TLR2/STXBP1/STAT1/KYNU/SHFL/NLRC5/UBD/CIITA/IRF1/WNT5A/TXK/IL23R	21
BP	GO:0050777	negative regulation of immune response	26/811	102/11123	1.11022376389844e-08	1.29959621734055e-06	ENSSSCG00000046640/ENSSSCG00000040575/ENSSSCG00000017416/ENSSSCG00000013181/ENSSSCG00000022011/ENSSSCG00000016832/ENSSSCG00000004195/ENSSSCG00000014780/ENSSSCG00000006543/ENSSSCG00000028875/ENSSSCG00000023033/ENSSSCG00000027806/ENSSSCG00000011874/ENSSSCG00000009886/ENSSSCG00000032644/ENSSSCG00000005163/ENSSSCG00000010831/ENSSSCG00000037815/ENSSSCG00000039751/ENSSSCG00000038460/ENSSSCG00000024311/…	OAS1/ISG15/DHX58/SERPING1/NMI/IL7R/ARG1/TRIM21/ADAR/HAVCR2/PARP3/SAMHD1/PARP14/TRAFD1/HLX/IFNB1/DUSP10/ZC3H12A/NLRC5/FOXF1/CCR2/TGFB2/IL10/TNFAIP3/TNF/SERPINB9	26
BP	GO:0048525	negative regulation of viral process	19/811	58/11123	1.25403952106252e-08	1.42716664383143e-06	ENSSSCG00000046640/ENSSSCG00000040575/ENSSSCG00000008648/ENSSSCG00000012077/ENSSSCG00000010454/ENSSSCG00000001912/ENSSSCG00000015549/ENSSSCG00000040648/ENSSSCG00000014780/ENSSSCG00000008496/ENSSSCG00000001233/ENSSSCG00000016057/ENSSSCG00000033222/ENSSSCG00000013664/ENSSSCG00000028056/ENSSSCG00000005163/ENSSSCG00000024867/ENSSSCG00000037815/ENSSSCG00000001404	OAS1/ISG15/RSAD2/MX1/IFIT5/PML/RNASEL/CCL8/TRIM21/EIF2AK2/TRIM26/STAT1/TRIM14/SHFL/ZFP36/IFNB1/ISG20/ZC3H12A/TNF	19
BP	GO:0050863	regulation of T cell activation	38/811	193/11123	1.32151702015226e-08	1.46331222474698e-06	ENSSSCG00000016832/ENSSSCG00000004195/ENSSSCG00000027855/ENSSSCG00000009542/ENSSSCG00000039300/ENSSSCG00000028875/ENSSSCG00000004369/ENSSSCG00000008794/ENSSSCG00000013260/ENSSSCG00000032644/ENSSSCG00000005163/ENSSSCG00000005211/ENSSSCG00000001453/ENSSSCG00000033768/ENSSSCG00000017414/ENSSSCG00000010831/ENSSSCG00000006161/ENSSSCG00000022486/ENSSSCG00000009051/ENSSSCG00000037815/ENSSSCG00000038055/…	IL7R/ARG1/SOCS1/TNFSF13B/IL27/HAVCR2/PRDM1/RHOH/MDK/HLX/IFNB1/CD274/HLA-DRA/LAX1/KAT2A/DUSP10/IL7/CBLB/IL15/ZC3H12A/CORO1A/DLG5/PLA2G2D/CD24/DPP4/CCR2/EGR3/IL18/IRF1/TIGIT/VCAM1/CCR7/CD40LG/HES1/HHLA2/IL12A/IL6/ICOS	38
BP	GO:1903037	regulation of leukocyte cell-cell adhesion	37/811	186/11123	1.54192666048404e-08	1.66244040210609e-06	ENSSSCG00000016832/ENSSSCG00000004195/ENSSSCG00000027855/ENSSSCG00000009542/ENSSSCG00000005385/ENSSSCG00000028875/ENSSSCG00000008794/ENSSSCG00000013260/ENSSSCG00000032644/ENSSSCG00000005163/ENSSSCG00000005211/ENSSSCG00000001453/ENSSSCG00000033768/ENSSSCG00000010831/ENSSSCG00000006161/ENSSSCG00000022486/ENSSSCG00000009051/ENSSSCG00000037815/ENSSSCG00000038055/ENSSSCG00000026268/ENSSSCG00000031106/…	IL7R/ARG1/SOCS1/TNFSF13B/NR4A3/HAVCR2/RHOH/MDK/HLX/IFNB1/CD274/HLA-DRA/LAX1/DUSP10/IL7/CBLB/IL15/ZC3H12A/CORO1A/DLG5/PLA2G2D/CD24/DPP4/CCR2/EGR3/IL18/IRF1/TIGIT/VCAM1/CCR7/CD40LG/HES1/TNF/HHLA2/IL12A/IL6/ICOS	37
BP	GO:0050867	positive regulation of cell activation	38/811	195/11123	1.77239449870146e-08	1.86192314389228e-06	ENSSSCG00000016832/ENSSSCG00000027855/ENSSSCG00000009542/ENSSSCG00000028875/ENSSSCG00000003419/ENSSSCG00000008794/ENSSSCG00000013260/ENSSSCG00000032644/ENSSSCG00000005211/ENSSSCG00000001453/ENSSSCG00000024771/ENSSSCG00000038806/ENSSSCG00000010831/ENSSSCG00000006161/ENSSSCG00000009051/ENSSSCG00000009517/ENSSSCG00000000648/ENSSSCG00000038055/ENSSSCG00000035078/ENSSSCG00000031023/ENSSSCG00000015894/…	IL7R/SOCS1/TNFSF13B/HAVCR2/MAD2L2/RHOH/MDK/HLX/CD274/HLA-DRA/TICAM1/AXL/DUSP10/IL7/IL15/GPR183/CLEC7A/CORO1A/CD40/CD24/DPP4/CCR2/EGR3/IL10/NFATC2/FCRL3/IL18/STAP1/VCAM1/ENSSSCG00000038204/WNT5A/CCR7/CD40LG/HES1/HHLA2/IL12A/IL6/ICOS	38
BP	GO:0060759	regulation of response to cytokine stimulus	25/811	98/11123	2.08886447383753e-08	2.13177113200568e-06	ENSSSCG00000046640/ENSSSCG00000040575/ENSSSCG00000028711/ENSSSCG00000007508/ENSSSCG00000012853/ENSSSCG00000015897/ENSSSCG00000004195/ENSSSCG00000027855/ENSSSCG00000006543/ENSSSCG00000027709/ENSSSCG00000027806/ENSSSCG00000011874/ENSSSCG00000009002/ENSSSCG00000039103/ENSSSCG00000028331/ENSSSCG00000038806/ENSSSCG00000006161/ENSSSCG00000039751/ENSSSCG00000024389/ENSSSCG00000035598/ENSSSCG00000008162/…	OAS1/ISG15/CASP1/ZBP1/IRF7/IFIH1/ARG1/SOCS1/ADAR/PARP9/SAMHD1/PARP14/TLR2/ADIPOQ/IL1R2/AXL/IL7/NLRC5/SIGIRR/EDN1/IL1R1/ENSSSCG00000038141/STAP1/WNT5A/TXK	25
BP	GO:0043900	regulation of multi-organism process	45/811	255/11123	2.13333210671791e-08	2.13177113200568e-06	ENSSSCG00000046640/ENSSSCG00000040575/ENSSSCG00000010452/ENSSSCG00000009720/ENSSSCG00000008648/ENSSSCG00000012077/ENSSSCG00000030548/ENSSSCG00000017416/ENSSSCG00000010454/ENSSSCG00000001912/ENSSSCG00000015549/ENSSSCG00000011876/ENSSSCG00000040648/ENSSSCG00000004195/ENSSSCG00000014780/ENSSSCG00000000457/ENSSSCG00000008496/ENSSSCG00000001233/ENSSSCG00000006543/ENSSSCG00000021383/ENSSSCG00000014349/…	OAS1/ISG15/IFIT1/DDX60/RSAD2/MX1/HERC5/DHX58/IFIT5/PML/RNASEL/DTX3L/CCL8/ARG1/TRIM21/USP15/EIF2AK2/TRIM26/ADAR/CGAS/STING1/IL27/HAVCR2/PDE12/STXBP1/STAT1/SASH1/TRIB1/TRIM14/SHFL/ZFP36/TRIM38/IFNB1/ISG20/AXL/IL15/ZC3H12A/CLEC7A/TOP2A/TSPAN32/NPR2/TNFAIP3/TNF/TMPRSS2/IL23R	45
BP	GO:0032649	regulation of interferon-gamma production	21/811	73/11123	2.90949149129016e-08	2.83813967614662e-06	ENSSSCG00000040575/ENSSSCG00000039300/ENSSSCG00000028875/ENSSSCG00000003805/ENSSSCG00000005211/ENSSSCG00000038806/ENSSSCG00000037815/ENSSSCG00000000648/ENSSSCG00000006736/ENSSSCG00000015801/ENSSSCG00000024311/ENSSSCG00000015652/ENSSSCG00000008162/ENSSSCG00000015037/ENSSSCG00000038141/ENSSSCG00000035859/ENSSSCG00000017466/ENSSSCG00000008819/ENSSSCG00000001404/ENSSSCG00000003801/ENSSSCG00000011730	ISG15/IL27/HAVCR2/PDE4B/CD274/AXL/ZC3H12A/CLEC7A/CD2/TLR3/CCR2/IL10/IL1R1/IL18/ENSSSCG00000038141/WNT5A/CCR7/TXK/TNF/IL23R/IL12A	21
BP	GO:0050729	positive regulation of inflammatory response	20/811	67/11123	3.11282378127345e-08	2.96586954229705e-06	ENSSSCG00000022011/ENSSSCG00000009002/ENSSSCG00000013260/ENSSSCG00000006678/ENSSSCG00000029763/ENSSSCG00000032438/ENSSSCG00000024771/ENSSSCG00000000648/ENSSSCG00000011951/ENSSSCG00000017700/ENSSSCG00000015801/ENSSSCG00000024311/ENSSSCG00000015579/ENSSSCG00000009997/ENSSSCG00000028512/ENSSSCG00000035859/ENSSSCG00000017466/ENSSSCG00000001404/ENSSSCG00000020970/ENSSSCG00000006590	NMI/TLR2/MDK/FCGR1A/IFI35/FFAR2/TICAM1/CLEC7A/NFKBIZ/CCL3L1/TLR3/CCR2/PTGS2/OSM/LDLR/WNT5A/CCR7/TNF/IL6/S100A8	20
BP	GO:0031348	negative regulation of defense response	30/811	137/11123	3.75337361819665e-08	3.42741840766555e-06	ENSSSCG00000046640/ENSSSCG00000040575/ENSSSCG00000017416/ENSSSCG00000013181/ENSSSCG00000022011/ENSSSCG00000036956/ENSSSCG00000004195/ENSSSCG00000014780/ENSSSCG00000004952/ENSSSCG00000006543/ENSSSCG00000028875/ENSSSCG00000027806/ENSSSCG00000011874/ENSSSCG00000009886/ENSSSCG00000039103/ENSSSCG00000013260/ENSSSCG00000028056/ENSSSCG00000020906/ENSSSCG00000028331/ENSSSCG00000010831/ENSSSCG00000037815/…	OAS1/ISG15/DHX58/SERPING1/NMI/SOCS3/ARG1/TRIM21/SMAD3/ADAR/HAVCR2/SAMHD1/PARP14/TRAFD1/ADIPOQ/MDK/ZFP36/GHSR/IL1R2/DUSP10/ZC3H12A/NLRC5/FOXF1/NLRP12/IL10/NR1D1/TNFAIP3/PBK/TNFAIP6/SERPINB9	30
BP	GO:0032609	interferon-gamma production	21/811	74/11123	3.78770820619981e-08	3.42741840766555e-06	ENSSSCG00000040575/ENSSSCG00000039300/ENSSSCG00000028875/ENSSSCG00000003805/ENSSSCG00000005211/ENSSSCG00000038806/ENSSSCG00000037815/ENSSSCG00000000648/ENSSSCG00000006736/ENSSSCG00000015801/ENSSSCG00000024311/ENSSSCG00000015652/ENSSSCG00000008162/ENSSSCG00000015037/ENSSSCG00000038141/ENSSSCG00000035859/ENSSSCG00000017466/ENSSSCG00000008819/ENSSSCG00000001404/ENSSSCG00000003801/ENSSSCG00000011730	ISG15/IL27/HAVCR2/PDE4B/CD274/AXL/ZC3H12A/CLEC7A/CD2/TLR3/CCR2/IL10/IL1R1/IL18/ENSSSCG00000038141/WNT5A/CCR7/TXK/TNF/IL23R/IL12A	21
BP	GO:1903047	mitotic cell cycle process	63/811	425/11123	3.84821202715683e-08	3.42741840766555e-06	ENSSSCG00000032652/ENSSSCG00000001912/ENSSSCG00000017723/ENSSSCG00000033113/ENSSSCG00000023033/ENSSSCG00000012026/ENSSSCG00000023680/ENSSSCG00000000769/ENSSSCG00000033051/ENSSSCG00000006127/ENSSSCG00000011065/ENSSSCG00000015407/ENSSSCG00000007366/ENSSSCG00000007854/ENSSSCG00000029160/ENSSSCG00000034866/ENSSSCG00000000265/ENSSSCG00000000217/ENSSSCG00000004782/ENSSSCG00000007818/ENSSSCG00000040355/…	SLFN11/PML/CCL2/CHMP7/PARP3/ADAMTS1/MEPCE/BID/POLE/NBN/MASTL/GNAI1/MYBL2/DCUN1D3/ENSSSCG00000029160/ENSSSCG00000034866/ESPL1/RACGAP1/BUB1B/KDM8/TICRR/KIF11/CENPF/E2F7/UBD/KNTC1/PLK1/NDC80/TPX2/CDK1/ANLN/BRCA1/ECT2/CDCA5/CIT/NCAPH/KIF2C/CKAP2/KIF14/CCNB1/FOXM1/CENPE/KIF4A/CDCA8/NEK2/CDC6/STMN1/EDN1/TTK/UBE2C/CCNB3/IL1A/PDGFB/CDC20/FBXO5/IQGAP3/RAD51/CENPA/RHOB/SGO1/MTBP/TPD52L1/BUB1	63
BP	GO:1903901	negative regulation of viral life cycle	16/811	45/11123	4.77992875589331e-08	4.16667406657338e-06	ENSSSCG00000046640/ENSSSCG00000040575/ENSSSCG00000008648/ENSSSCG00000012077/ENSSSCG00000010454/ENSSSCG00000001912/ENSSSCG00000015549/ENSSSCG00000040648/ENSSSCG00000014780/ENSSSCG00000008496/ENSSSCG00000001233/ENSSSCG00000013664/ENSSSCG00000005163/ENSSSCG00000024867/ENSSSCG00000037815/ENSSSCG00000001404	OAS1/ISG15/RSAD2/MX1/IFIT5/PML/RNASEL/CCL8/TRIM21/EIF2AK2/TRIM26/SHFL/IFNB1/ISG20/ZC3H12A/TNF	16
BP	GO:0045071	negative regulation of viral genome replication	13/811	30/11123	5.58997060667456e-08	4.77127282823869e-06	ENSSSCG00000046640/ENSSSCG00000040575/ENSSSCG00000008648/ENSSSCG00000012077/ENSSSCG00000010454/ENSSSCG00000015549/ENSSSCG00000040648/ENSSSCG00000008496/ENSSSCG00000013664/ENSSSCG00000005163/ENSSSCG00000024867/ENSSSCG00000037815/ENSSSCG00000001404	OAS1/ISG15/RSAD2/MX1/IFIT5/RNASEL/CCL8/EIF2AK2/SHFL/IFNB1/ISG20/ZC3H12A/TNF	13
BP	GO:0001959	regulation of cytokine-mediated signaling pathway	23/811	89/11123	5.9053062697841e-08	4.90895682738113e-06	ENSSSCG00000046640/ENSSSCG00000040575/ENSSSCG00000028711/ENSSSCG00000007508/ENSSSCG00000012853/ENSSSCG00000004195/ENSSSCG00000027855/ENSSSCG00000006543/ENSSSCG00000027709/ENSSSCG00000027806/ENSSSCG00000011874/ENSSSCG00000039103/ENSSSCG00000028331/ENSSSCG00000038806/ENSSSCG00000006161/ENSSSCG00000039751/ENSSSCG00000024389/ENSSSCG00000035598/ENSSSCG00000008162/ENSSSCG00000038141/ENSSSCG00000008923/…	OAS1/ISG15/CASP1/ZBP1/IRF7/ARG1/SOCS1/ADAR/PARP9/SAMHD1/PARP14/ADIPOQ/IL1R2/AXL/IL7/NLRC5/SIGIRR/EDN1/IL1R1/ENSSSCG00000038141/STAP1/WNT5A/TXK	23
BP	GO:0032103	positive regulation of response to external stimulus	34/811	171/11123	5.9909163136211e-08	4.90895682738113e-06	ENSSSCG00000009720/ENSSSCG00000017416/ENSSSCG00000022011/ENSSSCG00000004195/ENSSSCG00000000457/ENSSSCG00000028875/ENSSSCG00000009002/ENSSSCG00000033175/ENSSSCG00000009664/ENSSSCG00000013260/ENSSSCG00000006678/ENSSSCG00000029763/ENSSSCG00000020906/ENSSSCG00000032474/ENSSSCG00000032438/ENSSSCG00000024771/ENSSSCG00000000648/ENSSSCG00000011951/ENSSSCG00000017700/ENSSSCG00000015801/ENSSSCG00000024311/…	DDX60/DHX58/NMI/ARG1/USP15/HAVCR2/TLR2/SASH1/PTK2B/MDK/FCGR1A/IFI35/GHSR/CXCL10/FFAR2/TICAM1/CLEC7A/NFKBIZ/CCL3L1/TLR3/CCR2/CCL5/PTGS2/OSM/ENSSSCG00000001097/LDLR/PDGFB/WNT5A/CCR7/TNF/MN1/IL12A/IL6/S100A8	34
BP	GO:0042110	T cell activation	48/811	291/11123	6.50058829781866e-08	5.22213926591432e-06	ENSSSCG00000008648/ENSSSCG00000016832/ENSSSCG00000004195/ENSSSCG00000027855/ENSSSCG00000009542/ENSSSCG00000004952/ENSSSCG00000014336/ENSSSCG00000039300/ENSSSCG00000028875/ENSSSCG00000004369/ENSSSCG00000031781/ENSSSCG00000008794/ENSSSCG00000013260/ENSSSCG00000032644/ENSSSCG00000005163/ENSSSCG00000005211/ENSSSCG00000001453/ENSSSCG00000033768/ENSSSCG00000017414/ENSSSCG00000031999/ENSSSCG00000010831/…	RSAD2/IL7R/ARG1/SOCS1/TNFSF13B/SMAD3/EGR1/IL27/HAVCR2/PRDM1/PSMB10/RHOH/MDK/HLX/IFNB1/CD274/HLA-DRA/LAX1/KAT2A/GPR18/DUSP10/IL7/RUNX2/CBLB/IL15/GPR183/ZC3H12A/CORO1A/DLG5/PLA2G2D/CD24/DPP4/SEMA4A/CCR2/EGR3/IL18/IRF1/ENSSSCG00000024140/TIGIT/VCAM1/CCR7/CD40LG/HES1/HHLA2/CCR9/IL12A/IL6/ICOS	48
BP	GO:0032612	interleukin-1 production	17/811	52/11123	7.60755235395591e-08	5.88078150833157e-06	ENSSSCG00000028711/ENSSSCG00000001912/ENSSSCG00000014336/ENSSSCG00000028875/ENSSSCG00000020906/ENSSSCG00000028331/ENSSSCG00000037815/ENSSSCG00000000648/ENSSSCG00000032360/ENSSSCG00000017700/ENSSSCG00000003251/ENSSSCG00000000975/ENSSSCG00000004154/ENSSSCG00000035859/ENSSSCG00000017466/ENSSSCG00000001404/ENSSSCG00000020970	CASP1/PML/EGR1/HAVCR2/GHSR/IL1R2/ZC3H12A/CLEC7A/PANX1/CCL3L1/NLRP12/PANX2/TNFAIP3/WNT5A/CCR7/TNF/IL6	17
BP	GO:0032652	regulation of interleukin-1 production	17/811	52/11123	7.60755235395591e-08	5.88078150833157e-06	ENSSSCG00000028711/ENSSSCG00000001912/ENSSSCG00000014336/ENSSSCG00000028875/ENSSSCG00000020906/ENSSSCG00000028331/ENSSSCG00000037815/ENSSSCG00000000648/ENSSSCG00000032360/ENSSSCG00000017700/ENSSSCG00000003251/ENSSSCG00000000975/ENSSSCG00000004154/ENSSSCG00000035859/ENSSSCG00000017466/ENSSSCG00000001404/ENSSSCG00000020970	CASP1/PML/EGR1/HAVCR2/GHSR/IL1R2/ZC3H12A/CLEC7A/PANX1/CCL3L1/NLRP12/PANX2/TNFAIP3/WNT5A/CCR7/TNF/IL6	17
BP	GO:0032722	positive regulation of chemokine production	15/811	41/11123	8.10518495830481e-08	6.14943384706941e-06	ENSSSCG00000046640/ENSSSCG00000008496/ENSSSCG00000014336/ENSSSCG00000028875/ENSSSCG00000009002/ENSSSCG00000039103/ENSSSCG00000032438/ENSSSCG00000024771/ENSSSCG00000006161/ENSSSCG00000000648/ENSSSCG00000015801/ENSSSCG00000038141/ENSSSCG00000035859/ENSSSCG00000001404/ENSSSCG00000020970	OAS1/EIF2AK2/EGR1/HAVCR2/TLR2/ADIPOQ/FFAR2/TICAM1/IL7/CLEC7A/TLR3/ENSSSCG00000038141/WNT5A/TNF/IL6	15
BP	GO:0043901	negative regulation of multi-organism process	24/811	98/11123	9.3180453890659e-08	6.94109671981873e-06	ENSSSCG00000046640/ENSSSCG00000040575/ENSSSCG00000008648/ENSSSCG00000012077/ENSSSCG00000017416/ENSSSCG00000010454/ENSSSCG00000001912/ENSSSCG00000015549/ENSSSCG00000040648/ENSSSCG00000014780/ENSSSCG00000008496/ENSSSCG00000001233/ENSSSCG00000028875/ENSSSCG00000016057/ENSSSCG00000038500/ENSSSCG00000033222/ENSSSCG00000013664/ENSSSCG00000028056/ENSSSCG00000005163/ENSSSCG00000024867/ENSSSCG00000037815/…	OAS1/ISG15/RSAD2/MX1/DHX58/IFIT5/PML/RNASEL/CCL8/TRIM21/EIF2AK2/TRIM26/HAVCR2/STAT1/TRIB1/TRIM14/SHFL/ZFP36/IFNB1/ISG20/ZC3H12A/NPR2/TNFAIP3/TNF	24
BP	GO:1903039	positive regulation of leukocyte cell-cell adhesion	28/811	128/11123	1.09186762931523e-07	7.98818156661519e-06	ENSSSCG00000016832/ENSSSCG00000027855/ENSSSCG00000009542/ENSSSCG00000005385/ENSSSCG00000028875/ENSSSCG00000008794/ENSSSCG00000013260/ENSSSCG00000032644/ENSSSCG00000005211/ENSSSCG00000001453/ENSSSCG00000010831/ENSSSCG00000006161/ENSSSCG00000009051/ENSSSCG00000038055/ENSSSCG00000031023/ENSSSCG00000015894/ENSSSCG00000024311/ENSSSCG00000009630/ENSSSCG00000015037/ENSSSCG00000006862/ENSSSCG00000017466/…	IL7R/SOCS1/TNFSF13B/NR4A3/HAVCR2/RHOH/MDK/HLX/CD274/HLA-DRA/DUSP10/IL7/IL15/CORO1A/CD24/DPP4/CCR2/EGR3/IL18/VCAM1/CCR7/CD40LG/HES1/TNF/HHLA2/IL12A/IL6/ICOS	28
BP	GO:0002250	adaptive immune response	35/811	184/11123	1.21621768455397e-07	8.74183132213615e-06	ENSSSCG00000008648/ENSSSCG00000012853/ENSSSCG00000016832/ENSSSCG00000004195/ENSSSCG00000009542/ENSSSCG00000025593/ENSSSCG00000039300/ENSSSCG00000028875/ENSSSCG00000023033/ENSSSCG00000003419/ENSSSCG00000006678/ENSSSCG00000006127/ENSSSCG00000032644/ENSSSCG00000005163/ENSSSCG00000005211/ENSSSCG00000001422/ENSSSCG00000001453/ENSSSCG00000010831/ENSSSCG00000009517/ENSSSCG00000037815/ENSSSCG00000035078/…	RSAD2/IRF7/IL7R/ARG1/TNFSF13B/ENSSSCG00000025593/IL27/HAVCR2/PARP3/MAD2L2/FCGR1A/NBN/HLX/IFNB1/CD274/C2/HLA-DRA/DUSP10/GPR183/ZC3H12A/CD40/SEMA4A/CCR2/IL1R1/IL18/ENSSSCG00000024140/ENSSSCG00000031336/TNFAIP3/ENSSSCG00000038204/CD40LG/TNF/EMP2/IL23R/IL12A/IL6	35
BP	GO:0048514	blood vessel morphogenesis	54/811	353/11123	1.31450499542439e-07	9.28539132112712e-06	ENSSSCG00000001912/ENSSSCG00000012026/ENSSSCG00000004369/ENSSSCG00000016057/ENSSSCG00000014316/ENSSSCG00000033175/ENSSSCG00000009664/ENSSSCG00000013260/ENSSSCG00000038580/ENSSSCG00000027646/ENSSSCG00000015375/ENSSSCG00000017389/ENSSSCG00000032474/ENSSSCG00000002516/ENSSSCG00000012591/ENSSSCG00000013352/ENSSSCG00000008261/ENSSSCG00000037815/ENSSSCG00000022197/ENSSSCG00000002815/ENSSSCG00000031321/…	PML/ADAMTS1/PRDM1/STAT1/TGFBI/SASH1/PTK2B/MDK/FUT1/TIPARP/ITGB8/RAMP2/CXCL10/WARS1/AMOT/E2F8/HK2/ZC3H12A/HS6ST1/ADGRG1/NR4A1/E2F7/JUNB/KLF2/CD40/NDNF/BRCA1/FOXF1/XDH/TLR3/SEMA4A/CCR2/EPHA1/TGFB2/EGR3/IL10/ENPP2/EDN1/AKT3/IL18/IL1A/LDLR/ACKR3/E2F2/WNT5A/HES1/MYO18B/RHOB/TNF/ZFPM2/EMP2/CLEC14A/IL12A/RECK	54
BP	GO:0050670	regulation of lymphocyte proliferation	28/811	130/11123	1.54403753093014e-07	1.05609358947444e-05	ENSSSCG00000004195/ENSSSCG00000009542/ENSSSCG00000039300/ENSSSCG00000028875/ENSSSCG00000037532/ENSSSCG00000005211/ENSSSCG00000024771/ENSSSCG00000006161/ENSSSCG00000022486/ENSSSCG00000009051/ENSSSCG00000009517/ENSSSCG00000038055/ENSSSCG00000026268/ENSSSCG00000035078/ENSSSCG00000031106/ENSSSCG00000031023/ENSSSCG00000024311/ENSSSCG00000015652/ENSSSCG00000007477/ENSSSCG00000006457/ENSSSCG00000015037/…	ARG1/TNFSF13B/IL27/HAVCR2/MNDA/CD274/TICAM1/IL7/CBLB/IL15/GPR183/CORO1A/DLG5/CD40/PLA2G2D/CD24/CCR2/IL10/NFATC2/FCRL3/IL18/IRF1/VCAM1/CD40LG/HES1/HHLA2/IL12A/IL6	28
BP	GO:0050870	positive regulation of T cell activation	26/811	115/11123	1.54663449764381e-07	1.05609358947444e-05	ENSSSCG00000016832/ENSSSCG00000027855/ENSSSCG00000009542/ENSSSCG00000028875/ENSSSCG00000008794/ENSSSCG00000013260/ENSSSCG00000032644/ENSSSCG00000005211/ENSSSCG00000001453/ENSSSCG00000010831/ENSSSCG00000006161/ENSSSCG00000009051/ENSSSCG00000038055/ENSSSCG00000031023/ENSSSCG00000015894/ENSSSCG00000024311/ENSSSCG00000009630/ENSSSCG00000015037/ENSSSCG00000006862/ENSSSCG00000017466/ENSSSCG00000030172/…	IL7R/SOCS1/TNFSF13B/HAVCR2/RHOH/MDK/HLX/CD274/HLA-DRA/DUSP10/IL7/IL15/CORO1A/CD24/DPP4/CCR2/EGR3/IL18/VCAM1/CCR7/CD40LG/HES1/HHLA2/IL12A/IL6/ICOS	26
BP	GO:0032944	regulation of mononuclear cell proliferation	28/811	132/11123	2.16529391379353e-07	1.45429658439542e-05	ENSSSCG00000004195/ENSSSCG00000009542/ENSSSCG00000039300/ENSSSCG00000028875/ENSSSCG00000037532/ENSSSCG00000005211/ENSSSCG00000024771/ENSSSCG00000006161/ENSSSCG00000022486/ENSSSCG00000009051/ENSSSCG00000009517/ENSSSCG00000038055/ENSSSCG00000026268/ENSSSCG00000035078/ENSSSCG00000031106/ENSSSCG00000031023/ENSSSCG00000024311/ENSSSCG00000015652/ENSSSCG00000007477/ENSSSCG00000006457/ENSSSCG00000015037/…	ARG1/TNFSF13B/IL27/HAVCR2/MNDA/CD274/TICAM1/IL7/CBLB/IL15/GPR183/CORO1A/DLG5/CD40/PLA2G2D/CD24/CCR2/IL10/NFATC2/FCRL3/IL18/IRF1/VCAM1/CD40LG/HES1/HHLA2/IL12A/IL6	28
BP	GO:0060760	positive regulation of response to cytokine stimulus	15/811	44/11123	2.38773952681615e-07	1.57783368409126e-05	ENSSSCG00000028711/ENSSSCG00000007508/ENSSSCG00000012853/ENSSSCG00000015897/ENSSSCG00000027709/ENSSSCG00000011874/ENSSSCG00000009002/ENSSSCG00000038806/ENSSSCG00000006161/ENSSSCG00000039751/ENSSSCG00000035598/ENSSSCG00000008162/ENSSSCG00000038141/ENSSSCG00000035859/ENSSSCG00000008819	CASP1/ZBP1/IRF7/IFIH1/PARP9/PARP14/TLR2/AXL/IL7/NLRC5/EDN1/IL1R1/ENSSSCG00000038141/WNT5A/TXK	15
BP	GO:0002819	regulation of adaptive immune response	25/811	111/11123	2.89216351533165e-07	1.8808244321133e-05	ENSSSCG00000008648/ENSSSCG00000012853/ENSSSCG00000016832/ENSSSCG00000004195/ENSSSCG00000009542/ENSSSCG00000025593/ENSSSCG00000039300/ENSSSCG00000028875/ENSSSCG00000023033/ENSSSCG00000003419/ENSSSCG00000006678/ENSSSCG00000032644/ENSSSCG00000005163/ENSSSCG00000005211/ENSSSCG00000001453/ENSSSCG00000010831/ENSSSCG00000037815/ENSSSCG00000035078/ENSSSCG00000024311/ENSSSCG00000008162/ENSSSCG00000015037/…	RSAD2/IRF7/IL7R/ARG1/TNFSF13B/ENSSSCG00000025593/IL27/HAVCR2/PARP3/MAD2L2/FCGR1A/HLX/IFNB1/CD274/HLA-DRA/DUSP10/ZC3H12A/CD40/CCR2/IL1R1/IL18/TNFAIP3/TNF/IL23R/IL12A	25
BP	GO:0071219	cellular response to molecule of bacterial origin	24/811	104/11123	3.08856666925588e-07	1.97716525686584e-05	ENSSSCG00000028711/ENSSSCG00000008647/ENSSSCG00000017723/ENSSSCG00000024344/ENSSSCG00000009100/ENSSSCG00000028875/ENSSSCG00000008957/ENSSSCG00000009002/ENSSSCG00000003805/ENSSSCG00000033175/ENSSSCG00000038500/ENSSSCG00000028056/ENSSSCG00000032474/ENSSSCG00000024771/ENSSSCG00000038806/ENSSSCG00000037815/ENSSSCG00000015652/ENSSSCG00000015037/ENSSSCG00000036933/ENSSSCG00000008923/ENSSSCG00000004154/…	CASP1/CMPK2/CCL2/CCR5/TNIP3/HAVCR2/AMCF-II/TLR2/PDE4B/SASH1/TRIB1/ZFP36/CXCL10/TICAM1/AXL/ZC3H12A/IL10/IL18/NR1D1/STAP1/TNFAIP3/WNT5A/TNF/IL6	24
BP	GO:0001568	blood vessel development	59/811	412/11123	3.5587503512705e-07	2.2431077214085e-05	ENSSSCG00000033613/ENSSSCG00000001912/ENSSSCG00000036956/ENSSSCG00000012026/ENSSSCG00000004369/ENSSSCG00000016057/ENSSSCG00000014316/ENSSSCG00000033175/ENSSSCG00000009664/ENSSSCG00000013260/ENSSSCG00000038580/ENSSSCG00000027646/ENSSSCG00000015375/ENSSSCG00000010638/ENSSSCG00000017389/ENSSSCG00000032474/ENSSSCG00000002516/ENSSSCG00000012591/ENSSSCG00000013352/ENSSSCG00000008261/ENSSSCG00000002829/…	FOXS1/PML/SOCS3/ADAMTS1/PRDM1/STAT1/TGFBI/SASH1/PTK2B/MDK/FUT1/TIPARP/ITGB8/TCF7L2/RAMP2/CXCL10/WARS1/AMOT/E2F8/HK2/MMP2/ZC3H12A/HS6ST1/ADGRG1/NR4A1/E2F7/JUNB/KLF2/CD40/NDNF/BRCA1/FOXF1/XDH/TLR3/SEMA4A/CCR2/EPHA1/TGFB2/EGR3/IL10/ENPP2/EDN1/AKT3/IL18/IL1A/LDLR/ACKR3/PDGFB/E2F2/WNT5A/HES1/MYO18B/RHOB/TNF/ZFPM2/EMP2/CLEC14A/IL12A/RECK	59
BP	GO:0032602	chemokine production	16/811	52/11123	4.71667407342721e-07	2.88421099684049e-05	ENSSSCG00000046640/ENSSSCG00000008496/ENSSSCG00000014336/ENSSSCG00000028875/ENSSSCG00000009002/ENSSSCG00000039103/ENSSSCG00000032438/ENSSSCG00000024771/ENSSSCG00000006161/ENSSSCG00000000648/ENSSSCG00000024389/ENSSSCG00000015801/ENSSSCG00000038141/ENSSSCG00000035859/ENSSSCG00000001404/ENSSSCG00000020970	OAS1/EIF2AK2/EGR1/HAVCR2/TLR2/ADIPOQ/FFAR2/TICAM1/IL7/CLEC7A/SIGIRR/TLR3/ENSSSCG00000038141/WNT5A/TNF/IL6	16
BP	GO:0032642	regulation of chemokine production	16/811	52/11123	4.71667407342721e-07	2.88421099684049e-05	ENSSSCG00000046640/ENSSSCG00000008496/ENSSSCG00000014336/ENSSSCG00000028875/ENSSSCG00000009002/ENSSSCG00000039103/ENSSSCG00000032438/ENSSSCG00000024771/ENSSSCG00000006161/ENSSSCG00000000648/ENSSSCG00000024389/ENSSSCG00000015801/ENSSSCG00000038141/ENSSSCG00000035859/ENSSSCG00000001404/ENSSSCG00000020970	OAS1/EIF2AK2/EGR1/HAVCR2/TLR2/ADIPOQ/FFAR2/TICAM1/IL7/CLEC7A/SIGIRR/TLR3/ENSSSCG00000038141/WNT5A/TNF/IL6	16
BP	GO:0002460	adaptive immune response based on somatic recombination of immune receptors built from immunoglobulin superfamily domains	31/811	161/11123	4.83337927569019e-07	2.91211101360334e-05	ENSSSCG00000008648/ENSSSCG00000012853/ENSSSCG00000016832/ENSSSCG00000004195/ENSSSCG00000009542/ENSSSCG00000025593/ENSSSCG00000039300/ENSSSCG00000028875/ENSSSCG00000023033/ENSSSCG00000003419/ENSSSCG00000006678/ENSSSCG00000006127/ENSSSCG00000032644/ENSSSCG00000005163/ENSSSCG00000005211/ENSSSCG00000001422/ENSSSCG00000001453/ENSSSCG00000037815/ENSSSCG00000035078/ENSSSCG00000006495/ENSSSCG00000024311/…	RSAD2/IRF7/IL7R/ARG1/TNFSF13B/ENSSSCG00000025593/IL27/HAVCR2/PARP3/MAD2L2/FCGR1A/NBN/HLX/IFNB1/CD274/C2/HLA-DRA/ZC3H12A/CD40/SEMA4A/CCR2/IL1R1/IL18/TNFAIP3/ENSSSCG00000038204/CD40LG/TNF/EMP2/IL23R/IL12A/IL6	31
BP	GO:0002695	negative regulation of leukocyte activation	25/811	114/11123	4.96113607545635e-07	2.93729995495742e-05	ENSSSCG00000004195/ENSSSCG00000027855/ENSSSCG00000028875/ENSSSCG00000023033/ENSSSCG00000013260/ENSSSCG00000032644/ENSSSCG00000037532/ENSSSCG00000005163/ENSSSCG00000005211/ENSSSCG00000033768/ENSSSCG00000038806/ENSSSCG00000032612/ENSSSCG00000022486/ENSSSCG00000037815/ENSSSCG00000026268/ENSSSCG00000033880/ENSSSCG00000031106/ENSSSCG00000038460/ENSSSCG00000024311/ENSSSCG00000015652/ENSSSCG00000036933/…	ARG1/SOCS1/HAVCR2/PARP3/MDK/HLX/MNDA/IFNB1/CD274/LAX1/AXL/MILR1/CBLB/ZC3H12A/DLG5/TSPAN32/PLA2G2D/FOXF1/CCR2/IL10/NR1D1/IRF1/TIGIT/LDLR/TNFAIP3	25
BP	GO:0001944	vasculature development	61/811	436/11123	5.0902684110807e-07	2.93729995495742e-05	ENSSSCG00000033613/ENSSSCG00000001912/ENSSSCG00000036956/ENSSSCG00000012026/ENSSSCG00000004369/ENSSSCG00000016057/ENSSSCG00000014316/ENSSSCG00000033175/ENSSSCG00000009664/ENSSSCG00000013260/ENSSSCG00000038580/ENSSSCG00000027646/ENSSSCG00000015375/ENSSSCG00000010638/ENSSSCG00000017389/ENSSSCG00000032474/ENSSSCG00000002516/ENSSSCG00000012591/ENSSSCG00000013352/ENSSSCG00000008261/ENSSSCG00000002829/…	FOXS1/PML/SOCS3/ADAMTS1/PRDM1/STAT1/TGFBI/SASH1/PTK2B/MDK/FUT1/TIPARP/ITGB8/TCF7L2/RAMP2/CXCL10/WARS1/AMOT/E2F8/HK2/MMP2/ZC3H12A/HS6ST1/ADGRG1/LIF/NR4A1/E2F7/JUNB/KLF2/CD40/NDNF/BRCA1/FOXF1/XDH/TLR3/SEMA4A/CCR2/EPHA1/TGFB2/EGR3/IL10/ENPP2/NFATC2/EDN1/AKT3/IL18/IL1A/LDLR/ACKR3/PDGFB/E2F2/WNT5A/HES1/MYO18B/RHOB/TNF/ZFPM2/EMP2/CLEC14A/IL12A/RECK	61
BP	GO:0072358	cardiovascular system development	61/811	436/11123	5.0902684110807e-07	2.93729995495742e-05	ENSSSCG00000033613/ENSSSCG00000001912/ENSSSCG00000036956/ENSSSCG00000012026/ENSSSCG00000004369/ENSSSCG00000016057/ENSSSCG00000014316/ENSSSCG00000033175/ENSSSCG00000009664/ENSSSCG00000013260/ENSSSCG00000038580/ENSSSCG00000027646/ENSSSCG00000015375/ENSSSCG00000010638/ENSSSCG00000017389/ENSSSCG00000032474/ENSSSCG00000002516/ENSSSCG00000012591/ENSSSCG00000013352/ENSSSCG00000008261/ENSSSCG00000002829/…	FOXS1/PML/SOCS3/ADAMTS1/PRDM1/STAT1/TGFBI/SASH1/PTK2B/MDK/FUT1/TIPARP/ITGB8/TCF7L2/RAMP2/CXCL10/WARS1/AMOT/E2F8/HK2/MMP2/ZC3H12A/HS6ST1/ADGRG1/LIF/NR4A1/E2F7/JUNB/KLF2/CD40/NDNF/BRCA1/FOXF1/XDH/TLR3/SEMA4A/CCR2/EPHA1/TGFB2/EGR3/IL10/ENPP2/NFATC2/EDN1/AKT3/IL18/IL1A/LDLR/ACKR3/PDGFB/E2F2/WNT5A/HES1/MYO18B/RHOB/TNF/ZFPM2/EMP2/CLEC14A/IL12A/RECK	61
BP	GO:0071222	cellular response to lipopolysaccharide	23/811	100/11123	5.79021214244731e-07	3.2947915482787e-05	ENSSSCG00000028711/ENSSSCG00000008647/ENSSSCG00000017723/ENSSSCG00000024344/ENSSSCG00000009100/ENSSSCG00000028875/ENSSSCG00000008957/ENSSSCG00000003805/ENSSSCG00000033175/ENSSSCG00000038500/ENSSSCG00000028056/ENSSSCG00000032474/ENSSSCG00000024771/ENSSSCG00000038806/ENSSSCG00000037815/ENSSSCG00000015652/ENSSSCG00000015037/ENSSSCG00000036933/ENSSSCG00000008923/ENSSSCG00000004154/ENSSSCG00000035859/…	CASP1/CMPK2/CCL2/CCR5/TNIP3/HAVCR2/AMCF-II/PDE4B/SASH1/TRIB1/ZFP36/CXCL10/TICAM1/AXL/ZC3H12A/IL10/IL18/NR1D1/STAP1/TNFAIP3/WNT5A/TNF/IL6	23
BP	GO:0070663	regulation of leukocyte proliferation	28/811	140/11123	7.74546446763362e-07	4.33922183805499e-05	ENSSSCG00000004195/ENSSSCG00000009542/ENSSSCG00000039300/ENSSSCG00000028875/ENSSSCG00000037532/ENSSSCG00000005211/ENSSSCG00000024771/ENSSSCG00000006161/ENSSSCG00000022486/ENSSSCG00000009051/ENSSSCG00000009517/ENSSSCG00000038055/ENSSSCG00000026268/ENSSSCG00000035078/ENSSSCG00000031106/ENSSSCG00000031023/ENSSSCG00000024311/ENSSSCG00000015652/ENSSSCG00000007477/ENSSSCG00000006457/ENSSSCG00000015037/…	ARG1/TNFSF13B/IL27/HAVCR2/MNDA/CD274/TICAM1/IL7/CBLB/IL15/GPR183/CORO1A/DLG5/CD40/PLA2G2D/CD24/CCR2/IL10/NFATC2/FCRL3/IL18/IRF1/VCAM1/CD40LG/HES1/HHLA2/IL12A/IL6	28
BP	GO:0035456	response to interferon-beta	9/811	17/11123	7.94820144217122e-07	4.33922183805499e-05	ENSSSCG00000046640/ENSSSCG00000006418/ENSSSCG00000014349/ENSSSCG00000016057/ENSSSCG00000013664/ENSSSCG00000037532/ENSSSCG00000005163/ENSSSCG00000031882/ENSSSCG00000014277	OAS1/ENSSSCG00000006418/STING1/STAT1/SHFL/MNDA/IFNB1/PNPT1/IRF1	9
BP	GO:0060333	interferon-gamma-mediated signaling pathway	9/811	17/11123	7.94820144217122e-07	4.33922183805499e-05	ENSSSCG00000022011/ENSSSCG00000004195/ENSSSCG00000027855/ENSSSCG00000027709/ENSSSCG00000011874/ENSSSCG00000016057/ENSSSCG00000039751/ENSSSCG00000014277/ENSSSCG00000008819	NMI/ARG1/SOCS1/PARP9/PARP14/STAT1/NLRC5/IRF1/TXK	9
BP	GO:0035239	tube morphogenesis	66/811	492/11123	8.04932535250621e-07	4.33922183805499e-05	ENSSSCG00000001912/ENSSSCG00000014835/ENSSSCG00000004952/ENSSSCG00000012026/ENSSSCG00000004369/ENSSSCG00000016057/ENSSSCG00000014316/ENSSSCG00000033175/ENSSSCG00000009664/ENSSSCG00000013260/ENSSSCG00000038580/ENSSSCG00000027646/ENSSSCG00000032644/ENSSSCG00000015375/ENSSSCG00000017389/ENSSSCG00000032474/ENSSSCG00000002516/ENSSSCG00000012591/ENSSSCG00000017414/ENSSSCG00000013352/ENSSSCG00000008261/…	PML/C2CD3/SMAD3/ADAMTS1/PRDM1/STAT1/TGFBI/SASH1/PTK2B/MDK/FUT1/TIPARP/HLX/ITGB8/RAMP2/CXCL10/WARS1/AMOT/KAT2A/E2F8/HK2/PIK3CD/GRHL3/ZC3H12A/HS6ST1/ADGRG1/NR4A1/E2F7/DLG5/JUNB/KLF2/CD40/NDNF/BRCA1/VDR/FOXF1/AGR2/XDH/TLR3/SEMA4A/CCR2/EPHA1/TGFB2/EGR3/IL10/ENPP2/EDN1/AKT3/IL18/FZD6/IL1A/LDLR/ACKR3/AREG/E2F2/WNT5A/HES1/SEMA4C/MYO18B/RHOB/TNF/ZFPM2/EMP2/CLEC14A/IL12A/RECK	66
BP	GO:0002822	regulation of adaptive immune response based on somatic recombination of immune receptors built from immunoglobulin superfamily domains	23/811	102/11123	8.41521388919961e-07	4.4775495200066e-05	ENSSSCG00000008648/ENSSSCG00000016832/ENSSSCG00000004195/ENSSSCG00000009542/ENSSSCG00000025593/ENSSSCG00000039300/ENSSSCG00000028875/ENSSSCG00000023033/ENSSSCG00000003419/ENSSSCG00000006678/ENSSSCG00000032644/ENSSSCG00000005163/ENSSSCG00000005211/ENSSSCG00000001453/ENSSSCG00000037815/ENSSSCG00000035078/ENSSSCG00000024311/ENSSSCG00000008162/ENSSSCG00000015037/ENSSSCG00000004154/ENSSSCG00000001404/…	RSAD2/IL7R/ARG1/TNFSF13B/ENSSSCG00000025593/IL27/HAVCR2/PARP3/MAD2L2/FCGR1A/HLX/IFNB1/CD274/HLA-DRA/ZC3H12A/CD40/CCR2/IL1R1/IL18/TNFAIP3/TNF/IL23R/IL12A	23
BP	GO:0022407	regulation of cell-cell adhesion	41/811	252/11123	8.66874102368808e-07	4.5058400162593e-05	ENSSSCG00000016832/ENSSSCG00000004195/ENSSSCG00000027855/ENSSSCG00000009542/ENSSSCG00000005385/ENSSSCG00000028875/ENSSSCG00000003419/ENSSSCG00000039103/ENSSSCG00000008794/ENSSSCG00000013260/ENSSSCG00000032644/ENSSSCG00000005163/ENSSSCG00000005211/ENSSSCG00000001453/ENSSSCG00000033768/ENSSSCG00000010831/ENSSSCG00000006161/ENSSSCG00000022486/ENSSSCG00000009051/ENSSSCG00000037815/ENSSSCG00000038055/…	IL7R/ARG1/SOCS1/TNFSF13B/NR4A3/HAVCR2/MAD2L2/ADIPOQ/RHOH/MDK/HLX/IFNB1/CD274/HLA-DRA/LAX1/DUSP10/IL7/CBLB/IL15/ZC3H12A/CORO1A/DLG5/PLA2G2D/CD24/DPP4/CCR2/EGR3/IL10/IL18/IRF1/TIGIT/VCAM1/WNT5A/CCR7/CD40LG/HES1/TNF/HHLA2/IL12A/IL6/ICOS	41
BP	GO:0002237	response to molecule of bacterial origin	29/811	149/11123	8.93335797209343e-07	4.5058400162593e-05	ENSSSCG00000028711/ENSSSCG00000008647/ENSSSCG00000017723/ENSSSCG00000024344/ENSSSCG00000025593/ENSSSCG00000009100/ENSSSCG00000028875/ENSSSCG00000008957/ENSSSCG00000009002/ENSSSCG00000003805/ENSSSCG00000033175/ENSSSCG00000038500/ENSSSCG00000028056/ENSSSCG00000032474/ENSSSCG00000024771/ENSSSCG00000038806/ENSSSCG00000010831/ENSSSCG00000037815/ENSSSCG00000015652/ENSSSCG00000015037/ENSSSCG00000036933/…	CASP1/CMPK2/CCL2/CCR5/ENSSSCG00000025593/TNIP3/HAVCR2/AMCF-II/TLR2/PDE4B/SASH1/TRIB1/ZFP36/CXCL10/TICAM1/AXL/DUSP10/ZC3H12A/IL10/IL18/NR1D1/STAP1/TNFAIP3/WNT5A/CCR7/TNF/IL23R/IL12A/IL6	29
BP	GO:0022409	positive regulation of cell-cell adhesion	29/811	149/11123	8.93335797209343e-07	4.5058400162593e-05	ENSSSCG00000016832/ENSSSCG00000027855/ENSSSCG00000009542/ENSSSCG00000005385/ENSSSCG00000028875/ENSSSCG00000008794/ENSSSCG00000013260/ENSSSCG00000032644/ENSSSCG00000005211/ENSSSCG00000001453/ENSSSCG00000010831/ENSSSCG00000006161/ENSSSCG00000009051/ENSSSCG00000038055/ENSSSCG00000031023/ENSSSCG00000015894/ENSSSCG00000024311/ENSSSCG00000009630/ENSSSCG00000015037/ENSSSCG00000006862/ENSSSCG00000035859/…	IL7R/SOCS1/TNFSF13B/NR4A3/HAVCR2/RHOH/MDK/HLX/CD274/HLA-DRA/DUSP10/IL7/IL15/CORO1A/CD24/DPP4/CCR2/EGR3/IL18/VCAM1/WNT5A/CCR7/CD40LG/HES1/TNF/HHLA2/IL12A/IL6/ICOS	29
BP	GO:1903900	regulation of viral life cycle	22/811	95/11123	8.97255691710899e-07	4.5058400162593e-05	ENSSSCG00000046640/ENSSSCG00000040575/ENSSSCG00000008648/ENSSSCG00000012077/ENSSSCG00000010454/ENSSSCG00000001912/ENSSSCG00000015549/ENSSSCG00000040648/ENSSSCG00000014780/ENSSSCG00000008496/ENSSSCG00000001233/ENSSSCG00000006543/ENSSSCG00000011465/ENSSSCG00000013664/ENSSSCG00000035153/ENSSSCG00000005163/ENSSSCG00000024867/ENSSSCG00000038806/ENSSSCG00000037815/ENSSSCG00000017473/ENSSSCG00000001404/…	OAS1/ISG15/RSAD2/MX1/IFIT5/PML/RNASEL/CCL8/TRIM21/EIF2AK2/TRIM26/ADAR/PDE12/SHFL/TRIM38/IFNB1/ISG20/AXL/ZC3H12A/TOP2A/TNF/TMPRSS2	22
BP	GO:1901342	regulation of vasculature development	36/811	208/11123	9.01827877308428e-07	4.5058400162593e-05	ENSSSCG00000001912/ENSSSCG00000012026/ENSSSCG00000016057/ENSSSCG00000033175/ENSSSCG00000009664/ENSSSCG00000013260/ENSSSCG00000038580/ENSSSCG00000015375/ENSSSCG00000017389/ENSSSCG00000032474/ENSSSCG00000002516/ENSSSCG00000012591/ENSSSCG00000008261/ENSSSCG00000037815/ENSSSCG00000038911/ENSSSCG00000035078/ENSSSCG00000022101/ENSSSCG00000008522/ENSSSCG00000015801/ENSSSCG00000006495/ENSSSCG00000024311/…	PML/ADAMTS1/STAT1/SASH1/PTK2B/MDK/FUT1/ITGB8/RAMP2/CXCL10/WARS1/AMOT/HK2/ZC3H12A/KLF2/CD40/BRCA1/XDH/TLR3/SEMA4A/CCR2/EPHA1/TGFB2/IL10/ENPP2/NFATC2/AKT3/IL1A/PDGFB/E2F2/WNT5A/RHOB/TNF/EMP2/IL12A/RECK	36
BP	GO:0035455	response to interferon-alpha	7/811	10/11123	1.05493384345058e-06	5.17059938642496e-05	ENSSSCG00000010451/ENSSSCG00000010452/ENSSSCG00000012076/ENSSSCG00000008496/ENSSSCG00000006543/ENSSSCG00000011465/ENSSSCG00000038806	IFIT2/IFIT1/MX2/EIF2AK2/ADAR/PDE12/AXL	7
BP	GO:0051090	regulation of DNA binding transcription factor activity	42/811	263/11123	1.06011800942079e-06	5.17059938642496e-05	ENSSSCG00000033613/ENSSSCG00000040162/ENSSSCG00000014670/ENSSSCG00000014780/ENSSSCG00000008496/ENSSSCG00000001233/ENSSSCG00000014349/ENSSSCG00000028875/ENSSSCG00000003419/ENSSSCG00000009002/ENSSSCG00000038500/ENSSSCG00000033222/ENSSSCG00000003848/ENSSSCG00000036136/ENSSSCG00000002703/ENSSSCG00000035153/ENSSSCG00000010638/ENSSSCG00000002814/ENSSSCG00000024771/ENSSSCG00000039514/ENSSSCG00000037815/…	FOXS1/NUPR1/TRIM22/TRIM21/EIF2AK2/TRIM26/STING1/HAVCR2/MAD2L2/TLR2/TRIB1/TRIM14/LRP8/BHLHE40/TERF2IP/TRIM38/TCF7L2/ADGRG3/TICAM1/ID3/ZC3H12A/NLRC5/IL1RAP/CD40/SIGIRR/TLR3/TRAF5/NLRP12/IL10/CSF3/EDN1/IL18/NTRK1/FZD6/TNFAIP3/WNT5A/CD40LG/HES1/SLCO3A1/TRIM40/TNF/IL6	42
BP	GO:0001525	angiogenesis	45/811	291/11123	1.09742874137302e-06	5.24120340451505e-05	ENSSSCG00000001912/ENSSSCG00000012026/ENSSSCG00000016057/ENSSSCG00000014316/ENSSSCG00000033175/ENSSSCG00000009664/ENSSSCG00000013260/ENSSSCG00000038580/ENSSSCG00000015375/ENSSSCG00000017389/ENSSSCG00000032474/ENSSSCG00000002516/ENSSSCG00000012591/ENSSSCG00000013352/ENSSSCG00000008261/ENSSSCG00000037815/ENSSSCG00000022197/ENSSSCG00000002815/ENSSSCG00000031321/ENSSSCG00000000950/ENSSSCG00000038911/…	PML/ADAMTS1/STAT1/TGFBI/SASH1/PTK2B/MDK/FUT1/ITGB8/RAMP2/CXCL10/WARS1/AMOT/E2F8/HK2/ZC3H12A/HS6ST1/ADGRG1/NR4A1/E2F7/KLF2/CD40/NDNF/BRCA1/TLR3/SEMA4A/CCR2/EPHA1/TGFB2/EGR3/IL10/ENPP2/EDN1/AKT3/IL18/IL1A/ACKR3/E2F2/WNT5A/RHOB/TNF/EMP2/CLEC14A/IL12A/RECK	45
BP	GO:0032729	positive regulation of interferon-gamma production	16/811	55/11123	1.10017938195825e-06	5.24120340451505e-05	ENSSSCG00000040575/ENSSSCG00000039300/ENSSSCG00000028875/ENSSSCG00000003805/ENSSSCG00000000648/ENSSSCG00000006736/ENSSSCG00000015801/ENSSSCG00000024311/ENSSSCG00000008162/ENSSSCG00000015037/ENSSSCG00000038141/ENSSSCG00000035859/ENSSSCG00000008819/ENSSSCG00000001404/ENSSSCG00000003801/ENSSSCG00000011730	ISG15/IL27/HAVCR2/PDE4B/CLEC7A/CD2/TLR3/CCR2/IL1R1/IL18/ENSSSCG00000038141/WNT5A/TXK/TNF/IL23R/IL12A	16
BP	GO:0050866	negative regulation of cell activation	26/811	127/11123	1.2008973500462e-06	5.65526027947045e-05	ENSSSCG00000004195/ENSSSCG00000027855/ENSSSCG00000028875/ENSSSCG00000023033/ENSSSCG00000013260/ENSSSCG00000032644/ENSSSCG00000037532/ENSSSCG00000005163/ENSSSCG00000005211/ENSSSCG00000033768/ENSSSCG00000038806/ENSSSCG00000032612/ENSSSCG00000022486/ENSSSCG00000037815/ENSSSCG00000026268/ENSSSCG00000033880/ENSSSCG00000031106/ENSSSCG00000038460/ENSSSCG00000024311/ENSSSCG00000015652/ENSSSCG00000036933/…	ARG1/SOCS1/HAVCR2/PARP3/MDK/HLX/MNDA/IFNB1/CD274/LAX1/AXL/MILR1/CBLB/ZC3H12A/DLG5/TSPAN32/PLA2G2D/FOXF1/CCR2/IL10/NR1D1/IRF1/TIGIT/LDLR/PDGFB/TNFAIP3	26
BP	GO:0006935	chemotaxis	46/811	302/11123	1.28559473296377e-06	5.98532002380972e-05	ENSSSCG00000017723/ENSSSCG00000016991/ENSSSCG00000024344/ENSSSCG00000008374/ENSSSCG00000014362/ENSSSCG00000036445/ENSSSCG00000023557/ENSSSCG00000008957/ENSSSCG00000003805/ENSSSCG00000009664/ENSSSCG00000013260/ENSSSCG00000032474/ENSSSCG00000032438/ENSSSCG00000012591/ENSSSCG00000031999/ENSSSCG00000009517/ENSSSCG00000031321/ENSSSCG00000038055/ENSSSCG00000029998/ENSSSCG00000017700/ENSSSCG00000015894/…	CCL2/DUSP1/CCR5/B3GNT2/HBEGF/ENSSSCG00000036445/CCRL2/AMCF-II/PDE4B/PTK2B/MDK/CXCL10/FFAR2/AMOT/GPR18/GPR183/NR4A1/CORO1A/KLF7/CCL3L1/DPP4/ETV1/CCR2/CCL5/EGR3/CXCL11/ENPP2/HPS5/ENSSSCG00000001097/STAP1/CCL4/SEMA3F/PDGFRB/ACKR3/PDGFB/L1CAM/WNT5A/CCR7/CYSLTR1/PLXNA4/CDH4/CCR9/IL12A/ARHGEF16/FLRT2/S100A8	46
BP	GO:0042330	taxis	46/811	303/11123	1.41233990196135e-06	6.36537252198563e-05	ENSSSCG00000017723/ENSSSCG00000016991/ENSSSCG00000024344/ENSSSCG00000008374/ENSSSCG00000014362/ENSSSCG00000036445/ENSSSCG00000023557/ENSSSCG00000008957/ENSSSCG00000003805/ENSSSCG00000009664/ENSSSCG00000013260/ENSSSCG00000032474/ENSSSCG00000032438/ENSSSCG00000012591/ENSSSCG00000031999/ENSSSCG00000009517/ENSSSCG00000031321/ENSSSCG00000038055/ENSSSCG00000029998/ENSSSCG00000017700/ENSSSCG00000015894/…	CCL2/DUSP1/CCR5/B3GNT2/HBEGF/ENSSSCG00000036445/CCRL2/AMCF-II/PDE4B/PTK2B/MDK/CXCL10/FFAR2/AMOT/GPR18/GPR183/NR4A1/CORO1A/KLF7/CCL3L1/DPP4/ETV1/CCR2/CCL5/EGR3/CXCL11/ENPP2/HPS5/ENSSSCG00000001097/STAP1/CCL4/SEMA3F/PDGFRB/ACKR3/PDGFB/L1CAM/WNT5A/CCR7/CYSLTR1/PLXNA4/CDH4/CCR9/IL12A/ARHGEF16/FLRT2/S100A8	46
BP	GO:0048660	regulation of smooth muscle cell proliferation	16/811	56/11123	1.43732733045565e-06	6.36537252198563e-05	ENSSSCG00000005385/ENSSSCG00000014362/ENSSSCG00000012026/ENSSSCG00000038500/ENSSSCG00000039103/ENSSSCG00000010638/ENSSSCG00000002829/ENSSSCG00000015652/ENSSSCG00000035598/ENSSSCG00000015037/ENSSSCG00000022741/ENSSSCG00000033327/ENSSSCG00000004154/ENSSSCG00000001404/ENSSSCG00000011730/ENSSSCG00000020970	NR4A3/HBEGF/ADAMTS1/TRIB1/ADIPOQ/TCF7L2/MMP2/IL10/EDN1/IL18/PDGFRB/PDGFB/TNFAIP3/TNF/IL12A/IL6	16
BP	GO:0050671	positive regulation of lymphocyte proliferation	19/811	76/11123	1.44347925293715e-06	6.36537252198563e-05	ENSSSCG00000009542/ENSSSCG00000028875/ENSSSCG00000024771/ENSSSCG00000006161/ENSSSCG00000009051/ENSSSCG00000009517/ENSSSCG00000038055/ENSSSCG00000035078/ENSSSCG00000031023/ENSSSCG00000024311/ENSSSCG00000007477/ENSSSCG00000006457/ENSSSCG00000015037/ENSSSCG00000006862/ENSSSCG00000030172/ENSSSCG00000031356/ENSSSCG00000027275/ENSSSCG00000011730/ENSSSCG00000020970	TNFSF13B/HAVCR2/TICAM1/IL7/IL15/GPR183/CORO1A/CD40/CD24/CCR2/NFATC2/FCRL3/IL18/VCAM1/CD40LG/HES1/HHLA2/IL12A/IL6	19
BP	GO:0050731	positive regulation of peptidyl-tyrosine phosphorylation	23/811	105/11123	1.44384630634966e-06	6.36537252198563e-05	ENSSSCG00000014362/ENSSSCG00000011874/ENSSSCG00000009664/ENSSSCG00000003848/ENSSSCG00000008820/ENSSSCG00000010603/ENSSSCG00000009051/ENSSSCG00000000648/ENSSSCG00000040961/ENSSSCG00000035078/ENSSSCG00000009997/ENSSSCG00000017488/ENSSSCG00000006001/ENSSSCG00000015037/ENSSSCG00000008923/ENSSSCG00000037452/ENSSSCG00000033327/ENSSSCG00000008963/ENSSSCG00000009584/ENSSSCG00000031356/ENSSSCG00000023737/…	HBEGF/PARP14/PTK2B/LRP8/TEC/NEURL1/IL15/CLEC7A/LIF/CD40/OSM/CSF3/ENPP2/IL18/STAP1/HTR2A/PDGFB/AREG/SEMA4D/HES1/CSF2/IL12A/IL6	23
BP	GO:0046651	lymphocyte proliferation	31/811	169/11123	1.44658800594125e-06	6.36537252198563e-05	ENSSSCG00000016832/ENSSSCG00000004195/ENSSSCG00000009542/ENSSSCG00000039300/ENSSSCG00000028875/ENSSSCG00000031781/ENSSSCG00000037532/ENSSSCG00000005211/ENSSSCG00000024771/ENSSSCG00000006161/ENSSSCG00000022486/ENSSSCG00000009051/ENSSSCG00000009517/ENSSSCG00000038055/ENSSSCG00000026268/ENSSSCG00000035078/ENSSSCG00000031106/ENSSSCG00000031023/ENSSSCG00000024311/ENSSSCG00000015652/ENSSSCG00000007477/…	IL7R/ARG1/TNFSF13B/IL27/HAVCR2/PSMB10/MNDA/CD274/TICAM1/IL7/CBLB/IL15/GPR183/CORO1A/DLG5/CD40/PLA2G2D/CD24/CCR2/IL10/NFATC2/FCRL3/IL18/IRF1/ENSSSCG00000024140/VCAM1/CD40LG/HES1/HHLA2/IL12A/IL6	31
BP	GO:0001961	positive regulation of cytokine-mediated signaling pathway	13/811	38/11123	1.46044670995033e-06	6.36537252198563e-05	ENSSSCG00000028711/ENSSSCG00000007508/ENSSSCG00000012853/ENSSSCG00000027709/ENSSSCG00000011874/ENSSSCG00000038806/ENSSSCG00000006161/ENSSSCG00000039751/ENSSSCG00000035598/ENSSSCG00000008162/ENSSSCG00000038141/ENSSSCG00000035859/ENSSSCG00000008819	CASP1/ZBP1/IRF7/PARP9/PARP14/AXL/IL7/NLRC5/EDN1/IL1R1/ENSSSCG00000038141/WNT5A/TXK	13
BP	GO:0035458	cellular response to interferon-beta	8/811	14/11123	1.56099818694767e-06	6.7320100757101e-05	ENSSSCG00000046640/ENSSSCG00000006418/ENSSSCG00000014349/ENSSSCG00000016057/ENSSSCG00000037532/ENSSSCG00000005163/ENSSSCG00000031882/ENSSSCG00000014277	OAS1/ENSSSCG00000006418/STING1/STAT1/MNDA/IFNB1/PNPT1/IRF1	8
BP	GO:0071216	cellular response to biotic stimulus	25/811	121/11123	1.60828108476704e-06	6.86367458780267e-05	ENSSSCG00000028711/ENSSSCG00000008647/ENSSSCG00000017723/ENSSSCG00000024344/ENSSSCG00000009100/ENSSSCG00000028875/ENSSSCG00000008957/ENSSSCG00000009002/ENSSSCG00000003805/ENSSSCG00000033175/ENSSSCG00000038500/ENSSSCG00000028056/ENSSSCG00000032474/ENSSSCG00000024771/ENSSSCG00000038806/ENSSSCG00000037815/ENSSSCG00000000648/ENSSSCG00000015652/ENSSSCG00000015037/ENSSSCG00000036933/ENSSSCG00000008923/…	CASP1/CMPK2/CCL2/CCR5/TNIP3/HAVCR2/AMCF-II/TLR2/PDE4B/SASH1/TRIB1/ZFP36/CXCL10/TICAM1/AXL/ZC3H12A/CLEC7A/IL10/IL18/NR1D1/STAP1/TNFAIP3/WNT5A/TNF/IL6	25
BP	GO:0032946	positive regulation of mononuclear cell proliferation	19/811	77/11123	1.78750713661599e-06	7.54991416362444e-05	ENSSSCG00000009542/ENSSSCG00000028875/ENSSSCG00000024771/ENSSSCG00000006161/ENSSSCG00000009051/ENSSSCG00000009517/ENSSSCG00000038055/ENSSSCG00000035078/ENSSSCG00000031023/ENSSSCG00000024311/ENSSSCG00000007477/ENSSSCG00000006457/ENSSSCG00000015037/ENSSSCG00000006862/ENSSSCG00000030172/ENSSSCG00000031356/ENSSSCG00000027275/ENSSSCG00000011730/ENSSSCG00000020970	TNFSF13B/HAVCR2/TICAM1/IL7/IL15/GPR183/CORO1A/CD40/CD24/CCR2/NFATC2/FCRL3/IL18/VCAM1/CD40LG/HES1/HHLA2/IL12A/IL6	19
BP	GO:0030098	lymphocyte differentiation	39/811	241/11123	1.8375971562609e-06	7.68218071862073e-05	ENSSSCG00000008648/ENSSSCG00000016832/ENSSSCG00000027855/ENSSSCG00000009542/ENSSSCG00000014336/ENSSSCG00000039300/ENSSSCG00000004369/ENSSSCG00000008794/ENSSSCG00000009664/ENSSSCG00000013260/ENSSSCG00000032644/ENSSSCG00000005163/ENSSSCG00000002814/ENSSSCG00000001453/ENSSSCG00000017414/ENSSSCG00000031999/ENSSSCG00000038806/ENSSSCG00000010831/ENSSSCG00000006161/ENSSSCG00000001710/ENSSSCG00000009051/…	RSAD2/IL7R/SOCS1/TNFSF13B/EGR1/IL27/PRDM1/RHOH/PTK2B/MDK/HLX/IFNB1/ADGRG3/HLA-DRA/KAT2A/GPR18/AXL/DUSP10/IL7/RUNX2/IL15/GPR183/ZC3H12A/PLA2G2D/SEMA4A/CCR2/POU2F2/EGR3/IL10/FCRL3/IL18/IRF1/NTRK1/ENSSSCG00000024140/CCR7/ST3GAL1/CD40LG/CCR9/IL6	39
BP	GO:0018108	peptidyl-tyrosine phosphorylation	33/811	188/11123	1.85632387391616e-06	7.68218071862073e-05	ENSSSCG00000036956/ENSSSCG00000027855/ENSSSCG00000014362/ENSSSCG00000011874/ENSSSCG00000005215/ENSSSCG00000009664/ENSSSCG00000003848/ENSSSCG00000008820/ENSSSCG00000010603/ENSSSCG00000024674/ENSSSCG00000006161/ENSSSCG00000009051/ENSSSCG00000000648/ENSSSCG00000040961/ENSSSCG00000035078/ENSSSCG00000016459/ENSSSCG00000009997/ENSSSCG00000017488/ENSSSCG00000006001/ENSSSCG00000015037/ENSSSCG00000006464/…	SOCS3/SOCS1/HBEGF/PARP14/JAK2/PTK2B/LRP8/TEC/NEURL1/ABL2/IL7/IL15/CLEC7A/LIF/CD40/EPHA1/OSM/CSF3/ENPP2/IL18/NTRK1/STAP1/TTK/HTR2A/PDGFRB/PDGFB/AREG/SEMA4D/HES1/CSF2/IL12A/IL6/PDGFD	33
BP	GO:0032943	mononuclear cell proliferation	31/811	171/11123	1.87712686506734e-06	7.69058876618091e-05	ENSSSCG00000016832/ENSSSCG00000004195/ENSSSCG00000009542/ENSSSCG00000039300/ENSSSCG00000028875/ENSSSCG00000031781/ENSSSCG00000037532/ENSSSCG00000005211/ENSSSCG00000024771/ENSSSCG00000006161/ENSSSCG00000022486/ENSSSCG00000009051/ENSSSCG00000009517/ENSSSCG00000038055/ENSSSCG00000026268/ENSSSCG00000035078/ENSSSCG00000031106/ENSSSCG00000031023/ENSSSCG00000024311/ENSSSCG00000015652/ENSSSCG00000007477/…	IL7R/ARG1/TNFSF13B/IL27/HAVCR2/PSMB10/MNDA/CD274/TICAM1/IL7/CBLB/IL15/GPR183/CORO1A/DLG5/CD40/PLA2G2D/CD24/CCR2/IL10/NFATC2/FCRL3/IL18/IRF1/ENSSSCG00000024140/VCAM1/CD40LG/HES1/HHLA2/IL12A/IL6	31
BP	GO:0032496	response to lipopolysaccharide	27/811	138/11123	1.90392585928069e-06	7.7231527182901e-05	ENSSSCG00000028711/ENSSSCG00000008647/ENSSSCG00000017723/ENSSSCG00000024344/ENSSSCG00000009100/ENSSSCG00000028875/ENSSSCG00000008957/ENSSSCG00000003805/ENSSSCG00000033175/ENSSSCG00000038500/ENSSSCG00000028056/ENSSSCG00000032474/ENSSSCG00000024771/ENSSSCG00000038806/ENSSSCG00000010831/ENSSSCG00000037815/ENSSSCG00000015652/ENSSSCG00000015037/ENSSSCG00000036933/ENSSSCG00000008923/ENSSSCG00000004154/…	CASP1/CMPK2/CCL2/CCR5/TNIP3/HAVCR2/AMCF-II/PDE4B/SASH1/TRIB1/ZFP36/CXCL10/TICAM1/AXL/DUSP10/ZC3H12A/IL10/IL18/NR1D1/STAP1/TNFAIP3/WNT5A/CCR7/TNF/IL23R/IL12A/IL6	27
BP	GO:0045785	positive regulation of cell adhesion	41/811	261/11123	2.19480168244873e-06	8.81578675783571e-05	ENSSSCG00000016832/ENSSSCG00000027855/ENSSSCG00000009542/ENSSSCG00000005385/ENSSSCG00000028875/ENSSSCG00000005215/ENSSSCG00000008794/ENSSSCG00000009664/ENSSSCG00000013260/ENSSSCG00000038580/ENSSSCG00000032644/ENSSSCG00000005211/ENSSSCG00000001453/ENSSSCG00000010831/ENSSSCG00000006161/ENSSSCG00000009051/ENSSSCG00000002815/ENSSSCG00000040961/ENSSSCG00000038055/ENSSSCG00000029260/ENSSSCG00000038460/…	IL7R/SOCS1/TNFSF13B/NR4A3/HAVCR2/JAK2/RHOH/PTK2B/MDK/FUT1/HLX/CD274/HLA-DRA/DUSP10/IL7/IL15/ADGRG1/LIF/CORO1A/NDNF/FOXF1/CD24/AGR2/DPP4/CCR2/EPHA1/TGFB2/EGR3/IL18/VCAM1/PDGFB/WNT5A/CCR7/CD40LG/HES1/TNF/EMP2/HHLA2/IL12A/IL6/ICOS	41
BP	GO:0018212	peptidyl-tyrosine modification	33/811	190/11123	2.36399228658049e-06	9.31276576742331e-05	ENSSSCG00000036956/ENSSSCG00000027855/ENSSSCG00000014362/ENSSSCG00000011874/ENSSSCG00000005215/ENSSSCG00000009664/ENSSSCG00000003848/ENSSSCG00000008820/ENSSSCG00000010603/ENSSSCG00000024674/ENSSSCG00000006161/ENSSSCG00000009051/ENSSSCG00000000648/ENSSSCG00000040961/ENSSSCG00000035078/ENSSSCG00000016459/ENSSSCG00000009997/ENSSSCG00000017488/ENSSSCG00000006001/ENSSSCG00000015037/ENSSSCG00000006464/…	SOCS3/SOCS1/HBEGF/PARP14/JAK2/PTK2B/LRP8/TEC/NEURL1/ABL2/IL7/IL15/CLEC7A/LIF/CD40/EPHA1/OSM/CSF3/ENPP2/IL18/NTRK1/STAP1/TTK/HTR2A/PDGFRB/PDGFB/AREG/SEMA4D/HES1/CSF2/IL12A/IL6/PDGFD	33
BP	GO:0045765	regulation of angiogenesis	33/811	190/11123	2.36399228658049e-06	9.31276576742331e-05	ENSSSCG00000001912/ENSSSCG00000012026/ENSSSCG00000016057/ENSSSCG00000033175/ENSSSCG00000009664/ENSSSCG00000013260/ENSSSCG00000038580/ENSSSCG00000015375/ENSSSCG00000017389/ENSSSCG00000032474/ENSSSCG00000002516/ENSSSCG00000012591/ENSSSCG00000008261/ENSSSCG00000037815/ENSSSCG00000038911/ENSSSCG00000035078/ENSSSCG00000022101/ENSSSCG00000015801/ENSSSCG00000006495/ENSSSCG00000024311/ENSSSCG00000016459/…	PML/ADAMTS1/STAT1/SASH1/PTK2B/MDK/FUT1/ITGB8/RAMP2/CXCL10/WARS1/AMOT/HK2/ZC3H12A/KLF2/CD40/BRCA1/TLR3/SEMA4A/CCR2/EPHA1/TGFB2/IL10/ENPP2/AKT3/IL1A/E2F2/WNT5A/RHOB/TNF/EMP2/IL12A/RECK	33
BP	GO:0048659	smooth muscle cell proliferation	16/811	58/11123	2.40313290377024e-06	9.36102907014944e-05	ENSSSCG00000005385/ENSSSCG00000014362/ENSSSCG00000012026/ENSSSCG00000038500/ENSSSCG00000039103/ENSSSCG00000010638/ENSSSCG00000002829/ENSSSCG00000015652/ENSSSCG00000035598/ENSSSCG00000015037/ENSSSCG00000022741/ENSSSCG00000033327/ENSSSCG00000004154/ENSSSCG00000001404/ENSSSCG00000011730/ENSSSCG00000020970	NR4A3/HBEGF/ADAMTS1/TRIB1/ADIPOQ/TCF7L2/MMP2/IL10/EDN1/IL18/PDGFRB/PDGFB/TNFAIP3/TNF/IL12A/IL6	16
BP	GO:0002521	leukocyte differentiation	51/811	357/11123	2.42194064299693e-06	9.36102907014944e-05	ENSSSCG00000008648/ENSSSCG00000016832/ENSSSCG00000002383/ENSSSCG00000027855/ENSSSCG00000009542/ENSSSCG00000023178/ENSSSCG00000014336/ENSSSCG00000039300/ENSSSCG00000004369/ENSSSCG00000038500/ENSSSCG00000039103/ENSSSCG00000008794/ENSSSCG00000009664/ENSSSCG00000013260/ENSSSCG00000032644/ENSSSCG00000015375/ENSSSCG00000005163/ENSSSCG00000002814/ENSSSCG00000001453/ENSSSCG00000017414/ENSSSCG00000031999/…	RSAD2/IL7R/FOS/SOCS1/TNFSF13B/BATF2/EGR1/IL27/PRDM1/TRIB1/ADIPOQ/RHOH/PTK2B/MDK/HLX/ITGB8/IFNB1/ADGRG3/HLA-DRA/KAT2A/GPR18/AXL/DUSP10/IL7/RUNX2/IL15/GPR183/ZC3H12A/LIF/UBD/JUNB/PLA2G2D/SEMA4A/CCR2/POU2F2/EGR3/IL10/FCRL3/BATF3/IL18/IRF1/NTRK1/ENSSSCG00000024140/CCR7/ST3GAL1/CD40LG/CD101/TNF/CSF2/CCR9/IL6	51
BP	GO:1904894	positive regulation of STAT cascade	13/811	40/11123	2.8303066288512e-06	0.000108371647274798	ENSSSCG00000016832/ENSSSCG00000027855/ENSSSCG00000011874/ENSSSCG00000009664/ENSSSCG00000040961/ENSSSCG00000035078/ENSSSCG00000009997/ENSSSCG00000015652/ENSSSCG00000015037/ENSSSCG00000031356/ENSSSCG00000023737/ENSSSCG00000011730/ENSSSCG00000020970	IL7R/SOCS1/PARP14/PTK2B/LIF/CD40/OSM/IL10/IL18/HES1/CSF2/IL12A/IL6	13
BP	GO:0007059	chromosome segregation	36/811	219/11123	3.15025912004913e-06	0.000119505663100382	ENSSSCG00000033113/ENSSSCG00000035839/ENSSSCG00000022149/ENSSSCG00000007659/ENSSSCG00000000265/ENSSSCG00000000217/ENSSSCG00000004782/ENSSSCG00000015581/ENSSSCG00000017473/ENSSSCG00000000745/ENSSSCG00000039546/ENSSSCG00000026748/ENSSSCG00000003697/ENSSSCG00000022101/ENSSSCG00000035746/ENSSSCG00000013008/ENSSSCG00000008125/ENSSSCG00000003931/ENSSSCG00000010912/ENSSSCG00000029326/ENSSSCG00000023296/…	CHMP7/TOP3A/RMI2/ZCWPW1/ESPL1/RACGAP1/BUB1B/CENPF/TOP2A/DDX11/KNTC1/PLK1/NDC80/BRCA1/ECT2/CDCA5/NCAPH/KIF2C/KIF14/CCNB1/CENPE/KIF4A/CDCA8/NEK2/CDC6/HJURP/TTK/STAG3/CDC20/ENSSSCG00000039107/FBXO5/SGO1/CENPN/BUB1/AXIN2/SEPTIN1	36
BP	GO:0071706	tumor necrosis factor superfamily cytokine production	21/811	95/11123	3.52343041589067e-06	0.000131231767399128	ENSSSCG00000046640/ENSSSCG00000009881/ENSSSCG00000015897/ENSSSCG00000028875/ENSSSCG00000039103/ENSSSCG00000028056/ENSSSCG00000005211/ENSSSCG00000020906/ENSSSCG00000024771/ENSSSCG00000031999/ENSSSCG00000038806/ENSSSCG00000037815/ENSSSCG00000000648/ENSSSCG00000006736/ENSSSCG00000017700/ENSSSCG00000015801/ENSSSCG00000024311/ENSSSCG00000015652/ENSSSCG00000004154/ENSSSCG00000035859/ENSSSCG00000020970	OAS1/OAS2/IFIH1/HAVCR2/ADIPOQ/ZFP36/CD274/GHSR/TICAM1/GPR18/AXL/ZC3H12A/CLEC7A/CD2/CCL3L1/TLR3/CCR2/IL10/TNFAIP3/WNT5A/IL6	21
BP	GO:1903555	regulation of tumor necrosis factor superfamily cytokine production	21/811	95/11123	3.52343041589067e-06	0.000131231767399128	ENSSSCG00000046640/ENSSSCG00000009881/ENSSSCG00000015897/ENSSSCG00000028875/ENSSSCG00000039103/ENSSSCG00000028056/ENSSSCG00000005211/ENSSSCG00000020906/ENSSSCG00000024771/ENSSSCG00000031999/ENSSSCG00000038806/ENSSSCG00000037815/ENSSSCG00000000648/ENSSSCG00000006736/ENSSSCG00000017700/ENSSSCG00000015801/ENSSSCG00000024311/ENSSSCG00000015652/ENSSSCG00000004154/ENSSSCG00000035859/ENSSSCG00000020970	OAS1/OAS2/IFIH1/HAVCR2/ADIPOQ/ZFP36/CD274/GHSR/TICAM1/GPR18/AXL/ZC3H12A/CLEC7A/CD2/CCL3L1/TLR3/CCR2/IL10/TNFAIP3/WNT5A/IL6	21
BP	GO:0010564	regulation of cell cycle process	54/811	392/11123	3.75319626802525e-06	0.000138530136127022	ENSSSCG00000032652/ENSSSCG00000001912/ENSSSCG00000017723/ENSSSCG00000023033/ENSSSCG00000003197/ENSSSCG00000012026/ENSSSCG00000022149/ENSSSCG00000023680/ENSSSCG00000000769/ENSSSCG00000006127/ENSSSCG00000015407/ENSSSCG00000007854/ENSSSCG00000029160/ENSSSCG00000000217/ENSSSCG00000017414/ENSSSCG00000013352/ENSSSCG00000004782/ENSSSCG00000040355/ENSSSCG00000010471/ENSSSCG00000015581/ENSSSCG00000040961/…	SLFN11/PML/CCL2/PARP3/MED25/ADAMTS1/RMI2/MEPCE/BID/NBN/GNAI1/DCUN1D3/ENSSSCG00000029160/RACGAP1/KAT2A/E2F8/BUB1B/TICRR/KIF11/CENPF/LIF/DDX11/E2F7/UBD/KNTC1/PLK1/NDC80/TPX2/CDK1/BRCA1/ECT2/CDCA5/CIT/KIF14/CCNB1/FOXM1/CENPE/NEK2/CDC6/EDN1/TTK/UBE2C/CCNB3/RAD51AP1/IL1A/PDGFB/CDC20/WNT5A/FBXO5/DYRK3/MN1/MTBP/BUB1/AXIN2	54
BP	GO:0007346	regulation of mitotic cell cycle	45/811	305/11123	4.02443594012369e-06	0.000146988048546017	ENSSSCG00000032652/ENSSSCG00000001912/ENSSSCG00000017723/ENSSSCG00000004952/ENSSSCG00000023033/ENSSSCG00000012026/ENSSSCG00000032936/ENSSSCG00000023680/ENSSSCG00000000769/ENSSSCG00000006127/ENSSSCG00000015407/ENSSSCG00000007854/ENSSSCG00000031882/ENSSSCG00000029160/ENSSSCG00000004782/ENSSSCG00000040355/ENSSSCG00000010471/ENSSSCG00000015581/ENSSSCG00000000950/ENSSSCG00000001252/ENSSSCG00000039546/…	SLFN11/PML/CCL2/SMAD3/PARP3/ADAMTS1/PIM3/MEPCE/BID/NBN/GNAI1/DCUN1D3/PNPT1/ENSSSCG00000029160/BUB1B/TICRR/KIF11/CENPF/E2F7/UBD/KNTC1/PLK1/NDC80/TPX2/CDK1/BRCA1/CDCA5/KIF14/CCNB1/CENPE/NEK2/CDC6/EDN1/TTK/UBE2C/CCNB3/IL1A/PDGFB/FBXO5/BIRC5/HES1/TNF/MTBP/BUB1/CDKN1C	45
BP	GO:0050792	regulation of viral process	25/811	127/11123	4.05410043585548e-06	0.000146988048546017	ENSSSCG00000046640/ENSSSCG00000040575/ENSSSCG00000008648/ENSSSCG00000012077/ENSSSCG00000010454/ENSSSCG00000001912/ENSSSCG00000015549/ENSSSCG00000040648/ENSSSCG00000014780/ENSSSCG00000008496/ENSSSCG00000001233/ENSSSCG00000006543/ENSSSCG00000011465/ENSSSCG00000016057/ENSSSCG00000033222/ENSSSCG00000013664/ENSSSCG00000028056/ENSSSCG00000035153/ENSSSCG00000005163/ENSSSCG00000024867/ENSSSCG00000038806/…	OAS1/ISG15/RSAD2/MX1/IFIT5/PML/RNASEL/CCL8/TRIM21/EIF2AK2/TRIM26/ADAR/PDE12/STAT1/TRIM14/SHFL/ZFP36/TRIM38/IFNB1/ISG20/AXL/ZC3H12A/TOP2A/TNF/TMPRSS2	25
BP	GO:0009617	response to bacterium	42/811	277/11123	4.19048876664496e-06	0.000150600284885477	ENSSSCG00000046640/ENSSSCG00000040575/ENSSSCG00000028711/ENSSSCG00000017416/ENSSSCG00000009881/ENSSSCG00000008647/ENSSSCG00000017723/ENSSSCG00000016832/ENSSSCG00000024344/ENSSSCG00000025593/ENSSSCG00000009100/ENSSSCG00000003763/ENSSSCG00000028875/ENSSSCG00000008957/ENSSSCG00000009002/ENSSSCG00000003805/ENSSSCG00000033175/ENSSSCG00000038500/ENSSSCG00000039103/ENSSSCG00000006678/ENSSSCG00000028056/…	OAS1/ISG15/CASP1/DHX58/OAS2/CMPK2/CCL2/IL7R/CCR5/ENSSSCG00000025593/TNIP3/IFI44/HAVCR2/AMCF-II/TLR2/PDE4B/SASH1/TRIB1/ADIPOQ/FCGR1A/ZFP36/CXCL10/TICAM1/AXL/C15orf48/DUSP10/ZC3H12A/NLRC5/IL10/HPS5/IL18/NR1D1/STAP1/TNFAIP3/ENSSSCG00000038204/WNT5A/CCR7/TNF/IL23R/IL12A/IL6/SERPINB9	42
BP	GO:0043903	regulation of symbiosis, encompassing mutualism through parasitism	26/811	136/11123	4.60316161324004e-06	0.000163992635908213	ENSSSCG00000046640/ENSSSCG00000040575/ENSSSCG00000008648/ENSSSCG00000012077/ENSSSCG00000010454/ENSSSCG00000001912/ENSSSCG00000015549/ENSSSCG00000040648/ENSSSCG00000004195/ENSSSCG00000014780/ENSSSCG00000008496/ENSSSCG00000001233/ENSSSCG00000006543/ENSSSCG00000011465/ENSSSCG00000016057/ENSSSCG00000033222/ENSSSCG00000013664/ENSSSCG00000028056/ENSSSCG00000035153/ENSSSCG00000005163/ENSSSCG00000024867/…	OAS1/ISG15/RSAD2/MX1/IFIT5/PML/RNASEL/CCL8/ARG1/TRIM21/EIF2AK2/TRIM26/ADAR/PDE12/STAT1/TRIM14/SHFL/ZFP36/TRIM38/IFNB1/ISG20/AXL/ZC3H12A/TOP2A/TNF/TMPRSS2	26
BP	GO:0045069	regulation of viral genome replication	16/811	61/11123	4.95413046946528e-06	0.000174974763218959	ENSSSCG00000046640/ENSSSCG00000040575/ENSSSCG00000008648/ENSSSCG00000012077/ENSSSCG00000010454/ENSSSCG00000015549/ENSSSCG00000040648/ENSSSCG00000008496/ENSSSCG00000006543/ENSSSCG00000011465/ENSSSCG00000013664/ENSSSCG00000005163/ENSSSCG00000024867/ENSSSCG00000037815/ENSSSCG00000017473/ENSSSCG00000001404	OAS1/ISG15/RSAD2/MX1/IFIT5/RNASEL/CCL8/EIF2AK2/ADAR/PDE12/SHFL/IFNB1/ISG20/ZC3H12A/TOP2A/TNF	16
BP	GO:0030155	regulation of cell adhesion	59/811	448/11123	5.67020026830871e-06	0.000198553935891118	ENSSSCG00000001912/ENSSSCG00000016832/ENSSSCG00000016991/ENSSSCG00000004195/ENSSSCG00000027855/ENSSSCG00000009542/ENSSSCG00000005385/ENSSSCG00000028875/ENSSSCG00000005215/ENSSSCG00000003419/ENSSSCG00000039103/ENSSSCG00000008794/ENSSSCG00000009664/ENSSSCG00000013260/ENSSSCG00000038580/ENSSSCG00000032644/ENSSSCG00000005163/ENSSSCG00000005211/ENSSSCG00000001453/ENSSSCG00000033768/ENSSSCG00000010831/…	PML/IL7R/DUSP1/ARG1/SOCS1/TNFSF13B/NR4A3/HAVCR2/JAK2/MAD2L2/ADIPOQ/RHOH/PTK2B/MDK/FUT1/HLX/IFNB1/CD274/HLA-DRA/LAX1/DUSP10/IL7/CBLB/IL15/ZC3H12A/ADGRG1/LIF/CORO1A/DLG5/NDNF/PLA2G2D/FOXF1/CD24/AGR2/DPP4/CCR2/EPHA1/KIF14/TGFB2/EGR3/IL10/ENSSSCG00000001097/IL18/ACER2/IRF1/TIGIT/VCAM1/PDGFB/WNT5A/SEMA4D/CCR7/CD40LG/HES1/TNF/EMP2/HHLA2/IL12A/IL6/ICOS	59
BP	GO:0050730	regulation of peptidyl-tyrosine phosphorylation	27/811	146/11123	5.83196363907958e-06	0.00020248775448567	ENSSSCG00000036956/ENSSSCG00000027855/ENSSSCG00000014362/ENSSSCG00000011874/ENSSSCG00000009664/ENSSSCG00000003848/ENSSSCG00000008820/ENSSSCG00000010603/ENSSSCG00000006161/ENSSSCG00000009051/ENSSSCG00000000648/ENSSSCG00000040961/ENSSSCG00000035078/ENSSSCG00000009997/ENSSSCG00000017488/ENSSSCG00000006001/ENSSSCG00000015037/ENSSSCG00000008923/ENSSSCG00000037452/ENSSSCG00000033327/ENSSSCG00000008963/…	SOCS3/SOCS1/HBEGF/PARP14/PTK2B/LRP8/TEC/NEURL1/IL7/IL15/CLEC7A/LIF/CD40/OSM/CSF3/ENPP2/IL18/STAP1/HTR2A/PDGFB/AREG/SEMA4D/HES1/CSF2/IL12A/IL6/PDGFD	27
BP	GO:0070665	positive regulation of leukocyte proliferation	19/811	83/11123	5.92876216452503e-06	0.000204118811664362	ENSSSCG00000009542/ENSSSCG00000028875/ENSSSCG00000024771/ENSSSCG00000006161/ENSSSCG00000009051/ENSSSCG00000009517/ENSSSCG00000038055/ENSSSCG00000035078/ENSSSCG00000031023/ENSSSCG00000024311/ENSSSCG00000007477/ENSSSCG00000006457/ENSSSCG00000015037/ENSSSCG00000006862/ENSSSCG00000030172/ENSSSCG00000031356/ENSSSCG00000027275/ENSSSCG00000011730/ENSSSCG00000020970	TNFSF13B/HAVCR2/TICAM1/IL7/IL15/GPR183/CORO1A/CD40/CD24/CCR2/NFATC2/FCRL3/IL18/VCAM1/CD40LG/HES1/HHLA2/IL12A/IL6	19
BP	GO:0060326	cell chemotaxis	30/811	172/11123	6.18886786019272e-06	0.000211148170009681	ENSSSCG00000017723/ENSSSCG00000016991/ENSSSCG00000014362/ENSSSCG00000008957/ENSSSCG00000003805/ENSSSCG00000009664/ENSSSCG00000013260/ENSSSCG00000032474/ENSSSCG00000032438/ENSSSCG00000031999/ENSSSCG00000009517/ENSSSCG00000031321/ENSSSCG00000038055/ENSSSCG00000017700/ENSSSCG00000015894/ENSSSCG00000024311/ENSSSCG00000017705/ENSSSCG00000009630/ENSSSCG00000008978/ENSSSCG00000037358/ENSSSCG00000001097/…	CCL2/DUSP1/HBEGF/AMCF-II/PDE4B/PTK2B/MDK/CXCL10/FFAR2/GPR18/GPR183/NR4A1/CORO1A/CCL3L1/DPP4/CCR2/CCL5/EGR3/CXCL11/HPS5/ENSSSCG00000001097/STAP1/CCL4/PDGFRB/PDGFB/WNT5A/CCR7/IL12A/ARHGEF16/S100A8	30
BP	GO:0051983	regulation of chromosome segregation	18/811	76/11123	6.23600892632936e-06	0.000211148170009681	ENSSSCG00000022149/ENSSSCG00000000217/ENSSSCG00000004782/ENSSSCG00000000745/ENSSSCG00000039546/ENSSSCG00000026748/ENSSSCG00000003697/ENSSSCG00000035746/ENSSSCG00000013008/ENSSSCG00000003931/ENSSSCG00000029326/ENSSSCG00000023296/ENSSSCG00000015604/ENSSSCG00000017471/ENSSSCG00000004466/ENSSSCG00000004077/ENSSSCG00000030469/ENSSSCG00000017265	RMI2/RACGAP1/BUB1B/DDX11/KNTC1/PLK1/NDC80/ECT2/CDCA5/KIF2C/CCNB1/CENPE/NEK2/CDC6/TTK/FBXO5/BUB1/AXIN2	18
BP	GO:0032640	tumor necrosis factor production	20/811	91/11123	6.57698101954284e-06	0.00021907228648022	ENSSSCG00000046640/ENSSSCG00000009881/ENSSSCG00000015897/ENSSSCG00000028875/ENSSSCG00000039103/ENSSSCG00000028056/ENSSSCG00000020906/ENSSSCG00000024771/ENSSSCG00000031999/ENSSSCG00000038806/ENSSSCG00000037815/ENSSSCG00000000648/ENSSSCG00000006736/ENSSSCG00000017700/ENSSSCG00000015801/ENSSSCG00000024311/ENSSSCG00000015652/ENSSSCG00000004154/ENSSSCG00000035859/ENSSSCG00000020970	OAS1/OAS2/IFIH1/HAVCR2/ADIPOQ/ZFP36/GHSR/TICAM1/GPR18/AXL/ZC3H12A/CLEC7A/CD2/CCL3L1/TLR3/CCR2/IL10/TNFAIP3/WNT5A/IL6	20
BP	GO:0032680	regulation of tumor necrosis factor production	20/811	91/11123	6.57698101954284e-06	0.00021907228648022	ENSSSCG00000046640/ENSSSCG00000009881/ENSSSCG00000015897/ENSSSCG00000028875/ENSSSCG00000039103/ENSSSCG00000028056/ENSSSCG00000020906/ENSSSCG00000024771/ENSSSCG00000031999/ENSSSCG00000038806/ENSSSCG00000037815/ENSSSCG00000000648/ENSSSCG00000006736/ENSSSCG00000017700/ENSSSCG00000015801/ENSSSCG00000024311/ENSSSCG00000015652/ENSSSCG00000004154/ENSSSCG00000035859/ENSSSCG00000020970	OAS1/OAS2/IFIH1/HAVCR2/ADIPOQ/ZFP36/GHSR/TICAM1/GPR18/AXL/ZC3H12A/CLEC7A/CD2/CCL3L1/TLR3/CCR2/IL10/TNFAIP3/WNT5A/IL6	20
BP	GO:0002366	leukocyte activation involved in immune response	29/811	164/11123	6.67644073401986e-06	0.000220591755542576	ENSSSCG00000022011/ENSSSCG00000039300/ENSSSCG00000028875/ENSSSCG00000023033/ENSSSCG00000003419/ENSSSCG00000009664/ENSSSCG00000013260/ENSSSCG00000029763/ENSSSCG00000006127/ENSSSCG00000032644/ENSSSCG00000005163/ENSSSCG00000001453/ENSSSCG00000024771/ENSSSCG00000032612/ENSSSCG00000009517/ENSSSCG00000037815/ENSSSCG00000000648/ENSSSCG00000038055/ENSSSCG00000035078/ENSSSCG00000038460/ENSSSCG00000006495/…	NMI/IL27/HAVCR2/PARP3/MAD2L2/PTK2B/MDK/IFI35/NBN/HLX/IFNB1/HLA-DRA/TICAM1/MILR1/GPR183/ZC3H12A/CLEC7A/CORO1A/CD40/FOXF1/SEMA4A/CCR2/IL10/IL18/ENSSSCG00000024140/DYSF/ST3GAL1/CD40LG/IL6	29
BP	GO:0002831	regulation of response to biotic stimulus	21/811	99/11123	7.03476053083205e-06	0.000230571311158551	ENSSSCG00000010452/ENSSSCG00000009720/ENSSSCG00000030548/ENSSSCG00000017416/ENSSSCG00000011876/ENSSSCG00000004195/ENSSSCG00000000457/ENSSSCG00000021383/ENSSSCG00000014349/ENSSSCG00000039300/ENSSSCG00000028875/ENSSSCG00000016057/ENSSSCG00000033175/ENSSSCG00000038500/ENSSSCG00000005211/ENSSSCG00000009051/ENSSSCG00000037815/ENSSSCG00000033880/ENSSSCG00000004154/ENSSSCG00000003801/ENSSSCG00000011730	IFIT1/DDX60/HERC5/DHX58/DTX3L/ARG1/USP15/CGAS/STING1/IL27/HAVCR2/STAT1/SASH1/TRIB1/CD274/IL15/ZC3H12A/TSPAN32/TNFAIP3/IL23R/IL12A	21
BP	GO:0098813	nuclear chromosome segregation	31/811	182/11123	7.20227520653577e-06	0.000234188266041088	ENSSSCG00000033113/ENSSSCG00000022149/ENSSSCG00000007659/ENSSSCG00000000265/ENSSSCG00000000217/ENSSSCG00000004782/ENSSSCG00000015581/ENSSSCG00000000745/ENSSSCG00000039546/ENSSSCG00000026748/ENSSSCG00000003697/ENSSSCG00000035746/ENSSSCG00000013008/ENSSSCG00000008125/ENSSSCG00000003931/ENSSSCG00000010912/ENSSSCG00000029326/ENSSSCG00000023296/ENSSSCG00000012377/ENSSSCG00000032909/ENSSSCG00000015604/…	CHMP7/RMI2/ZCWPW1/ESPL1/RACGAP1/BUB1B/CENPF/DDX11/KNTC1/PLK1/NDC80/ECT2/CDCA5/NCAPH/KIF2C/KIF14/CCNB1/CENPE/KIF4A/CDCA8/NEK2/CDC6/TTK/STAG3/CDC20/ENSSSCG00000039107/FBXO5/SGO1/BUB1/AXIN2/SEPTIN1	31
BP	GO:0002274	myeloid leukocyte activation	24/811	123/11123	7.37925895490672e-06	0.0002361939370176	ENSSSCG00000022011/ENSSSCG00000023178/ENSSSCG00000028875/ENSSSCG00000008957/ENSSSCG00000008794/ENSSSCG00000029763/ENSSSCG00000015375/ENSSSCG00000024771/ENSSSCG00000032612/ENSSSCG00000009051/ENSSSCG00000001252/ENSSSCG00000033880/ENSSSCG00000038460/ENSSSCG00000024311/ENSSSCG00000015652/ENSSSCG00000026587/ENSSSCG00000015037/ENSSSCG00000036933/ENSSSCG00000008923/ENSSSCG00000028512/ENSSSCG00000035859/…	NMI/BATF2/HAVCR2/AMCF-II/RHOH/IFI35/ITGB8/TICAM1/MILR1/IL15/UBD/TSPAN32/FOXF1/CCR2/IL10/BATF3/IL18/NR1D1/STAP1/LDLR/WNT5A/DYSF/TNF/CSF2	24
BP	GO:0002440	production of molecular mediator of immune response	24/811	123/11123	7.37925895490672e-06	0.0002361939370176	ENSSSCG00000008648/ENSSSCG00000004195/ENSSSCG00000023033/ENSSSCG00000027806/ENSSSCG00000003419/ENSSSCG00000006127/ENSSSCG00000005163/ENSSSCG00000032438/ENSSSCG00000024771/ENSSSCG00000030408/ENSSSCG00000000648/ENSSSCG00000035078/ENSSSCG00000015801/ENSSSCG00000024311/ENSSSCG00000010816/ENSSSCG00000015652/ENSSSCG00000006457/ENSSSCG00000008162/ENSSSCG00000015037/ENSSSCG00000036613/ENSSSCG00000035859/…	RSAD2/ARG1/PARP3/SAMHD1/MAD2L2/NBN/IFNB1/FFAR2/TICAM1/ENSSSCG00000030408/CLEC7A/CD40/TLR3/CCR2/TGFB2/IL10/FCRL3/IL1R1/IL18/POLQ/WNT5A/CD40LG/TNF/IL6	24
BP	GO:0045089	positive regulation of innate immune response	31/811	183/11123	8.08211879150345e-06	0.000256685586734803	ENSSSCG00000046640/ENSSSCG00000009720/ENSSSCG00000008648/ENSSSCG00000017416/ENSSSCG00000007508/ENSSSCG00000012853/ENSSSCG00000015897/ENSSSCG00000022011/ENSSSCG00000000457/ENSSSCG00000012893/ENSSSCG00000009100/ENSSSCG00000006418/ENSSSCG00000021383/ENSSSCG00000014349/ENSSSCG00000028875/ENSSSCG00000027709/ENSSSCG00000009002/ENSSSCG00000029763/ENSSSCG00000012201/ENSSSCG00000037532/ENSSSCG00000032438/…	OAS1/DDX60/RSAD2/DHX58/ZBP1/IRF7/IFIH1/NMI/USP15/UNC93B1/TNIP3/ENSSSCG00000006418/CGAS/STING1/HAVCR2/PARP9/TLR2/IFI35/TASL/MNDA/FFAR2/TICAM1/NLRC5/TLR3/FCRL3/NR1D1/IRF1/TNFAIP3/WNT5A/TXK/IL12A	31
BP	GO:0000819	sister chromatid segregation	25/811	132/11123	8.30984066880922e-06	0.000261887824770087	ENSSSCG00000033113/ENSSSCG00000022149/ENSSSCG00000000265/ENSSSCG00000000217/ENSSSCG00000004782/ENSSSCG00000000745/ENSSSCG00000039546/ENSSSCG00000026748/ENSSSCG00000003697/ENSSSCG00000013008/ENSSSCG00000008125/ENSSSCG00000003931/ENSSSCG00000010912/ENSSSCG00000029326/ENSSSCG00000023296/ENSSSCG00000012377/ENSSSCG00000032909/ENSSSCG00000015604/ENSSSCG00000017471/ENSSSCG00000004466/ENSSSCG00000003949/…	CHMP7/RMI2/ESPL1/RACGAP1/BUB1B/DDX11/KNTC1/PLK1/NDC80/CDCA5/NCAPH/KIF2C/KIF14/CCNB1/CENPE/KIF4A/CDCA8/NEK2/CDC6/TTK/CDC20/FBXO5/SGO1/BUB1/AXIN2	25
BP	GO:0002263	cell activation involved in immune response	29/811	166/11123	8.52793182427224e-06	0.000266709440336209	ENSSSCG00000022011/ENSSSCG00000039300/ENSSSCG00000028875/ENSSSCG00000023033/ENSSSCG00000003419/ENSSSCG00000009664/ENSSSCG00000013260/ENSSSCG00000029763/ENSSSCG00000006127/ENSSSCG00000032644/ENSSSCG00000005163/ENSSSCG00000001453/ENSSSCG00000024771/ENSSSCG00000032612/ENSSSCG00000009517/ENSSSCG00000037815/ENSSSCG00000000648/ENSSSCG00000038055/ENSSSCG00000035078/ENSSSCG00000038460/ENSSSCG00000006495/…	NMI/IL27/HAVCR2/PARP3/MAD2L2/PTK2B/MDK/IFI35/NBN/HLX/IFNB1/HLA-DRA/TICAM1/MILR1/GPR183/ZC3H12A/CLEC7A/CORO1A/CD40/FOXF1/SEMA4A/CCR2/IL10/IL18/ENSSSCG00000024140/DYSF/ST3GAL1/CD40LG/IL6	29
BP	GO:0140014	mitotic nuclear division	31/811	184/11123	9.05944943676922e-06	0.00028118609350336	ENSSSCG00000033113/ENSSSCG00000007366/ENSSSCG00000029160/ENSSSCG00000000265/ENSSSCG00000000217/ENSSSCG00000004782/ENSSSCG00000010471/ENSSSCG00000039546/ENSSSCG00000026748/ENSSSCG00000003697/ENSSSCG00000007235/ENSSSCG00000013008/ENSSSCG00000008125/ENSSSCG00000003931/ENSSSCG00000010912/ENSSSCG00000029326/ENSSSCG00000023296/ENSSSCG00000012377/ENSSSCG00000032909/ENSSSCG00000015604/ENSSSCG00000017471/…	CHMP7/MYBL2/ENSSSCG00000029160/ESPL1/RACGAP1/BUB1B/KIF11/KNTC1/PLK1/NDC80/TPX2/CDCA5/NCAPH/KIF2C/KIF14/CCNB1/CENPE/KIF4A/CDCA8/NEK2/CDC6/EDN1/TTK/UBE2C/IL1A/PDGFB/CDC20/FBXO5/SGO1/MTBP/BUB1	31
BP	GO:0071346	cellular response to interferon-gamma	15/811	57/11123	9.34945307350641e-06	0.000288005332647788	ENSSSCG00000028711/ENSSSCG00000022011/ENSSSCG00000017723/ENSSSCG00000004195/ENSSSCG00000027855/ENSSSCG00000027709/ENSSSCG00000011874/ENSSSCG00000011465/ENSSSCG00000009002/ENSSSCG00000005617/ENSSSCG00000016057/ENSSSCG00000039751/ENSSSCG00000014277/ENSSSCG00000035859/ENSSSCG00000008819	CASP1/NMI/CCL2/ARG1/SOCS1/PARP9/PARP14/PDE12/TLR2/STXBP1/STAT1/NLRC5/IRF1/WNT5A/TXK	15
BP	GO:0034340	response to type I interferon	12/811	38/11123	9.58062527241479e-06	0.000290754235119136	ENSSSCG00000046640/ENSSSCG00000040575/ENSSSCG00000010452/ENSSSCG00000007508/ENSSSCG00000012853/ENSSSCG00000006543/ENSSSCG00000027806/ENSSSCG00000016057/ENSSSCG00000013664/ENSSSCG00000005163/ENSSSCG00000039751/ENSSSCG00000035859	OAS1/ISG15/IFIT1/ZBP1/IRF7/ADAR/SAMHD1/STAT1/SHFL/IFNB1/NLRC5/WNT5A	12
BP	GO:0046427	positive regulation of JAK-STAT cascade	12/811	38/11123	9.58062527241479e-06	0.000290754235119136	ENSSSCG00000027855/ENSSSCG00000011874/ENSSSCG00000009664/ENSSSCG00000040961/ENSSSCG00000035078/ENSSSCG00000009997/ENSSSCG00000015652/ENSSSCG00000015037/ENSSSCG00000031356/ENSSSCG00000023737/ENSSSCG00000011730/ENSSSCG00000020970	SOCS1/PARP14/PTK2B/LIF/CD40/OSM/IL10/IL18/HES1/CSF2/IL12A/IL6	12
BP	GO:0000280	nuclear division	39/811	258/11123	9.90932598803033e-06	0.000298518445389414	ENSSSCG00000033113/ENSSSCG00000007366/ENSSSCG00000029160/ENSSSCG00000007659/ENSSSCG00000000265/ENSSSCG00000000217/ENSSSCG00000004588/ENSSSCG00000004782/ENSSSCG00000010471/ENSSSCG00000040961/ENSSSCG00000017473/ENSSSCG00000039546/ENSSSCG00000026748/ENSSSCG00000003697/ENSSSCG00000007235/ENSSSCG00000013008/ENSSSCG00000008125/ENSSSCG00000003931/ENSSSCG00000010912/ENSSSCG00000029326/ENSSSCG00000023296/…	CHMP7/MYBL2/ENSSSCG00000029160/ZCWPW1/ESPL1/RACGAP1/CCNB2/BUB1B/KIF11/LIF/TOP2A/KNTC1/PLK1/NDC80/TPX2/CDCA5/NCAPH/KIF2C/KIF14/CCNB1/CENPE/KIF4A/CDCA8/NEK2/CDC6/EDN1/TTK/UBE2C/RAD51AP1/IL1A/PDGFB/STAG3/CDC20/WNT5A/FBXO5/SGO1/MTBP/BUB1/SEPTIN1	39
BP	GO:0014070	response to organic cyclic compound	49/811	355/11123	1.00368578851723e-05	0.000300153333982122	ENSSSCG00000010452/ENSSSCG00000028711/ENSSSCG00000015897/ENSSSCG00000017723/ENSSSCG00000024344/ENSSSCG00000039985/ENSSSCG00000006543/ENSSSCG00000001509/ENSSSCG00000021383/ENSSSCG00000014349/ENSSSCG00000011465/ENSSSCG00000009657/ENSSSCG00000003805/ENSSSCG00000022483/ENSSSCG00000032162/ENSSSCG00000015673/ENSSSCG00000027646/ENSSSCG00000028056/ENSSSCG00000005163/ENSSSCG00000024771/ENSSSCG00000039514/…	IFIT1/CASP1/IFIH1/CCL2/CCR5/CES1/ADAR/DAXX/CGAS/STING1/PDE12/PPP2R2A/PDE4B/GPBAR1/P2RY13/KYNU/TIPARP/ZFP36/IFNB1/TICAM1/ID3/KCNQ1/ENSSSCG00000030408/ZC3H12A/SPP1/TUT7/PANX1/BRCA1/VDR/FOXF1/TLR3/ABCC9/CRY2/TGFB2/IL10/HPS5/IL18/ENSSSCG00000024140/SHMT1/AREG/AANAT/RAD51/BGLAP/ZNF366/TNF/AQP9/MN1/GPR83/IL6	49
BP	GO:0070661	leukocyte proliferation	31/811	186/11123	1.13459547801473e-05	0.000336843309668577	ENSSSCG00000016832/ENSSSCG00000004195/ENSSSCG00000009542/ENSSSCG00000039300/ENSSSCG00000028875/ENSSSCG00000031781/ENSSSCG00000037532/ENSSSCG00000005211/ENSSSCG00000024771/ENSSSCG00000006161/ENSSSCG00000022486/ENSSSCG00000009051/ENSSSCG00000009517/ENSSSCG00000038055/ENSSSCG00000026268/ENSSSCG00000035078/ENSSSCG00000031106/ENSSSCG00000031023/ENSSSCG00000024311/ENSSSCG00000015652/ENSSSCG00000007477/…	IL7R/ARG1/TNFSF13B/IL27/HAVCR2/PSMB10/MNDA/CD274/TICAM1/IL7/CBLB/IL15/GPR183/CORO1A/DLG5/CD40/PLA2G2D/CD24/CCR2/IL10/NFATC2/FCRL3/IL18/IRF1/ENSSSCG00000024140/VCAM1/CD40LG/HES1/HHLA2/IL12A/IL6	31
BP	GO:0051783	regulation of nuclear division	23/811	118/11123	1.15954333331748e-05	0.000339664035939049	ENSSSCG00000029160/ENSSSCG00000004782/ENSSSCG00000010471/ENSSSCG00000040961/ENSSSCG00000039546/ENSSSCG00000026748/ENSSSCG00000003697/ENSSSCG00000013008/ENSSSCG00000029326/ENSSSCG00000023296/ENSSSCG00000015604/ENSSSCG00000017471/ENSSSCG00000035598/ENSSSCG00000004466/ENSSSCG00000007423/ENSSSCG00000000722/ENSSSCG00000008090/ENSSSCG00000033327/ENSSSCG00000003949/ENSSSCG00000035859/ENSSSCG00000004077/…	ENSSSCG00000029160/BUB1B/KIF11/LIF/KNTC1/PLK1/NDC80/CDCA5/CCNB1/CENPE/NEK2/CDC6/EDN1/TTK/UBE2C/RAD51AP1/IL1A/PDGFB/CDC20/WNT5A/FBXO5/MTBP/BUB1	23
BP	GO:0000070	mitotic sister chromatid segregation	22/811	110/11123	1.1658246815799e-05	0.000339664035939049	ENSSSCG00000033113/ENSSSCG00000000265/ENSSSCG00000000217/ENSSSCG00000004782/ENSSSCG00000039546/ENSSSCG00000026748/ENSSSCG00000003697/ENSSSCG00000013008/ENSSSCG00000008125/ENSSSCG00000003931/ENSSSCG00000010912/ENSSSCG00000029326/ENSSSCG00000023296/ENSSSCG00000012377/ENSSSCG00000032909/ENSSSCG00000015604/ENSSSCG00000017471/ENSSSCG00000004466/ENSSSCG00000003949/ENSSSCG00000004077/ENSSSCG00000011207/…	CHMP7/ESPL1/RACGAP1/BUB1B/KNTC1/PLK1/NDC80/CDCA5/NCAPH/KIF2C/KIF14/CCNB1/CENPE/KIF4A/CDCA8/NEK2/CDC6/TTK/CDC20/FBXO5/SGO1/BUB1	22
BP	GO:0002367	cytokine production involved in immune response	15/811	58/11123	1.17725880164376e-05	0.000339664035939049	ENSSSCG00000008648/ENSSSCG00000004195/ENSSSCG00000005163/ENSSSCG00000032438/ENSSSCG00000024771/ENSSSCG00000030408/ENSSSCG00000000648/ENSSSCG00000015801/ENSSSCG00000024311/ENSSSCG00000010816/ENSSSCG00000015652/ENSSSCG00000008162/ENSSSCG00000015037/ENSSSCG00000035859/ENSSSCG00000001404	RSAD2/ARG1/IFNB1/FFAR2/TICAM1/ENSSSCG00000030408/CLEC7A/TLR3/CCR2/TGFB2/IL10/IL1R1/IL18/WNT5A/TNF	15
BP	GO:0002718	regulation of cytokine production involved in immune response	15/811	58/11123	1.17725880164376e-05	0.000339664035939049	ENSSSCG00000008648/ENSSSCG00000004195/ENSSSCG00000005163/ENSSSCG00000032438/ENSSSCG00000024771/ENSSSCG00000030408/ENSSSCG00000000648/ENSSSCG00000015801/ENSSSCG00000024311/ENSSSCG00000010816/ENSSSCG00000015652/ENSSSCG00000008162/ENSSSCG00000015037/ENSSSCG00000035859/ENSSSCG00000001404	RSAD2/ARG1/IFNB1/FFAR2/TICAM1/ENSSSCG00000030408/CLEC7A/TLR3/CCR2/TGFB2/IL10/IL1R1/IL18/WNT5A/TNF	15
BP	GO:1901990	regulation of mitotic cell cycle phase transition	29/811	169/11123	1.21956003828598e-05	0.000344760227499471	ENSSSCG00000032652/ENSSSCG00000001912/ENSSSCG00000017723/ENSSSCG00000012026/ENSSSCG00000023680/ENSSSCG00000000769/ENSSSCG00000006127/ENSSSCG00000007854/ENSSSCG00000004782/ENSSSCG00000040355/ENSSSCG00000015581/ENSSSCG00000000950/ENSSSCG00000001252/ENSSSCG00000039546/ENSSSCG00000026748/ENSSSCG00000003697/ENSSSCG00000010214/ENSSSCG00000022101/ENSSSCG00000013008/ENSSSCG00000010912/ENSSSCG00000029326/…	SLFN11/PML/CCL2/ADAMTS1/MEPCE/BID/NBN/DCUN1D3/BUB1B/TICRR/CENPF/E2F7/UBD/KNTC1/PLK1/NDC80/CDK1/BRCA1/CDCA5/KIF14/CCNB1/CENPE/CDC6/TTK/UBE2C/CCNB3/FBXO5/MTBP/BUB1	29
BP	GO:0032611	interleukin-1 beta production	13/811	45/11123	1.22016678026418e-05	0.000344760227499471	ENSSSCG00000028711/ENSSSCG00000001912/ENSSSCG00000014336/ENSSSCG00000020906/ENSSSCG00000037815/ENSSSCG00000000648/ENSSSCG00000032360/ENSSSCG00000017700/ENSSSCG00000004154/ENSSSCG00000035859/ENSSSCG00000017466/ENSSSCG00000001404/ENSSSCG00000020970	CASP1/PML/EGR1/GHSR/ZC3H12A/CLEC7A/PANX1/CCL3L1/TNFAIP3/WNT5A/CCR7/TNF/IL6	13
BP	GO:0032651	regulation of interleukin-1 beta production	13/811	45/11123	1.22016678026418e-05	0.000344760227499471	ENSSSCG00000028711/ENSSSCG00000001912/ENSSSCG00000014336/ENSSSCG00000020906/ENSSSCG00000037815/ENSSSCG00000000648/ENSSSCG00000032360/ENSSSCG00000017700/ENSSSCG00000004154/ENSSSCG00000035859/ENSSSCG00000017466/ENSSSCG00000001404/ENSSSCG00000020970	CASP1/PML/EGR1/GHSR/ZC3H12A/CLEC7A/PANX1/CCL3L1/TNFAIP3/WNT5A/CCR7/TNF/IL6	13
BP	GO:0033993	response to lipid	48/811	350/11123	1.46984034602642e-05	0.000412461362854127	ENSSSCG00000028711/ENSSSCG00000005724/ENSSSCG00000008647/ENSSSCG00000017723/ENSSSCG00000024344/ENSSSCG00000039985/ENSSSCG00000009100/ENSSSCG00000001509/ENSSSCG00000028875/ENSSSCG00000008957/ENSSSCG00000003805/ENSSSCG00000033175/ENSSSCG00000038500/ENSSSCG00000022483/ENSSSCG00000009664/ENSSSCG00000028056/ENSSSCG00000024674/ENSSSCG00000032474/ENSSSCG00000032438/ENSSSCG00000024771/ENSSSCG00000039514/…	CASP1/SETX/CMPK2/CCL2/CCR5/CES1/TNIP3/DAXX/HAVCR2/AMCF-II/PDE4B/SASH1/TRIB1/GPBAR1/PTK2B/ZFP36/ABL2/CXCL10/FFAR2/TICAM1/ID3/AXL/DUSP10/ZC3H12A/SPP1/BRCA1/VDR/CRY2/TGFB2/IL10/IL18/ACER2/NR1D1/STAP1/LDLR/TNFAIP3/AREG/WNT5A/CCR7/BGLAP/ZNF366/TNF/IL23R/GDAP1/MN1/IL12A/GPR83/IL6	48
BP	GO:0044772	mitotic cell cycle phase transition	36/811	235/11123	1.60727897514572e-05	0.000447960677630748	ENSSSCG00000032652/ENSSSCG00000001912/ENSSSCG00000017723/ENSSSCG00000033113/ENSSSCG00000012026/ENSSSCG00000023680/ENSSSCG00000000769/ENSSSCG00000033051/ENSSSCG00000006127/ENSSSCG00000011065/ENSSSCG00000007854/ENSSSCG00000004782/ENSSSCG00000007818/ENSSSCG00000040355/ENSSSCG00000015581/ENSSSCG00000000950/ENSSSCG00000001252/ENSSSCG00000039546/ENSSSCG00000026748/ENSSSCG00000003697/ENSSSCG00000010214/…	SLFN11/PML/CCL2/CHMP7/ADAMTS1/MEPCE/BID/POLE/NBN/MASTL/DCUN1D3/BUB1B/KDM8/TICRR/CENPF/E2F7/UBD/KNTC1/PLK1/NDC80/CDK1/BRCA1/CDCA5/KIF14/CCNB1/FOXM1/CENPE/CDC6/TTK/UBE2C/CCNB3/FBXO5/IQGAP3/MTBP/TPD52L1/BUB1	36
BP	GO:0007260	tyrosine phosphorylation of STAT protein	12/811	40/11123	1.725767045168e-05	0.000477734296219817	ENSSSCG00000036956/ENSSSCG00000027855/ENSSSCG00000011874/ENSSSCG00000009051/ENSSSCG00000040961/ENSSSCG00000035078/ENSSSCG00000009997/ENSSSCG00000015037/ENSSSCG00000031356/ENSSSCG00000023737/ENSSSCG00000011730/ENSSSCG00000020970	SOCS3/SOCS1/PARP14/IL15/LIF/CD40/OSM/IL18/HES1/CSF2/IL12A/IL6	12
BP	GO:0071357	cellular response to type I interferon	11/811	34/11123	1.7432958350572e-05	0.000479347854780493	ENSSSCG00000046640/ENSSSCG00000040575/ENSSSCG00000010452/ENSSSCG00000007508/ENSSSCG00000012853/ENSSSCG00000006543/ENSSSCG00000027806/ENSSSCG00000016057/ENSSSCG00000005163/ENSSSCG00000039751/ENSSSCG00000035859	OAS1/ISG15/IFIT1/ZBP1/IRF7/ADAR/SAMHD1/STAT1/IFNB1/NLRC5/WNT5A	11
BP	GO:0050688	regulation of defense response to virus	14/811	53/11123	1.76624461578499e-05	0.000482420279391406	ENSSSCG00000010452/ENSSSCG00000009720/ENSSSCG00000030548/ENSSSCG00000017416/ENSSSCG00000011876/ENSSSCG00000000457/ENSSSCG00000021383/ENSSSCG00000014349/ENSSSCG00000039300/ENSSSCG00000016057/ENSSSCG00000009051/ENSSSCG00000037815/ENSSSCG00000033880/ENSSSCG00000003801	IFIT1/DDX60/HERC5/DHX58/DTX3L/USP15/CGAS/STING1/IL27/STAT1/IL15/ZC3H12A/TSPAN32/IL23R	14
BP	GO:0002700	regulation of production of molecular mediator of immune response	21/811	105/11123	1.83347665037733e-05	0.00049746714149642	ENSSSCG00000008648/ENSSSCG00000004195/ENSSSCG00000023033/ENSSSCG00000003419/ENSSSCG00000005163/ENSSSCG00000032438/ENSSSCG00000024771/ENSSSCG00000030408/ENSSSCG00000000648/ENSSSCG00000035078/ENSSSCG00000015801/ENSSSCG00000024311/ENSSSCG00000010816/ENSSSCG00000015652/ENSSSCG00000006457/ENSSSCG00000008162/ENSSSCG00000015037/ENSSSCG00000035859/ENSSSCG00000030172/ENSSSCG00000001404/ENSSSCG00000020970	RSAD2/ARG1/PARP3/MAD2L2/IFNB1/FFAR2/TICAM1/ENSSSCG00000030408/CLEC7A/CD40/TLR3/CCR2/TGFB2/IL10/FCRL3/IL1R1/IL18/WNT5A/CD40LG/TNF/IL6	21
BP	GO:0044770	cell cycle phase transition	39/811	266/11123	2.04100527200773e-05	0.000550131486803661	ENSSSCG00000032652/ENSSSCG00000001912/ENSSSCG00000017723/ENSSSCG00000033113/ENSSSCG00000012026/ENSSSCG00000023680/ENSSSCG00000000769/ENSSSCG00000033051/ENSSSCG00000006127/ENSSSCG00000011065/ENSSSCG00000007854/ENSSSCG00000004588/ENSSSCG00000004782/ENSSSCG00000007818/ENSSSCG00000040355/ENSSSCG00000015581/ENSSSCG00000000950/ENSSSCG00000001252/ENSSSCG00000039546/ENSSSCG00000026748/ENSSSCG00000003697/…	SLFN11/PML/CCL2/CHMP7/ADAMTS1/MEPCE/BID/POLE/NBN/MASTL/DCUN1D3/CCNB2/BUB1B/KDM8/TICRR/CENPF/E2F7/UBD/KNTC1/PLK1/NDC80/CDK1/BRCA1/CDCA5/KIF14/CCNB1/FOXM1/CENPE/CDC6/TTK/UBE2C/CCNB3/FBXO5/IQGAP3/DYRK3/MN1/MTBP/TPD52L1/BUB1	39
BP	GO:1904892	regulation of STAT cascade	16/811	68/11123	2.21493688394599e-05	0.000593110876701094	ENSSSCG00000016832/ENSSSCG00000036956/ENSSSCG00000027855/ENSSSCG00000011874/ENSSSCG00000009664/ENSSSCG00000005163/ENSSSCG00000040961/ENSSSCG00000035078/ENSSSCG00000009997/ENSSSCG00000015652/ENSSSCG00000015037/ENSSSCG00000024140/ENSSSCG00000031356/ENSSSCG00000023737/ENSSSCG00000011730/ENSSSCG00000020970	IL7R/SOCS3/SOCS1/PARP14/PTK2B/IFNB1/LIF/CD40/OSM/IL10/IL18/ENSSSCG00000024140/HES1/CSF2/IL12A/IL6	16
BP	GO:0048661	positive regulation of smooth muscle cell proliferation	10/811	29/11123	2.242939006075e-05	0.000596709162849953	ENSSSCG00000005385/ENSSSCG00000014362/ENSSSCG00000012026/ENSSSCG00000002829/ENSSSCG00000035598/ENSSSCG00000015037/ENSSSCG00000022741/ENSSSCG00000033327/ENSSSCG00000001404/ENSSSCG00000020970	NR4A3/HBEGF/ADAMTS1/MMP2/EDN1/IL18/PDGFRB/PDGFB/TNF/IL6	10
BP	GO:0002253	activation of immune response	39/811	268/11123	2.42920813426251e-05	0.000642094562972484	ENSSSCG00000046640/ENSSSCG00000009720/ENSSSCG00000008648/ENSSSCG00000017416/ENSSSCG00000012853/ENSSSCG00000015897/ENSSSCG00000013181/ENSSSCG00000022011/ENSSSCG00000000457/ENSSSCG00000012893/ENSSSCG00000009100/ENSSSCG00000006418/ENSSSCG00000021383/ENSSSCG00000014349/ENSSSCG00000028875/ENSSSCG00000009002/ENSSSCG00000003805/ENSSSCG00000029763/ENSSSCG00000012201/ENSSSCG00000011806/ENSSSCG00000008820/…	OAS1/DDX60/RSAD2/DHX58/IRF7/IFIH1/SERPING1/NMI/USP15/UNC93B1/TNIP3/ENSSSCG00000006418/CGAS/STING1/HAVCR2/TLR2/PDE4B/IFI35/TASL/MASP1/TEC/MNDA/C2/FFAR2/TICAM1/CBLB/ZC3H12A/TLR3/NFATC2/FCRL3/NR1D1/IRF1/STAP1/COLEC11/TNFAIP3/ENSSSCG00000024914/ENSSSCG00000038204/C8G/CCR7	39
BP	GO:0008608	attachment of spindle microtubules to kinetochore	9/811	24/11123	2.68114746729311e-05	0.000704144947019222	ENSSSCG00000000217/ENSSSCG00000003697/ENSSSCG00000035746/ENSSSCG00000003931/ENSSSCG00000029326/ENSSSCG00000023296/ENSSSCG00000015604/ENSSSCG00000039107/ENSSSCG00000011207	RACGAP1/NDC80/ECT2/KIF2C/CCNB1/CENPE/NEK2/ENSSSCG00000039107/SGO1	9
BP	GO:0002699	positive regulation of immune effector process	25/811	141/11123	2.71546776638937e-05	0.000708616015216385	ENSSSCG00000009720/ENSSSCG00000008648/ENSSSCG00000017416/ENSSSCG00000004195/ENSSSCG00000000457/ENSSSCG00000025593/ENSSSCG00000003419/ENSSSCG00000006678/ENSSSCG00000032644/ENSSSCG00000001453/ENSSSCG00000032438/ENSSSCG00000024771/ENSSSCG00000030408/ENSSSCG00000000648/ENSSSCG00000035078/ENSSSCG00000038460/ENSSSCG00000024311/ENSSSCG00000015652/ENSSSCG00000008162/ENSSSCG00000015037/ENSSSCG00000035859/…	DDX60/RSAD2/DHX58/ARG1/USP15/ENSSSCG00000025593/MAD2L2/FCGR1A/HLX/HLA-DRA/FFAR2/TICAM1/ENSSSCG00000030408/CLEC7A/CD40/FOXF1/CCR2/IL10/IL1R1/IL18/WNT5A/TNF/IL12A/IL6/PLA2G5	25
BP	GO:1901987	regulation of cell cycle phase transition	31/811	195/11123	2.96763169095371e-05	0.00076951816695173	ENSSSCG00000032652/ENSSSCG00000001912/ENSSSCG00000017723/ENSSSCG00000012026/ENSSSCG00000023680/ENSSSCG00000000769/ENSSSCG00000006127/ENSSSCG00000007854/ENSSSCG00000004782/ENSSSCG00000040355/ENSSSCG00000015581/ENSSSCG00000000950/ENSSSCG00000001252/ENSSSCG00000039546/ENSSSCG00000026748/ENSSSCG00000003697/ENSSSCG00000010214/ENSSSCG00000022101/ENSSSCG00000013008/ENSSSCG00000010912/ENSSSCG00000029326/…	SLFN11/PML/CCL2/ADAMTS1/MEPCE/BID/NBN/DCUN1D3/BUB1B/TICRR/CENPF/E2F7/UBD/KNTC1/PLK1/NDC80/CDK1/BRCA1/CDCA5/KIF14/CCNB1/CENPE/CDC6/TTK/UBE2C/CCNB3/FBXO5/DYRK3/MN1/MTBP/BUB1	31
BP	GO:0097696	STAT cascade	17/811	77/11123	3.00839421546091e-05	0.00077518183023543	ENSSSCG00000016832/ENSSSCG00000036956/ENSSSCG00000027855/ENSSSCG00000011874/ENSSSCG00000016057/ENSSSCG00000005163/ENSSSCG00000009051/ENSSSCG00000040961/ENSSSCG00000035078/ENSSSCG00000009997/ENSSSCG00000015652/ENSSSCG00000015037/ENSSSCG00000024140/ENSSSCG00000031356/ENSSSCG00000023737/ENSSSCG00000011730/ENSSSCG00000020970	IL7R/SOCS3/SOCS1/PARP14/STAT1/IFNB1/IL15/LIF/CD40/OSM/IL10/IL18/ENSSSCG00000024140/HES1/CSF2/IL12A/IL6	17
BP	GO:0030595	leukocyte chemotaxis	23/811	125/11123	3.07096837766822e-05	0.000786359840206668	ENSSSCG00000017723/ENSSSCG00000016991/ENSSSCG00000008957/ENSSSCG00000003805/ENSSSCG00000009664/ENSSSCG00000013260/ENSSSCG00000032474/ENSSSCG00000032438/ENSSSCG00000031999/ENSSSCG00000009517/ENSSSCG00000038055/ENSSSCG00000017700/ENSSSCG00000015894/ENSSSCG00000024311/ENSSSCG00000017705/ENSSSCG00000008978/ENSSSCG00000001097/ENSSSCG00000008923/ENSSSCG00000033327/ENSSSCG00000035859/ENSSSCG00000017466/…	CCL2/DUSP1/AMCF-II/PDE4B/PTK2B/MDK/CXCL10/FFAR2/GPR18/GPR183/CORO1A/CCL3L1/DPP4/CCR2/CCL5/CXCL11/ENSSSCG00000001097/STAP1/PDGFB/WNT5A/CCR7/IL12A/S100A8	23
BP	GO:0002443	leukocyte mediated immunity	31/811	196/11123	3.28594785574736e-05	0.000836181886024656	ENSSSCG00000008648/ENSSSCG00000012853/ENSSSCG00000016832/ENSSSCG00000004195/ENSSSCG00000025593/ENSSSCG00000028875/ENSSSCG00000023033/ENSSSCG00000003419/ENSSSCG00000006678/ENSSSCG00000006127/ENSSSCG00000005163/ENSSSCG00000001422/ENSSSCG00000001453/ENSSSCG00000025206/ENSSSCG00000024771/ENSSSCG00000030408/ENSSSCG00000032612/ENSSSCG00000000648/ENSSSCG00000038055/ENSSSCG00000035078/ENSSSCG00000038460/…	RSAD2/IRF7/IL7R/ARG1/ENSSSCG00000025593/HAVCR2/PARP3/MAD2L2/FCGR1A/NBN/IFNB1/C2/HLA-DRA/RNF19B/TICAM1/ENSSSCG00000030408/MILR1/CLEC7A/CORO1A/CD40/FOXF1/TLR3/CCR2/IL1R1/IL18/ENSSSCG00000038204/CD40LG/TNF/EMP2/IL12A/SERPINB9	31
BP	GO:0051250	negative regulation of lymphocyte activation	19/811	93/11123	3.32995533127963e-05	0.000842149814336582	ENSSSCG00000004195/ENSSSCG00000027855/ENSSSCG00000028875/ENSSSCG00000023033/ENSSSCG00000013260/ENSSSCG00000032644/ENSSSCG00000037532/ENSSSCG00000005163/ENSSSCG00000005211/ENSSSCG00000033768/ENSSSCG00000038806/ENSSSCG00000022486/ENSSSCG00000037815/ENSSSCG00000026268/ENSSSCG00000031106/ENSSSCG00000015652/ENSSSCG00000014277/ENSSSCG00000029267/ENSSSCG00000004154	ARG1/SOCS1/HAVCR2/PARP3/MDK/HLX/MNDA/IFNB1/CD274/LAX1/AXL/CBLB/ZC3H12A/DLG5/PLA2G2D/IL10/IRF1/TIGIT/TNFAIP3	19
BP	GO:0042509	regulation of tyrosine phosphorylation of STAT protein	11/811	37/11123	4.25506871251162e-05	0.00106656461114853	ENSSSCG00000036956/ENSSSCG00000027855/ENSSSCG00000011874/ENSSSCG00000040961/ENSSSCG00000035078/ENSSSCG00000009997/ENSSSCG00000015037/ENSSSCG00000031356/ENSSSCG00000023737/ENSSSCG00000011730/ENSSSCG00000020970	SOCS3/SOCS1/PARP14/LIF/CD40/OSM/IL18/HES1/CSF2/IL12A/IL6	11
BP	GO:0002698	negative regulation of immune effector process	17/811	79/11123	4.26938238292308e-05	0.00106656461114853	ENSSSCG00000017416/ENSSSCG00000013181/ENSSSCG00000016832/ENSSSCG00000004195/ENSSSCG00000028875/ENSSSCG00000023033/ENSSSCG00000032644/ENSSSCG00000005163/ENSSSCG00000010831/ENSSSCG00000037815/ENSSSCG00000038460/ENSSSCG00000024311/ENSSSCG00000010816/ENSSSCG00000015652/ENSSSCG00000006457/ENSSSCG00000001404/ENSSSCG00000031615	DHX58/SERPING1/IL7R/ARG1/HAVCR2/PARP3/HLX/IFNB1/DUSP10/ZC3H12A/FOXF1/CCR2/TGFB2/IL10/FCRL3/TNF/SERPINB9	17
BP	GO:0002218	activation of innate immune response	25/811	145/11123	4.41470049258935e-05	0.00109618351019022	ENSSSCG00000046640/ENSSSCG00000009720/ENSSSCG00000008648/ENSSSCG00000017416/ENSSSCG00000012853/ENSSSCG00000015897/ENSSSCG00000022011/ENSSSCG00000000457/ENSSSCG00000012893/ENSSSCG00000009100/ENSSSCG00000006418/ENSSSCG00000021383/ENSSSCG00000014349/ENSSSCG00000028875/ENSSSCG00000009002/ENSSSCG00000029763/ENSSSCG00000012201/ENSSSCG00000037532/ENSSSCG00000032438/ENSSSCG00000024771/ENSSSCG00000015801/…	OAS1/DDX60/RSAD2/DHX58/IRF7/IFIH1/NMI/USP15/UNC93B1/TNIP3/ENSSSCG00000006418/CGAS/STING1/HAVCR2/TLR2/IFI35/TASL/MNDA/FFAR2/TICAM1/TLR3/FCRL3/NR1D1/IRF1/TNFAIP3	25
BP	GO:0033002	muscle cell proliferation	18/811	87/11123	4.4691578032052e-05	0.00110302045299589	ENSSSCG00000005385/ENSSSCG00000014362/ENSSSCG00000012026/ENSSSCG00000038500/ENSSSCG00000039103/ENSSSCG00000010638/ENSSSCG00000002829/ENSSSCG00000010816/ENSSSCG00000015652/ENSSSCG00000035598/ENSSSCG00000015037/ENSSSCG00000022741/ENSSSCG00000033327/ENSSSCG00000004154/ENSSSCG00000001404/ENSSSCG00000006038/ENSSSCG00000011730/ENSSSCG00000020970	NR4A3/HBEGF/ADAMTS1/TRIB1/ADIPOQ/TCF7L2/MMP2/TGFB2/IL10/EDN1/IL18/PDGFRB/PDGFB/TNFAIP3/TNF/ZFPM2/IL12A/IL6	18
BP	GO:0046631	alpha-beta T cell activation	19/811	95/11123	4.54139680588919e-05	0.00111413788704958	ENSSSCG00000008648/ENSSSCG00000027855/ENSSSCG00000039300/ENSSSCG00000004369/ENSSSCG00000032644/ENSSSCG00000005211/ENSSSCG00000001453/ENSSSCG00000031999/ENSSSCG00000022486/ENSSSCG00000009051/ENSSSCG00000009517/ENSSSCG00000037815/ENSSSCG00000031106/ENSSSCG00000006495/ENSSSCG00000024311/ENSSSCG00000015037/ENSSSCG00000014277/ENSSSCG00000011730/ENSSSCG00000020970	RSAD2/SOCS1/IL27/PRDM1/HLX/CD274/HLA-DRA/GPR18/CBLB/IL15/GPR183/ZC3H12A/PLA2G2D/SEMA4A/CCR2/IL18/IRF1/IL12A/IL6	19
BP	GO:0010942	positive regulation of cell death	48/811	366/11123	4.73719801805616e-05	0.0011552559690462	ENSSSCG00000010451/ENSSSCG00000040162/ENSSSCG00000028711/ENSSSCG00000032652/ENSSSCG00000007508/ENSSSCG00000001912/ENSSSCG00000007007/ENSSSCG00000017723/ENSSSCG00000004952/ENSSSCG00000026454/ENSSSCG00000016758/ENSSSCG00000001509/ENSSSCG00000001963/ENSSSCG00000039103/ENSSSCG00000008581/ENSSSCG00000000769/ENSSSCG00000010603/ENSSSCG00000037532/ENSSSCG00000007854/ENSSSCG00000005163/ENSSSCG00000005211/…	IFIT2/NUPR1/CASP1/SLFN11/ZBP1/PML/IDO1/CCL2/SMAD3/PMAIP1/STK17A/DAXX/EGLN3/ADIPOQ/NCOA1/BID/NEURL1/MNDA/DCUN1D3/IFNB1/CD274/GADD45B/PIK3CD/ZC3H12A/CLEC7A/NR4A1/TOP2A/UBD/CD40/ECT2/VDR/CCL3L1/XDH/TGFB2/IL10/ACER2/WNT5A/RPS6KA2/SPDEF/CD40LG/BARD1/RHOB/TNF/TPD52L1/IL12A/IL6/AXIN2/S100A8	48
BP	GO:0048285	organelle fission	40/811	286/11123	4.82861274156329e-05	0.00117058144391626	ENSSSCG00000033113/ENSSSCG00000007366/ENSSSCG00000029160/ENSSSCG00000007659/ENSSSCG00000000265/ENSSSCG00000000217/ENSSSCG00000004588/ENSSSCG00000004782/ENSSSCG00000010471/ENSSSCG00000040961/ENSSSCG00000017473/ENSSSCG00000039546/ENSSSCG00000026748/ENSSSCG00000003697/ENSSSCG00000007235/ENSSSCG00000013008/ENSSSCG00000008125/ENSSSCG00000003931/ENSSSCG00000010912/ENSSSCG00000029326/ENSSSCG00000023296/…	CHMP7/MYBL2/ENSSSCG00000029160/ZCWPW1/ESPL1/RACGAP1/CCNB2/BUB1B/KIF11/LIF/TOP2A/KNTC1/PLK1/NDC80/TPX2/CDCA5/NCAPH/KIF2C/KIF14/CCNB1/CENPE/KIF4A/CDCA8/NEK2/CDC6/EDN1/TTK/UBE2C/RAD51AP1/IL1A/PDGFB/STAG3/CDC20/WNT5A/FBXO5/SGO1/GDAP1/MTBP/BUB1/SEPTIN1	40
BP	GO:0060707	trophoblast giant cell differentiation	6/811	11/11123	4.95687602427998e-05	0.00119460712185147	ENSSSCG00000036956/ENSSSCG00000004369/ENSSSCG00000013352/ENSSSCG00000040961/ENSSSCG00000000950/ENSSSCG00000032613	SOCS3/PRDM1/E2F8/LIF/E2F7/SNAI1	6
BP	GO:0032635	interleukin-6 production	18/811	88/11123	5.24288142444202e-05	0.00124884216255459	ENSSSCG00000015897/ENSSSCG00000028875/ENSSSCG00000009002/ENSSSCG00000020906/ENSSSCG00000024771/ENSSSCG00000037815/ENSSSCG00000000648/ENSSSCG00000021206/ENSSSCG00000015801/ENSSSCG00000003251/ENSSSCG00000037132/ENSSSCG00000015652/ENSSSCG00000038141/ENSSSCG00000004154/ENSSSCG00000035859/ENSSSCG00000001404/ENSSSCG00000038774/ENSSSCG00000020970	IFIH1/HAVCR2/TLR2/GHSR/TICAM1/ZC3H12A/CLEC7A/IL1RAP/TLR3/NLRP12/POU2F2/IL10/ENSSSCG00000038141/TNFAIP3/WNT5A/TNF/MAPK13/IL6	18
BP	GO:0032675	regulation of interleukin-6 production	18/811	88/11123	5.24288142444202e-05	0.00124884216255459	ENSSSCG00000015897/ENSSSCG00000028875/ENSSSCG00000009002/ENSSSCG00000020906/ENSSSCG00000024771/ENSSSCG00000037815/ENSSSCG00000000648/ENSSSCG00000021206/ENSSSCG00000015801/ENSSSCG00000003251/ENSSSCG00000037132/ENSSSCG00000015652/ENSSSCG00000038141/ENSSSCG00000004154/ENSSSCG00000035859/ENSSSCG00000001404/ENSSSCG00000038774/ENSSSCG00000020970	IFIH1/HAVCR2/TLR2/GHSR/TICAM1/ZC3H12A/CLEC7A/IL1RAP/TLR3/NLRP12/POU2F2/IL10/ENSSSCG00000038141/TNFAIP3/WNT5A/TNF/MAPK13/IL6	18
BP	GO:0008285	negative regulation of cell proliferation	50/811	389/11123	5.60411536159118e-05	0.00132717113505428	ENSSSCG00000010452/ENSSSCG00000040162/ENSSSCG00000001912/ENSSSCG00000022011/ENSSSCG00000017723/ENSSSCG00000016991/ENSSSCG00000012055/ENSSSCG00000004195/ENSSSCG00000008496/ENSSSCG00000004952/ENSSSCG00000028875/ENSSSCG00000003197/ENSSSCG00000016057/ENSSSCG00000038500/ENSSSCG00000039103/ENSSSCG00000009664/ENSSSCG00000029763/ENSSSCG00000010603/ENSSSCG00000037532/ENSSSCG00000005211/ENSSSCG00000010831/…	IFIT1/NUPR1/PML/NMI/CCL2/DUSP1/MORC3/ARG1/EIF2AK2/SMAD3/HAVCR2/MED25/STAT1/TRIB1/ADIPOQ/PTK2B/IFI35/NEURL1/MNDA/CD274/DUSP10/CBLB/PTPRK/ADGRG1/LIF/E2F7/DLG5/TSPAN32/WNT9A/PLA2G2D/VDR/XDH/TGFB2/IL10/H2AC6/IRF1/NTRK1/IL1A/ACKR3/TNFAIP3/WNT5A/RPS6KA2/HES1/TNF/ENSSSCG00000000363/MN1/MTBP/IL12A/AXIN2/CDKN1C	50
BP	GO:0030217	T cell differentiation	28/811	174/11123	5.70809659065028e-05	0.0013440271110284	ENSSSCG00000008648/ENSSSCG00000016832/ENSSSCG00000027855/ENSSSCG00000014336/ENSSSCG00000039300/ENSSSCG00000004369/ENSSSCG00000008794/ENSSSCG00000013260/ENSSSCG00000032644/ENSSSCG00000005163/ENSSSCG00000001453/ENSSSCG00000017414/ENSSSCG00000031999/ENSSSCG00000010831/ENSSSCG00000006161/ENSSSCG00000001710/ENSSSCG00000009051/ENSSSCG00000009517/ENSSSCG00000037815/ENSSSCG00000031106/ENSSSCG00000006495/…	RSAD2/IL7R/SOCS1/EGR1/IL27/PRDM1/RHOH/MDK/HLX/IFNB1/HLA-DRA/KAT2A/GPR18/DUSP10/IL7/RUNX2/IL15/GPR183/ZC3H12A/PLA2G2D/SEMA4A/CCR2/EGR3/IL18/IRF1/CCR7/CCR9/IL6	28
BP	GO:0046425	regulation of JAK-STAT cascade	15/811	66/11123	6.12982316236048e-05	0.00143507917121091	ENSSSCG00000036956/ENSSSCG00000027855/ENSSSCG00000011874/ENSSSCG00000009664/ENSSSCG00000005163/ENSSSCG00000040961/ENSSSCG00000035078/ENSSSCG00000009997/ENSSSCG00000015652/ENSSSCG00000015037/ENSSSCG00000024140/ENSSSCG00000031356/ENSSSCG00000023737/ENSSSCG00000011730/ENSSSCG00000020970	SOCS3/SOCS1/PARP14/PTK2B/IFNB1/LIF/CD40/OSM/IL10/IL18/ENSSSCG00000024140/HES1/CSF2/IL12A/IL6	15
BP	GO:0033045	regulation of sister chromatid segregation	14/811	59/11123	6.48091410848705e-05	0.00150865369900406	ENSSSCG00000022149/ENSSSCG00000004782/ENSSSCG00000000745/ENSSSCG00000039546/ENSSSCG00000026748/ENSSSCG00000003697/ENSSSCG00000013008/ENSSSCG00000029326/ENSSSCG00000023296/ENSSSCG00000017471/ENSSSCG00000004466/ENSSSCG00000004077/ENSSSCG00000030469/ENSSSCG00000017265	RMI2/BUB1B/DDX11/KNTC1/PLK1/NDC80/CDCA5/CCNB1/CENPE/CDC6/TTK/FBXO5/BUB1/AXIN2	14
BP	GO:0031295	T cell costimulation	7/811	16/11123	6.80929237298017e-05	0.00157613959616383	ENSSSCG00000009542/ENSSSCG00000005211/ENSSSCG00000031023/ENSSSCG00000015894/ENSSSCG00000017466/ENSSSCG00000027275/ENSSSCG00000025042	TNFSF13B/CD274/CD24/DPP4/CCR7/HHLA2/ICOS	7
BP	GO:0071396	cellular response to lipid	38/811	271/11123	7.01369280027613e-05	0.00161433142711974	ENSSSCG00000028711/ENSSSCG00000005724/ENSSSCG00000008647/ENSSSCG00000017723/ENSSSCG00000024344/ENSSSCG00000039985/ENSSSCG00000009100/ENSSSCG00000001509/ENSSSCG00000028875/ENSSSCG00000008957/ENSSSCG00000003805/ENSSSCG00000033175/ENSSSCG00000038500/ENSSSCG00000022483/ENSSSCG00000009664/ENSSSCG00000028056/ENSSSCG00000024674/ENSSSCG00000032474/ENSSSCG00000032438/ENSSSCG00000024771/ENSSSCG00000039514/…	CASP1/SETX/CMPK2/CCL2/CCR5/CES1/TNIP3/DAXX/HAVCR2/AMCF-II/PDE4B/SASH1/TRIB1/GPBAR1/PTK2B/ZFP36/ABL2/CXCL10/FFAR2/TICAM1/ID3/AXL/ZC3H12A/SPP1/BRCA1/VDR/CRY2/IL10/IL18/NR1D1/STAP1/LDLR/TNFAIP3/WNT5A/ZNF366/TNF/MN1/IL6	38
BP	GO:0043068	positive regulation of programmed cell death	45/811	342/11123	7.51600830403933e-05	0.00172028413528766	ENSSSCG00000010451/ENSSSCG00000040162/ENSSSCG00000028711/ENSSSCG00000007508/ENSSSCG00000001912/ENSSSCG00000007007/ENSSSCG00000017723/ENSSSCG00000004952/ENSSSCG00000026454/ENSSSCG00000016758/ENSSSCG00000001963/ENSSSCG00000039103/ENSSSCG00000008581/ENSSSCG00000000769/ENSSSCG00000010603/ENSSSCG00000037532/ENSSSCG00000007854/ENSSSCG00000005163/ENSSSCG00000005211/ENSSSCG00000022689/ENSSSCG00000003395/…	IFIT2/NUPR1/CASP1/ZBP1/PML/IDO1/CCL2/SMAD3/PMAIP1/STK17A/EGLN3/ADIPOQ/NCOA1/BID/NEURL1/MNDA/DCUN1D3/IFNB1/CD274/GADD45B/PIK3CD/ZC3H12A/CLEC7A/NR4A1/TOP2A/UBD/CD40/ECT2/VDR/CCL3L1/XDH/TGFB2/IL10/ACER2/WNT5A/RPS6KA2/SPDEF/CD40LG/BARD1/RHOB/TNF/TPD52L1/IL12A/IL6/S100A8	45
BP	GO:0042531	positive regulation of tyrosine phosphorylation of STAT protein	9/811	27/11123	7.87502047492079e-05	0.00179167087891132	ENSSSCG00000011874/ENSSSCG00000040961/ENSSSCG00000035078/ENSSSCG00000009997/ENSSSCG00000015037/ENSSSCG00000031356/ENSSSCG00000023737/ENSSSCG00000011730/ENSSSCG00000020970	PARP14/LIF/CD40/OSM/IL18/HES1/CSF2/IL12A/IL6	9
BP	GO:0060337	type I interferon signaling pathway	10/811	33/11123	7.92946298184858e-05	0.00179167087891132	ENSSSCG00000046640/ENSSSCG00000040575/ENSSSCG00000007508/ENSSSCG00000012853/ENSSSCG00000006543/ENSSSCG00000027806/ENSSSCG00000016057/ENSSSCG00000005163/ENSSSCG00000039751/ENSSSCG00000035859	OAS1/ISG15/ZBP1/IRF7/ADAR/SAMHD1/STAT1/IFNB1/NLRC5/WNT5A	10
BP	GO:0007259	JAK-STAT cascade	16/811	75/11123	7.9590944584296e-05	0.00179167087891132	ENSSSCG00000036956/ENSSSCG00000027855/ENSSSCG00000011874/ENSSSCG00000016057/ENSSSCG00000005163/ENSSSCG00000009051/ENSSSCG00000040961/ENSSSCG00000035078/ENSSSCG00000009997/ENSSSCG00000015652/ENSSSCG00000015037/ENSSSCG00000024140/ENSSSCG00000031356/ENSSSCG00000023737/ENSSSCG00000011730/ENSSSCG00000020970	SOCS3/SOCS1/PARP14/STAT1/IFNB1/IL15/LIF/CD40/OSM/IL10/IL18/ENSSSCG00000024140/HES1/CSF2/IL12A/IL6	16
BP	GO:0042129	regulation of T cell proliferation	19/811	99/11123	8.19268715559004e-05	0.00183417700964221	ENSSSCG00000004195/ENSSSCG00000009542/ENSSSCG00000039300/ENSSSCG00000028875/ENSSSCG00000005211/ENSSSCG00000022486/ENSSSCG00000009051/ENSSSCG00000038055/ENSSSCG00000026268/ENSSSCG00000031106/ENSSSCG00000031023/ENSSSCG00000024311/ENSSSCG00000015037/ENSSSCG00000014277/ENSSSCG00000006862/ENSSSCG00000030172/ENSSSCG00000031356/ENSSSCG00000027275/ENSSSCG00000020970	ARG1/TNFSF13B/IL27/HAVCR2/CD274/CBLB/IL15/CORO1A/DLG5/PLA2G2D/CD24/CCR2/IL18/IRF1/VCAM1/CD40LG/HES1/HHLA2/IL6	19
BP	GO:0006323	DNA packaging	17/811	83/11123	8.26072086866149e-05	0.00183935724994055	ENSSSCG00000029030/ENSSSCG00000001509/ENSSSCG00000010118/ENSSSCG00000001137/ENSSSCG00000033112/ENSSSCG00000013772/ENSSSCG00000017473/ENSSSCG00000011624/ENSSSCG00000009979/ENSSSCG00000045769/ENSSSCG00000013008/ENSSSCG00000008125/ENSSSCG00000029326/ENSSSCG00000016313/ENSSSCG00000012056/ENSSSCG00000035362/ENSSSCG00000024307	SMCHD1/DAXX/HIRA/H1-3/TSPYL5/ASF1B/TOP2A/MCM2/NEFH/ENSSSCG00000045769/CDCA5/NCAPH/CCNB1/HJURP/CHAF1B/ENSSSCG00000035362/PRM2	17
BP	GO:0002675	positive regulation of acute inflammatory response	6/811	12/11123	9.30254341709579e-05	0.00203810269410917	ENSSSCG00000006678/ENSSSCG00000032438/ENSSSCG00000015579/ENSSSCG00000017466/ENSSSCG00000001404/ENSSSCG00000020970	FCGR1A/FFAR2/PTGS2/CCR7/TNF/IL6	6
BP	GO:0060330	regulation of response to interferon-gamma	6/811	12/11123	9.30254341709579e-05	0.00203810269410917	ENSSSCG00000004195/ENSSSCG00000027855/ENSSSCG00000027709/ENSSSCG00000011874/ENSSSCG00000039751/ENSSSCG00000008819	ARG1/SOCS1/PARP9/PARP14/NLRC5/TXK	6
BP	GO:0060334	regulation of interferon-gamma-mediated signaling pathway	6/811	12/11123	9.30254341709579e-05	0.00203810269410917	ENSSSCG00000004195/ENSSSCG00000027855/ENSSSCG00000027709/ENSSSCG00000011874/ENSSSCG00000039751/ENSSSCG00000008819	ARG1/SOCS1/PARP9/PARP14/NLRC5/TXK	6
BP	GO:0019079	viral genome replication	16/811	76/11123	9.41169434114081e-05	0.0020510484955135	ENSSSCG00000046640/ENSSSCG00000040575/ENSSSCG00000008648/ENSSSCG00000012077/ENSSSCG00000010454/ENSSSCG00000015549/ENSSSCG00000040648/ENSSSCG00000008496/ENSSSCG00000006543/ENSSSCG00000011465/ENSSSCG00000013664/ENSSSCG00000005163/ENSSSCG00000024867/ENSSSCG00000037815/ENSSSCG00000017473/ENSSSCG00000001404	OAS1/ISG15/RSAD2/MX1/IFIT5/RNASEL/CCL8/EIF2AK2/ADAR/PDE12/SHFL/IFNB1/ISG20/ZC3H12A/TOP2A/TNF	16
BP	GO:0090068	positive regulation of cell cycle process	26/811	161/11123	9.78703525907184e-05	0.00212155997123901	ENSSSCG00000001912/ENSSSCG00000003197/ENSSSCG00000012026/ENSSSCG00000023680/ENSSSCG00000000217/ENSSSCG00000013352/ENSSSCG00000000745/ENSSSCG00000000950/ENSSSCG00000003697/ENSSSCG00000010214/ENSSSCG00000022101/ENSSSCG00000035746/ENSSSCG00000013008/ENSSSCG00000009839/ENSSSCG00000010912/ENSSSCG00000029326/ENSSSCG00000017471/ENSSSCG00000035598/ENSSSCG00000007423/ENSSSCG00000000722/ENSSSCG00000008090/…	PML/MED25/ADAMTS1/MEPCE/RACGAP1/E2F8/DDX11/E2F7/NDC80/CDK1/BRCA1/ECT2/CDCA5/CIT/KIF14/CCNB1/CDC6/EDN1/UBE2C/RAD51AP1/IL1A/PDGFB/WNT5A/FBXO5/DYRK3/MTBP	26
BP	GO:0043065	positive regulation of apoptotic process	44/811	336/11123	0.000100804959922988	0.00217367326739201	ENSSSCG00000010451/ENSSSCG00000040162/ENSSSCG00000028711/ENSSSCG00000001912/ENSSSCG00000007007/ENSSSCG00000017723/ENSSSCG00000004952/ENSSSCG00000026454/ENSSSCG00000016758/ENSSSCG00000001963/ENSSSCG00000039103/ENSSSCG00000008581/ENSSSCG00000000769/ENSSSCG00000010603/ENSSSCG00000037532/ENSSSCG00000007854/ENSSSCG00000005163/ENSSSCG00000005211/ENSSSCG00000022689/ENSSSCG00000003395/ENSSSCG00000037815/…	IFIT2/NUPR1/CASP1/PML/IDO1/CCL2/SMAD3/PMAIP1/STK17A/EGLN3/ADIPOQ/NCOA1/BID/NEURL1/MNDA/DCUN1D3/IFNB1/CD274/GADD45B/PIK3CD/ZC3H12A/CLEC7A/NR4A1/TOP2A/UBD/CD40/ECT2/VDR/CCL3L1/XDH/TGFB2/IL10/ACER2/WNT5A/RPS6KA2/SPDEF/CD40LG/BARD1/RHOB/TNF/TPD52L1/IL12A/IL6/S100A8	44
BP	GO:0032732	positive regulation of interleukin-1 production	10/811	34/11123	0.00010507032626345	0.00225378600367201	ENSSSCG00000028711/ENSSSCG00000014336/ENSSSCG00000028875/ENSSSCG00000000648/ENSSSCG00000032360/ENSSSCG00000017700/ENSSSCG00000000975/ENSSSCG00000035859/ENSSSCG00000001404/ENSSSCG00000020970	CASP1/EGR1/HAVCR2/CLEC7A/PANX1/CCL3L1/PANX2/WNT5A/TNF/IL6	10
BP	GO:0002825	regulation of T-helper 1 type immune response	7/811	17/11123	0.000108500920472057	0.00229346595079176	ENSSSCG00000039300/ENSSSCG00000028875/ENSSSCG00000032644/ENSSSCG00000024311/ENSSSCG00000008162/ENSSSCG00000015037/ENSSSCG00000003801	IL27/HAVCR2/HLX/CCR2/IL1R1/IL18/IL23R	7
BP	GO:0031294	lymphocyte costimulation	7/811	17/11123	0.000108500920472057	0.00229346595079176	ENSSSCG00000009542/ENSSSCG00000005211/ENSSSCG00000031023/ENSSSCG00000015894/ENSSSCG00000017466/ENSSSCG00000027275/ENSSSCG00000025042	TNFSF13B/CD274/CD24/DPP4/CCR7/HHLA2/ICOS	7
BP	GO:0002449	lymphocyte mediated immunity	25/811	153/11123	0.000109159350843152	0.00229346595079176	ENSSSCG00000008648/ENSSSCG00000012853/ENSSSCG00000016832/ENSSSCG00000004195/ENSSSCG00000025593/ENSSSCG00000028875/ENSSSCG00000023033/ENSSSCG00000003419/ENSSSCG00000006678/ENSSSCG00000006127/ENSSSCG00000005163/ENSSSCG00000001422/ENSSSCG00000001453/ENSSSCG00000025206/ENSSSCG00000038055/ENSSSCG00000035078/ENSSSCG00000024311/ENSSSCG00000008162/ENSSSCG00000015037/ENSSSCG00000038204/ENSSSCG00000030172/…	RSAD2/IRF7/IL7R/ARG1/ENSSSCG00000025593/HAVCR2/PARP3/MAD2L2/FCGR1A/NBN/IFNB1/C2/HLA-DRA/RNF19B/CORO1A/CD40/CCR2/IL1R1/IL18/ENSSSCG00000038204/CD40LG/TNF/EMP2/IL12A/SERPINB9	25
BP	GO:0019058	viral life cycle	25/811	153/11123	0.000109159350843152	0.00229346595079176	ENSSSCG00000046640/ENSSSCG00000040575/ENSSSCG00000008648/ENSSSCG00000012077/ENSSSCG00000010454/ENSSSCG00000001912/ENSSSCG00000015549/ENSSSCG00000040648/ENSSSCG00000014780/ENSSSCG00000008496/ENSSSCG00000001233/ENSSSCG00000006543/ENSSSCG00000011465/ENSSSCG00000013664/ENSSSCG00000035153/ENSSSCG00000005163/ENSSSCG00000024867/ENSSSCG00000038806/ENSSSCG00000037815/novel.313/ENSSSCG00000017473/novel.315…	OAS1/ISG15/RSAD2/MX1/IFIT5/PML/RNASEL/CCL8/TRIM21/EIF2AK2/TRIM26/ADAR/PDE12/SHFL/TRIM38/IFNB1/ISG20/AXL/ZC3H12A/-/TOP2A/-/ENSSSCG00000034853/TNF/TMPRSS2	25
BP	GO:1903706	regulation of hemopoiesis	36/811	257/11123	0.000110357366265646	0.00230680678362425	ENSSSCG00000040575/ENSSSCG00000016832/ENSSSCG00000002383/ENSSSCG00000027855/ENSSSCG00000008496/ENSSSCG00000039300/ENSSSCG00000004369/ENSSSCG00000016057/ENSSSCG00000038500/ENSSSCG00000039103/ENSSSCG00000008794/ENSSSCG00000009664/ENSSSCG00000013260/ENSSSCG00000032644/ENSSSCG00000028056/ENSSSCG00000005163/ENSSSCG00000001453/ENSSSCG00000017414/ENSSSCG00000038806/ENSSSCG00000010831/ENSSSCG00000006161/…	ISG15/IL7R/FOS/SOCS1/EIF2AK2/IL27/PRDM1/STAT1/TRIB1/ADIPOQ/RHOH/PTK2B/MDK/HLX/ZFP36/IFNB1/HLA-DRA/KAT2A/AXL/DUSP10/IL7/IL15/ZC3H12A/GPR171/LIF/CCR2/EGR3/IL10/CSF3/FCRL3/IL18/IRF1/CD101/HES1/TNF/ANKLE1	36
BP	GO:0001960	negative regulation of cytokine-mediated signaling pathway	11/811	41/11123	0.00012010945490298	0.00249556521805951	ENSSSCG00000046640/ENSSSCG00000040575/ENSSSCG00000004195/ENSSSCG00000006543/ENSSSCG00000027806/ENSSSCG00000011874/ENSSSCG00000039103/ENSSSCG00000028331/ENSSSCG00000039751/ENSSSCG00000024389/ENSSSCG00000008923	OAS1/ISG15/ARG1/ADAR/SAMHD1/PARP14/ADIPOQ/IL1R2/NLRC5/SIGIRR/STAP1	11
BP	GO:0001818	negative regulation of cytokine production	26/811	163/11123	0.000120605787936486	0.00249556521805951	ENSSSCG00000046640/ENSSSCG00000017416/ENSSSCG00000001912/ENSSSCG00000022011/ENSSSCG00000004195/ENSSSCG00000028875/ENSSSCG00000039103/ENSSSCG00000028056/ENSSSCG00000005163/ENSSSCG00000005211/ENSSSCG00000020906/ENSSSCG00000028331/ENSSSCG00000031999/ENSSSCG00000038806/ENSSSCG00000037815/ENSSSCG00000024389/ENSSSCG00000031023/ENSSSCG00000010816/ENSSSCG00000003251/ENSSSCG00000015652/ENSSSCG00000029267/…	OAS1/DHX58/PML/NMI/ARG1/HAVCR2/ADIPOQ/ZFP36/IFNB1/CD274/GHSR/IL1R2/GPR18/AXL/ZC3H12A/SIGIRR/CD24/TGFB2/NLRP12/IL10/TIGIT/TNFAIP3/CCR7/TNF/IL23R/IL12A	26
BP	GO:0007088	regulation of mitotic nuclear division	19/811	102/11123	0.000124387037942729	0.00255802173448046	ENSSSCG00000029160/ENSSSCG00000004782/ENSSSCG00000010471/ENSSSCG00000039546/ENSSSCG00000026748/ENSSSCG00000003697/ENSSSCG00000013008/ENSSSCG00000029326/ENSSSCG00000023296/ENSSSCG00000015604/ENSSSCG00000017471/ENSSSCG00000035598/ENSSSCG00000004466/ENSSSCG00000007423/ENSSSCG00000008090/ENSSSCG00000033327/ENSSSCG00000004077/ENSSSCG00000005995/ENSSSCG00000030469	ENSSSCG00000029160/BUB1B/KIF11/KNTC1/PLK1/NDC80/CDCA5/CCNB1/CENPE/NEK2/CDC6/EDN1/TTK/UBE2C/IL1A/PDGFB/FBXO5/MTBP/BUB1	19
BP	GO:0045619	regulation of lymphocyte differentiation	21/811	119/11123	0.00012549728304383	0.00255802173448046	ENSSSCG00000016832/ENSSSCG00000027855/ENSSSCG00000039300/ENSSSCG00000004369/ENSSSCG00000008794/ENSSSCG00000013260/ENSSSCG00000032644/ENSSSCG00000005163/ENSSSCG00000001453/ENSSSCG00000017414/ENSSSCG00000038806/ENSSSCG00000010831/ENSSSCG00000006161/ENSSSCG00000009051/ENSSSCG00000037815/ENSSSCG00000024311/ENSSSCG00000009630/ENSSSCG00000015652/ENSSSCG00000006457/ENSSSCG00000015037/ENSSSCG00000014277	IL7R/SOCS1/IL27/PRDM1/RHOH/MDK/HLX/IFNB1/HLA-DRA/KAT2A/AXL/DUSP10/IL7/IL15/ZC3H12A/CCR2/EGR3/IL10/FCRL3/IL18/IRF1	21
BP	GO:0071103	DNA conformation change	21/811	119/11123	0.00012549728304383	0.00255802173448046	ENSSSCG00000029030/ENSSSCG00000001509/ENSSSCG00000035839/ENSSSCG00000006127/ENSSSCG00000010118/ENSSSCG00000001137/ENSSSCG00000033112/ENSSSCG00000013772/ENSSSCG00000017473/ENSSSCG00000000745/ENSSSCG00000011624/ENSSSCG00000009979/ENSSSCG00000045769/ENSSSCG00000013008/ENSSSCG00000008125/ENSSSCG00000029326/ENSSSCG00000016313/ENSSSCG00000012056/ENSSSCG00000004766/ENSSSCG00000035362/ENSSSCG00000024307	SMCHD1/DAXX/TOP3A/NBN/HIRA/H1-3/TSPYL5/ASF1B/TOP2A/DDX11/MCM2/NEFH/ENSSSCG00000045769/CDCA5/NCAPH/CCNB1/HJURP/CHAF1B/RAD51/ENSSSCG00000035362/PRM2	21
BP	GO:0007051	spindle organization	22/811	128/11123	0.00013068947307028	0.00265066718400464	ENSSSCG00000023033/ENSSSCG00000015407/ENSSSCG00000007366/ENSSSCG00000029160/ENSSSCG00000034866/ENSSSCG00000000265/ENSSSCG00000000217/ENSSSCG00000004588/ENSSSCG00000010471/ENSSSCG00000026748/ENSSSCG00000003697/ENSSSCG00000007235/ENSSSCG00000032698/ENSSSCG00000029326/ENSSSCG00000023296/ENSSSCG00000012377/ENSSSCG00000010896/ENSSSCG00000015604/ENSSSCG00000026257/ENSSSCG00000003949/ENSSSCG00000004077/…	PARP3/GNAI1/MYBL2/ENSSSCG00000029160/ENSSSCG00000034866/ESPL1/RACGAP1/CCNB2/KIF11/PLK1/NDC80/TPX2/TPPP/CCNB1/CENPE/KIF4A/ASPM/NEK2/STMN1/CDC20/FBXO5/SEPTIN1	22
BP	GO:0002285	lymphocyte activation involved in immune response	21/811	120/11123	0.000141912591849261	0.0028634595941778	ENSSSCG00000039300/ENSSSCG00000028875/ENSSSCG00000023033/ENSSSCG00000003419/ENSSSCG00000009664/ENSSSCG00000013260/ENSSSCG00000006127/ENSSSCG00000032644/ENSSSCG00000005163/ENSSSCG00000001453/ENSSSCG00000009517/ENSSSCG00000037815/ENSSSCG00000038055/ENSSSCG00000035078/ENSSSCG00000006495/ENSSSCG00000015652/ENSSSCG00000015037/ENSSSCG00000024140/ENSSSCG00000005943/ENSSSCG00000030172/ENSSSCG00000020970	IL27/HAVCR2/PARP3/MAD2L2/PTK2B/MDK/NBN/HLX/IFNB1/HLA-DRA/GPR183/ZC3H12A/CORO1A/CD40/SEMA4A/IL10/IL18/ENSSSCG00000024140/ST3GAL1/CD40LG/IL6	21
BP	GO:0050678	regulation of epithelial cell proliferation	30/811	202/11123	0.000142578900954911	0.0028634595941778	ENSSSCG00000040162/ENSSSCG00000017723/ENSSSCG00000004952/ENSSSCG00000016057/ENSSSCG00000013260/ENSSSCG00000038580/ENSSSCG00000013517/ENSSSCG00000028056/ENSSSCG00000010638/ENSSSCG00000010831/ENSSSCG00000003395/ENSSSCG00000004209/ENSSSCG00000031321/ENSSSCG00000020864/ENSSSCG00000008522/ENSSSCG00000017705/ENSSSCG00000010816/ENSSSCG00000009630/ENSSSCG00000015652/ENSSSCG00000010872/ENSSSCG00000036933/…	NUPR1/CCL2/SMAD3/STAT1/MDK/FUT1/UHRF1/ZFP36/TCF7L2/DUSP10/PIK3CD/PTPRK/NR4A1/VDR/XDH/CCL5/TGFB2/EGR3/IL10/AKT3/NR1D1/PDGFB/TNFAIP3/WNT5A/IQGAP3/BIRC5/HES1/TNF/IL12A/CDKN1C	30
BP	GO:0002824	positive regulation of adaptive immune response based on somatic recombination of immune receptors built from immunoglobulin superfamily domains	15/811	71/11123	0.000148325085013274	0.00294994113252127	ENSSSCG00000008648/ENSSSCG00000009542/ENSSSCG00000025593/ENSSSCG00000003419/ENSSSCG00000006678/ENSSSCG00000032644/ENSSSCG00000005211/ENSSSCG00000001453/ENSSSCG00000035078/ENSSSCG00000024311/ENSSSCG00000008162/ENSSSCG00000015037/ENSSSCG00000001404/ENSSSCG00000003801/ENSSSCG00000011730	RSAD2/TNFSF13B/ENSSSCG00000025593/MAD2L2/FCGR1A/HLX/CD274/HLA-DRA/CD40/CCR2/IL1R1/IL18/TNF/IL23R/IL12A	15
BP	GO:0043331	response to dsRNA	15/811	71/11123	0.000148325085013274	0.00294994113252127	ENSSSCG00000010452/ENSSSCG00000015897/ENSSSCG00000006543/ENSSSCG00000021383/ENSSSCG00000014349/ENSSSCG00000011465/ENSSSCG00000005163/ENSSSCG00000024771/ENSSSCG00000030408/ENSSSCG00000037815/ENSSSCG00000010952/ENSSSCG00000015801/ENSSSCG00000024140/ENSSSCG00000001404/ENSSSCG00000020970	IFIT1/IFIH1/ADAR/CGAS/STING1/PDE12/IFNB1/TICAM1/ENSSSCG00000030408/ZC3H12A/TUT7/TLR3/ENSSSCG00000024140/TNF/IL6	15
BP	GO:0032481	positive regulation of type I interferon production	12/811	49/11123	0.000154882597015887	0.0030654782607444	ENSSSCG00000046640/ENSSSCG00000017416/ENSSSCG00000012853/ENSSSCG00000009881/ENSSSCG00000015897/ENSSSCG00000021383/ENSSSCG00000014349/ENSSSCG00000016057/ENSSSCG00000024771/ENSSSCG00000030408/ENSSSCG00000015801/ENSSSCG00000014277	OAS1/DHX58/IRF7/OAS2/IFIH1/CGAS/STING1/STAT1/TICAM1/ENSSSCG00000030408/TLR3/IRF1	12
BP	GO:0000165	MAPK cascade	54/811	448/11123	0.000160168548394382	0.00313976336254442	ENSSSCG00000015135/ENSSSCG00000005724/ENSSSCG00000017723/ENSSSCG00000016991/ENSSSCG00000024344/ENSSSCG00000008496/ENSSSCG00000028875/ENSSSCG00000033175/ENSSSCG00000038500/ENSSSCG00000039103/ENSSSCG00000009664/ENSSSCG00000004896/ENSSSCG00000028056/ENSSSCG00000003140/ENSSSCG00000033768/ENSSSCG00000022689/ENSSSCG00000010831/ENSSSCG00000009517/ENSSSCG00000037815/ENSSSCG00000000648/ENSSSCG00000040961/…	SORL1/SETX/CCL2/DUSP1/CCR5/EIF2AK2/HAVCR2/SASH1/TRIB1/ADIPOQ/PTK2B/PHLPP1/ZFP36/FGF21/LAX1/GADD45B/DUSP10/GPR183/ZC3H12A/CLEC7A/LIF/CD40/CD24/NRG1/FGD2/XDH/TLR3/ADRB2/TGFB2/NLRP12/FOXM1/OSM/DUSP8/IGFBP4/FCRL3/EDN1/IL18/NTRK1/HTR2A/PDGFRB/ACKR3/PDGFB/PBK/WNT5A/CD40LG/IQGAP3/SEMA4C/WDR54/TNF/MAPK13/TPD52L1/PLCE1/IL6/PLA2G5	54
BP	GO:0023014	signal transduction by protein phosphorylation	54/811	448/11123	0.000160168548394382	0.00313976336254442	ENSSSCG00000015135/ENSSSCG00000005724/ENSSSCG00000017723/ENSSSCG00000016991/ENSSSCG00000024344/ENSSSCG00000008496/ENSSSCG00000028875/ENSSSCG00000033175/ENSSSCG00000038500/ENSSSCG00000039103/ENSSSCG00000009664/ENSSSCG00000004896/ENSSSCG00000028056/ENSSSCG00000003140/ENSSSCG00000033768/ENSSSCG00000022689/ENSSSCG00000010831/ENSSSCG00000009517/ENSSSCG00000037815/ENSSSCG00000000648/ENSSSCG00000040961/…	SORL1/SETX/CCL2/DUSP1/CCR5/EIF2AK2/HAVCR2/SASH1/TRIB1/ADIPOQ/PTK2B/PHLPP1/ZFP36/FGF21/LAX1/GADD45B/DUSP10/GPR183/ZC3H12A/CLEC7A/LIF/CD40/CD24/NRG1/FGD2/XDH/TLR3/ADRB2/TGFB2/NLRP12/FOXM1/OSM/DUSP8/IGFBP4/FCRL3/EDN1/IL18/NTRK1/HTR2A/PDGFRB/ACKR3/PDGFB/PBK/WNT5A/CD40LG/IQGAP3/SEMA4C/WDR54/TNF/MAPK13/TPD52L1/PLCE1/IL6/PLA2G5	54
BP	GO:0032692	negative regulation of interleukin-1 production	6/811	13/11123	0.000162125216600766	0.0031479953194945	ENSSSCG00000001912/ENSSSCG00000020906/ENSSSCG00000028331/ENSSSCG00000037815/ENSSSCG00000003251/ENSSSCG00000004154	PML/GHSR/IL1R2/ZC3H12A/NLRP12/TNFAIP3	6
BP	GO:0046697	decidualization	6/811	13/11123	0.000162125216600766	0.0031479953194945	ENSSSCG00000020906/ENSSSCG00000040961/ENSSSCG00000013735/ENSSSCG00000020864/ENSSSCG00000035983/ENSSSCG00000015579	GHSR/LIF/JUNB/VDR/TPPP3/PTGS2	6
BP	GO:0001893	maternal placenta development	7/811	18/11123	0.000166428773569138	0.00320121448503643	ENSSSCG00000004369/ENSSSCG00000020906/ENSSSCG00000040961/ENSSSCG00000013735/ENSSSCG00000020864/ENSSSCG00000035983/ENSSSCG00000015579	PRDM1/GHSR/LIF/JUNB/VDR/TPPP3/PTGS2	7
BP	GO:0071459	protein localization to chromosome, centromeric region	7/811	18/11123	0.000166428773569138	0.00320121448503643	ENSSSCG00000004782/ENSSSCG00000003697/ENSSSCG00000010214/ENSSSCG00000004466/ENSSSCG00000039107/ENSSSCG00000038543/ENSSSCG00000005995	BUB1B/NDC80/CDK1/TTK/ENSSSCG00000039107/CENPA/MTBP	7
BP	GO:0098586	cellular response to virus	12/811	50/11123	0.000190475109590065	0.00364271471515584	ENSSSCG00000046640/ENSSSCG00000009720/ENSSSCG00000017416/ENSSSCG00000015897/ENSSSCG00000000457/ENSSSCG00000006543/ENSSSCG00000034570/ENSSSCG00000005163/ENSSSCG00000032474/ENSSSCG00000037815/ENSSSCG00000037132/ENSSSCG00000011730	OAS1/DDX60/DHX58/IFIH1/USP15/ADAR/IFI6/IFNB1/CXCL10/ZC3H12A/POU2F2/IL12A	12
BP	GO:1904035	regulation of epithelial cell apoptotic process	11/811	43/11123	0.00019116027916976	0.00364271471515584	ENSSSCG00000040162/ENSSSCG00000017723/ENSSSCG00000013260/ENSSSCG00000028056/ENSSSCG00000017389/ENSSSCG00000035078/ENSSSCG00000029260/ENSSSCG00000015652/ENSSSCG00000004154/ENSSSCG00000030172/ENSSSCG00000001404	NUPR1/CCL2/MDK/ZFP36/RAMP2/CD40/NDNF/IL10/TNFAIP3/CD40LG/TNF	11
BP	GO:0001773	myeloid dendritic cell activation	8/811	24/11123	0.000198041272590034	0.00373905573180355	ENSSSCG00000023178/ENSSSCG00000028875/ENSSSCG00000015375/ENSSSCG00000001252/ENSSSCG00000033880/ENSSSCG00000015652/ENSSSCG00000026587/ENSSSCG00000023737	BATF2/HAVCR2/ITGB8/UBD/TSPAN32/IL10/BATF3/CSF2	8
BP	GO:0006471	protein ADP-ribosylation	8/811	24/11123	0.000198041272590034	0.00373905573180355	ENSSSCG00000016502/ENSSSCG00000023033/ENSSSCG00000011874/ENSSSCG00000027646/ENSSSCG00000002516/ENSSSCG00000000728/ENSSSCG00000038255/ENSSSCG00000008976	PARP12/PARP3/PARP14/TIPARP/WARS1/PARP11/ART1/ART3	8
BP	GO:0098609	cell-cell adhesion	51/811	420/11123	0.000202400385823732	0.00379955618435239	ENSSSCG00000016832/ENSSSCG00000004195/ENSSSCG00000027855/ENSSSCG00000009542/ENSSSCG00000005385/ENSSSCG00000028875/ENSSSCG00000003419/ENSSSCG00000005617/ENSSSCG00000000257/ENSSSCG00000039103/ENSSSCG00000008794/ENSSSCG00000013260/ENSSSCG00000032644/ENSSSCG00000005163/ENSSSCG00000005211/ENSSSCG00000001453/ENSSSCG00000033768/ENSSSCG00000010831/ENSSSCG00000006161/ENSSSCG00000022486/ENSSSCG00000009051/…	IL7R/ARG1/SOCS1/TNFSF13B/NR4A3/HAVCR2/MAD2L2/STXBP1/ITGB7/ADIPOQ/RHOH/MDK/HLX/IFNB1/CD274/HLA-DRA/LAX1/DUSP10/IL7/CBLB/IL15/ZC3H12A/CD2/CORO1A/IL1RAP/DLG5/TSPAN32/PLA2G2D/FOXF1/CD24/DPP4/CCR2/EGR3/IL10/IL18/IRF1/TIGIT/VCAM1/ADD2/WNT5A/SEMA4D/CCR7/CD40LG/HES1/TNF/CDH4/HHLA2/IL12A/IL6/ICOS/S100A8	51
BP	GO:0002221	pattern recognition receptor signaling pathway	21/811	123/11123	0.000203100513637582	0.00379955618435239	ENSSSCG00000046640/ENSSSCG00000009720/ENSSSCG00000008648/ENSSSCG00000017416/ENSSSCG00000012853/ENSSSCG00000015897/ENSSSCG00000022011/ENSSSCG00000000457/ENSSSCG00000012893/ENSSSCG00000009100/ENSSSCG00000028875/ENSSSCG00000009002/ENSSSCG00000029763/ENSSSCG00000012201/ENSSSCG00000032438/ENSSSCG00000024771/ENSSSCG00000015801/ENSSSCG00000006457/ENSSSCG00000036933/ENSSSCG00000014277/ENSSSCG00000004154	OAS1/DDX60/RSAD2/DHX58/IRF7/IFIH1/NMI/USP15/UNC93B1/TNIP3/HAVCR2/TLR2/IFI35/TASL/FFAR2/TICAM1/TLR3/FCRL3/NR1D1/IRF1/TNFAIP3	21
BP	GO:0051091	positive regulation of DNA binding transcription factor activity	25/811	159/11123	0.000204058962063451	0.00380013439806346	ENSSSCG00000014670/ENSSSCG00000014780/ENSSSCG00000008496/ENSSSCG00000001233/ENSSSCG00000014349/ENSSSCG00000009002/ENSSSCG00000033222/ENSSSCG00000003848/ENSSSCG00000002703/ENSSSCG00000035153/ENSSSCG00000024771/ENSSSCG00000021206/ENSSSCG00000035078/ENSSSCG00000015801/ENSSSCG00000021068/ENSSSCG00000015652/ENSSSCG00000017488/ENSSSCG00000035598/ENSSSCG00000015037/ENSSSCG00000006464/ENSSSCG00000035859/…	TRIM22/TRIM21/EIF2AK2/TRIM26/STING1/TLR2/TRIM14/LRP8/TERF2IP/TRIM38/TICAM1/IL1RAP/CD40/TLR3/TRAF5/IL10/CSF3/EDN1/IL18/NTRK1/WNT5A/CD40LG/SLCO3A1/TNF/IL6	25
BP	GO:0060761	negative regulation of response to cytokine stimulus	11/811	44/11123	0.000238325454023729	0.00441818726305528	ENSSSCG00000046640/ENSSSCG00000040575/ENSSSCG00000004195/ENSSSCG00000006543/ENSSSCG00000027806/ENSSSCG00000011874/ENSSSCG00000039103/ENSSSCG00000028331/ENSSSCG00000039751/ENSSSCG00000024389/ENSSSCG00000008923	OAS1/ISG15/ARG1/ADAR/SAMHD1/PARP14/ADIPOQ/IL1R2/NLRC5/SIGIRR/STAP1	11
BP	GO:0002821	positive regulation of adaptive immune response	15/811	74/11123	0.000240880628043522	0.00444544114006446	ENSSSCG00000008648/ENSSSCG00000009542/ENSSSCG00000025593/ENSSSCG00000003419/ENSSSCG00000006678/ENSSSCG00000032644/ENSSSCG00000005211/ENSSSCG00000001453/ENSSSCG00000035078/ENSSSCG00000024311/ENSSSCG00000008162/ENSSSCG00000015037/ENSSSCG00000001404/ENSSSCG00000003801/ENSSSCG00000011730	RSAD2/TNFSF13B/ENSSSCG00000025593/MAD2L2/FCGR1A/HLX/CD274/HLA-DRA/CD40/CCR2/IL1R1/IL18/TNF/IL23R/IL12A	15
BP	GO:0045580	regulation of T cell differentiation	18/811	99/11123	0.000255011207270346	0.00468511621608345	ENSSSCG00000016832/ENSSSCG00000027855/ENSSSCG00000039300/ENSSSCG00000004369/ENSSSCG00000008794/ENSSSCG00000013260/ENSSSCG00000032644/ENSSSCG00000005163/ENSSSCG00000001453/ENSSSCG00000017414/ENSSSCG00000010831/ENSSSCG00000006161/ENSSSCG00000009051/ENSSSCG00000037815/ENSSSCG00000024311/ENSSSCG00000009630/ENSSSCG00000015037/ENSSSCG00000014277	IL7R/SOCS1/IL27/PRDM1/RHOH/MDK/HLX/IFNB1/HLA-DRA/KAT2A/DUSP10/IL7/IL15/ZC3H12A/CCR2/EGR3/IL18/IRF1	18
BP	GO:0032728	positive regulation of interferon-beta production	9/811	31/11123	0.000259924701741275	0.00473294001348445	ENSSSCG00000046640/ENSSSCG00000012853/ENSSSCG00000009881/ENSSSCG00000015897/ENSSSCG00000014349/ENSSSCG00000024771/ENSSSCG00000030408/ENSSSCG00000015801/ENSSSCG00000014277	OAS1/IRF7/OAS2/IFIH1/STING1/TICAM1/ENSSSCG00000030408/TLR3/IRF1	9
BP	GO:0043330	response to exogenous dsRNA	9/811	31/11123	0.000259924701741275	0.00473294001348445	ENSSSCG00000010452/ENSSSCG00000015897/ENSSSCG00000021383/ENSSSCG00000014349/ENSSSCG00000005163/ENSSSCG00000024771/ENSSSCG00000030408/ENSSSCG00000015801/ENSSSCG00000024140	IFIT1/IFIH1/CGAS/STING1/IFNB1/TICAM1/ENSSSCG00000030408/TLR3/ENSSSCG00000024140	9
BP	GO:0014910	regulation of smooth muscle cell migration	8/811	25/11123	0.000272790221858576	0.00490184885506397	ENSSSCG00000015135/ENSSSCG00000005385/ENSSSCG00000012026/ENSSSCG00000038500/ENSSSCG00000039103/ENSSSCG00000013260/ENSSSCG00000022741/ENSSSCG00000033327	SORL1/NR4A3/ADAMTS1/TRIB1/ADIPOQ/MDK/PDGFRB/PDGFB	8
BP	GO:0032735	positive regulation of interleukin-12 production	8/811	25/11123	0.000272790221858576	0.00490184885506397	ENSSSCG00000013260/ENSSSCG00000000648/ENSSSCG00000035078/ENSSSCG00000015801/ENSSSCG00000014277/ENSSSCG00000017466/ENSSSCG00000030172/ENSSSCG00000003801	MDK/CLEC7A/CD40/TLR3/IRF1/CCR7/CD40LG/IL23R	8
BP	GO:0048002	antigen processing and presentation of peptide antigen	8/811	25/11123	0.000272790221858576	0.00490184885506397	ENSSSCG00000025618/ENSSSCG00000025593/ENSSSCG00000027860/ENSSSCG00000006678/ENSSSCG00000001459/ENSSSCG00000001453/ENSSSCG00000001472/ENSSSCG00000043413	TAP1/ENSSSCG00000025593/ERAP2/FCGR1A/HLA-DOB/HLA-DRA/SLA-DOA/ENSSSCG00000043413	8
BP	GO:0065004	protein-DNA complex assembly	16/811	83/11123	0.000277874948516202	0.00497141338022219	ENSSSCG00000001509/ENSSSCG00000010118/ENSSSCG00000001137/ENSSSCG00000033112/ENSSSCG00000013772/ENSSSCG00000011624/ENSSSCG00000009979/ENSSSCG00000045769/ENSSSCG00000023296/ENSSSCG00000016313/ENSSSCG00000012056/ENSSSCG00000035789/ENSSSCG00000004766/ENSSSCG00000038543/ENSSSCG00000035362/ENSSSCG00000039216	DAXX/HIRA/H1-3/TSPYL5/ASF1B/MCM2/NEFH/ENSSSCG00000045769/CENPE/HJURP/CHAF1B/ENSSSCG00000035789/RAD51/CENPA/ENSSSCG00000035362/CENPN	16
BP	GO:0002758	innate immune response-activating signal transduction	21/811	126/11123	0.000286401752263194	0.00510168686531438	ENSSSCG00000046640/ENSSSCG00000009720/ENSSSCG00000008648/ENSSSCG00000017416/ENSSSCG00000012853/ENSSSCG00000015897/ENSSSCG00000022011/ENSSSCG00000000457/ENSSSCG00000012893/ENSSSCG00000009100/ENSSSCG00000028875/ENSSSCG00000009002/ENSSSCG00000029763/ENSSSCG00000012201/ENSSSCG00000032438/ENSSSCG00000024771/ENSSSCG00000015801/ENSSSCG00000006457/ENSSSCG00000036933/ENSSSCG00000014277/ENSSSCG00000004154	OAS1/DDX60/RSAD2/DHX58/IRF7/IFIH1/NMI/USP15/UNC93B1/TNIP3/HAVCR2/TLR2/IFI35/TASL/FFAR2/TICAM1/TLR3/FCRL3/NR1D1/IRF1/TNFAIP3	21
BP	GO:0032615	interleukin-12 production	10/811	38/11123	0.000290053081672209	0.00512218739487518	ENSSSCG00000013260/ENSSSCG00000000648/ENSSSCG00000035078/ENSSSCG00000015801/ENSSSCG00000015652/ENSSSCG00000014277/ENSSSCG00000029267/ENSSSCG00000017466/ENSSSCG00000030172/ENSSSCG00000003801	MDK/CLEC7A/CD40/TLR3/IL10/IRF1/TIGIT/CCR7/CD40LG/IL23R	10
BP	GO:0032655	regulation of interleukin-12 production	10/811	38/11123	0.000290053081672209	0.00512218739487518	ENSSSCG00000013260/ENSSSCG00000000648/ENSSSCG00000035078/ENSSSCG00000015801/ENSSSCG00000015652/ENSSSCG00000014277/ENSSSCG00000029267/ENSSSCG00000017466/ENSSSCG00000030172/ENSSSCG00000003801	MDK/CLEC7A/CD40/TLR3/IL10/IRF1/TIGIT/CCR7/CD40LG/IL23R	10
BP	GO:0007249	I-kappaB kinase/NF-kappaB signaling	24/811	154/11123	0.000311050811704025	0.00546942135429781	ENSSSCG00000028711/ENSSSCG00000010454/ENSSSCG00000014670/ENSSSCG00000009100/ENSSSCG00000026940/ENSSSCG00000009002/ENSSSCG00000016057/ENSSSCG00000039103/ENSSSCG00000008794/ENSSSCG00000002703/ENSSSCG00000035153/ENSSSCG00000024771/ENSSSCG00000037815/ENSSSCG00000001252/ENSSSCG00000035078/ENSSSCG00000015801/ENSSSCG00000021068/ENSSSCG00000003251/ENSSSCG00000037358/ENSSSCG00000036933/ENSSSCG00000038110/…	CASP1/IFIT5/TRIM22/TNIP3/CASP10/TLR2/STAT1/ADIPOQ/RHOH/TERF2IP/TRIM38/TICAM1/ZC3H12A/UBD/CD40/TLR3/TRAF5/NLRP12/HPS5/NR1D1/TIFAB/TNFAIP3/WNT5A/TNF	24
BP	GO:0002703	regulation of leukocyte mediated immunity	22/811	136/11123	0.000320505833560351	0.00558781521665615	ENSSSCG00000008648/ENSSSCG00000016832/ENSSSCG00000004195/ENSSSCG00000025593/ENSSSCG00000028875/ENSSSCG00000023033/ENSSSCG00000003419/ENSSSCG00000006678/ENSSSCG00000005163/ENSSSCG00000001453/ENSSSCG00000024771/ENSSSCG00000030408/ENSSSCG00000000648/ENSSSCG00000035078/ENSSSCG00000038460/ENSSSCG00000015801/ENSSSCG00000024311/ENSSSCG00000008162/ENSSSCG00000015037/ENSSSCG00000001404/ENSSSCG00000011730/…	RSAD2/IL7R/ARG1/ENSSSCG00000025593/HAVCR2/PARP3/MAD2L2/FCGR1A/IFNB1/HLA-DRA/TICAM1/ENSSSCG00000030408/CLEC7A/CD40/FOXF1/TLR3/CCR2/IL1R1/IL18/TNF/IL12A/SERPINB9	22
BP	GO:0007052	mitotic spindle organization	16/811	84/11123	0.000320511734418891	0.00558781521665615	ENSSSCG00000023033/ENSSSCG00000015407/ENSSSCG00000007366/ENSSSCG00000029160/ENSSSCG00000034866/ENSSSCG00000000217/ENSSSCG00000010471/ENSSSCG00000026748/ENSSSCG00000003697/ENSSSCG00000007235/ENSSSCG00000029326/ENSSSCG00000023296/ENSSSCG00000012377/ENSSSCG00000015604/ENSSSCG00000026257/ENSSSCG00000003949	PARP3/GNAI1/MYBL2/ENSSSCG00000029160/ENSSSCG00000034866/RACGAP1/KIF11/PLK1/NDC80/TPX2/CCNB1/CENPE/KIF4A/NEK2/STMN1/CDC20	16
BP	GO:0045786	negative regulation of cell cycle	38/811	292/11123	0.00033458283647771	0.00580841475020838	ENSSSCG00000040162/ENSSSCG00000032652/ENSSSCG00000001912/ENSSSCG00000017723/ENSSSCG00000004952/ENSSSCG00000003197/ENSSSCG00000006127/ENSSSCG00000007854/ENSSSCG00000010638/ENSSSCG00000031882/ENSSSCG00000017414/ENSSSCG00000013352/ENSSSCG00000004782/ENSSSCG00000040355/ENSSSCG00000004209/ENSSSCG00000040961/ENSSSCG00000031321/ENSSSCG00000000950/ENSSSCG00000039546/ENSSSCG00000026748/ENSSSCG00000003697/…	NUPR1/SLFN11/PML/CCL2/SMAD3/MED25/NBN/DCUN1D3/TCF7L2/PNPT1/KAT2A/E2F8/BUB1B/TICRR/PTPRK/LIF/NR4A1/E2F7/KNTC1/PLK1/NDC80/BRCA1/CCNB1/TGFB2/FOXM1/NEK2/NPR2/IRF1/TTK/TNFAIP3/RPS6KA2/FBXO5/RHOB/TNF/MTBP/IL12A/BUB1/CDKN1C	38
BP	GO:0060706	cell differentiation involved in embryonic placenta development	7/811	20/11123	0.00035630126300913	0.00615935136940255	ENSSSCG00000036956/ENSSSCG00000004369/ENSSSCG00000013352/ENSSSCG00000040961/ENSSSCG00000000950/ENSSSCG00000032538/ENSSSCG00000032613	SOCS3/PRDM1/E2F8/LIF/E2F7/GCM1/SNAI1	7
BP	GO:0030071	regulation of mitotic metaphase/anaphase transition	10/811	39/11123	0.000364934558443861	0.00628208775606933	ENSSSCG00000004782/ENSSSCG00000039546/ENSSSCG00000026748/ENSSSCG00000003697/ENSSSCG00000029326/ENSSSCG00000023296/ENSSSCG00000017471/ENSSSCG00000004466/ENSSSCG00000004077/ENSSSCG00000030469	BUB1B/KNTC1/PLK1/NDC80/CCNB1/CENPE/CDC6/TTK/FBXO5/BUB1	10
BP	GO:0042088	T-helper 1 type immune response	8/811	26/11123	0.000369096417259101	0.00628253324525417	ENSSSCG00000039300/ENSSSCG00000028875/ENSSSCG00000032644/ENSSSCG00000006495/ENSSSCG00000024311/ENSSSCG00000008162/ENSSSCG00000015037/ENSSSCG00000003801	IL27/HAVCR2/HLX/SEMA4A/CCR2/IL1R1/IL18/IL23R	8
BP	GO:0050691	regulation of defense response to virus by host	8/811	26/11123	0.000369096417259101	0.00628253324525417	ENSSSCG00000011876/ENSSSCG00000021383/ENSSSCG00000014349/ENSSSCG00000039300/ENSSSCG00000016057/ENSSSCG00000009051/ENSSSCG00000037815/ENSSSCG00000003801	DTX3L/CGAS/STING1/IL27/STAT1/IL15/ZC3H12A/IL23R	8
BP	GO:1904019	epithelial cell apoptotic process	13/811	61/11123	0.000369560779132598	0.00628253324525417	ENSSSCG00000040162/ENSSSCG00000017723/ENSSSCG00000013260/ENSSSCG00000000769/ENSSSCG00000028056/ENSSSCG00000017389/ENSSSCG00000035078/ENSSSCG00000029260/ENSSSCG00000015652/ENSSSCG00000004154/ENSSSCG00000032710/ENSSSCG00000030172/ENSSSCG00000001404	NUPR1/CCL2/MDK/BID/ZFP36/RAMP2/CD40/NDNF/IL10/TNFAIP3/E2F2/CD40LG/TNF	13
BP	GO:0035743	CD4-positive, alpha-beta T cell cytokine production	5/811	10/11123	0.000376361379703455	0.00631892467357426	ENSSSCG00000008648/ENSSSCG00000004195/ENSSSCG00000005163/ENSSSCG00000008162/ENSSSCG00000015037	RSAD2/ARG1/IFNB1/IL1R1/IL18	5
BP	GO:0051403	stress-activated MAPK cascade	24/811	156/11123	0.000378413484751665	0.00631892467357426	ENSSSCG00000016991/ENSSSCG00000008496/ENSSSCG00000033175/ENSSSCG00000038500/ENSSSCG00000009664/ENSSSCG00000004896/ENSSSCG00000028056/ENSSSCG00000022689/ENSSSCG00000010831/ENSSSCG00000037815/ENSSSCG00000000648/ENSSSCG00000001572/ENSSSCG00000008522/ENSSSCG00000015801/ENSSSCG00000010816/ENSSSCG00000000739/ENSSSCG00000035598/ENSSSCG00000009671/ENSSSCG00000035859/ENSSSCG00000030172/ENSSSCG00000008197/…	DUSP1/EIF2AK2/SASH1/TRIB1/PTK2B/PHLPP1/ZFP36/GADD45B/DUSP10/ZC3H12A/CLEC7A/FGD2/XDH/TLR3/TGFB2/FOXM1/EDN1/PBK/WNT5A/CD40LG/SEMA4C/TNF/MAPK13/TPD52L1	24
BP	GO:0032479	regulation of type I interferon production	14/811	69/11123	0.000380955429429544	0.00631892467357426	ENSSSCG00000046640/ENSSSCG00000017416/ENSSSCG00000012853/ENSSSCG00000009881/ENSSSCG00000015897/ENSSSCG00000022011/ENSSSCG00000021383/ENSSSCG00000014349/ENSSSCG00000028875/ENSSSCG00000016057/ENSSSCG00000024771/ENSSSCG00000030408/ENSSSCG00000015801/ENSSSCG00000014277	OAS1/DHX58/IRF7/OAS2/IFIH1/NMI/CGAS/STING1/HAVCR2/STAT1/TICAM1/ENSSSCG00000030408/TLR3/IRF1	14
BP	GO:0032606	type I interferon production	14/811	69/11123	0.000380955429429544	0.00631892467357426	ENSSSCG00000046640/ENSSSCG00000017416/ENSSSCG00000012853/ENSSSCG00000009881/ENSSSCG00000015897/ENSSSCG00000022011/ENSSSCG00000021383/ENSSSCG00000014349/ENSSSCG00000028875/ENSSSCG00000016057/ENSSSCG00000024771/ENSSSCG00000030408/ENSSSCG00000015801/ENSSSCG00000014277	OAS1/DHX58/IRF7/OAS2/IFIH1/NMI/CGAS/STING1/HAVCR2/STAT1/TICAM1/ENSSSCG00000030408/TLR3/IRF1	14
BP	GO:0034502	protein localization to chromosome	14/811	69/11123	0.000380955429429544	0.00631892467357426	ENSSSCG00000006209/ENSSSCG00000033113/ENSSSCG00000023033/ENSSSCG00000002703/ENSSSCG00000004782/ENSSSCG00000026748/ENSSSCG00000003697/ENSSSCG00000010214/ENSSSCG00000013008/ENSSSCG00000004466/ENSSSCG00000007650/ENSSSCG00000039107/ENSSSCG00000038543/ENSSSCG00000005995	VCPIP1/CHMP7/PARP3/TERF2IP/BUB1B/PLK1/NDC80/CDK1/CDCA5/TTK/STAG3/ENSSSCG00000039107/CENPA/MTBP	14
BP	GO:0046632	alpha-beta T cell differentiation	14/811	69/11123	0.000380955429429544	0.00631892467357426	ENSSSCG00000008648/ENSSSCG00000027855/ENSSSCG00000039300/ENSSSCG00000004369/ENSSSCG00000032644/ENSSSCG00000001453/ENSSSCG00000031999/ENSSSCG00000009517/ENSSSCG00000037815/ENSSSCG00000031106/ENSSSCG00000006495/ENSSSCG00000015037/ENSSSCG00000014277/ENSSSCG00000020970	RSAD2/SOCS1/IL27/PRDM1/HLX/HLA-DRA/GPR18/GPR183/ZC3H12A/PLA2G2D/SEMA4A/IL18/IRF1/IL6	14
BP	GO:0042102	positive regulation of T cell proliferation	12/811	54/11123	0.000410847830957035	0.0067872724331894	ENSSSCG00000009542/ENSSSCG00000028875/ENSSSCG00000009051/ENSSSCG00000038055/ENSSSCG00000031023/ENSSSCG00000024311/ENSSSCG00000015037/ENSSSCG00000006862/ENSSSCG00000030172/ENSSSCG00000031356/ENSSSCG00000027275/ENSSSCG00000020970	TNFSF13B/HAVCR2/IL15/CORO1A/CD24/CCR2/IL18/VCAM1/CD40LG/HES1/HHLA2/IL6	12
BP	GO:0032102	negative regulation of response to external stimulus	28/811	195/11123	0.000413683473431624	0.00680667144839101	ENSSSCG00000017416/ENSSSCG00000017723/ENSSSCG00000016991/ENSSSCG00000036956/ENSSSCG00000004952/ENSSSCG00000028875/ENSSSCG00000038500/ENSSSCG00000039103/ENSSSCG00000013260/ENSSSCG00000028056/ENSSSCG00000020906/ENSSSCG00000028331/ENSSSCG00000031999/ENSSSCG00000010831/ENSSSCG00000037815/ENSSSCG00000038460/ENSSSCG00000015894/ENSSSCG00000003251/ENSSSCG00000015652/ENSSSCG00000036933/ENSSSCG00000008923/…	DHX58/CCL2/DUSP1/SOCS3/SMAD3/HAVCR2/TRIB1/ADIPOQ/MDK/ZFP36/GHSR/IL1R2/GPR18/DUSP10/ZC3H12A/FOXF1/DPP4/NLRP12/IL10/NR1D1/STAP1/SEMA3F/PDGFB/TNFAIP3/PBK/TNFAIP6/WNT5A/TNF	28
BP	GO:0001892	embryonic placenta development	13/811	62/11123	0.000436975532489539	0.00714089324077823	ENSSSCG00000036956/ENSSSCG00000004369/ENSSSCG00000008581/ENSSSCG00000013352/ENSSSCG00000022197/ENSSSCG00000040961/ENSSSCG00000000950/ENSSSCG00000013735/ENSSSCG00000015652/ENSSSCG00000032538/ENSSSCG00000032613/ENSSSCG00000031356/ENSSSCG00000023737	SOCS3/PRDM1/NCOA1/E2F8/HS6ST1/LIF/E2F7/JUNB/IL10/GCM1/SNAI1/HES1/CSF2	13
BP	GO:1902105	regulation of leukocyte differentiation	27/811	186/11123	0.000437482109698642	0.00714089324077823	ENSSSCG00000016832/ENSSSCG00000002383/ENSSSCG00000027855/ENSSSCG00000039300/ENSSSCG00000004369/ENSSSCG00000038500/ENSSSCG00000039103/ENSSSCG00000008794/ENSSSCG00000013260/ENSSSCG00000032644/ENSSSCG00000005163/ENSSSCG00000001453/ENSSSCG00000017414/ENSSSCG00000038806/ENSSSCG00000010831/ENSSSCG00000006161/ENSSSCG00000009051/ENSSSCG00000037815/ENSSSCG00000040961/ENSSSCG00000024311/ENSSSCG00000009630/…	IL7R/FOS/SOCS1/IL27/PRDM1/TRIB1/ADIPOQ/RHOH/MDK/HLX/IFNB1/HLA-DRA/KAT2A/AXL/DUSP10/IL7/IL15/ZC3H12A/LIF/CCR2/EGR3/IL10/FCRL3/IL18/IRF1/CD101/TNF	27
BP	GO:0050868	negative regulation of T cell activation	14/811	70/11123	0.000444874269930528	0.00723273763454513	ENSSSCG00000004195/ENSSSCG00000027855/ENSSSCG00000028875/ENSSSCG00000013260/ENSSSCG00000032644/ENSSSCG00000005163/ENSSSCG00000005211/ENSSSCG00000033768/ENSSSCG00000022486/ENSSSCG00000037815/ENSSSCG00000026268/ENSSSCG00000031106/ENSSSCG00000014277/ENSSSCG00000029267	ARG1/SOCS1/HAVCR2/MDK/HLX/IFNB1/CD274/LAX1/CBLB/ZC3H12A/DLG5/PLA2G2D/IRF1/TIGIT	14
BP	GO:0007091	metaphase/anaphase transition of mitotic cell cycle	10/811	40/11123	0.000455245645897466	0.00734307642221227	ENSSSCG00000004782/ENSSSCG00000039546/ENSSSCG00000026748/ENSSSCG00000003697/ENSSSCG00000029326/ENSSSCG00000023296/ENSSSCG00000017471/ENSSSCG00000004466/ENSSSCG00000004077/ENSSSCG00000030469	BUB1B/KNTC1/PLK1/NDC80/CCNB1/CENPE/CDC6/TTK/FBXO5/BUB1	10
BP	GO:0010965	regulation of mitotic sister chromatid separation	10/811	40/11123	0.000455245645897466	0.00734307642221227	ENSSSCG00000004782/ENSSSCG00000039546/ENSSSCG00000026748/ENSSSCG00000003697/ENSSSCG00000029326/ENSSSCG00000023296/ENSSSCG00000017471/ENSSSCG00000004466/ENSSSCG00000004077/ENSSSCG00000030469	BUB1B/KNTC1/PLK1/NDC80/CCNB1/CENPE/CDC6/TTK/FBXO5/BUB1	10
BP	GO:0042100	B cell proliferation	12/811	55/11123	0.000491253449367546	0.00789280541983858	ENSSSCG00000016832/ENSSSCG00000009542/ENSSSCG00000037532/ENSSSCG00000024771/ENSSSCG00000006161/ENSSSCG00000009517/ENSSSCG00000035078/ENSSSCG00000015652/ENSSSCG00000007477/ENSSSCG00000006457/ENSSSCG00000024140/ENSSSCG00000030172	IL7R/TNFSF13B/MNDA/TICAM1/IL7/GPR183/CD40/IL10/NFATC2/FCRL3/ENSSSCG00000024140/CD40LG	12
BP	GO:0050900	leukocyte migration	29/811	207/11123	0.000498122065427696	0.00797189883616121	ENSSSCG00000017723/ENSSSCG00000016991/ENSSSCG00000008957/ENSSSCG00000003805/ENSSSCG00000000257/ENSSSCG00000009664/ENSSSCG00000013260/ENSSSCG00000032474/ENSSSCG00000032438/ENSSSCG00000031999/ENSSSCG00000009517/ENSSSCG00000038055/ENSSSCG00000017700/ENSSSCG00000015894/ENSSSCG00000024311/ENSSSCG00000017705/ENSSSCG00000003251/ENSSSCG00000008978/ENSSSCG00000008162/ENSSSCG00000001097/ENSSSCG00000008923/…	CCL2/DUSP1/AMCF-II/PDE4B/ITGB7/PTK2B/MDK/CXCL10/FFAR2/GPR18/GPR183/CORO1A/CCL3L1/DPP4/CCR2/CCL5/NLRP12/CXCL11/IL1R1/ENSSSCG00000001097/STAP1/VCAM1/ADD2/PDGFB/WNT5A/CCR7/TNF/IL12A/S100A8	29
BP	GO:0002230	positive regulation of defense response to virus by host	7/811	21/11123	0.000501099813716703	0.00798834994862775	ENSSSCG00000011876/ENSSSCG00000021383/ENSSSCG00000014349/ENSSSCG00000039300/ENSSSCG00000016057/ENSSSCG00000037815/ENSSSCG00000003801	DTX3L/CGAS/STING1/IL27/STAT1/ZC3H12A/IL23R	7
BP	GO:0051092	positive regulation of NF-kappaB transcription factor activity	17/811	96/11123	0.000516501901549684	0.00820197011879479	ENSSSCG00000014670/ENSSSCG00000008496/ENSSSCG00000009002/ENSSSCG00000033222/ENSSSCG00000002703/ENSSSCG00000035153/ENSSSCG00000024771/ENSSSCG00000021206/ENSSSCG00000035078/ENSSSCG00000015801/ENSSSCG00000021068/ENSSSCG00000015037/ENSSSCG00000006464/ENSSSCG00000035859/ENSSSCG00000030172/ENSSSCG00000002263/ENSSSCG00000001404	TRIM22/EIF2AK2/TLR2/TRIM14/TERF2IP/TRIM38/TICAM1/IL1RAP/CD40/TLR3/TRAF5/IL18/NTRK1/WNT5A/CD40LG/SLCO3A1/TNF	17
BP	GO:0045444	fat cell differentiation	23/811	150/11123	0.000521509274123208	0.00824951156788719	ENSSSCG00000015549/ENSSSCG00000026951/ENSSSCG00000027855/ENSSSCG00000004952/ENSSSCG00000006917/ENSSSCG00000039103/ENSSSCG00000028056/ENSSSCG00000010638/ENSSSCG00000032438/ENSSSCG00000032709/ENSSSCG00000010831/ENSSSCG00000037815/ENSSSCG00000015299/ENSSSCG00000031321/ENSSSCG00000038598/ENSSSCG00000015579/ENSSSCG00000036933/ENSSSCG00000037452/ENSSSCG00000035859/ENSSSCG00000009093/ENSSSCG00000031356/…	RNASEL/PSMB8/SOCS1/SMAD3/LRRC8C/ADIPOQ/ZFP36/TCF7L2/FFAR2/ARL4A/DUSP10/ZC3H12A/STEAP4/NR4A1/ADRB2/PTGS2/NR1D1/HTR2A/WNT5A/BBS7/HES1/ZFPM2/BBS9	23
BP	GO:0045787	positive regulation of cell cycle	30/811	218/11123	0.000544779374289854	0.00857773634288413	ENSSSCG00000040162/ENSSSCG00000001912/ENSSSCG00000014780/ENSSSCG00000003197/ENSSSCG00000012026/ENSSSCG00000023680/ENSSSCG00000000217/ENSSSCG00000013352/ENSSSCG00000000745/ENSSSCG00000000950/ENSSSCG00000003697/ENSSSCG00000010214/ENSSSCG00000022101/ENSSSCG00000035746/ENSSSCG00000013008/ENSSSCG00000009839/ENSSSCG00000010912/ENSSSCG00000029326/ENSSSCG00000015652/ENSSSCG00000017471/ENSSSCG00000035598/…	NUPR1/PML/TRIM21/MED25/ADAMTS1/MEPCE/RACGAP1/E2F8/DDX11/E2F7/NDC80/CDK1/BRCA1/ECT2/CDCA5/CIT/KIF14/CCNB1/IL10/CDC6/EDN1/UBE2C/RAD51AP1/IL1A/PDGFB/WNT5A/FBXO5/HES1/DYRK3/MTBP	30
BP	GO:0043122	regulation of I-kappaB kinase/NF-kappaB signaling	21/811	132/11123	0.000546445981326033	0.00857773634288413	ENSSSCG00000028711/ENSSSCG00000010454/ENSSSCG00000014670/ENSSSCG00000009100/ENSSSCG00000026940/ENSSSCG00000016057/ENSSSCG00000039103/ENSSSCG00000008794/ENSSSCG00000002703/ENSSSCG00000035153/ENSSSCG00000024771/ENSSSCG00000037815/ENSSSCG00000001252/ENSSSCG00000035078/ENSSSCG00000015801/ENSSSCG00000021068/ENSSSCG00000003251/ENSSSCG00000036933/ENSSSCG00000004154/ENSSSCG00000035859/ENSSSCG00000001404	CASP1/IFIT5/TRIM22/TNIP3/CASP10/STAT1/ADIPOQ/RHOH/TERF2IP/TRIM38/TICAM1/ZC3H12A/UBD/CD40/TLR3/TRAF5/NLRP12/NR1D1/TNFAIP3/WNT5A/TNF	21
BP	GO:0042098	T cell proliferation	20/811	123/11123	0.000551027888180275	0.00860675005999604	ENSSSCG00000004195/ENSSSCG00000009542/ENSSSCG00000039300/ENSSSCG00000028875/ENSSSCG00000031781/ENSSSCG00000005211/ENSSSCG00000022486/ENSSSCG00000009051/ENSSSCG00000038055/ENSSSCG00000026268/ENSSSCG00000031106/ENSSSCG00000031023/ENSSSCG00000024311/ENSSSCG00000015037/ENSSSCG00000014277/ENSSSCG00000006862/ENSSSCG00000030172/ENSSSCG00000031356/ENSSSCG00000027275/ENSSSCG00000020970	ARG1/TNFSF13B/IL27/HAVCR2/PSMB10/CD274/CBLB/IL15/CORO1A/DLG5/PLA2G2D/CD24/CCR2/IL18/IRF1/VCAM1/CD40LG/HES1/HHLA2/IL6	20
BP	GO:0031098	stress-activated protein kinase signaling cascade	24/811	160/11123	0.000552495793453492	0.00860675005999604	ENSSSCG00000016991/ENSSSCG00000008496/ENSSSCG00000033175/ENSSSCG00000038500/ENSSSCG00000009664/ENSSSCG00000004896/ENSSSCG00000028056/ENSSSCG00000022689/ENSSSCG00000010831/ENSSSCG00000037815/ENSSSCG00000000648/ENSSSCG00000001572/ENSSSCG00000008522/ENSSSCG00000015801/ENSSSCG00000010816/ENSSSCG00000000739/ENSSSCG00000035598/ENSSSCG00000009671/ENSSSCG00000035859/ENSSSCG00000030172/ENSSSCG00000008197/…	DUSP1/EIF2AK2/SASH1/TRIB1/PTK2B/PHLPP1/ZFP36/GADD45B/DUSP10/ZC3H12A/CLEC7A/FGD2/XDH/TLR3/TGFB2/FOXM1/EDN1/PBK/WNT5A/CD40LG/SEMA4C/TNF/MAPK13/TPD52L1	24
BP	GO:1903556	negative regulation of tumor necrosis factor superfamily cytokine production	9/811	34/11123	0.000554752740771023	0.00860917416264728	ENSSSCG00000028875/ENSSSCG00000039103/ENSSSCG00000005211/ENSSSCG00000020906/ENSSSCG00000031999/ENSSSCG00000038806/ENSSSCG00000037815/ENSSSCG00000015652/ENSSSCG00000004154	HAVCR2/ADIPOQ/CD274/GHSR/GPR18/AXL/ZC3H12A/IL10/TNFAIP3	9
BP	GO:1902099	regulation of metaphase/anaphase transition of cell cycle	10/811	41/11123	0.000563354094605366	0.00870966688904976	ENSSSCG00000004782/ENSSSCG00000039546/ENSSSCG00000026748/ENSSSCG00000003697/ENSSSCG00000029326/ENSSSCG00000023296/ENSSSCG00000017471/ENSSSCG00000004466/ENSSSCG00000004077/ENSSSCG00000030469	BUB1B/KNTC1/PLK1/NDC80/CCNB1/CENPE/CDC6/TTK/FBXO5/BUB1	10
BP	GO:0042113	B cell activation	25/811	170/11123	0.000578097785039232	0.00890400986957043	ENSSSCG00000016832/ENSSSCG00000009542/ENSSSCG00000023033/ENSSSCG00000003419/ENSSSCG00000009664/ENSSSCG00000006127/ENSSSCG00000037532/ENSSSCG00000005163/ENSSSCG00000002814/ENSSSCG00000033768/ENSSSCG00000024771/ENSSSCG00000006161/ENSSSCG00000009517/ENSSSCG00000035078/ENSSSCG00000037132/ENSSSCG00000015652/ENSSSCG00000007477/ENSSSCG00000006457/ENSSSCG00000006464/ENSSSCG00000024140/ENSSSCG00000004154/…	IL7R/TNFSF13B/PARP3/MAD2L2/PTK2B/NBN/MNDA/IFNB1/ADGRG3/LAX1/TICAM1/IL7/GPR183/CD40/POU2F2/IL10/NFATC2/FCRL3/NTRK1/ENSSSCG00000024140/TNFAIP3/ENSSSCG00000038204/ST3GAL1/CD40LG/IL6	25
BP	GO:0019882	antigen processing and presentation	12/811	56/11123	0.000584504860582032	0.00890544174760651	ENSSSCG00000026951/ENSSSCG00000025618/ENSSSCG00000025593/ENSSSCG00000001341/ENSSSCG00000027860/ENSSSCG00000006678/ENSSSCG00000001459/ENSSSCG00000001453/ENSSSCG00000001472/ENSSSCG00000031336/ENSSSCG00000017466/ENSSSCG00000043413	PSMB8/TAP1/ENSSSCG00000025593/ENSSSCG00000001341/ERAP2/FCGR1A/HLA-DOB/HLA-DRA/SLA-DOA/ENSSSCG00000031336/CCR7/ENSSSCG00000043413	12
BP	GO:0032760	positive regulation of tumor necrosis factor production	12/811	56/11123	0.000584504860582032	0.00890544174760651	ENSSSCG00000046640/ENSSSCG00000009881/ENSSSCG00000015897/ENSSSCG00000028875/ENSSSCG00000024771/ENSSSCG00000000648/ENSSSCG00000006736/ENSSSCG00000017700/ENSSSCG00000015801/ENSSSCG00000024311/ENSSSCG00000035859/ENSSSCG00000020970	OAS1/OAS2/IFIH1/HAVCR2/TICAM1/CLEC7A/CD2/CCL3L1/TLR3/CCR2/WNT5A/IL6	12
BP	GO:0050807	regulation of synapse organization	17/811	97/11123	0.000584711698829912	0.00890544174760651	ENSSSCG00000009831/ENSSSCG00000022204/ENSSSCG00000003848/ENSSSCG00000010603/ENSSSCG00000020906/ENSSSCG00000021206/ENSSSCG00000026268/ENSSSCG00000000940/ENSSSCG00000006495/ENSSSCG00000006464/ENSSSCG00000011398/ENSSSCG00000003949/ENSSSCG00000035859/ENSSSCG00000009584/ENSSSCG00000001404/ENSSSCG00000040706/ENSSSCG00000040166	CUX2/AGRN/LRP8/NEURL1/GHSR/IL1RAP/DLG5/PPFIA2/SEMA4A/NTRK1/SEMA3F/CDC20/WNT5A/SEMA4D/TNF/DBN1/FLRT2	17
BP	GO:2000779	regulation of double-strand break repair	13/811	64/11123	0.000603439308101694	0.00915663276034312	ENSSSCG00000001912/ENSSSCG00000011876/ENSSSCG00000029030/ENSSSCG00000021383/ENSSSCG00000023033/ENSSSCG00000003419/ENSSSCG00000002703/ENSSSCG00000007659/ENSSSCG00000000745/ENSSSCG00000000739/ENSSSCG00000036613/ENSSSCG00000000722/ENSSSCG00000004766	PML/DTX3L/SMCHD1/CGAS/PARP3/MAD2L2/TERF2IP/ZCWPW1/DDX11/FOXM1/POLQ/RAD51AP1/RAD51	13
BP	GO:0043408	regulation of MAPK cascade	48/811	408/11123	0.000635004824071764	0.00955998935582846	ENSSSCG00000015135/ENSSSCG00000016991/ENSSSCG00000008496/ENSSSCG00000028875/ENSSSCG00000033175/ENSSSCG00000038500/ENSSSCG00000039103/ENSSSCG00000009664/ENSSSCG00000004896/ENSSSCG00000003140/ENSSSCG00000033768/ENSSSCG00000022689/ENSSSCG00000010831/ENSSSCG00000009517/ENSSSCG00000037815/ENSSSCG00000000648/ENSSSCG00000040961/ENSSSCG00000035078/ENSSSCG00000031023/ENSSSCG00000015839/ENSSSCG00000001572/…	SORL1/DUSP1/EIF2AK2/HAVCR2/SASH1/TRIB1/ADIPOQ/PTK2B/PHLPP1/FGF21/LAX1/GADD45B/DUSP10/GPR183/ZC3H12A/CLEC7A/LIF/CD40/CD24/NRG1/FGD2/XDH/TLR3/ADRB2/TGFB2/NLRP12/FOXM1/OSM/DUSP8/IGFBP4/FCRL3/EDN1/NTRK1/HTR2A/PDGFRB/ACKR3/PDGFB/PBK/WNT5A/CD40LG/IQGAP3/SEMA4C/WDR54/TNF/TPD52L1/PLCE1/IL6/PLA2G5	48
BP	GO:0060135	maternal process involved in female pregnancy	8/811	28/11123	0.000644442749261212	0.00955998935582846	ENSSSCG00000028875/ENSSSCG00000004369/ENSSSCG00000020906/ENSSSCG00000040961/ENSSSCG00000013735/ENSSSCG00000020864/ENSSSCG00000035983/ENSSSCG00000015579	HAVCR2/PRDM1/GHSR/LIF/JUNB/VDR/TPPP3/PTGS2	8
BP	GO:0060338	regulation of type I interferon-mediated signaling pathway	8/811	28/11123	0.000644442749261212	0.00955998935582846	ENSSSCG00000046640/ENSSSCG00000040575/ENSSSCG00000007508/ENSSSCG00000012853/ENSSSCG00000006543/ENSSSCG00000027806/ENSSSCG00000039751/ENSSSCG00000035859	OAS1/ISG15/ZBP1/IRF7/ADAR/SAMHD1/NLRC5/WNT5A	8
BP	GO:0002281	macrophage activation involved in immune response	5/811	11/11123	0.000648688562587335	0.00955998935582846	ENSSSCG00000022011/ENSSSCG00000028875/ENSSSCG00000029763/ENSSSCG00000024771/ENSSSCG00000008312	NMI/HAVCR2/IFI35/TICAM1/DYSF	5
BP	GO:0002483	antigen processing and presentation of endogenous peptide antigen	5/811	11/11123	0.000648688562587335	0.00955998935582846	ENSSSCG00000025618/ENSSSCG00000025593/ENSSSCG00000027860/ENSSSCG00000001453/ENSSSCG00000043413	TAP1/ENSSSCG00000025593/ERAP2/HLA-DRA/ENSSSCG00000043413	5
BP	GO:0002643	regulation of tolerance induction	5/811	11/11123	0.000648688562587335	0.00955998935582846	ENSSSCG00000028875/ENSSSCG00000004896/ENSSSCG00000005211/ENSSSCG00000022486/ENSSSCG00000022849	HAVCR2/PHLPP1/CD274/CBLB/IL2RA	5
BP	GO:0014911	positive regulation of smooth muscle cell migration	5/811	11/11123	0.000648688562587335	0.00955998935582846	ENSSSCG00000005385/ENSSSCG00000012026/ENSSSCG00000013260/ENSSSCG00000022741/ENSSSCG00000033327	NR4A3/ADAMTS1/MDK/PDGFRB/PDGFB	5
BP	GO:0042832	defense response to protozoan	5/811	11/11123	0.000648688562587335	0.00955998935582846	ENSSSCG00000004195/ENSSSCG00000023178/ENSSSCG00000033880/ENSSSCG00000035078/ENSSSCG00000015652	ARG1/BATF2/TSPAN32/CD40/IL10	5
BP	GO:0050803	regulation of synapse structure or activity	17/811	98/11123	0.000660512887759124	0.00969935950232664	ENSSSCG00000009831/ENSSSCG00000022204/ENSSSCG00000003848/ENSSSCG00000010603/ENSSSCG00000020906/ENSSSCG00000021206/ENSSSCG00000026268/ENSSSCG00000000940/ENSSSCG00000006495/ENSSSCG00000006464/ENSSSCG00000011398/ENSSSCG00000003949/ENSSSCG00000035859/ENSSSCG00000009584/ENSSSCG00000001404/ENSSSCG00000040706/ENSSSCG00000040166	CUX2/AGRN/LRP8/NEURL1/GHSR/IL1RAP/DLG5/PPFIA2/SEMA4A/NTRK1/SEMA3F/CDC20/WNT5A/SEMA4D/TNF/DBN1/FLRT2	17
BP	GO:1902107	positive regulation of leukocyte differentiation	18/811	107/11123	0.000678401307257909	0.00991549805513168	ENSSSCG00000016832/ENSSSCG00000002383/ENSSSCG00000027855/ENSSSCG00000038500/ENSSSCG00000008794/ENSSSCG00000013260/ENSSSCG00000032644/ENSSSCG00000001453/ENSSSCG00000038806/ENSSSCG00000010831/ENSSSCG00000006161/ENSSSCG00000009051/ENSSSCG00000040961/ENSSSCG00000009630/ENSSSCG00000015652/ENSSSCG00000015037/ENSSSCG00000006734/ENSSSCG00000001404	IL7R/FOS/SOCS1/TRIB1/RHOH/MDK/HLX/HLA-DRA/AXL/DUSP10/IL7/IL15/LIF/EGR3/IL10/IL18/CD101/TNF	18
BP	GO:0045066	regulatory T cell differentiation	7/811	22/11123	0.000689137074143762	0.00991549805513168	ENSSSCG00000027855/ENSSSCG00000013260/ENSSSCG00000001453/ENSSSCG00000017414/ENSSSCG00000010831/ENSSSCG00000031106/ENSSSCG00000014277	SOCS1/MDK/HLA-DRA/KAT2A/DUSP10/PLA2G2D/IRF1	7
BP	GO:0032608	interferon-beta production	10/811	42/11123	0.000691856343206142	0.00991549805513168	ENSSSCG00000046640/ENSSSCG00000012853/ENSSSCG00000009881/ENSSSCG00000015897/ENSSSCG00000022011/ENSSSCG00000014349/ENSSSCG00000024771/ENSSSCG00000030408/ENSSSCG00000015801/ENSSSCG00000014277	OAS1/IRF7/OAS2/IFIH1/NMI/STING1/TICAM1/ENSSSCG00000030408/TLR3/IRF1	10
BP	GO:0032648	regulation of interferon-beta production	10/811	42/11123	0.000691856343206142	0.00991549805513168	ENSSSCG00000046640/ENSSSCG00000012853/ENSSSCG00000009881/ENSSSCG00000015897/ENSSSCG00000022011/ENSSSCG00000014349/ENSSSCG00000024771/ENSSSCG00000030408/ENSSSCG00000015801/ENSSSCG00000014277	OAS1/IRF7/OAS2/IFIH1/NMI/STING1/TICAM1/ENSSSCG00000030408/TLR3/IRF1	10
BP	GO:0044784	metaphase/anaphase transition of cell cycle	10/811	42/11123	0.000691856343206142	0.00991549805513168	ENSSSCG00000004782/ENSSSCG00000039546/ENSSSCG00000026748/ENSSSCG00000003697/ENSSSCG00000029326/ENSSSCG00000023296/ENSSSCG00000017471/ENSSSCG00000004466/ENSSSCG00000004077/ENSSSCG00000030469	BUB1B/KNTC1/PLK1/NDC80/CCNB1/CENPE/CDC6/TTK/FBXO5/BUB1	10
BP	GO:0051306	mitotic sister chromatid separation	10/811	42/11123	0.000691856343206142	0.00991549805513168	ENSSSCG00000004782/ENSSSCG00000039546/ENSSSCG00000026748/ENSSSCG00000003697/ENSSSCG00000029326/ENSSSCG00000023296/ENSSSCG00000017471/ENSSSCG00000004466/ENSSSCG00000004077/ENSSSCG00000030469	BUB1B/KNTC1/PLK1/NDC80/CCNB1/CENPE/CDC6/TTK/FBXO5/BUB1	10
BP	GO:0032755	positive regulation of interleukin-6 production	12/811	57/11123	0.000692172917687982	0.00991549805513168	ENSSSCG00000015897/ENSSSCG00000009002/ENSSSCG00000024771/ENSSSCG00000000648/ENSSSCG00000021206/ENSSSCG00000015801/ENSSSCG00000037132/ENSSSCG00000038141/ENSSSCG00000035859/ENSSSCG00000001404/ENSSSCG00000038774/ENSSSCG00000020970	IFIH1/TLR2/TICAM1/CLEC7A/IL1RAP/TLR3/POU2F2/ENSSSCG00000038141/WNT5A/TNF/MAPK13/IL6	12
BP	GO:0050728	negative regulation of inflammatory response	16/811	90/11123	0.00071429707193172	0.0101967773648232	ENSSSCG00000036956/ENSSSCG00000004952/ENSSSCG00000039103/ENSSSCG00000013260/ENSSSCG00000028056/ENSSSCG00000020906/ENSSSCG00000028331/ENSSSCG00000010831/ENSSSCG00000037815/ENSSSCG00000038460/ENSSSCG00000003251/ENSSSCG00000015652/ENSSSCG00000036933/ENSSSCG00000004154/ENSSSCG00000009671/ENSSSCG00000023716	SOCS3/SMAD3/ADIPOQ/MDK/ZFP36/GHSR/IL1R2/DUSP10/ZC3H12A/FOXF1/NLRP12/IL10/NR1D1/TNFAIP3/PBK/TNFAIP6	16
BP	GO:0050673	epithelial cell proliferation	32/811	242/11123	0.0007304426110957	0.0103910533946496	ENSSSCG00000040162/ENSSSCG00000017723/ENSSSCG00000004952/ENSSSCG00000016057/ENSSSCG00000013260/ENSSSCG00000038580/ENSSSCG00000013517/ENSSSCG00000028056/ENSSSCG00000010638/ENSSSCG00000010831/ENSSSCG00000003395/ENSSSCG00000004209/ENSSSCG00000031321/ENSSSCG00000020864/ENSSSCG00000008522/ENSSSCG00000017705/ENSSSCG00000010816/ENSSSCG00000009630/ENSSSCG00000015652/ENSSSCG00000017472/ENSSSCG00000010872/…	NUPR1/CCL2/SMAD3/STAT1/MDK/FUT1/UHRF1/ZFP36/TCF7L2/DUSP10/PIK3CD/PTPRK/NR4A1/VDR/XDH/CCL5/TGFB2/EGR3/IL10/IGFBP4/AKT3/NR1D1/PDGFB/TNFAIP3/AREG/WNT5A/IQGAP3/BIRC5/HES1/TNF/IL12A/CDKN1C	32
BP	GO:0045766	positive regulation of angiogenesis	17/811	99/11123	0.000744580309323874	0.010555520855709	ENSSSCG00000033175/ENSSSCG00000009664/ENSSSCG00000013260/ENSSSCG00000038580/ENSSSCG00000015375/ENSSSCG00000017389/ENSSSCG00000008261/ENSSSCG00000037815/ENSSSCG00000035078/ENSSSCG00000022101/ENSSSCG00000015801/ENSSSCG00000016459/ENSSSCG00000015652/ENSSSCG00000010872/ENSSSCG00000008090/ENSSSCG00000035859/ENSSSCG00000043781	SASH1/PTK2B/MDK/FUT1/ITGB8/RAMP2/HK2/ZC3H12A/CD40/BRCA1/TLR3/EPHA1/IL10/AKT3/IL1A/WNT5A/RHOB	17
BP	GO:1904018	positive regulation of vasculature development	18/811	108/11123	0.000759980275674603	0.010736686860134	ENSSSCG00000033175/ENSSSCG00000009664/ENSSSCG00000013260/ENSSSCG00000038580/ENSSSCG00000015375/ENSSSCG00000017389/ENSSSCG00000008261/ENSSSCG00000037815/ENSSSCG00000035078/ENSSSCG00000022101/ENSSSCG00000015801/ENSSSCG00000016459/ENSSSCG00000015652/ENSSSCG00000010872/ENSSSCG00000008090/ENSSSCG00000033327/ENSSSCG00000035859/ENSSSCG00000043781	SASH1/PTK2B/MDK/FUT1/ITGB8/RAMP2/HK2/ZC3H12A/CD40/BRCA1/TLR3/EPHA1/IL10/AKT3/IL1A/PDGFB/WNT5A/RHOB	18
BP	GO:0006334	nucleosome assembly	11/811	50/11123	0.000776496702838624	0.010932326431374	ENSSSCG00000001509/ENSSSCG00000010118/ENSSSCG00000001137/ENSSSCG00000033112/ENSSSCG00000013772/ENSSSCG00000011624/ENSSSCG00000009979/ENSSSCG00000045769/ENSSSCG00000016313/ENSSSCG00000012056/ENSSSCG00000035362	DAXX/HIRA/H1-3/TSPYL5/ASF1B/MCM2/NEFH/ENSSSCG00000045769/HJURP/CHAF1B/ENSSSCG00000035362	11
BP	GO:0002764	immune response-regulating signaling pathway	31/811	233/11123	0.00079195578598445	0.0111117905999257	ENSSSCG00000046640/ENSSSCG00000009720/ENSSSCG00000008648/ENSSSCG00000017416/ENSSSCG00000012853/ENSSSCG00000015897/ENSSSCG00000022011/ENSSSCG00000000457/ENSSSCG00000012893/ENSSSCG00000009100/ENSSSCG00000028875/ENSSSCG00000009002/ENSSSCG00000003805/ENSSSCG00000029763/ENSSSCG00000012201/ENSSSCG00000008820/ENSSSCG00000037532/ENSSSCG00000032438/ENSSSCG00000024771/ENSSSCG00000022486/ENSSSCG00000037815/…	OAS1/DDX60/RSAD2/DHX58/IRF7/IFIH1/NMI/USP15/UNC93B1/TNIP3/HAVCR2/TLR2/PDE4B/IFI35/TASL/TEC/MNDA/FFAR2/TICAM1/CBLB/ZC3H12A/CD40/TLR3/NFATC2/FCRL3/NR1D1/IRF1/STAP1/TNFAIP3/ENSSSCG00000038204/CCR7	31
BP	GO:0002688	regulation of leukocyte chemotaxis	14/811	74/11123	0.000799879910521876	0.0111846689194817	ENSSSCG00000017723/ENSSSCG00000016991/ENSSSCG00000009664/ENSSSCG00000013260/ENSSSCG00000032474/ENSSSCG00000031999/ENSSSCG00000015894/ENSSSCG00000024311/ENSSSCG00000017705/ENSSSCG00000001097/ENSSSCG00000008923/ENSSSCG00000035859/ENSSSCG00000017466/ENSSSCG00000011730	CCL2/DUSP1/PTK2B/MDK/CXCL10/GPR18/DPP4/CCR2/CCL5/ENSSSCG00000001097/STAP1/WNT5A/CCR7/IL12A	14
BP	GO:0001909	leukocyte mediated cytotoxicity	13/811	66/11123	0.000820481362868602	0.0114337147743968	ENSSSCG00000016832/ENSSSCG00000004195/ENSSSCG00000025593/ENSSSCG00000028875/ENSSSCG00000006678/ENSSSCG00000001453/ENSSSCG00000025206/ENSSSCG00000038055/ENSSSCG00000015037/ENSSSCG00000008923/ENSSSCG00000037065/ENSSSCG00000011730/ENSSSCG00000031615	IL7R/ARG1/ENSSSCG00000025593/HAVCR2/FCGR1A/HLA-DRA/RNF19B/CORO1A/IL18/STAP1/EMP2/IL12A/SERPINB9	13
BP	GO:0002673	regulation of acute inflammatory response	8/811	29/11123	0.000833796124985281	0.0115798736408973	ENSSSCG00000013181/ENSSSCG00000006678/ENSSSCG00000032438/ENSSSCG00000031106/ENSSSCG00000015579/ENSSSCG00000017466/ENSSSCG00000001404/ENSSSCG00000020970	SERPING1/FCGR1A/FFAR2/PLA2G2D/PTGS2/CCR7/TNF/IL6	8
BP	GO:0001890	placenta development	17/811	100/11123	0.000837631355167036	0.0115938366963491	ENSSSCG00000036956/ENSSSCG00000004369/ENSSSCG00000008581/ENSSSCG00000020906/ENSSSCG00000013352/ENSSSCG00000022197/ENSSSCG00000040961/ENSSSCG00000000950/ENSSSCG00000013735/ENSSSCG00000020864/ENSSSCG00000035983/ENSSSCG00000015579/ENSSSCG00000015652/ENSSSCG00000032538/ENSSSCG00000032613/ENSSSCG00000031356/ENSSSCG00000023737	SOCS3/PRDM1/NCOA1/GHSR/E2F8/HS6ST1/LIF/E2F7/JUNB/VDR/TPPP3/PTGS2/IL10/GCM1/SNAI1/HES1/CSF2	17
BP	GO:0002224	toll-like receptor signaling pathway	16/811	92/11123	0.000915059126389492	0.0125609219819553	ENSSSCG00000046640/ENSSSCG00000008648/ENSSSCG00000012853/ENSSSCG00000022011/ENSSSCG00000012893/ENSSSCG00000009100/ENSSSCG00000028875/ENSSSCG00000009002/ENSSSCG00000029763/ENSSSCG00000012201/ENSSSCG00000024771/ENSSSCG00000015801/ENSSSCG00000006457/ENSSSCG00000036933/ENSSSCG00000014277/ENSSSCG00000004154	OAS1/RSAD2/IRF7/NMI/UNC93B1/TNIP3/HAVCR2/TLR2/IFI35/TASL/TICAM1/TLR3/FCRL3/NR1D1/IRF1/TNFAIP3	16
BP	GO:0002757	immune response-activating signal transduction	30/811	225/11123	0.000922454278740811	0.0125609219819553	ENSSSCG00000046640/ENSSSCG00000009720/ENSSSCG00000008648/ENSSSCG00000017416/ENSSSCG00000012853/ENSSSCG00000015897/ENSSSCG00000022011/ENSSSCG00000000457/ENSSSCG00000012893/ENSSSCG00000009100/ENSSSCG00000028875/ENSSSCG00000009002/ENSSSCG00000003805/ENSSSCG00000029763/ENSSSCG00000012201/ENSSSCG00000008820/ENSSSCG00000037532/ENSSSCG00000032438/ENSSSCG00000024771/ENSSSCG00000022486/ENSSSCG00000037815/…	OAS1/DDX60/RSAD2/DHX58/IRF7/IFIH1/NMI/USP15/UNC93B1/TNIP3/HAVCR2/TLR2/PDE4B/IFI35/TASL/TEC/MNDA/FFAR2/TICAM1/CBLB/ZC3H12A/TLR3/NFATC2/FCRL3/NR1D1/IRF1/STAP1/TNFAIP3/ENSSSCG00000038204/CCR7	30
BP	GO:0000281	mitotic cytokinesis	11/811	51/11123	0.000926009477384516	0.0125609219819553	ENSSSCG00000033113/ENSSSCG00000000217/ENSSSCG00000026748/ENSSSCG00000016658/ENSSSCG00000035746/ENSSSCG00000009839/ENSSSCG00000009378/ENSSSCG00000012377/ENSSSCG00000026257/ENSSSCG00000038543/ENSSSCG00000043781	CHMP7/RACGAP1/PLK1/ANLN/ECT2/CIT/CKAP2/KIF4A/STMN1/CENPA/RHOB	11
BP	GO:0001570	vasculogenesis	11/811	51/11123	0.000926009477384516	0.0125609219819553	ENSSSCG00000027646/ENSSSCG00000015375/ENSSSCG00000017389/ENSSSCG00000012591/ENSSSCG00000013735/ENSSSCG00000038460/ENSSSCG00000008522/ENSSSCG00000016322/ENSSSCG00000009957/ENSSSCG00000006038/ENSSSCG00000037065	TIPARP/ITGB8/RAMP2/AMOT/JUNB/FOXF1/XDH/ACKR3/MYO18B/ZFPM2/EMP2	11
BP	GO:0043367	CD4-positive, alpha-beta T cell differentiation	11/811	51/11123	0.000926009477384516	0.0125609219819553	ENSSSCG00000008648/ENSSSCG00000027855/ENSSSCG00000039300/ENSSSCG00000032644/ENSSSCG00000001453/ENSSSCG00000009517/ENSSSCG00000037815/ENSSSCG00000031106/ENSSSCG00000006495/ENSSSCG00000015037/ENSSSCG00000020970	RSAD2/SOCS1/IL27/HLX/HLA-DRA/GPR183/ZC3H12A/PLA2G2D/SEMA4A/IL18/IL6	11
BP	GO:0032814	regulation of natural killer cell activation	7/811	23/11123	0.000928962499519764	0.0125609219819553	ENSSSCG00000028875/ENSSSCG00000004369/ENSSSCG00000024771/ENSSSCG00000038806/ENSSSCG00000009051/ENSSSCG00000015037/ENSSSCG00000011730	HAVCR2/PRDM1/TICAM1/AXL/IL15/IL18/IL12A	7
BP	GO:0045428	regulation of nitric oxide biosynthetic process	7/811	23/11123	0.000928962499519764	0.0125609219819553	ENSSSCG00000004952/ENSSSCG00000009664/ENSSSCG00000024771/ENSSSCG00000037815/ENSSSCG00000000648/ENSSSCG00000038911/ENSSSCG00000001404	SMAD3/PTK2B/TICAM1/ZC3H12A/CLEC7A/KLF2/TNF	7
BP	GO:0045621	positive regulation of lymphocyte differentiation	13/811	67/11123	0.000951484123132655	0.0128231264884029	ENSSSCG00000016832/ENSSSCG00000027855/ENSSSCG00000008794/ENSSSCG00000013260/ENSSSCG00000032644/ENSSSCG00000001453/ENSSSCG00000038806/ENSSSCG00000010831/ENSSSCG00000006161/ENSSSCG00000009051/ENSSSCG00000009630/ENSSSCG00000015652/ENSSSCG00000015037	IL7R/SOCS1/RHOH/MDK/HLX/HLA-DRA/AXL/DUSP10/IL7/IL15/EGR3/IL10/IL18	13
BP	GO:1903557	positive regulation of tumor necrosis factor superfamily cytokine production	12/811	59/11123	0.000957676555597324	0.0128642650763352	ENSSSCG00000046640/ENSSSCG00000009881/ENSSSCG00000015897/ENSSSCG00000028875/ENSSSCG00000024771/ENSSSCG00000000648/ENSSSCG00000006736/ENSSSCG00000017700/ENSSSCG00000015801/ENSSSCG00000024311/ENSSSCG00000035859/ENSSSCG00000020970	OAS1/OAS2/IFIH1/HAVCR2/TICAM1/CLEC7A/CD2/CCL3L1/TLR3/CCR2/WNT5A/IL6	12
BP	GO:0010563	negative regulation of phosphorus metabolic process	44/811	373/11123	0.000997826457171997	0.0132973258449298	ENSSSCG00000040162/ENSSSCG00000015135/ENSSSCG00000003155/ENSSSCG00000016991/ENSSSCG00000036956/ENSSSCG00000027855/ENSSSCG00000004236/ENSSSCG00000011853/ENSSSCG00000006543/ENSSSCG00000011874/ENSSSCG00000011465/ENSSSCG00000040181/ENSSSCG00000038500/ENSSSCG00000039103/ENSSSCG00000032162/ENSSSCG00000011065/ENSSSCG00000002703/ENSSSCG00000033768/ENSSSCG00000002516/ENSSSCG00000026655/ENSSSCG00000022689/…	NUPR1/SORL1/PPP1R15A/DUSP1/SOCS3/SOCS1/PKIB/RUBCN/ADAR/PARP14/PDE12/ELL/TRIB1/ADIPOQ/P2RY13/MASTL/TERF2IP/LAX1/WARS1/PTPN13/GADD45B/DUSP10/ZC3H12A/PMEPA1/LIF/PLK1/XDH/CRY2/EPHA1/TGFB2/NLRP12/FOXM1/DUSP8/FBP1/STAP1/PDGFB/TNFAIP3/PBK/SEMA4D/PIP4K2C/ELFN1/TNF/PPP1R35/CDKN1C	44
BP	GO:0045936	negative regulation of phosphate metabolic process	44/811	373/11123	0.000997826457171997	0.0132973258449298	ENSSSCG00000040162/ENSSSCG00000015135/ENSSSCG00000003155/ENSSSCG00000016991/ENSSSCG00000036956/ENSSSCG00000027855/ENSSSCG00000004236/ENSSSCG00000011853/ENSSSCG00000006543/ENSSSCG00000011874/ENSSSCG00000011465/ENSSSCG00000040181/ENSSSCG00000038500/ENSSSCG00000039103/ENSSSCG00000032162/ENSSSCG00000011065/ENSSSCG00000002703/ENSSSCG00000033768/ENSSSCG00000002516/ENSSSCG00000026655/ENSSSCG00000022689/…	NUPR1/SORL1/PPP1R15A/DUSP1/SOCS3/SOCS1/PKIB/RUBCN/ADAR/PARP14/PDE12/ELL/TRIB1/ADIPOQ/P2RY13/MASTL/TERF2IP/LAX1/WARS1/PTPN13/GADD45B/DUSP10/ZC3H12A/PMEPA1/LIF/PLK1/XDH/CRY2/EPHA1/TGFB2/NLRP12/FOXM1/DUSP8/FBP1/STAP1/PDGFB/TNFAIP3/PBK/SEMA4D/PIP4K2C/ELFN1/TNF/PPP1R35/CDKN1C	44
BP	GO:0016032	viral process	28/811	206/11123	0.000999652516533654	0.0132973258449298	ENSSSCG00000046640/ENSSSCG00000040575/ENSSSCG00000008648/ENSSSCG00000012077/ENSSSCG00000010454/ENSSSCG00000001912/ENSSSCG00000015549/ENSSSCG00000040648/ENSSSCG00000014780/ENSSSCG00000008496/ENSSSCG00000001233/ENSSSCG00000006543/ENSSSCG00000011465/ENSSSCG00000016057/ENSSSCG00000033222/ENSSSCG00000013664/ENSSSCG00000028056/ENSSSCG00000035153/ENSSSCG00000005163/ENSSSCG00000024867/ENSSSCG00000038806/…	OAS1/ISG15/RSAD2/MX1/IFIT5/PML/RNASEL/CCL8/TRIM21/EIF2AK2/TRIM26/ADAR/PDE12/STAT1/TRIM14/SHFL/ZFP36/TRIM38/IFNB1/ISG20/AXL/ZC3H12A/-/TOP2A/-/ENSSSCG00000034853/TNF/TMPRSS2	28
BP	GO:0051963	regulation of synapse assembly	10/811	44/11123	0.0010215991788623	0.0135128919464377	ENSSSCG00000009831/ENSSSCG00000022204/ENSSSCG00000020906/ENSSSCG00000021206/ENSSSCG00000026268/ENSSSCG00000006495/ENSSSCG00000006464/ENSSSCG00000035859/ENSSSCG00000009584/ENSSSCG00000040166	CUX2/AGRN/GHSR/IL1RAP/DLG5/SEMA4A/NTRK1/WNT5A/SEMA4D/FLRT2	10
BP	GO:0044839	cell cycle G2/M phase transition	16/811	93/11123	0.00103220721329251	0.0135128919464377	ENSSSCG00000006127/ENSSSCG00000011065/ENSSSCG00000004588/ENSSSCG00000007818/ENSSSCG00000040355/ENSSSCG00000015581/ENSSSCG00000026748/ENSSSCG00000010214/ENSSSCG00000022101/ENSSSCG00000010912/ENSSSCG00000029326/ENSSSCG00000000739/ENSSSCG00000012307/ENSSSCG00000004077/ENSSSCG00000015649/ENSSSCG00000004225	NBN/MASTL/CCNB2/KDM8/TICRR/CENPF/PLK1/CDK1/BRCA1/KIF14/CCNB1/FOXM1/CCNB3/FBXO5/DYRK3/TPD52L1	16
BP	GO:0001562	response to protozoan	5/811	12/11123	0.00104559079717046	0.0135128919464377	ENSSSCG00000004195/ENSSSCG00000023178/ENSSSCG00000033880/ENSSSCG00000035078/ENSSSCG00000015652	ARG1/BATF2/TSPAN32/CD40/IL10	5
BP	GO:0001780	neutrophil homeostasis	5/811	12/11123	0.00104559079717046	0.0135128919464377	ENSSSCG00000003805/ENSSSCG00000038806/ENSSSCG00000003395/ENSSSCG00000024311/ENSSSCG00000020970	PDE4B/AXL/PIK3CD/CCR2/IL6	5
BP	GO:0002474	antigen processing and presentation of peptide antigen via MHC class I	5/811	12/11123	0.00104559079717046	0.0135128919464377	ENSSSCG00000025618/ENSSSCG00000025593/ENSSSCG00000027860/ENSSSCG00000006678/ENSSSCG00000043413	TAP1/ENSSSCG00000025593/ERAP2/FCGR1A/ENSSSCG00000043413	5
BP	GO:0019883	antigen processing and presentation of endogenous antigen	5/811	12/11123	0.00104559079717046	0.0135128919464377	ENSSSCG00000025618/ENSSSCG00000025593/ENSSSCG00000027860/ENSSSCG00000001453/ENSSSCG00000043413	TAP1/ENSSSCG00000025593/ERAP2/HLA-DRA/ENSSSCG00000043413	5
BP	GO:1903038	negative regulation of leukocyte cell-cell adhesion	14/811	76/11123	0.00105253304072294	0.0135128919464377	ENSSSCG00000004195/ENSSSCG00000027855/ENSSSCG00000028875/ENSSSCG00000013260/ENSSSCG00000032644/ENSSSCG00000005163/ENSSSCG00000005211/ENSSSCG00000033768/ENSSSCG00000022486/ENSSSCG00000037815/ENSSSCG00000026268/ENSSSCG00000031106/ENSSSCG00000014277/ENSSSCG00000029267	ARG1/SOCS1/HAVCR2/MDK/HLX/IFNB1/CD274/LAX1/CBLB/ZC3H12A/DLG5/PLA2G2D/IRF1/TIGIT	14
BP	GO:0002706	regulation of lymphocyte mediated immunity	17/811	102/11123	0.00105377364629812	0.0135128919464377	ENSSSCG00000008648/ENSSSCG00000016832/ENSSSCG00000004195/ENSSSCG00000025593/ENSSSCG00000028875/ENSSSCG00000023033/ENSSSCG00000003419/ENSSSCG00000006678/ENSSSCG00000005163/ENSSSCG00000001453/ENSSSCG00000035078/ENSSSCG00000024311/ENSSSCG00000008162/ENSSSCG00000015037/ENSSSCG00000001404/ENSSSCG00000011730/ENSSSCG00000031615	RSAD2/IL7R/ARG1/ENSSSCG00000025593/HAVCR2/PARP3/MAD2L2/FCGR1A/IFNB1/HLA-DRA/CD40/CCR2/IL1R1/IL18/TNF/IL12A/SERPINB9	17
BP	GO:1902850	microtubule cytoskeleton organization involved in mitosis	17/811	102/11123	0.00105377364629812	0.0135128919464377	ENSSSCG00000023033/ENSSSCG00000015407/ENSSSCG00000007366/ENSSSCG00000029160/ENSSSCG00000034866/ENSSSCG00000000217/ENSSSCG00000010471/ENSSSCG00000026748/ENSSSCG00000003697/ENSSSCG00000007235/ENSSSCG00000029326/ENSSSCG00000023296/ENSSSCG00000012377/ENSSSCG00000015604/ENSSSCG00000026257/ENSSSCG00000003949/ENSSSCG00000038543	PARP3/GNAI1/MYBL2/ENSSSCG00000029160/ENSSSCG00000034866/RACGAP1/KIF11/PLK1/NDC80/TPX2/CCNB1/CENPE/KIF4A/NEK2/STMN1/CDC20/CENPA	17
BP	GO:0043433	negative regulation of DNA binding transcription factor activity	18/811	111/11123	0.00105704692642683	0.0135128919464377	ENSSSCG00000033613/ENSSSCG00000040162/ENSSSCG00000014780/ENSSSCG00000028875/ENSSSCG00000003419/ENSSSCG00000038500/ENSSSCG00000036136/ENSSSCG00000010638/ENSSSCG00000002814/ENSSSCG00000039514/ENSSSCG00000037815/ENSSSCG00000039751/ENSSSCG00000024389/ENSSSCG00000003251/ENSSSCG00000006052/ENSSSCG00000004154/ENSSSCG00000031356/ENSSSCG00000001236	FOXS1/NUPR1/TRIM21/HAVCR2/MAD2L2/TRIB1/BHLHE40/TCF7L2/ADGRG3/ID3/ZC3H12A/NLRC5/SIGIRR/NLRP12/FZD6/TNFAIP3/HES1/TRIM40	18
BP	GO:0008347	glial cell migration	8/811	30/11123	0.00106533173021708	0.0135128919464377	ENSSSCG00000017723/ENSSSCG00000003848/ENSSSCG00000009517/ENSSSCG00000002815/ENSSSCG00000017700/ENSSSCG00000024311/ENSSSCG00000010816/ENSSSCG00000008923	CCL2/LRP8/GPR183/ADGRG1/CCL3L1/CCR2/TGFB2/STAP1	8
BP	GO:0045841	negative regulation of mitotic metaphase/anaphase transition	8/811	30/11123	0.00106533173021708	0.0135128919464377	ENSSSCG00000004782/ENSSSCG00000039546/ENSSSCG00000026748/ENSSSCG00000003697/ENSSSCG00000029326/ENSSSCG00000004466/ENSSSCG00000004077/ENSSSCG00000030469	BUB1B/KNTC1/PLK1/NDC80/CCNB1/TTK/FBXO5/BUB1	8
BP	GO:2000351	regulation of endothelial cell apoptotic process	8/811	30/11123	0.00106533173021708	0.0135128919464377	ENSSSCG00000017723/ENSSSCG00000017389/ENSSSCG00000035078/ENSSSCG00000029260/ENSSSCG00000015652/ENSSSCG00000004154/ENSSSCG00000030172/ENSSSCG00000001404	CCL2/RAMP2/CD40/NDNF/IL10/TNFAIP3/CD40LG/TNF	8
BP	GO:2000781	positive regulation of double-strand break repair	8/811	30/11123	0.00106533173021708	0.0135128919464377	ENSSSCG00000011876/ENSSSCG00000029030/ENSSSCG00000023033/ENSSSCG00000003419/ENSSSCG00000007659/ENSSSCG00000000745/ENSSSCG00000000739/ENSSSCG00000000722	DTX3L/SMCHD1/PARP3/MAD2L2/ZCWPW1/DDX11/FOXM1/RAD51AP1	8
BP	GO:2000816	negative regulation of mitotic sister chromatid separation	8/811	30/11123	0.00106533173021708	0.0135128919464377	ENSSSCG00000004782/ENSSSCG00000039546/ENSSSCG00000026748/ENSSSCG00000003697/ENSSSCG00000029326/ENSSSCG00000004466/ENSSSCG00000004077/ENSSSCG00000030469	BUB1B/KNTC1/PLK1/NDC80/CCNB1/TTK/FBXO5/BUB1	8
BP	GO:0014013	regulation of gliogenesis	11/811	52/11123	0.00109855097125811	0.0138912448433472	ENSSSCG00000013260/ENSSSCG00000009517/ENSSSCG00000040961/ENSSSCG00000024311/ENSSSCG00000036933/ENSSSCG00000008923/ENSSSCG00000028512/ENSSSCG00000031356/ENSSSCG00000001404/ENSSSCG00000020970/ENSSSCG00000007232	MDK/GPR183/LIF/CCR2/NR1D1/STAP1/LDLR/HES1/TNF/IL6/DUSP15	11
BP	GO:0046634	regulation of alpha-beta T cell activation	12/811	60/11123	0.00111929626980925	0.0141100209766415	ENSSSCG00000027855/ENSSSCG00000039300/ENSSSCG00000004369/ENSSSCG00000032644/ENSSSCG00000005211/ENSSSCG00000001453/ENSSSCG00000022486/ENSSSCG00000037815/ENSSSCG00000024311/ENSSSCG00000015037/ENSSSCG00000014277/ENSSSCG00000011730	SOCS1/IL27/PRDM1/HLX/CD274/HLA-DRA/CBLB/ZC3H12A/CCR2/IL18/IRF1/IL12A	12
BP	GO:0032872	regulation of stress-activated MAPK cascade	21/811	140/11123	0.00119622519639534	0.0150335418086862	ENSSSCG00000016991/ENSSSCG00000008496/ENSSSCG00000033175/ENSSSCG00000009664/ENSSSCG00000004896/ENSSSCG00000022689/ENSSSCG00000010831/ENSSSCG00000037815/ENSSSCG00000000648/ENSSSCG00000001572/ENSSSCG00000008522/ENSSSCG00000015801/ENSSSCG00000010816/ENSSSCG00000000739/ENSSSCG00000035598/ENSSSCG00000009671/ENSSSCG00000035859/ENSSSCG00000030172/ENSSSCG00000008197/ENSSSCG00000001404/ENSSSCG00000004225	DUSP1/EIF2AK2/SASH1/PTK2B/PHLPP1/GADD45B/DUSP10/ZC3H12A/CLEC7A/FGD2/XDH/TLR3/TGFB2/FOXM1/EDN1/PBK/WNT5A/CD40LG/SEMA4C/TNF/TPD52L1	21
BP	GO:0000086	G2/M transition of mitotic cell cycle	14/811	77/11123	0.00120208763916973	0.0150610185250103	ENSSSCG00000006127/ENSSSCG00000011065/ENSSSCG00000007818/ENSSSCG00000040355/ENSSSCG00000015581/ENSSSCG00000026748/ENSSSCG00000010214/ENSSSCG00000022101/ENSSSCG00000010912/ENSSSCG00000029326/ENSSSCG00000000739/ENSSSCG00000012307/ENSSSCG00000004077/ENSSSCG00000004225	NBN/MASTL/KDM8/TICRR/CENPF/PLK1/CDK1/BRCA1/KIF14/CCNB1/FOXM1/CCNB3/FBXO5/TPD52L1	14
BP	GO:0051784	negative regulation of nuclear division	10/811	45/11123	0.00122921171077959	0.0152697680920089	ENSSSCG00000004782/ENSSSCG00000040961/ENSSSCG00000039546/ENSSSCG00000026748/ENSSSCG00000003697/ENSSSCG00000029326/ENSSSCG00000004466/ENSSSCG00000004077/ENSSSCG00000005995/ENSSSCG00000030469	BUB1B/LIF/KNTC1/PLK1/NDC80/CCNB1/TTK/FBXO5/MTBP/BUB1	10
BP	GO:1905818	regulation of chromosome separation	10/811	45/11123	0.00122921171077959	0.0152697680920089	ENSSSCG00000004782/ENSSSCG00000039546/ENSSSCG00000026748/ENSSSCG00000003697/ENSSSCG00000029326/ENSSSCG00000023296/ENSSSCG00000017471/ENSSSCG00000004466/ENSSSCG00000004077/ENSSSCG00000030469	BUB1B/KNTC1/PLK1/NDC80/CCNB1/CENPE/CDC6/TTK/FBXO5/BUB1	10
BP	GO:0002701	negative regulation of production of molecular mediator of immune response	7/811	24/11123	0.00122993006354965	0.0152697680920089	ENSSSCG00000004195/ENSSSCG00000023033/ENSSSCG00000005163/ENSSSCG00000010816/ENSSSCG00000015652/ENSSSCG00000006457/ENSSSCG00000001404	ARG1/PARP3/IFNB1/TGFB2/IL10/FCRL3/TNF	7
BP	GO:0002507	tolerance induction	6/811	18/11123	0.00127831973273629	0.0157749275452427	ENSSSCG00000028875/ENSSSCG00000004896/ENSSSCG00000005211/ENSSSCG00000022486/ENSSSCG00000022849/ENSSSCG00000004154	HAVCR2/PHLPP1/CD274/CBLB/IL2RA/TNFAIP3	6
BP	GO:0040020	regulation of meiotic nuclear division	6/811	18/11123	0.00127831973273629	0.0157749275452427	ENSSSCG00000040961/ENSSSCG00000004466/ENSSSCG00000000722/ENSSSCG00000003949/ENSSSCG00000035859/ENSSSCG00000004077	LIF/TTK/RAD51AP1/CDC20/WNT5A/FBXO5	6
BP	GO:0043410	positive regulation of MAPK cascade	36/811	292/11123	0.00128977957490388	0.0158685493044481	ENSSSCG00000008496/ENSSSCG00000028875/ENSSSCG00000033175/ENSSSCG00000009664/ENSSSCG00000003140/ENSSSCG00000022689/ENSSSCG00000009517/ENSSSCG00000037815/ENSSSCG00000000648/ENSSSCG00000040961/ENSSSCG00000035078/ENSSSCG00000031023/ENSSSCG00000015839/ENSSSCG00000001572/ENSSSCG00000008522/ENSSSCG00000015801/ENSSSCG00000038598/ENSSSCG00000010816/ENSSSCG00000009997/ENSSSCG00000017472/ENSSSCG00000006457/…	EIF2AK2/HAVCR2/SASH1/PTK2B/FGF21/GADD45B/GPR183/ZC3H12A/CLEC7A/LIF/CD40/CD24/NRG1/FGD2/XDH/TLR3/ADRB2/TGFB2/OSM/IGFBP4/FCRL3/EDN1/NTRK1/HTR2A/PDGFRB/ACKR3/PDGFB/WNT5A/CD40LG/IQGAP3/SEMA4C/TNF/TPD52L1/PLCE1/IL6/PLA2G5	36
BP	GO:1901224	positive regulation of NIK/NF-kappaB signaling	11/811	53/11123	0.00129673720544768	0.0158869096037805	ENSSSCG00000022011/ENSSSCG00000008496/ENSSSCG00000028875/ENSSSCG00000009002/ENSSSCG00000033175/ENSSSCG00000029763/ENSSSCG00000002703/ENSSSCG00000015801/ENSSSCG00000003251/ENSSSCG00000015037/ENSSSCG00000001404	NMI/EIF2AK2/HAVCR2/TLR2/SASH1/IFI35/TERF2IP/TLR3/NLRP12/IL18/TNF	11
BP	GO:0031497	chromatin assembly	12/811	61/11123	0.00130290496140352	0.0158869096037805	ENSSSCG00000029030/ENSSSCG00000001509/ENSSSCG00000010118/ENSSSCG00000001137/ENSSSCG00000033112/ENSSSCG00000013772/ENSSSCG00000011624/ENSSSCG00000009979/ENSSSCG00000045769/ENSSSCG00000016313/ENSSSCG00000012056/ENSSSCG00000035362	SMCHD1/DAXX/HIRA/H1-3/TSPYL5/ASF1B/MCM2/NEFH/ENSSSCG00000045769/HJURP/CHAF1B/ENSSSCG00000035362	12
BP	GO:0035710	CD4-positive, alpha-beta T cell activation	12/811	61/11123	0.00130290496140352	0.0158869096037805	ENSSSCG00000008648/ENSSSCG00000027855/ENSSSCG00000039300/ENSSSCG00000032644/ENSSSCG00000005211/ENSSSCG00000001453/ENSSSCG00000009517/ENSSSCG00000037815/ENSSSCG00000031106/ENSSSCG00000006495/ENSSSCG00000015037/ENSSSCG00000020970	RSAD2/SOCS1/IL27/HLX/CD274/HLA-DRA/GPR183/ZC3H12A/PLA2G2D/SEMA4A/IL18/IL6	12
BP	GO:1903708	positive regulation of hemopoiesis	21/811	141/11123	0.00131173021699796	0.0159470584541266	ENSSSCG00000040575/ENSSSCG00000016832/ENSSSCG00000002383/ENSSSCG00000027855/ENSSSCG00000016057/ENSSSCG00000038500/ENSSSCG00000008794/ENSSSCG00000013260/ENSSSCG00000032644/ENSSSCG00000001453/ENSSSCG00000038806/ENSSSCG00000010831/ENSSSCG00000006161/ENSSSCG00000009051/ENSSSCG00000040961/ENSSSCG00000009630/ENSSSCG00000015652/ENSSSCG00000017488/ENSSSCG00000015037/ENSSSCG00000006734/ENSSSCG00000001404	ISG15/IL7R/FOS/SOCS1/STAT1/TRIB1/RHOH/MDK/HLX/HLA-DRA/AXL/DUSP10/IL7/IL15/LIF/EGR3/IL10/CSF3/IL18/CD101/TNF	21
BP	GO:0002704	negative regulation of leukocyte mediated immunity	8/811	31/11123	0.0013454733053391	0.0162129533293361	ENSSSCG00000016832/ENSSSCG00000004195/ENSSSCG00000028875/ENSSSCG00000023033/ENSSSCG00000005163/ENSSSCG00000038460/ENSSSCG00000024311/ENSSSCG00000031615	IL7R/ARG1/HAVCR2/PARP3/IFNB1/FOXF1/CCR2/SERPINB9	8
BP	GO:0014909	smooth muscle cell migration	8/811	31/11123	0.0013454733053391	0.0162129533293361	ENSSSCG00000015135/ENSSSCG00000005385/ENSSSCG00000012026/ENSSSCG00000038500/ENSSSCG00000039103/ENSSSCG00000013260/ENSSSCG00000022741/ENSSSCG00000033327	SORL1/NR4A3/ADAMTS1/TRIB1/ADIPOQ/MDK/PDGFRB/PDGFB	8
BP	GO:0032731	positive regulation of interleukin-1 beta production	8/811	31/11123	0.0013454733053391	0.0162129533293361	ENSSSCG00000028711/ENSSSCG00000014336/ENSSSCG00000000648/ENSSSCG00000032360/ENSSSCG00000017700/ENSSSCG00000035859/ENSSSCG00000001404/ENSSSCG00000020970	CASP1/EGR1/CLEC7A/PANX1/CCL3L1/WNT5A/TNF/IL6	8
BP	GO:0007169	transmembrane receptor protein tyrosine kinase signaling pathway	41/811	347/11123	0.00141907440944257	0.0169998475306614	ENSSSCG00000015135/ENSSSCG00000005724/ENSSSCG00000036956/ENSSSCG00000027855/ENSSSCG00000005385/ENSSSCG00000014362/ENSSSCG00000005215/ENSSSCG00000034570/ENSSSCG00000011264/ENSSSCG00000039103/ENSSSCG00000009664/ENSSSCG00000027646/ENSSSCG00000010603/ENSSSCG00000020906/ENSSSCG00000003140/ENSSSCG00000002332/ENSSSCG00000001710/ENSSSCG00000003395/ENSSSCG00000022486/ENSSSCG00000015839/ENSSSCG00000015363/…	SORL1/SETX/SOCS3/SOCS1/NR4A3/HBEGF/JAK2/IFI6/CSRNP1/ADIPOQ/PTK2B/TIPARP/NEURL1/GHSR/FGF21/SIPA1L1/RUNX2/PIK3CD/CBLB/NRG1/AGR2/XDH/EPHA1/HAP1/STMN1/IGFBP4/NTRK1/STAP1/PDGFRB/PDGFB/AREG/WNT5A/PIP4K2C/WDR54/CILP/CLEC14A/FSTL4/PLCE1/IL12A/PDGFD/FLRT2	41
BP	GO:0051347	positive regulation of transferase activity	41/811	347/11123	0.00141907440944257	0.0169998475306614	ENSSSCG00000015135/ENSSSCG00000011876/ENSSSCG00000027855/ENSSSCG00000004236/ENSSSCG00000008496/ENSSSCG00000001509/ENSSSCG00000033175/ENSSSCG00000039103/ENSSSCG00000009664/ENSSSCG00000003848/ENSSSCG00000006127/ENSSSCG00000010603/ENSSSCG00000022689/ENSSSCG00000026748/ENSSSCG00000035078/ENSSSCG00000007235/ENSSSCG00000035746/ENSSSCG00000031023/ENSSSCG00000015839/ENSSSCG00000001572/ENSSSCG00000038598/…	SORL1/DTX3L/SOCS1/PKIB/EIF2AK2/DAXX/SASH1/ADIPOQ/PTK2B/LRP8/NBN/NEURL1/GADD45B/PLK1/CD40/TPX2/ECT2/CD24/NRG1/FGD2/ADRB2/KIF14/TGFB2/CENPE/NEK2/EDN1/VAV2/IL18/STAP1/HTR2A/ARRDC3/PDGFRB/PDGFB/CDC20/WNT5A/CD40LG/IQGAP3/TNF/EMP2/TPD52L1/PLCE1	41
BP	GO:0070302	regulation of stress-activated protein kinase signaling cascade	21/811	142/11123	0.00143664463816757	0.0171601547596867	ENSSSCG00000016991/ENSSSCG00000008496/ENSSSCG00000033175/ENSSSCG00000009664/ENSSSCG00000004896/ENSSSCG00000022689/ENSSSCG00000010831/ENSSSCG00000037815/ENSSSCG00000000648/ENSSSCG00000001572/ENSSSCG00000008522/ENSSSCG00000015801/ENSSSCG00000010816/ENSSSCG00000000739/ENSSSCG00000035598/ENSSSCG00000009671/ENSSSCG00000035859/ENSSSCG00000030172/ENSSSCG00000008197/ENSSSCG00000001404/ENSSSCG00000004225	DUSP1/EIF2AK2/SASH1/PTK2B/PHLPP1/GADD45B/DUSP10/ZC3H12A/CLEC7A/FGD2/XDH/TLR3/TGFB2/FOXM1/EDN1/PBK/WNT5A/CD40LG/SEMA4C/TNF/TPD52L1	21
BP	GO:0002709	regulation of T cell mediated immunity	10/811	46/11123	0.00146996297347525	0.017507088088163	ENSSSCG00000008648/ENSSSCG00000016832/ENSSSCG00000004195/ENSSSCG00000025593/ENSSSCG00000005163/ENSSSCG00000001453/ENSSSCG00000024311/ENSSSCG00000008162/ENSSSCG00000015037/ENSSSCG00000011730	RSAD2/IL7R/ARG1/ENSSSCG00000025593/IFNB1/HLA-DRA/CCR2/IL1R1/IL18/IL12A	10
BP	GO:0001936	regulation of endothelial cell proliferation	14/811	79/11123	0.00155492168474881	0.0184652583838142	ENSSSCG00000017723/ENSSSCG00000016057/ENSSSCG00000013260/ENSSSCG00000038580/ENSSSCG00000003395/ENSSSCG00000031321/ENSSSCG00000008522/ENSSSCG00000009630/ENSSSCG00000015652/ENSSSCG00000010872/ENSSSCG00000033327/ENSSSCG00000035859/ENSSSCG00000001404/ENSSSCG00000011730	CCL2/STAT1/MDK/FUT1/PIK3CD/NR4A1/XDH/EGR3/IL10/AKT3/PDGFB/WNT5A/TNF/IL12A	14
BP	GO:0010818	T cell chemotaxis	5/811	13/11123	0.00159775678502652	0.0187008920522935	ENSSSCG00000032474/ENSSSCG00000009517/ENSSSCG00000024311/ENSSSCG00000008978/ENSSSCG00000035859	CXCL10/GPR183/CCR2/CXCL11/WNT5A	5
BP	GO:0035561	regulation of chromatin binding	5/811	13/11123	0.00159775678502652	0.0187008920522935	ENSSSCG00000011876/ENSSSCG00000005484/ENSSSCG00000003197/ENSSSCG00000023680/ENSSSCG00000000745	DTX3L/ZNF618/MED25/MEPCE/DDX11	5
BP	GO:0030890	positive regulation of B cell proliferation	7/811	25/11123	0.00160215111309618	0.0187008920522935	ENSSSCG00000009542/ENSSSCG00000024771/ENSSSCG00000006161/ENSSSCG00000009517/ENSSSCG00000035078/ENSSSCG00000007477/ENSSSCG00000006457	TNFSF13B/TICAM1/IL7/GPR183/CD40/NFATC2/FCRL3	7
BP	GO:0048247	lymphocyte chemotaxis	7/811	25/11123	0.00160215111309618	0.0187008920522935	ENSSSCG00000017723/ENSSSCG00000009664/ENSSSCG00000032474/ENSSSCG00000009517/ENSSSCG00000024311/ENSSSCG00000008978/ENSSSCG00000035859	CCL2/PTK2B/CXCL10/GPR183/CCR2/CXCL11/WNT5A	7
BP	GO:0051445	regulation of meiotic cell cycle	7/811	25/11123	0.00160215111309618	0.0187008920522935	ENSSSCG00000040961/ENSSSCG00000005322/ENSSSCG00000004466/ENSSSCG00000000722/ENSSSCG00000003949/ENSSSCG00000035859/ENSSSCG00000004077	LIF/NPR2/TTK/RAD51AP1/CDC20/WNT5A/FBXO5	7
BP	GO:0070098	chemokine-mediated signaling pathway	7/811	25/11123	0.00160215111309618	0.0187008920522935	ENSSSCG00000008957/ENSSSCG00000009664/ENSSSCG00000032474/ENSSSCG00000008978/ENSSSCG00000035598/ENSSSCG00000040095/ENSSSCG00000016322	AMCF-II/PTK2B/CXCL10/CXCL11/EDN1/GPR35/ACKR3	7
BP	GO:0032757	positive regulation of interleukin-8 production	9/811	39/11123	0.00161307432569544	0.0187749020237904	ENSSSCG00000009002/ENSSSCG00000039103/ENSSSCG00000032438/ENSSSCG00000000648/ENSSSCG00000006736/ENSSSCG00000015801/ENSSSCG00000035859/ENSSSCG00000001404/ENSSSCG00000020970	TLR2/ADIPOQ/FFAR2/CLEC7A/CD2/TLR3/WNT5A/TNF/IL6	9
BP	GO:0051098	regulation of binding	30/811	233/11123	0.00161776315045976	0.0187761349219083	ENSSSCG00000010451/ENSSSCG00000015135/ENSSSCG00000011876/ENSSSCG00000014780/ENSSSCG00000004952/ENSSSCG00000014349/ENSSSCG00000005484/ENSSSCG00000003197/ENSSSCG00000003419/ENSSSCG00000039103/ENSSSCG00000023680/ENSSSCG00000010638/ENSSSCG00000024771/ENSSSCG00000022486/ENSSSCG00000040961/ENSSSCG00000000745/ENSSSCG00000026748/ENSSSCG00000013008/ENSSSCG00000038598/ENSSSCG00000015652/ENSSSCG00000017488/…	IFIT2/SORL1/DTX3L/TRIM21/SMAD3/STING1/ZNF618/MED25/MAD2L2/ADIPOQ/MEPCE/TCF7L2/TICAM1/CBLB/LIF/DDX11/PLK1/CDCA5/ADRB2/IL10/CSF3/NEK2/HJURP/STMN1/ENSSSCG00000001097/ADD2/PDGFB/WNT5A/EFHB/HES1	30
BP	GO:0038066	p38MAPK cascade	8/811	32/11123	0.00168112691702374	0.0192929327144153	ENSSSCG00000016991/ENSSSCG00000033175/ENSSSCG00000004896/ENSSSCG00000028056/ENSSSCG00000022689/ENSSSCG00000010831/ENSSSCG00000037815/ENSSSCG00000008522	DUSP1/SASH1/PHLPP1/ZFP36/GADD45B/DUSP10/ZC3H12A/XDH	8
BP	GO:0043124	negative regulation of I-kappaB kinase/NF-kappaB signaling	8/811	32/11123	0.00168112691702374	0.0192929327144153	ENSSSCG00000009100/ENSSSCG00000016057/ENSSSCG00000039103/ENSSSCG00000008794/ENSSSCG00000037815/ENSSSCG00000003251/ENSSSCG00000036933/ENSSSCG00000004154	TNIP3/STAT1/ADIPOQ/RHOH/ZC3H12A/NLRP12/NR1D1/TNFAIP3	8
BP	GO:1902100	negative regulation of metaphase/anaphase transition of cell cycle	8/811	32/11123	0.00168112691702374	0.0192929327144153	ENSSSCG00000004782/ENSSSCG00000039546/ENSSSCG00000026748/ENSSSCG00000003697/ENSSSCG00000029326/ENSSSCG00000004466/ENSSSCG00000004077/ENSSSCG00000030469	BUB1B/KNTC1/PLK1/NDC80/CCNB1/TTK/FBXO5/BUB1	8
BP	GO:1905819	negative regulation of chromosome separation	8/811	32/11123	0.00168112691702374	0.0192929327144153	ENSSSCG00000004782/ENSSSCG00000039546/ENSSSCG00000026748/ENSSSCG00000003697/ENSSSCG00000029326/ENSSSCG00000004466/ENSSSCG00000004077/ENSSSCG00000030469	BUB1B/KNTC1/PLK1/NDC80/CCNB1/TTK/FBXO5/BUB1	8
BP	GO:0002526	acute inflammatory response	10/811	47/11123	0.00174763147790294	0.0199096017961712	ENSSSCG00000040162/ENSSSCG00000013181/ENSSSCG00000006678/ENSSSCG00000032438/ENSSSCG00000031106/ENSSSCG00000024389/ENSSSCG00000015579/ENSSSCG00000017466/ENSSSCG00000001404/ENSSSCG00000020970	NUPR1/SERPING1/FCGR1A/FFAR2/PLA2G2D/SIGIRR/PTGS2/CCR7/TNF/IL6	10
BP	GO:0001659	temperature homeostasis	6/811	19/11123	0.00175429979214494	0.0199096017961712	ENSSSCG00000014336/ENSSSCG00000038598/ENSSSCG00000015579/ENSSSCG00000036933/ENSSSCG00000014156/ENSSSCG00000001404	EGR1/ADRB2/PTGS2/NR1D1/ARRDC3/TNF	6
BP	GO:0007143	female meiotic nuclear division	6/811	19/11123	0.00175429979214494	0.0199096017961712	ENSSSCG00000004588/ENSSSCG00000017473/ENSSSCG00000026748/ENSSSCG00000004466/ENSSSCG00000004077/ENSSSCG00000007800	CCNB2/TOP2A/PLK1/TTK/FBXO5/SEPTIN1	6
BP	GO:0045589	regulation of regulatory T cell differentiation	6/811	19/11123	0.00175429979214494	0.0199096017961712	ENSSSCG00000027855/ENSSSCG00000013260/ENSSSCG00000001453/ENSSSCG00000017414/ENSSSCG00000010831/ENSSSCG00000014277	SOCS1/MDK/HLA-DRA/KAT2A/DUSP10/IRF1	6
BP	GO:1901343	negative regulation of vasculature development	15/811	89/11123	0.00181273560666095	0.0205159607195854	ENSSSCG00000001912/ENSSSCG00000012026/ENSSSCG00000016057/ENSSSCG00000032474/ENSSSCG00000012591/ENSSSCG00000038911/ENSSSCG00000008522/ENSSSCG00000006495/ENSSSCG00000024311/ENSSSCG00000010816/ENSSSCG00000007477/ENSSSCG00000033327/ENSSSCG00000032710/ENSSSCG00000001404/ENSSSCG00000011730	PML/ADAMTS1/STAT1/CXCL10/AMOT/KLF2/XDH/SEMA4A/CCR2/TGFB2/NFATC2/PDGFB/E2F2/TNF/IL12A	15
BP	GO:0051960	regulation of nervous system development	47/811	418/11123	0.0018697372388245	0.0211027919213884	ENSSSCG00000015135/ENSSSCG00000005724/ENSSSCG00000014303/ENSSSCG00000009831/ENSSSCG00000022204/ENSSSCG00000009664/ENSSSCG00000013260/ENSSSCG00000008581/ENSSSCG00000003848/ENSSSCG00000010603/ENSSSCG00000024674/ENSSSCG00000020906/ENSSSCG00000002332/ENSSSCG00000009517/ENSSSCG00000003539/ENSSSCG00000002815/ENSSSCG00000040961/ENSSSCG00000021206/ENSSSCG00000026268/ENSSSCG00000000940/ENSSSCG00000029260/…	SORL1/SETX/JADE2/CUX2/AGRN/PTK2B/MDK/NCOA1/LRP8/NEURL1/ABL2/GHSR/SIPA1L1/GPR183/GRHL3/ADGRG1/LIF/IL1RAP/DLG5/PPFIA2/NDNF/ECT2/TPPP/SEMA4A/CCR2/KIF14/HAP1/NR1D1/MFSD2A/NTRK1/STAP1/SEMA3F/LDLR/CAMK2B/CDC20/WNT5A/SEMA4D/PLXNA4/HES1/TNF/DBN1/CDH4/FSTL4/IL6/DUSP15/FLRT2/CHODL	47
BP	GO:1901222	regulation of NIK/NF-kappaB signaling	13/811	72/11123	0.00189775977334608	0.0213602247016453	ENSSSCG00000022011/ENSSSCG00000008496/ENSSSCG00000028875/ENSSSCG00000009002/ENSSSCG00000033175/ENSSSCG00000029763/ENSSSCG00000002703/ENSSSCG00000002814/ENSSSCG00000037815/ENSSSCG00000015801/ENSSSCG00000003251/ENSSSCG00000015037/ENSSSCG00000001404	NMI/EIF2AK2/HAVCR2/TLR2/SASH1/IFI35/TERF2IP/ADGRG3/ZC3H12A/TLR3/NLRP12/IL18/TNF	13
BP	GO:0043549	regulation of kinase activity	51/811	463/11123	0.00190416494033637	0.0213735993439948	ENSSSCG00000015135/ENSSSCG00000016991/ENSSSCG00000027855/ENSSSCG00000004236/ENSSSCG00000008496/ENSSSCG00000011853/ENSSSCG00000006543/ENSSSCG00000001509/ENSSSCG00000033175/ENSSSCG00000038500/ENSSSCG00000039103/ENSSSCG00000009664/ENSSSCG00000003848/ENSSSCG00000006127/ENSSSCG00000010603/ENSSSCG00000033768/ENSSSCG00000002516/ENSSSCG00000022689/ENSSSCG00000010831/ENSSSCG00000039751/ENSSSCG00000026748/…	SORL1/DUSP1/SOCS1/PKIB/EIF2AK2/RUBCN/ADAR/DAXX/SASH1/TRIB1/ADIPOQ/PTK2B/LRP8/NBN/NEURL1/LAX1/WARS1/GADD45B/DUSP10/NLRC5/PLK1/CD40/TPX2/ECT2/CD24/NRG1/FGD2/ADRB2/EPHA1/KIF14/TGFB2/CENPE/DUSP8/EDN1/VAV2/IL18/STAP1/HTR2A/CCNB3/PDGFRB/PDGFB/TNFAIP3/WNT5A/CD40LG/PIP4K2C/IQGAP3/TNF/EMP2/TPD52L1/PLCE1/CDKN1C	51
BP	GO:0030888	regulation of B cell proliferation	9/811	40/11123	0.00194921813595936	0.0217600727602875	ENSSSCG00000009542/ENSSSCG00000037532/ENSSSCG00000024771/ENSSSCG00000006161/ENSSSCG00000009517/ENSSSCG00000035078/ENSSSCG00000015652/ENSSSCG00000007477/ENSSSCG00000006457	TNFSF13B/MNDA/TICAM1/IL7/GPR183/CD40/IL10/NFATC2/FCRL3	9
BP	GO:0045839	negative regulation of mitotic nuclear division	9/811	40/11123	0.00194921813595936	0.0217600727602875	ENSSSCG00000004782/ENSSSCG00000039546/ENSSSCG00000026748/ENSSSCG00000003697/ENSSSCG00000029326/ENSSSCG00000004466/ENSSSCG00000004077/ENSSSCG00000005995/ENSSSCG00000030469	BUB1B/KNTC1/PLK1/NDC80/CCNB1/TTK/FBXO5/MTBP/BUB1	9
BP	GO:0097529	myeloid leukocyte migration	17/811	108/11123	0.00200643338881417	0.0223379282444882	ENSSSCG00000017723/ENSSSCG00000016991/ENSSSCG00000008957/ENSSSCG00000003805/ENSSSCG00000009664/ENSSSCG00000013260/ENSSSCG00000032474/ENSSSCG00000017700/ENSSSCG00000015894/ENSSSCG00000024311/ENSSSCG00000017705/ENSSSCG00000008162/ENSSSCG00000001097/ENSSSCG00000008923/ENSSSCG00000033327/ENSSSCG00000017466/ENSSSCG00000006590	CCL2/DUSP1/AMCF-II/PDE4B/PTK2B/MDK/CXCL10/CCL3L1/DPP4/CCR2/CCL5/IL1R1/ENSSSCG00000001097/STAP1/PDGFB/CCR7/S100A8	17
BP	GO:1901991	negative regulation of mitotic cell cycle phase transition	16/811	99/11123	0.00203488814501575	0.0225933244718958	ENSSSCG00000032652/ENSSSCG00000001912/ENSSSCG00000017723/ENSSSCG00000006127/ENSSSCG00000007854/ENSSSCG00000004782/ENSSSCG00000040355/ENSSSCG00000000950/ENSSSCG00000039546/ENSSSCG00000026748/ENSSSCG00000003697/ENSSSCG00000022101/ENSSSCG00000029326/ENSSSCG00000004466/ENSSSCG00000004077/ENSSSCG00000030469	SLFN11/PML/CCL2/NBN/DCUN1D3/BUB1B/TICRR/E2F7/KNTC1/PLK1/NDC80/BRCA1/CCNB1/TTK/FBXO5/BUB1	16
BP	GO:0043627	response to estrogen	7/811	26/11123	0.00205643442208878	0.0227708427764804	ENSSSCG00000017924/ENSSSCG00000008123/ENSSSCG00000022101/ENSSSCG00000031023/ENSSSCG00000016976/ENSSSCG00000006821/ENSSSCG00000031615	PELP1/ARID5A/BRCA1/CD24/ZNF366/GSTM3/SERPINB9	7
BP	GO:0001776	leukocyte homeostasis	11/811	56/11123	0.00207395784557145	0.0227817015085865	ENSSSCG00000009542/ENSSSCG00000003805/ENSSSCG00000004588/ENSSSCG00000038806/ENSSSCG00000003395/ENSSSCG00000009517/ENSSSCG00000038055/ENSSSCG00000024311/ENSSSCG00000004154/ENSSSCG00000032578/ENSSSCG00000020970	TNFSF13B/PDE4B/CCNB2/AXL/PIK3CD/GPR183/CORO1A/CCR2/TNFAIP3/TNFRSF17/IL6	11
BP	GO:0032720	negative regulation of tumor necrosis factor production	8/811	33/11123	0.00207965739912408	0.0227817015085865	ENSSSCG00000028875/ENSSSCG00000039103/ENSSSCG00000020906/ENSSSCG00000031999/ENSSSCG00000038806/ENSSSCG00000037815/ENSSSCG00000015652/ENSSSCG00000004154	HAVCR2/ADIPOQ/GHSR/GPR18/AXL/ZC3H12A/IL10/TNFAIP3	8
BP	GO:0033048	negative regulation of mitotic sister chromatid segregation	8/811	33/11123	0.00207965739912408	0.0227817015085865	ENSSSCG00000004782/ENSSSCG00000039546/ENSSSCG00000026748/ENSSSCG00000003697/ENSSSCG00000029326/ENSSSCG00000004466/ENSSSCG00000004077/ENSSSCG00000030469	BUB1B/KNTC1/PLK1/NDC80/CCNB1/TTK/FBXO5/BUB1	8
BP	GO:0072577	endothelial cell apoptotic process	8/811	33/11123	0.00207965739912408	0.0227817015085865	ENSSSCG00000017723/ENSSSCG00000017389/ENSSSCG00000035078/ENSSSCG00000029260/ENSSSCG00000015652/ENSSSCG00000004154/ENSSSCG00000030172/ENSSSCG00000001404	CCL2/RAMP2/CD40/NDNF/IL10/TNFAIP3/CD40LG/TNF	8
BP	GO:0001906	cell killing	14/811	82/11123	0.0022428338564566	0.0245037074930738	ENSSSCG00000016832/ENSSSCG00000004195/ENSSSCG00000025593/ENSSSCG00000028875/ENSSSCG00000006678/ENSSSCG00000001453/ENSSSCG00000025206/ENSSSCG00000000648/ENSSSCG00000038055/ENSSSCG00000015037/ENSSSCG00000008923/ENSSSCG00000037065/ENSSSCG00000011730/ENSSSCG00000031615	IL7R/ARG1/ENSSSCG00000025593/HAVCR2/FCGR1A/HLA-DRA/RNF19B/CLEC7A/CORO1A/IL18/STAP1/EMP2/IL12A/SERPINB9	14
BP	GO:0071229	cellular response to acid chemical	15/811	91/11123	0.00227381024735151	0.0247760653813807	ENSSSCG00000005724/ENSSSCG00000027855/ENSSSCG00000022483/ENSSSCG00000009664/ENSSSCG00000010603/ENSSSCG00000024674/ENSSSCG00000032438/ENSSSCG00000039514/ENSSSCG00000002829/ENSSSCG00000037815/ENSSSCG00000038911/ENSSSCG00000028512/ENSSSCG00000036208/ENSSSCG00000001404/ENSSSCG00000014994	SETX/SOCS1/GPBAR1/PTK2B/NEURL1/ABL2/FFAR2/ID3/MMP2/ZC3H12A/KLF2/LDLR/SHMT1/TNF/PDGFD	15
BP	GO:0002689	negative regulation of leukocyte chemotaxis	5/811	14/11123	0.00233746814021499	0.0251518421336665	ENSSSCG00000017723/ENSSSCG00000016991/ENSSSCG00000031999/ENSSSCG00000015894/ENSSSCG00000008923	CCL2/DUSP1/GPR18/DPP4/STAP1	5
BP	GO:0032816	positive regulation of natural killer cell activation	5/811	14/11123	0.00233746814021499	0.0251518421336665	ENSSSCG00000024771/ENSSSCG00000038806/ENSSSCG00000009051/ENSSSCG00000015037/ENSSSCG00000011730	TICAM1/AXL/IL15/IL18/IL12A	5
BP	GO:0034501	protein localization to kinetochore	5/811	14/11123	0.00233746814021499	0.0251518421336665	ENSSSCG00000003697/ENSSSCG00000010214/ENSSSCG00000004466/ENSSSCG00000039107/ENSSSCG00000005995	NDC80/CDK1/TTK/ENSSSCG00000039107/MTBP	5
BP	GO:0006919	activation of cysteine-type endopeptidase activity involved in apoptotic process	9/811	41/11123	0.00233899239759017	0.0251518421336665	ENSSSCG00000001912/ENSSSCG00000004952/ENSSSCG00000026454/ENSSSCG00000001963/ENSSSCG00000000769/ENSSSCG00000008522/ENSSSCG00000034213/ENSSSCG00000001404/ENSSSCG00000006590	PML/SMAD3/PMAIP1/EGLN3/BID/XDH/ACER2/TNF/S100A8	9
BP	GO:0042136	neurotransmitter biosynthetic process	9/811	41/11123	0.00233899239759017	0.0251518421336665	ENSSSCG00000004952/ENSSSCG00000009664/ENSSSCG00000024771/ENSSSCG00000037815/ENSSSCG00000000648/ENSSSCG00000038911/ENSSSCG00000036208/ENSSSCG00000010060/ENSSSCG00000001404	SMAD3/PTK2B/TICAM1/ZC3H12A/CLEC7A/KLF2/SHMT1/UPB1/TNF	9
BP	GO:0051304	chromosome separation	11/811	57/11123	0.00240438467615229	0.0257873403617694	ENSSSCG00000035839/ENSSSCG00000004782/ENSSSCG00000039546/ENSSSCG00000026748/ENSSSCG00000003697/ENSSSCG00000029326/ENSSSCG00000023296/ENSSSCG00000017471/ENSSSCG00000004466/ENSSSCG00000004077/ENSSSCG00000030469	TOP3A/BUB1B/KNTC1/PLK1/NDC80/CCNB1/CENPE/CDC6/TTK/FBXO5/BUB1	11
BP	GO:0033047	regulation of mitotic sister chromatid segregation	10/811	49/11123	0.00242998479526975	0.025926165901615	ENSSSCG00000004782/ENSSSCG00000039546/ENSSSCG00000026748/ENSSSCG00000003697/ENSSSCG00000029326/ENSSSCG00000023296/ENSSSCG00000017471/ENSSSCG00000004466/ENSSSCG00000004077/ENSSSCG00000030469	BUB1B/KNTC1/PLK1/NDC80/CCNB1/CENPE/CDC6/TTK/FBXO5/BUB1	10
BP	GO:0051310	metaphase plate congression	10/811	49/11123	0.00242998479526975	0.025926165901615	ENSSSCG00000033113/ENSSSCG00000015581/ENSSSCG00000003697/ENSSSCG00000013008/ENSSSCG00000003931/ENSSSCG00000010912/ENSSSCG00000029326/ENSSSCG00000023296/ENSSSCG00000032909/ENSSSCG00000007800	CHMP7/CENPF/NDC80/CDCA5/KIF2C/KIF14/CCNB1/CENPE/CDCA8/SEPTIN1	10
BP	GO:0022408	negative regulation of cell-cell adhesion	17/811	110/11123	0.00245258543266078	0.0260981658189528	ENSSSCG00000004195/ENSSSCG00000027855/ENSSSCG00000028875/ENSSSCG00000003419/ENSSSCG00000039103/ENSSSCG00000013260/ENSSSCG00000032644/ENSSSCG00000005163/ENSSSCG00000005211/ENSSSCG00000033768/ENSSSCG00000022486/ENSSSCG00000037815/ENSSSCG00000026268/ENSSSCG00000031106/ENSSSCG00000015652/ENSSSCG00000014277/ENSSSCG00000029267	ARG1/SOCS1/HAVCR2/MAD2L2/ADIPOQ/MDK/HLX/IFNB1/CD274/LAX1/CBLB/ZC3H12A/DLG5/PLA2G2D/IL10/IRF1/TIGIT	17
BP	GO:0042063	gliogenesis	22/811	158/11123	0.00245884598635972	0.0260981658189528	ENSSSCG00000017723/ENSSSCG00000017420/ENSSSCG00000013260/ENSSSCG00000003848/ENSSSCG00000010831/ENSSSCG00000009517/ENSSSCG00000002815/ENSSSCG00000040961/ENSSSCG00000032698/ENSSSCG00000017700/ENSSSCG00000024311/ENSSSCG00000010816/ENSSSCG00000004139/ENSSSCG00000036933/ENSSSCG00000008923/ENSSSCG00000032538/ENSSSCG00000028512/ENSSSCG00000031356/ENSSSCG00000001404/ENSSSCG00000020970/ENSSSCG00000007232/…	CCL2/CNP/MDK/LRP8/DUSP10/GPR183/ADGRG1/LIF/TPPP/CCL3L1/CCR2/TGFB2/ADGRG6/NR1D1/STAP1/GCM1/LDLR/HES1/TNF/IL6/DUSP15/S100A8	22
BP	GO:0044419	interspecies interaction between organisms	31/811	250/11123	0.00248326654073568	0.0262215026221497	ENSSSCG00000046640/ENSSSCG00000040575/ENSSSCG00000008648/ENSSSCG00000012077/ENSSSCG00000010454/ENSSSCG00000001912/ENSSSCG00000015549/ENSSSCG00000040648/ENSSSCG00000004195/ENSSSCG00000014780/ENSSSCG00000008496/ENSSSCG00000001233/ENSSSCG00000006543/ENSSSCG00000011465/ENSSSCG00000016057/ENSSSCG00000033222/ENSSSCG00000013664/ENSSSCG00000028056/ENSSSCG00000035153/ENSSSCG00000005163/ENSSSCG00000024867/…	OAS1/ISG15/RSAD2/MX1/IFIT5/PML/RNASEL/CCL8/ARG1/TRIM21/EIF2AK2/TRIM26/ADAR/PDE12/STAT1/TRIM14/SHFL/ZFP36/TRIM38/IFNB1/ISG20/AXL/ZC3H12A/CLEC7A/-/TOP2A/-/ENSSSCG00000034853/TNF/TMPRSS2/SERPINB9	31
BP	GO:0048568	embryonic organ development	31/811	250/11123	0.00248326654073568	0.0262215026221497	ENSSSCG00000036956/ENSSSCG00000014835/ENSSSCG00000004952/ENSSSCG00000004369/ENSSSCG00000008581/ENSSSCG00000032644/ENSSSCG00000039514/ENSSSCG00000013352/ENSSSCG00000001710/ENSSSCG00000003539/ENSSSCG00000022197/ENSSSCG00000040961/ENSSSCG00000000950/ENSSSCG00000014876/ENSSSCG00000013735/ENSSSCG00000038460/ENSSSCG00000000837/ENSSSCG00000010816/ENSSSCG00000015652/ENSSSCG00000035598/ENSSSCG00000001097/…	SOCS3/C2CD3/SMAD3/PRDM1/NCOA1/HLX/ID3/E2F8/RUNX2/GRHL3/HS6ST1/LIF/E2F7/MYO7A/JUNB/FOXF1/CHST11/TGFB2/IL10/EDN1/ENSSSCG00000001097/TIFAB/GCM1/FZD6/WNT5A/SNAI1/HES1/TNF/ZFPM2/CSF2/PAX5	31
BP	GO:0043086	negative regulation of catalytic activity	41/811	358/11123	0.002547038417585	0.0267760888118022	ENSSSCG00000015135/ENSSSCG00000003155/ENSSSCG00000011876/ENSSSCG00000016991/ENSSSCG00000004236/ENSSSCG00000011853/ENSSSCG00000006543/ENSSSCG00000023033/ENSSSCG00000034570/ENSSSCG00000003419/ENSSSCG00000040181/ENSSSCG00000038500/ENSSSCG00000039103/ENSSSCG00000032162/ENSSSCG00000011065/ENSSSCG00000028056/ENSSSCG00000033768/ENSSSCG00000002516/ENSSSCG00000012591/ENSSSCG00000022689/ENSSSCG00000010831/…	SORL1/PPP1R15A/DTX3L/DUSP1/PKIB/RUBCN/ADAR/PARP3/IFI6/MAD2L2/ELL/TRIB1/ADIPOQ/P2RY13/MASTL/ZFP36/LAX1/WARS1/AMOT/GADD45B/DUSP10/IL7/NR4A1/PLK1/MCM2/CRY2/EPHA1/TGFB2/PTGS2/DUSP8/TNFAIP3/SEMA4D/FBXO5/PIP4K2C/ELFN1/TNF/PPP1R35/SERPINB2/RECK/CDKN1C/SERPINB9	41
BP	GO:0033046	negative regulation of sister chromatid segregation	8/811	34/11123	0.00254885883246347	0.0267760888118022	ENSSSCG00000004782/ENSSSCG00000039546/ENSSSCG00000026748/ENSSSCG00000003697/ENSSSCG00000029326/ENSSSCG00000004466/ENSSSCG00000004077/ENSSSCG00000030469	BUB1B/KNTC1/PLK1/NDC80/CCNB1/TTK/FBXO5/BUB1	8
BP	GO:0044403	symbiont process	30/811	240/11123	0.00255967549926234	0.0268209476227054	ENSSSCG00000046640/ENSSSCG00000040575/ENSSSCG00000008648/ENSSSCG00000012077/ENSSSCG00000010454/ENSSSCG00000001912/ENSSSCG00000015549/ENSSSCG00000040648/ENSSSCG00000004195/ENSSSCG00000014780/ENSSSCG00000008496/ENSSSCG00000001233/ENSSSCG00000006543/ENSSSCG00000011465/ENSSSCG00000016057/ENSSSCG00000033222/ENSSSCG00000013664/ENSSSCG00000028056/ENSSSCG00000035153/ENSSSCG00000005163/ENSSSCG00000024867/…	OAS1/ISG15/RSAD2/MX1/IFIT5/PML/RNASEL/CCL8/ARG1/TRIM21/EIF2AK2/TRIM26/ADAR/PDE12/STAT1/TRIM14/SHFL/ZFP36/TRIM38/IFNB1/ISG20/AXL/ZC3H12A/-/TOP2A/-/ENSSSCG00000034853/TNF/TMPRSS2/SERPINB9	30
BP	GO:1900744	regulation of p38MAPK cascade	7/811	27/11123	0.00260421486088298	0.0272180313393815	ENSSSCG00000016991/ENSSSCG00000033175/ENSSSCG00000004896/ENSSSCG00000022689/ENSSSCG00000010831/ENSSSCG00000037815/ENSSSCG00000008522	DUSP1/SASH1/PHLPP1/GADD45B/DUSP10/ZC3H12A/XDH	7
BP	GO:0002456	T cell mediated immunity	11/811	58/11123	0.00277614487902852	0.0289411337643253	ENSSSCG00000008648/ENSSSCG00000016832/ENSSSCG00000004195/ENSSSCG00000025593/ENSSSCG00000005163/ENSSSCG00000001453/ENSSSCG00000024311/ENSSSCG00000008162/ENSSSCG00000015037/ENSSSCG00000037065/ENSSSCG00000011730	RSAD2/IL7R/ARG1/ENSSSCG00000025593/IFNB1/HLA-DRA/CCR2/IL1R1/IL18/EMP2/IL12A	11
BP	GO:0006282	regulation of DNA repair	15/811	93/11123	0.00282817410317573	0.0293901518850847	ENSSSCG00000001912/ENSSSCG00000011876/ENSSSCG00000029030/ENSSSCG00000021383/ENSSSCG00000023033/ENSSSCG00000003419/ENSSSCG00000002703/ENSSSCG00000007659/ENSSSCG00000000745/ENSSSCG00000022101/ENSSSCG00000000739/ENSSSCG00000036613/ENSSSCG00000000722/ENSSSCG00000004766/ENSSSCG00000017265	PML/DTX3L/SMCHD1/CGAS/PARP3/MAD2L2/TERF2IP/ZCWPW1/DDX11/BRCA1/FOXM1/POLQ/RAD51AP1/RAD51/AXIN2	15
BP	GO:0060284	regulation of cell development	48/811	438/11123	0.00283356358179362	0.0293901518850847	ENSSSCG00000015135/ENSSSCG00000005724/ENSSSCG00000014303/ENSSSCG00000009831/ENSSSCG00000038500/ENSSSCG00000039103/ENSSSCG00000009664/ENSSSCG00000013260/ENSSSCG00000008581/ENSSSCG00000003848/ENSSSCG00000010603/ENSSSCG00000024674/ENSSSCG00000002332/ENSSSCG00000010831/ENSSSCG00000009517/ENSSSCG00000000648/ENSSSCG00000002815/ENSSSCG00000040961/ENSSSCG00000026268/ENSSSCG00000000940/ENSSSCG00000029260/…	SORL1/SETX/JADE2/CUX2/TRIB1/ADIPOQ/PTK2B/MDK/NCOA1/LRP8/NEURL1/ABL2/SIPA1L1/DUSP10/GPR183/CLEC7A/ADGRG1/LIF/DLG5/PPFIA2/NDNF/ECT2/CCR2/KIF14/HAP1/NPR2/EDN1/NR1D1/MFSD2A/NTRK1/STAP1/SEMA3F/LDLR/CAMK2B/WNT5A/SEMA4D/PLXNA4/HES1/TNF/DBN1/CDH4/FSTL4/RECK/IL6/DUSP15/FLRT2/AXIN2/CHODL	48
BP	GO:0042116	macrophage activation	10/811	50/11123	0.00284335681837754	0.0293974245671771	ENSSSCG00000022011/ENSSSCG00000028875/ENSSSCG00000029763/ENSSSCG00000024771/ENSSSCG00000036933/ENSSSCG00000008923/ENSSSCG00000028512/ENSSSCG00000035859/ENSSSCG00000008312/ENSSSCG00000001404	NMI/HAVCR2/IFI35/TICAM1/NR1D1/STAP1/LDLR/WNT5A/DYSF/TNF	10
BP	GO:0010948	negative regulation of cell cycle process	21/811	150/11123	0.00285346863092038	0.0293974245671771	ENSSSCG00000032652/ENSSSCG00000001912/ENSSSCG00000017723/ENSSSCG00000006127/ENSSSCG00000007854/ENSSSCG00000017414/ENSSSCG00000013352/ENSSSCG00000004782/ENSSSCG00000040355/ENSSSCG00000040961/ENSSSCG00000000950/ENSSSCG00000039546/ENSSSCG00000026748/ENSSSCG00000003697/ENSSSCG00000022101/ENSSSCG00000029326/ENSSSCG00000015604/ENSSSCG00000004466/ENSSSCG00000004077/ENSSSCG00000005995/ENSSSCG00000030469	SLFN11/PML/CCL2/NBN/DCUN1D3/KAT2A/E2F8/BUB1B/TICRR/LIF/E2F7/KNTC1/PLK1/NDC80/BRCA1/CCNB1/NEK2/TTK/FBXO5/MTBP/BUB1	21
BP	GO:0050920	regulation of chemotaxis	18/811	121/11123	0.00285579081711898	0.0293974245671771	ENSSSCG00000017723/ENSSSCG00000016991/ENSSSCG00000009664/ENSSSCG00000013260/ENSSSCG00000032474/ENSSSCG00000031999/ENSSSCG00000009517/ENSSSCG00000015894/ENSSSCG00000024311/ENSSSCG00000017705/ENSSSCG00000001097/ENSSSCG00000008923/ENSSSCG00000011398/ENSSSCG00000033327/ENSSSCG00000035859/ENSSSCG00000017466/ENSSSCG00000021562/ENSSSCG00000011730	CCL2/DUSP1/PTK2B/MDK/CXCL10/GPR18/GPR183/DPP4/CCR2/CCL5/ENSSSCG00000001097/STAP1/SEMA3F/PDGFB/WNT5A/CCR7/PLXNA4/IL12A	18
BP	GO:0043393	regulation of protein binding	20/811	141/11123	0.00304600350812908	0.0311986909320121	ENSSSCG00000010451/ENSSSCG00000015135/ENSSSCG00000011876/ENSSSCG00000014780/ENSSSCG00000014349/ENSSSCG00000039103/ENSSSCG00000010638/ENSSSCG00000024771/ENSSSCG00000022486/ENSSSCG00000000745/ENSSSCG00000026748/ENSSSCG00000038598/ENSSSCG00000015652/ENSSSCG00000017488/ENSSSCG00000026257/ENSSSCG00000001097/ENSSSCG00000020736/ENSSSCG00000033327/ENSSSCG00000035859/ENSSSCG00000011205	IFIT2/SORL1/DTX3L/TRIM21/STING1/ADIPOQ/TCF7L2/TICAM1/CBLB/DDX11/PLK1/ADRB2/IL10/CSF3/STMN1/ENSSSCG00000001097/ADD2/PDGFB/WNT5A/EFHB	20
BP	GO:0045930	negative regulation of mitotic cell cycle	20/811	141/11123	0.00304600350812908	0.0311986909320121	ENSSSCG00000032652/ENSSSCG00000001912/ENSSSCG00000017723/ENSSSCG00000004952/ENSSSCG00000006127/ENSSSCG00000007854/ENSSSCG00000031882/ENSSSCG00000004782/ENSSSCG00000040355/ENSSSCG00000000950/ENSSSCG00000039546/ENSSSCG00000026748/ENSSSCG00000003697/ENSSSCG00000022101/ENSSSCG00000029326/ENSSSCG00000004466/ENSSSCG00000004077/ENSSSCG00000001404/ENSSSCG00000005995/ENSSSCG00000030469	SLFN11/PML/CCL2/SMAD3/NBN/DCUN1D3/PNPT1/BUB1B/TICRR/E2F7/KNTC1/PLK1/NDC80/BRCA1/CCNB1/TTK/FBXO5/TNF/MTBP/BUB1	20
BP	GO:0071824	protein-DNA complex subunit organization	16/811	103/11123	0.00307826065052437	0.0314504585665794	ENSSSCG00000001509/ENSSSCG00000010118/ENSSSCG00000001137/ENSSSCG00000033112/ENSSSCG00000013772/ENSSSCG00000011624/ENSSSCG00000009979/ENSSSCG00000045769/ENSSSCG00000023296/ENSSSCG00000016313/ENSSSCG00000012056/ENSSSCG00000035789/ENSSSCG00000004766/ENSSSCG00000038543/ENSSSCG00000035362/ENSSSCG00000039216	DAXX/HIRA/H1-3/TSPYL5/ASF1B/MCM2/NEFH/ENSSSCG00000045769/CENPE/HJURP/CHAF1B/ENSSSCG00000035789/RAD51/CENPA/ENSSSCG00000035362/CENPN	16
BP	GO:0032607	interferon-alpha production	6/811	21/11123	0.00309437890099773	0.0314582391002176	ENSSSCG00000012853/ENSSSCG00000015897/ENSSSCG00000022011/ENSSSCG00000028875/ENSSSCG00000016057/ENSSSCG00000015801	IRF7/IFIH1/NMI/HAVCR2/STAT1/TLR3	6
BP	GO:0032647	regulation of interferon-alpha production	6/811	21/11123	0.00309437890099773	0.0314582391002176	ENSSSCG00000012853/ENSSSCG00000015897/ENSSSCG00000022011/ENSSSCG00000028875/ENSSSCG00000016057/ENSSSCG00000015801	IRF7/IFIH1/NMI/HAVCR2/STAT1/TLR3	6
BP	GO:0038061	NIK/NF-kappaB signaling	13/811	76/11123	0.00312287094679018	0.0316693125470281	ENSSSCG00000022011/ENSSSCG00000008496/ENSSSCG00000028875/ENSSSCG00000009002/ENSSSCG00000033175/ENSSSCG00000029763/ENSSSCG00000002703/ENSSSCG00000002814/ENSSSCG00000037815/ENSSSCG00000015801/ENSSSCG00000003251/ENSSSCG00000015037/ENSSSCG00000001404	NMI/EIF2AK2/HAVCR2/TLR2/SASH1/IFI35/TERF2IP/ADGRG3/ZC3H12A/TLR3/NLRP12/IL18/TNF	13
BP	GO:0097237	cellular response to toxic substance	15/811	94/11123	0.00314457113000243	0.0318106368385678	ENSSSCG00000005724/ENSSSCG00000001509/ENSSSCG00000037815/ENSSSCG00000000745/ENSSSCG00000035746/ENSSSCG00000009215/ENSSSCG00000015579/ENSSSCG00000015652/ENSSSCG00000013303/ENSSSCG00000004154/ENSSSCG00000043781/ENSSSCG00000001404/ENSSSCG00000038774/ENSSSCG00000020970/ENSSSCG00000006821	SETX/DAXX/ZC3H12A/DDX11/ECT2/ABCG2/PTGS2/IL10/ABTB2/TNFAIP3/RHOB/TNF/MAPK13/IL6/GSTM3	15
BP	GO:0061640	cytoskeleton-dependent cytokinesis	11/811	59/11123	0.00319287720314818	0.0322197485253648	ENSSSCG00000033113/ENSSSCG00000000217/ENSSSCG00000026748/ENSSSCG00000016658/ENSSSCG00000035746/ENSSSCG00000009839/ENSSSCG00000009378/ENSSSCG00000012377/ENSSSCG00000026257/ENSSSCG00000038543/ENSSSCG00000043781	CHMP7/RACGAP1/PLK1/ANLN/ECT2/CIT/CKAP2/KIF4A/STMN1/CENPA/RHOB	11
BP	GO:0030278	regulation of ossification	19/811	132/11123	0.00323729696144288	0.0323144400294005	ENSSSCG00000040575/ENSSSCG00000004952/ENSSSCG00000004825/ENSSSCG00000009664/ENSSSCG00000013260/ENSSSCG00000015485/ENSSSCG00000039514/ENSSSCG00000001710/ENSSSCG00000027124/ENSSSCG00000009152/ENSSSCG00000038598/ENSSSCG00000010816/ENSSSCG00000035859/ENSSSCG00000009584/ENSSSCG00000004077/ENSSSCG00000006493/ENSSSCG00000001404/ENSSSCG00000020970/ENSSSCG00000017265	ISG15/SMAD3/CHSY1/PTK2B/MDK/SUCO/ID3/RUNX2/ENSSSCG00000027124/SGMS2/ADRB2/TGFB2/WNT5A/SEMA4D/FBXO5/BGLAP/TNF/IL6/AXIN2	19
BP	GO:0007094	mitotic spindle assembly checkpoint	7/811	28/11123	0.00325747223142358	0.0323144400294005	ENSSSCG00000004782/ENSSSCG00000039546/ENSSSCG00000026748/ENSSSCG00000003697/ENSSSCG00000029326/ENSSSCG00000004466/ENSSSCG00000030469	BUB1B/KNTC1/PLK1/NDC80/CCNB1/TTK/BUB1	7
BP	GO:0045910	negative regulation of DNA recombination	7/811	28/11123	0.00325747223142358	0.0323144400294005	ENSSSCG00000029030/ENSSSCG00000021383/ENSSSCG00000023033/ENSSSCG00000003419/ENSSSCG00000002703/ENSSSCG00000036613/ENSSSCG00000037099	SMCHD1/CGAS/PARP3/MAD2L2/TERF2IP/POLQ/ANKLE1	7
BP	GO:0071173	spindle assembly checkpoint	7/811	28/11123	0.00325747223142358	0.0323144400294005	ENSSSCG00000004782/ENSSSCG00000039546/ENSSSCG00000026748/ENSSSCG00000003697/ENSSSCG00000029326/ENSSSCG00000004466/ENSSSCG00000030469	BUB1B/KNTC1/PLK1/NDC80/CCNB1/TTK/BUB1	7
BP	GO:0071174	mitotic spindle checkpoint	7/811	28/11123	0.00325747223142358	0.0323144400294005	ENSSSCG00000004782/ENSSSCG00000039546/ENSSSCG00000026748/ENSSSCG00000003697/ENSSSCG00000029326/ENSSSCG00000004466/ENSSSCG00000030469	BUB1B/KNTC1/PLK1/NDC80/CCNB1/TTK/BUB1	7
BP	GO:1904705	regulation of vascular smooth muscle cell proliferation	7/811	28/11123	0.00325747223142358	0.0323144400294005	ENSSSCG00000005385/ENSSSCG00000012026/ENSSSCG00000039103/ENSSSCG00000002829/ENSSSCG00000015652/ENSSSCG00000033327/ENSSSCG00000001404	NR4A3/ADAMTS1/ADIPOQ/MMP2/IL10/PDGFB/TNF	7
BP	GO:1990874	vascular smooth muscle cell proliferation	7/811	28/11123	0.00325747223142358	0.0323144400294005	ENSSSCG00000005385/ENSSSCG00000012026/ENSSSCG00000039103/ENSSSCG00000002829/ENSSSCG00000015652/ENSSSCG00000033327/ENSSSCG00000001404	NR4A3/ADAMTS1/ADIPOQ/MMP2/IL10/PDGFB/TNF	7
BP	GO:0002827	positive regulation of T-helper 1 type immune response	5/811	15/11123	0.00329792763517489	0.0324019412981092	ENSSSCG00000032644/ENSSSCG00000024311/ENSSSCG00000008162/ENSSSCG00000015037/ENSSSCG00000003801	HLX/CCR2/IL1R1/IL18/IL23R	5
BP	GO:0034138	toll-like receptor 3 signaling pathway	5/811	15/11123	0.00329792763517489	0.0324019412981092	ENSSSCG00000046640/ENSSSCG00000012893/ENSSSCG00000028875/ENSSSCG00000015801/ENSSSCG00000004154	OAS1/UNC93B1/HAVCR2/TLR3/TNFAIP3	5
BP	GO:0060339	negative regulation of type I interferon-mediated signaling pathway	5/811	15/11123	0.00329792763517489	0.0324019412981092	ENSSSCG00000046640/ENSSSCG00000040575/ENSSSCG00000006543/ENSSSCG00000027806/ENSSSCG00000039751	OAS1/ISG15/ADAR/SAMHD1/NLRC5	5
BP	GO:1901623	regulation of lymphocyte chemotaxis	5/811	15/11123	0.00329792763517489	0.0324019412981092	ENSSSCG00000017723/ENSSSCG00000009664/ENSSSCG00000032474/ENSSSCG00000024311/ENSSSCG00000035859	CCL2/PTK2B/CXCL10/CCR2/WNT5A	5
BP	GO:0071359	cellular response to dsRNA	10/811	51/11123	0.00331100251130267	0.0324525772459499	ENSSSCG00000010452/ENSSSCG00000015897/ENSSSCG00000006543/ENSSSCG00000021383/ENSSSCG00000014349/ENSSSCG00000011465/ENSSSCG00000037815/ENSSSCG00000010952/ENSSSCG00000001404/ENSSSCG00000020970	IFIT1/IFIH1/ADAR/CGAS/STING1/PDE12/ZC3H12A/TUT7/TNF/IL6	10
BP	GO:0032874	positive regulation of stress-activated MAPK cascade	16/811	104/11123	0.00339874936651924	0.0332331173141511	ENSSSCG00000008496/ENSSSCG00000033175/ENSSSCG00000009664/ENSSSCG00000022689/ENSSSCG00000037815/ENSSSCG00000000648/ENSSSCG00000001572/ENSSSCG00000008522/ENSSSCG00000015801/ENSSSCG00000010816/ENSSSCG00000035598/ENSSSCG00000035859/ENSSSCG00000030172/ENSSSCG00000008197/ENSSSCG00000001404/ENSSSCG00000004225	EIF2AK2/SASH1/PTK2B/GADD45B/ZC3H12A/CLEC7A/FGD2/XDH/TLR3/TGFB2/EDN1/WNT5A/CD40LG/SEMA4C/TNF/TPD52L1	16
BP	GO:0048511	rhythmic process	19/811	133/11123	0.00352655588211482	0.0344007129738676	ENSSSCG00000001912/ENSSSCG00000005724/ENSSSCG00000014336/ENSSSCG00000015435/ENSSSCG00000012026/ENSSSCG00000013260/ENSSSCG00000036136/ENSSSCG00000004896/ENSSSCG00000039514/ENSSSCG00000038806/ENSSSCG00000007818/ENSSSCG00000017473/ENSSSCG00000010214/ENSSSCG00000013270/ENSSSCG00000036933/ENSSSCG00000006464/ENSSSCG00000017176/ENSSSCG00000010459/ENSSSCG00000000551	PML/SETX/EGR1/NAMPT/ADAMTS1/MDK/BHLHE40/PHLPP1/ID3/AXL/KDM8/TOP2A/CDK1/CRY2/NR1D1/NTRK1/AANAT/HTR7/ARNTL2	19
BP	GO:0007186	G-protein-coupled receptor signaling pathway	52/811	489/11123	0.00362660261112374	0.035292614959083	ENSSSCG00000015135/ENSSSCG00000024344/ENSSSCG00000037735/ENSSSCG00000022204/ENSSSCG00000023557/ENSSSCG00000003805/ENSSSCG00000022483/ENSSSCG00000009664/ENSSSCG00000032162/ENSSSCG00000015407/ENSSSCG00000020906/ENSSSCG00000002814/ENSSSCG00000017389/ENSSSCG00000032474/ENSSSCG00000032438/ENSSSCG00000029096/ENSSSCG00000035051/ENSSSCG00000031999/ENSSSCG00000009517/ENSSSCG00000002815/ENSSSCG00000036844/…	SORL1/CCR5/ENSSSCG00000037735/AGRN/CCRL2/PDE4B/GPBAR1/PTK2B/P2RY13/GNAI1/GHSR/ADGRG3/RAMP2/CXCL10/FFAR2/HRH2/ADORA2B/GPR18/GPR183/ADGRG1/GPR171/CHRM3/RGS16/ADRB2/CCR2/ENSSSCG00000032191/ENSSSCG00000036907/CXCL11/ADGRG6/STMN1/EDN1/ENSSSCG00000022054/GPR35/CISH/HTR2A/ARRDC3/ACKR3/AREG/CCR7/CYSLTR1/HTR7/RGS9/ENSSSCG00000021675/CCR9/PLCE1/GPR83/OPRL1/PROKR1/OR51E1/P2RY10/ENSSSCG00000014769/RXFP1	52
BP	GO:0002286	T cell activation involved in immune response	11/811	60/11123	0.00365837496369366	0.0355174460337747	ENSSSCG00000039300/ENSSSCG00000028875/ENSSSCG00000013260/ENSSSCG00000032644/ENSSSCG00000001453/ENSSSCG00000009517/ENSSSCG00000037815/ENSSSCG00000006495/ENSSSCG00000015037/ENSSSCG00000024140/ENSSSCG00000020970	IL27/HAVCR2/MDK/HLX/HLA-DRA/GPR183/ZC3H12A/SEMA4A/IL18/ENSSSCG00000024140/IL6	11
BP	GO:0051962	positive regulation of nervous system development	28/811	225/11123	0.00372748653749206	0.0360650181116292	ENSSSCG00000005724/ENSSSCG00000014303/ENSSSCG00000009831/ENSSSCG00000009664/ENSSSCG00000013260/ENSSSCG00000008581/ENSSSCG00000003848/ENSSSCG00000010603/ENSSSCG00000024674/ENSSSCG00000040961/ENSSSCG00000021206/ENSSSCG00000026268/ENSSSCG00000029260/ENSSSCG00000035746/ENSSSCG00000032698/ENSSSCG00000006495/ENSSSCG00000024311/ENSSSCG00000017427/ENSSSCG00000006464/ENSSSCG00000003949/ENSSSCG00000035859/…	SETX/JADE2/CUX2/PTK2B/MDK/NCOA1/LRP8/NEURL1/ABL2/LIF/IL1RAP/DLG5/NDNF/ECT2/TPPP/SEMA4A/CCR2/HAP1/NTRK1/CDC20/WNT5A/SEMA4D/HES1/TNF/DBN1/CDH4/IL6/FLRT2	28
BP	GO:0051985	negative regulation of chromosome segregation	8/811	36/11123	0.00373238166446932	0.0360650181116292	ENSSSCG00000004782/ENSSSCG00000039546/ENSSSCG00000026748/ENSSSCG00000003697/ENSSSCG00000029326/ENSSSCG00000004466/ENSSSCG00000004077/ENSSSCG00000030469	BUB1B/KNTC1/PLK1/NDC80/CCNB1/TTK/FBXO5/BUB1	8
BP	GO:0090130	tissue migration	25/811	194/11123	0.00376746498391965	0.0363183624449854	ENSSSCG00000014362/ENSSSCG00000037105/ENSSSCG00000033175/ENSSSCG00000009664/ENSSSCG00000038580/ENSSSCG00000012591/ENSSSCG00000010831/ENSSSCG00000003395/ENSSSCG00000037815/ENSSSCG00000031321/ENSSSCG00000035078/ENSSSCG00000016658/ENSSSCG00000038460/ENSSSCG00000015894/ENSSSCG00000006495/ENSSSCG00000010816/ENSSSCG00000009630/ENSSSCG00000006001/ENSSSCG00000010872/ENSSSCG00000033327/ENSSSCG00000035859/…	HBEGF/EVL/SASH1/PTK2B/FUT1/AMOT/DUSP10/PIK3CD/ZC3H12A/NR4A1/CD40/ANLN/FOXF1/DPP4/SEMA4A/TGFB2/EGR3/ENPP2/AKT3/PDGFB/WNT5A/RHOB/TNF/EMP2/CLEC14A	25
BP	GO:0080135	regulation of cellular response to stress	49/811	456/11123	0.00381240116723429	0.0366652760144575	ENSSSCG00000040162/ENSSSCG00000001912/ENSSSCG00000003155/ENSSSCG00000011876/ENSSSCG00000016991/ENSSSCG00000008496/ENSSSCG00000029030/ENSSSCG00000021383/ENSSSCG00000024623/ENSSSCG00000023033/ENSSSCG00000003419/ENSSSCG00000033175/ENSSSCG00000009664/ENSSSCG00000000769/ENSSSCG00000004896/ENSSSCG00000002703/ENSSSCG00000031882/ENSSSCG00000007659/ENSSSCG00000022689/ENSSSCG00000010831/ENSSSCG00000037815/…	NUPR1/PML/PPP1R15A/DTX3L/DUSP1/EIF2AK2/SMCHD1/CGAS/USP25/PARP3/MAD2L2/SASH1/PTK2B/BID/PHLPP1/TERF2IP/PNPT1/ZCWPW1/GADD45B/DUSP10/ZC3H12A/CLEC7A/DDX11/BRCA1/FGD2/AGR2/XDH/TLR3/TGFB2/PTGS2/FOXM1/IL10/EDN1/AKT3/POLQ/RAD51AP1/ACKR3/PBK/WNT5A/FBXO5/CD40LG/RAD51/SNAI1/SEMA4C/TNF/DYRK3/TPD52L1/AXIN2/ANKLE1	49
BP	GO:2001251	negative regulation of chromosome organization	15/811	96/11123	0.00386485862391012	0.0370827301689924	ENSSSCG00000006127/ENSSSCG00000002703/ENSSSCG00000010605/ENSSSCG00000004782/ENSSSCG00000017473/ENSSSCG00000039546/ENSSSCG00000026748/ENSSSCG00000003697/ENSSSCG00000022101/ENSSSCG00000011624/ENSSSCG00000029326/ENSSSCG00000004466/ENSSSCG00000004077/ENSSSCG00000030469/ENSSSCG00000036086	NBN/TERF2IP/STN1/BUB1B/TOP2A/KNTC1/PLK1/NDC80/BRCA1/MCM2/CCNB1/TTK/FBXO5/BUB1/PAX5	15
BP	GO:0030101	natural killer cell activation	9/811	44/11123	0.00388960322014866	0.0372329541891333	ENSSSCG00000028875/ENSSSCG00000004369/ENSSSCG00000024771/ENSSSCG00000038806/ENSSSCG00000009051/ENSSSCG00000038055/ENSSSCG00000015037/ENSSSCG00000024140/ENSSSCG00000011730	HAVCR2/PRDM1/TICAM1/AXL/IL15/CORO1A/IL18/ENSSSCG00000024140/IL12A	9
BP	GO:0002040	sprouting angiogenesis	13/811	78/11123	0.00394182849702002	0.037644921567112	ENSSSCG00000009664/ENSSSCG00000038580/ENSSSCG00000017389/ENSSSCG00000013352/ENSSSCG00000031321/ENSSSCG00000000950/ENSSSCG00000038911/ENSSSCG00000009630/ENSSSCG00000015652/ENSSSCG00000010872/ENSSSCG00000032710/ENSSSCG00000023760/ENSSSCG00000011730	PTK2B/FUT1/RAMP2/E2F8/NR4A1/E2F7/KLF2/EGR3/IL10/AKT3/E2F2/CLEC14A/IL12A	13
BP	GO:0002548	monocyte chemotaxis	6/811	22/11123	0.00399634458606796	0.037769670185529	ENSSSCG00000017723/ENSSSCG00000016991/ENSSSCG00000032474/ENSSSCG00000024311/ENSSSCG00000017705/ENSSSCG00000033327	CCL2/DUSP1/CXCL10/CCR2/CCL5/PDGFB	6
BP	GO:0002828	regulation of type 2 immune response	6/811	22/11123	0.00399634458606796	0.037769670185529	ENSSSCG00000008648/ENSSSCG00000004195/ENSSSCG00000032644/ENSSSCG00000005163/ENSSSCG00000024311/ENSSSCG00000015037	RSAD2/ARG1/HLX/IFNB1/CCR2/IL18	6
BP	GO:0010573	vascular endothelial growth factor production	6/811	22/11123	0.00399634458606796	0.037769670185529	ENSSSCG00000002815/ENSSSCG00000022101/ENSSSCG00000024311/ENSSSCG00000008090/ENSSSCG00000001404/ENSSSCG00000020970	ADGRG1/BRCA1/CCR2/IL1A/TNF/IL6	6
BP	GO:0031577	spindle checkpoint	7/811	29/11123	0.00402864190165394	0.037769670185529	ENSSSCG00000004782/ENSSSCG00000039546/ENSSSCG00000026748/ENSSSCG00000003697/ENSSSCG00000029326/ENSSSCG00000004466/ENSSSCG00000030469	BUB1B/KNTC1/PLK1/NDC80/CCNB1/TTK/BUB1	7
BP	GO:0051965	positive regulation of synapse assembly	7/811	29/11123	0.00402864190165394	0.037769670185529	ENSSSCG00000009831/ENSSSCG00000021206/ENSSSCG00000026268/ENSSSCG00000006495/ENSSSCG00000006464/ENSSSCG00000009584/ENSSSCG00000040166	CUX2/IL1RAP/DLG5/SEMA4A/NTRK1/SEMA4D/FLRT2	7
BP	GO:0060998	regulation of dendritic spine development	7/811	29/11123	0.00402864190165394	0.037769670185529	ENSSSCG00000009831/ENSSSCG00000003848/ENSSSCG00000010603/ENSSSCG00000026268/ENSSSCG00000000940/ENSSSCG00000040706/ENSSSCG00000014293	CUX2/LRP8/NEURL1/DLG5/PPFIA2/DBN1/FSTL4	7
BP	GO:0071715	icosanoid transport	7/811	29/11123	0.00402864190165394	0.037769670185529	ENSSSCG00000017561/ENSSSCG00000031106/ENSSSCG00000036504/ENSSSCG00000010543/ENSSSCG00000002263/ENSSSCG00000003494/ENSSSCG00000034429	ABCC3/PLA2G2D/PLA2G2F/ABCC2/SLCO3A1/PLA2G2A/PLA2G5	7
BP	GO:1901571	fatty acid derivative transport	7/811	29/11123	0.00402864190165394	0.037769670185529	ENSSSCG00000017561/ENSSSCG00000031106/ENSSSCG00000036504/ENSSSCG00000010543/ENSSSCG00000002263/ENSSSCG00000003494/ENSSSCG00000034429	ABCC3/PLA2G2D/PLA2G2F/ABCC2/SLCO3A1/PLA2G2A/PLA2G5	7
BP	GO:0070304	positive regulation of stress-activated protein kinase signaling cascade	16/811	106/11123	0.00412237988229907	0.0381632547659096	ENSSSCG00000008496/ENSSSCG00000033175/ENSSSCG00000009664/ENSSSCG00000022689/ENSSSCG00000037815/ENSSSCG00000000648/ENSSSCG00000001572/ENSSSCG00000008522/ENSSSCG00000015801/ENSSSCG00000010816/ENSSSCG00000035598/ENSSSCG00000035859/ENSSSCG00000030172/ENSSSCG00000008197/ENSSSCG00000001404/ENSSSCG00000004225	EIF2AK2/SASH1/PTK2B/GADD45B/ZC3H12A/CLEC7A/FGD2/XDH/TLR3/TGFB2/EDN1/WNT5A/CD40LG/SEMA4C/TNF/TPD52L1	16
BP	GO:0031649	heat generation	4/811	10/11123	0.00412651253631876	0.0381632547659096	ENSSSCG00000038598/ENSSSCG00000015579/ENSSSCG00000014156/ENSSSCG00000001404	ADRB2/PTGS2/ARRDC3/TNF	4
BP	GO:0032691	negative regulation of interleukin-1 beta production	4/811	10/11123	0.00412651253631876	0.0381632547659096	ENSSSCG00000001912/ENSSSCG00000020906/ENSSSCG00000037815/ENSSSCG00000004154	PML/GHSR/ZC3H12A/TNFAIP3	4
BP	GO:0034154	toll-like receptor 7 signaling pathway	4/811	10/11123	0.00412651253631876	0.0381632547659096	ENSSSCG00000008648/ENSSSCG00000012893/ENSSSCG00000028875/ENSSSCG00000012201	RSAD2/UNC93B1/HAVCR2/TASL	4
BP	GO:0051447	negative regulation of meiotic cell cycle	4/811	10/11123	0.00412651253631876	0.0381632547659096	ENSSSCG00000040961/ENSSSCG00000005322/ENSSSCG00000004466/ENSSSCG00000004077	LIF/NPR2/TTK/FBXO5	4
BP	GO:0070213	protein auto-ADP-ribosylation	4/811	10/11123	0.00412651253631876	0.0381632547659096	ENSSSCG00000016502/ENSSSCG00000023033/ENSSSCG00000027646/ENSSSCG00000000728	PARP12/PARP3/TIPARP/PARP11	4
BP	GO:0050871	positive regulation of B cell activation	11/811	61/11123	0.00417657836419749	0.038539282788552	ENSSSCG00000009542/ENSSSCG00000003419/ENSSSCG00000024771/ENSSSCG00000006161/ENSSSCG00000009517/ENSSSCG00000035078/ENSSSCG00000015652/ENSSSCG00000007477/ENSSSCG00000006457/ENSSSCG00000038204/ENSSSCG00000020970	TNFSF13B/MAD2L2/TICAM1/IL7/GPR183/CD40/IL10/NFATC2/FCRL3/ENSSSCG00000038204/IL6	11
BP	GO:0031400	negative regulation of protein modification process	42/811	380/11123	0.00434546197568334	0.040007545425561	ENSSSCG00000040575/ENSSSCG00000015135/ENSSSCG00000003155/ENSSSCG00000011876/ENSSSCG00000016991/ENSSSCG00000036956/ENSSSCG00000027855/ENSSSCG00000014780/ENSSSCG00000004236/ENSSSCG00000006543/ENSSSCG00000011874/ENSSSCG00000003419/ENSSSCG00000038500/ENSSSCG00000039103/ENSSSCG00000011065/ENSSSCG00000002703/ENSSSCG00000007854/ENSSSCG00000033768/ENSSSCG00000002516/ENSSSCG00000026655/ENSSSCG00000022689/…	ISG15/SORL1/PPP1R15A/DTX3L/DUSP1/SOCS3/SOCS1/TRIM21/PKIB/ADAR/PARP14/MAD2L2/TRIB1/ADIPOQ/MASTL/TERF2IP/DCUN1D3/LAX1/WARS1/PTPN13/GADD45B/DUSP10/ZC3H12A/PMEPA1/LIF/PLK1/BRCA1/TPPP/XDH/CRY2/EPHA1/NLRP12/FOXM1/DUSP8/ACER2/TNFAIP3/PBK/SEMA4D/FBXO5/TNF/PAX5/CDKN1C	42
BP	GO:0140013	meiotic nuclear division	14/811	88/11123	0.00437575369250303	0.0401961051080379	ENSSSCG00000007659/ENSSSCG00000000265/ENSSSCG00000004588/ENSSSCG00000040961/ENSSSCG00000017473/ENSSSCG00000026748/ENSSSCG00000004466/ENSSSCG00000000722/ENSSSCG00000007650/ENSSSCG00000003949/ENSSSCG00000035859/ENSSSCG00000004077/ENSSSCG00000011207/ENSSSCG00000007800	ZCWPW1/ESPL1/CCNB2/LIF/TOP2A/PLK1/TTK/RAD51AP1/STAG3/CDC20/WNT5A/FBXO5/SGO1/SEPTIN1	14
BP	GO:0002720	positive regulation of cytokine production involved in immune response	8/811	37/11123	0.00446409713042262	0.0409158969649697	ENSSSCG00000008648/ENSSSCG00000032438/ENSSSCG00000024771/ENSSSCG00000030408/ENSSSCG00000000648/ENSSSCG00000008162/ENSSSCG00000015037/ENSSSCG00000035859	RSAD2/FFAR2/TICAM1/ENSSSCG00000030408/CLEC7A/IL1R1/IL18/WNT5A	8
BP	GO:0002719	negative regulation of cytokine production involved in immune response	5/811	16/11123	0.00451261161196599	0.0409937245548219	ENSSSCG00000004195/ENSSSCG00000005163/ENSSSCG00000010816/ENSSSCG00000015652/ENSSSCG00000001404	ARG1/IFNB1/TGFB2/IL10/TNF	5
BP	GO:0045429	positive regulation of nitric oxide biosynthetic process	5/811	16/11123	0.00451261161196599	0.0409937245548219	ENSSSCG00000004952/ENSSSCG00000024771/ENSSSCG00000000648/ENSSSCG00000038911/ENSSSCG00000001404	SMAD3/TICAM1/CLEC7A/KLF2/TNF	5
BP	GO:1904707	positive regulation of vascular smooth muscle cell proliferation	5/811	16/11123	0.00451261161196599	0.0409937245548219	ENSSSCG00000005385/ENSSSCG00000012026/ENSSSCG00000002829/ENSSSCG00000033327/ENSSSCG00000001404	NR4A3/ADAMTS1/MMP2/PDGFB/TNF	5
BP	GO:2000108	positive regulation of leukocyte apoptotic process	5/811	16/11123	0.00451261161196599	0.0409937245548219	ENSSSCG00000007007/ENSSSCG00000005211/ENSSSCG00000003395/ENSSSCG00000015652/ENSSSCG00000035859	IDO1/CD274/PIK3CD/IL10/WNT5A	5
BP	GO:0007623	circadian rhythm	16/811	107/11123	0.00452891130146025	0.041050773455935	ENSSSCG00000001912/ENSSSCG00000005724/ENSSSCG00000014336/ENSSSCG00000015435/ENSSSCG00000036136/ENSSSCG00000004896/ENSSSCG00000039514/ENSSSCG00000007818/ENSSSCG00000017473/ENSSSCG00000010214/ENSSSCG00000013270/ENSSSCG00000036933/ENSSSCG00000006464/ENSSSCG00000017176/ENSSSCG00000010459/ENSSSCG00000000551	PML/SETX/EGR1/NAMPT/BHLHE40/PHLPP1/ID3/KDM8/TOP2A/CDK1/CRY2/NR1D1/NTRK1/AANAT/HTR7/ARNTL2	16
BP	GO:0033138	positive regulation of peptidyl-serine phosphorylation	11/811	62/11123	0.00475156569240141	0.0429738733813876	ENSSSCG00000003419/ENSSSCG00000002703/ENSSSCG00000005163/ENSSSCG00000040961/ENSSSCG00000015579/ENSSSCG00000009997/ENSSSCG00000017488/ENSSSCG00000024140/ENSSSCG00000035859/ENSSSCG00000001404/ENSSSCG00000020970	MAD2L2/TERF2IP/IFNB1/LIF/PTGS2/OSM/CSF3/ENSSSCG00000024140/WNT5A/TNF/IL6	11
BP	GO:0046903	secretion	48/811	450/11123	0.00479689979867851	0.043288322632568	ENSSSCG00000008648/ENSSSCG00000015135/ENSSSCG00000040648/ENSSSCG00000009002/ENSSSCG00000005617/ENSSSCG00000032936/ENSSSCG00000010603/ENSSSCG00000020906/ENSSSCG00000010638/ENSSSCG00000032438/ENSSSCG00000029096/ENSSSCG00000038806/ENSSSCG00000039556/ENSSSCG00000032612/ENSSSCG00000009216/ENSSSCG00000040961/ENSSSCG00000038055/ENSSSCG00000026176/ENSSSCG00000009883/ENSSSCG00000031106/ENSSSCG00000029998/…	RSAD2/SORL1/CCL8/TLR2/STXBP1/PIM3/NEURL1/GHSR/TCF7L2/FFAR2/HRH2/AXL/KCNQ1/MILR1/SPP1/LIF/CORO1A/CHRM3/RPH3A/PLA2G2D/KLF7/VDR/FOXF1/NRG1/AGR2/XDH/CRY2/CCR2/TGFB2/HAP1/OSM/EDN1/NR1D1/TIFAB/PLA2G2F/IL1A/EXPH5/BIRC5/DOC2B/TNF/EXOC3L4/PLA2G2A/IL12A/ENSSSCG00000013880/SYN1/IL6/PLA2G5/S100A8	48
BP	GO:0051348	negative regulation of transferase activity	22/811	167/11123	0.00487518365504061	0.043898082274069	ENSSSCG00000015135/ENSSSCG00000011876/ENSSSCG00000016991/ENSSSCG00000004236/ENSSSCG00000011853/ENSSSCG00000006543/ENSSSCG00000023033/ENSSSCG00000003419/ENSSSCG00000038500/ENSSSCG00000039103/ENSSSCG00000028056/ENSSSCG00000033768/ENSSSCG00000002516/ENSSSCG00000022689/ENSSSCG00000010831/ENSSSCG00000026748/ENSSSCG00000016459/ENSSSCG00000032911/ENSSSCG00000004154/ENSSSCG00000004077/ENSSSCG00000000436/…	SORL1/DTX3L/DUSP1/PKIB/RUBCN/ADAR/PARP3/MAD2L2/TRIB1/ADIPOQ/ZFP36/LAX1/WARS1/GADD45B/DUSP10/PLK1/EPHA1/DUSP8/TNFAIP3/FBXO5/PIP4K2C/CDKN1C	22
BP	GO:0033674	positive regulation of kinase activity	34/811	294/11123	0.00490108891579398	0.04400944657018	ENSSSCG00000027855/ENSSSCG00000008496/ENSSSCG00000001509/ENSSSCG00000033175/ENSSSCG00000039103/ENSSSCG00000009664/ENSSSCG00000003848/ENSSSCG00000006127/ENSSSCG00000010603/ENSSSCG00000022689/ENSSSCG00000035078/ENSSSCG00000007235/ENSSSCG00000035746/ENSSSCG00000031023/ENSSSCG00000015839/ENSSSCG00000001572/ENSSSCG00000038598/ENSSSCG00000010912/ENSSSCG00000010816/ENSSSCG00000023296/ENSSSCG00000035598/…	SOCS1/EIF2AK2/DAXX/SASH1/ADIPOQ/PTK2B/LRP8/NBN/NEURL1/GADD45B/CD40/TPX2/ECT2/CD24/NRG1/FGD2/ADRB2/KIF14/TGFB2/CENPE/EDN1/VAV2/IL18/STAP1/HTR2A/PDGFRB/PDGFB/WNT5A/CD40LG/IQGAP3/TNF/EMP2/TPD52L1/PLCE1	34
BP	GO:2001020	regulation of response to DNA damage stimulus	21/811	157/11123	0.00491914700279785	0.04400944657018	ENSSSCG00000001912/ENSSSCG00000011876/ENSSSCG00000029030/ENSSSCG00000021383/ENSSSCG00000023033/ENSSSCG00000003419/ENSSSCG00000000769/ENSSSCG00000002703/ENSSSCG00000007659/ENSSSCG00000000745/ENSSSCG00000022101/ENSSSCG00000000739/ENSSSCG00000036613/ENSSSCG00000000722/ENSSSCG00000016322/ENSSSCG00000004077/ENSSSCG00000004766/ENSSSCG00000032613/ENSSSCG00000015649/ENSSSCG00000017265/ENSSSCG00000037099	PML/DTX3L/SMCHD1/CGAS/PARP3/MAD2L2/BID/TERF2IP/ZCWPW1/DDX11/BRCA1/FOXM1/POLQ/RAD51AP1/ACKR3/FBXO5/RAD51/SNAI1/DYRK3/AXIN2/ANKLE1	21
BP	GO:0050922	negative regulation of chemotaxis	7/811	30/11123	0.00493051891035212	0.04400944657018	ENSSSCG00000017723/ENSSSCG00000016991/ENSSSCG00000031999/ENSSSCG00000015894/ENSSSCG00000008923/ENSSSCG00000011398/ENSSSCG00000035859	CCL2/DUSP1/GPR18/DPP4/STAP1/SEMA3F/WNT5A	7
BP	GO:0061756	leukocyte adhesion to vascular endothelial cell	7/811	30/11123	0.00493051891035212	0.04400944657018	ENSSSCG00000000257/ENSSSCG00000013260/ENSSSCG00000024311/ENSSSCG00000006862/ENSSSCG00000020736/ENSSSCG00000001404/ENSSSCG00000020970	ITGB7/MDK/CCR2/VCAM1/ADD2/TNF/IL6	7
BP	GO:0051321	meiotic cell cycle	16/811	108/11123	0.00496760311235523	0.0442440651115638	ENSSSCG00000007659/ENSSSCG00000000265/ENSSSCG00000004588/ENSSSCG00000040961/ENSSSCG00000017473/ENSSSCG00000026748/ENSSSCG00000005322/ENSSSCG00000004466/ENSSSCG00000000722/ENSSSCG00000007650/ENSSSCG00000003949/ENSSSCG00000035859/ENSSSCG00000004077/ENSSSCG00000004766/ENSSSCG00000011207/ENSSSCG00000007800	ZCWPW1/ESPL1/CCNB2/LIF/TOP2A/PLK1/NPR2/TTK/RAD51AP1/STAG3/CDC20/WNT5A/FBXO5/RAD51/SGO1/SEPTIN1	16
BP	GO:0002369	T cell cytokine production	6/811	23/11123	0.00507895002837909	0.044942674441186	ENSSSCG00000008648/ENSSSCG00000004195/ENSSSCG00000005163/ENSSSCG00000024311/ENSSSCG00000008162/ENSSSCG00000015037	RSAD2/ARG1/IFNB1/CCR2/IL1R1/IL18	6
BP	GO:0002724	regulation of T cell cytokine production	6/811	23/11123	0.00507895002837909	0.044942674441186	ENSSSCG00000008648/ENSSSCG00000004195/ENSSSCG00000005163/ENSSSCG00000024311/ENSSSCG00000008162/ENSSSCG00000015037	RSAD2/ARG1/IFNB1/CCR2/IL1R1/IL18	6
BP	GO:0042092	type 2 immune response	6/811	23/11123	0.00507895002837909	0.044942674441186	ENSSSCG00000008648/ENSSSCG00000004195/ENSSSCG00000032644/ENSSSCG00000005163/ENSSSCG00000024311/ENSSSCG00000015037	RSAD2/ARG1/HLX/IFNB1/CCR2/IL18	6
BP	GO:0042326	negative regulation of phosphorylation	34/811	295/11123	0.00516571018375478	0.0456118849630245	ENSSSCG00000040162/ENSSSCG00000015135/ENSSSCG00000016991/ENSSSCG00000036956/ENSSSCG00000027855/ENSSSCG00000004236/ENSSSCG00000011853/ENSSSCG00000006543/ENSSSCG00000011874/ENSSSCG00000011465/ENSSSCG00000038500/ENSSSCG00000039103/ENSSSCG00000002703/ENSSSCG00000033768/ENSSSCG00000002516/ENSSSCG00000026655/ENSSSCG00000022689/ENSSSCG00000010831/ENSSSCG00000037815/ENSSSCG00000034259/ENSSSCG00000040961/…	NUPR1/SORL1/DUSP1/SOCS3/SOCS1/PKIB/RUBCN/ADAR/PARP14/PDE12/TRIB1/ADIPOQ/TERF2IP/LAX1/WARS1/PTPN13/GADD45B/DUSP10/ZC3H12A/PMEPA1/LIF/PLK1/XDH/EPHA1/NLRP12/FOXM1/DUSP8/FBP1/STAP1/TNFAIP3/PBK/SEMA4D/PIP4K2C/CDKN1C	34
BP	GO:1903046	meiotic cell cycle process	15/811	99/11123	0.00519319368492777	0.0457559452196754	ENSSSCG00000007659/ENSSSCG00000000265/ENSSSCG00000004588/ENSSSCG00000040961/ENSSSCG00000017473/ENSSSCG00000026748/ENSSSCG00000004466/ENSSSCG00000000722/ENSSSCG00000007650/ENSSSCG00000003949/ENSSSCG00000035859/ENSSSCG00000004077/ENSSSCG00000004766/ENSSSCG00000011207/ENSSSCG00000007800	ZCWPW1/ESPL1/CCNB2/LIF/TOP2A/PLK1/TTK/RAD51AP1/STAG3/CDC20/WNT5A/FBXO5/RAD51/SGO1/SEPTIN1	15
BP	GO:0001935	endothelial cell proliferation	14/811	90/11123	0.00537398170759111	0.0471460450877961	ENSSSCG00000017723/ENSSSCG00000016057/ENSSSCG00000013260/ENSSSCG00000038580/ENSSSCG00000003395/ENSSSCG00000031321/ENSSSCG00000008522/ENSSSCG00000009630/ENSSSCG00000015652/ENSSSCG00000010872/ENSSSCG00000033327/ENSSSCG00000035859/ENSSSCG00000001404/ENSSSCG00000011730	CCL2/STAT1/MDK/FUT1/PIK3CD/NR4A1/XDH/EGR3/IL10/AKT3/PDGFB/WNT5A/TNF/IL12A	14
BP	GO:0002705	positive regulation of leukocyte mediated immunity	14/811	90/11123	0.00537398170759111	0.0471460450877961	ENSSSCG00000008648/ENSSSCG00000004195/ENSSSCG00000025593/ENSSSCG00000003419/ENSSSCG00000006678/ENSSSCG00000001453/ENSSSCG00000024771/ENSSSCG00000030408/ENSSSCG00000000648/ENSSSCG00000035078/ENSSSCG00000008162/ENSSSCG00000015037/ENSSSCG00000001404/ENSSSCG00000011730	RSAD2/ARG1/ENSSSCG00000025593/MAD2L2/FCGR1A/HLA-DRA/TICAM1/ENSSSCG00000030408/CLEC7A/CD40/IL1R1/IL18/TNF/IL12A	14
BP	GO:2000181	negative regulation of blood vessel morphogenesis	13/811	81/11123	0.00548760881222932	0.048040028426717	ENSSSCG00000001912/ENSSSCG00000012026/ENSSSCG00000016057/ENSSSCG00000032474/ENSSSCG00000012591/ENSSSCG00000038911/ENSSSCG00000008522/ENSSSCG00000006495/ENSSSCG00000024311/ENSSSCG00000010816/ENSSSCG00000032710/ENSSSCG00000001404/ENSSSCG00000011730	PML/ADAMTS1/STAT1/CXCL10/AMOT/KLF2/XDH/SEMA4A/CCR2/TGFB2/E2F2/TNF/IL12A	13
BP	GO:0002702	positive regulation of production of molecular mediator of immune response	12/811	72/11123	0.0055047274032374	0.0480871389574918	ENSSSCG00000008648/ENSSSCG00000003419/ENSSSCG00000032438/ENSSSCG00000024771/ENSSSCG00000030408/ENSSSCG00000000648/ENSSSCG00000035078/ENSSSCG00000015652/ENSSSCG00000008162/ENSSSCG00000015037/ENSSSCG00000035859/ENSSSCG00000020970	RSAD2/MAD2L2/FFAR2/TICAM1/ENSSSCG00000030408/CLEC7A/CD40/IL10/IL1R1/IL18/WNT5A/IL6	12
BP	GO:0021700	developmental maturation	21/811	159/11123	0.00569694706173794	0.0496604087488092	ENSSSCG00000005617/ENSSSCG00000010603/ENSSSCG00000038806/ENSSSCG00000002829/ENSSSCG00000001710/ENSSSCG00000009051/ENSSSCG00000029943/ENSSSCG00000000648/ENSSSCG00000038911/ENSSSCG00000010912/ENSSSCG00000010816/ENSSSCG00000037132/ENSSSCG00000005322/ENSSSCG00000003949/ENSSSCG00000035859/ENSSSCG00000009584/ENSSSCG00000004077/ENSSSCG00000031356/ENSSSCG00000000363/ENSSSCG00000005338/ENSSSCG00000013880	STXBP1/NEURL1/AXL/MMP2/RUNX2/IL15/SCLT1/CLEC7A/KLF2/KIF14/TGFB2/POU2F2/NPR2/CDC20/WNT5A/SEMA4D/FBXO5/HES1/ENSSSCG00000000363/RECK/ENSSSCG00000013880	21
BP	GO:0034121	regulation of toll-like receptor signaling pathway	10/811	55/11123	0.00582405486192935	0.0506606215909226	ENSSSCG00000008648/ENSSSCG00000012853/ENSSSCG00000009002/ENSSSCG00000029763/ENSSSCG00000012201/ENSSSCG00000015801/ENSSSCG00000006457/ENSSSCG00000036933/ENSSSCG00000014277/ENSSSCG00000004154	RSAD2/IRF7/TLR2/IFI35/TASL/TLR3/FCRL3/NR1D1/IRF1/TNFAIP3	10
BP	GO:1901988	negative regulation of cell cycle phase transition	16/811	110/11123	0.00594882676379459	0.0516363204475984	ENSSSCG00000032652/ENSSSCG00000001912/ENSSSCG00000017723/ENSSSCG00000006127/ENSSSCG00000007854/ENSSSCG00000004782/ENSSSCG00000040355/ENSSSCG00000000950/ENSSSCG00000039546/ENSSSCG00000026748/ENSSSCG00000003697/ENSSSCG00000022101/ENSSSCG00000029326/ENSSSCG00000004466/ENSSSCG00000004077/ENSSSCG00000030469	SLFN11/PML/CCL2/NBN/DCUN1D3/BUB1B/TICRR/E2F7/KNTC1/PLK1/NDC80/BRCA1/CCNB1/TTK/FBXO5/BUB1	16
BP	GO:0032715	negative regulation of interleukin-6 production	7/811	31/11123	0.00597615721181424	0.0516546753097109	ENSSSCG00000028875/ENSSSCG00000020906/ENSSSCG00000037815/ENSSSCG00000003251/ENSSSCG00000015652/ENSSSCG00000004154/ENSSSCG00000001404	HAVCR2/GHSR/ZC3H12A/NLRP12/IL10/TNFAIP3/TNF	7
BP	GO:0060711	labyrinthine layer development	7/811	31/11123	0.00597615721181424	0.0516546753097109	ENSSSCG00000036956/ENSSSCG00000008581/ENSSSCG00000022197/ENSSSCG00000013735/ENSSSCG00000015652/ENSSSCG00000032538/ENSSSCG00000031356	SOCS3/NCOA1/HS6ST1/JUNB/IL10/GCM1/HES1	7
BP	GO:0060999	positive regulation of dendritic spine development	5/811	17/11123	0.00601466252819602	0.0516605290943796	ENSSSCG00000009831/ENSSSCG00000003848/ENSSSCG00000010603/ENSSSCG00000026268/ENSSSCG00000040706	CUX2/LRP8/NEURL1/DLG5/DBN1	5
BP	GO:1901223	negative regulation of NIK/NF-kappaB signaling	5/811	17/11123	0.00601466252819602	0.0516605290943796	ENSSSCG00000022011/ENSSSCG00000029763/ENSSSCG00000002814/ENSSSCG00000037815/ENSSSCG00000003251	NMI/IFI35/ADGRG3/ZC3H12A/NLRP12	5
BP	GO:1904407	positive regulation of nitric oxide metabolic process	5/811	17/11123	0.00601466252819602	0.0516605290943796	ENSSSCG00000004952/ENSSSCG00000024771/ENSSSCG00000000648/ENSSSCG00000038911/ENSSSCG00000001404	SMAD3/TICAM1/CLEC7A/KLF2/TNF	5
BP	GO:0002371	dendritic cell cytokine production	4/811	11/11123	0.00611384052130816	0.0518600509643882	ENSSSCG00000024771/ENSSSCG00000030408/ENSSSCG00000000648/ENSSSCG00000015801	TICAM1/ENSSSCG00000030408/CLEC7A/TLR3	4
BP	GO:0002730	regulation of dendritic cell cytokine production	4/811	11/11123	0.00611384052130816	0.0518600509643882	ENSSSCG00000024771/ENSSSCG00000030408/ENSSSCG00000000648/ENSSSCG00000015801	TICAM1/ENSSSCG00000030408/CLEC7A/TLR3	4
BP	GO:0007252	I-kappaB phosphorylation	4/811	11/11123	0.00611384052130816	0.0518600509643882	ENSSSCG00000009002/ENSSSCG00000015801/ENSSSCG00000037358/ENSSSCG00000001404	TLR2/TLR3/HPS5/TNF	4
BP	GO:0019884	antigen processing and presentation of exogenous antigen	4/811	11/11123	0.00611384052130816	0.0518600509643882	ENSSSCG00000025618/ENSSSCG00000025593/ENSSSCG00000006678/ENSSSCG00000001453	TAP1/ENSSSCG00000025593/FCGR1A/HLA-DRA	4
BP	GO:0070230	positive regulation of lymphocyte apoptotic process	4/811	11/11123	0.00611384052130816	0.0518600509643882	ENSSSCG00000007007/ENSSSCG00000005211/ENSSSCG00000015652/ENSSSCG00000035859	IDO1/CD274/IL10/WNT5A	4
BP	GO:1904752	regulation of vascular associated smooth muscle cell migration	4/811	11/11123	0.00611384052130816	0.0518600509643882	ENSSSCG00000005385/ENSSSCG00000012026/ENSSSCG00000039103/ENSSSCG00000033327	NR4A3/ADAMTS1/ADIPOQ/PDGFB	4
BP	GO:0002833	positive regulation of response to biotic stimulus	8/811	39/11123	0.00625294729327372	0.0528212887846236	ENSSSCG00000009720/ENSSSCG00000017416/ENSSSCG00000004195/ENSSSCG00000000457/ENSSSCG00000028875/ENSSSCG00000033175/ENSSSCG00000005211/ENSSSCG00000011730	DDX60/DHX58/ARG1/USP15/HAVCR2/SASH1/CD274/IL12A	8
BP	GO:0007080	mitotic metaphase plate congression	8/811	39/11123	0.00625294729327372	0.0528212887846236	ENSSSCG00000033113/ENSSSCG00000003697/ENSSSCG00000013008/ENSSSCG00000003931/ENSSSCG00000010912/ENSSSCG00000029326/ENSSSCG00000023296/ENSSSCG00000032909	CHMP7/NDC80/CDCA5/KIF2C/KIF14/CCNB1/CENPE/CDCA8	8
BP	GO:0002707	negative regulation of lymphocyte mediated immunity	6/811	24/11123	0.00636195668332223	0.0531937480236146	ENSSSCG00000016832/ENSSSCG00000004195/ENSSSCG00000028875/ENSSSCG00000023033/ENSSSCG00000005163/ENSSSCG00000031615	IL7R/ARG1/HAVCR2/PARP3/IFNB1/SERPINB9	6
BP	GO:0032733	positive regulation of interleukin-10 production	6/811	24/11123	0.00636195668332223	0.0531937480236146	ENSSSCG00000040575/ENSSSCG00000005211/ENSSSCG00000000648/ENSSSCG00000029267/ENSSSCG00000030172/ENSSSCG00000020970	ISG15/CD274/CLEC7A/TIGIT/CD40LG/IL6	6
BP	GO:0046633	alpha-beta T cell proliferation	6/811	24/11123	0.00636195668332223	0.0531937480236146	ENSSSCG00000005211/ENSSSCG00000022486/ENSSSCG00000009051/ENSSSCG00000024311/ENSSSCG00000015037/ENSSSCG00000014277	CD274/CBLB/IL15/CCR2/IL18/IRF1	6
BP	GO:1903428	positive regulation of reactive oxygen species biosynthetic process	6/811	24/11123	0.00636195668332223	0.0531937480236146	ENSSSCG00000004952/ENSSSCG00000024771/ENSSSCG00000000648/ENSSSCG00000038911/ENSSSCG00000034167/ENSSSCG00000001404	SMAD3/TICAM1/CLEC7A/KLF2/SLC5A3/TNF	6
BP	GO:1904036	negative regulation of epithelial cell apoptotic process	6/811	24/11123	0.00636195668332223	0.0531937480236146	ENSSSCG00000040162/ENSSSCG00000013260/ENSSSCG00000017389/ENSSSCG00000029260/ENSSSCG00000015652/ENSSSCG00000004154	NUPR1/MDK/RAMP2/NDNF/IL10/TNFAIP3	6
BP	GO:0010631	epithelial cell migration	24/811	192/11123	0.00655777501632266	0.0547193569080936	ENSSSCG00000014362/ENSSSCG00000037105/ENSSSCG00000033175/ENSSSCG00000009664/ENSSSCG00000038580/ENSSSCG00000012591/ENSSSCG00000010831/ENSSSCG00000003395/ENSSSCG00000037815/ENSSSCG00000031321/ENSSSCG00000035078/ENSSSCG00000016658/ENSSSCG00000015894/ENSSSCG00000006495/ENSSSCG00000010816/ENSSSCG00000009630/ENSSSCG00000006001/ENSSSCG00000010872/ENSSSCG00000033327/ENSSSCG00000035859/ENSSSCG00000043781/…	HBEGF/EVL/SASH1/PTK2B/FUT1/AMOT/DUSP10/PIK3CD/ZC3H12A/NR4A1/CD40/ANLN/DPP4/SEMA4A/TGFB2/EGR3/ENPP2/AKT3/PDGFB/WNT5A/RHOB/TNF/EMP2/CLEC14A	24
BP	GO:0044344	cellular response to fibroblast growth factor stimulus	10/811	56/11123	0.00663929334374629	0.0551748170980295	ENSSSCG00000005724/ENSSSCG00000017723/ENSSSCG00000028056/ENSSSCG00000003140/ENSSSCG00000001710/ENSSSCG00000031321/ENSSSCG00000029260/ENSSSCG00000009630/ENSSSCG00000035859/ENSSSCG00000040166	SETX/CCL2/ZFP36/FGF21/RUNX2/NR4A1/NDNF/EGR3/WNT5A/FLRT2	10
BP	GO:0071774	response to fibroblast growth factor	10/811	56/11123	0.00663929334374629	0.0551748170980295	ENSSSCG00000005724/ENSSSCG00000017723/ENSSSCG00000028056/ENSSSCG00000003140/ENSSSCG00000001710/ENSSSCG00000031321/ENSSSCG00000029260/ENSSSCG00000009630/ENSSSCG00000035859/ENSSSCG00000040166	SETX/CCL2/ZFP36/FGF21/RUNX2/NR4A1/NDNF/EGR3/WNT5A/FLRT2	10
BP	GO:0090132	epithelium migration	24/811	193/11123	0.00698953529159299	0.057967866578252	ENSSSCG00000014362/ENSSSCG00000037105/ENSSSCG00000033175/ENSSSCG00000009664/ENSSSCG00000038580/ENSSSCG00000012591/ENSSSCG00000010831/ENSSSCG00000003395/ENSSSCG00000037815/ENSSSCG00000031321/ENSSSCG00000035078/ENSSSCG00000016658/ENSSSCG00000015894/ENSSSCG00000006495/ENSSSCG00000010816/ENSSSCG00000009630/ENSSSCG00000006001/ENSSSCG00000010872/ENSSSCG00000033327/ENSSSCG00000035859/ENSSSCG00000043781/…	HBEGF/EVL/SASH1/PTK2B/FUT1/AMOT/DUSP10/PIK3CD/ZC3H12A/NR4A1/CD40/ANLN/DPP4/SEMA4A/TGFB2/EGR3/ENPP2/AKT3/PDGFB/WNT5A/RHOB/TNF/EMP2/CLEC14A	24
BP	GO:0052548	regulation of endopeptidase activity	21/811	162/11123	0.00705117247904392	0.0583609164578645	ENSSSCG00000028711/ENSSSCG00000001912/ENSSSCG00000015135/ENSSSCG00000026951/ENSSSCG00000004952/ENSSSCG00000026454/ENSSSCG00000001963/ENSSSCG00000034570/ENSSSCG00000001463/ENSSSCG00000000769/ENSSSCG00000000648/ENSSSCG00000031321/ENSSSCG00000008522/ENSSSCG00000015579/ENSSSCG00000003251/ENSSSCG00000034213/ENSSSCG00000001404/ENSSSCG00000004890/ENSSSCG00000005338/ENSSSCG00000006590/ENSSSCG00000031615	CASP1/PML/SORL1/PSMB8/SMAD3/PMAIP1/EGLN3/IFI6/PSMB9/BID/CLEC7A/NR4A1/XDH/PTGS2/NLRP12/ACER2/TNF/SERPINB2/RECK/S100A8/SERPINB9	21
BP	GO:0051924	regulation of calcium ion transport	16/811	112/11123	0.00708125412027477	0.0584415206340005	ENSSSCG00000001912/ENSSSCG00000017723/ENSSSCG00000003805/ENSSSCG00000009664/ENSSSCG00000015362/ENSSSCG00000029471/ENSSSCG00000032474/ENSSSCG00000011040/ENSSSCG00000038055/ENSSSCG00000000732/ENSSSCG00000017427/ENSSSCG00000008978/ENSSSCG00000006457/ENSSSCG00000040095/ENSSSCG00000033327/ENSSSCG00000011205	PML/CCL2/PDE4B/PTK2B/TSPAN13/STAC3/CXCL10/CACNB2/CORO1A/CRACR2A/HAP1/CXCL11/FCRL3/GPR35/PDGFB/EFHB	16
BP	GO:0031341	regulation of cell killing	9/811	48/11123	0.00708944001833005	0.0584415206340005	ENSSSCG00000016832/ENSSSCG00000004195/ENSSSCG00000025593/ENSSSCG00000028875/ENSSSCG00000001453/ENSSSCG00000000648/ENSSSCG00000008923/ENSSSCG00000011730/ENSSSCG00000031615	IL7R/ARG1/ENSSSCG00000025593/HAVCR2/HLA-DRA/CLEC7A/STAP1/IL12A/SERPINB9	9
BP	GO:0006809	nitric oxide biosynthetic process	7/811	32/11123	0.0071787656943556	0.0587053953089319	ENSSSCG00000004952/ENSSSCG00000009664/ENSSSCG00000024771/ENSSSCG00000037815/ENSSSCG00000000648/ENSSSCG00000038911/ENSSSCG00000001404	SMAD3/PTK2B/TICAM1/ZC3H12A/CLEC7A/KLF2/TNF	7
BP	GO:0006956	complement activation	7/811	32/11123	0.0071787656943556	0.0587053953089319	ENSSSCG00000013181/ENSSSCG00000011806/ENSSSCG00000001422/ENSSSCG00000025629/ENSSSCG00000024914/ENSSSCG00000038204/ENSSSCG00000005840	SERPING1/MASP1/C2/COLEC11/ENSSSCG00000024914/ENSSSCG00000038204/C8G	7
BP	GO:0097028	dendritic cell differentiation	7/811	32/11123	0.0071787656943556	0.0587053953089319	ENSSSCG00000023178/ENSSSCG00000015375/ENSSSCG00000038806/ENSSSCG00000001252/ENSSSCG00000026587/ENSSSCG00000017466/ENSSSCG00000023737	BATF2/ITGB8/AXL/UBD/BATF3/CCR7/CSF2	7
BP	GO:2000242	negative regulation of reproductive process	7/811	32/11123	0.0071787656943556	0.0587053953089319	ENSSSCG00000040961/ENSSSCG00000005322/ENSSSCG00000004466/ENSSSCG00000035859/ENSSSCG00000004077/ENSSSCG00000032613/ENSSSCG00000006038	LIF/NPR2/TTK/WNT5A/FBXO5/SNAI1/ZFPM2	7
BP	GO:0050864	regulation of B cell activation	14/811	93/11123	0.00720691840166808	0.0588182165171995	ENSSSCG00000009542/ENSSSCG00000023033/ENSSSCG00000003419/ENSSSCG00000037532/ENSSSCG00000024771/ENSSSCG00000006161/ENSSSCG00000009517/ENSSSCG00000035078/ENSSSCG00000015652/ENSSSCG00000007477/ENSSSCG00000006457/ENSSSCG00000004154/ENSSSCG00000038204/ENSSSCG00000020970	TNFSF13B/PARP3/MAD2L2/MNDA/TICAM1/IL7/GPR183/CD40/IL10/NFATC2/FCRL3/TNFAIP3/ENSSSCG00000038204/IL6	14
BP	GO:0042093	T-helper cell differentiation	8/811	40/11123	0.00732887958260232	0.0596946712722102	ENSSSCG00000039300/ENSSSCG00000032644/ENSSSCG00000001453/ENSSSCG00000009517/ENSSSCG00000037815/ENSSSCG00000006495/ENSSSCG00000015037/ENSSSCG00000020970	IL27/HLX/HLA-DRA/GPR183/ZC3H12A/SEMA4A/IL18/IL6	8
BP	GO:0043281	regulation of cysteine-type endopeptidase activity involved in apoptotic process	15/811	103/11123	0.00751517729658398	0.0610906376668741	ENSSSCG00000028711/ENSSSCG00000001912/ENSSSCG00000004952/ENSSSCG00000026454/ENSSSCG00000001963/ENSSSCG00000034570/ENSSSCG00000000769/ENSSSCG00000000648/ENSSSCG00000031321/ENSSSCG00000008522/ENSSSCG00000015579/ENSSSCG00000003251/ENSSSCG00000034213/ENSSSCG00000001404/ENSSSCG00000006590	CASP1/PML/SMAD3/PMAIP1/EGLN3/IFI6/BID/CLEC7A/NR4A1/XDH/PTGS2/NLRP12/ACER2/TNF/S100A8	15
BP	GO:0045582	positive regulation of T cell differentiation	10/811	57/11123	0.00754033774110674	0.0611737895550779	ENSSSCG00000016832/ENSSSCG00000027855/ENSSSCG00000008794/ENSSSCG00000013260/ENSSSCG00000032644/ENSSSCG00000001453/ENSSSCG00000010831/ENSSSCG00000006161/ENSSSCG00000009630/ENSSSCG00000015037	IL7R/SOCS1/RHOH/MDK/HLX/HLA-DRA/DUSP10/IL7/EGR3/IL18	10
BP	GO:0051225	spindle assembly	12/811	75/11123	0.00766548361378641	0.0620661785883061	ENSSSCG00000007366/ENSSSCG00000029160/ENSSSCG00000000217/ENSSSCG00000004588/ENSSSCG00000010471/ENSSSCG00000026748/ENSSSCG00000007235/ENSSSCG00000012377/ENSSSCG00000015604/ENSSSCG00000003949/ENSSSCG00000004077/ENSSSCG00000007800	MYBL2/ENSSSCG00000029160/RACGAP1/CCNB2/KIF11/PLK1/TPX2/KIF4A/NEK2/CDC20/FBXO5/SEPTIN1	12
BP	GO:0043280	positive regulation of cysteine-type endopeptidase activity involved in apoptotic process	11/811	66/11123	0.00770517079403153	0.0622068009172067	ENSSSCG00000028711/ENSSSCG00000001912/ENSSSCG00000004952/ENSSSCG00000026454/ENSSSCG00000001963/ENSSSCG00000000769/ENSSSCG00000000648/ENSSSCG00000008522/ENSSSCG00000034213/ENSSSCG00000001404/ENSSSCG00000006590	CASP1/PML/SMAD3/PMAIP1/EGLN3/BID/CLEC7A/XDH/ACER2/TNF/S100A8	11
BP	GO:0001701	in utero embryonic development	33/811	292/11123	0.00777415098024166	0.0622068009172067	ENSSSCG00000036956/ENSSSCG00000014835/ENSSSCG00000004952/ENSSSCG00000040181/ENSSSCG00000004369/ENSSSCG00000008581/ENSSSCG00000006127/ENSSSCG00000012591/ENSSSCG00000017414/ENSSSCG00000004588/ENSSSCG00000013352/ENSSSCG00000013772/ENSSSCG00000022197/ENSSSCG00000040961/ENSSSCG00000000950/ENSSSCG00000013735/ENSSSCG00000038911/ENSSSCG00000038460/ENSSSCG00000028169/ENSSSCG00000000837/ENSSSCG00000034913/…	SOCS3/C2CD3/SMAD3/ELL/PRDM1/NCOA1/NBN/AMOT/KAT2A/CCNB2/E2F8/ASF1B/HS6ST1/LIF/E2F7/JUNB/KLF2/FOXF1/NCAPG2/CHST11/GINS1/CCNB1/IL10/NEK2/EDN1/HS3ST6/GCM1/SNAI1/HES1/MYO18B/ZFPM2/CSF2/DBN1	33
BP	GO:0061448	connective tissue development	19/811	143/11123	0.00778580876659631	0.0622068009172067	ENSSSCG00000015135/ENSSSCG00000004952/ENSSSCG00000004825/ENSSSCG00000013260/ENSSSCG00000015375/ENSSSCG00000017414/ENSSSCG00000001710/ENSSSCG00000002404/ENSSSCG00000029998/ENSSSCG00000000837/ENSSSCG00000005636/ENSSSCG00000035598/ENSSSCG00000014156/ENSSSCG00000033327/ENSSSCG00000001473/ENSSSCG00000035859/ENSSSCG00000032613/ENSSSCG00000017265/ENSSSCG00000008875	SORL1/SMAD3/CHSY1/MDK/ITGB8/KAT2A/RUNX2/SPTLC2/KLF7/CHST11/SLC25A25/EDN1/ARRDC3/PDGFB/COL11A2/WNT5A/SNAI1/AXIN2/RXFP1	19
BP	GO:0001101	response to acid chemical	17/811	123/11123	0.00780797580669539	0.0622068009172067	ENSSSCG00000005724/ENSSSCG00000027855/ENSSSCG00000022483/ENSSSCG00000009664/ENSSSCG00000010603/ENSSSCG00000024674/ENSSSCG00000032438/ENSSSCG00000039514/ENSSSCG00000002829/ENSSSCG00000037815/ENSSSCG00000038911/ENSSSCG00000034213/ENSSSCG00000028512/ENSSSCG00000036208/ENSSSCG00000001404/ENSSSCG00000006173/ENSSSCG00000014994	SETX/SOCS1/GPBAR1/PTK2B/NEURL1/ABL2/FFAR2/ID3/MMP2/ZC3H12A/KLF2/ACER2/LDLR/SHMT1/TNF/GDAP1/PDGFD	17
BP	GO:0045859	regulation of protein kinase activity	44/811	416/11123	0.00782653629391706	0.0622068009172067	ENSSSCG00000015135/ENSSSCG00000016991/ENSSSCG00000027855/ENSSSCG00000004236/ENSSSCG00000008496/ENSSSCG00000006543/ENSSSCG00000001509/ENSSSCG00000033175/ENSSSCG00000038500/ENSSSCG00000039103/ENSSSCG00000009664/ENSSSCG00000003848/ENSSSCG00000010603/ENSSSCG00000033768/ENSSSCG00000002516/ENSSSCG00000022689/ENSSSCG00000010831/ENSSSCG00000026748/ENSSSCG00000035078/ENSSSCG00000007235/ENSSSCG00000035746/…	SORL1/DUSP1/SOCS1/PKIB/EIF2AK2/ADAR/DAXX/SASH1/TRIB1/ADIPOQ/PTK2B/LRP8/NEURL1/LAX1/WARS1/GADD45B/DUSP10/PLK1/CD40/TPX2/ECT2/CD24/NRG1/FGD2/ADRB2/EPHA1/KIF14/TGFB2/CENPE/DUSP8/EDN1/IL18/STAP1/CCNB3/PDGFB/TNFAIP3/WNT5A/CD40LG/IQGAP3/TNF/EMP2/TPD52L1/PLCE1/CDKN1C	44
BP	GO:0010742	macrophage derived foam cell differentiation	5/811	18/11123	0.00783633283414209	0.0622068009172067	ENSSSCG00000016057/ENSSSCG00000039103/ENSSSCG00000015037/ENSSSCG00000017255/ENSSSCG00000023737	STAT1/ADIPOQ/IL18/ABCA5/CSF2	5
BP	GO:0032689	negative regulation of interferon-gamma production	5/811	18/11123	0.00783633283414209	0.0622068009172067	ENSSSCG00000028875/ENSSSCG00000005211/ENSSSCG00000038806/ENSSSCG00000037815/ENSSSCG00000015652	HAVCR2/CD274/AXL/ZC3H12A/IL10	5
BP	GO:0043011	myeloid dendritic cell differentiation	5/811	18/11123	0.00783633283414209	0.0622068009172067	ENSSSCG00000023178/ENSSSCG00000015375/ENSSSCG00000001252/ENSSSCG00000026587/ENSSSCG00000023737	BATF2/ITGB8/UBD/BATF3/CSF2	5
BP	GO:0050901	leukocyte tethering or rolling	5/811	18/11123	0.00783633283414209	0.0622068009172067	ENSSSCG00000000257/ENSSSCG00000024311/ENSSSCG00000006862/ENSSSCG00000020736/ENSSSCG00000001404	ITGB7/CCR2/VCAM1/ADD2/TNF	5
BP	GO:0090077	foam cell differentiation	5/811	18/11123	0.00783633283414209	0.0622068009172067	ENSSSCG00000016057/ENSSSCG00000039103/ENSSSCG00000015037/ENSSSCG00000017255/ENSSSCG00000023737	STAT1/ADIPOQ/IL18/ABCA5/CSF2	5
BP	GO:0046456	icosanoid biosynthetic process	6/811	25/11123	0.00786505317918308	0.0622068009172067	ENSSSCG00000016504/ENSSSCG00000000891/ENSSSCG00000005533/ENSSSCG00000015579/ENSSSCG00000035598/ENSSSCG00000034429	TBXAS1/LTA4H/PTGS1/PTGS2/EDN1/PLA2G5	6
BP	GO:0048483	autonomic nervous system development	6/811	25/11123	0.00786505317918308	0.0622068009172067	ENSSSCG00000032644/ENSSSCG00000006464/ENSSSCG00000011398/ENSSSCG00000035093/ENSSSCG00000021562/ENSSSCG00000031356	HLX/NTRK1/SEMA3F/KIF26A/PLXNA4/HES1	6
BP	GO:0007162	negative regulation of cell adhesion	21/811	164/11123	0.00809217698294199	0.0638798633894284	ENSSSCG00000016991/ENSSSCG00000004195/ENSSSCG00000027855/ENSSSCG00000028875/ENSSSCG00000003419/ENSSSCG00000039103/ENSSSCG00000013260/ENSSSCG00000032644/ENSSSCG00000005163/ENSSSCG00000005211/ENSSSCG00000033768/ENSSSCG00000022486/ENSSSCG00000037815/ENSSSCG00000026268/ENSSSCG00000031106/ENSSSCG00000015652/ENSSSCG00000001097/ENSSSCG00000034213/ENSSSCG00000014277/ENSSSCG00000029267/ENSSSCG00000009584	DUSP1/ARG1/SOCS1/HAVCR2/MAD2L2/ADIPOQ/MDK/HLX/IFNB1/CD274/LAX1/CBLB/ZC3H12A/DLG5/PLA2G2D/IL10/ENSSSCG00000001097/ACER2/IRF1/TIGIT/SEMA4D	21
BP	GO:0050767	regulation of neurogenesis	39/811	360/11123	0.00812546369811541	0.0639935471518153	ENSSSCG00000015135/ENSSSCG00000005724/ENSSSCG00000014303/ENSSSCG00000009831/ENSSSCG00000009664/ENSSSCG00000013260/ENSSSCG00000008581/ENSSSCG00000003848/ENSSSCG00000010603/ENSSSCG00000024674/ENSSSCG00000002332/ENSSSCG00000009517/ENSSSCG00000002815/ENSSSCG00000040961/ENSSSCG00000026268/ENSSSCG00000000940/ENSSSCG00000029260/ENSSSCG00000035746/ENSSSCG00000024311/ENSSSCG00000017427/ENSSSCG00000036933/…	SORL1/SETX/JADE2/CUX2/PTK2B/MDK/NCOA1/LRP8/NEURL1/ABL2/SIPA1L1/GPR183/ADGRG1/LIF/DLG5/PPFIA2/NDNF/ECT2/CCR2/HAP1/NR1D1/MFSD2A/NTRK1/STAP1/SEMA3F/LDLR/CAMK2B/WNT5A/SEMA4D/PLXNA4/HES1/TNF/DBN1/CDH4/FSTL4/IL6/DUSP15/FLRT2/CHODL	39
BP	GO:0090307	mitotic spindle assembly	9/811	49/11123	0.00813781744351862	0.0639935471518153	ENSSSCG00000007366/ENSSSCG00000029160/ENSSSCG00000000217/ENSSSCG00000010471/ENSSSCG00000026748/ENSSSCG00000007235/ENSSSCG00000012377/ENSSSCG00000015604/ENSSSCG00000003949	MYBL2/ENSSSCG00000029160/RACGAP1/KIF11/PLK1/TPX2/KIF4A/NEK2/CDC20	9
BP	GO:0048872	homeostasis of number of cells	24/811	196/11123	0.00842715694504293	0.0661020786859991	ENSSSCG00000040575/ENSSSCG00000016832/ENSSSCG00000009542/ENSSSCG00000006543/ENSSSCG00000029708/ENSSSCG00000003805/ENSSSCG00000016057/ENSSSCG00000028056/ENSSSCG00000004588/ENSSSCG00000038806/ENSSSCG00000006161/ENSSSCG00000003395/ENSSSCG00000009517/ENSSSCG00000002815/ENSSSCG00000038055/ENSSSCG00000038911/ENSSSCG00000028169/ENSSSCG00000024311/ENSSSCG00000010872/ENSSSCG00000004154/ENSSSCG00000017466/…	ISG15/IL7R/TNFSF13B/ADAR/SLC25A38/PDE4B/STAT1/ZFP36/CCNB2/AXL/IL7/PIK3CD/GPR183/ADGRG1/CORO1A/KLF2/NCAPG2/CCR2/AKT3/TNFAIP3/CCR7/TNFRSF17/DYRK3/IL6	24
BP	GO:0002312	B cell activation involved in immune response	10/811	58/11123	0.00853287792070635	0.0661020786859991	ENSSSCG00000023033/ENSSSCG00000003419/ENSSSCG00000009664/ENSSSCG00000006127/ENSSSCG00000005163/ENSSSCG00000009517/ENSSSCG00000035078/ENSSSCG00000015652/ENSSSCG00000005943/ENSSSCG00000030172	PARP3/MAD2L2/PTK2B/NBN/IFNB1/GPR183/CD40/IL10/ST3GAL1/CD40LG	10
BP	GO:0050773	regulation of dendrite development	10/811	58/11123	0.00853287792070635	0.0661020786859991	ENSSSCG00000009831/ENSSSCG00000003848/ENSSSCG00000010603/ENSSSCG00000002332/ENSSSCG00000026268/ENSSSCG00000000940/ENSSSCG00000003669/ENSSSCG00000009584/ENSSSCG00000040706/ENSSSCG00000014293	CUX2/LRP8/NEURL1/SIPA1L1/DLG5/PPFIA2/MFSD2A/SEMA4D/DBN1/FSTL4	10
BP	GO:0051303	establishment of chromosome localization	10/811	58/11123	0.00853287792070635	0.0661020786859991	ENSSSCG00000033113/ENSSSCG00000015581/ENSSSCG00000003697/ENSSSCG00000013008/ENSSSCG00000003931/ENSSSCG00000010912/ENSSSCG00000029326/ENSSSCG00000023296/ENSSSCG00000032909/ENSSSCG00000007800	CHMP7/CENPF/NDC80/CDCA5/KIF2C/KIF14/CCNB1/CENPE/CDCA8/SEPTIN1	10
BP	GO:0001910	regulation of leukocyte mediated cytotoxicity	8/811	41/11123	0.00853854920321131	0.0661020786859991	ENSSSCG00000016832/ENSSSCG00000004195/ENSSSCG00000025593/ENSSSCG00000028875/ENSSSCG00000001453/ENSSSCG00000008923/ENSSSCG00000011730/ENSSSCG00000031615	IL7R/ARG1/ENSSSCG00000025593/HAVCR2/HLA-DRA/STAP1/IL12A/SERPINB9	8
BP	GO:0002294	CD4-positive, alpha-beta T cell differentiation involved in immune response	8/811	41/11123	0.00853854920321131	0.0661020786859991	ENSSSCG00000039300/ENSSSCG00000032644/ENSSSCG00000001453/ENSSSCG00000009517/ENSSSCG00000037815/ENSSSCG00000006495/ENSSSCG00000015037/ENSSSCG00000020970	IL27/HLX/HLA-DRA/GPR183/ZC3H12A/SEMA4A/IL18/IL6	8
BP	GO:0014812	muscle cell migration	8/811	41/11123	0.00853854920321131	0.0661020786859991	ENSSSCG00000015135/ENSSSCG00000005385/ENSSSCG00000012026/ENSSSCG00000038500/ENSSSCG00000039103/ENSSSCG00000013260/ENSSSCG00000022741/ENSSSCG00000033327	SORL1/NR4A3/ADAMTS1/TRIB1/ADIPOQ/MDK/PDGFRB/PDGFB	8
BP	GO:0032613	interleukin-10 production	7/811	33/11123	0.00855160254307176	0.0661020786859991	ENSSSCG00000040575/ENSSSCG00000005211/ENSSSCG00000000648/ENSSSCG00000029267/ENSSSCG00000030172/ENSSSCG00000003801/ENSSSCG00000020970	ISG15/CD274/CLEC7A/TIGIT/CD40LG/IL23R/IL6	7
BP	GO:0032653	regulation of interleukin-10 production	7/811	33/11123	0.00855160254307176	0.0661020786859991	ENSSSCG00000040575/ENSSSCG00000005211/ENSSSCG00000000648/ENSSSCG00000029267/ENSSSCG00000030172/ENSSSCG00000003801/ENSSSCG00000020970	ISG15/CD274/CLEC7A/TIGIT/CD40LG/IL23R/IL6	7
BP	GO:0002021	response to dietary excess	4/811	12/11123	0.00864796538337698	0.0661020786859991	ENSSSCG00000015135/ENSSSCG00000039950/ENSSSCG00000005636/ENSSSCG00000038598	SORL1/RMI1/SLC25A25/ADRB2	4
BP	GO:0042430	indole-containing compound metabolic process	4/811	12/11123	0.00864796538337698	0.0661020786859991	ENSSSCG00000007007/ENSSSCG00000015673/ENSSSCG00000000297/ENSSSCG00000017176	IDO1/KYNU/ENSSSCG00000000297/AANAT	4
BP	GO:0051988	regulation of attachment of spindle microtubules to kinetochore	4/811	12/11123	0.00864796538337698	0.0661020786859991	ENSSSCG00000000217/ENSSSCG00000035746/ENSSSCG00000029326/ENSSSCG00000015604	RACGAP1/ECT2/CCNB1/NEK2	4
BP	GO:0071360	cellular response to exogenous dsRNA	4/811	12/11123	0.00864796538337698	0.0661020786859991	ENSSSCG00000010452/ENSSSCG00000015897/ENSSSCG00000021383/ENSSSCG00000014349	IFIT1/IFIH1/CGAS/STING1	4
BP	GO:1904738	vascular associated smooth muscle cell migration	4/811	12/11123	0.00864796538337698	0.0661020786859991	ENSSSCG00000005385/ENSSSCG00000012026/ENSSSCG00000039103/ENSSSCG00000033327	NR4A3/ADAMTS1/ADIPOQ/PDGFB	4
BP	GO:2001034	positive regulation of double-strand break repair via nonhomologous end joining	4/811	12/11123	0.00864796538337698	0.0661020786859991	ENSSSCG00000011876/ENSSSCG00000029030/ENSSSCG00000023033/ENSSSCG00000003419	DTX3L/SMCHD1/PARP3/MAD2L2	4
BP	GO:0043405	regulation of MAP kinase activity	22/811	176/11123	0.00899845511666295	0.0685703817003492	ENSSSCG00000015135/ENSSSCG00000016991/ENSSSCG00000008496/ENSSSCG00000033175/ENSSSCG00000038500/ENSSSCG00000039103/ENSSSCG00000033768/ENSSSCG00000022689/ENSSSCG00000010831/ENSSSCG00000035078/ENSSSCG00000031023/ENSSSCG00000015839/ENSSSCG00000001572/ENSSSCG00000032911/ENSSSCG00000035598/ENSSSCG00000033327/ENSSSCG00000035859/ENSSSCG00000030172/ENSSSCG00000006475/ENSSSCG00000001404/ENSSSCG00000004225/…	SORL1/DUSP1/EIF2AK2/SASH1/TRIB1/ADIPOQ/LAX1/GADD45B/DUSP10/CD40/CD24/NRG1/FGD2/DUSP8/EDN1/PDGFB/WNT5A/CD40LG/IQGAP3/TNF/TPD52L1/PLCE1	22
BP	GO:0009636	response to toxic substance	19/811	145/11123	0.00900436059428554	0.0685703817003492	ENSSSCG00000040162/ENSSSCG00000005724/ENSSSCG00000017420/ENSSSCG00000001509/ENSSSCG00000037815/ENSSSCG00000000745/ENSSSCG00000035746/ENSSSCG00000000297/ENSSSCG00000009215/ENSSSCG00000015579/ENSSSCG00000015652/ENSSSCG00000006545/ENSSSCG00000013303/ENSSSCG00000004154/ENSSSCG00000043781/ENSSSCG00000001404/ENSSSCG00000038774/ENSSSCG00000020970/ENSSSCG00000006821	NUPR1/SETX/CNP/DAXX/ZC3H12A/DDX11/ECT2/ENSSSCG00000000297/ABCG2/PTGS2/IL10/CHRNB2/ABTB2/TNFAIP3/RHOB/TNF/MAPK13/IL6/GSTM3	19
BP	GO:0071407	cellular response to organic cyclic compound	32/811	284/11123	0.00905212457521327	0.0688062233481425	ENSSSCG00000010452/ENSSSCG00000015897/ENSSSCG00000017723/ENSSSCG00000039985/ENSSSCG00000006543/ENSSSCG00000001509/ENSSSCG00000021383/ENSSSCG00000014349/ENSSSCG00000011465/ENSSSCG00000003805/ENSSSCG00000022483/ENSSSCG00000032162/ENSSSCG00000027646/ENSSSCG00000028056/ENSSSCG00000039514/ENSSSCG00000039556/ENSSSCG00000037815/ENSSSCG00000009216/ENSSSCG00000010952/ENSSSCG00000022101/ENSSSCG00000020864/…	IFIT1/IFIH1/CCL2/CES1/ADAR/DAXX/CGAS/STING1/PDE12/PDE4B/GPBAR1/P2RY13/TIPARP/ZFP36/ID3/KCNQ1/ZC3H12A/SPP1/TUT7/BRCA1/VDR/FOXF1/CRY2/IL18/SHMT1/AANAT/RAD51/ZNF366/TNF/AQP9/MN1/IL6	32
BP	GO:0007584	response to nutrient	9/811	50/11123	0.00930001611733009	0.0705595667272248	ENSSSCG00000028711/ENSSSCG00000008581/ENSSSCG00000015673/ENSSSCG00000009216/ENSSSCG00000032360/ENSSSCG00000020864/ENSSSCG00000000571/ENSSSCG00000006493/ENSSSCG00000009966	CASP1/NCOA1/KYNU/SPP1/PANX1/VDR/ABCC9/BGLAP/MN1	9
BP	GO:0002823	negative regulation of adaptive immune response based on somatic recombination of immune receptors built from immunoglobulin superfamily domains	6/811	26/11123	0.00960763880631139	0.0723130516886701	ENSSSCG00000016832/ENSSSCG00000004195/ENSSSCG00000028875/ENSSSCG00000023033/ENSSSCG00000005163/ENSSSCG00000037815	IL7R/ARG1/HAVCR2/PARP3/IFNB1/ZC3H12A	6
BP	GO:0051781	positive regulation of cell division	6/811	26/11123	0.00960763880631139	0.0723130516886701	ENSSSCG00000000217/ENSSSCG00000035746/ENSSSCG00000009839/ENSSSCG00000010912/ENSSSCG00000010816/ENSSSCG00000017471	RACGAP1/ECT2/CIT/KIF14/TGFB2/CDC6	6
BP	GO:0042133	neurotransmitter metabolic process	10/811	59/11123	0.00962267398551414	0.0723130516886701	ENSSSCG00000004952/ENSSSCG00000009664/ENSSSCG00000024771/ENSSSCG00000037815/ENSSSCG00000000648/ENSSSCG00000038911/ENSSSCG00000000297/ENSSSCG00000036208/ENSSSCG00000010060/ENSSSCG00000001404	SMAD3/PTK2B/TICAM1/ZC3H12A/CLEC7A/KLF2/ENSSSCG00000000297/SHMT1/UPB1/TNF	10
BP	GO:0050000	chromosome localization	10/811	59/11123	0.00962267398551414	0.0723130516886701	ENSSSCG00000033113/ENSSSCG00000015581/ENSSSCG00000003697/ENSSSCG00000013008/ENSSSCG00000003931/ENSSSCG00000010912/ENSSSCG00000029326/ENSSSCG00000023296/ENSSSCG00000032909/ENSSSCG00000007800	CHMP7/CENPF/NDC80/CDCA5/KIF2C/KIF14/CCNB1/CENPE/CDCA8/SEPTIN1	10
BP	GO:0002377	immunoglobulin production	11/811	68/11123	0.00963703349329116	0.0723130516886701	ENSSSCG00000023033/ENSSSCG00000027806/ENSSSCG00000003419/ENSSSCG00000006127/ENSSSCG00000035078/ENSSSCG00000015652/ENSSSCG00000006457/ENSSSCG00000036613/ENSSSCG00000030172/ENSSSCG00000001404/ENSSSCG00000020970	PARP3/SAMHD1/MAD2L2/NBN/CD40/IL10/FCRL3/POLQ/CD40LG/TNF/IL6	11
BP	GO:0007565	female pregnancy	11/811	68/11123	0.00963703349329116	0.0723130516886701	ENSSSCG00000028875/ENSSSCG00000004369/ENSSSCG00000020906/ENSSSCG00000002829/ENSSSCG00000040961/ENSSSCG00000013735/ENSSSCG00000020864/ENSSSCG00000035983/ENSSSCG00000015579/ENSSSCG00000037065/ENSSSCG00000005338	HAVCR2/PRDM1/GHSR/MMP2/LIF/JUNB/VDR/TPPP3/PTGS2/EMP2/RECK	11
BP	GO:0000910	cytokinesis	15/811	106/11123	0.00974895858192033	0.0730191651007817	ENSSSCG00000033113/ENSSSCG00000000217/ENSSSCG00000013352/ENSSSCG00000000950/ENSSSCG00000026748/ENSSSCG00000016658/ENSSSCG00000035746/ENSSSCG00000009839/ENSSSCG00000009378/ENSSSCG00000010912/ENSSSCG00000012377/ENSSSCG00000017471/ENSSSCG00000026257/ENSSSCG00000038543/ENSSSCG00000043781	CHMP7/RACGAP1/E2F8/E2F7/PLK1/ANLN/ECT2/CIT/CKAP2/KIF14/KIF4A/CDC6/STMN1/CENPA/RHOB	15
BP	GO:0002287	alpha-beta T cell activation involved in immune response	8/811	42/11123	0.00989156988125796	0.0735494769573755	ENSSSCG00000039300/ENSSSCG00000032644/ENSSSCG00000001453/ENSSSCG00000009517/ENSSSCG00000037815/ENSSSCG00000006495/ENSSSCG00000015037/ENSSSCG00000020970	IL27/HLX/HLA-DRA/GPR183/ZC3H12A/SEMA4A/IL18/IL6	8
BP	GO:0002293	alpha-beta T cell differentiation involved in immune response	8/811	42/11123	0.00989156988125796	0.0735494769573755	ENSSSCG00000039300/ENSSSCG00000032644/ENSSSCG00000001453/ENSSSCG00000009517/ENSSSCG00000037815/ENSSSCG00000006495/ENSSSCG00000015037/ENSSSCG00000020970	IL27/HLX/HLA-DRA/GPR183/ZC3H12A/SEMA4A/IL18/IL6	8
BP	GO:0060395	SMAD protein signal transduction	8/811	42/11123	0.00989156988125796	0.0735494769573755	ENSSSCG00000014303/ENSSSCG00000002383/ENSSSCG00000004952/ENSSSCG00000005215/ENSSSCG00000010816/ENSSSCG00000004928/ENSSSCG00000000363/ENSSSCG00000035604	JADE2/FOS/SMAD3/JAK2/TGFB2/CILP/ENSSSCG00000000363/FAM89B	8
BP	GO:1903426	regulation of reactive oxygen species biosynthetic process	8/811	42/11123	0.00989156988125796	0.0735494769573755	ENSSSCG00000004952/ENSSSCG00000009664/ENSSSCG00000024771/ENSSSCG00000037815/ENSSSCG00000000648/ENSSSCG00000038911/ENSSSCG00000034167/ENSSSCG00000001404	SMAD3/PTK2B/TICAM1/ZC3H12A/CLEC7A/KLF2/SLC5A3/TNF	8
BP	GO:0002082	regulation of oxidative phosphorylation	5/811	19/11123	0.0100084874919982	0.0740158361998496	ENSSSCG00000040162/ENSSSCG00000011465/ENSSSCG00000040337/ENSSSCG00000010214/ENSSSCG00000029326	NUPR1/PDE12/AK4/CDK1/CCNB1	5
BP	GO:0030901	midbrain development	5/811	19/11123	0.0100084874919982	0.0740158361998496	ENSSSCG00000017414/ENSSSCG00000026268/ENSSSCG00000006052/ENSSSCG00000035859/ENSSSCG00000031356	KAT2A/DLG5/FZD6/WNT5A/HES1	5
BP	GO:0033273	response to vitamin	5/811	19/11123	0.0100084874919982	0.0740158361998496	ENSSSCG00000015673/ENSSSCG00000009216/ENSSSCG00000020864/ENSSSCG00000006493/ENSSSCG00000009966	KYNU/SPP1/VDR/BGLAP/MN1	5
BP	GO:0009991	response to extracellular stimulus	24/811	199/11123	0.0100977172376153	0.0744819083792026	ENSSSCG00000028711/ENSSSCG00000015135/ENSSSCG00000002383/ENSSSCG00000008496/ENSSSCG00000039950/ENSSSCG00000008581/ENSSSCG00000015673/ENSSSCG00000028056/ENSSSCG00000020906/ENSSSCG00000038806/ENSSSCG00000037815/ENSSSCG00000009216/ENSSSCG00000004902/ENSSSCG00000032360/ENSSSCG00000020864/ENSSSCG00000000571/ENSSSCG00000005636/ENSSSCG00000038598/ENSSSCG00000003669/ENSSSCG00000006862/ENSSSCG00000028512/…	CASP1/SORL1/FOS/EIF2AK2/RMI1/NCOA1/KYNU/ZFP36/GHSR/AXL/ZC3H12A/SPP1/RNF152/PANX1/VDR/ABCC9/SLC25A25/ADRB2/MFSD2A/VCAM1/LDLR/KIF26A/BGLAP/MN1	24
BP	GO:0046209	nitric oxide metabolic process	7/811	34/11123	0.0101078694310072	0.0744819083792026	ENSSSCG00000004952/ENSSSCG00000009664/ENSSSCG00000024771/ENSSSCG00000037815/ENSSSCG00000000648/ENSSSCG00000038911/ENSSSCG00000001404	SMAD3/PTK2B/TICAM1/ZC3H12A/CLEC7A/KLF2/TNF	7
BP	GO:1902532	negative regulation of intracellular signal transduction	38/811	354/11123	0.0102698423010692	0.0754305293541436	ENSSSCG00000017416/ENSSSCG00000015135/ENSSSCG00000022011/ENSSSCG00000016991/ENSSSCG00000036956/ENSSSCG00000027855/ENSSSCG00000009100/ENSSSCG00000011874/ENSSSCG00000003805/ENSSSCG00000016057/ENSSSCG00000039103/ENSSSCG00000008794/ENSSSCG00000029763/ENSSSCG00000000769/ENSSSCG00000004896/ENSSSCG00000002814/ENSSSCG00000033768/ENSSSCG00000010831/ENSSSCG00000037815/ENSSSCG00000040961/ENSSSCG00000026268/…	DHX58/SORL1/NMI/DUSP1/SOCS3/SOCS1/TNIP3/PARP14/PDE4B/STAT1/ADIPOQ/RHOH/IFI35/BID/PHLPP1/ADGRG3/LAX1/DUSP10/ZC3H12A/LIF/DLG5/RNF152/CIT/XDH/PTGS2/NLRP12/FOXM1/DUSP8/STMN1/FBP1/ENSSSCG00000001097/NR1D1/ARRDC3/ACKR3/TNFAIP3/PBK/SNAI1/DYRK3	38
BP	GO:0006816	calcium ion transport	25/811	210/11123	0.0102734282107913	0.0754305293541436	ENSSSCG00000001912/ENSSSCG00000017723/ENSSSCG00000040648/ENSSSCG00000024344/ENSSSCG00000003805/ENSSSCG00000009664/ENSSSCG00000015362/ENSSSCG00000029471/ENSSSCG00000017389/ENSSSCG00000032474/ENSSSCG00000011040/ENSSSCG00000038055/ENSSSCG00000000732/ENSSSCG00000032360/ENSSSCG00000020864/ENSSSCG00000005636/ENSSSCG00000017427/ENSSSCG00000008978/ENSSSCG00000006457/ENSSSCG00000040095/ENSSSCG00000027725/…	PML/CCL2/CCL8/CCR5/PDE4B/PTK2B/TSPAN13/STAC3/RAMP2/CXCL10/CACNB2/CORO1A/CRACR2A/PANX1/VDR/SLC25A25/HAP1/CXCL11/FCRL3/GPR35/ENSSSCG00000027725/HTR2A/PDGFB/EFHB/CYSLTR1	25
BP	GO:0001503	ossification	26/811	221/11123	0.0104047212564569	0.0762578586542107	ENSSSCG00000040575/ENSSSCG00000004952/ENSSSCG00000004825/ENSSSCG00000006543/ENSSSCG00000009664/ENSSSCG00000013260/ENSSSCG00000015485/ENSSSCG00000039514/ENSSSCG00000002829/ENSSSCG00000001710/ENSSSCG00000027124/ENSSSCG00000009216/ENSSSCG00000013735/ENSSSCG00000009152/ENSSSCG00000038598/ENSSSCG00000010816/ENSSSCG00000011299/ENSSSCG00000035859/ENSSSCG00000009584/ENSSSCG00000004077/ENSSSCG00000032613/…	ISG15/SMAD3/CHSY1/ADAR/PTK2B/MDK/SUCO/ID3/MMP2/RUNX2/ENSSSCG00000027124/SPP1/JUNB/SGMS2/ADRB2/TGFB2/CLEC3B/WNT5A/SEMA4D/FBXO5/SNAI1/BGLAP/TNF/MN1/IL6/AXIN2	26
BP	GO:0045834	positive regulation of lipid metabolic process	12/811	78/11123	0.0104409375090419	0.0763866445974013	ENSSSCG00000039985/ENSSSCG00000039103/ENSSSCG00000009664/ENSSSCG00000015579/ENSSSCG00000005743/ENSSSCG00000036933/ENSSSCG00000003669/ENSSSCG00000037452/ENSSSCG00000022741/ENSSSCG00000028512/ENSSSCG00000033327/ENSSSCG00000001404	CES1/ADIPOQ/PTK2B/PTGS2/VAV2/NR1D1/MFSD2A/HTR2A/PDGFRB/LDLR/PDGFB/TNF	12
BP	GO:2000379	positive regulation of reactive oxygen species metabolic process	9/811	51/11123	0.0105833761757646	0.0772907169199775	ENSSSCG00000004952/ENSSSCG00000024771/ENSSSCG00000037815/ENSSSCG00000000648/ENSSSCG00000038911/ENSSSCG00000008522/ENSSSCG00000034167/ENSSSCG00000033327/ENSSSCG00000001404	SMAD3/TICAM1/ZC3H12A/CLEC7A/KLF2/XDH/SLC5A3/PDGFB/TNF	9
BP	GO:0034728	nucleosome organization	11/811	69/11123	0.0107329758476013	0.0776908163385556	ENSSSCG00000001509/ENSSSCG00000010118/ENSSSCG00000001137/ENSSSCG00000033112/ENSSSCG00000013772/ENSSSCG00000011624/ENSSSCG00000009979/ENSSSCG00000045769/ENSSSCG00000016313/ENSSSCG00000012056/ENSSSCG00000035362	DAXX/HIRA/H1-3/TSPYL5/ASF1B/MCM2/NEFH/ENSSSCG00000045769/HJURP/CHAF1B/ENSSSCG00000035362	11
BP	GO:0048565	digestive tract development	11/811	69/11123	0.0107329758476013	0.0776908163385556	ENSSSCG00000004952/ENSSSCG00000004369/ENSSSCG00000032644/ENSSSCG00000038460/ENSSSCG00000015363/ENSSSCG00000010816/ENSSSCG00000035859/ENSSSCG00000036573/ENSSSCG00000031356/ENSSSCG00000001404/ENSSSCG00000022961	SMAD3/PRDM1/HLX/FOXF1/AGR2/TGFB2/WNT5A/SPDEF/HES1/TNF/CLMP	11
BP	GO:0062013	positive regulation of small molecule metabolic process	11/811	69/11123	0.0107329758476013	0.0776908163385556	ENSSSCG00000040162/ENSSSCG00000039985/ENSSSCG00000039103/ENSSSCG00000017414/ENSSSCG00000010214/ENSSSCG00000029326/ENSSSCG00000015579/ENSSSCG00000036933/ENSSSCG00000037452/ENSSSCG00000033327/ENSSSCG00000001404	NUPR1/CES1/ADIPOQ/KAT2A/CDK1/CCNB1/PTGS2/NR1D1/HTR2A/PDGFB/TNF	11
BP	GO:0071236	cellular response to antibiotic	11/811	69/11123	0.0107329758476013	0.0776908163385556	ENSSSCG00000005724/ENSSSCG00000001509/ENSSSCG00000039514/ENSSSCG00000037815/ENSSSCG00000000745/ENSSSCG00000035746/ENSSSCG00000015652/ENSSSCG00000004154/ENSSSCG00000043781/ENSSSCG00000038774/ENSSSCG00000020970	SETX/DAXX/ID3/ZC3H12A/DDX11/ECT2/IL10/TNFAIP3/RHOB/MAPK13/IL6	11
BP	GO:1902749	regulation of cell cycle G2/M phase transition	11/811	69/11123	0.0107329758476013	0.0776908163385556	ENSSSCG00000006127/ENSSSCG00000040355/ENSSSCG00000015581/ENSSSCG00000026748/ENSSSCG00000010214/ENSSSCG00000022101/ENSSSCG00000010912/ENSSSCG00000029326/ENSSSCG00000012307/ENSSSCG00000004077/ENSSSCG00000015649	NBN/TICRR/CENPF/PLK1/CDK1/BRCA1/KIF14/CCNB1/CCNB3/FBXO5/DYRK3	11
BP	GO:0048008	platelet-derived growth factor receptor signaling pathway	8/811	43/11123	0.0113975364758574	0.0823557441650576	ENSSSCG00000005385/ENSSSCG00000011264/ENSSSCG00000039103/ENSSSCG00000027646/ENSSSCG00000022486/ENSSSCG00000022741/ENSSSCG00000033327/ENSSSCG00000014994	NR4A3/CSRNP1/ADIPOQ/TIPARP/CBLB/PDGFRB/PDGFB/PDGFD	8
BP	GO:0006333	chromatin assembly or disassembly	12/811	79/11123	0.0115207513658504	0.0828079269226122	ENSSSCG00000029030/ENSSSCG00000001509/ENSSSCG00000010118/ENSSSCG00000001137/ENSSSCG00000033112/ENSSSCG00000013772/ENSSSCG00000011624/ENSSSCG00000009979/ENSSSCG00000045769/ENSSSCG00000016313/ENSSSCG00000012056/ENSSSCG00000035362	SMCHD1/DAXX/HIRA/H1-3/TSPYL5/ASF1B/MCM2/NEFH/ENSSSCG00000045769/HJURP/CHAF1B/ENSSSCG00000035362	12
BP	GO:0044706	multi-multicellular organism process	12/811	79/11123	0.0115207513658504	0.0828079269226122	ENSSSCG00000028875/ENSSSCG00000004369/ENSSSCG00000020906/ENSSSCG00000002829/ENSSSCG00000040961/ENSSSCG00000013735/ENSSSCG00000020864/ENSSSCG00000035983/ENSSSCG00000015579/ENSSSCG00000037065/ENSSSCG00000005338/ENSSSCG00000008875	HAVCR2/PRDM1/GHSR/MMP2/LIF/JUNB/VDR/TPPP3/PTGS2/EMP2/RECK/RXFP1	12
BP	GO:2000241	regulation of reproductive process	12/811	79/11123	0.0115207513658504	0.0828079269226122	ENSSSCG00000040162/ENSSSCG00000005617/ENSSSCG00000040961/ENSSSCG00000005322/ENSSSCG00000004466/ENSSSCG00000032538/ENSSSCG00000000722/ENSSSCG00000003949/ENSSSCG00000035859/ENSSSCG00000004077/ENSSSCG00000032613/ENSSSCG00000006038	NUPR1/STXBP1/LIF/NPR2/TTK/GCM1/RAD51AP1/CDC20/WNT5A/FBXO5/SNAI1/ZFPM2	12
BP	GO:2000116	regulation of cysteine-type endopeptidase activity	16/811	118/11123	0.0115481526249806	0.0828595119168926	ENSSSCG00000028711/ENSSSCG00000001912/ENSSSCG00000004952/ENSSSCG00000026454/ENSSSCG00000001963/ENSSSCG00000034570/ENSSSCG00000001463/ENSSSCG00000000769/ENSSSCG00000000648/ENSSSCG00000031321/ENSSSCG00000008522/ENSSSCG00000015579/ENSSSCG00000003251/ENSSSCG00000034213/ENSSSCG00000001404/ENSSSCG00000006590	CASP1/PML/SMAD3/PMAIP1/EGLN3/IFI6/PSMB9/BID/CLEC7A/NR4A1/XDH/PTGS2/NLRP12/ACER2/TNF/S100A8	16
BP	GO:0040013	negative regulation of locomotion	22/811	180/11123	0.0115721616938565	0.0828866196848428	ENSSSCG00000001912/ENSSSCG00000017723/ENSSSCG00000016991/ENSSSCG00000014780/ENSSSCG00000001233/ENSSSCG00000037105/ENSSSCG00000038500/ENSSSCG00000039103/ENSSSCG00000031999/ENSSSCG00000010831/ENSSSCG00000004209/ENSSSCG00000002815/ENSSSCG00000026268/ENSSSCG00000015894/ENSSSCG00000016459/ENSSSCG00000008923/ENSSSCG00000011398/ENSSSCG00000014156/ENSSSCG00000035859/ENSSSCG00000043781/ENSSSCG00000001404/…	PML/CCL2/DUSP1/TRIM21/TRIM26/EVL/TRIB1/ADIPOQ/GPR18/DUSP10/PTPRK/ADGRG1/DLG5/DPP4/EPHA1/STAP1/SEMA3F/ARRDC3/WNT5A/RHOB/TNF/RECK	22
BP	GO:0045860	positive regulation of protein kinase activity	30/811	267/11123	0.0116821109550855	0.083221311511691	ENSSSCG00000027855/ENSSSCG00000008496/ENSSSCG00000001509/ENSSSCG00000033175/ENSSSCG00000039103/ENSSSCG00000009664/ENSSSCG00000003848/ENSSSCG00000010603/ENSSSCG00000022689/ENSSSCG00000035078/ENSSSCG00000007235/ENSSSCG00000035746/ENSSSCG00000031023/ENSSSCG00000015839/ENSSSCG00000001572/ENSSSCG00000038598/ENSSSCG00000010912/ENSSSCG00000010816/ENSSSCG00000023296/ENSSSCG00000035598/ENSSSCG00000015037/…	SOCS1/EIF2AK2/DAXX/SASH1/ADIPOQ/PTK2B/LRP8/NEURL1/GADD45B/CD40/TPX2/ECT2/CD24/NRG1/FGD2/ADRB2/KIF14/TGFB2/CENPE/EDN1/IL18/STAP1/PDGFB/WNT5A/CD40LG/IQGAP3/TNF/EMP2/TPD52L1/PLCE1	30
BP	GO:0032148	activation of protein kinase B activity	4/811	13/11123	0.0117813914270883	0.083221311511691	ENSSSCG00000015839/ENSSSCG00000015037/ENSSSCG00000033327/ENSSSCG00000035859	NRG1/IL18/PDGFB/WNT5A	4
BP	GO:0033280	response to vitamin D	4/811	13/11123	0.0117813914270883	0.083221311511691	ENSSSCG00000009216/ENSSSCG00000020864/ENSSSCG00000006493/ENSSSCG00000009966	SPP1/VDR/BGLAP/MN1	4
BP	GO:0034162	toll-like receptor 9 signaling pathway	4/811	13/11123	0.0117813914270883	0.083221311511691	ENSSSCG00000008648/ENSSSCG00000012893/ENSSSCG00000028875/ENSSSCG00000006457	RSAD2/UNC93B1/HAVCR2/FCRL3	4
BP	GO:0060149	negative regulation of posttranscriptional gene silencing	4/811	13/11123	0.0117813914270883	0.083221311511691	ENSSSCG00000006543/ENSSSCG00000037815/ENSSSCG00000001404/ENSSSCG00000020970	ADAR/ZC3H12A/TNF/IL6	4
BP	GO:0060340	positive regulation of type I interferon-mediated signaling pathway	4/811	13/11123	0.0117813914270883	0.083221311511691	ENSSSCG00000007508/ENSSSCG00000012853/ENSSSCG00000039751/ENSSSCG00000035859	ZBP1/IRF7/NLRC5/WNT5A	4
BP	GO:0060967	negative regulation of gene silencing by RNA	4/811	13/11123	0.0117813914270883	0.083221311511691	ENSSSCG00000006543/ENSSSCG00000037815/ENSSSCG00000001404/ENSSSCG00000020970	ADAR/ZC3H12A/TNF/IL6	4
BP	GO:1904666	regulation of ubiquitin protein ligase activity	4/811	13/11123	0.0117813914270883	0.083221311511691	ENSSSCG00000003419/ENSSSCG00000026748/ENSSSCG00000003949/ENSSSCG00000004077	MAD2L2/PLK1/CDC20/FBXO5	4
BP	GO:2001057	reactive nitrogen species metabolic process	7/811	35/11123	0.0118606069187433	0.0836366721963709	ENSSSCG00000004952/ENSSSCG00000009664/ENSSSCG00000024771/ENSSSCG00000037815/ENSSSCG00000000648/ENSSSCG00000038911/ENSSSCG00000001404	SMAD3/PTK2B/TICAM1/ZC3H12A/CLEC7A/KLF2/TNF	7
BP	GO:2000106	regulation of leukocyte apoptotic process	9/811	52/11123	0.0119952458360982	0.0844407597774816	ENSSSCG00000007007/ENSSSCG00000016832/ENSSSCG00000005211/ENSSSCG00000038806/ENSSSCG00000003395/ENSSSCG00000017705/ENSSSCG00000015652/ENSSSCG00000035859/ENSSSCG00000005943	IDO1/IL7R/CD274/AXL/PIK3CD/CCL5/IL10/WNT5A/ST3GAL1	9
BP	GO:0006959	humoral immune response	13/811	89/11123	0.0120414654738335	0.084620727352137	ENSSSCG00000013181/ENSSSCG00000008957/ENSSSCG00000011806/ENSSSCG00000001422/ENSSSCG00000009517/ENSSSCG00000024311/ENSSSCG00000024140/ENSSSCG00000025629/ENSSSCG00000024914/ENSSSCG00000038204/ENSSSCG00000005840/ENSSSCG00000017466/ENSSSCG00000001404	SERPING1/AMCF-II/MASP1/C2/GPR183/CCR2/ENSSSCG00000024140/COLEC11/ENSSSCG00000024914/ENSSSCG00000038204/C8G/CCR7/TNF	13
BP	GO:0043542	endothelial cell migration	18/811	139/11123	0.0121610182772082	0.0853145408933594	ENSSSCG00000033175/ENSSSCG00000009664/ENSSSCG00000038580/ENSSSCG00000012591/ENSSSCG00000003395/ENSSSCG00000037815/ENSSSCG00000031321/ENSSSCG00000035078/ENSSSCG00000015894/ENSSSCG00000006495/ENSSSCG00000009630/ENSSSCG00000010872/ENSSSCG00000033327/ENSSSCG00000035859/ENSSSCG00000043781/ENSSSCG00000001404/ENSSSCG00000037065/ENSSSCG00000023760	SASH1/PTK2B/FUT1/AMOT/PIK3CD/ZC3H12A/NR4A1/CD40/DPP4/SEMA4A/EGR3/AKT3/PDGFB/WNT5A/RHOB/TNF/EMP2/CLEC14A	18
BP	GO:0010876	lipid localization	26/811	224/11123	0.0122674560924773	0.0859141326681704	ENSSSCG00000039706/ENSSSCG00000039985/ENSSSCG00000000148/ENSSSCG00000004509/ENSSSCG00000039103/ENSSSCG00000004830/ENSSSCG00000032438/ENSSSCG00000037815/ENSSSCG00000009216/ENSSSCG00000043519/ENSSSCG00000031106/ENSSSCG00000021527/ENSSSCG00000013270/ENSSSCG00000007478/ENSSSCG00000003669/ENSSSCG00000005970/ENSSSCG00000036504/ENSSSCG00000007899/ENSSSCG00000010543/ENSSSCG00000028512/ENSSSCG00000017255/…	ENSSSCG00000039706/CES1/ENSSSCG00000000148/LIPG/ADIPOQ/ENSSSCG00000004830/FFAR2/ZC3H12A/SPP1/ENSSSCG00000043519/PLA2G2D/ATP10B/CRY2/ATP9A/MFSD2A/SQLE/PLA2G2F/ENSSSCG00000007899/ABCC2/LDLR/ABCA5/SLCO3A1/TNF/PLA2G2A/STARD3/PLA2G5	26
BP	GO:0002861	regulation of inflammatory response to antigenic stimulus	5/811	20/11123	0.0125601693163585	0.0875153294032664	ENSSSCG00000006678/ENSSSCG00000031106/ENSSSCG00000015652/ENSSSCG00000017466/ENSSSCG00000001404	FCGR1A/PLA2G2D/IL10/CCR7/TNF	5
BP	GO:0032467	positive regulation of cytokinesis	5/811	20/11123	0.0125601693163585	0.0875153294032664	ENSSSCG00000000217/ENSSSCG00000035746/ENSSSCG00000009839/ENSSSCG00000010912/ENSSSCG00000017471	RACGAP1/ECT2/CIT/KIF14/CDC6	5
BP	GO:0071526	semaphorin-plexin signaling pathway	5/811	20/11123	0.0125601693163585	0.0875153294032664	ENSSSCG00000006495/ENSSSCG00000011398/ENSSSCG00000009584/ENSSSCG00000021562/ENSSSCG00000008197	SEMA4A/SEMA3F/SEMA4D/PLXNA4/SEMA4C	5
BP	GO:0016525	negative regulation of angiogenesis	12/811	80/11123	0.0126844824629556	0.0882314510199133	ENSSSCG00000001912/ENSSSCG00000012026/ENSSSCG00000016057/ENSSSCG00000032474/ENSSSCG00000012591/ENSSSCG00000038911/ENSSSCG00000006495/ENSSSCG00000024311/ENSSSCG00000010816/ENSSSCG00000032710/ENSSSCG00000001404/ENSSSCG00000011730	PML/ADAMTS1/STAT1/CXCL10/AMOT/KLF2/SEMA4A/CCR2/TGFB2/E2F2/TNF/IL12A	12
BP	GO:0002532	production of molecular mediator involved in inflammatory response	8/811	44/11123	0.0130659660882371	0.090577433271586	ENSSSCG00000007817/ENSSSCG00000024771/ENSSSCG00000028331/ENSSSCG00000010831/ENSSSCG00000037815/ENSSSCG00000000648/ENSSSCG00000001404/ENSSSCG00000020970	IL4R/TICAM1/IL1R2/DUSP10/ZC3H12A/CLEC7A/TNF/IL6	8
BP	GO:0045123	cellular extravasation	8/811	44/11123	0.0130659660882371	0.090577433271586	ENSSSCG00000000257/ENSSSCG00000013260/ENSSSCG00000024311/ENSSSCG00000008162/ENSSSCG00000001097/ENSSSCG00000006862/ENSSSCG00000020736/ENSSSCG00000001404	ITGB7/MDK/CCR2/IL1R1/ENSSSCG00000001097/VCAM1/ADD2/TNF	8
BP	GO:0051048	negative regulation of secretion	11/811	71/11123	0.0132086090994137	0.0912574561219186	ENSSSCG00000008648/ENSSSCG00000032936/ENSSSCG00000040961/ENSSSCG00000029998/ENSSSCG00000038460/ENSSSCG00000015839/ENSSSCG00000013270/ENSSSCG00000024311/ENSSSCG00000009997/ENSSSCG00000038110/ENSSSCG00000011730	RSAD2/PIM3/LIF/KLF7/FOXF1/NRG1/CRY2/CCR2/OSM/TIFAB/IL12A	11
BP	GO:0055123	digestive system development	11/811	71/11123	0.0132086090994137	0.0912574561219186	ENSSSCG00000004952/ENSSSCG00000004369/ENSSSCG00000032644/ENSSSCG00000038460/ENSSSCG00000015363/ENSSSCG00000010816/ENSSSCG00000035859/ENSSSCG00000036573/ENSSSCG00000031356/ENSSSCG00000001404/ENSSSCG00000022961	SMAD3/PRDM1/HLX/FOXF1/AGR2/TGFB2/WNT5A/SPDEF/HES1/TNF/CLMP	11
BP	GO:0070848	response to growth factor	38/811	360/11123	0.0132525782235191	0.0914070925618815	ENSSSCG00000001912/ENSSSCG00000015135/ENSSSCG00000005724/ENSSSCG00000017723/ENSSSCG00000002383/ENSSSCG00000000457/ENSSSCG00000004952/ENSSSCG00000014336/ENSSSCG00000015375/ENSSSCG00000032686/ENSSSCG00000028056/ENSSSCG00000003140/ENSSSCG00000017389/ENSSSCG00000001710/ENSSSCG00000003395/ENSSSCG00000004209/ENSSSCG00000034259/ENSSSCG00000031321/ENSSSCG00000038055/ENSSSCG00000029260/ENSSSCG00000008522/…	PML/SORL1/SETX/CCL2/FOS/USP15/SMAD3/EGR1/ITGB8/RUNX3/ZFP36/FGF21/RAMP2/RUNX2/PIK3CD/PTPRK/PMEPA1/NR4A1/CORO1A/NDNF/XDH/CHST11/KCP/TGFB2/HAP1/EGR3/IL10/NTRK1/PDGFRB/PDGFB/CLEC3B/WNT5A/HES1/CILP/IL12A/FAM89B/FLRT2/CDKN1C	38
BP	GO:2000377	regulation of reactive oxygen species metabolic process	14/811	100/11123	0.0134258936939519	0.0924468680069258	ENSSSCG00000004952/ENSSSCG00000016758/ENSSSCG00000009664/ENSSSCG00000024771/ENSSSCG00000008261/ENSSSCG00000037815/ENSSSCG00000000648/ENSSSCG00000038911/ENSSSCG00000022101/ENSSSCG00000008522/ENSSSCG00000000739/ENSSSCG00000034167/ENSSSCG00000033327/ENSSSCG00000001404	SMAD3/STK17A/PTK2B/TICAM1/HK2/ZC3H12A/CLEC7A/KLF2/BRCA1/XDH/FOXM1/SLC5A3/PDGFB/TNF	14
BP	GO:0062012	regulation of small molecule metabolic process	24/811	204/11123	0.0134707420414715	0.092600050577028	ENSSSCG00000040162/ENSSSCG00000039985/ENSSSCG00000014336/ENSSSCG00000011465/ENSSSCG00000039103/ENSSSCG00000009664/ENSSSCG00000032162/ENSSSCG00000017414/ENSSSCG00000040337/ENSSSCG00000010214/ENSSSCG00000022101/ENSSSCG00000020864/ENSSSCG00000029326/ENSSSCG00000015579/ENSSSCG00000017472/ENSSSCG00000031174/ENSSSCG00000036933/ENSSSCG00000003669/ENSSSCG00000037452/ENSSSCG00000024166/ENSSSCG00000028512/…	NUPR1/CES1/EGR1/PDE12/ADIPOQ/PTK2B/P2RY13/KAT2A/AK4/CDK1/BRCA1/VDR/CCNB1/PTGS2/IGFBP4/FBP1/NR1D1/MFSD2A/HTR2A/SLC2A6/LDLR/PDGFB/SNAI1/TNF	24
BP	GO:0002690	positive regulation of leukocyte chemotaxis	9/811	53/11123	0.0135429450999042	0.0927850268801129	ENSSSCG00000009664/ENSSSCG00000013260/ENSSSCG00000032474/ENSSSCG00000024311/ENSSSCG00000017705/ENSSSCG00000001097/ENSSSCG00000035859/ENSSSCG00000017466/ENSSSCG00000011730	PTK2B/MDK/CXCL10/CCR2/CCL5/ENSSSCG00000001097/WNT5A/CCR7/IL12A	9
BP	GO:0045739	positive regulation of DNA repair	9/811	53/11123	0.0135429450999042	0.0927850268801129	ENSSSCG00000011876/ENSSSCG00000029030/ENSSSCG00000023033/ENSSSCG00000003419/ENSSSCG00000007659/ENSSSCG00000000745/ENSSSCG00000022101/ENSSSCG00000000739/ENSSSCG00000000722	DTX3L/SMCHD1/PARP3/MAD2L2/ZCWPW1/DDX11/BRCA1/FOXM1/RAD51AP1	9
BP	GO:0043066	negative regulation of apoptotic process	48/811	477/11123	0.0137220454118359	0.0938551252959793	ENSSSCG00000010452/ENSSSCG00000040162/ENSSSCG00000005724/ENSSSCG00000017723/ENSSSCG00000016832/ENSSSCG00000036956/ENSSSCG00000008496/ENSSSCG00000006543/ENSSSCG00000034570/ENSSSCG00000005617/ENSSSCG00000001076/ENSSSCG00000032936/ENSSSCG00000009664/ENSSSCG00000013260/ENSSSCG00000000769/ENSSSCG00000017389/ENSSSCG00000038806/ENSSSCG00000006161/ENSSSCG00000016243/ENSSSCG00000027607/ENSSSCG00000037815/…	IFIT1/NUPR1/SETX/CCL2/IL7R/SOCS3/EIF2AK2/ADAR/IFI6/STXBP1/RNF144B/PIM3/PTK2B/MDK/BID/RAMP2/AXL/IL7/RHBDD1/IER3/ZC3H12A/NR4A1/CORO1A/PLK1/NDNF/CDK1/BRCA1/CHST11/CCL5/KIF14/PTGS2/EGR3/IL10/NTRK1/ACKR3/TNFAIP3/WNT5A/ST3GAL1/CD40LG/BARD1/SNAI1/BIRC5/TNF/CSF2/DYRK3/SERPINB2/IL6/SERPINB9	48
BP	GO:0010718	positive regulation of epithelial to mesenchymal transition	7/811	36/11123	0.0138225923249474	0.0941916717449822	ENSSSCG00000004952/ENSSSCG00000013260/ENSSSCG00000010638/ENSSSCG00000010816/ENSSSCG00000032613/ENSSSCG00000020970/ENSSSCG00000017265	SMAD3/MDK/TCF7L2/TGFB2/SNAI1/IL6/AXIN2	7
BP	GO:2000514	regulation of CD4-positive, alpha-beta T cell activation	7/811	36/11123	0.0138225923249474	0.0941916717449822	ENSSSCG00000027855/ENSSSCG00000039300/ENSSSCG00000032644/ENSSSCG00000005211/ENSSSCG00000001453/ENSSSCG00000037815/ENSSSCG00000015037	SOCS1/IL27/HLX/CD274/HLA-DRA/ZC3H12A/IL18	7
BP	GO:0002820	negative regulation of adaptive immune response	6/811	28/11123	0.0138862020341638	0.0941916717449822	ENSSSCG00000016832/ENSSSCG00000004195/ENSSSCG00000028875/ENSSSCG00000023033/ENSSSCG00000005163/ENSSSCG00000037815	IL7R/ARG1/HAVCR2/PARP3/IFNB1/ZC3H12A	6
BP	GO:0043370	regulation of CD4-positive, alpha-beta T cell differentiation	6/811	28/11123	0.0138862020341638	0.0941916717449822	ENSSSCG00000027855/ENSSSCG00000039300/ENSSSCG00000032644/ENSSSCG00000001453/ENSSSCG00000037815/ENSSSCG00000015037	SOCS1/IL27/HLX/HLA-DRA/ZC3H12A/IL18	6
BP	GO:1905517	macrophage migration	6/811	28/11123	0.0138862020341638	0.0941916717449822	ENSSSCG00000017723/ENSSSCG00000009664/ENSSSCG00000013260/ENSSSCG00000017700/ENSSSCG00000024311/ENSSSCG00000008923	CCL2/PTK2B/MDK/CCL3L1/CCR2/STAP1	6
BP	GO:0030183	B cell differentiation	12/811	81/11123	0.0139361126630819	0.0943739728605726	ENSSSCG00000009542/ENSSSCG00000009664/ENSSSCG00000002814/ENSSSCG00000006161/ENSSSCG00000009517/ENSSSCG00000037132/ENSSSCG00000015652/ENSSSCG00000006457/ENSSSCG00000006464/ENSSSCG00000024140/ENSSSCG00000005943/ENSSSCG00000030172	TNFSF13B/PTK2B/ADGRG3/IL7/GPR183/POU2F2/IL10/FCRL3/NTRK1/ENSSSCG00000024140/ST3GAL1/CD40LG	12
BP	GO:0000018	regulation of DNA recombination	11/811	72/11123	0.0145978336675766	0.0986919546799689	ENSSSCG00000029030/ENSSSCG00000021383/ENSSSCG00000023033/ENSSSCG00000003419/ENSSSCG00000002703/ENSSSCG00000007659/ENSSSCG00000035078/ENSSSCG00000036613/ENSSSCG00000000722/ENSSSCG00000004766/ENSSSCG00000037099	SMCHD1/CGAS/PARP3/MAD2L2/TERF2IP/ZCWPW1/CD40/POLQ/RAD51AP1/RAD51/ANKLE1	11
BP	GO:0071363	cellular response to growth factor stimulus	37/811	351/11123	0.0146746820087624	0.0990480596209222	ENSSSCG00000001912/ENSSSCG00000015135/ENSSSCG00000005724/ENSSSCG00000017723/ENSSSCG00000002383/ENSSSCG00000000457/ENSSSCG00000004952/ENSSSCG00000014336/ENSSSCG00000015375/ENSSSCG00000028056/ENSSSCG00000003140/ENSSSCG00000017389/ENSSSCG00000001710/ENSSSCG00000003395/ENSSSCG00000004209/ENSSSCG00000034259/ENSSSCG00000031321/ENSSSCG00000038055/ENSSSCG00000029260/ENSSSCG00000008522/ENSSSCG00000000837/…	PML/SORL1/SETX/CCL2/FOS/USP15/SMAD3/EGR1/ITGB8/ZFP36/FGF21/RAMP2/RUNX2/PIK3CD/PTPRK/PMEPA1/NR4A1/CORO1A/NDNF/XDH/CHST11/KCP/TGFB2/HAP1/EGR3/IL10/NTRK1/PDGFRB/PDGFB/CLEC3B/WNT5A/HES1/CILP/IL12A/FAM89B/FLRT2/CDKN1C	37
BP	GO:0002292	T cell differentiation involved in immune response	8/811	45/11123	0.0149062395997498	0.100280564269581	ENSSSCG00000039300/ENSSSCG00000032644/ENSSSCG00000001453/ENSSSCG00000009517/ENSSSCG00000037815/ENSSSCG00000006495/ENSSSCG00000015037/ENSSSCG00000020970	IL27/HLX/HLA-DRA/GPR183/ZC3H12A/SEMA4A/IL18/IL6	8
BP	GO:0048145	regulation of fibroblast proliferation	8/811	45/11123	0.0149062395997498	0.100280564269581	ENSSSCG00000040162/ENSSSCG00000001912/ENSSSCG00000012055/ENSSSCG00000003197/ENSSSCG00000032527/ENSSSCG00000029326/ENSSSCG00000033327/ENSSSCG00000035859	NUPR1/PML/MORC3/MED25/FOSL2/CCNB1/PDGFB/WNT5A	8
BP	GO:0051054	positive regulation of DNA metabolic process	20/811	163/11123	0.0149713234661449	0.100553298755402	ENSSSCG00000001912/ENSSSCG00000011876/ENSSSCG00000004236/ENSSSCG00000029030/ENSSSCG00000023033/ENSSSCG00000003419/ENSSSCG00000006127/ENSSSCG00000007659/ENSSSCG00000010605/ENSSSCG00000013352/ENSSSCG00000000745/ENSSSCG00000000950/ENSSSCG00000035078/ENSSSCG00000022101/ENSSSCG00000000739/ENSSSCG00000015604/ENSSSCG00000000722/ENSSSCG00000033327/ENSSSCG00000004766/ENSSSCG00000020970	PML/DTX3L/PKIB/SMCHD1/PARP3/MAD2L2/NBN/ZCWPW1/STN1/E2F8/DDX11/E2F7/CD40/BRCA1/FOXM1/NEK2/RAD51AP1/PDGFB/RAD51/IL6	20
BP	GO:0071887	leukocyte apoptotic process	10/811	63/11123	0.0150708000054105	0.101055757155756	ENSSSCG00000007007/ENSSSCG00000016832/ENSSSCG00000005211/ENSSSCG00000038806/ENSSSCG00000003395/ENSSSCG00000017705/ENSSSCG00000015652/ENSSSCG00000035859/ENSSSCG00000005943/ENSSSCG00000020970	IDO1/IL7R/CD274/AXL/PIK3CD/CCL5/IL10/WNT5A/ST3GAL1/IL6	10
BP	GO:0010389	regulation of G2/M transition of mitotic cell cycle	9/811	54/11123	0.0152337292616232	0.101649167402068	ENSSSCG00000006127/ENSSSCG00000040355/ENSSSCG00000015581/ENSSSCG00000010214/ENSSSCG00000022101/ENSSSCG00000010912/ENSSSCG00000029326/ENSSSCG00000012307/ENSSSCG00000004077	NBN/TICRR/CENPF/CDK1/BRCA1/KIF14/CCNB1/CCNB3/FBXO5	9
BP	GO:0032637	interleukin-8 production	9/811	54/11123	0.0152337292616232	0.101649167402068	ENSSSCG00000009002/ENSSSCG00000039103/ENSSSCG00000032438/ENSSSCG00000000648/ENSSSCG00000006736/ENSSSCG00000015801/ENSSSCG00000035859/ENSSSCG00000001404/ENSSSCG00000020970	TLR2/ADIPOQ/FFAR2/CLEC7A/CD2/TLR3/WNT5A/TNF/IL6	9
BP	GO:0032677	regulation of interleukin-8 production	9/811	54/11123	0.0152337292616232	0.101649167402068	ENSSSCG00000009002/ENSSSCG00000039103/ENSSSCG00000032438/ENSSSCG00000000648/ENSSSCG00000006736/ENSSSCG00000015801/ENSSSCG00000035859/ENSSSCG00000001404/ENSSSCG00000020970	TLR2/ADIPOQ/FFAR2/CLEC7A/CD2/TLR3/WNT5A/TNF/IL6	9
BP	GO:0001913	T cell mediated cytotoxicity	5/811	21/11123	0.0155182288211587	0.102155548332226	ENSSSCG00000016832/ENSSSCG00000025593/ENSSSCG00000001453/ENSSSCG00000037065/ENSSSCG00000011730	IL7R/ENSSSCG00000025593/HLA-DRA/EMP2/IL12A	5
BP	GO:0046640	regulation of alpha-beta T cell proliferation	5/811	21/11123	0.0155182288211587	0.102155548332226	ENSSSCG00000005211/ENSSSCG00000022486/ENSSSCG00000024311/ENSSSCG00000015037/ENSSSCG00000014277	CD274/CBLB/CCR2/IL18/IRF1	5
BP	GO:0002829	negative regulation of type 2 immune response	4/811	14/11123	0.0155589607418376	0.102155548332226	ENSSSCG00000004195/ENSSSCG00000032644/ENSSSCG00000005163/ENSSSCG00000024311	ARG1/HLX/IFNB1/CCR2	4
BP	GO:0014014	negative regulation of gliogenesis	4/811	14/11123	0.0155589607418376	0.102155548332226	ENSSSCG00000036933/ENSSSCG00000008923/ENSSSCG00000028512/ENSSSCG00000031356	NR1D1/STAP1/LDLR/HES1	4
BP	GO:0044342	type B pancreatic cell proliferation	4/811	14/11123	0.0155589607418376	0.102155548332226	ENSSSCG00000040162/ENSSSCG00000017472/ENSSSCG00000036933/ENSSSCG00000040486	NUPR1/IGFBP4/NR1D1/BIRC5	4
BP	GO:0046596	regulation of viral entry into host cell	4/811	14/11123	0.0155589607418376	0.102155548332226	ENSSSCG00000014780/ENSSSCG00000001233/ENSSSCG00000035153/ENSSSCG00000024336	TRIM21/TRIM26/TRIM38/TMPRSS2	4
BP	GO:0048710	regulation of astrocyte differentiation	4/811	14/11123	0.0155589607418376	0.102155548332226	ENSSSCG00000040961/ENSSSCG00000036933/ENSSSCG00000028512/ENSSSCG00000031356	LIF/NR1D1/LDLR/HES1	4
BP	GO:0060713	labyrinthine layer morphogenesis	4/811	14/11123	0.0155589607418376	0.102155548332226	ENSSSCG00000036956/ENSSSCG00000008581/ENSSSCG00000015652/ENSSSCG00000032538	SOCS3/NCOA1/IL10/GCM1	4
BP	GO:0090025	regulation of monocyte chemotaxis	4/811	14/11123	0.0155589607418376	0.102155548332226	ENSSSCG00000016991/ENSSSCG00000032474/ENSSSCG00000024311/ENSSSCG00000017705	DUSP1/CXCL10/CCR2/CCL5	4
BP	GO:1904996	positive regulation of leukocyte adhesion to vascular endothelial cell	4/811	14/11123	0.0155589607418376	0.102155548332226	ENSSSCG00000013260/ENSSSCG00000024311/ENSSSCG00000001404/ENSSSCG00000020970	MDK/CCR2/TNF/IL6	4
BP	GO:0051785	positive regulation of nuclear division	7/811	37/11123	0.0160062412036699	0.104924112338297	ENSSSCG00000013008/ENSSSCG00000035598/ENSSSCG00000007423/ENSSSCG00000000722/ENSSSCG00000008090/ENSSSCG00000033327/ENSSSCG00000035859	CDCA5/EDN1/UBE2C/RAD51AP1/IL1A/PDGFB/WNT5A	7
BP	GO:0032147	activation of protein kinase activity	17/811	133/11123	0.016401990192384	0.107197708374829	ENSSSCG00000027855/ENSSSCG00000008496/ENSSSCG00000009664/ENSSSCG00000022689/ENSSSCG00000007235/ENSSSCG00000035746/ENSSSCG00000015839/ENSSSCG00000010912/ENSSSCG00000010816/ENSSSCG00000015037/ENSSSCG00000033327/ENSSSCG00000035859/ENSSSCG00000030172/ENSSSCG00000006475/ENSSSCG00000001404/ENSSSCG00000037065/ENSSSCG00000010483	SOCS1/EIF2AK2/PTK2B/GADD45B/TPX2/ECT2/NRG1/KIF14/TGFB2/IL18/PDGFB/WNT5A/CD40LG/IQGAP3/TNF/EMP2/PLCE1	17
BP	GO:0034113	heterotypic cell-cell adhesion	6/811	29/11123	0.016457739460036	0.107197708374829	ENSSSCG00000000257/ENSSSCG00000039103/ENSSSCG00000006736/ENSSSCG00000015652/ENSSSCG00000006862/ENSSSCG00000001404	ITGB7/ADIPOQ/CD2/IL10/VCAM1/TNF	6
BP	GO:0051438	regulation of ubiquitin-protein transferase activity	6/811	29/11123	0.016457739460036	0.107197708374829	ENSSSCG00000011876/ENSSSCG00000003419/ENSSSCG00000026748/ENSSSCG00000014156/ENSSSCG00000003949/ENSSSCG00000004077	DTX3L/MAD2L2/PLK1/ARRDC3/CDC20/FBXO5	6
BP	GO:1901570	fatty acid derivative biosynthetic process	6/811	29/11123	0.016457739460036	0.107197708374829	ENSSSCG00000016504/ENSSSCG00000000891/ENSSSCG00000005533/ENSSSCG00000015579/ENSSSCG00000035598/ENSSSCG00000034429	TBXAS1/LTA4H/PTGS1/PTGS2/EDN1/PLA2G5	6
BP	GO:0050769	positive regulation of neurogenesis	23/811	197/11123	0.0166734554176407	0.108430391819165	ENSSSCG00000005724/ENSSSCG00000014303/ENSSSCG00000009831/ENSSSCG00000009664/ENSSSCG00000013260/ENSSSCG00000008581/ENSSSCG00000003848/ENSSSCG00000010603/ENSSSCG00000024674/ENSSSCG00000040961/ENSSSCG00000026268/ENSSSCG00000029260/ENSSSCG00000035746/ENSSSCG00000024311/ENSSSCG00000017427/ENSSSCG00000006464/ENSSSCG00000035859/ENSSSCG00000009584/ENSSSCG00000031356/ENSSSCG00000001404/ENSSSCG00000040706/…	SETX/JADE2/CUX2/PTK2B/MDK/NCOA1/LRP8/NEURL1/ABL2/LIF/DLG5/NDNF/ECT2/CCR2/HAP1/NTRK1/WNT5A/SEMA4D/HES1/TNF/DBN1/CDH4/IL6	23
BP	GO:0001938	positive regulation of endothelial cell proliferation	8/811	46/11123	0.0169275441884691	0.109388246908767	ENSSSCG00000013260/ENSSSCG00000003395/ENSSSCG00000031321/ENSSSCG00000009630/ENSSSCG00000015652/ENSSSCG00000010872/ENSSSCG00000033327/ENSSSCG00000035859	MDK/PIK3CD/NR4A1/EGR3/IL10/AKT3/PDGFB/WNT5A	8
BP	GO:0048144	fibroblast proliferation	8/811	46/11123	0.0169275441884691	0.109388246908767	ENSSSCG00000040162/ENSSSCG00000001912/ENSSSCG00000012055/ENSSSCG00000003197/ENSSSCG00000032527/ENSSSCG00000029326/ENSSSCG00000033327/ENSSSCG00000035859	NUPR1/PML/MORC3/MED25/FOSL2/CCNB1/PDGFB/WNT5A	8
BP	GO:0050672	negative regulation of lymphocyte proliferation	8/811	46/11123	0.0169275441884691	0.109388246908767	ENSSSCG00000004195/ENSSSCG00000028875/ENSSSCG00000037532/ENSSSCG00000005211/ENSSSCG00000022486/ENSSSCG00000026268/ENSSSCG00000031106/ENSSSCG00000015652	ARG1/HAVCR2/MNDA/CD274/CBLB/DLG5/PLA2G2D/IL10	8
BP	GO:0071347	cellular response to interleukin-1	8/811	46/11123	0.0169275441884691	0.109388246908767	ENSSSCG00000017723/ENSSSCG00000014336/ENSSSCG00000028331/ENSSSCG00000037815/ENSSSCG00000037358/ENSSSCG00000008162/ENSSSCG00000036933/ENSSSCG00000038774	CCL2/EGR1/IL1R2/ZC3H12A/HPS5/IL1R1/NR1D1/MAPK13	8
BP	GO:0052547	regulation of peptidase activity	21/811	176/11123	0.0172448015464009	0.111262916434023	ENSSSCG00000028711/ENSSSCG00000001912/ENSSSCG00000015135/ENSSSCG00000026951/ENSSSCG00000004952/ENSSSCG00000026454/ENSSSCG00000001963/ENSSSCG00000034570/ENSSSCG00000001463/ENSSSCG00000000769/ENSSSCG00000000648/ENSSSCG00000031321/ENSSSCG00000008522/ENSSSCG00000015579/ENSSSCG00000003251/ENSSSCG00000034213/ENSSSCG00000001404/ENSSSCG00000004890/ENSSSCG00000005338/ENSSSCG00000006590/ENSSSCG00000031615	CASP1/PML/SORL1/PSMB8/SMAD3/PMAIP1/EGLN3/IFI6/PSMB9/BID/CLEC7A/NR4A1/XDH/PTGS2/NLRP12/ACER2/TNF/SERPINB2/RECK/S100A8/SERPINB9	21
BP	GO:0006869	lipid transport	22/811	187/11123	0.0174694105658854	0.112534866491246	ENSSSCG00000039706/ENSSSCG00000039985/ENSSSCG00000000148/ENSSSCG00000004509/ENSSSCG00000039103/ENSSSCG00000004830/ENSSSCG00000009216/ENSSSCG00000043519/ENSSSCG00000031106/ENSSSCG00000021527/ENSSSCG00000013270/ENSSSCG00000007478/ENSSSCG00000003669/ENSSSCG00000036504/ENSSSCG00000007899/ENSSSCG00000010543/ENSSSCG00000028512/ENSSSCG00000017255/ENSSSCG00000002263/ENSSSCG00000003494/ENSSSCG00000017499/…	ENSSSCG00000039706/CES1/ENSSSCG00000000148/LIPG/ADIPOQ/ENSSSCG00000004830/SPP1/ENSSSCG00000043519/PLA2G2D/ATP10B/CRY2/ATP9A/MFSD2A/PLA2G2F/ENSSSCG00000007899/ABCC2/LDLR/ABCA5/SLCO3A1/PLA2G2A/STARD3/PLA2G5	22
BP	GO:0035690	cellular response to drug	20/811	166/11123	0.0179807151851946	0.115646766269611	ENSSSCG00000005724/ENSSSCG00000022204/ENSSSCG00000001509/ENSSSCG00000003805/ENSSSCG00000039103/ENSSSCG00000008581/ENSSSCG00000039556/ENSSSCG00000037815/ENSSSCG00000000745/ENSSSCG00000022101/ENSSSCG00000035746/ENSSSCG00000015652/ENSSSCG00000031174/ENSSSCG00000034213/ENSSSCG00000004154/ENSSSCG00000004766/ENSSSCG00000043781/ENSSSCG00000001404/ENSSSCG00000038774/ENSSSCG00000020970	SETX/AGRN/DAXX/PDE4B/ADIPOQ/NCOA1/KCNQ1/ZC3H12A/DDX11/BRCA1/ECT2/IL10/FBP1/ACER2/TNFAIP3/RAD51/RHOB/TNF/MAPK13/IL6	20
BP	GO:0000226	microtubule cytoskeleton organization	40/811	391/11123	0.0181333722622258	0.11644580902561	ENSSSCG00000014835/ENSSSCG00000023033/ENSSSCG00000010603/ENSSSCG00000015407/ENSSSCG00000007366/ENSSSCG00000029160/ENSSSCG00000032475/ENSSSCG00000034866/ENSSSCG00000000265/ENSSSCG00000000217/ENSSSCG00000017414/ENSSSCG00000004588/ENSSSCG00000029943/ENSSSCG00000010471/ENSSSCG00000004657/ENSSSCG00000026748/ENSSSCG00000003697/ENSSSCG00000007235/ENSSSCG00000022101/ENSSSCG00000009979/ENSSSCG00000036056/…	C2CD3/PARP3/NEURL1/GNAI1/MYBL2/ENSSSCG00000029160/CEP44/ENSSSCG00000034866/ESPL1/RACGAP1/KAT2A/CCNB2/SCLT1/KIF11/CEP152/PLK1/NDC80/TPX2/BRCA1/NEFH/DNAH17/TPPP3/ODAD4/TPPP/KIF18B/KIF2C/CKAP2/CCNB1/CENPE/KIF4A/ASPM/NEK2/STMN1/CDC20/FBXO5/BIRC5/CENPA/SGO1/DEUP1/SEPTIN1	40
BP	GO:0046637	regulation of alpha-beta T cell differentiation	7/811	38/11123	0.0184235134317282	0.11812384120468	ENSSSCG00000027855/ENSSSCG00000039300/ENSSSCG00000004369/ENSSSCG00000032644/ENSSSCG00000001453/ENSSSCG00000037815/ENSSSCG00000015037	SOCS1/IL27/PRDM1/HLX/HLA-DRA/ZC3H12A/IL18	7
BP	GO:0002335	mature B cell differentiation	5/811	22/11123	0.0189070183020678	0.120845638039893	ENSSSCG00000009664/ENSSSCG00000009517/ENSSSCG00000037132/ENSSSCG00000015652/ENSSSCG00000005943	PTK2B/GPR183/POU2F2/IL10/ST3GAL1	5
BP	GO:0034123	positive regulation of toll-like receptor signaling pathway	5/811	22/11123	0.0189070183020678	0.120845638039893	ENSSSCG00000008648/ENSSSCG00000009002/ENSSSCG00000029763/ENSSSCG00000012201/ENSSSCG00000015801	RSAD2/TLR2/IFI35/TASL/TLR3	5
BP	GO:2001021	negative regulation of response to DNA damage stimulus	9/811	56/11123	0.0190730319292673	0.1217168408321	ENSSSCG00000029030/ENSSSCG00000021383/ENSSSCG00000003419/ENSSSCG00000000769/ENSSSCG00000036613/ENSSSCG00000016322/ENSSSCG00000004077/ENSSSCG00000032613/ENSSSCG00000015649	SMCHD1/CGAS/MAD2L2/BID/POLQ/ACKR3/FBXO5/SNAI1/DYRK3	9
BP	GO:0032945	negative regulation of mononuclear cell proliferation	8/811	47/11123	0.0191388173366815	0.121757351907428	ENSSSCG00000004195/ENSSSCG00000028875/ENSSSCG00000037532/ENSSSCG00000005211/ENSSSCG00000022486/ENSSSCG00000026268/ENSSSCG00000031106/ENSSSCG00000015652	ARG1/HAVCR2/MNDA/CD274/CBLB/DLG5/PLA2G2D/IL10	8
BP	GO:1903725	regulation of phospholipid metabolic process	8/811	47/11123	0.0191388173366815	0.121757351907428	ENSSSCG00000011853/ENSSSCG00000009664/ENSSSCG00000005743/ENSSSCG00000037452/ENSSSCG00000022741/ENSSSCG00000028512/ENSSSCG00000033327/ENSSSCG00000000436	RUBCN/PTK2B/VAV2/HTR2A/PDGFRB/LDLR/PDGFB/PIP4K2C	8
BP	GO:0002711	positive regulation of T cell mediated immunity	6/811	30/11123	0.019339544597457	0.122653427578609	ENSSSCG00000008648/ENSSSCG00000025593/ENSSSCG00000001453/ENSSSCG00000008162/ENSSSCG00000015037/ENSSSCG00000011730	RSAD2/ENSSSCG00000025593/HLA-DRA/IL1R1/IL18/IL12A	6
BP	GO:0051353	positive regulation of oxidoreductase activity	6/811	30/11123	0.019339544597457	0.122653427578609	ENSSSCG00000038320/ENSSSCG00000009664/ENSSSCG00000024674/ENSSSCG00000020864/ENSSSCG00000035598/ENSSSCG00000001404	POR/PTK2B/ABL2/VDR/EDN1/TNF	6
BP	GO:0010720	positive regulation of cell development	27/811	244/11123	0.0193765400633873	0.122698121545128	ENSSSCG00000005724/ENSSSCG00000014303/ENSSSCG00000009831/ENSSSCG00000038500/ENSSSCG00000039103/ENSSSCG00000009664/ENSSSCG00000013260/ENSSSCG00000008581/ENSSSCG00000003848/ENSSSCG00000010603/ENSSSCG00000024674/ENSSSCG00000000648/ENSSSCG00000040961/ENSSSCG00000026268/ENSSSCG00000029260/ENSSSCG00000035746/ENSSSCG00000024311/ENSSSCG00000017427/ENSSSCG00000035598/ENSSSCG00000006464/ENSSSCG00000035859/…	SETX/JADE2/CUX2/TRIB1/ADIPOQ/PTK2B/MDK/NCOA1/LRP8/NEURL1/ABL2/CLEC7A/LIF/DLG5/NDNF/ECT2/CCR2/HAP1/EDN1/NTRK1/WNT5A/SEMA4D/HES1/TNF/DBN1/CDH4/IL6	27
BP	GO:0043523	regulation of neuron apoptotic process	12/811	85/11123	0.0199011299770562	0.124503690900012	ENSSSCG00000017723/ENSSSCG00000005617/ENSSSCG00000013260/ENSSSCG00000038806/ENSSSCG00000038055/ENSSSCG00000029260/ENSSSCG00000017700/ENSSSCG00000010912/ENSSSCG00000010816/ENSSSCG00000006464/ENSSSCG00000040486/ENSSSCG00000001404	CCL2/STXBP1/MDK/AXL/CORO1A/NDNF/CCL3L1/KIF14/TGFB2/NTRK1/BIRC5/TNF	12
BP	GO:0001516	prostaglandin biosynthetic process	4/811	15/11123	0.0200175182351695	0.124503690900012	ENSSSCG00000016504/ENSSSCG00000005533/ENSSSCG00000015579/ENSSSCG00000035598	TBXAS1/PTGS1/PTGS2/EDN1	4
BP	GO:0001914	regulation of T cell mediated cytotoxicity	4/811	15/11123	0.0200175182351695	0.124503690900012	ENSSSCG00000016832/ENSSSCG00000025593/ENSSSCG00000001453/ENSSSCG00000011730	IL7R/ENSSSCG00000025593/HLA-DRA/IL12A	4
BP	GO:0002504	antigen processing and presentation of peptide or polysaccharide antigen via MHC class II	4/811	15/11123	0.0200175182351695	0.124503690900012	ENSSSCG00000001459/ENSSSCG00000001453/ENSSSCG00000001472/ENSSSCG00000031336	HLA-DOB/HLA-DRA/SLA-DOA/ENSSSCG00000031336	4
BP	GO:0002693	positive regulation of cellular extravasation	4/811	15/11123	0.0200175182351695	0.124503690900012	ENSSSCG00000013260/ENSSSCG00000024311/ENSSSCG00000008162/ENSSSCG00000001097	MDK/CCR2/IL1R1/ENSSSCG00000001097	4
BP	GO:0010743	regulation of macrophage derived foam cell differentiation	4/811	15/11123	0.0200175182351695	0.124503690900012	ENSSSCG00000039103/ENSSSCG00000015037/ENSSSCG00000017255/ENSSSCG00000023737	ADIPOQ/IL18/ABCA5/CSF2	4
BP	GO:0036037	CD8-positive, alpha-beta T cell activation	4/811	15/11123	0.0200175182351695	0.124503690900012	ENSSSCG00000027855/ENSSSCG00000005211/ENSSSCG00000031999/ENSSSCG00000014277	SOCS1/CD274/GPR18/IRF1	4
BP	GO:0046457	prostanoid biosynthetic process	4/811	15/11123	0.0200175182351695	0.124503690900012	ENSSSCG00000016504/ENSSSCG00000005533/ENSSSCG00000015579/ENSSSCG00000035598	TBXAS1/PTGS1/PTGS2/EDN1	4
BP	GO:1901099	negative regulation of signal transduction in absence of ligand	4/811	15/11123	0.0200175182351695	0.124503690900012	ENSSSCG00000034570/ENSSSCG00000006161/ENSSSCG00000001404/ENSSSCG00000023737	IFI6/IL7/TNF/CSF2	4
BP	GO:2000042	negative regulation of double-strand break repair via homologous recombination	4/811	15/11123	0.0200175182351695	0.124503690900012	ENSSSCG00000029030/ENSSSCG00000021383/ENSSSCG00000003419/ENSSSCG00000036613	SMCHD1/CGAS/MAD2L2/POLQ	4
BP	GO:2001240	negative regulation of extrinsic apoptotic signaling pathway in absence of ligand	4/811	15/11123	0.0200175182351695	0.124503690900012	ENSSSCG00000034570/ENSSSCG00000006161/ENSSSCG00000001404/ENSSSCG00000023737	IFI6/IL7/TNF/CSF2	4
BP	GO:0010634	positive regulation of epithelial cell migration	13/811	95/11123	0.0200518258161613	0.124503690900012	ENSSSCG00000014362/ENSSSCG00000033175/ENSSSCG00000009664/ENSSSCG00000038580/ENSSSCG00000003395/ENSSSCG00000037815/ENSSSCG00000035078/ENSSSCG00000010816/ENSSSCG00000006001/ENSSSCG00000010872/ENSSSCG00000033327/ENSSSCG00000035859/ENSSSCG00000043781	HBEGF/SASH1/PTK2B/FUT1/PIK3CD/ZC3H12A/CD40/TGFB2/ENPP2/AKT3/PDGFB/WNT5A/RHOB	13
BP	GO:0002791	regulation of peptide secretion	17/811	136/11123	0.0200567332179663	0.124503690900012	ENSSSCG00000008648/ENSSSCG00000015135/ENSSSCG00000009002/ENSSSCG00000032936/ENSSSCG00000010638/ENSSSCG00000032438/ENSSSCG00000029998/ENSSSCG00000010816/ENSSSCG00000036933/ENSSSCG00000008090/ENSSSCG00000015010/ENSSSCG00000040486/ENSSSCG00000039412/ENSSSCG00000001404/ENSSSCG00000011730/ENSSSCG00000020970/ENSSSCG00000006590	RSAD2/SORL1/TLR2/PIM3/TCF7L2/FFAR2/KLF7/TGFB2/NR1D1/IL1A/EXPH5/BIRC5/DOC2B/TNF/IL12A/IL6/S100A8	17
BP	GO:0007416	synapse assembly	10/811	66/11123	0.0204623524176783	0.126829436997319	ENSSSCG00000009831/ENSSSCG00000022204/ENSSSCG00000020906/ENSSSCG00000021206/ENSSSCG00000026268/ENSSSCG00000006495/ENSSSCG00000006464/ENSSSCG00000035859/ENSSSCG00000009584/ENSSSCG00000040166	CUX2/AGRN/GHSR/IL1RAP/DLG5/SEMA4A/NTRK1/WNT5A/SEMA4D/FLRT2	10
BP	GO:0010632	regulation of epithelial cell migration	18/811	147/11123	0.0206615525959895	0.127870666141645	ENSSSCG00000014362/ENSSSCG00000037105/ENSSSCG00000033175/ENSSSCG00000009664/ENSSSCG00000038580/ENSSSCG00000010831/ENSSSCG00000003395/ENSSSCG00000037815/ENSSSCG00000035078/ENSSSCG00000006495/ENSSSCG00000010816/ENSSSCG00000006001/ENSSSCG00000010872/ENSSSCG00000033327/ENSSSCG00000035859/ENSSSCG00000043781/ENSSSCG00000001404/ENSSSCG00000037065	HBEGF/EVL/SASH1/PTK2B/FUT1/DUSP10/PIK3CD/ZC3H12A/CD40/SEMA4A/TGFB2/ENPP2/AKT3/PDGFB/WNT5A/RHOB/TNF/EMP2	18
BP	GO:0007589	body fluid secretion	7/811	39/11123	0.0210858247745151	0.129712648800583	ENSSSCG00000010603/ENSSSCG00000026176/ENSSSCG00000020864/ENSSSCG00000015363/ENSSSCG00000008522/ENSSSCG00000035598/ENSSSCG00000038110	NEURL1/CHRM3/VDR/AGR2/XDH/EDN1/TIFAB	7
BP	GO:0010569	regulation of double-strand break repair via homologous recombination	7/811	39/11123	0.0210858247745151	0.129712648800583	ENSSSCG00000029030/ENSSSCG00000021383/ENSSSCG00000003419/ENSSSCG00000002703/ENSSSCG00000036613/ENSSSCG00000000722/ENSSSCG00000004766	SMCHD1/CGAS/MAD2L2/TERF2IP/POLQ/RAD51AP1/RAD51	7
BP	GO:0031663	lipopolysaccharide-mediated signaling pathway	7/811	39/11123	0.0210858247745151	0.129712648800583	ENSSSCG00000017723/ENSSSCG00000033175/ENSSSCG00000038500/ENSSSCG00000024771/ENSSSCG00000015037/ENSSSCG00000004154/ENSSSCG00000001404	CCL2/SASH1/TRIB1/TICAM1/IL18/TNFAIP3/TNF	7
BP	GO:0072376	protein activation cascade	7/811	39/11123	0.0210858247745151	0.129712648800583	ENSSSCG00000013181/ENSSSCG00000011806/ENSSSCG00000001422/ENSSSCG00000025629/ENSSSCG00000024914/ENSSSCG00000038204/ENSSSCG00000005840	SERPING1/MASP1/C2/COLEC11/ENSSSCG00000024914/ENSSSCG00000038204/C8G	7
BP	GO:0007229	integrin-mediated signaling pathway	9/811	57/11123	0.0212354120895475	0.130437006493067	ENSSSCG00000040575/ENSSSCG00000016855/ENSSSCG00000000257/ENSSSCG00000009664/ENSSSCG00000008820/ENSSSCG00000015375/ENSSSCG00000033880/ENSSSCG00000030172/ENSSSCG00000037065	ISG15/FYB1/ITGB7/PTK2B/TEC/ITGB8/TSPAN32/CD40LG/EMP2	9
BP	GO:0042493	response to drug	39/811	384/11123	0.0216041880935114	0.132503530866941	ENSSSCG00000028711/ENSSSCG00000005724/ENSSSCG00000002383/ENSSSCG00000022204/ENSSSCG00000001509/ENSSSCG00000029708/ENSSSCG00000035906/ENSSSCG00000009657/ENSSSCG00000003805/ENSSSCG00000039103/ENSSSCG00000008581/ENSSSCG00000015673/ENSSSCG00000017561/ENSSSCG00000039556/ENSSSCG00000037815/ENSSSCG00000000745/ENSSSCG00000032360/ENSSSCG00000022101/ENSSSCG00000035746/ENSSSCG00000000297/ENSSSCG00000009215/…	CASP1/SETX/FOS/AGRN/DAXX/SLC25A38/SLC13A3/PPP2R2A/PDE4B/ADIPOQ/NCOA1/KYNU/ABCC3/KCNQ1/ZC3H12A/DDX11/PANX1/BRCA1/ECT2/ENSSSCG00000000297/ABCG2/ABCC9/TGFB2/IL10/CHRNB2/NFATC2/EDN1/FBP1/SLC22A1/ACER2/HTR2A/ABCC2/TNFAIP3/SLC4A11/RAD51/RHOB/TNF/MAPK13/IL6	39
BP	GO:0043123	positive regulation of I-kappaB kinase/NF-kappaB signaling	13/811	96/11123	0.0217036027879364	0.132914290915061	ENSSSCG00000028711/ENSSSCG00000010454/ENSSSCG00000014670/ENSSSCG00000026940/ENSSSCG00000039103/ENSSSCG00000002703/ENSSSCG00000035153/ENSSSCG00000024771/ENSSSCG00000001252/ENSSSCG00000035078/ENSSSCG00000015801/ENSSSCG00000021068/ENSSSCG00000001404	CASP1/IFIT5/TRIM22/CASP10/ADIPOQ/TERF2IP/TRIM38/TICAM1/UBD/CD40/TLR3/TRAF5/TNF	13
BP	GO:0006302	double-strand break repair	19/811	159/11123	0.0224091908204844	0.136044279476194	ENSSSCG00000001912/ENSSSCG00000005724/ENSSSCG00000011876/ENSSSCG00000029030/ENSSSCG00000021383/ENSSSCG00000023033/ENSSSCG00000027806/ENSSSCG00000003419/ENSSSCG00000006127/ENSSSCG00000002703/ENSSSCG00000007659/ENSSSCG00000000745/ENSSSCG00000022101/ENSSSCG00000002957/ENSSSCG00000013008/ENSSSCG00000000739/ENSSSCG00000036613/ENSSSCG00000000722/ENSSSCG00000004766	PML/SETX/DTX3L/SMCHD1/CGAS/PARP3/SAMHD1/MAD2L2/NBN/TERF2IP/ZCWPW1/DDX11/BRCA1/GGN/CDCA5/FOXM1/POLQ/RAD51AP1/RAD51	19
BP	GO:0010595	positive regulation of endothelial cell migration	10/811	67/11123	0.0225383200865222	0.136044279476194	ENSSSCG00000033175/ENSSSCG00000009664/ENSSSCG00000038580/ENSSSCG00000003395/ENSSSCG00000037815/ENSSSCG00000035078/ENSSSCG00000010872/ENSSSCG00000033327/ENSSSCG00000035859/ENSSSCG00000043781	SASH1/PTK2B/FUT1/PIK3CD/ZC3H12A/CD40/AKT3/PDGFB/WNT5A/RHOB	10
BP	GO:2000045	regulation of G1/S transition of mitotic cell cycle	10/811	67/11123	0.0225383200865222	0.136044279476194	ENSSSCG00000032652/ENSSSCG00000001912/ENSSSCG00000017723/ENSSSCG00000012026/ENSSSCG00000023680/ENSSSCG00000000769/ENSSSCG00000007854/ENSSSCG00000000950/ENSSSCG00000010912/ENSSSCG00000005995	SLFN11/PML/CCL2/ADAMTS1/MEPCE/BID/DCUN1D3/E2F7/KIF14/MTBP	10
BP	GO:0002437	inflammatory response to antigenic stimulus	6/811	31/11123	0.0225467575700112	0.136044279476194	ENSSSCG00000006678/ENSSSCG00000031106/ENSSSCG00000015652/ENSSSCG00000017466/ENSSSCG00000039203/ENSSSCG00000001404	FCGR1A/PLA2G2D/IL10/CCR7/CYSLTR1/TNF	6
BP	GO:0002534	cytokine production involved in inflammatory response	6/811	31/11123	0.0225467575700112	0.136044279476194	ENSSSCG00000024771/ENSSSCG00000028331/ENSSSCG00000037815/ENSSSCG00000000648/ENSSSCG00000001404/ENSSSCG00000020970	TICAM1/IL1R2/ZC3H12A/CLEC7A/TNF/IL6	6
BP	GO:0007566	embryo implantation	6/811	31/11123	0.0225467575700112	0.136044279476194	ENSSSCG00000002829/ENSSSCG00000040961/ENSSSCG00000035983/ENSSSCG00000015579/ENSSSCG00000037065/ENSSSCG00000005338	MMP2/LIF/TPPP3/PTGS2/EMP2/RECK	6
BP	GO:0014015	positive regulation of gliogenesis	6/811	31/11123	0.0225467575700112	0.136044279476194	ENSSSCG00000013260/ENSSSCG00000040961/ENSSSCG00000024311/ENSSSCG00000031356/ENSSSCG00000001404/ENSSSCG00000020970	MDK/LIF/CCR2/HES1/TNF/IL6	6
BP	GO:0045581	negative regulation of T cell differentiation	6/811	31/11123	0.0225467575700112	0.136044279476194	ENSSSCG00000027855/ENSSSCG00000013260/ENSSSCG00000032644/ENSSSCG00000005163/ENSSSCG00000037815/ENSSSCG00000014277	SOCS1/MDK/HLX/IFNB1/ZC3H12A/IRF1	6
BP	GO:1900015	regulation of cytokine production involved in inflammatory response	6/811	31/11123	0.0225467575700112	0.136044279476194	ENSSSCG00000024771/ENSSSCG00000028331/ENSSSCG00000037815/ENSSSCG00000000648/ENSSSCG00000001404/ENSSSCG00000020970	TICAM1/IL1R2/ZC3H12A/CLEC7A/TNF/IL6	6
BP	GO:1902895	positive regulation of pri-miRNA transcription by RNA polymerase II	6/811	31/11123	0.0225467575700112	0.136044279476194	ENSSSCG00000004952/ENSSSCG00000014336/ENSSSCG00000010816/ENSSSCG00000015652/ENSSSCG00000033327/ENSSSCG00000001404	SMAD3/EGR1/TGFB2/IL10/PDGFB/TNF	6
BP	GO:0051099	positive regulation of binding	15/811	117/11123	0.0226846029016854	0.136057173584007	ENSSSCG00000011876/ENSSSCG00000014780/ENSSSCG00000014349/ENSSSCG00000005484/ENSSSCG00000003197/ENSSSCG00000010638/ENSSSCG00000024771/ENSSSCG00000000745/ENSSSCG00000013008/ENSSSCG00000017488/ENSSSCG00000026257/ENSSSCG00000001097/ENSSSCG00000020736/ENSSSCG00000035859/ENSSSCG00000031356	DTX3L/TRIM21/STING1/ZNF618/MED25/TCF7L2/TICAM1/DDX11/CDCA5/CSF3/STMN1/ENSSSCG00000001097/ADD2/WNT5A/HES1	15
BP	GO:0007019	microtubule depolymerization	5/811	23/11123	0.0227481483780924	0.136057173584007	ENSSSCG00000007235/ENSSSCG00000017342/ENSSSCG00000003931/ENSSSCG00000009378/ENSSSCG00000026257	TPX2/KIF18B/KIF2C/CKAP2/STMN1	5
BP	GO:0045622	regulation of T-helper cell differentiation	5/811	23/11123	0.0227481483780924	0.136057173584007	ENSSSCG00000039300/ENSSSCG00000032644/ENSSSCG00000001453/ENSSSCG00000037815/ENSSSCG00000015037	IL27/HLX/HLA-DRA/ZC3H12A/IL18	5
BP	GO:0046006	regulation of activated T cell proliferation	5/811	23/11123	0.0227481483780924	0.136057173584007	ENSSSCG00000004195/ENSSSCG00000005211/ENSSSCG00000031023/ENSSSCG00000015037/ENSSSCG00000027275	ARG1/CD274/CD24/IL18/HHLA2	5
BP	GO:0048246	macrophage chemotaxis	5/811	23/11123	0.0227481483780924	0.136057173584007	ENSSSCG00000017723/ENSSSCG00000009664/ENSSSCG00000013260/ENSSSCG00000017700/ENSSSCG00000008923	CCL2/PTK2B/MDK/CCL3L1/STAP1	5
BP	GO:0090102	cochlea development	5/811	23/11123	0.0227481483780924	0.136057173584007	ENSSSCG00000003539/ENSSSCG00000011624/ENSSSCG00000038110/ENSSSCG00000035859/ENSSSCG00000031356	GRHL3/MCM2/TIFAB/WNT5A/HES1	5
BP	GO:0007093	mitotic cell cycle checkpoint	11/811	77/11123	0.0232466819200374	0.138432639282548	ENSSSCG00000001912/ENSSSCG00000006127/ENSSSCG00000004782/ENSSSCG00000040355/ENSSSCG00000039546/ENSSSCG00000026748/ENSSSCG00000003697/ENSSSCG00000022101/ENSSSCG00000029326/ENSSSCG00000004466/ENSSSCG00000030469	PML/NBN/BUB1B/TICRR/KNTC1/PLK1/NDC80/BRCA1/CCNB1/TTK/BUB1	11
BP	GO:1902806	regulation of cell cycle G1/S phase transition	11/811	77/11123	0.0232466819200374	0.138432639282548	ENSSSCG00000032652/ENSSSCG00000001912/ENSSSCG00000017723/ENSSSCG00000012026/ENSSSCG00000023680/ENSSSCG00000000769/ENSSSCG00000007854/ENSSSCG00000000950/ENSSSCG00000010912/ENSSSCG00000009966/ENSSSCG00000005995	SLFN11/PML/CCL2/ADAMTS1/MEPCE/BID/DCUN1D3/E2F7/KIF14/MN1/MTBP	11
BP	GO:2001056	positive regulation of cysteine-type endopeptidase activity	11/811	77/11123	0.0232466819200374	0.138432639282548	ENSSSCG00000028711/ENSSSCG00000001912/ENSSSCG00000004952/ENSSSCG00000026454/ENSSSCG00000001963/ENSSSCG00000000769/ENSSSCG00000000648/ENSSSCG00000008522/ENSSSCG00000034213/ENSSSCG00000001404/ENSSSCG00000006590	CASP1/PML/SMAD3/PMAIP1/EGLN3/BID/CLEC7A/XDH/ACER2/TNF/S100A8	11
BP	GO:0051052	regulation of DNA metabolic process	30/811	282/11123	0.0233806698933712	0.139028453633007	ENSSSCG00000032652/ENSSSCG00000001912/ENSSSCG00000011876/ENSSSCG00000004236/ENSSSCG00000029030/ENSSSCG00000021383/ENSSSCG00000023033/ENSSSCG00000003670/ENSSSCG00000003419/ENSSSCG00000039103/ENSSSCG00000006127/ENSSSCG00000002703/ENSSSCG00000007659/ENSSSCG00000010605/ENSSSCG00000013352/ENSSSCG00000040355/ENSSSCG00000000745/ENSSSCG00000000950/ENSSSCG00000035078/ENSSSCG00000022101/ENSSSCG00000000739/…	SLFN11/PML/DTX3L/PKIB/SMCHD1/CGAS/PARP3/RLF/MAD2L2/ADIPOQ/NBN/TERF2IP/ZCWPW1/STN1/E2F8/TICRR/DDX11/E2F7/CD40/BRCA1/FOXM1/NEK2/POLQ/RAD51AP1/PDGFB/FBXO5/RAD51/IL6/AXIN2/ANKLE1	30
BP	GO:0010923	negative regulation of phosphatase activity	9/811	58/11123	0.023568530610355	0.139942420160325	ENSSSCG00000003155/ENSSSCG00000040181/ENSSSCG00000011065/ENSSSCG00000013270/ENSSSCG00000010816/ENSSSCG00000009584/ENSSSCG00000030485/ENSSSCG00000001404/ENSSSCG00000007652	PPP1R15A/ELL/MASTL/CRY2/TGFB2/SEMA4D/ELFN1/TNF/PPP1R35	9
BP	GO:1901699	cellular response to nitrogen compound	35/811	340/11123	0.023831716598521	0.141300351525529	ENSSSCG00000010452/ENSSSCG00000015135/ENSSSCG00000015897/ENSSSCG00000036956/ENSSSCG00000027855/ENSSSCG00000022204/ENSSSCG00000006543/ENSSSCG00000001509/ENSSSCG00000021383/ENSSSCG00000014349/ENSSSCG00000011465/ENSSSCG00000005215/ENSSSCG00000003805/ENSSSCG00000039103/ENSSSCG00000010603/ENSSSCG00000020906/ENSSSCG00000039556/ENSSSCG00000002829/ENSSSCG00000037815/ENSSSCG00000010952/ENSSSCG00000031321/…	IFIT1/SORL1/IFIH1/SOCS3/SOCS1/AGRN/ADAR/DAXX/CGAS/STING1/PDE12/JAK2/PDE4B/ADIPOQ/NEURL1/GHSR/KCNQ1/MMP2/ZC3H12A/TUT7/NR4A1/DDX11/BRCA1/ADRB2/VCAM1/SHMT1/AANAT/PIP4K2C/RAD51/BGLAP/TNF/AQP9/MAPK13/IL6/PDGFD	35
BP	GO:0071674	mononuclear cell migration	7/811	40/11123	0.0240039646637087	0.14211595842083	ENSSSCG00000017723/ENSSSCG00000016991/ENSSSCG00000013260/ENSSSCG00000032474/ENSSSCG00000024311/ENSSSCG00000017705/ENSSSCG00000033327	CCL2/DUSP1/MDK/CXCL10/CCR2/CCL5/PDGFB	7
BP	GO:0001933	negative regulation of protein phosphorylation	28/811	260/11123	0.0241484305021374	0.142249776465526	ENSSSCG00000015135/ENSSSCG00000016991/ENSSSCG00000036956/ENSSSCG00000027855/ENSSSCG00000004236/ENSSSCG00000006543/ENSSSCG00000011874/ENSSSCG00000038500/ENSSSCG00000039103/ENSSSCG00000002703/ENSSSCG00000033768/ENSSSCG00000002516/ENSSSCG00000026655/ENSSSCG00000022689/ENSSSCG00000010831/ENSSSCG00000037815/ENSSSCG00000034259/ENSSSCG00000040961/ENSSSCG00000026748/ENSSSCG00000008522/ENSSSCG00000016459/…	SORL1/DUSP1/SOCS3/SOCS1/PKIB/ADAR/PARP14/TRIB1/ADIPOQ/TERF2IP/LAX1/WARS1/PTPN13/GADD45B/DUSP10/ZC3H12A/PMEPA1/LIF/PLK1/XDH/EPHA1/NLRP12/FOXM1/DUSP8/TNFAIP3/PBK/SEMA4D/CDKN1C	28
BP	GO:0002275	myeloid cell activation involved in immune response	8/811	49/11123	0.0241654489675387	0.142249776465526	ENSSSCG00000022011/ENSSSCG00000028875/ENSSSCG00000029763/ENSSSCG00000024771/ENSSSCG00000032612/ENSSSCG00000038460/ENSSSCG00000024311/ENSSSCG00000008312	NMI/HAVCR2/IFI35/TICAM1/MILR1/FOXF1/CCR2/DYSF	8
BP	GO:0030279	negative regulation of ossification	8/811	49/11123	0.0241654489675387	0.142249776465526	ENSSSCG00000004952/ENSSSCG00000004825/ENSSSCG00000009664/ENSSSCG00000013260/ENSSSCG00000039514/ENSSSCG00000009584/ENSSSCG00000001404/ENSSSCG00000017265	SMAD3/CHSY1/PTK2B/MDK/ID3/SEMA4D/TNF/AXIN2	8
BP	GO:0070664	negative regulation of leukocyte proliferation	8/811	49/11123	0.0241654489675387	0.142249776465526	ENSSSCG00000004195/ENSSSCG00000028875/ENSSSCG00000037532/ENSSSCG00000005211/ENSSSCG00000022486/ENSSSCG00000026268/ENSSSCG00000031106/ENSSSCG00000015652	ARG1/HAVCR2/MNDA/CD274/CBLB/DLG5/PLA2G2D/IL10	8
BP	GO:0034612	response to tumor necrosis factor	15/811	118/11123	0.0243064160487783	0.14287429921355	ENSSSCG00000028711/ENSSSCG00000017723/ENSSSCG00000009542/ENSSSCG00000005215/ENSSSCG00000016057/ENSSSCG00000039103/ENSSSCG00000009664/ENSSSCG00000028056/ENSSSCG00000037815/ENSSSCG00000001252/ENSSSCG00000022101/ENSSSCG00000017705/ENSSSCG00000036933/ENSSSCG00000032578/ENSSSCG00000001404	CASP1/CCL2/TNFSF13B/JAK2/STAT1/ADIPOQ/PTK2B/ZFP36/ZC3H12A/UBD/BRCA1/CCL5/NR1D1/TNFRSF17/TNF	15
BP	GO:0070838	divalent metal ion transport	26/811	238/11123	0.0247961082958818	0.14533570198602	ENSSSCG00000001912/ENSSSCG00000017723/ENSSSCG00000040648/ENSSSCG00000024344/ENSSSCG00000003805/ENSSSCG00000009664/ENSSSCG00000015362/ENSSSCG00000029471/ENSSSCG00000017389/ENSSSCG00000032474/ENSSSCG00000020783/ENSSSCG00000011040/ENSSSCG00000038055/ENSSSCG00000000732/ENSSSCG00000032360/ENSSSCG00000020864/ENSSSCG00000005636/ENSSSCG00000017427/ENSSSCG00000008978/ENSSSCG00000006457/ENSSSCG00000040095/…	PML/CCL2/CCL8/CCR5/PDE4B/PTK2B/TSPAN13/STAC3/RAMP2/CXCL10/SLC41A1/CACNB2/CORO1A/CRACR2A/PANX1/VDR/SLC25A25/HAP1/CXCL11/FCRL3/GPR35/ENSSSCG00000027725/HTR2A/PDGFB/EFHB/CYSLTR1	26
BP	GO:0072511	divalent inorganic cation transport	26/811	238/11123	0.0247961082958818	0.14533570198602	ENSSSCG00000001912/ENSSSCG00000017723/ENSSSCG00000040648/ENSSSCG00000024344/ENSSSCG00000003805/ENSSSCG00000009664/ENSSSCG00000015362/ENSSSCG00000029471/ENSSSCG00000017389/ENSSSCG00000032474/ENSSSCG00000020783/ENSSSCG00000011040/ENSSSCG00000038055/ENSSSCG00000000732/ENSSSCG00000032360/ENSSSCG00000020864/ENSSSCG00000005636/ENSSSCG00000017427/ENSSSCG00000008978/ENSSSCG00000006457/ENSSSCG00000040095/…	PML/CCL2/CCL8/CCR5/PDE4B/PTK2B/TSPAN13/STAC3/RAMP2/CXCL10/SLC41A1/CACNB2/CORO1A/CRACR2A/PANX1/VDR/SLC25A25/HAP1/CXCL11/FCRL3/GPR35/ENSSSCG00000027725/HTR2A/PDGFB/EFHB/CYSLTR1	26
BP	GO:0030335	positive regulation of cell migration	33/811	318/11123	0.0249443630678243	0.145995793555537	ENSSSCG00000005385/ENSSSCG00000014362/ENSSSCG00000012026/ENSSSCG00000033175/ENSSSCG00000009664/ENSSSCG00000013260/ENSSSCG00000038580/ENSSSCG00000032474/ENSSSCG00000003395/ENSSSCG00000037815/ENSSSCG00000000648/ENSSSCG00000038055/ENSSSCG00000035078/ENSSSCG00000038460/ENSSSCG00000024311/ENSSSCG00000016459/ENSSSCG00000017705/ENSSSCG00000010816/ENSSSCG00000006001/ENSSSCG00000035598/ENSSSCG00000008162/…	NR4A3/HBEGF/ADAMTS1/SASH1/PTK2B/MDK/FUT1/CXCL10/PIK3CD/ZC3H12A/CLEC7A/CORO1A/CD40/FOXF1/CCR2/EPHA1/CCL5/TGFB2/ENPP2/EDN1/IL1R1/ENSSSCG00000001097/AKT3/PDGFRB/PDGFB/WNT5A/SEMA4D/FBXO5/CCR7/SNAI1/RHOB/IL12A/FAM89B	33
BP	GO:0043069	negative regulation of programmed cell death	48/811	495/11123	0.0251849246757685	0.146156241295436	ENSSSCG00000010452/ENSSSCG00000040162/ENSSSCG00000005724/ENSSSCG00000017723/ENSSSCG00000016832/ENSSSCG00000036956/ENSSSCG00000008496/ENSSSCG00000006543/ENSSSCG00000034570/ENSSSCG00000005617/ENSSSCG00000001076/ENSSSCG00000032936/ENSSSCG00000009664/ENSSSCG00000013260/ENSSSCG00000000769/ENSSSCG00000017389/ENSSSCG00000038806/ENSSSCG00000006161/ENSSSCG00000016243/ENSSSCG00000027607/ENSSSCG00000037815/…	IFIT1/NUPR1/SETX/CCL2/IL7R/SOCS3/EIF2AK2/ADAR/IFI6/STXBP1/RNF144B/PIM3/PTK2B/MDK/BID/RAMP2/AXL/IL7/RHBDD1/IER3/ZC3H12A/NR4A1/CORO1A/PLK1/NDNF/CDK1/BRCA1/CHST11/CCL5/KIF14/PTGS2/EGR3/IL10/NTRK1/ACKR3/TNFAIP3/WNT5A/ST3GAL1/CD40LG/BARD1/SNAI1/BIRC5/TNF/CSF2/DYRK3/SERPINB2/IL6/SERPINB9	48
BP	GO:0009649	entrainment of circadian clock	4/811	16/11123	0.025185820442904	0.146156241295436	ENSSSCG00000001912/ENSSSCG00000036136/ENSSSCG00000004896/ENSSSCG00000013270	PML/BHLHE40/PHLPP1/CRY2	4
BP	GO:0060669	embryonic placenta morphogenesis	4/811	16/11123	0.025185820442904	0.146156241295436	ENSSSCG00000036956/ENSSSCG00000008581/ENSSSCG00000015652/ENSSSCG00000032538	SOCS3/NCOA1/IL10/GCM1	4
BP	GO:0061001	regulation of dendritic spine morphogenesis	4/811	16/11123	0.025185820442904	0.146156241295436	ENSSSCG00000009831/ENSSSCG00000003848/ENSSSCG00000000940/ENSSSCG00000040706	CUX2/LRP8/PPFIA2/DBN1	4
BP	GO:0071398	cellular response to fatty acid	4/811	16/11123	0.025185820442904	0.146156241295436	ENSSSCG00000032438/ENSSSCG00000039514/ENSSSCG00000037815/ENSSSCG00000028512	FFAR2/ID3/ZC3H12A/LDLR	4
BP	GO:1900017	positive regulation of cytokine production involved in inflammatory response	4/811	16/11123	0.025185820442904	0.146156241295436	ENSSSCG00000024771/ENSSSCG00000000648/ENSSSCG00000001404/ENSSSCG00000020970	TICAM1/CLEC7A/TNF/IL6	4
BP	GO:0010639	negative regulation of organelle organization	28/811	261/11123	0.0252477144125531	0.146308183802306	ENSSSCG00000040162/ENSSSCG00000006127/ENSSSCG00000002703/ENSSSCG00000010605/ENSSSCG00000017414/ENSSSCG00000004782/ENSSSCG00000040961/ENSSSCG00000017473/ENSSSCG00000038055/ENSSSCG00000039546/ENSSSCG00000026748/ENSSSCG00000003697/ENSSSCG00000007235/ENSSSCG00000022101/ENSSSCG00000011624/ENSSSCG00000027935/ENSSSCG00000009378/ENSSSCG00000029326/ENSSSCG00000015604/ENSSSCG00000026257/ENSSSCG00000004466/…	NUPR1/NBN/TERF2IP/STN1/KAT2A/BUB1B/LIF/TOP2A/CORO1A/KNTC1/PLK1/NDC80/TPX2/BRCA1/MCM2/FHOD3/CKAP2/CCNB1/NEK2/STMN1/TTK/ADD2/TMOD4/FBXO5/MAK/MTBP/BUB1/PAX5	28
BP	GO:0008643	carbohydrate transport	11/811	78/11123	0.0253491175696038	0.146688325822976	ENSSSCG00000015549/ENSSSCG00000005385/ENSSSCG00000039103/ENSSSCG00000022925/ENSSSCG00000003140/ENSSSCG00000039651/ENSSSCG00000008261/ENSSSCG00000035598/ENSSSCG00000003669/ENSSSCG00000001404/ENSSSCG00000004597	RNASEL/NR4A3/ADIPOQ/ENSSSCG00000022925/FGF21/SLC2A5/HK2/EDN1/MFSD2A/TNF/AQP9	11
BP	GO:1903320	regulation of protein modification by small protein conjugation or removal	20/811	172/11123	0.0253946306264462	0.146744431137589	ENSSSCG00000040575/ENSSSCG00000011876/ENSSSCG00000022011/ENSSSCG00000014780/ENSSSCG00000001509/ENSSSCG00000014336/ENSSSCG00000003419/ENSSSCG00000033175/ENSSSCG00000007854/ENSSSCG00000024771/ENSSSCG00000033112/ENSSSCG00000022486/ENSSSCG00000037815/ENSSSCG00000026748/ENSSSCG00000022101/ENSSSCG00000014156/ENSSSCG00000004154/ENSSSCG00000003949/ENSSSCG00000004077/ENSSSCG00000005995	ISG15/DTX3L/NMI/TRIM21/DAXX/EGR1/MAD2L2/SASH1/DCUN1D3/TICAM1/TSPYL5/CBLB/ZC3H12A/PLK1/BRCA1/ARRDC3/TNFAIP3/CDC20/FBXO5/MTBP	20
BP	GO:0006261	DNA-dependent DNA replication	12/811	88/11123	0.0254908222034159	0.146885933287476	ENSSSCG00000032652/ENSSSCG00000027806/ENSSSCG00000013352/ENSSSCG00000040355/ENSSSCG00000000745/ENSSSCG00000000950/ENSSSCG00000003216/ENSSSCG00000011624/ENSSSCG00000017471/ENSSSCG00000036613/ENSSSCG00000004077/ENSSSCG00000004766	SLFN11/SAMHD1/E2F8/TICRR/DDX11/E2F7/POLD1/MCM2/CDC6/POLQ/FBXO5/RAD51	12
BP	GO:0050680	negative regulation of epithelial cell proliferation	12/811	88/11123	0.0254908222034159	0.146885933287476	ENSSSCG00000040162/ENSSSCG00000017723/ENSSSCG00000016057/ENSSSCG00000010831/ENSSSCG00000004209/ENSSSCG00000020864/ENSSSCG00000008522/ENSSSCG00000010816/ENSSSCG00000035859/ENSSSCG00000001404/ENSSSCG00000011730/ENSSSCG00000040461	NUPR1/CCL2/STAT1/DUSP10/PTPRK/VDR/XDH/TGFB2/WNT5A/TNF/IL12A/CDKN1C	12
BP	GO:0045778	positive regulation of ossification	9/811	59/11123	0.0260787848028263	0.149515959449172	ENSSSCG00000040575/ENSSSCG00000015485/ENSSSCG00000001710/ENSSSCG00000027124/ENSSSCG00000038598/ENSSSCG00000010816/ENSSSCG00000035859/ENSSSCG00000004077/ENSSSCG00000020970	ISG15/SUCO/RUNX2/ENSSSCG00000027124/ADRB2/TGFB2/WNT5A/FBXO5/IL6	9
BP	GO:0002886	regulation of myeloid leukocyte mediated immunity	6/811	32/11123	0.026093217233624	0.149515959449172	ENSSSCG00000004195/ENSSSCG00000006678/ENSSSCG00000024771/ENSSSCG00000030408/ENSSSCG00000038460/ENSSSCG00000024311	ARG1/FCGR1A/TICAM1/ENSSSCG00000030408/FOXF1/CCR2	6
BP	GO:0050766	positive regulation of phagocytosis	6/811	32/11123	0.026093217233624	0.149515959449172	ENSSSCG00000006678/ENSSSCG00000001422/ENSSSCG00000009051/ENSSSCG00000000648/ENSSSCG00000008923/ENSSSCG00000001404	FCGR1A/C2/IL15/CLEC7A/STAP1/TNF	6
BP	GO:0097327	response to antineoplastic agent	6/811	32/11123	0.026093217233624	0.149515959449172	ENSSSCG00000001509/ENSSSCG00000037815/ENSSSCG00000000745/ENSSSCG00000022101/ENSSSCG00000004766/ENSSSCG00000038774	DAXX/ZC3H12A/DDX11/BRCA1/RAD51/MAPK13	6
BP	GO:0051129	negative regulation of cellular component organization	44/811	449/11123	0.0266654978771043	0.152581766483934	ENSSSCG00000040162/ENSSSCG00000015135/ENSSSCG00000011853/ENSSSCG00000037105/ENSSSCG00000039103/ENSSSCG00000006127/ENSSSCG00000002703/ENSSSCG00000032474/ENSSSCG00000010605/ENSSSCG00000017414/ENSSSCG00000004782/ENSSSCG00000034259/ENSSSCG00000040961/ENSSSCG00000017473/ENSSSCG00000038055/ENSSSCG00000039546/ENSSSCG00000026748/ENSSSCG00000003697/ENSSSCG00000007235/ENSSSCG00000022101/ENSSSCG00000011624/…	NUPR1/SORL1/RUBCN/EVL/ADIPOQ/NBN/TERF2IP/CXCL10/STN1/KAT2A/BUB1B/PMEPA1/LIF/TOP2A/CORO1A/KNTC1/PLK1/NDC80/TPX2/BRCA1/MCM2/FHOD3/DPP4/CKAP2/KIF14/CCNB1/NEK2/STMN1/STAP1/TTK/ADD2/SEMA3F/LDLR/WNT5A/TMOD4/FBXO5/DYSF/WDR54/MAK/TNF/FSTL4/MTBP/BUB1/PAX5	44
BP	GO:1901214	regulation of neuron death	16/811	130/11123	0.0268670136175134	0.153217773271175	ENSSSCG00000015135/ENSSSCG00000017723/ENSSSCG00000001509/ENSSSCG00000005617/ENSSSCG00000013260/ENSSSCG00000038806/ENSSSCG00000038055/ENSSSCG00000029260/ENSSSCG00000017700/ENSSSCG00000010912/ENSSSCG00000010816/ENSSSCG00000015652/ENSSSCG00000006464/ENSSSCG00000035859/ENSSSCG00000040486/ENSSSCG00000001404	SORL1/CCL2/DAXX/STXBP1/MDK/AXL/CORO1A/NDNF/CCL3L1/KIF14/TGFB2/IL10/NTRK1/WNT5A/BIRC5/TNF	16
BP	GO:0002444	myeloid leukocyte mediated immunity	8/811	50/11123	0.026996959986626	0.153217773271175	ENSSSCG00000004195/ENSSSCG00000006678/ENSSSCG00000024771/ENSSSCG00000030408/ENSSSCG00000032612/ENSSSCG00000038460/ENSSSCG00000024311/ENSSSCG00000031615	ARG1/FCGR1A/TICAM1/ENSSSCG00000030408/MILR1/FOXF1/CCR2/SERPINB9	8
BP	GO:1901992	positive regulation of mitotic cell cycle phase transition	8/811	50/11123	0.026996959986626	0.153217773271175	ENSSSCG00000012026/ENSSSCG00000023680/ENSSSCG00000010214/ENSSSCG00000013008/ENSSSCG00000029326/ENSSSCG00000007423/ENSSSCG00000004077/ENSSSCG00000005995	ADAMTS1/MEPCE/CDK1/CDCA5/CCNB1/UBE2C/FBXO5/MTBP	8
BP	GO:0033687	osteoblast proliferation	5/811	24/11123	0.0270603040872424	0.153217773271175	ENSSSCG00000008496/ENSSSCG00000004952/ENSSSCG00000027124/ENSSSCG00000013735/ENSSSCG00000009966	EIF2AK2/SMAD3/ENSSSCG00000027124/JUNB/MN1	5
BP	GO:0043551	regulation of phosphatidylinositol 3-kinase activity	5/811	24/11123	0.0270603040872424	0.153217773271175	ENSSSCG00000011853/ENSSSCG00000009664/ENSSSCG00000005743/ENSSSCG00000022741/ENSSSCG00000033327	RUBCN/PTK2B/VAV2/PDGFRB/PDGFB	5
BP	GO:0046636	negative regulation of alpha-beta T cell activation	5/811	24/11123	0.0270603040872424	0.153217773271175	ENSSSCG00000027855/ENSSSCG00000032644/ENSSSCG00000005211/ENSSSCG00000022486/ENSSSCG00000037815	SOCS1/HLX/CD274/CBLB/ZC3H12A	5
BP	GO:0032091	negative regulation of protein binding	10/811	69/11123	0.0271405957755647	0.153217773271175	ENSSSCG00000010451/ENSSSCG00000015135/ENSSSCG00000039103/ENSSSCG00000000745/ENSSSCG00000038598/ENSSSCG00000015652/ENSSSCG00000026257/ENSSSCG00000001097/ENSSSCG00000033327/ENSSSCG00000011205	IFIT2/SORL1/ADIPOQ/DDX11/ADRB2/IL10/STMN1/ENSSSCG00000001097/PDGFB/EFHB	10
BP	GO:0001656	metanephros development	7/811	41/11123	0.0271880207879288	0.153217773271175	ENSSSCG00000039103/ENSSSCG00000039514/ENSSSCG00000040961/ENSSSCG00000026268/ENSSSCG00000033327/ENSSSCG00000031356/ENSSSCG00000000363	ADIPOQ/ID3/LIF/DLG5/PDGFB/HES1/ENSSSCG00000000363	7
BP	GO:0010827	regulation of glucose transmembrane transport	7/811	41/11123	0.0271880207879288	0.153217773271175	ENSSSCG00000015549/ENSSSCG00000005385/ENSSSCG00000039103/ENSSSCG00000003140/ENSSSCG00000008261/ENSSSCG00000035598/ENSSSCG00000001404	RNASEL/NR4A3/ADIPOQ/FGF21/HK2/EDN1/TNF	7
BP	GO:0030593	neutrophil chemotaxis	7/811	41/11123	0.0271880207879288	0.153217773271175	ENSSSCG00000008957/ENSSSCG00000003805/ENSSSCG00000013260/ENSSSCG00000015894/ENSSSCG00000001097/ENSSSCG00000017466/ENSSSCG00000006590	AMCF-II/PDE4B/MDK/DPP4/ENSSSCG00000001097/CCR7/S100A8	7
BP	GO:0099175	regulation of postsynapse organization	7/811	41/11123	0.0271880207879288	0.153217773271175	ENSSSCG00000009831/ENSSSCG00000003848/ENSSSCG00000021206/ENSSSCG00000000940/ENSSSCG00000011398/ENSSSCG00000035859/ENSSSCG00000040706	CUX2/LRP8/IL1RAP/PPFIA2/SEMA3F/WNT5A/DBN1	7
BP	GO:0051053	negative regulation of DNA metabolic process	12/811	89/11123	0.0275868258495847	0.155038718114881	ENSSSCG00000032652/ENSSSCG00000029030/ENSSSCG00000021383/ENSSSCG00000023033/ENSSSCG00000003419/ENSSSCG00000039103/ENSSSCG00000006127/ENSSSCG00000002703/ENSSSCG00000010605/ENSSSCG00000036613/ENSSSCG00000004077/ENSSSCG00000037099	SLFN11/SMCHD1/CGAS/PARP3/MAD2L2/ADIPOQ/NBN/TERF2IP/STN1/POLQ/FBXO5/ANKLE1	12
BP	GO:1903707	negative regulation of hemopoiesis	12/811	89/11123	0.0275868258495847	0.155038718114881	ENSSSCG00000027855/ENSSSCG00000038500/ENSSSCG00000039103/ENSSSCG00000009664/ENSSSCG00000013260/ENSSSCG00000032644/ENSSSCG00000028056/ENSSSCG00000005163/ENSSSCG00000037815/ENSSSCG00000036844/ENSSSCG00000014277/ENSSSCG00000031356	SOCS1/TRIB1/ADIPOQ/PTK2B/MDK/HLX/ZFP36/IFNB1/ZC3H12A/GPR171/IRF1/HES1	12
BP	GO:0009896	positive regulation of catabolic process	29/811	275/11123	0.0282452326941471	0.158521531983453	ENSSSCG00000040162/ENSSSCG00000015135/ENSSSCG00000011876/ENSSSCG00000014670/ENSSSCG00000014780/ENSSSCG00000014349/ENSSSCG00000006776/ENSSSCG00000038500/ENSSSCG00000009664/ENSSSCG00000027646/ENSSSCG00000028056/ENSSSCG00000031882/ENSSSCG00000029160/ENSSSCG00000024771/ENSSSCG00000008261/ENSSSCG00000022486/ENSSSCG00000037815/ENSSSCG00000002404/ENSSSCG00000026748/ENSSSCG00000004902/ENSSSCG00000038598/…	NUPR1/SORL1/DTX3L/TRIM22/TRIM21/STING1/MOV10/TRIB1/PTK2B/TIPARP/ZFP36/PNPT1/ENSSSCG00000029160/TICAM1/HK2/CBLB/ZC3H12A/SPTLC2/PLK1/RNF152/ADRB2/HTR2A/LDLR/TNFAIP3/WNT5A/BBS7/PIP4K2C/TNF/IL6	29
BP	GO:0071214	cellular response to abiotic stimulus	20/811	174/11123	0.0283228856223202	0.15852303605826	ENSSSCG00000028711/ENSSSCG00000014336/ENSSSCG00000002829/ENSSSCG00000016243/ENSSSCG00000033112/ENSSSCG00000004209/ENSSSCG00000003216/ENSSSCG00000035078/ENSSSCG00000035746/ENSSSCG00000038694/ENSSSCG00000015801/ENSSSCG00000026729/ENSSSCG00000015579/ENSSSCG00000001097/ENSSSCG00000014277/ENSSSCG00000000722/ENSSSCG00000009671/ENSSSCG00000004766/ENSSSCG00000043781/ENSSSCG00000038774	CASP1/EGR1/MMP2/RHBDD1/TSPYL5/PTPRK/POLD1/CD40/ECT2/CCND2/TLR3/TMEM150C/PTGS2/ENSSSCG00000001097/IRF1/RAD51AP1/PBK/RAD51/RHOB/MAPK13	20
BP	GO:0104004	cellular response to environmental stimulus	20/811	174/11123	0.0283228856223202	0.15852303605826	ENSSSCG00000028711/ENSSSCG00000014336/ENSSSCG00000002829/ENSSSCG00000016243/ENSSSCG00000033112/ENSSSCG00000004209/ENSSSCG00000003216/ENSSSCG00000035078/ENSSSCG00000035746/ENSSSCG00000038694/ENSSSCG00000015801/ENSSSCG00000026729/ENSSSCG00000015579/ENSSSCG00000001097/ENSSSCG00000014277/ENSSSCG00000000722/ENSSSCG00000009671/ENSSSCG00000004766/ENSSSCG00000043781/ENSSSCG00000038774	CASP1/EGR1/MMP2/RHBDD1/TSPYL5/PTPRK/POLD1/CD40/ECT2/CCND2/TLR3/TMEM150C/PTGS2/ENSSSCG00000001097/IRF1/RAD51AP1/PBK/RAD51/RHOB/MAPK13	20
BP	GO:0008645	hexose transmembrane transport	9/811	60/11123	0.0287722996874642	0.160818706438664	ENSSSCG00000015549/ENSSSCG00000005385/ENSSSCG00000039103/ENSSSCG00000022925/ENSSSCG00000003140/ENSSSCG00000039651/ENSSSCG00000008261/ENSSSCG00000035598/ENSSSCG00000001404	RNASEL/NR4A3/ADIPOQ/ENSSSCG00000022925/FGF21/SLC2A5/HK2/EDN1/TNF	9
BP	GO:0071478	cellular response to radiation	13/811	100/11123	0.0293362957217385	0.16374768879014	ENSSSCG00000014336/ENSSSCG00000002829/ENSSSCG00000016243/ENSSSCG00000033112/ENSSSCG00000004209/ENSSSCG00000003216/ENSSSCG00000035746/ENSSSCG00000038694/ENSSSCG00000000722/ENSSSCG00000009671/ENSSSCG00000004766/ENSSSCG00000043781/ENSSSCG00000038774	EGR1/MMP2/RHBDD1/TSPYL5/PTPRK/POLD1/ECT2/CCND2/RAD51AP1/PBK/RAD51/RHOB/MAPK13	13
BP	GO:0050708	regulation of protein secretion	15/811	121/11123	0.0296928915063295	0.165512621090384	ENSSSCG00000008648/ENSSSCG00000015135/ENSSSCG00000009002/ENSSSCG00000032936/ENSSSCG00000010638/ENSSSCG00000029998/ENSSSCG00000010816/ENSSSCG00000036933/ENSSSCG00000008090/ENSSSCG00000015010/ENSSSCG00000040486/ENSSSCG00000039412/ENSSSCG00000001404/ENSSSCG00000011730/ENSSSCG00000020970	RSAD2/SORL1/TLR2/PIM3/TCF7L2/KLF7/TGFB2/NR1D1/IL1A/EXPH5/BIRC5/DOC2B/TNF/IL12A/IL6	15
BP	GO:0034614	cellular response to reactive oxygen species	11/811	80/11123	0.029961672837949	0.165926567441506	ENSSSCG00000005724/ENSSSCG00000002383/ENSSSCG00000002829/ENSSSCG00000004209/ENSSSCG00000035746/ENSSSCG00000015652/ENSSSCG00000004154/ENSSSCG00000043781/ENSSSCG00000001404/ENSSSCG00000038774/ENSSSCG00000020970	SETX/FOS/MMP2/PTPRK/ECT2/IL10/TNFAIP3/RHOB/TNF/MAPK13/IL6	11
BP	GO:0032507	maintenance of protein location in cell	6/811	33/11123	0.0299913538315245	0.165926567441506	ENSSSCG00000001912/ENSSSCG00000015135/ENSSSCG00000012055/ENSSSCG00000008261/ENSSSCG00000016170/ENSSSCG00000040706	PML/SORL1/MORC3/HK2/BARD1/DBN1	6
BP	GO:0045685	regulation of glial cell differentiation	6/811	33/11123	0.0299913538315245	0.165926567441506	ENSSSCG00000013260/ENSSSCG00000040961/ENSSSCG00000036933/ENSSSCG00000028512/ENSSSCG00000031356/ENSSSCG00000007232	MDK/LIF/NR1D1/LDLR/HES1/DUSP15	6
BP	GO:1903510	mucopolysaccharide metabolic process	6/811	33/11123	0.0299913538315245	0.165926567441506	ENSSSCG00000004825/ENSSSCG00000024257/ENSSSCG00000029260/ENSSSCG00000000837/ENSSSCG00000033327/ENSSSCG00000011128	CHSY1/CEMIP2/NDNF/CHST11/PDGFB/ITIH2	6
BP	GO:0002200	somatic diversification of immune receptors	8/811	51/11123	0.030050649997949	0.165926567441506	ENSSSCG00000006543/ENSSSCG00000023033/ENSSSCG00000027806/ENSSSCG00000003419/ENSSSCG00000006127/ENSSSCG00000035078/ENSSSCG00000036613/ENSSSCG00000030172	ADAR/PARP3/SAMHD1/MAD2L2/NBN/CD40/POLQ/CD40LG	8
BP	GO:0002637	regulation of immunoglobulin production	8/811	51/11123	0.030050649997949	0.165926567441506	ENSSSCG00000023033/ENSSSCG00000003419/ENSSSCG00000035078/ENSSSCG00000015652/ENSSSCG00000006457/ENSSSCG00000030172/ENSSSCG00000001404/ENSSSCG00000020970	PARP3/MAD2L2/CD40/IL10/FCRL3/CD40LG/TNF/IL6	8
BP	GO:1990266	neutrophil migration	8/811	51/11123	0.030050649997949	0.165926567441506	ENSSSCG00000008957/ENSSSCG00000003805/ENSSSCG00000013260/ENSSSCG00000015894/ENSSSCG00000008162/ENSSSCG00000001097/ENSSSCG00000017466/ENSSSCG00000006590	AMCF-II/PDE4B/MDK/DPP4/IL1R1/ENSSSCG00000001097/CCR7/S100A8	8
BP	GO:0010976	positive regulation of neuron projection development	14/811	111/11123	0.0306749935555886	0.167041744164804	ENSSSCG00000005724/ENSSSCG00000009831/ENSSSCG00000009664/ENSSSCG00000013260/ENSSSCG00000003848/ENSSSCG00000010603/ENSSSCG00000024674/ENSSSCG00000026268/ENSSSCG00000029260/ENSSSCG00000006464/ENSSSCG00000035859/ENSSSCG00000009584/ENSSSCG00000040706/ENSSSCG00000025784	SETX/CUX2/PTK2B/MDK/LRP8/NEURL1/ABL2/DLG5/NDNF/NTRK1/WNT5A/SEMA4D/DBN1/CDH4	14
BP	GO:0046883	regulation of hormone secretion	14/811	111/11123	0.0306749935555886	0.167041744164804	ENSSSCG00000032936/ENSSSCG00000010638/ENSSSCG00000032438/ENSSSCG00000009216/ENSSSCG00000040961/ENSSSCG00000029998/ENSSSCG00000013270/ENSSSCG00000009997/ENSSSCG00000035598/ENSSSCG00000036933/ENSSSCG00000040486/ENSSSCG00000039412/ENSSSCG00000001404/ENSSSCG00000020970	PIM3/TCF7L2/FFAR2/SPP1/LIF/KLF7/CRY2/OSM/EDN1/NR1D1/BIRC5/DOC2B/TNF/IL6	14
BP	GO:0002313	mature B cell differentiation involved in immune response	4/811	17/11123	0.0310846382628142	0.167041744164804	ENSSSCG00000009664/ENSSSCG00000009517/ENSSSCG00000015652/ENSSSCG00000005943	PTK2B/GPR183/IL10/ST3GAL1	4
BP	GO:0002888	positive regulation of myeloid leukocyte mediated immunity	4/811	17/11123	0.0310846382628142	0.167041744164804	ENSSSCG00000004195/ENSSSCG00000006678/ENSSSCG00000024771/ENSSSCG00000030408	ARG1/FCGR1A/TICAM1/ENSSSCG00000030408	4
BP	GO:0007063	regulation of sister chromatid cohesion	4/811	17/11123	0.0310846382628142	0.167041744164804	ENSSSCG00000000745/ENSSSCG00000013008/ENSSSCG00000030469/ENSSSCG00000017265	DDX11/CDCA5/BUB1/AXIN2	4
BP	GO:0046622	positive regulation of organ growth	4/811	17/11123	0.0310846382628142	0.167041744164804	ENSSSCG00000032644/ENSSSCG00000006161/ENSSSCG00000035598/ENSSSCG00000006038	HLX/IL7/EDN1/ZFPM2	4
BP	GO:0050654	chondroitin sulfate proteoglycan metabolic process	4/811	17/11123	0.0310846382628142	0.167041744164804	ENSSSCG00000004825/ENSSSCG00000007872/ENSSSCG00000029260/ENSSSCG00000000837	CHSY1/XYLT1/NDNF/CHST11	4
BP	GO:0060969	negative regulation of gene silencing	4/811	17/11123	0.0310846382628142	0.167041744164804	ENSSSCG00000006543/ENSSSCG00000037815/ENSSSCG00000001404/ENSSSCG00000020970	ADAR/ZC3H12A/TNF/IL6	4
BP	GO:0061082	myeloid leukocyte cytokine production	4/811	17/11123	0.0310846382628142	0.167041744164804	ENSSSCG00000024771/ENSSSCG00000030408/ENSSSCG00000010816/ENSSSCG00000035859	TICAM1/ENSSSCG00000030408/TGFB2/WNT5A	4
BP	GO:1900745	positive regulation of p38MAPK cascade	4/811	17/11123	0.0310846382628142	0.167041744164804	ENSSSCG00000033175/ENSSSCG00000022689/ENSSSCG00000037815/ENSSSCG00000008522	SASH1/GADD45B/ZC3H12A/XDH	4
BP	GO:1904994	regulation of leukocyte adhesion to vascular endothelial cell	4/811	17/11123	0.0310846382628142	0.167041744164804	ENSSSCG00000013260/ENSSSCG00000024311/ENSSSCG00000001404/ENSSSCG00000020970	MDK/CCR2/TNF/IL6	4
BP	GO:0002438	acute inflammatory response to antigenic stimulus	3/811	10/11123	0.0314596510229364	0.167041744164804	ENSSSCG00000006678/ENSSSCG00000031106/ENSSSCG00000017466	FCGR1A/PLA2G2D/CCR7	3
BP	GO:0006953	acute-phase response	3/811	10/11123	0.0314596510229364	0.167041744164804	ENSSSCG00000024389/ENSSSCG00000015579/ENSSSCG00000001404	SIGIRR/PTGS2/TNF	3
BP	GO:0007274	neuromuscular synaptic transmission	3/811	10/11123	0.0314596510229364	0.167041744164804	ENSSSCG00000005617/ENSSSCG00000029471/ENSSSCG00000009630	STXBP1/STAC3/EGR3	3
BP	GO:0010819	regulation of T cell chemotaxis	3/811	10/11123	0.0314596510229364	0.167041744164804	ENSSSCG00000032474/ENSSSCG00000024311/ENSSSCG00000035859	CXCL10/CCR2/WNT5A	3
BP	GO:0032823	regulation of natural killer cell differentiation	3/811	10/11123	0.0314596510229364	0.167041744164804	ENSSSCG00000004369/ENSSSCG00000038806/ENSSSCG00000009051	PRDM1/AXL/IL15	3
BP	GO:0042368	vitamin D biosynthetic process	3/811	10/11123	0.0314596510229364	0.167041744164804	ENSSSCG00000020864/ENSSSCG00000032613/ENSSSCG00000001404	VDR/SNAI1/TNF	3
BP	GO:0042501	serine phosphorylation of STAT protein	3/811	10/11123	0.0314596510229364	0.167041744164804	ENSSSCG00000005163/ENSSSCG00000040961/ENSSSCG00000024140	IFNB1/LIF/ENSSSCG00000024140	3
BP	GO:0042532	negative regulation of tyrosine phosphorylation of STAT protein	3/811	10/11123	0.0314596510229364	0.167041744164804	ENSSSCG00000036956/ENSSSCG00000027855/ENSSSCG00000011874	SOCS3/SOCS1/PARP14	3
BP	GO:0042635	positive regulation of hair cycle	3/811	10/11123	0.0314596510229364	0.167041744164804	ENSSSCG00000010816/ENSSSCG00000035859/ENSSSCG00000001404	TGFB2/WNT5A/TNF	3
BP	GO:0045591	positive regulation of regulatory T cell differentiation	3/811	10/11123	0.0314596510229364	0.167041744164804	ENSSSCG00000027855/ENSSSCG00000001453/ENSSSCG00000010831	SOCS1/HLA-DRA/DUSP10	3
BP	GO:0046040	IMP metabolic process	3/811	10/11123	0.0314596510229364	0.167041744164804	ENSSSCG00000008522/ENSSSCG00000022492/ENSSSCG00000006754	XDH/AMPD3/AMPD1	3
BP	GO:0048841	regulation of axon extension involved in axon guidance	3/811	10/11123	0.0314596510229364	0.167041744164804	ENSSSCG00000011398/ENSSSCG00000035859/ENSSSCG00000021562	SEMA3F/WNT5A/PLXNA4	3
BP	GO:0050995	negative regulation of lipid catabolic process	3/811	10/11123	0.0314596510229364	0.167041744164804	ENSSSCG00000015135/ENSSSCG00000003669/ENSSSCG00000001404	SORL1/MFSD2A/TNF	3
BP	GO:0060670	branching involved in labyrinthine layer morphogenesis	3/811	10/11123	0.0314596510229364	0.167041744164804	ENSSSCG00000036956/ENSSSCG00000015652/ENSSSCG00000032538	SOCS3/IL10/GCM1	3
BP	GO:0071875	adrenergic receptor signaling pathway	3/811	10/11123	0.0314596510229364	0.167041744164804	ENSSSCG00000003805/ENSSSCG00000038598/ENSSSCG00000014156	PDE4B/ADRB2/ARRDC3	3
BP	GO:1903726	negative regulation of phospholipid metabolic process	3/811	10/11123	0.0314596510229364	0.167041744164804	ENSSSCG00000011853/ENSSSCG00000033327/ENSSSCG00000000436	RUBCN/PDGFB/PIP4K2C	3
BP	GO:1903978	regulation of microglial cell activation	3/811	10/11123	0.0314596510229364	0.167041744164804	ENSSSCG00000036933/ENSSSCG00000008923/ENSSSCG00000028512	NR1D1/STAP1/LDLR	3
BP	GO:2001212	regulation of vasculogenesis	3/811	10/11123	0.0314596510229364	0.167041744164804	ENSSSCG00000017389/ENSSSCG00000008522/ENSSSCG00000037065	RAMP2/XDH/EMP2	3
BP	GO:0045931	positive regulation of mitotic cell cycle	13/811	101/11123	0.0315165409420047	0.167041744164804	ENSSSCG00000012026/ENSSSCG00000023680/ENSSSCG00000003697/ENSSSCG00000010214/ENSSSCG00000013008/ENSSSCG00000029326/ENSSSCG00000035598/ENSSSCG00000007423/ENSSSCG00000008090/ENSSSCG00000033327/ENSSSCG00000004077/ENSSSCG00000031356/ENSSSCG00000005995	ADAMTS1/MEPCE/NDC80/CDK1/CDCA5/CCNB1/EDN1/UBE2C/IL1A/PDGFB/FBXO5/HES1/MTBP	13
BP	GO:0051100	negative regulation of binding	13/811	101/11123	0.0315165409420047	0.167041744164804	ENSSSCG00000010451/ENSSSCG00000015135/ENSSSCG00000003419/ENSSSCG00000039103/ENSSSCG00000023680/ENSSSCG00000000745/ENSSSCG00000038598/ENSSSCG00000015652/ENSSSCG00000015604/ENSSSCG00000026257/ENSSSCG00000001097/ENSSSCG00000033327/ENSSSCG00000011205	IFIT2/SORL1/MAD2L2/ADIPOQ/MEPCE/DDX11/ADRB2/IL10/NEK2/STMN1/ENSSSCG00000001097/PDGFB/EFHB	13
BP	GO:0051480	regulation of cytosolic calcium ion concentration	15/811	122/11123	0.0316700354200525	0.167518532415004	ENSSSCG00000001912/ENSSSCG00000024344/ENSSSCG00000004952/ENSSSCG00000009664/ENSSSCG00000024674/ENSSSCG00000032474/ENSSSCG00000038055/ENSSSCG00000031023/ENSSSCG00000017427/ENSSSCG00000008978/ENSSSCG00000035598/ENSSSCG00000040095/ENSSSCG00000037452/ENSSSCG00000035859/ENSSSCG00000031228	PML/CCR5/SMAD3/PTK2B/ABL2/CXCL10/CORO1A/CD24/HAP1/CXCL11/EDN1/GPR35/HTR2A/WNT5A/OPRL1	15
BP	GO:0048546	digestive tract morphogenesis	5/811	25/11123	0.0318591168142572	0.167518532415004	ENSSSCG00000004952/ENSSSCG00000032644/ENSSSCG00000038460/ENSSSCG00000015363/ENSSSCG00000035859	SMAD3/HLX/FOXF1/AGR2/WNT5A	5
BP	GO:0050798	activated T cell proliferation	5/811	25/11123	0.0318591168142572	0.167518532415004	ENSSSCG00000004195/ENSSSCG00000005211/ENSSSCG00000031023/ENSSSCG00000015037/ENSSSCG00000027275	ARG1/CD274/CD24/IL18/HHLA2	5
BP	GO:0051384	response to glucocorticoid	5/811	25/11123	0.0318591168142572	0.167518532415004	ENSSSCG00000028056/ENSSSCG00000015652/ENSSSCG00000001404/ENSSSCG00000022490/ENSSSCG00000020970	ZFP36/IL10/TNF/GPR83/IL6	5
BP	GO:0060612	adipose tissue development	5/811	25/11123	0.0318591168142572	0.167518532415004	ENSSSCG00000015135/ENSSSCG00000002404/ENSSSCG00000029998/ENSSSCG00000005636/ENSSSCG00000014156	SORL1/SPTLC2/KLF7/SLC25A25/ARRDC3	5
BP	GO:1900006	positive regulation of dendrite development	5/811	25/11123	0.0318591168142572	0.167518532415004	ENSSSCG00000009831/ENSSSCG00000003848/ENSSSCG00000010603/ENSSSCG00000026268/ENSSSCG00000040706	CUX2/LRP8/NEURL1/DLG5/DBN1	5
BP	GO:0051272	positive regulation of cellular component movement	34/811	336/11123	0.0318927154707599	0.167518532415004	ENSSSCG00000005385/ENSSSCG00000014362/ENSSSCG00000012026/ENSSSCG00000033175/ENSSSCG00000009664/ENSSSCG00000013260/ENSSSCG00000038580/ENSSSCG00000032474/ENSSSCG00000003395/ENSSSCG00000037815/ENSSSCG00000000648/ENSSSCG00000038055/ENSSSCG00000035078/ENSSSCG00000038460/ENSSSCG00000024311/ENSSSCG00000016459/ENSSSCG00000017705/ENSSSCG00000010816/ENSSSCG00000006001/ENSSSCG00000026257/ENSSSCG00000035598/…	NR4A3/HBEGF/ADAMTS1/SASH1/PTK2B/MDK/FUT1/CXCL10/PIK3CD/ZC3H12A/CLEC7A/CORO1A/CD40/FOXF1/CCR2/EPHA1/CCL5/TGFB2/ENPP2/STMN1/EDN1/IL1R1/ENSSSCG00000001097/AKT3/PDGFRB/PDGFB/WNT5A/SEMA4D/FBXO5/CCR7/SNAI1/RHOB/IL12A/FAM89B	34
BP	GO:1903169	regulation of calcium ion transmembrane transport	10/811	71/11123	0.0323767862870999	0.169843397462546	ENSSSCG00000003805/ENSSSCG00000009664/ENSSSCG00000015362/ENSSSCG00000029471/ENSSSCG00000032474/ENSSSCG00000038055/ENSSSCG00000000732/ENSSSCG00000017427/ENSSSCG00000008978/ENSSSCG00000040095	PDE4B/PTK2B/TSPAN13/STAC3/CXCL10/CORO1A/CRACR2A/HAP1/CXCL11/GPR35	10
BP	GO:0050764	regulation of phagocytosis	8/811	52/11123	0.0333334507546492	0.174441318386081	ENSSSCG00000039103/ENSSSCG00000006678/ENSSSCG00000001422/ENSSSCG00000009051/ENSSSCG00000000648/ENSSSCG00000008923/ENSSSCG00000008312/ENSSSCG00000001404	ADIPOQ/FCGR1A/C2/IL15/CLEC7A/STAP1/DYSF/TNF	8
BP	GO:0001667	ameboidal-type cell migration	27/811	256/11123	0.0333384311194292	0.174441318386081	ENSSSCG00000001912/ENSSSCG00000014362/ENSSSCG00000037105/ENSSSCG00000000257/ENSSSCG00000033175/ENSSSCG00000009664/ENSSSCG00000038580/ENSSSCG00000012591/ENSSSCG00000010831/ENSSSCG00000003395/ENSSSCG00000037815/ENSSSCG00000031321/ENSSSCG00000035078/ENSSSCG00000016658/ENSSSCG00000015894/ENSSSCG00000006495/ENSSSCG00000010816/ENSSSCG00000009630/ENSSSCG00000006001/ENSSSCG00000010872/ENSSSCG00000011398/…	PML/HBEGF/EVL/ITGB7/SASH1/PTK2B/FUT1/AMOT/DUSP10/PIK3CD/ZC3H12A/NR4A1/CD40/ANLN/DPP4/SEMA4A/TGFB2/EGR3/ENPP2/AKT3/SEMA3F/PDGFB/WNT5A/RHOB/TNF/EMP2/CLEC14A	27
BP	GO:0002685	regulation of leukocyte migration	15/811	123/11123	0.0337418705933063	0.176327096710173	ENSSSCG00000017723/ENSSSCG00000016991/ENSSSCG00000009664/ENSSSCG00000013260/ENSSSCG00000032474/ENSSSCG00000031999/ENSSSCG00000015894/ENSSSCG00000024311/ENSSSCG00000017705/ENSSSCG00000008162/ENSSSCG00000001097/ENSSSCG00000008923/ENSSSCG00000035859/ENSSSCG00000017466/ENSSSCG00000011730	CCL2/DUSP1/PTK2B/MDK/CXCL10/GPR18/DPP4/CCR2/CCL5/IL1R1/ENSSSCG00000001097/STAP1/WNT5A/CCR7/IL12A	15
BP	GO:0016445	somatic diversification of immunoglobulins	7/811	43/11123	0.0343903226763141	0.178803492391953	ENSSSCG00000023033/ENSSSCG00000027806/ENSSSCG00000003419/ENSSSCG00000006127/ENSSSCG00000035078/ENSSSCG00000036613/ENSSSCG00000030172	PARP3/SAMHD1/MAD2L2/NBN/CD40/POLQ/CD40LG	7
BP	GO:0032623	interleukin-2 production	7/811	43/11123	0.0343903226763141	0.178803492391953	ENSSSCG00000028875/ENSSSCG00000003805/ENSSSCG00000028056/ENSSSCG00000000648/ENSSSCG00000024311/ENSSSCG00000008090/ENSSSCG00000004154	HAVCR2/PDE4B/ZFP36/CLEC7A/CCR2/IL1A/TNFAIP3	7
BP	GO:0032663	regulation of interleukin-2 production	7/811	43/11123	0.0343903226763141	0.178803492391953	ENSSSCG00000028875/ENSSSCG00000003805/ENSSSCG00000028056/ENSSSCG00000000648/ENSSSCG00000024311/ENSSSCG00000008090/ENSSSCG00000004154	HAVCR2/PDE4B/ZFP36/CLEC7A/CCR2/IL1A/TNFAIP3	7
BP	GO:0032922	circadian regulation of gene expression	7/811	43/11123	0.0343903226763141	0.178803492391953	ENSSSCG00000001912/ENSSSCG00000014336/ENSSSCG00000015435/ENSSSCG00000036136/ENSSSCG00000007818/ENSSSCG00000013270/ENSSSCG00000036933	PML/EGR1/NAMPT/BHLHE40/KDM8/CRY2/NR1D1	7
BP	GO:0015749	monosaccharide transmembrane transport	9/811	62/11123	0.0347320692898936	0.180351442180854	ENSSSCG00000015549/ENSSSCG00000005385/ENSSSCG00000039103/ENSSSCG00000022925/ENSSSCG00000003140/ENSSSCG00000039651/ENSSSCG00000008261/ENSSSCG00000035598/ENSSSCG00000001404	RNASEL/NR4A3/ADIPOQ/ENSSSCG00000022925/FGF21/SLC2A5/HK2/EDN1/TNF	9
BP	GO:0002708	positive regulation of lymphocyte mediated immunity	10/811	72/11123	0.0352443592902488	0.182318358601198	ENSSSCG00000008648/ENSSSCG00000025593/ENSSSCG00000003419/ENSSSCG00000006678/ENSSSCG00000001453/ENSSSCG00000035078/ENSSSCG00000008162/ENSSSCG00000015037/ENSSSCG00000001404/ENSSSCG00000011730	RSAD2/ENSSSCG00000025593/MAD2L2/FCGR1A/HLA-DRA/CD40/IL1R1/IL18/TNF/IL12A	10
BP	GO:0016064	immunoglobulin mediated immune response	10/811	72/11123	0.0352443592902488	0.182318358601198	ENSSSCG00000012853/ENSSSCG00000023033/ENSSSCG00000003419/ENSSSCG00000006678/ENSSSCG00000006127/ENSSSCG00000001422/ENSSSCG00000035078/ENSSSCG00000038204/ENSSSCG00000030172/ENSSSCG00000001404	IRF7/PARP3/MAD2L2/FCGR1A/NBN/C2/CD40/ENSSSCG00000038204/CD40LG/TNF	10
BP	GO:2001022	positive regulation of response to DNA damage stimulus	10/811	72/11123	0.0352443592902488	0.182318358601198	ENSSSCG00000011876/ENSSSCG00000029030/ENSSSCG00000023033/ENSSSCG00000003419/ENSSSCG00000007659/ENSSSCG00000000745/ENSSSCG00000022101/ENSSSCG00000000739/ENSSSCG00000000722/ENSSSCG00000037099	DTX3L/SMCHD1/PARP3/MAD2L2/ZCWPW1/DDX11/BRCA1/FOXM1/RAD51AP1/ANKLE1	10
BP	GO:2000147	positive regulation of cell motility	33/811	328/11123	0.0365929515281231	0.189055892069004	ENSSSCG00000005385/ENSSSCG00000014362/ENSSSCG00000012026/ENSSSCG00000033175/ENSSSCG00000009664/ENSSSCG00000013260/ENSSSCG00000038580/ENSSSCG00000032474/ENSSSCG00000003395/ENSSSCG00000037815/ENSSSCG00000000648/ENSSSCG00000038055/ENSSSCG00000035078/ENSSSCG00000038460/ENSSSCG00000024311/ENSSSCG00000016459/ENSSSCG00000017705/ENSSSCG00000010816/ENSSSCG00000006001/ENSSSCG00000035598/ENSSSCG00000008162/…	NR4A3/HBEGF/ADAMTS1/SASH1/PTK2B/MDK/FUT1/CXCL10/PIK3CD/ZC3H12A/CLEC7A/CORO1A/CD40/FOXF1/CCR2/EPHA1/CCL5/TGFB2/ENPP2/EDN1/IL1R1/ENSSSCG00000001097/AKT3/PDGFRB/PDGFB/WNT5A/SEMA4D/FBXO5/CCR7/SNAI1/RHOB/IL12A/FAM89B	33
BP	GO:0010959	regulation of metal ion transport	19/811	168/11123	0.0369215680549913	0.189189186120264	ENSSSCG00000001912/ENSSSCG00000017723/ENSSSCG00000003805/ENSSSCG00000009664/ENSSSCG00000015362/ENSSSCG00000029471/ENSSSCG00000032474/ENSSSCG00000039556/ENSSSCG00000011040/ENSSSCG00000038055/ENSSSCG00000000732/ENSSSCG00000017003/ENSSSCG00000038598/ENSSSCG00000017427/ENSSSCG00000008978/ENSSSCG00000006457/ENSSSCG00000040095/ENSSSCG00000033327/ENSSSCG00000011205	PML/CCL2/PDE4B/PTK2B/TSPAN13/STAC3/CXCL10/KCNQ1/CACNB2/CORO1A/CRACR2A/KCNIP1/ADRB2/HAP1/CXCL11/FCRL3/GPR35/PDGFB/EFHB	19
BP	GO:0002686	negative regulation of leukocyte migration	5/811	26/11123	0.0371570877685301	0.189189186120264	ENSSSCG00000017723/ENSSSCG00000016991/ENSSSCG00000031999/ENSSSCG00000015894/ENSSSCG00000008923	CCL2/DUSP1/GPR18/DPP4/STAP1	5
BP	GO:0006692	prostanoid metabolic process	5/811	26/11123	0.0371570877685301	0.189189186120264	ENSSSCG00000016504/ENSSSCG00000005533/ENSSSCG00000032803/ENSSSCG00000015579/ENSSSCG00000035598	TBXAS1/PTGS1/CYP2S1/PTGS2/EDN1	5
BP	GO:0006693	prostaglandin metabolic process	5/811	26/11123	0.0371570877685301	0.189189186120264	ENSSSCG00000016504/ENSSSCG00000005533/ENSSSCG00000032803/ENSSSCG00000015579/ENSSSCG00000035598	TBXAS1/PTGS1/CYP2S1/PTGS2/EDN1	5
BP	GO:0016233	telomere capping	5/811	26/11123	0.0371570877685301	0.189189186120264	ENSSSCG00000004236/ENSSSCG00000006127/ENSSSCG00000002703/ENSSSCG00000010605/ENSSSCG00000015604	PKIB/NBN/TERF2IP/STN1/NEK2	5
BP	GO:0030166	proteoglycan biosynthetic process	5/811	26/11123	0.0371570877685301	0.189189186120264	ENSSSCG00000004825/ENSSSCG00000010638/ENSSSCG00000007872/ENSSSCG00000022197/ENSSSCG00000000837	CHSY1/TCF7L2/XYLT1/HS6ST1/CHST11	5
BP	GO:0048662	negative regulation of smooth muscle cell proliferation	5/811	26/11123	0.0371570877685301	0.189189186120264	ENSSSCG00000038500/ENSSSCG00000039103/ENSSSCG00000015652/ENSSSCG00000004154/ENSSSCG00000011730	TRIB1/ADIPOQ/IL10/TNFAIP3/IL12A	5
BP	GO:0070232	regulation of T cell apoptotic process	5/811	26/11123	0.0371570877685301	0.189189186120264	ENSSSCG00000007007/ENSSSCG00000016832/ENSSSCG00000005211/ENSSSCG00000035859/ENSSSCG00000005943	IDO1/IL7R/CD274/WNT5A/ST3GAL1	5
BP	GO:0043491	protein kinase B signaling	14/811	114/11123	0.0373826229108136	0.189189186120264	ENSSSCG00000005724/ENSSSCG00000017723/ENSSSCG00000014362/ENSSSCG00000004896/ENSSSCG00000010638/ENSSSCG00000038806/ENSSSCG00000033112/ENSSSCG00000003395/ENSSSCG00000035078/ENSSSCG00000008522/ENSSSCG00000009997/ENSSSCG00000017488/ENSSSCG00000015037/ENSSSCG00000001404	SETX/CCL2/HBEGF/PHLPP1/TCF7L2/AXL/TSPYL5/PIK3CD/CD40/XDH/OSM/CSF3/IL18/TNF	14
BP	GO:0001774	microglial cell activation	4/811	18/11123	0.0377270112424348	0.189189186120264	ENSSSCG00000036933/ENSSSCG00000008923/ENSSSCG00000028512/ENSSSCG00000001404	NR1D1/STAP1/LDLR/TNF	4
BP	GO:0010559	regulation of glycoprotein biosynthetic process	4/811	18/11123	0.0377270112424348	0.189189186120264	ENSSSCG00000010638/ENSSSCG00000009051/ENSSSCG00000034213/ENSSSCG00000017466	TCF7L2/IL15/ACER2/CCR7	4
BP	GO:0032515	negative regulation of phosphoprotein phosphatase activity	4/811	18/11123	0.0377270112424348	0.189189186120264	ENSSSCG00000003155/ENSSSCG00000011065/ENSSSCG00000013270/ENSSSCG00000001404	PPP1R15A/MASTL/CRY2/TNF	4
BP	GO:0032727	positive regulation of interferon-alpha production	4/811	18/11123	0.0377270112424348	0.189189186120264	ENSSSCG00000012853/ENSSSCG00000015897/ENSSSCG00000016057/ENSSSCG00000015801	IRF7/IFIH1/STAT1/TLR3	4
BP	GO:0035886	vascular smooth muscle cell differentiation	4/811	18/11123	0.0377270112424348	0.189189186120264	ENSSSCG00000017389/ENSSSCG00000007477/ENSSSCG00000033327/ENSSSCG00000031356	RAMP2/NFATC2/PDGFB/HES1	4
BP	GO:0043372	positive regulation of CD4-positive, alpha-beta T cell differentiation	4/811	18/11123	0.0377270112424348	0.189189186120264	ENSSSCG00000027855/ENSSSCG00000032644/ENSSSCG00000001453/ENSSSCG00000015037	SOCS1/HLX/HLA-DRA/IL18	4
BP	GO:0044786	cell cycle DNA replication	4/811	18/11123	0.0377270112424348	0.189189186120264	ENSSSCG00000013352/ENSSSCG00000000950/ENSSSCG00000004077/ENSSSCG00000004766	E2F8/E2F7/FBXO5/RAD51	4
BP	GO:0045662	negative regulation of myoblast differentiation	4/811	18/11123	0.0377270112424348	0.189189186120264	ENSSSCG00000032474/ENSSSCG00000039514/ENSSSCG00000015037/ENSSSCG00000001404	CXCL10/ID3/IL18/TNF	4
BP	GO:0048566	embryonic digestive tract development	4/811	18/11123	0.0377270112424348	0.189189186120264	ENSSSCG00000032644/ENSSSCG00000038460/ENSSSCG00000010816/ENSSSCG00000001404	HLX/FOXF1/TGFB2/TNF	4
BP	GO:0050482	arachidonic acid secretion	4/811	18/11123	0.0377270112424348	0.189189186120264	ENSSSCG00000031106/ENSSSCG00000036504/ENSSSCG00000003494/ENSSSCG00000034429	PLA2G2D/PLA2G2F/PLA2G2A/PLA2G5	4
BP	GO:0051383	kinetochore organization	4/811	18/11123	0.0377270112424348	0.189189186120264	ENSSSCG00000003697/ENSSSCG00000023296/ENSSSCG00000038543/ENSSSCG00000039216	NDC80/CENPE/CENPA/CENPN	4
BP	GO:0090184	positive regulation of kidney development	4/811	18/11123	0.0377270112424348	0.189189186120264	ENSSSCG00000039103/ENSSSCG00000040961/ENSSSCG00000031023/ENSSSCG00000033327	ADIPOQ/LIF/CD24/PDGFB	4
BP	GO:1902624	positive regulation of neutrophil migration	4/811	18/11123	0.0377270112424348	0.189189186120264	ENSSSCG00000013260/ENSSSCG00000008162/ENSSSCG00000001097/ENSSSCG00000017466	MDK/IL1R1/ENSSSCG00000001097/CCR7	4
BP	GO:1903963	arachidonate transport	4/811	18/11123	0.0377270112424348	0.189189186120264	ENSSSCG00000031106/ENSSSCG00000036504/ENSSSCG00000003494/ENSSSCG00000034429	PLA2G2D/PLA2G2F/PLA2G2A/PLA2G5	4
BP	GO:2000352	negative regulation of endothelial cell apoptotic process	4/811	18/11123	0.0377270112424348	0.189189186120264	ENSSSCG00000017389/ENSSSCG00000029260/ENSSSCG00000015652/ENSSSCG00000004154	RAMP2/NDNF/IL10/TNFAIP3	4
BP	GO:0034219	carbohydrate transmembrane transport	9/811	63/11123	0.0380089475039741	0.190369997461836	ENSSSCG00000015549/ENSSSCG00000005385/ENSSSCG00000039103/ENSSSCG00000022925/ENSSSCG00000003140/ENSSSCG00000039651/ENSSSCG00000008261/ENSSSCG00000035598/ENSSSCG00000001404	RNASEL/NR4A3/ADIPOQ/ENSSSCG00000022925/FGF21/SLC2A5/HK2/EDN1/TNF	9
BP	GO:0019724	B cell mediated immunity	10/811	73/11123	0.0382840452431453	0.191298888949155	ENSSSCG00000012853/ENSSSCG00000023033/ENSSSCG00000003419/ENSSSCG00000006678/ENSSSCG00000006127/ENSSSCG00000001422/ENSSSCG00000035078/ENSSSCG00000038204/ENSSSCG00000030172/ENSSSCG00000001404	IRF7/PARP3/MAD2L2/FCGR1A/NBN/C2/CD40/ENSSSCG00000038204/CD40LG/TNF	10
BP	GO:0018209	peptidyl-serine modification	21/811	191/11123	0.0382877932483053	0.191298888949155	ENSSSCG00000012055/ENSSSCG00000003419/ENSSSCG00000015009/ENSSSCG00000002703/ENSSSCG00000005163/ENSSSCG00000040961/ENSSSCG00000012833/ENSSSCG00000026748/ENSSSCG00000029260/ENSSSCG00000010214/ENSSSCG00000029326/ENSSSCG00000015579/ENSSSCG00000009997/ENSSSCG00000017488/ENSSSCG00000004466/ENSSSCG00000024140/ENSSSCG00000033327/ENSSSCG00000035859/ENSSSCG00000001404/ENSSSCG00000038774/ENSSSCG00000020970	MORC3/MAD2L2/POGLUT3/TERF2IP/IFNB1/LIF/ENSSSCG00000012833/PLK1/NDNF/CDK1/CCNB1/PTGS2/OSM/CSF3/TTK/ENSSSCG00000024140/PDGFB/WNT5A/TNF/MAPK13/IL6	21
BP	GO:0060996	dendritic spine development	7/811	44/11123	0.0384246604091935	0.191748883917742	ENSSSCG00000009831/ENSSSCG00000003848/ENSSSCG00000010603/ENSSSCG00000026268/ENSSSCG00000000940/ENSSSCG00000040706/ENSSSCG00000014293	CUX2/LRP8/NEURL1/DLG5/PPFIA2/DBN1/FSTL4	7
BP	GO:0050878	regulation of body fluid levels	19/811	169/11123	0.0388823478319407	0.192870606592294	ENSSSCG00000013181/ENSSSCG00000005617/ENSSSCG00000010437/ENSSSCG00000008820/ENSSSCG00000010603/ENSSSCG00000038806/ENSSSCG00000003539/ENSSSCG00000026176/ENSSSCG00000033880/ENSSSCG00000020864/ENSSSCG00000015363/ENSSSCG00000008522/ENSSSCG00000026257/ENSSSCG00000035598/ENSSSCG00000038110/ENSSSCG00000006052/ENSSSCG00000033327/ENSSSCG00000030172/ENSSSCG00000037065	SERPING1/STXBP1/PAPSS2/TEC/NEURL1/AXL/GRHL3/CHRM3/TSPAN32/VDR/AGR2/XDH/STMN1/EDN1/TIFAB/FZD6/PDGFB/CD40LG/EMP2	19
BP	GO:0042267	natural killer cell mediated cytotoxicity	6/811	35/11123	0.0388848232963716	0.192870606592294	ENSSSCG00000028875/ENSSSCG00000025206/ENSSSCG00000038055/ENSSSCG00000015037/ENSSSCG00000011730/ENSSSCG00000031615	HAVCR2/RNF19B/CORO1A/IL18/IL12A/SERPINB9	6
BP	GO:0045620	negative regulation of lymphocyte differentiation	6/811	35/11123	0.0388848232963716	0.192870606592294	ENSSSCG00000027855/ENSSSCG00000013260/ENSSSCG00000032644/ENSSSCG00000005163/ENSSSCG00000037815/ENSSSCG00000014277	SOCS1/MDK/HLX/IFNB1/ZC3H12A/IRF1	6
BP	GO:0048814	regulation of dendrite morphogenesis	6/811	35/11123	0.0388848232963716	0.192870606592294	ENSSSCG00000009831/ENSSSCG00000003848/ENSSSCG00000002332/ENSSSCG00000000940/ENSSSCG00000009584/ENSSSCG00000040706	CUX2/LRP8/SIPA1L1/PPFIA2/SEMA4D/DBN1	6
BP	GO:0071260	cellular response to mechanical stimulus	6/811	35/11123	0.0388848232963716	0.192870606592294	ENSSSCG00000028711/ENSSSCG00000035078/ENSSSCG00000015801/ENSSSCG00000026729/ENSSSCG00000001097/ENSSSCG00000014277	CASP1/CD40/TLR3/TMEM150C/ENSSSCG00000001097/IRF1	6
BP	GO:0033673	negative regulation of kinase activity	17/811	147/11123	0.0389335984880884	0.192879024190687	ENSSSCG00000015135/ENSSSCG00000016991/ENSSSCG00000004236/ENSSSCG00000011853/ENSSSCG00000006543/ENSSSCG00000038500/ENSSSCG00000039103/ENSSSCG00000033768/ENSSSCG00000002516/ENSSSCG00000022689/ENSSSCG00000010831/ENSSSCG00000026748/ENSSSCG00000016459/ENSSSCG00000032911/ENSSSCG00000004154/ENSSSCG00000000436/ENSSSCG00000040461	SORL1/DUSP1/PKIB/RUBCN/ADAR/TRIB1/ADIPOQ/LAX1/WARS1/GADD45B/DUSP10/PLK1/EPHA1/DUSP8/TNFAIP3/PIP4K2C/CDKN1C	17
BP	GO:0048469	cell maturation	12/811	94/11123	0.0399702910676349	0.197680635866207	ENSSSCG00000038806/ENSSSCG00000001710/ENSSSCG00000009051/ENSSSCG00000029943/ENSSSCG00000000648/ENSSSCG00000038911/ENSSSCG00000010912/ENSSSCG00000037132/ENSSSCG00000005322/ENSSSCG00000004077/ENSSSCG00000031356/ENSSSCG00000000363	AXL/RUNX2/IL15/SCLT1/CLEC7A/KLF2/KIF14/POU2F2/NPR2/FBXO5/HES1/ENSSSCG00000000363	12
BP	GO:0001916	positive regulation of T cell mediated cytotoxicity	3/811	11/11123	0.040964329961047	0.197680635866207	ENSSSCG00000025593/ENSSSCG00000001453/ENSSSCG00000011730	ENSSSCG00000025593/HLA-DRA/IL12A	3
BP	GO:0002495	antigen processing and presentation of peptide antigen via MHC class II	3/811	11/11123	0.040964329961047	0.197680635866207	ENSSSCG00000001459/ENSSSCG00000001453/ENSSSCG00000001472	HLA-DOB/HLA-DRA/SLA-DOA	3
BP	GO:0006925	inflammatory cell apoptotic process	3/811	11/11123	0.040964329961047	0.197680635866207	ENSSSCG00000003395/ENSSSCG00000017705/ENSSSCG00000020970	PIK3CD/CCL5/IL6	3
BP	GO:0007350	blastoderm segmentation	3/811	11/11123	0.040964329961047	0.197680635866207	ENSSSCG00000038110/ENSSSCG00000011398/ENSSSCG00000035859	TIFAB/SEMA3F/WNT5A	3
BP	GO:0010457	centriole-centriole cohesion	3/811	11/11123	0.040964329961047	0.197680635866207	ENSSSCG00000032475/ENSSSCG00000015604/ENSSSCG00000011207	CEP44/NEK2/SGO1	3
BP	GO:0010560	positive regulation of glycoprotein biosynthetic process	3/811	11/11123	0.040964329961047	0.197680635866207	ENSSSCG00000010638/ENSSSCG00000009051/ENSSSCG00000017466	TCF7L2/IL15/CCR7	3
BP	GO:0034638	phosphatidylcholine catabolic process	3/811	11/11123	0.040964329961047	0.197680635866207	ENSSSCG00000006001/ENSSSCG00000028512/ENSSSCG00000034429	ENPP2/LDLR/PLA2G5	3
BP	GO:0042359	vitamin D metabolic process	3/811	11/11123	0.040964329961047	0.197680635866207	ENSSSCG00000020864/ENSSSCG00000032613/ENSSSCG00000001404	VDR/SNAI1/TNF	3
BP	GO:0042492	gamma-delta T cell differentiation	3/811	11/11123	0.040964329961047	0.197680635866207	ENSSSCG00000031999/ENSSSCG00000009630/ENSSSCG00000011316	GPR18/EGR3/CCR9	3
BP	GO:0045063	T-helper 1 cell differentiation	3/811	11/11123	0.040964329961047	0.197680635866207	ENSSSCG00000039300/ENSSSCG00000032644/ENSSSCG00000006495	IL27/HLX/SEMA4A	3
BP	GO:0045686	negative regulation of glial cell differentiation	3/811	11/11123	0.040964329961047	0.197680635866207	ENSSSCG00000036933/ENSSSCG00000028512/ENSSSCG00000031356	NR1D1/LDLR/HES1	3
BP	GO:0060965	negative regulation of gene silencing by miRNA	3/811	11/11123	0.040964329961047	0.197680635866207	ENSSSCG00000037815/ENSSSCG00000001404/ENSSSCG00000020970	ZC3H12A/TNF/IL6	3
BP	GO:0061158	3'-UTR-mediated mRNA destabilization	3/811	11/11123	0.040964329961047	0.197680635866207	ENSSSCG00000006776/ENSSSCG00000028056/ENSSSCG00000037815	MOV10/ZFP36/ZC3H12A	3
BP	GO:0072215	regulation of metanephros development	3/811	11/11123	0.040964329961047	0.197680635866207	ENSSSCG00000039103/ENSSSCG00000040961/ENSSSCG00000033327	ADIPOQ/LIF/PDGFB	3
BP	GO:0090026	positive regulation of monocyte chemotaxis	3/811	11/11123	0.040964329961047	0.197680635866207	ENSSSCG00000032474/ENSSSCG00000024311/ENSSSCG00000017705	CXCL10/CCR2/CCL5	3
BP	GO:0090103	cochlea morphogenesis	3/811	11/11123	0.040964329961047	0.197680635866207	ENSSSCG00000003539/ENSSSCG00000038110/ENSSSCG00000035859	GRHL3/TIFAB/WNT5A	3
BP	GO:0140131	positive regulation of lymphocyte chemotaxis	3/811	11/11123	0.040964329961047	0.197680635866207	ENSSSCG00000009664/ENSSSCG00000024311/ENSSSCG00000035859	PTK2B/CCR2/WNT5A	3
BP	GO:2000353	positive regulation of endothelial cell apoptotic process	3/811	11/11123	0.040964329961047	0.197680635866207	ENSSSCG00000017723/ENSSSCG00000035078/ENSSSCG00000030172	CCL2/CD40/CD40LG	3
BP	GO:2000628	regulation of miRNA metabolic process	3/811	11/11123	0.040964329961047	0.197680635866207	ENSSSCG00000014114/ENSSSCG00000031882/ENSSSCG00000037815	TENT2/PNPT1/ZC3H12A	3
BP	GO:2000696	regulation of epithelial cell differentiation involved in kidney development	3/811	11/11123	0.040964329961047	0.197680635866207	ENSSSCG00000039103/ENSSSCG00000040961/ENSSSCG00000031023	ADIPOQ/LIF/CD24	3
BP	GO:2001185	regulation of CD8-positive, alpha-beta T cell activation	3/811	11/11123	0.040964329961047	0.197680635866207	ENSSSCG00000027855/ENSSSCG00000005211/ENSSSCG00000014277	SOCS1/CD274/IRF1	3
BP	GO:0071356	cellular response to tumor necrosis factor	13/811	105/11123	0.0414137135866063	0.19909241237685	ENSSSCG00000028711/ENSSSCG00000017723/ENSSSCG00000009542/ENSSSCG00000005215/ENSSSCG00000016057/ENSSSCG00000039103/ENSSSCG00000009664/ENSSSCG00000028056/ENSSSCG00000037815/ENSSSCG00000022101/ENSSSCG00000036933/ENSSSCG00000032578/ENSSSCG00000001404	CASP1/CCL2/TNFSF13B/JAK2/STAT1/ADIPOQ/PTK2B/ZFP36/ZC3H12A/BRCA1/NR1D1/TNFRSF17/TNF	13
BP	GO:0042770	signal transduction in response to DNA damage	9/811	64/11123	0.0414902818017916	0.19909241237685	ENSSSCG00000001912/ENSSSCG00000003419/ENSSSCG00000000950/ENSSSCG00000026748/ENSSSCG00000022101/ENSSSCG00000000739/ENSSSCG00000034213/ENSSSCG00000032613/ENSSSCG00000015649	PML/MAD2L2/E2F7/PLK1/BRCA1/FOXM1/ACER2/SNAI1/DYRK3	9
BP	GO:0051897	positive regulation of protein kinase B signaling	9/811	64/11123	0.0414902818017916	0.19909241237685	ENSSSCG00000014362/ENSSSCG00000010638/ENSSSCG00000038806/ENSSSCG00000033112/ENSSSCG00000003395/ENSSSCG00000009997/ENSSSCG00000017488/ENSSSCG00000015037/ENSSSCG00000001404	HBEGF/TCF7L2/AXL/TSPYL5/PIK3CD/OSM/CSF3/IL18/TNF	9
BP	GO:1901989	positive regulation of cell cycle phase transition	9/811	64/11123	0.0414902818017916	0.19909241237685	ENSSSCG00000012026/ENSSSCG00000023680/ENSSSCG00000010214/ENSSSCG00000013008/ENSSSCG00000029326/ENSSSCG00000007423/ENSSSCG00000004077/ENSSSCG00000015649/ENSSSCG00000005995	ADAMTS1/MEPCE/CDK1/CDCA5/CCNB1/UBE2C/FBXO5/DYRK3/MTBP	9
BP	GO:0014065	phosphatidylinositol 3-kinase signaling	10/811	74/11123	0.0414998584744521	0.19909241237685	ENSSSCG00000026655/ENSSSCG00000003395/ENSSSCG00000010816/ENSSSCG00000009997/ENSSSCG00000017488/ENSSSCG00000035598/ENSSSCG00000015037/ENSSSCG00000037452/ENSSSCG00000033327/ENSSSCG00000009584	PTPN13/PIK3CD/TGFB2/OSM/CSF3/EDN1/IL18/HTR2A/PDGFB/SEMA4D	10
BP	GO:0031667	response to nutrient levels	20/811	182/11123	0.0426266960796769	0.203969774127565	ENSSSCG00000028711/ENSSSCG00000015135/ENSSSCG00000008496/ENSSSCG00000039950/ENSSSCG00000008581/ENSSSCG00000015673/ENSSSCG00000028056/ENSSSCG00000020906/ENSSSCG00000037815/ENSSSCG00000009216/ENSSSCG00000004902/ENSSSCG00000032360/ENSSSCG00000020864/ENSSSCG00000000571/ENSSSCG00000005636/ENSSSCG00000038598/ENSSSCG00000003669/ENSSSCG00000028512/ENSSSCG00000006493/ENSSSCG00000009966	CASP1/SORL1/EIF2AK2/RMI1/NCOA1/KYNU/ZFP36/GHSR/ZC3H12A/SPP1/RNF152/PANX1/VDR/ABCC9/SLC25A25/ADRB2/MFSD2A/LDLR/BGLAP/MN1	20
BP	GO:0035924	cellular response to vascular endothelial growth factor stimulus	7/811	45/11123	0.0427570010846174	0.203969774127565	ENSSSCG00000017389/ENSSSCG00000003395/ENSSSCG00000031321/ENSSSCG00000008522/ENSSSCG00000009630/ENSSSCG00000022741/ENSSSCG00000011730	RAMP2/PIK3CD/NR4A1/XDH/EGR3/PDGFRB/IL12A	7
BP	GO:0031331	positive regulation of cellular catabolic process	25/811	239/11123	0.0428798314892119	0.203969774127565	ENSSSCG00000040162/ENSSSCG00000011876/ENSSSCG00000014670/ENSSSCG00000014780/ENSSSCG00000014349/ENSSSCG00000006776/ENSSSCG00000038500/ENSSSCG00000009664/ENSSSCG00000028056/ENSSSCG00000031882/ENSSSCG00000029160/ENSSSCG00000024771/ENSSSCG00000008261/ENSSSCG00000037815/ENSSSCG00000002404/ENSSSCG00000026748/ENSSSCG00000004902/ENSSSCG00000038598/ENSSSCG00000037452/ENSSSCG00000028512/ENSSSCG00000004154/…	NUPR1/DTX3L/TRIM22/TRIM21/STING1/MOV10/TRIB1/PTK2B/ZFP36/PNPT1/ENSSSCG00000029160/TICAM1/HK2/ZC3H12A/SPTLC2/PLK1/RNF152/ADRB2/HTR2A/LDLR/TNFAIP3/BBS7/PIP4K2C/TNF/IL6	25
BP	GO:0031960	response to corticosteroid	5/811	27/11123	0.0429635583803702	0.203969774127565	ENSSSCG00000028056/ENSSSCG00000015652/ENSSSCG00000001404/ENSSSCG00000022490/ENSSSCG00000020970	ZFP36/IL10/TNF/GPR83/IL6	5
BP	GO:0032508	DNA duplex unwinding	5/811	27/11123	0.0429635583803702	0.203969774127565	ENSSSCG00000006127/ENSSSCG00000017473/ENSSSCG00000000745/ENSSSCG00000011624/ENSSSCG00000004766	NBN/TOP2A/DDX11/MCM2/RAD51	5
BP	GO:0034142	toll-like receptor 4 signaling pathway	5/811	27/11123	0.0429635583803702	0.203969774127565	ENSSSCG00000046640/ENSSSCG00000022011/ENSSSCG00000009100/ENSSSCG00000029763/ENSSSCG00000036933	OAS1/NMI/TNIP3/IFI35/NR1D1	5
BP	GO:0043030	regulation of macrophage activation	5/811	27/11123	0.0429635583803702	0.203969774127565	ENSSSCG00000028875/ENSSSCG00000036933/ENSSSCG00000008923/ENSSSCG00000028512/ENSSSCG00000035859	HAVCR2/NR1D1/STAP1/LDLR/WNT5A	5
BP	GO:1901216	positive regulation of neuron death	5/811	27/11123	0.0429635583803702	0.203969774127565	ENSSSCG00000001509/ENSSSCG00000017700/ENSSSCG00000010816/ENSSSCG00000035859/ENSSSCG00000001404	DAXX/CCL3L1/TGFB2/WNT5A/TNF	5
BP	GO:0045596	negative regulation of cell differentiation	37/811	380/11123	0.0429645875206464	0.203969774127565	ENSSSCG00000015135/ENSSSCG00000027855/ENSSSCG00000004952/ENSSSCG00000003419/ENSSSCG00000038500/ENSSSCG00000039103/ENSSSCG00000009664/ENSSSCG00000013260/ENSSSCG00000032644/ENSSSCG00000028056/ENSSSCG00000005163/ENSSSCG00000032474/ENSSSCG00000039514/ENSSSCG00000037815/ENSSSCG00000002815/ENSSSCG00000036844/ENSSSCG00000008522/ENSSSCG00000007477/ENSSSCG00000005322/ENSSSCG00000015037/ENSSSCG00000036933/…	SORL1/SOCS1/SMAD3/MAD2L2/TRIB1/ADIPOQ/PTK2B/MDK/HLX/ZFP36/IFNB1/CXCL10/ID3/ZC3H12A/ADGRG1/GPR171/XDH/NFATC2/NPR2/IL18/NR1D1/IRF1/STAP1/SEMA3F/LDLR/PDGFB/ABCA5/WNT5A/SEMA4D/SPDEF/SNAI1/HES1/TNF/ZFPM2/ENSSSCG00000000363/FSTL4/AXIN2	37
BP	GO:0048667	cell morphogenesis involved in neuron differentiation	26/811	251/11123	0.0437045196501908	0.207242380794944	ENSSSCG00000017420/ENSSSCG00000008374/ENSSSCG00000009831/ENSSSCG00000005617/ENSSSCG00000003848/ENSSSCG00000002332/ENSSSCG00000014876/ENSSSCG00000000940/ENSSSCG00000029998/ENSSSCG00000009979/ENSSSCG00000024591/ENSSSCG00000006495/ENSSSCG00000026257/ENSSSCG00000001097/ENSSSCG00000003669/ENSSSCG00000006464/ENSSSCG00000011398/ENSSSCG00000012787/ENSSSCG00000035859/ENSSSCG00000009584/ENSSSCG00000021562/…	CNP/B3GNT2/CUX2/STXBP1/LRP8/SIPA1L1/MYO7A/PPFIA2/KLF7/NEFH/ETV1/SEMA4A/STMN1/ENSSSCG00000001097/MFSD2A/NTRK1/SEMA3F/L1CAM/WNT5A/SEMA4D/PLXNA4/HES1/DBN1/CDH4/FSTL4/FLRT2	26
BP	GO:0043550	regulation of lipid kinase activity	6/811	36/11123	0.0438972694906565	0.207675650234665	ENSSSCG00000011853/ENSSSCG00000009664/ENSSSCG00000005743/ENSSSCG00000022741/ENSSSCG00000033327/ENSSSCG00000000436	RUBCN/PTK2B/VAV2/PDGFRB/PDGFB/PIP4K2C	6
BP	GO:0070228	regulation of lymphocyte apoptotic process	6/811	36/11123	0.0438972694906565	0.207675650234665	ENSSSCG00000007007/ENSSSCG00000016832/ENSSSCG00000005211/ENSSSCG00000015652/ENSSSCG00000035859/ENSSSCG00000005943	IDO1/IL7R/CD274/IL10/WNT5A/ST3GAL1	6
BP	GO:0010212	response to ionizing radiation	11/811	85/11123	0.0440543260823656	0.208178285997061	ENSSSCG00000001912/ENSSSCG00000014336/ENSSSCG00000007854/ENSSSCG00000033112/ENSSSCG00000040355/ENSSSCG00000022101/ENSSSCG00000035746/ENSSSCG00000038694/ENSSSCG00000000722/ENSSSCG00000004766/ENSSSCG00000043781	PML/EGR1/DCUN1D3/TSPYL5/TICRR/BRCA1/ECT2/CCND2/RAD51AP1/RAD51/RHOB	11
BP	GO:0051402	neuron apoptotic process	13/811	106/11123	0.0441954339836017	0.208604485058544	ENSSSCG00000017723/ENSSSCG00000005617/ENSSSCG00000013260/ENSSSCG00000038806/ENSSSCG00000038055/ENSSSCG00000029260/ENSSSCG00000017700/ENSSSCG00000009839/ENSSSCG00000010912/ENSSSCG00000010816/ENSSSCG00000006464/ENSSSCG00000040486/ENSSSCG00000001404	CCL2/STXBP1/MDK/AXL/CORO1A/NDNF/CCL3L1/CIT/KIF14/TGFB2/NTRK1/BIRC5/TNF	13
BP	GO:0030099	myeloid cell differentiation	27/811	263/11123	0.0444217442734311	0.209431399641251	ENSSSCG00000040575/ENSSSCG00000001912/ENSSSCG00000002383/ENSSSCG00000023178/ENSSSCG00000006543/ENSSSCG00000029708/ENSSSCG00000016057/ENSSSCG00000038500/ENSSSCG00000039103/ENSSSCG00000009664/ENSSSCG00000015375/ENSSSCG00000028056/ENSSSCG00000009051/ENSSSCG00000009517/ENSSSCG00000036844/ENSSSCG00000040961/ENSSSCG00000001252/ENSSSCG00000013735/ENSSSCG00000038911/ENSSSCG00000028169/ENSSSCG00000017488/…	ISG15/PML/FOS/BATF2/ADAR/SLC25A38/STAT1/TRIB1/ADIPOQ/PTK2B/ITGB8/ZFP36/IL15/GPR183/GPR171/LIF/UBD/JUNB/KLF2/NCAPG2/CSF3/BATF3/CCR7/CD101/TNF/CSF2/DYRK3	27
BP	GO:0033209	tumor necrosis factor-mediated signaling pathway	8/811	55/11123	0.0446176623158391	0.209868667573146	ENSSSCG00000028711/ENSSSCG00000009542/ENSSSCG00000005215/ENSSSCG00000016057/ENSSSCG00000039103/ENSSSCG00000009664/ENSSSCG00000032578/ENSSSCG00000001404	CASP1/TNFSF13B/JAK2/STAT1/ADIPOQ/PTK2B/TNFRSF17/TNF	8
BP	GO:0051345	positive regulation of hydrolase activity	31/811	310/11123	0.0447461740436032	0.209868667573146	ENSSSCG00000028711/ENSSSCG00000028108/ENSSSCG00000001912/ENSSSCG00000003155/ENSSSCG00000004952/ENSSSCG00000026454/ENSSSCG00000001963/ENSSSCG00000000769/ENSSSCG00000024674/ENSSSCG00000008768/ENSSSCG00000037185/ENSSSCG00000003539/ENSSSCG00000000648/ENSSSCG00000000745/ENSSSCG00000035078/ENSSSCG00000035746/ENSSSCG00000015550/ENSSSCG00000008522/ENSSSCG00000016459/ENSSSCG00000006457/ENSSSCG00000004065/…	CASP1/ASAP3/PML/PPP1R15A/SMAD3/PMAIP1/EGLN3/BID/ABL2/ARAP2/ENSSSCG00000037185/GRHL3/CLEC7A/DDX11/CD40/ECT2/RGS16/XDH/EPHA1/FCRL3/TIAM2/ACER2/NTRK1/HTR2A/PDGFRB/WNT5A/SEMA4D/TNF/ARHGEF16/PLA2G5/S100A8	31
BP	GO:0001649	osteoblast differentiation	14/811	117/11123	0.0450806825715784	0.209868667573146	ENSSSCG00000004952/ENSSSCG00000006543/ENSSSCG00000015485/ENSSSCG00000039514/ENSSSCG00000001710/ENSSSCG00000027124/ENSSSCG00000013735/ENSSSCG00000009584/ENSSSCG00000004077/ENSSSCG00000032613/ENSSSCG00000006493/ENSSSCG00000001404/ENSSSCG00000020970/ENSSSCG00000017265	SMAD3/ADAR/SUCO/ID3/RUNX2/ENSSSCG00000027124/JUNB/SEMA4D/FBXO5/SNAI1/BGLAP/TNF/IL6/AXIN2	14
BP	GO:0010574	regulation of vascular endothelial growth factor production	4/811	19/11123	0.0451186175758847	0.209868667573146	ENSSSCG00000022101/ENSSSCG00000024311/ENSSSCG00000008090/ENSSSCG00000020970	BRCA1/CCR2/IL1A/IL6	4
BP	GO:0010586	miRNA metabolic process	4/811	19/11123	0.0451186175758847	0.209868667573146	ENSSSCG00000014114/ENSSSCG00000031882/ENSSSCG00000037815/ENSSSCG00000010952	TENT2/PNPT1/ZC3H12A/TUT7	4
BP	GO:0030261	chromosome condensation	4/811	19/11123	0.0451186175758847	0.209868667573146	ENSSSCG00000017473/ENSSSCG00000013008/ENSSSCG00000008125/ENSSSCG00000029326	TOP2A/CDCA5/NCAPH/CCNB1	4
BP	GO:0033028	myeloid cell apoptotic process	4/811	19/11123	0.0451186175758847	0.209868667573146	ENSSSCG00000039103/ENSSSCG00000003395/ENSSSCG00000017705/ENSSSCG00000020970	ADIPOQ/PIK3CD/CCL5/IL6	4
BP	GO:0043552	positive regulation of phosphatidylinositol 3-kinase activity	4/811	19/11123	0.0451186175758847	0.209868667573146	ENSSSCG00000009664/ENSSSCG00000005743/ENSSSCG00000022741/ENSSSCG00000033327	PTK2B/VAV2/PDGFRB/PDGFB	4
BP	GO:0060444	branching involved in mammary gland duct morphogenesis	4/811	19/11123	0.0451186175758847	0.209868667573146	ENSSSCG00000001912/ENSSSCG00000020864/ENSSSCG00000008963/ENSSSCG00000035859	PML/VDR/AREG/WNT5A	4
BP	GO:0061036	positive regulation of cartilage development	4/811	19/11123	0.0451186175758847	0.209868667573146	ENSSSCG00000004952/ENSSSCG00000013260/ENSSSCG00000001710/ENSSSCG00000035859	SMAD3/MDK/RUNX2/WNT5A	4
BP	GO:0070528	protein kinase C signaling	4/811	19/11123	0.0451186175758847	0.209868667573146	ENSSSCG00000002815/ENSSSCG00000035078/ENSSSCG00000033327/ENSSSCG00000035859	ADGRG1/CD40/PDGFB/WNT5A	4
BP	GO:0035305	negative regulation of dephosphorylation	9/811	65/11123	0.0451804161092298	0.209868667573146	ENSSSCG00000003155/ENSSSCG00000040181/ENSSSCG00000011065/ENSSSCG00000013270/ENSSSCG00000010816/ENSSSCG00000009584/ENSSSCG00000030485/ENSSSCG00000001404/ENSSSCG00000007652	PPP1R15A/ELL/MASTL/CRY2/TGFB2/SEMA4D/ELFN1/TNF/PPP1R35	9
BP	GO:1903531	negative regulation of secretion by cell	9/811	65/11123	0.0451804161092298	0.209868667573146	ENSSSCG00000008648/ENSSSCG00000032936/ENSSSCG00000040961/ENSSSCG00000029998/ENSSSCG00000038460/ENSSSCG00000013270/ENSSSCG00000024311/ENSSSCG00000009997/ENSSSCG00000011730	RSAD2/PIM3/LIF/KLF7/FOXF1/CRY2/CCR2/OSM/IL12A	9
BP	GO:0001666	response to hypoxia	15/811	128/11123	0.0455972215362012	0.211564911250075	ENSSSCG00000028711/ENSSSCG00000001912/ENSSSCG00000004952/ENSSSCG00000014336/ENSSSCG00000012258/ENSSSCG00000001963/ENSSSCG00000040337/ENSSSCG00000002829/ENSSSCG00000029260/ENSSSCG00000031023/ENSSSCG00000015894/ENSSSCG00000010816/ENSSSCG00000015579/ENSSSCG00000006545/ENSSSCG00000035598	CASP1/PML/SMAD3/EGR1/FUNDC1/EGLN3/AK4/MMP2/NDNF/CD24/DPP4/TGFB2/PTGS2/CHRNB2/EDN1	15
BP	GO:0044283	small molecule biosynthetic process	37/811	382/11123	0.0458625812481629	0.212555424630909	ENSSSCG00000040162/ENSSSCG00000017420/ENSSSCG00000030388/ENSSSCG00000039985/ENSSSCG00000014336/ENSSSCG00000027806/ENSSSCG00000016504/ENSSSCG00000003805/ENSSSCG00000039103/ENSSSCG00000000891/ENSSSCG00000009664/ENSSSCG00000015673/ENSSSCG00000017414/ENSSSCG00000008261/ENSSSCG00000002404/ENSSSCG00000005287/ENSSSCG00000004349/ENSSSCG00000005533/ENSSSCG00000029482/ENSSSCG00000022101/ENSSSCG00000020864/…	NUPR1/CNP/UPP1/CES1/EGR1/SAMHD1/TBXAS1/PDE4B/ADIPOQ/LTA4H/PTK2B/KYNU/KAT2A/HK2/SPTLC2/PSAT1/FAXC/PTGS1/CHST15/BRCA1/VDR/XDH/PTGS2/CYP39A1/EDN1/FBP1/ACER2/NR1D1/HTR2A/SLC2A6/PDGFB/SHMT1/SNAI1/UPB1/TNF/STARD3/PLA2G5	37
BP	GO:0007204	positive regulation of cytosolic calcium ion concentration	13/811	107/11123	0.0471050557462077	0.217922958894588	ENSSSCG00000001912/ENSSSCG00000024344/ENSSSCG00000009664/ENSSSCG00000024674/ENSSSCG00000032474/ENSSSCG00000038055/ENSSSCG00000031023/ENSSSCG00000017427/ENSSSCG00000008978/ENSSSCG00000035598/ENSSSCG00000040095/ENSSSCG00000037452/ENSSSCG00000031228	PML/CCR5/PTK2B/ABL2/CXCL10/CORO1A/CD24/HAP1/CXCL11/EDN1/GPR35/HTR2A/OPRL1	13
BP	GO:0043009	chordate embryonic development	41/811	431/11123	0.047138031405954	0.217922958894588	ENSSSCG00000036956/ENSSSCG00000014835/ENSSSCG00000004952/ENSSSCG00000040181/ENSSSCG00000004369/ENSSSCG00000008581/ENSSSCG00000006127/ENSSSCG00000012591/ENSSSCG00000017414/ENSSSCG00000004588/ENSSSCG00000013352/ENSSSCG00000001710/ENSSSCG00000013772/ENSSSCG00000003539/ENSSSCG00000022197/ENSSSCG00000040961/ENSSSCG00000000950/ENSSSCG00000013735/ENSSSCG00000038911/ENSSSCG00000022101/ENSSSCG00000038460/…	SOCS3/C2CD3/SMAD3/ELL/PRDM1/NCOA1/NBN/AMOT/KAT2A/CCNB2/E2F8/RUNX2/ASF1B/GRHL3/HS6ST1/LIF/E2F7/JUNB/KLF2/BRCA1/FOXF1/NCAPG2/CHST11/GINS1/CCNB1/IL10/NEK2/EDN1/HS3ST6/GCM1/FZD6/WNT5A/SNAI1/HES1/SEMA4C/MYO18B/ZFPM2/CSF2/DBN1/PAX5/AXIN2	41
BP	GO:0045598	regulation of fat cell differentiation	11/811	86/11123	0.0473400476973777	0.217922958894588	ENSSSCG00000004952/ENSSSCG00000039103/ENSSSCG00000028056/ENSSSCG00000010831/ENSSSCG00000037815/ENSSSCG00000015579/ENSSSCG00000036933/ENSSSCG00000037452/ENSSSCG00000035859/ENSSSCG00000031356/ENSSSCG00000006038	SMAD3/ADIPOQ/ZFP36/DUSP10/ZC3H12A/PTGS2/NR1D1/HTR2A/WNT5A/HES1/ZFPM2	11
BP	GO:0030162	regulation of proteolysis	37/811	383/11123	0.0473652259951574	0.217922958894588	ENSSSCG00000040162/ENSSSCG00000028711/ENSSSCG00000001912/ENSSSCG00000015135/ENSSSCG00000013181/ENSSSCG00000026951/ENSSSCG00000014835/ENSSSCG00000038854/ENSSSCG00000014780/ENSSSCG00000004952/ENSSSCG00000026454/ENSSSCG00000024623/ENSSSCG00000001963/ENSSSCG00000034570/ENSSSCG00000038500/ENSSSCG00000009664/ENSSSCG00000001463/ENSSSCG00000000769/ENSSSCG00000029160/ENSSSCG00000028331/ENSSSCG00000016243/…	NUPR1/CASP1/PML/SORL1/SERPING1/PSMB8/C2CD3/PSMF1/TRIM21/SMAD3/PMAIP1/USP25/EGLN3/IFI6/TRIB1/PTK2B/PSMB9/BID/ENSSSCG00000029160/IL1R2/RHBDD1/ZC3H12A/CLEC7A/NR4A1/PLK1/XDH/PTGS2/NLRP12/IL10/ACER2/PBK/BBS7/TNF/SERPINB2/RECK/S100A8/SERPINB9	37
BP	GO:0006690	icosanoid metabolic process	7/811	46/11123	0.0473930574505927	0.217922958894588	ENSSSCG00000016504/ENSSSCG00000000891/ENSSSCG00000005533/ENSSSCG00000032803/ENSSSCG00000015579/ENSSSCG00000035598/ENSSSCG00000034429	TBXAS1/LTA4H/PTGS1/CYP2S1/PTGS2/EDN1/PLA2G5	7
BP	GO:0070301	cellular response to hydrogen peroxide	7/811	46/11123	0.0473930574505927	0.217922958894588	ENSSSCG00000005724/ENSSSCG00000035746/ENSSSCG00000015652/ENSSSCG00000004154/ENSSSCG00000043781/ENSSSCG00000038774/ENSSSCG00000020970	SETX/ECT2/IL10/TNFAIP3/RHOB/MAPK13/IL6	7
BP	GO:0071479	cellular response to ionizing radiation	7/811	46/11123	0.0473930574505927	0.217922958894588	ENSSSCG00000014336/ENSSSCG00000033112/ENSSSCG00000035746/ENSSSCG00000038694/ENSSSCG00000000722/ENSSSCG00000004766/ENSSSCG00000043781	EGR1/TSPYL5/ECT2/CCND2/RAD51AP1/RAD51/RHOB	7
BP	GO:0036293	response to decreased oxygen levels	15/811	129/11123	0.048281658078789	0.22176003716233	ENSSSCG00000028711/ENSSSCG00000001912/ENSSSCG00000004952/ENSSSCG00000014336/ENSSSCG00000012258/ENSSSCG00000001963/ENSSSCG00000040337/ENSSSCG00000002829/ENSSSCG00000029260/ENSSSCG00000031023/ENSSSCG00000015894/ENSSSCG00000010816/ENSSSCG00000015579/ENSSSCG00000006545/ENSSSCG00000035598	CASP1/PML/SMAD3/EGR1/FUNDC1/EGLN3/AK4/MMP2/NDNF/CD24/DPP4/TGFB2/PTGS2/CHRNB2/EDN1	15
BP	GO:0006022	aminoglycan metabolic process	8/811	56/11123	0.048875100713601	0.222672325054256	ENSSSCG00000008374/ENSSSCG00000004825/ENSSSCG00000024257/ENSSSCG00000007872/ENSSSCG00000029260/ENSSSCG00000000837/ENSSSCG00000033327/ENSSSCG00000011128	B3GNT2/CHSY1/CEMIP2/XYLT1/NDNF/CHST11/PDGFB/ITIH2	8
BP	GO:0045833	negative regulation of lipid metabolic process	8/811	56/11123	0.048875100713601	0.222672325054256	ENSSSCG00000015135/ENSSSCG00000011853/ENSSSCG00000022101/ENSSSCG00000003669/ENSSSCG00000033327/ENSSSCG00000000436/ENSSSCG00000032613/ENSSSCG00000001404	SORL1/RUBCN/BRCA1/MFSD2A/PDGFB/PIP4K2C/SNAI1/TNF	8
BP	GO:0051928	positive regulation of calcium ion transport	8/811	56/11123	0.048875100713601	0.222672325054256	ENSSSCG00000017723/ENSSSCG00000029471/ENSSSCG00000032474/ENSSSCG00000011040/ENSSSCG00000000732/ENSSSCG00000017427/ENSSSCG00000008978/ENSSSCG00000033327	CCL2/STAC3/CXCL10/CACNB2/CRACR2A/HAP1/CXCL11/PDGFB	8
[truncated: 4,229 more rows]
