# Supplementary material for: Retinoic acid inhibits the infection of porcine reproductive and respiratory syndrome virus
Source: Front Vet Sci. 2026 Mar 24;13:1798441. doi: 10.3389/fvets.2026.1798441 (PMC13053225; doi:10.3389/fvets.2026.1798441)
Supplement: SUPPLEMENTARY TABLE S6 — GO enrichment analysis of downregulated genes: PRRSV-infected versus DMSO-treated control group. [file Table_6.XLS]

Category	GOID	Description	GeneRatio	BgRatio	pvalue	padj	geneID	geneName	Count
BP	GO:0010876	lipid localization	18/275	224/11123	1.10353591992845e-05	0.0276656455126061	ENSSSCG00000014257/ENSSSCG00000001817/ENSSSCG00000040631/ENSSSCG00000007435/ENSSSCG00000027030/ENSSSCG00000015332/ENSSSCG00000010281/ENSSSCG00000017296/ENSSSCG00000033623/ENSSSCG00000015405/ENSSSCG00000009781/ENSSSCG00000005186/ENSSSCG00000040681/ENSSSCG00000009231/ENSSSCG00000003069/ENSSSCG00000008803/ENSSSCG00000007986/ENSSSCG00000013551	SLC27A6/FURIN/LPL/PLTP/BDKRB2/PON1/PSAP/ACE/ENSSSCG00000033623/CD36/PITPNM2/TTC39B/FABP4/CDS1/KCNN4/ATP8A1/NME4/C3	18
BP	GO:0006869	lipid transport	15/275	187/11123	6.13680329883758e-05	0.051283219567286	ENSSSCG00000014257/ENSSSCG00000001817/ENSSSCG00000007435/ENSSSCG00000027030/ENSSSCG00000015332/ENSSSCG00000010281/ENSSSCG00000017296/ENSSSCG00000033623/ENSSSCG00000015405/ENSSSCG00000009781/ENSSSCG00000005186/ENSSSCG00000040681/ENSSSCG00000003069/ENSSSCG00000008803/ENSSSCG00000007986	SLC27A6/FURIN/PLTP/BDKRB2/PON1/PSAP/ACE/ENSSSCG00000033623/CD36/PITPNM2/TTC39B/FABP4/KCNN4/ATP8A1/NME4	15
BP	GO:0043062	extracellular structure organization	15/275	187/11123	6.13680329883758e-05	0.051283219567286	ENSSSCG00000001723/ENSSSCG00000040631/ENSSSCG00000007435/ENSSSCG00000010071/ENSSSCG00000015326/ENSSSCG00000015405/ENSSSCG00000011377/ENSSSCG00000037360/ENSSSCG00000000067/ENSSSCG00000016754/ENSSSCG00000026819/ENSSSCG00000016034/ENSSSCG00000036135/ENSSSCG00000008601/ENSSSCG00000009361	PLA2G7/LPL/PLTP/MMP11/COL1A2/CD36/LAMB2/CST3/CHADL/AEBP1/NID1/COL3A1/COL1A1/SDC1/POSTN	15
BP	GO:0072676	lymphocyte migration	8/275	62/11123	0.000133996624432922	0.0775751049805024	ENSSSCG00000015137/ENSSSCG00000026695/ENSSSCG00000035256/ENSSSCG00000029849/ENSSSCG00000040811/ENSSSCG00000026478/ENSSSCG00000014310/ENSSSCG00000036640	CRTAM/TNFSF14/ENSSSCG00000035256/S1PR1/PYCARD/PADI2/CXCL14/ENSSSCG00000036640	8
BP	GO:0042403	thyroid hormone metabolic process	4/275	12/11123	0.000154717002354412	0.0775751049805024	ENSSSCG00000023666/ENSSSCG00000004678/ENSSSCG00000004676/ENSSSCG00000004419	CTSB/DUOX2/DUOXA2/SLC16A10	4
BP	GO:0030199	collagen fibril organization	6/275	36/11123	0.000225633538308412	0.0942772134231981	ENSSSCG00000010071/ENSSSCG00000015326/ENSSSCG00000000067/ENSSSCG00000016754/ENSSSCG00000016034/ENSSSCG00000036135	MMP11/COL1A2/CHADL/AEBP1/COL3A1/COL1A1	6
BP	GO:2000401	regulation of lymphocyte migration	6/275	38/11123	0.000306826468643359	0.109887708126986	ENSSSCG00000026695/ENSSSCG00000035256/ENSSSCG00000040811/ENSSSCG00000026478/ENSSSCG00000014310/ENSSSCG00000036640	TNFSF14/ENSSSCG00000035256/PYCARD/PADI2/CXCL14/ENSSSCG00000036640	6
BP	GO:0043277	apoptotic cell clearance	5/275	26/11123	0.0003825564398015	0.119883624322795	ENSSSCG00000023333/ENSSSCG00000004744/ENSSSCG00000039270/ENSSSCG00000015405/ENSSSCG00000013551	FCN2/TYRO3/TREM2/CD36/C3	5
BP	GO:0006956	complement activation	5/275	32/11123	0.00103758245105573	0.245025009689285	ENSSSCG00000023333/ENSSSCG00000000660/ENSSSCG00000013418/ENSSSCG00000035170/ENSSSCG00000013551	FCN2/A2M/CFD/VSIG4/C3	5
BP	GO:0042632	cholesterol homeostasis	6/275	49/11123	0.0012384303410366	0.245025009689285	ENSSSCG00000040631/ENSSSCG00000006238/ENSSSCG00000005186/ENSSSCG00000040681/ENSSSCG00000009666/ENSSSCG00000015368	LPL/CYP7A1/TTC39B/FABP4/EPHX2/HDAC9	6
BP	GO:2000147	positive regulation of cell motility	18/275	328/11123	0.00132345051285574	0.245025009689285	ENSSSCG00000001723/ENSSSCG00000006777/ENSSSCG00000005055/ENSSSCG00000004676/ENSSSCG00000015955/ENSSSCG00000000759/ENSSSCG00000026695/ENSSSCG00000009482/ENSSSCG00000028878/ENSSSCG00000040811/ENSSSCG00000017082/ENSSSCG00000015368/ENSSSCG00000008803/ENSSSCG00000036135/ENSSSCG00000014310/ENSSSCG00000035446/ENSSSCG00000036640/ENSSSCG00000014410	PLA2G7/RHOC/LGALS3/DUOXA2/ITGA6/WNT5B/TNFSF14/SPRY2/BCAR1/PYCARD/SPARC/HDAC9/ATP8A1/COL1A1/CXCL14/CAVIN1/ENSSSCG00000036640/SH3RF2	18
BP	GO:0006935	chemotaxis	17/275	302/11123	0.00136380029208616	0.245025009689285	ENSSSCG00000001723/ENSSSCG00000016184/ENSSSCG00000005055/ENSSSCG00000014049/ENSSSCG00000026695/ENSSSCG00000011377/ENSSSCG00000034440/ENSSSCG00000001921/ENSSSCG00000032728/ENSSSCG00000011642/ENSSSCG00000003768/ENSSSCG00000028878/ENSSSCG00000029849/ENSSSCG00000027849/ENSSSCG00000016183/ENSSSCG00000026478/ENSSSCG00000014310	PLA2G7/ENSSSCG00000016184/LGALS3/UNC5A/TNFSF14/LAMB2/MMP28/NEO1/EFNB1/RYK/NEXN/BCAR1/S1PR1/CNR2/ENSSSCG00000016183/PADI2/CXCL14	17
BP	GO:0055092	sterol homeostasis	6/275	50/11123	0.00137862728948606	0.245025009689285	ENSSSCG00000040631/ENSSSCG00000006238/ENSSSCG00000005186/ENSSSCG00000040681/ENSSSCG00000009666/ENSSSCG00000015368	LPL/CYP7A1/TTC39B/FABP4/EPHX2/HDAC9	6
BP	GO:0042330	taxis	17/275	303/11123	0.00141332502898299	0.245025009689285	ENSSSCG00000001723/ENSSSCG00000016184/ENSSSCG00000005055/ENSSSCG00000014049/ENSSSCG00000026695/ENSSSCG00000011377/ENSSSCG00000034440/ENSSSCG00000001921/ENSSSCG00000032728/ENSSSCG00000011642/ENSSSCG00000003768/ENSSSCG00000028878/ENSSSCG00000029849/ENSSSCG00000027849/ENSSSCG00000016183/ENSSSCG00000026478/ENSSSCG00000014310	PLA2G7/ENSSSCG00000016184/LGALS3/UNC5A/TNFSF14/LAMB2/MMP28/NEO1/EFNB1/RYK/NEXN/BCAR1/S1PR1/CNR2/ENSSSCG00000016183/PADI2/CXCL14	17
BP	GO:1905952	regulation of lipid localization	8/275	88/11123	0.00146604513176676	0.245025009689285	ENSSSCG00000001817/ENSSSCG00000040631/ENSSSCG00000007435/ENSSSCG00000015332/ENSSSCG00000015405/ENSSSCG00000005186/ENSSSCG00000008803/ENSSSCG00000013551	FURIN/LPL/PLTP/PON1/CD36/TTC39B/ATP8A1/C3	8
BP	GO:0051272	positive regulation of cellular component movement	18/275	336/11123	0.00173096447436131	0.262277108069272	ENSSSCG00000001723/ENSSSCG00000006777/ENSSSCG00000005055/ENSSSCG00000004676/ENSSSCG00000015955/ENSSSCG00000000759/ENSSSCG00000026695/ENSSSCG00000009482/ENSSSCG00000028878/ENSSSCG00000040811/ENSSSCG00000017082/ENSSSCG00000015368/ENSSSCG00000008803/ENSSSCG00000036135/ENSSSCG00000014310/ENSSSCG00000035446/ENSSSCG00000036640/ENSSSCG00000014410	PLA2G7/RHOC/LGALS3/DUOXA2/ITGA6/WNT5B/TNFSF14/SPRY2/BCAR1/PYCARD/SPARC/HDAC9/ATP8A1/COL1A1/CXCL14/CAVIN1/ENSSSCG00000036640/SH3RF2	18
BP	GO:0050900	leukocyte migration	13/275	207/11123	0.00190366504682156	0.262277108069272	ENSSSCG00000001723/ENSSSCG00000005055/ENSSSCG00000015137/ENSSSCG00000026695/ENSSSCG00000034440/ENSSSCG00000035256/ENSSSCG00000029849/ENSSSCG00000040811/ENSSSCG00000027849/ENSSSCG00000016183/ENSSSCG00000026478/ENSSSCG00000014310/ENSSSCG00000036640	PLA2G7/LGALS3/CRTAM/TNFSF14/MMP28/ENSSSCG00000035256/S1PR1/PYCARD/CNR2/ENSSSCG00000016183/PADI2/CXCL14/ENSSSCG00000036640	13
BP	GO:0010885	regulation of cholesterol storage	3/275	11/11123	0.00212872955984876	0.262277108069272	ENSSSCG00000040631/ENSSSCG00000015405/ENSSSCG00000005186	LPL/CD36/TTC39B	3
BP	GO:2000403	positive regulation of lymphocyte migration	4/275	23/11123	0.0022336519106237	0.262277108069272	ENSSSCG00000026695/ENSSSCG00000040811/ENSSSCG00000014310/ENSSSCG00000036640	TNFSF14/PYCARD/CXCL14/ENSSSCG00000036640	4
BP	GO:0007186	G-protein-coupled receptor signaling pathway	23/275	489/11123	0.00233678300276199	0.262277108069272	ENSSSCG00000007520/ENSSSCG00000027030/ENSSSCG00000016184/ENSSSCG00000004744/ENSSSCG00000005457/novel.177/ENSSSCG00000002268/ENSSSCG00000011627/ENSSSCG00000035602/ENSSSCG00000028878/ENSSSCG00000015406/ENSSSCG00000029849/ENSSSCG00000033093/ENSSSCG00000029592/ENSSSCG00000027849/ENSSSCG00000016129/ENSSSCG00000040300/ENSSSCG00000036130/ENSSSCG00000015355/ENSSSCG00000016183/ENSSSCG00000040850/ENSSSCG00…	ENSSSCG00000007520/BDKRB2/ENSSSCG00000016184/TYRO3/LPAR1/-/AKAP5/ACP3/GPR88/BCAR1/GNAT3/S1PR1/RGS6/GPRC5A/CNR2/GPR1/RGS13/ENSSSCG00000036130/DGKB/ENSSSCG00000016183/GPR17/APLN/C3	23
BP	GO:0072376	protein activation cascade	5/275	39/11123	0.00257716544615968	0.262277108069272	ENSSSCG00000023333/ENSSSCG00000000660/ENSSSCG00000013418/ENSSSCG00000035170/ENSSSCG00000013551	FCN2/A2M/CFD/VSIG4/C3	5
BP	GO:1903428	positive regulation of reactive oxygen species biosynthetic process	4/275	24/11123	0.00262890313752721	0.262277108069272	ENSSSCG00000009668/ENSSSCG00000015405/ENSSSCG00000004676/ENSSSCG00000038514	CLU/CD36/DUOXA2/DDAH2	4
BP	GO:1905954	positive regulation of lipid localization	6/275	57/11123	0.00272642179528677	0.262277108069272	ENSSSCG00000040631/ENSSSCG00000007435/ENSSSCG00000015332/ENSSSCG00000015405/ENSSSCG00000008803/ENSSSCG00000013551	LPL/PLTP/PON1/CD36/ATP8A1/C3	6
BP	GO:0030574	collagen catabolic process	3/275	12/11123	0.00278673374568021	0.262277108069272	ENSSSCG00000023666/ENSSSCG00000010071/ENSSSCG00000037360	CTSB/MMP11/CST3	3
BP	GO:0040017	positive regulation of locomotion	18/275	352/11123	0.00286925605002948	0.262277108069272	ENSSSCG00000001723/ENSSSCG00000006777/ENSSSCG00000005055/ENSSSCG00000004676/ENSSSCG00000015955/ENSSSCG00000000759/ENSSSCG00000026695/ENSSSCG00000009482/ENSSSCG00000028878/ENSSSCG00000040811/ENSSSCG00000017082/ENSSSCG00000015368/ENSSSCG00000008803/ENSSSCG00000036135/ENSSSCG00000014310/ENSSSCG00000035446/ENSSSCG00000036640/ENSSSCG00000014410	PLA2G7/RHOC/LGALS3/DUOXA2/ITGA6/WNT5B/TNFSF14/SPRY2/BCAR1/PYCARD/SPARC/HDAC9/ATP8A1/COL1A1/CXCL14/CAVIN1/ENSSSCG00000036640/SH3RF2	18
BP	GO:0032963	collagen metabolic process	5/275	40/11123	0.00288685862719163	0.262277108069272	ENSSSCG00000023666/ENSSSCG00000010071/ENSSSCG00000015326/ENSSSCG00000037360/ENSSSCG00000036135	CTSB/MMP11/COL1A2/CST3/COL1A1	5
BP	GO:0048736	appendage development	8/275	100/11123	0.00329366549018059	0.262277108069272	ENSSSCG00000007520/ENSSSCG00000032846/ENSSSCG00000009079/ENSSSCG00000008468/ENSSSCG00000015955/ENSSSCG00000008789/ENSSSCG00000013248/ENSSSCG00000009972	ENSSSCG00000007520/BPNT2/INTU/PKDCC/ITGA6/WDR19/LRP4/KREMEN1	8
BP	GO:0060173	limb development	8/275	100/11123	0.00329366549018059	0.262277108069272	ENSSSCG00000007520/ENSSSCG00000032846/ENSSSCG00000009079/ENSSSCG00000008468/ENSSSCG00000015955/ENSSSCG00000008789/ENSSSCG00000013248/ENSSSCG00000009972	ENSSSCG00000007520/BPNT2/INTU/PKDCC/ITGA6/WDR19/LRP4/KREMEN1	8
BP	GO:0032102	negative regulation of response to external stimulus	12/275	195/11123	0.00332168161148868	0.262277108069272	ENSSSCG00000015136/ENSSSCG00000033727/ENSSSCG00000004744/ENSSSCG00000025463/ENSSSCG00000034440/ENSSSCG00000042607/ENSSSCG00000011642/ENSSSCG00000040811/ENSSSCG00000004291/ENSSSCG00000040850/ENSSSCG00000026478/ENSSSCG00000009972	UBASH3B/GPX1/TYRO3/PROS1/MMP28/THBD/RYK/PYCARD/NT5E/GPR17/PADI2/KREMEN1	12
BP	GO:0032101	regulation of response to external stimulus	22/275	474/11123	0.00339804179171007	0.262277108069272	ENSSSCG00000001723/ENSSSCG00000015136/ENSSSCG00000033727/ENSSSCG00000000660/ENSSSCG00000004744/ENSSSCG00000015405/ENSSSCG00000004676/ENSSSCG00000035170/ENSSSCG00000025463/ENSSSCG00000026695/ENSSSCG00000034440/ENSSSCG00000032019/ENSSSCG00000042607/ENSSSCG00000011642/ENSSSCG00000040681/ENSSSCG00000040811/ENSSSCG00000004291/ENSSSCG00000040850/ENSSSCG00000026478/ENSSSCG00000014310/ENSSSCG00000013551/…	PLA2G7/UBASH3B/GPX1/A2M/TYRO3/CD36/DUOXA2/VSIG4/PROS1/TNFSF14/MMP28/DNASE1L3/THBD/RYK/FABP4/PYCARD/NT5E/GPR17/PADI2/CXCL14/C3/KREMEN1	22
BP	GO:0002685	regulation of leukocyte migration	9/275	123/11123	0.00341861369779508	0.262277108069272	ENSSSCG00000001723/ENSSSCG00000005055/ENSSSCG00000026695/ENSSSCG00000034440/ENSSSCG00000035256/ENSSSCG00000040811/ENSSSCG00000026478/ENSSSCG00000014310/ENSSSCG00000036640	PLA2G7/LGALS3/TNFSF14/MMP28/ENSSSCG00000035256/PYCARD/PADI2/CXCL14/ENSSSCG00000036640	9
BP	GO:0010878	cholesterol storage	3/275	13/11123	0.00355700904441773	0.262277108069272	ENSSSCG00000040631/ENSSSCG00000015405/ENSSSCG00000005186	LPL/CD36/TTC39B	3
BP	GO:0034368	protein-lipid complex remodeling	3/275	13/11123	0.00355700904441773	0.262277108069272	ENSSSCG00000001723/ENSSSCG00000040631/ENSSSCG00000007435	PLA2G7/LPL/PLTP	3
BP	GO:0034369	plasma lipoprotein particle remodeling	3/275	13/11123	0.00355700904441773	0.262277108069272	ENSSSCG00000001723/ENSSSCG00000040631/ENSSSCG00000007435	PLA2G7/LPL/PLTP	3
BP	GO:0030595	leukocyte chemotaxis	9/275	125/11123	0.00380660671849804	0.272661801236417	ENSSSCG00000001723/ENSSSCG00000005055/ENSSSCG00000026695/ENSSSCG00000034440/ENSSSCG00000029849/ENSSSCG00000027849/ENSSSCG00000016183/ENSSSCG00000026478/ENSSSCG00000014310	PLA2G7/LGALS3/TNFSF14/MMP28/S1PR1/CNR2/ENSSSCG00000016183/PADI2/CXCL14	9
BP	GO:0006575	cellular modified amino acid metabolic process	8/275	105/11123	0.00444138201164574	0.301181995733826	ENSSSCG00000023666/ENSSSCG00000033727/ENSSSCG00000014119/ENSSSCG00000004678/ENSSSCG00000004676/ENSSSCG00000004419/ENSSSCG00000021220/ENSSSCG00000004672	CTSB/GPX1/SERINC5/DUOX2/DUOXA2/SLC16A10/CKB/GATM	8
BP	GO:0034367	protein-containing complex remodeling	3/275	14/11123	0.00444504740412906	0.301181995733826	ENSSSCG00000001723/ENSSSCG00000040631/ENSSSCG00000007435	PLA2G7/LPL/PLTP	3
BP	GO:1904377	positive regulation of protein localization to cell periphery	5/275	46/11123	0.00533355935575124	0.303944499538789	ENSSSCG00000040786/ENSSSCG00000039270/ENSSSCG00000005055/ENSSSCG00000002268/ENSSSCG00000021440	SPTBN1/TREM2/LGALS3/AKAP5/GPSM2	5
BP	GO:0002673	regulation of acute inflammatory response	4/275	29/11123	0.00533437888340864	0.303944499538789	ENSSSCG00000000660/ENSSSCG00000035170/ENSSSCG00000032019/ENSSSCG00000013551	A2M/VSIG4/DNASE1L3/C3	4
BP	GO:0010883	regulation of lipid storage	4/275	29/11123	0.00533437888340864	0.303944499538789	ENSSSCG00000040631/ENSSSCG00000015405/ENSSSCG00000005186/ENSSSCG00000013551	LPL/CD36/TTC39B/C3	4
BP	GO:0015711	organic anion transport	13/275	234/11123	0.00544440631127573	0.303944499538789	ENSSSCG00000014257/ENSSSCG00000007435/ENSSSCG00000027030/ENSSSCG00000000456/ENSSSCG00000010281/ENSSSCG00000017296/ENSSSCG00000015405/ENSSSCG00000009781/ENSSSCG00000004419/ENSSSCG00000040681/ENSSSCG00000003069/ENSSSCG00000008803/ENSSSCG00000014812	SLC27A6/PLTP/BDKRB2/SLC16A7/PSAP/ACE/CD36/PITPNM2/SLC16A10/FABP4/KCNN4/ATP8A1/FOLR2	13
BP	GO:0010884	positive regulation of lipid storage	3/275	15/11123	0.00545572496180516	0.303944499538789	ENSSSCG00000040631/ENSSSCG00000015405/ENSSSCG00000013551	LPL/CD36/C3	3
BP	GO:0042451	purine nucleoside biosynthetic process	3/275	15/11123	0.00545572496180516	0.303944499538789	ENSSSCG00000028135/ENSSSCG00000004291/ENSSSCG00000007986	PRTFDC1/NT5E/NME4	3
BP	GO:0046129	purine ribonucleoside biosynthetic process	3/275	15/11123	0.00545572496180516	0.303944499538789	ENSSSCG00000028135/ENSSSCG00000004291/ENSSSCG00000007986	PRTFDC1/NT5E/NME4	3
BP	GO:1901623	regulation of lymphocyte chemotaxis	3/275	15/11123	0.00545572496180516	0.303944499538789	ENSSSCG00000026695/ENSSSCG00000026478/ENSSSCG00000014310	TNFSF14/PADI2/CXCL14	3
BP	GO:0030335	positive regulation of cell migration	16/275	318/11123	0.00563314453923144	0.305655067302127	ENSSSCG00000001723/ENSSSCG00000006777/ENSSSCG00000005055/ENSSSCG00000015955/ENSSSCG00000000759/ENSSSCG00000026695/ENSSSCG00000009482/ENSSSCG00000028878/ENSSSCG00000040811/ENSSSCG00000017082/ENSSSCG00000015368/ENSSSCG00000008803/ENSSSCG00000036135/ENSSSCG00000014310/ENSSSCG00000036640/ENSSSCG00000014410	PLA2G7/RHOC/LGALS3/ITGA6/WNT5B/TNFSF14/SPRY2/BCAR1/PYCARD/SPARC/HDAC9/ATP8A1/COL1A1/CXCL14/ENSSSCG00000036640/SH3RF2	16
BP	GO:0046486	glycerolipid metabolic process	13/275	236/11123	0.00583967588955738	0.305655067302127	ENSSSCG00000001723/ENSSSCG00000040631/ENSSSCG00000033727/ENSSSCG00000032846/ENSSSCG00000008973/ENSSSCG00000004405/ENSSSCG00000014119/ENSSSCG00000015332/ENSSSCG00000027550/ENSSSCG00000009231/ENSSSCG00000011578/ENSSSCG00000013551/ENSSSCG00000004733	PLA2G7/LPL/GPX1/BPNT2/NAAA/FIG4/SERINC5/PON1/PLCD1/CDS1/TAMM41/C3/PLA2G4D	13
BP	GO:0030198	extracellular matrix organization	10/275	158/11123	0.00585219115696136	0.305655067302127	ENSSSCG00000010071/ENSSSCG00000015326/ENSSSCG00000011377/ENSSSCG00000037360/ENSSSCG00000000067/ENSSSCG00000016754/ENSSSCG00000026819/ENSSSCG00000016034/ENSSSCG00000036135/ENSSSCG00000009361	MMP11/COL1A2/LAMB2/CST3/CHADL/AEBP1/NID1/COL3A1/COL1A1/POSTN	10
BP	GO:0009611	response to wounding	14/275	266/11123	0.0063855524790263	0.32410769435617	ENSSSCG00000015136/ENSSSCG00000011977/ENSSSCG00000033727/ENSSSCG00000004744/ENSSSCG00000015405/ENSSSCG00000025463/ENSSSCG00000011377/ENSSSCG00000042607/ENSSSCG00000015322/ENSSSCG00000016034/ENSSSCG00000006289/ENSSSCG00000008601/ENSSSCG00000009972/ENSSSCG00000005494	UBASH3B/DCBLD2/GPX1/TYRO3/CD36/PROS1/LAMB2/THBD/TFPI2/COL3A1/F5/SDC1/KREMEN1/TNC	14
BP	GO:0031103	axon regeneration	3/275	16/11123	0.00659333562511555	0.32410769435617	ENSSSCG00000011377/ENSSSCG00000009972/ENSSSCG00000005494	LAMB2/KREMEN1/TNC	3
BP	GO:0045429	positive regulation of nitric oxide biosynthetic process	3/275	16/11123	0.00659333562511555	0.32410769435617	ENSSSCG00000009668/ENSSSCG00000015405/ENSSSCG00000038514	CLU/CD36/DDAH2	3
BP	GO:0010466	negative regulation of peptidase activity	6/275	70/11123	0.00755124552168523	0.339811886468175	ENSSSCG00000033727/ENSSSCG00000037360/ENSSSCG00000031866/ENSSSCG00000032423/ENSSSCG00000015322/ENSSSCG00000034371	GPX1/CST3/TIMP3/SPOCK1/TFPI2/ENSSSCG00000034371	6
BP	GO:0050766	positive regulation of phagocytosis	4/275	32/11123	0.00762267800032179	0.339811886468175	ENSSSCG00000039270/ENSSSCG00000015405/ENSSSCG00000040811/ENSSSCG00000013551	TREM2/CD36/PYCARD/C3	4
BP	GO:0031102	neuron projection regeneration	3/275	17/11123	0.00786162322104275	0.339811886468175	ENSSSCG00000011377/ENSSSCG00000009972/ENSSSCG00000005494	LAMB2/KREMEN1/TNC	3
BP	GO:0031294	lymphocyte costimulation	3/275	17/11123	0.00786162322104275	0.339811886468175	ENSSSCG00000032833/ENSSSCG00000026695/ENSSSCG00000032728	CD320/TNFSF14/EFNB1	3
BP	GO:0040036	regulation of fibroblast growth factor receptor signaling pathway	3/275	17/11123	0.00786162322104275	0.339811886468175	ENSSSCG00000009482/ENSSSCG00000016364/ENSSSCG00000048443	SPRY2/GPC1/APLN	3
BP	GO:0042743	hydrogen peroxide metabolic process	3/275	17/11123	0.00786162322104275	0.339811886468175	ENSSSCG00000033727/ENSSSCG00000004678/ENSSSCG00000004676	GPX1/DUOX2/DUOXA2	3
BP	GO:1904407	positive regulation of nitric oxide metabolic process	3/275	17/11123	0.00786162322104275	0.339811886468175	ENSSSCG00000009668/ENSSSCG00000015405/ENSSSCG00000038514	CLU/CD36/DDAH2	3
BP	GO:0015908	fatty acid transport	5/275	51/11123	0.00827292066940975	0.351529018952716	ENSSSCG00000014257/ENSSSCG00000027030/ENSSSCG00000017296/ENSSSCG00000015405/ENSSSCG00000040681	SLC27A6/BDKRB2/ACE/CD36/FABP4	5
BP	GO:0001503	ossification	12/275	221/11123	0.00885470275387342	0.36109615957958	ENSSSCG00000007520/ENSSSCG00000032846/ENSSSCG00000015326/ENSSSCG00000004678/ENSSSCG00000009079/ENSSSCG00000008468/ENSSSCG00000021933/ENSSSCG00000012167/ENSSSCG00000029849/ENSSSCG00000013248/ENSSSCG00000036135/ENSSSCG00000009972	ENSSSCG00000007520/BPNT2/COL1A2/DUOX2/INTU/PKDCC/CLEC5A/PHEX/S1PR1/LRP4/COL1A1/KREMEN1	12
BP	GO:0050878	regulation of body fluid levels	10/275	169/11123	0.00924524408044363	0.36109615957958	ENSSSCG00000015136/ENSSSCG00000004744/ENSSSCG00000036201/ENSSSCG00000015405/ENSSSCG00000025463/ENSSSCG00000042607/ENSSSCG00000015322/ENSSSCG00000003069/ENSSSCG00000006289/ENSSSCG00000040513	UBASH3B/TYRO3/NPR3/CD36/PROS1/THBD/TFPI2/KCNN4/F5/AQP3	10
BP	GO:0009163	nucleoside biosynthetic process	3/275	18/11123	0.00926381226505908	0.36109615957958	ENSSSCG00000028135/ENSSSCG00000004291/ENSSSCG00000007986	PRTFDC1/NT5E/NME4	3
BP	GO:0042455	ribonucleoside biosynthetic process	3/275	18/11123	0.00926381226505908	0.36109615957958	ENSSSCG00000028135/ENSSSCG00000004291/ENSSSCG00000007986	PRTFDC1/NT5E/NME4	3
BP	GO:0015909	long-chain fatty acid transport	4/275	34/11123	0.0094596606573367	0.36109615957958	ENSSSCG00000027030/ENSSSCG00000017296/ENSSSCG00000015405/ENSSSCG00000040681	BDKRB2/ACE/CD36/FABP4	4
BP	GO:0007596	blood coagulation	7/275	96/11123	0.00960575698121174	0.36109615957958	ENSSSCG00000015136/ENSSSCG00000004744/ENSSSCG00000015405/ENSSSCG00000025463/ENSSSCG00000042607/ENSSSCG00000015322/ENSSSCG00000006289	UBASH3B/TYRO3/CD36/PROS1/THBD/TFPI2/F5	7
BP	GO:0002761	regulation of myeloid leukocyte differentiation	6/275	74/11123	0.00983442701848298	0.36109615957958	ENSSSCG00000007520/ENSSSCG00000015136/ENSSSCG00000028101/ENSSSCG00000035847/ENSSSCG00000004493/ENSSSCG00000000687	ENSSSCG00000007520/UBASH3B/SLC9B2/TAL1/SIGLEC15/CD4	6
BP	GO:0015718	monocarboxylic acid transport	6/275	74/11123	0.00983442701848298	0.36109615957958	ENSSSCG00000014257/ENSSSCG00000027030/ENSSSCG00000000456/ENSSSCG00000017296/ENSSSCG00000015405/ENSSSCG00000040681	SLC27A6/BDKRB2/SLC16A7/ACE/CD36/FABP4	6
BP	GO:0007599	hemostasis	7/275	97/11123	0.010140918293055	0.36109615957958	ENSSSCG00000015136/ENSSSCG00000004744/ENSSSCG00000015405/ENSSSCG00000025463/ENSSSCG00000042607/ENSSSCG00000015322/ENSSSCG00000006289	UBASH3B/TYRO3/CD36/PROS1/THBD/TFPI2/F5	7
BP	GO:0060326	cell chemotaxis	10/275	172/11123	0.0103906081273979	0.36109615957958	ENSSSCG00000001723/ENSSSCG00000005055/ENSSSCG00000026695/ENSSSCG00000034440/ENSSSCG00000028878/ENSSSCG00000029849/ENSSSCG00000027849/ENSSSCG00000016183/ENSSSCG00000026478/ENSSSCG00000014310	PLA2G7/LGALS3/TNFSF14/MMP28/BCAR1/S1PR1/CNR2/ENSSSCG00000016183/PADI2/CXCL14	10
BP	GO:0032371	regulation of sterol transport	4/275	35/11123	0.0104770816785725	0.36109615957958	ENSSSCG00000001817/ENSSSCG00000007435/ENSSSCG00000015332/ENSSSCG00000005186	FURIN/PLTP/PON1/TTC39B	4
BP	GO:0032374	regulation of cholesterol transport	4/275	35/11123	0.0104770816785725	0.36109615957958	ENSSSCG00000001817/ENSSSCG00000007435/ENSSSCG00000015332/ENSSSCG00000005186	FURIN/PLTP/PON1/TTC39B	4
BP	GO:0097006	regulation of plasma lipoprotein particle levels	4/275	35/11123	0.0104770816785725	0.36109615957958	ENSSSCG00000001723/ENSSSCG00000040631/ENSSSCG00000007435/ENSSSCG00000015405	PLA2G7/LPL/PLTP/CD36	4
BP	GO:0001958	endochondral ossification	3/275	19/11123	0.0108026374026599	0.36109615957958	ENSSSCG00000007520/ENSSSCG00000032846/ENSSSCG00000036135	ENSSSCG00000007520/BPNT2/COL1A1	3
BP	GO:0036075	replacement ossification	3/275	19/11123	0.0108026374026599	0.36109615957958	ENSSSCG00000007520/ENSSSCG00000032846/ENSSSCG00000036135	ENSSSCG00000007520/BPNT2/COL1A1	3
BP	GO:1901659	glycosyl compound biosynthetic process	3/275	19/11123	0.0108026374026599	0.36109615957958	ENSSSCG00000028135/ENSSSCG00000004291/ENSSSCG00000007986	PRTFDC1/NT5E/NME4	3
BP	GO:0045639	positive regulation of myeloid cell differentiation	6/275	76/11123	0.011143400186516	0.362248903557995	ENSSSCG00000007520/ENSSSCG00000028101/ENSSSCG00000037158/ENSSSCG00000015353/ENSSSCG00000035847/ENSSSCG00000000687	ENSSSCG00000007520/SLC9B2/MTURN/SCIN/TAL1/CD4	6
BP	GO:0050817	coagulation	7/275	99/11123	0.0112759676938412	0.362248903557995	ENSSSCG00000015136/ENSSSCG00000004744/ENSSSCG00000015405/ENSSSCG00000025463/ENSSSCG00000042607/ENSSSCG00000015322/ENSSSCG00000006289	UBASH3B/TYRO3/CD36/PROS1/THBD/TFPI2/F5	7
BP	GO:0060191	regulation of lipase activity	4/275	36/11123	0.0115626880535239	0.362248903557995	ENSSSCG00000005457/ENSSSCG00000006777/ENSSSCG00000010698/ENSSSCG00000015368	LPAR1/RHOC/FGFR2/HDAC9	4
BP	GO:0002687	positive regulation of leukocyte migration	6/275	77/11123	0.0118420701864533	0.362248903557995	ENSSSCG00000001723/ENSSSCG00000005055/ENSSSCG00000026695/ENSSSCG00000040811/ENSSSCG00000014310/ENSSSCG00000036640	PLA2G7/LGALS3/TNFSF14/PYCARD/CXCL14/ENSSSCG00000036640	6
BP	GO:0055088	lipid homeostasis	6/275	77/11123	0.0118420701864533	0.362248903557995	ENSSSCG00000040631/ENSSSCG00000006238/ENSSSCG00000005186/ENSSSCG00000040681/ENSSSCG00000009666/ENSSSCG00000015368	LPL/CYP7A1/TTC39B/FABP4/EPHX2/HDAC9	6
BP	GO:0045861	negative regulation of proteolysis	9/275	150/11123	0.0121533090089978	0.362248903557995	ENSSSCG00000033727/ENSSSCG00000000660/ENSSSCG00000039626/ENSSSCG00000035170/ENSSSCG00000037360/ENSSSCG00000031866/ENSSSCG00000032423/ENSSSCG00000015322/ENSSSCG00000034371	GPX1/A2M/DERL3/VSIG4/CST3/TIMP3/SPOCK1/TFPI2/ENSSSCG00000034371	9
BP	GO:0019915	lipid storage	5/275	56/11123	0.0121803103993667	0.362248903557995	ENSSSCG00000040631/ENSSSCG00000015405/ENSSSCG00000005186/ENSSSCG00000009231/ENSSSCG00000013551	LPL/CD36/TTC39B/CDS1/C3	5
BP	GO:0002861	regulation of inflammatory response to antigenic stimulus	3/275	20/11123	0.0124803715732787	0.362248903557995	ENSSSCG00000033727/ENSSSCG00000040850/ENSSSCG00000013551	GPX1/GPR17/C3	3
BP	GO:0007528	neuromuscular junction development	3/275	20/11123	0.0124803715732787	0.362248903557995	ENSSSCG00000011377/ENSSSCG00000013248/ENSSSCG00000005494	LAMB2/LRP4/TNC	3
BP	GO:0019233	sensory perception of pain	3/275	20/11123	0.0124803715732787	0.362248903557995	ENSSSCG00000011627/ENSSSCG00000040160/ENSSSCG00000036387	ACP3/MMP24/ATPSCKMT	3
BP	GO:0048678	response to axon injury	3/275	20/11123	0.0124803715732787	0.362248903557995	ENSSSCG00000011377/ENSSSCG00000009972/ENSSSCG00000005494	LAMB2/KREMEN1/TNC	3
BP	GO:0031345	negative regulation of cell projection organization	6/275	78/11123	0.0125710628677884	0.362248903557995	ENSSSCG00000005457/ENSSSCG00000009482/ENSSSCG00000011642/ENSSSCG00000032423/ENSSSCG00000013248/ENSSSCG00000009972	LPAR1/SPRY2/RYK/SPOCK1/LRP4/KREMEN1	6
BP	GO:0001501	skeletal system development	14/275	291/11123	0.0134329324320763	0.379753284591591	ENSSSCG00000007520/ENSSSCG00000028101/ENSSSCG00000032846/ENSSSCG00000015326/ENSSSCG00000036201/ENSSSCG00000008468/ENSSSCG00000035847/ENSSSCG00000000759/ENSSSCG00000011642/ENSSSCG00000000067/ENSSSCG00000008789/ENSSSCG00000004493/ENSSSCG00000010698/ENSSSCG00000036135	ENSSSCG00000007520/SLC9B2/BPNT2/COL1A2/NPR3/PKDCC/TAL1/WNT5B/RYK/CHADL/WDR19/SIGLEC15/FGFR2/COL1A1	14
BP	GO:0051235	maintenance of location	10/275	179/11123	0.0134814688187681	0.379753284591591	ENSSSCG00000040631/ENSSSCG00000015136/ENSSSCG00000015353/ENSSSCG00000015405/ENSSSCG00000005186/ENSSSCG00000009231/ENSSSCG00000028148/ENSSSCG00000021440/ENSSSCG00000013551/ENSSSCG00000000687	LPL/UBASH3B/SCIN/CD36/TTC39B/CDS1/DMD/GPSM2/C3/CD4	10
BP	GO:0046128	purine ribonucleoside metabolic process	4/275	38/11123	0.0139445959173051	0.386880196654057	ENSSSCG00000028135/ENSSSCG00000011627/ENSSSCG00000004291/ENSSSCG00000007986	PRTFDC1/ACP3/NT5E/NME4	4
BP	GO:1903409	reactive oxygen species biosynthetic process	5/275	58/11123	0.0140431184266132	0.386880196654057	ENSSSCG00000004678/ENSSSCG00000009668/ENSSSCG00000015405/ENSSSCG00000004676/ENSSSCG00000038514	DUOX2/CLU/CD36/DUOXA2/DDAH2	5
BP	GO:0031644	regulation of neurological system process	3/275	21/11123	0.0142988529448771	0.389643742747901	ENSSSCG00000004405/ENSSSCG00000011627/ENSSSCG00000036387	FIG4/ACP3/ATPSCKMT	3
BP	GO:0045807	positive regulation of endocytosis	6/275	81/11123	0.0149462990590905	0.396128187093239	ENSSSCG00000039270/ENSSSCG00000009668/ENSSSCG00000015405/ENSSSCG00000040811/ENSSSCG00000048443/ENSSSCG00000013551	TREM2/CLU/CD36/PYCARD/APLN/C3	6
BP	GO:0017144	drug metabolic process	16/275	355/11123	0.0151785059932297	0.396128187093239	ENSSSCG00000001723/ENSSSCG00000012166/ENSSSCG00000033727/ENSSSCG00000010143/ENSSSCG00000004678/ENSSSCG00000009668/ENSSSCG00000015405/ENSSSCG00000004676/ENSSSCG00000011627/ENSSSCG00000004672/ENSSSCG00000039539/ENSSSCG00000038514/ENSSSCG00000010664/ENSSSCG00000004291/ENSSSCG00000036387/ENSSSCG00000024060	PLA2G7/SMS/GPX1/MTR/DUOX2/CLU/CD36/DUOXA2/ACP3/GATM/DHTKD1/DDAH2/ENO4/NT5E/ATPSCKMT/LIPT2	16
BP	GO:0045670	regulation of osteoclast differentiation	4/275	39/11123	0.0152437308282931	0.396128187093239	ENSSSCG00000007520/ENSSSCG00000015136/ENSSSCG00000028101/ENSSSCG00000004493	ENSSSCG00000007520/UBASH3B/SLC9B2/SIGLEC15	4
BP	GO:0072678	T cell migration	4/275	39/11123	0.0152437308282931	0.396128187093239	ENSSSCG00000026695/ENSSSCG00000035256/ENSSSCG00000029849/ENSSSCG00000040811	TNFSF14/ENSSSCG00000035256/S1PR1/PYCARD	4
BP	GO:0002253	activation of immune response	13/275	268/11123	0.0158742845000968	0.396128187093239	ENSSSCG00000037425/ENSSSCG00000023333/ENSSSCG00000000660/ENSSSCG00000004744/ENSSSCG00000013418/ENSSSCG00000021176/ENSSSCG00000015405/ENSSSCG00000035170/ENSSSCG00000000067/ENSSSCG00000028878/ENSSSCG00000040811/ENSSSCG00000003069/ENSSSCG00000013551	NFAM1/FCN2/A2M/TYRO3/CFD/LPXN/CD36/VSIG4/CHADL/BCAR1/PYCARD/KCNN4/C3	13
BP	GO:0045637	regulation of myeloid cell differentiation	8/275	131/11123	0.0159757698955969	0.396128187093239	ENSSSCG00000007520/ENSSSCG00000015136/ENSSSCG00000028101/ENSSSCG00000037158/ENSSSCG00000015353/ENSSSCG00000035847/ENSSSCG00000004493/ENSSSCG00000000687	ENSSSCG00000007520/UBASH3B/SLC9B2/MTURN/SCIN/TAL1/SIGLEC15/CD4	8
BP	GO:0010977	negative regulation of neuron projection development	5/275	60/11123	0.0160885075762801	0.396128187093239	ENSSSCG00000005457/ENSSSCG00000011642/ENSSSCG00000032423/ENSSSCG00000013248/ENSSSCG00000009972	LPAR1/RYK/SPOCK1/LRP4/KREMEN1	5
BP	GO:0071827	plasma lipoprotein particle organization	3/275	22/11123	0.0162595106658313	0.396128187093239	ENSSSCG00000001723/ENSSSCG00000040631/ENSSSCG00000007435	PLA2G7/LPL/PLTP	3
BP	GO:0046942	carboxylic acid transport	9/275	158/11123	0.0165940862145266	0.396128187093239	ENSSSCG00000014257/ENSSSCG00000027030/ENSSSCG00000000456/ENSSSCG00000010281/ENSSSCG00000017296/ENSSSCG00000015405/ENSSSCG00000004419/ENSSSCG00000040681/ENSSSCG00000014812	SLC27A6/BDKRB2/SLC16A7/PSAP/ACE/CD36/SLC16A10/FABP4/FOLR2	9
BP	GO:1901606	alpha-amino acid catabolic process	4/275	40/11123	0.0166167166284155	0.396128187093239	ENSSSCG00000016695/ENSSSCG00000002357/ENSSSCG00000001780/ENSSSCG00000038514	HIBADH/ALDH6A1/FAH/DDAH2	4
BP	GO:1903078	positive regulation of protein localization to plasma membrane	4/275	40/11123	0.0166167166284155	0.396128187093239	ENSSSCG00000040786/ENSSSCG00000039270/ENSSSCG00000005055/ENSSSCG00000002268	SPTBN1/TREM2/LGALS3/AKAP5	4
BP	GO:0035107	appendage morphogenesis	6/275	83/11123	0.0166927923924408	0.396128187093239	ENSSSCG00000007520/ENSSSCG00000032846/ENSSSCG00000009079/ENSSSCG00000008468/ENSSSCG00000008789/ENSSSCG00000013248	ENSSSCG00000007520/BPNT2/INTU/PKDCC/WDR19/LRP4	6
BP	GO:0035108	limb morphogenesis	6/275	83/11123	0.0166927923924408	0.396128187093239	ENSSSCG00000007520/ENSSSCG00000032846/ENSSSCG00000009079/ENSSSCG00000008468/ENSSSCG00000008789/ENSSSCG00000013248	ENSSSCG00000007520/BPNT2/INTU/PKDCC/WDR19/LRP4	6
BP	GO:0050727	regulation of inflammatory response	11/275	213/11123	0.0168334466499505	0.396128187093239	ENSSSCG00000033727/ENSSSCG00000000660/ENSSSCG00000004744/ENSSSCG00000004676/ENSSSCG00000035170/ENSSSCG00000032019/ENSSSCG00000040681/ENSSSCG00000040811/ENSSSCG00000004291/ENSSSCG00000040850/ENSSSCG00000013551	GPX1/A2M/TYRO3/DUOXA2/VSIG4/DNASE1L3/FABP4/PYCARD/NT5E/GPR17/C3	11
BP	GO:0015918	sterol transport	5/275	61/11123	0.01718182396054	0.396128187093239	ENSSSCG00000001817/ENSSSCG00000007435/ENSSSCG00000015332/ENSSSCG00000015405/ENSSSCG00000005186	FURIN/PLTP/PON1/CD36/TTC39B	5
BP	GO:0030301	cholesterol transport	5/275	61/11123	0.01718182396054	0.396128187093239	ENSSSCG00000001817/ENSSSCG00000007435/ENSSSCG00000015332/ENSSSCG00000015405/ENSSSCG00000005186	FURIN/PLTP/PON1/CD36/TTC39B	5
BP	GO:0015849	organic acid transport	9/275	159/11123	0.0172229646562278	0.396128187093239	ENSSSCG00000014257/ENSSSCG00000027030/ENSSSCG00000000456/ENSSSCG00000010281/ENSSSCG00000017296/ENSSSCG00000015405/ENSSSCG00000004419/ENSSSCG00000040681/ENSSSCG00000014812	SLC27A6/BDKRB2/SLC16A7/PSAP/ACE/CD36/SLC16A10/FABP4/FOLR2	9
BP	GO:0018958	phenol-containing compound metabolic process	4/275	41/11123	0.0180647314815432	0.397932688277138	ENSSSCG00000023666/ENSSSCG00000004678/ENSSSCG00000004676/ENSSSCG00000004419	CTSB/DUOX2/DUOXA2/SLC16A10	4
BP	GO:0034103	regulation of tissue remodeling	4/275	41/11123	0.0180647314815432	0.397932688277138	ENSSSCG00000015136/ENSSSCG00000037360/ENSSSCG00000029849/ENSSSCG00000004493	UBASH3B/CST3/S1PR1/SIGLEC15	4
BP	GO:0042278	purine nucleoside metabolic process	4/275	41/11123	0.0180647314815432	0.397932688277138	ENSSSCG00000028135/ENSSSCG00000011627/ENSSSCG00000004291/ENSSSCG00000007986	PRTFDC1/ACP3/NT5E/NME4	4
BP	GO:0002920	regulation of humoral immune response	3/275	23/11123	0.0183633894791124	0.397932688277138	ENSSSCG00000000660/ENSSSCG00000035170/ENSSSCG00000013551	A2M/VSIG4/C3	3
BP	GO:0045428	regulation of nitric oxide biosynthetic process	3/275	23/11123	0.0183633894791124	0.397932688277138	ENSSSCG00000009668/ENSSSCG00000015405/ENSSSCG00000038514	CLU/CD36/DDAH2	3
BP	GO:0015850	organic hydroxy compound transport	7/275	109/11123	0.0183642602882839	0.397932688277138	ENSSSCG00000001817/ENSSSCG00000007435/ENSSSCG00000015332/ENSSSCG00000000456/ENSSSCG00000015405/ENSSSCG00000005186/ENSSSCG00000040513	FURIN/PLTP/PON1/SLC16A7/CD36/TTC39B/AQP3	7
BP	GO:0006650	glycerophospholipid metabolic process	10/275	188/11123	0.0184125216753682	0.397932688277138	ENSSSCG00000001723/ENSSSCG00000032846/ENSSSCG00000008973/ENSSSCG00000004405/ENSSSCG00000014119/ENSSSCG00000015332/ENSSSCG00000027550/ENSSSCG00000009231/ENSSSCG00000011578/ENSSSCG00000004733	PLA2G7/BPNT2/NAAA/FIG4/SERINC5/PON1/PLCD1/CDS1/TAMM41/PLA2G4D	10
BP	GO:1905477	positive regulation of protein localization to membrane	5/275	63/11123	0.0195137258190473	0.416180227286158	ENSSSCG00000040786/ENSSSCG00000039270/ENSSSCG00000005055/ENSSSCG00000002268/ENSSSCG00000013248	SPTBN1/TREM2/LGALS3/AKAP5/LRP4	5
BP	GO:1903426	regulation of reactive oxygen species biosynthetic process	4/275	42/11123	0.0195888579257146	0.416180227286158	ENSSSCG00000009668/ENSSSCG00000015405/ENSSSCG00000004676/ENSSSCG00000038514	CLU/CD36/DUOXA2/DDAH2	4
BP	GO:0045124	regulation of bone resorption	3/275	24/11123	0.020611173242196	0.428700814098591	ENSSSCG00000015136/ENSSSCG00000029849/ENSSSCG00000004493	UBASH3B/S1PR1/SIGLEC15	3
BP	GO:0071825	protein-lipid complex subunit organization	3/275	24/11123	0.020611173242196	0.428700814098591	ENSSSCG00000001723/ENSSSCG00000040631/ENSSSCG00000007435	PLA2G7/LPL/PLTP	3
BP	GO:0010951	negative regulation of endopeptidase activity	5/275	64/11123	0.0207538208576322	0.428700814098591	ENSSSCG00000033727/ENSSSCG00000031866/ENSSSCG00000032423/ENSSSCG00000015322/ENSSSCG00000034371	GPX1/TIMP3/SPOCK1/TFPI2/ENSSSCG00000034371	5
BP	GO:0042060	wound healing	11/275	220/11123	0.020862185608308	0.428700814098591	ENSSSCG00000015136/ENSSSCG00000011977/ENSSSCG00000033727/ENSSSCG00000004744/ENSSSCG00000015405/ENSSSCG00000025463/ENSSSCG00000042607/ENSSSCG00000015322/ENSSSCG00000016034/ENSSSCG00000006289/ENSSSCG00000008601	UBASH3B/DCBLD2/GPX1/TYRO3/CD36/PROS1/THBD/TFPI2/COL3A1/F5/SDC1	11
BP	GO:0008543	fibroblast growth factor receptor signaling pathway	4/275	43/11123	0.0211900831418567	0.431898686476705	ENSSSCG00000009482/ENSSSCG00000016364/ENSSSCG00000010698/ENSSSCG00000048443	SPRY2/GPC1/FGFR2/APLN	4
BP	GO:1904375	regulation of protein localization to cell periphery	6/275	88/11123	0.0216631650334455	0.437980280151999	ENSSSCG00000040786/ENSSSCG00000039270/ENSSSCG00000005055/ENSSSCG00000008468/ENSSSCG00000002268/ENSSSCG00000021440	SPTBN1/TREM2/LGALS3/PKDCC/AKAP5/GPSM2	6
BP	GO:0007600	sensory perception	11/275	222/11123	0.0221339684213547	0.44391887065869	ENSSSCG00000033727/ENSSSCG00000015405/ENSSSCG00000011377/ENSSSCG00000011627/ENSSSCG00000009482/ENSSSCG00000002792/ENSSSCG00000040160/ENSSSCG00000015406/ENSSSCG00000036387/ENSSSCG00000008972/ENSSSCG00000036135	GPX1/CD36/LAMB2/ACP3/SPRY2/HSF4/MMP24/GNAT3/ATPSCKMT/PPEF2/COL1A1	11
BP	GO:0006959	humoral immune response	6/275	89/11123	0.0227651053248581	0.447046828979099	ENSSSCG00000023333/ENSSSCG00000000660/ENSSSCG00000013418/ENSSSCG00000035170/ENSSSCG00000034371/ENSSSCG00000013551	FCN2/A2M/CFD/VSIG4/ENSSSCG00000034371/C3	6
BP	GO:0010874	regulation of cholesterol efflux	3/275	25/11123	0.0230032073946166	0.447046828979099	ENSSSCG00000007435/ENSSSCG00000015332/ENSSSCG00000005186	PLTP/PON1/TTC39B	3
BP	GO:0048247	lymphocyte chemotaxis	3/275	25/11123	0.0230032073946166	0.447046828979099	ENSSSCG00000026695/ENSSSCG00000026478/ENSSSCG00000014310	TNFSF14/PADI2/CXCL14	3
BP	GO:0070098	chemokine-mediated signaling pathway	3/275	25/11123	0.0230032073946166	0.447046828979099	ENSSSCG00000039270/ENSSSCG00000016183/ENSSSCG00000026478	TREM2/ENSSSCG00000016183/PADI2	3
BP	GO:0007411	axon guidance	6/275	90/11123	0.0239041738145674	0.449801520654811	ENSSSCG00000014049/ENSSSCG00000011377/ENSSSCG00000001921/ENSSSCG00000032728/ENSSSCG00000011642/ENSSSCG00000003768	UNC5A/LAMB2/NEO1/EFNB1/RYK/NEXN	6
BP	GO:0010839	negative regulation of keratinocyte proliferation	2/275	10/11123	0.0240420437845013	0.449801520654811	ENSSSCG00000009079/ENSSSCG00000010698	INTU/FGFR2	2
BP	GO:0033194	response to hydroperoxide	2/275	10/11123	0.0240420437845013	0.449801520654811	ENSSSCG00000033727/ENSSSCG00000015405	GPX1/CD36	2
BP	GO:0045654	positive regulation of megakaryocyte differentiation	2/275	10/11123	0.0240420437845013	0.449801520654811	ENSSSCG00000037158/ENSSSCG00000015353	MTURN/SCIN	2
BP	GO:0047484	regulation of response to osmotic stress	2/275	10/11123	0.0240420437845013	0.449801520654811	ENSSSCG00000027030/ENSSSCG00000016290	BDKRB2/EFHD1	2
BP	GO:0002573	myeloid leukocyte differentiation	8/275	142/11123	0.0246365802339514	0.457321664119534	ENSSSCG00000007520/ENSSSCG00000015136/ENSSSCG00000028101/ENSSSCG00000039270/ENSSSCG00000035847/ENSSSCG00000037019/ENSSSCG00000004493/ENSSSCG00000000687	ENSSSCG00000007520/UBASH3B/SLC9B2/TREM2/TAL1/CAMK4/SIGLEC15/CD4	8
BP	GO:0006820	anion transport	14/275	315/11123	0.0248088337934809	0.457321664119534	ENSSSCG00000014257/ENSSSCG00000007435/ENSSSCG00000027030/ENSSSCG00000000456/ENSSSCG00000010281/ENSSSCG00000017296/ENSSSCG00000015405/ENSSSCG00000009781/ENSSSCG00000004419/ENSSSCG00000040681/ENSSSCG00000003069/ENSSSCG00000008803/ENSSSCG00000014812/ENSSSCG00000014363	SLC27A6/PLTP/BDKRB2/SLC16A7/PSAP/ACE/CD36/PITPNM2/SLC16A10/FABP4/KCNN4/ATP8A1/FOLR2/SLC4A9	14
BP	GO:0031214	biomineral tissue development	6/275	91/11123	0.0250808405950717	0.458961075706895	ENSSSCG00000015326/ENSSSCG00000004678/ENSSSCG00000008468/ENSSSCG00000012167/ENSSSCG00000029849/ENSSSCG00000036135	COL1A2/DUOX2/PKDCC/PHEX/S1PR1/COL1A1	6
BP	GO:0030195	negative regulation of blood coagulation	3/275	26/11123	0.0255395204136197	0.460630055229817	ENSSSCG00000015136/ENSSSCG00000025463/ENSSSCG00000042607	UBASH3B/PROS1/THBD	3
BP	GO:1900047	negative regulation of hemostasis	3/275	26/11123	0.0255395204136197	0.460630055229817	ENSSSCG00000015136/ENSSSCG00000025463/ENSSSCG00000042607	UBASH3B/PROS1/THBD	3
BP	GO:0032368	regulation of lipid transport	5/275	68/11123	0.0262244806082881	0.467458730164852	ENSSSCG00000001817/ENSSSCG00000007435/ENSSSCG00000015332/ENSSSCG00000005186/ENSSSCG00000008803	FURIN/PLTP/PON1/TTC39B/ATP8A1	5
BP	GO:0043588	skin development	8/275	145/11123	0.0274786697057084	0.467458730164852	ENSSSCG00000007520/ENSSSCG00000015326/ENSSSCG00000009079/ENSSSCG00000015955/ENSSSCG00000016034/ENSSSCG00000013248/ENSSSCG00000036135/ENSSSCG00000029331	ENSSSCG00000007520/COL1A2/INTU/ITGA6/COL3A1/LRP4/COL1A1/PALLD	8
BP	GO:0097485	neuron projection guidance	6/275	93/11123	0.0275487639758698	0.467458730164852	ENSSSCG00000014049/ENSSSCG00000011377/ENSSSCG00000001921/ENSSSCG00000032728/ENSSSCG00000011642/ENSSSCG00000003768	UNC5A/LAMB2/NEO1/EFNB1/RYK/NEXN	6
BP	GO:0030316	osteoclast differentiation	5/275	69/11123	0.0277227830870513	0.467458730164852	ENSSSCG00000007520/ENSSSCG00000015136/ENSSSCG00000028101/ENSSSCG00000039270/ENSSSCG00000004493	ENSSSCG00000007520/UBASH3B/SLC9B2/TREM2/SIGLEC15	5
BP	GO:1901657	glycosyl compound metabolic process	5/275	69/11123	0.0277227830870513	0.467458730164852	ENSSSCG00000007739/ENSSSCG00000028135/ENSSSCG00000011627/ENSSSCG00000004291/ENSSSCG00000007986	GUSB/PRTFDC1/ACP3/NT5E/NME4	5
BP	GO:1901615	organic hydroxy compound metabolic process	11/275	230/11123	0.0277946888133018	0.467458730164852	ENSSSCG00000023666/ENSSSCG00000007435/ENSSSCG00000032846/ENSSSCG00000006238/ENSSSCG00000008973/ENSSSCG00000015332/ENSSSCG00000004678/ENSSSCG00000004676/ENSSSCG00000004419/ENSSSCG00000005186/ENSSSCG00000009666	CTSB/PLTP/BPNT2/CYP7A1/NAAA/PON1/DUOX2/DUOXA2/SLC16A10/TTC39B/EPHX2	11
BP	GO:0051346	negative regulation of hydrolase activity	9/275	173/11123	0.0279501383007478	0.467458730164852	ENSSSCG00000033727/ENSSSCG00000037360/ENSSSCG00000031866/ENSSSCG00000009482/ENSSSCG00000032423/ENSSSCG00000015322/ENSSSCG00000034371/ENSSSCG00000015368/ENSSSCG00000014410	GPX1/CST3/TIMP3/SPRY2/SPOCK1/TFPI2/ENSSSCG00000034371/HDAC9/SH3RF2	9
BP	GO:0048701	embryonic cranial skeleton morphogenesis	3/275	27/11123	0.0282198442969456	0.467458730164852	ENSSSCG00000007520/ENSSSCG00000008789/ENSSSCG00000010698	ENSSSCG00000007520/WDR19/FGFR2	3
BP	GO:2000404	regulation of T cell migration	3/275	27/11123	0.0282198442969456	0.467458730164852	ENSSSCG00000026695/ENSSSCG00000035256/ENSSSCG00000040811	TNFSF14/ENSSSCG00000035256/PYCARD	3
BP	GO:0002526	acute inflammatory response	4/275	47/11123	0.0283824107788129	0.467458730164852	ENSSSCG00000000660/ENSSSCG00000035170/ENSSSCG00000032019/ENSSSCG00000013551	A2M/VSIG4/DNASE1L3/C3	4
BP	GO:0009063	cellular amino acid catabolic process	4/275	47/11123	0.0283824107788129	0.467458730164852	ENSSSCG00000016695/ENSSSCG00000002357/ENSSSCG00000001780/ENSSSCG00000038514	HIBADH/ALDH6A1/FAH/DDAH2	4
BP	GO:0002495	antigen processing and presentation of peptide antigen via MHC class II	2/275	11/11123	0.0289116691677574	0.467458730164852	ENSSSCG00000039270/ENSSSCG00000040811	TREM2/PYCARD	2
BP	GO:0010801	negative regulation of peptidyl-threonine phosphorylation	2/275	11/11123	0.0289116691677574	0.467458730164852	ENSSSCG00000009482/ENSSSCG00000008972	SPRY2/PPEF2	2
BP	GO:0019934	cGMP-mediated signaling	2/275	11/11123	0.0289116691677574	0.467458730164852	ENSSSCG00000015405/ENSSSCG00000008870	CD36/GUCY1B1	2
BP	GO:0071404	cellular response to low-density lipoprotein particle stimulus	2/275	11/11123	0.0289116691677574	0.467458730164852	ENSSSCG00000040631/ENSSSCG00000015405	LPL/CD36	2
BP	GO:0140131	positive regulation of lymphocyte chemotaxis	2/275	11/11123	0.0289116691677574	0.467458730164852	ENSSSCG00000026695/ENSSSCG00000014310	TNFSF14/CXCL14	2
BP	GO:0030326	embryonic limb morphogenesis	5/275	70/11123	0.0292744398228487	0.467458730164852	ENSSSCG00000007520/ENSSSCG00000032846/ENSSSCG00000009079/ENSSSCG00000008789/ENSSSCG00000013248	ENSSSCG00000007520/BPNT2/INTU/WDR19/LRP4	5
BP	GO:0035113	embryonic appendage morphogenesis	5/275	70/11123	0.0292744398228487	0.467458730164852	ENSSSCG00000007520/ENSSSCG00000032846/ENSSSCG00000009079/ENSSSCG00000008789/ENSSSCG00000013248	ENSSSCG00000007520/BPNT2/INTU/WDR19/LRP4	5
BP	GO:0009119	ribonucleoside metabolic process	4/275	48/11123	0.0303806452107383	0.470803649393657	ENSSSCG00000028135/ENSSSCG00000011627/ENSSSCG00000004291/ENSSSCG00000007986	PRTFDC1/ACP3/NT5E/NME4	4
BP	GO:0015914	phospholipid transport	4/275	48/11123	0.0303806452107383	0.470803649393657	ENSSSCG00000007435/ENSSSCG00000009781/ENSSSCG00000003069/ENSSSCG00000008803	PLTP/PITPNM2/KCNN4/ATP8A1	4
BP	GO:0016999	antibiotic metabolic process	4/275	48/11123	0.0303806452107383	0.470803649393657	ENSSSCG00000033727/ENSSSCG00000004678/ENSSSCG00000004676/ENSSSCG00000039539	GPX1/DUOX2/DUOXA2/DHTKD1	4
BP	GO:0016054	organic acid catabolic process	7/275	121/11123	0.0304228923820393	0.470803649393657	ENSSSCG00000039244/ENSSSCG00000016695/ENSSSCG00000007739/ENSSSCG00000015332/ENSSSCG00000002357/ENSSSCG00000001780/ENSSSCG00000038514	PHYH/HIBADH/GUSB/PON1/ALDH6A1/FAH/DDAH2	7
BP	GO:0046395	carboxylic acid catabolic process	7/275	121/11123	0.0304228923820393	0.470803649393657	ENSSSCG00000039244/ENSSSCG00000016695/ENSSSCG00000007739/ENSSSCG00000015332/ENSSSCG00000002357/ENSSSCG00000001780/ENSSSCG00000038514	PHYH/HIBADH/GUSB/PON1/ALDH6A1/FAH/DDAH2	7
BP	GO:0030282	bone mineralization	5/275	71/11123	0.0308799356854107	0.474551162895065	ENSSSCG00000015326/ENSSSCG00000004678/ENSSSCG00000008468/ENSSSCG00000012167/ENSSSCG00000029849	COL1A2/DUOX2/PKDCC/PHEX/S1PR1	5
BP	GO:0060193	positive regulation of lipase activity	3/275	28/11123	0.0310436341104071	0.474551162895065	ENSSSCG00000005457/ENSSSCG00000006777/ENSSSCG00000010698	LPAR1/RHOC/FGFR2	3
BP	GO:0050877	nervous system process	17/275	420/11123	0.0317059035305933	0.481737576673924	ENSSSCG00000033727/ENSSSCG00000004405/ENSSSCG00000015405/ENSSSCG00000011377/ENSSSCG00000011627/ENSSSCG00000009482/ENSSSCG00000002792/ENSSSCG00000004672/ENSSSCG00000037019/ENSSSCG00000035602/ENSSSCG00000040160/ENSSSCG00000015406/ENSSSCG00000008789/ENSSSCG00000008803/ENSSSCG00000036387/ENSSSCG00000008972/ENSSSCG00000036135	GPX1/FIG4/CD36/LAMB2/ACP3/SPRY2/HSF4/GATM/CAMK4/GPR88/MMP24/GNAT3/WDR19/ATP8A1/ATPSCKMT/PPEF2/COL1A1	17
BP	GO:0061564	axon development	10/275	207/11123	0.0329899817576128	0.490091298335599	ENSSSCG00000014049/ENSSSCG00000011377/ENSSSCG00000001921/ENSSSCG00000032728/ENSSSCG00000017144/ENSSSCG00000011642/ENSSSCG00000003768/ENSSSCG00000013248/ENSSSCG00000009972/ENSSSCG00000005494	UNC5A/LAMB2/NEO1/EFNB1/NPTX1/RYK/NEXN/LRP4/KREMEN1/TNC	10
BP	GO:0006911	phagocytosis, engulfment	3/275	29/11123	0.0340100866365993	0.490091298335599	ENSSSCG00000039270/ENSSSCG00000015405/ENSSSCG00000013551	TREM2/CD36/C3	3
BP	GO:0031670	cellular response to nutrient	3/275	29/11123	0.0340100866365993	0.490091298335599	ENSSSCG00000027198/ENSSSCG00000014812/ENSSSCG00000009361	PDK2/FOLR2/POSTN	3
BP	GO:0046850	regulation of bone remodeling	3/275	29/11123	0.0340100866365993	0.490091298335599	ENSSSCG00000015136/ENSSSCG00000029849/ENSSSCG00000004493	UBASH3B/S1PR1/SIGLEC15	3
BP	GO:0050819	negative regulation of coagulation	3/275	29/11123	0.0340100866365993	0.490091298335599	ENSSSCG00000015136/ENSSSCG00000025463/ENSSSCG00000042607	UBASH3B/PROS1/THBD	3
BP	GO:0098751	bone cell development	3/275	29/11123	0.0340100866365993	0.490091298335599	ENSSSCG00000028101/ENSSSCG00000035847/ENSSSCG00000004493	SLC9B2/TAL1/SIGLEC15	3
BP	GO:0009065	glutamine family amino acid catabolic process	2/275	12/11123	0.0341366562521729	0.490091298335599	ENSSSCG00000001780/ENSSSCG00000038514	FAH/DDAH2	2
BP	GO:0009651	response to salt stress	2/275	12/11123	0.0341366562521729	0.490091298335599	ENSSSCG00000027030/ENSSSCG00000016290	BDKRB2/EFHD1	2
BP	GO:0034104	negative regulation of tissue remodeling	2/275	12/11123	0.0341366562521729	0.490091298335599	ENSSSCG00000015136/ENSSSCG00000037360	UBASH3B/CST3	2
BP	GO:1903076	regulation of protein localization to plasma membrane	5/275	73/11123	0.0342541974828359	0.490091298335599	ENSSSCG00000040786/ENSSSCG00000039270/ENSSSCG00000005055/ENSSSCG00000008468/ENSSSCG00000002268	SPTBN1/TREM2/LGALS3/PKDCC/AKAP5	5
BP	GO:1901605	alpha-amino acid metabolic process	6/275	98/11123	0.0344060903498466	0.490091298335599	ENSSSCG00000016695/ENSSSCG00000010143/ENSSSCG00000004672/ENSSSCG00000002357/ENSSSCG00000001780/ENSSSCG00000038514	HIBADH/MTR/GATM/ALDH6A1/FAH/DDAH2	6
BP	GO:0002688	regulation of leukocyte chemotaxis	5/275	74/11123	0.0360237460672093	0.510234640624259	ENSSSCG00000001723/ENSSSCG00000026695/ENSSSCG00000034440/ENSSSCG00000026478/ENSSSCG00000014310	PLA2G7/TNFSF14/MMP28/PADI2/CXCL14	5
BP	GO:2000379	positive regulation of reactive oxygen species metabolic process	4/275	51/11123	0.0368629967982396	0.511292431354983	ENSSSCG00000009668/ENSSSCG00000015405/ENSSSCG00000004676/ENSSSCG00000038514	CLU/CD36/DUOXA2/DDAH2	4
BP	GO:0007193	adenylate cyclase-inhibiting G-protein coupled receptor signaling pathway	3/275	30/11123	0.0371181581597953	0.511292431354983	ENSSSCG00000005457/ENSSSCG00000002268/ENSSSCG00000029849	LPAR1/AKAP5/S1PR1	3
BP	GO:0046503	glycerolipid catabolic process	3/275	30/11123	0.0371181581597953	0.511292431354983	ENSSSCG00000001723/ENSSSCG00000040631/ENSSSCG00000004733	PLA2G7/LPL/PLA2G4D	3
BP	GO:0048260	positive regulation of receptor-mediated endocytosis	3/275	30/11123	0.0371181581597953	0.511292431354983	ENSSSCG00000009668/ENSSSCG00000048443/ENSSSCG00000013551	CLU/APLN/C3	3
BP	GO:0050922	negative regulation of chemotaxis	3/275	30/11123	0.0371181581597953	0.511292431354983	ENSSSCG00000034440/ENSSSCG00000011642/ENSSSCG00000026478	MMP28/RYK/PADI2	3
BP	GO:0050764	regulation of phagocytosis	4/275	52/11123	0.0391871885451951	0.51832998132853	ENSSSCG00000039270/ENSSSCG00000015405/ENSSSCG00000040811/ENSSSCG00000013551	TREM2/CD36/PYCARD/C3	4
BP	GO:1903035	negative regulation of response to wounding	4/275	52/11123	0.0391871885451951	0.51832998132853	ENSSSCG00000015136/ENSSSCG00000025463/ENSSSCG00000042607/ENSSSCG00000009972	UBASH3B/PROS1/THBD/KREMEN1	4
BP	GO:0002577	regulation of antigen processing and presentation	2/275	13/11123	0.0396965921081284	0.51832998132853	ENSSSCG00000039270/ENSSSCG00000040811	TREM2/PYCARD	2
BP	GO:0006525	arginine metabolic process	2/275	13/11123	0.0396965921081284	0.51832998132853	ENSSSCG00000001780/ENSSSCG00000038514	FAH/DDAH2	2
BP	GO:0007157	heterophilic cell-cell adhesion via plasma membrane cell adhesion molecules	2/275	13/11123	0.0396965921081284	0.51832998132853	ENSSSCG00000011946/ENSSSCG00000015137	ALCAM/CRTAM	2
BP	GO:0018904	ether metabolic process	2/275	13/11123	0.0396965921081284	0.51832998132853	ENSSSCG00000010853/ENSSSCG00000009666	EPHX1/EPHX2	2
BP	GO:0036035	osteoclast development	2/275	13/11123	0.0396965921081284	0.51832998132853	ENSSSCG00000028101/ENSSSCG00000004493	SLC9B2/SIGLEC15	2
BP	GO:0045332	phospholipid translocation	2/275	13/11123	0.0396965921081284	0.51832998132853	ENSSSCG00000003069/ENSSSCG00000008803	KCNN4/ATP8A1	2
BP	GO:0050855	regulation of B cell receptor signaling pathway	2/275	13/11123	0.0396965921081284	0.51832998132853	ENSSSCG00000037425/ENSSSCG00000021176	NFAM1/LPXN	2
BP	GO:0071677	positive regulation of mononuclear cell migration	2/275	13/11123	0.0396965921081284	0.51832998132853	ENSSSCG00000001723/ENSSSCG00000005055	PLA2G7/LGALS3	2
BP	GO:0002437	inflammatory response to antigenic stimulus	3/275	31/11123	0.0403665814208451	0.519594120119375	ENSSSCG00000033727/ENSSSCG00000040850/ENSSSCG00000013551	GPX1/GPR17/C3	3
BP	GO:0097035	regulation of membrane lipid distribution	3/275	31/11123	0.0403665814208451	0.519594120119375	ENSSSCG00000011690/ENSSSCG00000003069/ENSSSCG00000008803	PLSCR4/KCNN4/ATP8A1	3
BP	GO:0042445	hormone metabolic process	6/275	102/11123	0.0406224361960101	0.519594120119375	ENSSSCG00000001817/ENSSSCG00000023666/ENSSSCG00000004678/ENSSSCG00000017296/ENSSSCG00000004676/ENSSSCG00000004419	FURIN/CTSB/DUOX2/ACE/DUOXA2/SLC16A10	6
BP	GO:0050777	negative regulation of immune response	6/275	102/11123	0.0406224361960101	0.519594120119375	ENSSSCG00000033727/ENSSSCG00000000660/ENSSSCG00000004744/ENSSSCG00000035170/ENSSSCG00000016034/ENSSSCG00000040850	GPX1/A2M/TYRO3/VSIG4/COL3A1/GPR17	6
BP	GO:0044282	small molecule catabolic process	9/275	186/11123	0.0414934170124618	0.521372042054412	ENSSSCG00000039244/ENSSSCG00000016695/ENSSSCG00000007739/ENSSSCG00000032846/ENSSSCG00000006238/ENSSSCG00000015332/ENSSSCG00000002357/ENSSSCG00000001780/ENSSSCG00000038514	PHYH/HIBADH/GUSB/BPNT2/CYP7A1/PON1/ALDH6A1/FAH/DDAH2	9
BP	GO:0030193	regulation of blood coagulation	4/275	53/11123	0.0415933021184213	0.521372042054412	ENSSSCG00000015136/ENSSSCG00000015405/ENSSSCG00000025463/ENSSSCG00000042607	UBASH3B/CD36/PROS1/THBD	4
BP	GO:0031099	regeneration	4/275	53/11123	0.0415933021184213	0.521372042054412	ENSSSCG00000033727/ENSSSCG00000011377/ENSSSCG00000009972/ENSSSCG00000005494	GPX1/LAMB2/KREMEN1/TNC	4
BP	GO:1900046	regulation of hemostasis	4/275	53/11123	0.0415933021184213	0.521372042054412	ENSSSCG00000015136/ENSSSCG00000015405/ENSSSCG00000025463/ENSSSCG00000042607	UBASH3B/CD36/PROS1/THBD	4
BP	GO:0051249	regulation of lymphocyte activation	12/275	278/11123	0.0435439474907223	0.535077959069043	ENSSSCG00000037425/ENSSSCG00000004744/ENSSSCG00000005055/ENSSSCG00000015137/ENSSSCG00000035170/ENSSSCG00000032833/ENSSSCG00000026695/ENSSSCG00000032728/ENSSSCG00000035256/ENSSSCG00000040811/ENSSSCG00000039269/ENSSSCG00000000687	NFAM1/TYRO3/LGALS3/CRTAM/VSIG4/CD320/TNFSF14/EFNB1/ENSSSCG00000035256/PYCARD/SHLD1/CD4	12
BP	GO:0007188	adenylate cyclase-modulating G-protein coupled receptor signaling pathway	5/275	78/11123	0.043658772682971	0.535077959069043	ENSSSCG00000007520/ENSSSCG00000005457/ENSSSCG00000002268/ENSSSCG00000015406/ENSSSCG00000029849	ENSSSCG00000007520/LPAR1/AKAP5/GNAT3/S1PR1	5
BP	GO:0006809	nitric oxide biosynthetic process	3/275	32/11123	0.0437538817746924	0.535077959069043	ENSSSCG00000009668/ENSSSCG00000015405/ENSSSCG00000038514	CLU/CD36/DDAH2	3
BP	GO:0060350	endochondral bone morphogenesis	3/275	32/11123	0.0437538817746924	0.535077959069043	ENSSSCG00000007520/ENSSSCG00000032846/ENSSSCG00000036135	ENSSSCG00000007520/BPNT2/COL1A1	3
BP	GO:0061971	replacement bone morphogenesis	3/275	32/11123	0.0437538817746924	0.535077959069043	ENSSSCG00000007520/ENSSSCG00000032846/ENSSSCG00000036135	ENSSSCG00000007520/BPNT2/COL1A1	3
BP	GO:0072332	intrinsic apoptotic signaling pathway by p53 class mediator	4/275	54/11123	0.0440813452716197	0.536465692213353	ENSSSCG00000027030/ENSSSCG00000015052/ENSSSCG00000027198/ENSSSCG00000040811	BDKRB2/USP28/PDK2/PYCARD	4
BP	GO:0002689	negative regulation of leukocyte chemotaxis	2/275	14/11123	0.0455718495587949	0.541462686463976	ENSSSCG00000034440/ENSSSCG00000026478	MMP28/PADI2	2
BP	GO:0071295	cellular response to vitamin	2/275	14/11123	0.0455718495587949	0.541462686463976	ENSSSCG00000014812/ENSSSCG00000009361	FOLR2/POSTN	2
BP	GO:0097242	amyloid-beta clearance	2/275	14/11123	0.0455718495587949	0.541462686463976	ENSSSCG00000009668/ENSSSCG00000013551	CLU/C3	2
BP	GO:0099054	presynapse assembly	2/275	14/11123	0.0455718495587949	0.541462686463976	ENSSSCG00000013248/ENSSSCG00000000672	LRP4/CLSTN3	2
BP	GO:1903010	regulation of bone development	2/275	14/11123	0.0455718495587949	0.541462686463976	ENSSSCG00000028101/ENSSSCG00000004493	SLC9B2/SIGLEC15	2
BP	GO:0070372	regulation of ERK1 and ERK2 cascade	8/275	161/11123	0.0465079825613367	0.547396771273573	ENSSSCG00000039270/ENSSSCG00000037158/ENSSSCG00000015405/ENSSSCG00000031866/ENSSSCG00000009482/ENSSSCG00000028148/ENSSSCG00000040811/ENSSSCG00000000687	TREM2/MTURN/CD36/TIMP3/SPRY2/DMD/PYCARD/CD4	8
BP	GO:0072522	purine-containing compound biosynthetic process	8/275	161/11123	0.0465079825613367	0.547396771273573	ENSSSCG00000008901/ENSSSCG00000028135/ENSSSCG00000002268/ENSSSCG00000008870/ENSSSCG00000010664/ENSSSCG00000004291/ENSSSCG00000036387/ENSSSCG00000007986	PAICS/PRTFDC1/AKAP5/GUCY1B1/ENO4/NT5E/ATPSCKMT/NME4	8
BP	GO:0015672	monovalent inorganic cation transport	10/275	220/11123	0.0467398754767877	0.547555457104237	ENSSSCG00000028101/ENSSSCG00000006542/ENSSSCG00000009827/ENSSSCG00000028148/ENSSSCG00000002432/ENSSSCG00000003069/ENSSSCG00000024058/ENSSSCG00000006138/ENSSSCG00000033442/ENSSSCG00000036387	SLC9B2/KCNN3/HVCN1/DMD/KCNK13/KCNN4/SLC5A2/ATP6V0D2/HCN2/ATPSCKMT	10
BP	GO:1902041	regulation of extrinsic apoptotic signaling pathway via death domain receptors	3/275	33/11123	0.0472783925819678	0.551288047455782	ENSSSCG00000033727/ENSSSCG00000005055/ENSSSCG00000031866	GPX1/LGALS3/TIMP3	3
BP	GO:0070374	positive regulation of ERK1 and ERK2 cascade	6/275	106/11123	0.0475076244595826	0.551396363519322	ENSSSCG00000039270/ENSSSCG00000037158/ENSSSCG00000015405/ENSSSCG00000009482/ENSSSCG00000040811/ENSSSCG00000000687	TREM2/MTURN/CD36/SPRY2/PYCARD/CD4	6
BP	GO:0007187	G-protein coupled receptor signaling pathway, coupled to cyclic nucleotide second messenger	5/275	80/11123	0.0478136380499955	0.552390740052253	ENSSSCG00000007520/ENSSSCG00000005457/ENSSSCG00000002268/ENSSSCG00000015406/ENSSSCG00000029849	ENSSSCG00000007520/LPAR1/AKAP5/GNAT3/S1PR1	5
BP	GO:0042476	odontogenesis	4/275	56/11123	0.0493028569439851	0.56182846526623	ENSSSCG00000012167/ENSSSCG00000013248/ENSSSCG00000036135/ENSSSCG00000040513	PHEX/LRP4/COL1A1/AQP3	4
BP	GO:0044344	cellular response to fibroblast growth factor stimulus	4/275	56/11123	0.0493028569439851	0.56182846526623	ENSSSCG00000009482/ENSSSCG00000016364/ENSSSCG00000010698/ENSSSCG00000048443	SPRY2/GPC1/FGFR2/APLN	4
BP	GO:0071774	response to fibroblast growth factor	4/275	56/11123	0.0493028569439851	0.56182846526623	ENSSSCG00000009482/ENSSSCG00000016364/ENSSSCG00000010698/ENSSSCG00000048443	SPRY2/GPC1/FGFR2/APLN	4
BP	GO:0050865	regulation of cell activation	14/275	348/11123	0.0505008818066579	0.571458623415788	ENSSSCG00000037425/ENSSSCG00000015136/ENSSSCG00000004744/ENSSSCG00000039270/ENSSSCG00000005055/ENSSSCG00000015137/ENSSSCG00000035170/ENSSSCG00000032833/ENSSSCG00000026695/ENSSSCG00000032728/ENSSSCG00000035256/ENSSSCG00000040811/ENSSSCG00000039269/ENSSSCG00000000687	NFAM1/UBASH3B/TYRO3/TREM2/LGALS3/CRTAM/VSIG4/CD320/TNFSF14/EFNB1/ENSSSCG00000035256/PYCARD/SHLD1/CD4	14
BP	GO:0046209	nitric oxide metabolic process	3/275	34/11123	0.0509382698649966	0.571458623415788	ENSSSCG00000009668/ENSSSCG00000015405/ENSSSCG00000038514	CLU/CD36/DDAH2	3
BP	GO:0051216	cartilage development	6/275	108/11123	0.0512051929458228	0.571458623415788	ENSSSCG00000007520/ENSSSCG00000032846/ENSSSCG00000008468/ENSSSCG00000000759/ENSSSCG00000000067/ENSSSCG00000036135	ENSSSCG00000007520/BPNT2/PKDCC/WNT5B/CHADL/COL1A1	6
BP	GO:0002504	antigen processing and presentation of peptide or polysaccharide antigen via MHC class II	2/275	15/11123	0.0517435610352548	0.571458623415788	ENSSSCG00000039270/ENSSSCG00000040811	TREM2/PYCARD	2
BP	GO:0006516	glycoprotein catabolic process	2/275	15/11123	0.0517435610352548	0.571458623415788	ENSSSCG00000037360/ENSSSCG00000016364	CST3/GPC1	2
BP	GO:0019369	arachidonic acid metabolic process	2/275	15/11123	0.0517435610352548	0.571458623415788	ENSSSCG00000033727/ENSSSCG00000010853	GPX1/EPHX1	2
BP	GO:0034204	lipid translocation	2/275	15/11123	0.0517435610352548	0.571458623415788	ENSSSCG00000003069/ENSSSCG00000008803	KCNN4/ATP8A1	2
BP	GO:0050818	regulation of coagulation	4/275	57/11123	0.0520359527020399	0.572167251859711	ENSSSCG00000015136/ENSSSCG00000015405/ENSSSCG00000025463/ENSSSCG00000042607	UBASH3B/CD36/PROS1/THBD	4
BP	GO:0031348	negative regulation of defense response	7/275	137/11123	0.053491105727392	0.585599135626951	ENSSSCG00000033727/ENSSSCG00000000660/ENSSSCG00000004744/ENSSSCG00000035170/ENSSSCG00000040811/ENSSSCG00000004291/ENSSSCG00000040850	GPX1/A2M/TYRO3/VSIG4/PYCARD/NT5E/GPR17	7
BP	GO:1903706	regulation of hemopoiesis	11/275	257/11123	0.0545233011670874	0.58889221539694	ENSSSCG00000007520/ENSSSCG00000037425/ENSSSCG00000015136/ENSSSCG00000028101/ENSSSCG00000037158/ENSSSCG00000015353/ENSSSCG00000015137/ENSSSCG00000017296/ENSSSCG00000035847/ENSSSCG00000004493/ENSSSCG00000000687	ENSSSCG00000007520/NFAM1/UBASH3B/SLC9B2/MTURN/SCIN/CRTAM/ACE/TAL1/SIGLEC15/CD4	11
BP	GO:0032835	glomerulus development	3/275	35/11123	0.0547315062574739	0.58889221539694	ENSSSCG00000011377/ENSSSCG00000010447/ENSSSCG00000026819	LAMB2/ACTA2/NID1	3
BP	GO:1903053	regulation of extracellular matrix organization	3/275	35/11123	0.0547315062574739	0.58889221539694	ENSSSCG00000037360/ENSSSCG00000000067/ENSSSCG00000016754	CST3/CHADL/AEBP1	3
BP	GO:2001057	reactive nitrogen species metabolic process	3/275	35/11123	0.0547315062574739	0.58889221539694	ENSSSCG00000009668/ENSSSCG00000015405/ENSSSCG00000038514	CLU/CD36/DDAH2	3
BP	GO:1905475	regulation of protein localization to membrane	6/275	110/11123	0.0550743252809275	0.590048433672159	ENSSSCG00000040786/ENSSSCG00000039270/ENSSSCG00000005055/ENSSSCG00000008468/ENSSSCG00000002268/ENSSSCG00000013248	SPTBN1/TREM2/LGALS3/PKDCC/AKAP5/LRP4	6
BP	GO:0006644	phospholipid metabolic process	11/275	259/11123	0.0570155242523698	0.607381907066659	ENSSSCG00000001723/ENSSSCG00000032846/ENSSSCG00000008973/ENSSSCG00000004405/ENSSSCG00000014119/ENSSSCG00000015332/ENSSSCG00000027550/ENSSSCG00000010026/ENSSSCG00000009231/ENSSSCG00000011578/ENSSSCG00000004733	PLA2G7/BPNT2/NAAA/FIG4/SERINC5/PON1/PLCD1/PIK3IP1/CDS1/TAMM41/PLA2G4D	11
BP	GO:0050778	positive regulation of immune response	15/275	387/11123	0.0571767571071925	0.607381907066659	ENSSSCG00000037425/ENSSSCG00000023333/ENSSSCG00000000660/ENSSSCG00000004744/ENSSSCG00000013418/ENSSSCG00000021176/ENSSSCG00000015137/ENSSSCG00000015405/ENSSSCG00000035170/ENSSSCG00000000067/ENSSSCG00000028878/ENSSSCG00000040811/ENSSSCG00000039269/ENSSSCG00000003069/ENSSSCG00000013551	NFAM1/FCN2/A2M/TYRO3/CFD/LPXN/CRTAM/CD36/VSIG4/CHADL/BCAR1/PYCARD/SHLD1/KCNN4/C3	15
BP	GO:0031295	T cell costimulation	2/275	16/11123	0.0581935932367033	0.609580217942079	ENSSSCG00000026695/ENSSSCG00000032728	TNFSF14/EFNB1	2
BP	GO:0044458	motile cilium assembly	2/275	16/11123	0.0581935932367033	0.609580217942079	ENSSSCG00000009079/ENSSSCG00000011408	INTU/ZMYND10	2
BP	GO:0055094	response to lipoprotein particle	2/275	16/11123	0.0581935932367033	0.609580217942079	ENSSSCG00000040631/ENSSSCG00000015405	LPL/CD36	2
BP	GO:0097435	supramolecular fiber organization	16/275	421/11123	0.0583563032732744	0.609580217942079	ENSSSCG00000005457/ENSSSCG00000010071/ENSSSCG00000006777/ENSSSCG00000033734/ENSSSCG00000015326/ENSSSCG00000015353/ENSSSCG00000009668/ENSSSCG00000015405/ENSSSCG00000037360/ENSSSCG00000000067/ENSSSCG00000016754/ENSSSCG00000028878/ENSSSCG00000040811/ENSSSCG00000016034/ENSSSCG00000007085/ENSSSCG00000036135	LPAR1/MMP11/RHOC/ENSSSCG00000033734/COL1A2/SCIN/CLU/CD36/CST3/CHADL/AEBP1/BCAR1/PYCARD/COL3A1/DSTN/COL1A1	16
BP	GO:0033344	cholesterol efflux	3/275	36/11123	0.0586559442760148	0.610167851867092	ENSSSCG00000007435/ENSSSCG00000015332/ENSSSCG00000005186	PLTP/PON1/TTC39B	3
BP	GO:0002694	regulation of leukocyte activation	13/275	325/11123	0.0602524192434621	0.621052053772202	ENSSSCG00000037425/ENSSSCG00000004744/ENSSSCG00000039270/ENSSSCG00000005055/ENSSSCG00000015137/ENSSSCG00000035170/ENSSSCG00000032833/ENSSSCG00000026695/ENSSSCG00000032728/ENSSSCG00000035256/ENSSSCG00000040811/ENSSSCG00000039269/ENSSSCG00000000687	NFAM1/TYRO3/TREM2/LGALS3/CRTAM/VSIG4/CD320/TNFSF14/EFNB1/ENSSSCG00000035256/PYCARD/SHLD1/CD4	13
BP	GO:0009116	nucleoside metabolic process	4/275	60/11123	0.0607208291964574	0.621052053772202	ENSSSCG00000028135/ENSSSCG00000011627/ENSSSCG00000004291/ENSSSCG00000007986	PRTFDC1/ACP3/NT5E/NME4	4
BP	GO:0043086	negative regulation of catalytic activity	14/275	358/11123	0.0610204246462804	0.621052053772202	ENSSSCG00000015136/ENSSSCG00000033727/ENSSSCG00000010026/ENSSSCG00000002268/ENSSSCG00000037360/ENSSSCG00000031866/ENSSSCG00000009482/ENSSSCG00000040681/ENSSSCG00000032423/ENSSSCG00000015322/ENSSSCG00000034371/ENSSSCG00000040811/ENSSSCG00000015368/ENSSSCG00000014410	UBASH3B/GPX1/PIK3IP1/AKAP5/CST3/TIMP3/SPRY2/FABP4/SPOCK1/TFPI2/ENSSSCG00000034371/PYCARD/HDAC9/SH3RF2	14
BP	GO:0050776	regulation of immune response	18/275	491/11123	0.0616405932252696	0.621052053772202	ENSSSCG00000037425/ENSSSCG00000023333/ENSSSCG00000033727/ENSSSCG00000000660/ENSSSCG00000004744/ENSSSCG00000013418/ENSSSCG00000021176/ENSSSCG00000015137/ENSSSCG00000015405/ENSSSCG00000035170/ENSSSCG00000000067/ENSSSCG00000028878/ENSSSCG00000040811/ENSSSCG00000039269/ENSSSCG00000003069/ENSSSCG00000016034/ENSSSCG00000040850/ENSSSCG00000013551	NFAM1/FCN2/GPX1/A2M/TYRO3/CFD/LPXN/CRTAM/CD36/VSIG4/CHADL/BCAR1/PYCARD/SHLD1/KCNN4/COL3A1/GPR17/C3	18
BP	GO:0030099	myeloid cell differentiation	11/275	263/11123	0.0622247829419231	0.621052053772202	ENSSSCG00000007520/ENSSSCG00000015136/ENSSSCG00000028101/ENSSSCG00000039270/ENSSSCG00000037158/ENSSSCG00000015353/ENSSSCG00000035847/ENSSSCG00000021933/ENSSSCG00000037019/ENSSSCG00000004493/ENSSSCG00000000687	ENSSSCG00000007520/UBASH3B/SLC9B2/TREM2/MTURN/SCIN/TAL1/CLEC5A/CAMK4/SIGLEC15/CD4	11
BP	GO:0030219	megakaryocyte differentiation	3/275	37/11123	0.0627092889407752	0.621052053772202	ENSSSCG00000037158/ENSSSCG00000015353/ENSSSCG00000035847	MTURN/SCIN/TAL1	3
BP	GO:0099024	plasma membrane invagination	3/275	37/11123	0.0627092889407752	0.621052053772202	ENSSSCG00000039270/ENSSSCG00000015405/ENSSSCG00000013551	TREM2/CD36/C3	3
BP	GO:0070371	ERK1 and ERK2 cascade	8/275	172/11123	0.0636611211809548	0.621052053772202	ENSSSCG00000039270/ENSSSCG00000037158/ENSSSCG00000015405/ENSSSCG00000031866/ENSSSCG00000009482/ENSSSCG00000028148/ENSSSCG00000040811/ENSSSCG00000000687	TREM2/MTURN/CD36/TIMP3/SPRY2/DMD/PYCARD/CD4	8
BP	GO:0030317	flagellated sperm motility	4/275	61/11123	0.0637761979849428	0.621052053772202	ENSSSCG00000007435/ENSSSCG00000028101/ENSSSCG00000010664/ENSSSCG00000004388	PLTP/SLC9B2/ENO4/ARMC2	4
BP	GO:0097722	sperm motility	4/275	61/11123	0.0637761979849428	0.621052053772202	ENSSSCG00000007435/ENSSSCG00000028101/ENSSSCG00000010664/ENSSSCG00000004388	PLTP/SLC9B2/ENO4/ARMC2	4
BP	GO:0061448	connective tissue development	7/275	143/11123	0.0643698584482042	0.621052053772202	ENSSSCG00000007520/ENSSSCG00000032846/ENSSSCG00000008468/ENSSSCG00000000759/ENSSSCG00000000067/ENSSSCG00000010447/ENSSSCG00000036135	ENSSSCG00000007520/BPNT2/PKDCC/WNT5B/CHADL/ACTA2/COL1A1	7
BP	GO:0006775	fat-soluble vitamin metabolic process	2/275	17/11123	0.0649045225721248	0.621052053772202	ENSSSCG00000007435/ENSSSCG00000035364	PLTP/ENSSSCG00000035364	2
BP	GO:0042311	vasodilation	2/275	17/11123	0.0649045225721248	0.621052053772202	ENSSSCG00000027030/ENSSSCG00000033727	BDKRB2/GPX1	2
BP	GO:0044275	cellular carbohydrate catabolic process	2/275	17/11123	0.0649045225721248	0.621052053772202	ENSSSCG00000007739/ENSSSCG00000028204	GUSB/TREH	2
BP	GO:0045652	regulation of megakaryocyte differentiation	2/275	17/11123	0.0649045225721248	0.621052053772202	ENSSSCG00000037158/ENSSSCG00000015353	MTURN/SCIN	2
BP	GO:0046475	glycerophospholipid catabolic process	2/275	17/11123	0.0649045225721248	0.621052053772202	ENSSSCG00000001723/ENSSSCG00000004733	PLA2G7/PLA2G4D	2
BP	GO:0050857	positive regulation of antigen receptor-mediated signaling pathway	2/275	17/11123	0.0649045225721248	0.621052053772202	ENSSSCG00000037425/ENSSSCG00000003069	NFAM1/KCNN4	2
BP	GO:0071402	cellular response to lipoprotein particle stimulus	2/275	17/11123	0.0649045225721248	0.621052053772202	ENSSSCG00000040631/ENSSSCG00000015405	LPL/CD36	2
BP	GO:0090181	regulation of cholesterol metabolic process	2/275	17/11123	0.0649045225721248	0.621052053772202	ENSSSCG00000005186/ENSSSCG00000009666	TTC39B/EPHX2	2
BP	GO:0099172	presynapse organization	2/275	17/11123	0.0649045225721248	0.621052053772202	ENSSSCG00000013248/ENSSSCG00000000672	LRP4/CLSTN3	2
BP	GO:1990000	amyloid fibril formation	2/275	17/11123	0.0649045225721248	0.621052053772202	ENSSSCG00000009668/ENSSSCG00000015405	CLU/CD36	2
BP	GO:0042733	embryonic digit morphogenesis	3/275	38/11123	0.0668891197713582	0.637608453485913	ENSSSCG00000032846/ENSSSCG00000009079/ENSSSCG00000013248	BPNT2/INTU/LRP4	3
BP	GO:0052547	regulation of peptidase activity	8/275	176/11123	0.0707611542457115	0.65151467895075	ENSSSCG00000001817/ENSSSCG00000033727/ENSSSCG00000037360/ENSSSCG00000031866/ENSSSCG00000032423/ENSSSCG00000015322/ENSSSCG00000034371/ENSSSCG00000040811	FURIN/GPX1/CST3/TIMP3/SPOCK1/TFPI2/ENSSSCG00000034371/PYCARD	8
BP	GO:0006766	vitamin metabolic process	3/275	39/11123	0.0711929021832804	0.65151467895075	ENSSSCG00000007435/ENSSSCG00000010143/ENSSSCG00000035364	PLTP/MTR/ENSSSCG00000035364	3
BP	GO:0045824	negative regulation of innate immune response	3/275	39/11123	0.0711929021832804	0.65151467895075	ENSSSCG00000000660/ENSSSCG00000004744/ENSSSCG00000035170	A2M/TYRO3/VSIG4	3
BP	GO:0050854	regulation of antigen receptor-mediated signaling pathway	3/275	39/11123	0.0711929021832804	0.65151467895075	ENSSSCG00000037425/ENSSSCG00000021176/ENSSSCG00000003069	NFAM1/LPXN/KCNN4	3
BP	GO:0061951	establishment of protein localization to plasma membrane	3/275	39/11123	0.0711929021832804	0.65151467895075	ENSSSCG00000040786/ENSSSCG00000008468/ENSSSCG00000002268	SPTBN1/PKDCC/AKAP5	3
BP	GO:0001774	microglial cell activation	2/275	18/11123	0.0718596113605079	0.65151467895075	ENSSSCG00000039270/ENSSSCG00000009668	TREM2/CLU	2
BP	GO:0006910	phagocytosis, recognition	2/275	18/11123	0.0718596113605079	0.65151467895075	ENSSSCG00000023333/ENSSSCG00000015405	FCN2/CD36	2
BP	GO:0010875	positive regulation of cholesterol efflux	2/275	18/11123	0.0718596113605079	0.65151467895075	ENSSSCG00000007435/ENSSSCG00000015332	PLTP/PON1	2
BP	GO:0045745	positive regulation of G-protein coupled receptor protein signaling pathway	2/275	18/11123	0.0718596113605079	0.65151467895075	ENSSSCG00000011627/ENSSSCG00000013551	ACP3/C3	2
BP	GO:0050482	arachidonic acid secretion	2/275	18/11123	0.0718596113605079	0.65151467895075	ENSSSCG00000027030/ENSSSCG00000017296	BDKRB2/ACE	2
BP	GO:0071709	membrane assembly	2/275	18/11123	0.0718596113605079	0.65151467895075	ENSSSCG00000040786/ENSSSCG00000013248	SPTBN1/LRP4	2
BP	GO:1900181	negative regulation of protein localization to nucleus	2/275	18/11123	0.0718596113605079	0.65151467895075	ENSSSCG00000015405/ENSSSCG00000021798	CD36/LZTS2	2
BP	GO:1903963	arachidonate transport	2/275	18/11123	0.0718596113605079	0.65151467895075	ENSSSCG00000027030/ENSSSCG00000017296	BDKRB2/ACE	2
BP	GO:0050728	negative regulation of inflammatory response	5/275	90/11123	0.0719862648860621	0.65151467895075	ENSSSCG00000033727/ENSSSCG00000004744/ENSSSCG00000040811/ENSSSCG00000004291/ENSSSCG00000040850	GPX1/TYRO3/PYCARD/NT5E/GPR17	5
BP	GO:0030100	regulation of endocytosis	7/275	147/11123	0.0723172979554017	0.652156352425152	ENSSSCG00000039270/ENSSSCG00000005055/ENSSSCG00000009668/ENSSSCG00000015405/ENSSSCG00000040811/ENSSSCG00000048443/ENSSSCG00000013551	TREM2/LGALS3/CLU/CD36/PYCARD/APLN/C3	7
BP	GO:0008203	cholesterol metabolic process	4/275	64/11123	0.0734156082969171	0.659687921148284	ENSSSCG00000006238/ENSSSCG00000015332/ENSSSCG00000005186/ENSSSCG00000009666	CYP7A1/PON1/TTC39B/EPHX2	4
BP	GO:0045453	bone resorption	3/275	40/11123	0.0756179983093504	0.674641714453885	ENSSSCG00000015136/ENSSSCG00000029849/ENSSSCG00000004493	UBASH3B/S1PR1/SIGLEC15	3
BP	GO:0050853	B cell receptor signaling pathway	3/275	40/11123	0.0756179983093504	0.674641714453885	ENSSSCG00000037425/ENSSSCG00000021176/ENSSSCG00000028878	NFAM1/LPXN/BCAR1	3
BP	GO:0048706	embryonic skeletal system development	4/275	65/11123	0.0767842190591329	0.677221544322625	ENSSSCG00000007520/ENSSSCG00000008789/ENSSSCG00000010698/ENSSSCG00000036135	ENSSSCG00000007520/WDR19/FGFR2/COL1A1	4
BP	GO:0009311	oligosaccharide metabolic process	2/275	19/11123	0.0790427847673136	0.677221544322625	ENSSSCG00000028204/novel.257	TREH/-	2
BP	GO:0010831	positive regulation of myotube differentiation	2/275	19/11123	0.0790427847673136	0.677221544322625	ENSSSCG00000026695/ENSSSCG00000003143	TNFSF14/MAMSTR	2
BP	GO:0010955	negative regulation of protein processing	2/275	19/11123	0.0790427847673136	0.677221544322625	ENSSSCG00000000660/ENSSSCG00000035170	A2M/VSIG4	2
BP	GO:0033137	negative regulation of peptidyl-serine phosphorylation	2/275	19/11123	0.0790427847673136	0.677221544322625	ENSSSCG00000027030/ENSSSCG00000028148	BDKRB2/DMD	2
BP	GO:0033273	response to vitamin	2/275	19/11123	0.0790427847673136	0.677221544322625	ENSSSCG00000014812/ENSSSCG00000009361	FOLR2/POSTN	2
BP	GO:0045672	positive regulation of osteoclast differentiation	2/275	19/11123	0.0790427847673136	0.677221544322625	ENSSSCG00000007520/ENSSSCG00000028101	ENSSSCG00000007520/SLC9B2	2
BP	GO:0050909	sensory perception of taste	2/275	19/11123	0.0790427847673136	0.677221544322625	ENSSSCG00000015405/ENSSSCG00000015406	CD36/GNAT3	2
BP	GO:1903318	negative regulation of protein maturation	2/275	19/11123	0.0790427847673136	0.677221544322625	ENSSSCG00000000660/ENSSSCG00000035170	A2M/VSIG4	2
BP	GO:2000406	positive regulation of T cell migration	2/275	19/11123	0.0790427847673136	0.677221544322625	ENSSSCG00000026695/ENSSSCG00000040811	TNFSF14/PYCARD	2
BP	GO:0006909	phagocytosis	6/275	121/11123	0.0794405586702944	0.677221544322625	ENSSSCG00000023333/ENSSSCG00000004744/ENSSSCG00000039270/ENSSSCG00000015405/ENSSSCG00000040811/ENSSSCG00000013551	FCN2/TYRO3/TREM2/CD36/PYCARD/C3	6
BP	GO:0050920	regulation of chemotaxis	6/275	121/11123	0.0794405586702944	0.677221544322625	ENSSSCG00000001723/ENSSSCG00000026695/ENSSSCG00000034440/ENSSSCG00000011642/ENSSSCG00000026478/ENSSSCG00000014310	PLA2G7/TNFSF14/MMP28/RYK/PADI2/CXCL14	6
BP	GO:0002763	positive regulation of myeloid leukocyte differentiation	3/275	41/11123	0.0801616772694405	0.677221544322625	ENSSSCG00000007520/ENSSSCG00000028101/ENSSSCG00000000687	ENSSSCG00000007520/SLC9B2/CD4	3
BP	GO:0042136	neurotransmitter biosynthetic process	3/275	41/11123	0.0801616772694405	0.677221544322625	ENSSSCG00000009668/ENSSSCG00000015405/ENSSSCG00000038514	CLU/CD36/DDAH2	3
BP	GO:0014902	myotube differentiation	4/275	66/11123	0.0802292774885599	0.677221544322625	ENSSSCG00000033727/ENSSSCG00000026695/ENSSSCG00000028148/ENSSSCG00000003143	GPX1/TNFSF14/DMD/MAMSTR	4
BP	GO:1902652	secondary alcohol metabolic process	4/275	66/11123	0.0802292774885599	0.677221544322625	ENSSSCG00000006238/ENSSSCG00000015332/ENSSSCG00000005186/ENSSSCG00000009666	CYP7A1/PON1/TTC39B/EPHX2	4
BP	GO:0045665	negative regulation of neuron differentiation	5/275	94/11123	0.0832267277570743	0.697545092789819	ENSSSCG00000005457/ENSSSCG00000011642/ENSSSCG00000032423/ENSSSCG00000013248/ENSSSCG00000009972	LPAR1/RYK/SPOCK1/LRP4/KREMEN1	5
BP	GO:0098742	cell-cell adhesion via plasma-membrane adhesion molecules	5/275	94/11123	0.0832267277570743	0.697545092789819	ENSSSCG00000011946/ENSSSCG00000002037/ENSSSCG00000015137/ENSSSCG00000040160/ENSSSCG00000000672	ALCAM/CDH24/CRTAM/MMP24/CLSTN3	5
BP	GO:0002062	chondrocyte differentiation	4/275	67/11123	0.0837499293696591	0.697545092789819	ENSSSCG00000032846/ENSSSCG00000008468/ENSSSCG00000000759/ENSSSCG00000000067	BPNT2/PKDCC/WNT5B/CHADL	4
BP	GO:0016125	sterol metabolic process	4/275	67/11123	0.0837499293696591	0.697545092789819	ENSSSCG00000006238/ENSSSCG00000015332/ENSSSCG00000005186/ENSSSCG00000009666	CYP7A1/PON1/TTC39B/EPHX2	4
BP	GO:0002274	myeloid leukocyte activation	6/275	123/11123	0.084430006286543	0.700880880001203	ENSSSCG00000039270/ENSSSCG00000009668/ENSSSCG00000035170/ENSSSCG00000032019/ENSSSCG00000037019/ENSSSCG00000040811	TREM2/CLU/VSIG4/DNASE1L3/CAMK4/PYCARD	6
BP	GO:0061045	negative regulation of wound healing	3/275	42/11123	0.0848211249112655	0.70180382888628	ENSSSCG00000015136/ENSSSCG00000025463/ENSSSCG00000042607	UBASH3B/PROS1/THBD	3
BP	GO:0002446	neutrophil mediated immunity	2/275	20/11123	0.0864386084555397	0.705868375889375	ENSSSCG00000017296/ENSSSCG00000032019	ACE/DNASE1L3	2
BP	GO:0034389	lipid particle organization	2/275	20/11123	0.0864386084555397	0.705868375889375	ENSSSCG00000011557/ENSSSCG00000009231	CIDEC/CDS1	2
BP	GO:0044091	membrane biogenesis	2/275	20/11123	0.0864386084555397	0.705868375889375	ENSSSCG00000040786/ENSSSCG00000013248	SPTBN1/LRP4	2
BP	GO:0061900	glial cell activation	2/275	20/11123	0.0864386084555397	0.705868375889375	ENSSSCG00000039270/ENSSSCG00000009668	TREM2/CLU	2
BP	GO:0008217	regulation of blood pressure	4/275	68/11123	0.0873452699172447	0.70865563651305	ENSSSCG00000015326/ENSSSCG00000017296/ENSSSCG00000036201/ENSSSCG00000010447	COL1A2/ACE/NPR3/ACTA2	4
BP	GO:2001243	negative regulation of intrinsic apoptotic signaling pathway	4/275	68/11123	0.0873452699172447	0.70865563651305	ENSSSCG00000027030/ENSSSCG00000033727/ENSSSCG00000015570/ENSSSCG00000009668	BDKRB2/GPX1/IVNS1ABP/CLU	4
BP	GO:0051961	negative regulation of nervous system development	6/275	125/11123	0.0895893406733127	0.719906367888577	ENSSSCG00000005457/ENSSSCG00000004405/ENSSSCG00000011642/ENSSSCG00000032423/ENSSSCG00000013248/ENSSSCG00000009972	LPAR1/FIG4/RYK/SPOCK1/LRP4/KREMEN1	6
BP	GO:0010324	membrane invagination	3/275	43/11123	0.0895934530439713	0.719906367888577	ENSSSCG00000039270/ENSSSCG00000015405/ENSSSCG00000013551	TREM2/CD36/C3	3
BP	GO:0070613	regulation of protein processing	3/275	43/11123	0.0895934530439713	0.719906367888577	ENSSSCG00000000660/ENSSSCG00000035170/ENSSSCG00000013551	A2M/VSIG4/C3	3
BP	GO:0070661	leukocyte proliferation	8/275	186/11123	0.0905507530741742	0.722964133620875	ENSSSCG00000005055/ENSSSCG00000015137/ENSSSCG00000009668/ENSSSCG00000036201/ENSSSCG00000035170/ENSSSCG00000032833/ENSSSCG00000032728/ENSSSCG00000040811	LGALS3/CRTAM/CLU/NPR3/VSIG4/CD320/EFNB1/PYCARD	8
BP	GO:1902105	regulation of leukocyte differentiation	8/275	186/11123	0.0905507530741742	0.722964133620875	ENSSSCG00000007520/ENSSSCG00000037425/ENSSSCG00000015136/ENSSSCG00000028101/ENSSSCG00000015137/ENSSSCG00000035847/ENSSSCG00000004493/ENSSSCG00000000687	ENSSSCG00000007520/NFAM1/UBASH3B/SLC9B2/CRTAM/TAL1/SIGLEC15/CD4	8
BP	GO:0008277	regulation of G-protein coupled receptor protein signaling pathway	4/275	69/11123	0.0910143460298721	0.724358620625045	ENSSSCG00000011627/ENSSSCG00000040300/ENSSSCG00000048443/ENSSSCG00000013551	ACP3/RGS13/APLN/C3	4
BP	GO:0030162	regulation of proteolysis	14/275	383/11123	0.0935069245440474	0.728771078218823	ENSSSCG00000001817/ENSSSCG00000033727/ENSSSCG00000000660/ENSSSCG00000009668/ENSSSCG00000039626/ENSSSCG00000035170/ENSSSCG00000037360/ENSSSCG00000031866/ENSSSCG00000032423/ENSSSCG00000015322/ENSSSCG00000034371/ENSSSCG00000040811/ENSSSCG00000013551/ENSSSCG00000014410	FURIN/GPX1/A2M/CLU/DERL3/VSIG4/CST3/TIMP3/SPOCK1/TFPI2/ENSSSCG00000034371/PYCARD/C3/SH3RF2	14
BP	GO:0000132	establishment of mitotic spindle orientation	2/275	21/11123	0.0940322669303462	0.728771078218823	ENSSSCG00000009482/ENSSSCG00000021440	SPRY2/GPSM2	2
BP	GO:0014904	myotube cell development	2/275	21/11123	0.0940322669303462	0.728771078218823	ENSSSCG00000033727/ENSSSCG00000028148	GPX1/DMD	2
BP	GO:0046164	alcohol catabolic process	2/275	21/11123	0.0940322669303462	0.728771078218823	ENSSSCG00000032846/ENSSSCG00000006238	BPNT2/CYP7A1	2
BP	GO:0070076	histone lysine demethylation	2/275	21/11123	0.0940322669303462	0.728771078218823	ENSSSCG00000002792/ENSSSCG00000005198	HSF4/KDM4C	2
BP	GO:0009953	dorsal/ventral pattern formation	3/275	44/11123	0.0944757081855276	0.728771078218823	ENSSSCG00000009079/ENSSSCG00000008789/ENSSSCG00000013248	INTU/WDR19/LRP4	3
BP	GO:0032370	positive regulation of lipid transport	3/275	44/11123	0.0944757081855276	0.728771078218823	ENSSSCG00000007435/ENSSSCG00000015332/ENSSSCG00000008803	PLTP/PON1/ATP8A1	3
BP	GO:0032411	positive regulation of transporter activity	3/275	44/11123	0.0944757081855276	0.728771078218823	ENSSSCG00000015332/ENSSSCG00000028148/ENSSSCG00000036387	PON1/DMD/ATPSCKMT	3
BP	GO:1903317	regulation of protein maturation	3/275	44/11123	0.0944757081855276	0.728771078218823	ENSSSCG00000000660/ENSSSCG00000035170/ENSSSCG00000013551	A2M/VSIG4/C3	3
BP	GO:1904888	cranial skeletal system development	3/275	44/11123	0.0944757081855276	0.728771078218823	ENSSSCG00000007520/ENSSSCG00000008789/ENSSSCG00000010698	ENSSSCG00000007520/WDR19/FGFR2	3
BP	GO:0007409	axonogenesis	8/275	188/11123	0.0948576460005522	0.729472756206701	ENSSSCG00000014049/ENSSSCG00000011377/ENSSSCG00000001921/ENSSSCG00000032728/ENSSSCG00000017144/ENSSSCG00000011642/ENSSSCG00000003768/ENSSSCG00000013248	UNC5A/LAMB2/NEO1/EFNB1/NPTX1/RYK/NEXN/LRP4	8
BP	GO:0048705	skeletal system morphogenesis	6/275	128/11123	0.0976435443115046	0.748600506388202	ENSSSCG00000007520/ENSSSCG00000032846/ENSSSCG00000011642/ENSSSCG00000008789/ENSSSCG00000010698/ENSSSCG00000036135	ENSSSCG00000007520/BPNT2/RYK/WDR19/FGFR2/COL1A1	6
BP	GO:0042129	regulation of T cell proliferation	5/275	99/11123	0.0985020891306439	0.750591907144451	ENSSSCG00000005055/ENSSSCG00000015137/ENSSSCG00000035170/ENSSSCG00000032728/ENSSSCG00000040811	LGALS3/CRTAM/VSIG4/EFNB1/PYCARD	5
BP	GO:0048771	tissue remodeling	5/275	99/11123	0.0985020891306439	0.750591907144451	ENSSSCG00000010450/ENSSSCG00000015136/ENSSSCG00000037360/ENSSSCG00000029849/ENSSSCG00000004493	LIPA/UBASH3B/CST3/S1PR1/SIGLEC15	5
BP	GO:0051651	maintenance of location in cell	3/275	45/11123	0.0994648798441591	0.753348802928419	ENSSSCG00000015353/ENSSSCG00000021440/ENSSSCG00000000687	SCIN/GPSM2/CD4	3
BP	GO:0098876	vesicle-mediated transport to the plasma membrane	3/275	45/11123	0.0994648798441591	0.753348802928419	ENSSSCG00000040786/ENSSSCG00000008468/ENSSSCG00000002268	SPTBN1/PKDCC/AKAP5	3
BP	GO:2001236	regulation of extrinsic apoptotic signaling pathway	5/275	100/11123	0.101716322872162	0.757378407091668	ENSSSCG00000033727/ENSSSCG00000005055/ENSSSCG00000015955/ENSSSCG00000031866/ENSSSCG00000040811	GPX1/LGALS3/ITGA6/TIMP3/PYCARD	5
BP	GO:0002548	monocyte chemotaxis	2/275	22/11123	0.101809542556798	0.757378407091668	ENSSSCG00000001723/ENSSSCG00000005055	PLA2G7/LGALS3	2
BP	GO:0010518	positive regulation of phospholipase activity	2/275	22/11123	0.101809542556798	0.757378407091668	ENSSSCG00000005457/ENSSSCG00000010698	LPAR1/FGFR2	2
BP	GO:0016577	histone demethylation	2/275	22/11123	0.101809542556798	0.757378407091668	ENSSSCG00000002792/ENSSSCG00000005198	HSF4/KDM4C	2
BP	GO:0097755	positive regulation of blood vessel diameter	2/275	22/11123	0.101809542556798	0.757378407091668	ENSSSCG00000027030/ENSSSCG00000033727	BDKRB2/GPX1	2
BP	GO:0099601	regulation of neurotransmitter receptor activity	2/275	22/11123	0.101809542556798	0.757378407091668	ENSSSCG00000017144/ENSSSCG00000032878	NPTX1/SHISA9	2
BP	GO:0050670	regulation of lymphocyte proliferation	6/275	130/11123	0.103220474290015	0.763344333466279	ENSSSCG00000005055/ENSSSCG00000015137/ENSSSCG00000035170/ENSSSCG00000032833/ENSSSCG00000032728/ENSSSCG00000040811	LGALS3/CRTAM/VSIG4/CD320/EFNB1/PYCARD	6
BP	GO:0060348	bone development	6/275	130/11123	0.103220474290015	0.763344333466279	ENSSSCG00000007520/ENSSSCG00000028101/ENSSSCG00000032846/ENSSSCG00000035847/ENSSSCG00000004493/ENSSSCG00000036135	ENSSSCG00000007520/SLC9B2/BPNT2/TAL1/SIGLEC15/COL1A1	6
BP	GO:0031589	cell-substrate adhesion	9/275	224/11123	0.10406260391838	0.767308670656994	ENSSSCG00000004744/ENSSSCG00000015405/ENSSSCG00000015955/ENSSSCG00000028148/ENSSSCG00000032423/ENSSSCG00000026819/ENSSSCG00000016034/ENSSSCG00000036135/ENSSSCG00000036640	TYRO3/CD36/ITGA6/DMD/SPOCK1/NID1/COL3A1/COL1A1/ENSSSCG00000036640	9
BP	GO:0070373	negative regulation of ERK1 and ERK2 cascade	3/275	46/11123	0.104557908353299	0.768604149842943	ENSSSCG00000031866/ENSSSCG00000009482/ENSSSCG00000028148	TIMP3/SPRY2/DMD	3
BP	GO:0050863	regulation of T cell activation	8/275	193/11123	0.106128466702101	0.768604149842943	ENSSSCG00000005055/ENSSSCG00000015137/ENSSSCG00000035170/ENSSSCG00000026695/ENSSSCG00000032728/ENSSSCG00000035256/ENSSSCG00000040811/ENSSSCG00000000687	LGALS3/CRTAM/VSIG4/TNFSF14/EFNB1/ENSSSCG00000035256/PYCARD/CD4	8
BP	GO:0008037	cell recognition	4/275	73/11123	0.106407377768172	0.768604149842943	ENSSSCG00000023333/ENSSSCG00000015137/ENSSSCG00000015405/ENSSSCG00000015627	FCN2/CRTAM/CD36/ZPBP	4
BP	GO:0015748	organophosphate ester transport	4/275	73/11123	0.106407377768172	0.768604149842943	ENSSSCG00000007435/ENSSSCG00000009781/ENSSSCG00000003069/ENSSSCG00000008803	PLTP/PITPNM2/KCNN4/ATP8A1	4
BP	GO:0016042	lipid catabolic process	7/275	162/11123	0.107057899533807	0.768604149842943	ENSSSCG00000001723/ENSSSCG00000039244/ENSSSCG00000040631/ENSSSCG00000006238/ENSSSCG00000009522/ENSSSCG00000012100/ENSSSCG00000004733	PLA2G7/PHYH/LPL/CYP7A1/PCCA/ENSSSCG00000012100/PLA2G4D	7
BP	GO:0052548	regulation of endopeptidase activity	7/275	162/11123	0.107057899533807	0.768604149842943	ENSSSCG00000001817/ENSSSCG00000033727/ENSSSCG00000031866/ENSSSCG00000032423/ENSSSCG00000015322/ENSSSCG00000034371/ENSSSCG00000040811	FURIN/GPX1/TIMP3/SPOCK1/TFPI2/ENSSSCG00000034371/PYCARD	7
BP	GO:0030278	regulation of ossification	6/275	132/11123	0.108960886782056	0.768604149842943	ENSSSCG00000007520/ENSSSCG00000009079/ENSSSCG00000008468/ENSSSCG00000029849/ENSSSCG00000013248/ENSSSCG00000009972	ENSSSCG00000007520/INTU/PKDCC/S1PR1/LRP4/KREMEN1	6
BP	GO:0032944	regulation of mononuclear cell proliferation	6/275	132/11123	0.108960886782056	0.768604149842943	ENSSSCG00000005055/ENSSSCG00000015137/ENSSSCG00000035170/ENSSSCG00000032833/ENSSSCG00000032728/ENSSSCG00000040811	LGALS3/CRTAM/VSIG4/CD320/EFNB1/PYCARD	6
BP	GO:0006520	cellular amino acid metabolic process	7/275	163/11123	0.109646385385483	0.768604149842943	ENSSSCG00000016695/ENSSSCG00000009870/ENSSSCG00000010143/ENSSSCG00000004672/ENSSSCG00000002357/ENSSSCG00000001780/ENSSSCG00000038514	HIBADH/SDSL/MTR/GATM/ALDH6A1/FAH/DDAH2	7
BP	GO:0035725	sodium ion transmembrane transport	3/275	47/11123	0.109751692278832	0.768604149842943	ENSSSCG00000028148/ENSSSCG00000024058/ENSSSCG00000033442	DMD/SLC5A2/HCN2	3
BP	GO:0010837	regulation of keratinocyte proliferation	2/275	23/11123	0.109756795230863	0.768604149842943	ENSSSCG00000009079/ENSSSCG00000010698	INTU/FGFR2	2
BP	GO:0032309	icosanoid secretion	2/275	23/11123	0.109756795230863	0.768604149842943	ENSSSCG00000027030/ENSSSCG00000017296	BDKRB2/ACE	2
BP	GO:0032373	positive regulation of sterol transport	2/275	23/11123	0.109756795230863	0.768604149842943	ENSSSCG00000007435/ENSSSCG00000015332	PLTP/PON1	2
BP	GO:0032376	positive regulation of cholesterol transport	2/275	23/11123	0.109756795230863	0.768604149842943	ENSSSCG00000007435/ENSSSCG00000015332	PLTP/PON1	2
BP	GO:0046006	regulation of activated T cell proliferation	2/275	23/11123	0.109756795230863	0.768604149842943	ENSSSCG00000015137/ENSSSCG00000040811	CRTAM/PYCARD	2
BP	GO:0048246	macrophage chemotaxis	2/275	23/11123	0.109756795230863	0.768604149842943	ENSSSCG00000005055/ENSSSCG00000034440	LGALS3/MMP28	2
BP	GO:0048641	regulation of skeletal muscle tissue development	2/275	23/11123	0.109756795230863	0.768604149842943	ENSSSCG00000010507/ENSSSCG00000016364	TLL2/GPC1	2
BP	GO:0051294	establishment of spindle orientation	2/275	23/11123	0.109756795230863	0.768604149842943	ENSSSCG00000009482/ENSSSCG00000021440	SPRY2/GPSM2	2
BP	GO:0006954	inflammatory response	12/275	329/11123	0.11583520982073	0.806270845578915	ENSSSCG00000010450/ENSSSCG00000033727/ENSSSCG00000000660/ENSSSCG00000004744/ENSSSCG00000004676/ENSSSCG00000035170/ENSSSCG00000032019/ENSSSCG00000040681/ENSSSCG00000040811/ENSSSCG00000004291/ENSSSCG00000040850/ENSSSCG00000013551	LIPA/GPX1/A2M/TYRO3/DUOXA2/VSIG4/DNASE1L3/FABP4/PYCARD/NT5E/GPR17/C3	12
BP	GO:0001773	myeloid dendritic cell activation	2/275	24/11123	0.117860942684378	0.806270845578915	ENSSSCG00000037019/ENSSSCG00000040811	CAMK4/PYCARD	2
BP	GO:0006482	protein demethylation	2/275	24/11123	0.117860942684378	0.806270845578915	ENSSSCG00000002792/ENSSSCG00000005198	HSF4/KDM4C	2
BP	GO:0008214	protein dealkylation	2/275	24/11123	0.117860942684378	0.806270845578915	ENSSSCG00000002792/ENSSSCG00000005198	HSF4/KDM4C	2
BP	GO:0040001	establishment of mitotic spindle localization	2/275	24/11123	0.117860942684378	0.806270845578915	ENSSSCG00000009482/ENSSSCG00000021440	SPRY2/GPSM2	2
BP	GO:0042398	cellular modified amino acid biosynthetic process	2/275	24/11123	0.117860942684378	0.806270845578915	ENSSSCG00000021220/ENSSSCG00000004672	CKB/GATM	2
BP	GO:0050771	negative regulation of axonogenesis	2/275	24/11123	0.117860942684378	0.806270845578915	ENSSSCG00000011642/ENSSSCG00000013248	RYK/LRP4	2
BP	GO:0050829	defense response to Gram-negative bacterium	2/275	24/11123	0.117860942684378	0.806270845578915	ENSSSCG00000023333/ENSSSCG00000040811	FCN2/PYCARD	2
BP	GO:0097193	intrinsic apoptotic signaling pathway	8/275	198/11123	0.118108887491087	0.806270845578915	ENSSSCG00000027030/ENSSSCG00000033727/ENSSSCG00000015570/ENSSSCG00000015052/ENSSSCG00000009668/ENSSSCG00000027198/ENSSSCG00000000801/ENSSSCG00000040811	BDKRB2/GPX1/IVNS1ABP/USP28/CLU/PDK2/TMEM117/PYCARD	8
BP	GO:0050731	positive regulation of peptidyl-tyrosine phosphorylation	5/275	105/11123	0.118555125760054	0.806270845578915	ENSSSCG00000039270/ENSSSCG00000017296/ENSSSCG00000015405/ENSSSCG00000007774/ENSSSCG00000013248	TREM2/ACE/CD36/CTF1/LRP4	5
BP	GO:0072006	nephron development	4/275	76/11123	0.118673291590993	0.806270845578915	ENSSSCG00000011377/ENSSSCG00000010447/ENSSSCG00000021798/ENSSSCG00000026819	LAMB2/ACTA2/LZTS2/NID1	4
BP	GO:0001508	action potential	3/275	49/11123	0.120428953398303	0.813788102882872	ENSSSCG00000015405/ENSSSCG00000035602/ENSSSCG00000028148	CD36/GPR88/DMD	3
BP	GO:0048704	embryonic skeletal system morphogenesis	3/275	49/11123	0.120428953398303	0.813788102882872	ENSSSCG00000007520/ENSSSCG00000008789/ENSSSCG00000010698	ENSSSCG00000007520/WDR19/FGFR2	3
BP	GO:0006814	sodium ion transport	4/275	77/11123	0.122892870813966	0.82332387917423	ENSSSCG00000028101/ENSSSCG00000028148/ENSSSCG00000024058/ENSSSCG00000033442	SLC9B2/DMD/SLC5A2/HCN2	4
BP	GO:1903828	negative regulation of cellular protein localization	4/275	77/11123	0.122892870813966	0.82332387917423	ENSSSCG00000015405/ENSSSCG00000039626/ENSSSCG00000008468/ENSSSCG00000021798	CD36/DERL3/PKDCC/LZTS2	4
BP	GO:0044089	positive regulation of cellular component biogenesis	12/275	333/11123	0.123418300640684	0.82332387917423	ENSSSCG00000005457/ENSSSCG00000006777/ENSSSCG00000005055/ENSSSCG00000015353/ENSSSCG00000009668/ENSSSCG00000015405/ENSSSCG00000035847/ENSSSCG00000040811/ENSSSCG00000021440/ENSSSCG00000011408/ENSSSCG00000008601/ENSSSCG00000000672	LPAR1/RHOC/LGALS3/SCIN/CLU/CD36/TAL1/PYCARD/GPSM2/ZMYND10/SDC1/CLSTN3	12
BP	GO:0002683	negative regulation of immune system process	11/275	300/11123	0.125061114865608	0.82332387917423	ENSSSCG00000015136/ENSSSCG00000033727/ENSSSCG00000000660/ENSSSCG00000004744/ENSSSCG00000021176/ENSSSCG00000015137/ENSSSCG00000035170/ENSSSCG00000034440/ENSSSCG00000016034/ENSSSCG00000040850/ENSSSCG00000026478	UBASH3B/GPX1/A2M/TYRO3/LPXN/CRTAM/VSIG4/MMP28/COL3A1/GPR17/PADI2	11
BP	GO:0002444	myeloid leukocyte mediated immunity	3/275	50/11123	0.125906079920354	0.82332387917423	ENSSSCG00000017296/ENSSSCG00000032019/ENSSSCG00000013551	ACE/DNASE1L3/C3	3
BP	GO:0006641	triglyceride metabolic process	3/275	50/11123	0.125906079920354	0.82332387917423	ENSSSCG00000040631/ENSSSCG00000033727/ENSSSCG00000013551	LPL/GPX1/C3	3
BP	GO:0007584	response to nutrient	3/275	50/11123	0.125906079920354	0.82332387917423	ENSSSCG00000027198/ENSSSCG00000014812/ENSSSCG00000009361	PDK2/FOLR2/POSTN	3
BP	GO:0042116	macrophage activation	3/275	50/11123	0.125906079920354	0.82332387917423	ENSSSCG00000039270/ENSSSCG00000009668/ENSSSCG00000035170	TREM2/CLU/VSIG4	3
BP	GO:0061515	myeloid cell development	3/275	50/11123	0.125906079920354	0.82332387917423	ENSSSCG00000028101/ENSSSCG00000035847/ENSSSCG00000004493	SLC9B2/TAL1/SIGLEC15	3
BP	GO:0098657	import into cell	14/275	403/11123	0.126072172941997	0.82332387917423	ENSSSCG00000023333/ENSSSCG00000028101/ENSSSCG00000004744/ENSSSCG00000039270/ENSSSCG00000025179/ENSSSCG00000005055/ENSSSCG00000009668/ENSSSCG00000015405/ENSSSCG00000040811/ENSSSCG00000024058/ENSSSCG00000033442/ENSSSCG00000014812/ENSSSCG00000048443/ENSSSCG00000013551	FCN2/SLC9B2/TYRO3/TREM2/NECAP1/LGALS3/CLU/CD36/PYCARD/SLC5A2/HCN2/FOLR2/APLN/C3	14
BP	GO:0043001	Golgi to plasma membrane protein transport	2/275	25/11123	0.126109441405227	0.82332387917423	ENSSSCG00000040786/ENSSSCG00000008468	SPTBN1/PKDCC	2
BP	GO:0048002	antigen processing and presentation of peptide antigen	2/275	25/11123	0.126109441405227	0.82332387917423	ENSSSCG00000039270/ENSSSCG00000040811	TREM2/PYCARD	2
BP	GO:0050798	activated T cell proliferation	2/275	25/11123	0.126109441405227	0.82332387917423	ENSSSCG00000015137/ENSSSCG00000040811	CRTAM/PYCARD	2
BP	GO:0008015	blood circulation	8/275	202/11123	0.128193290881258	0.834754753868347	ENSSSCG00000027030/ENSSSCG00000033727/ENSSSCG00000015326/ENSSSCG00000017296/ENSSSCG00000036201/ENSSSCG00000010447/ENSSSCG00000028148/ENSSSCG00000006289	BDKRB2/GPX1/COL1A2/ACE/NPR3/ACTA2/DMD/F5	8
BP	GO:0000281	mitotic cytokinesis	3/275	51/11123	0.131471272615486	0.842363332437127	ENSSSCG00000040786/ENSSSCG00000006777/ENSSSCG00000011379	SPTBN1/RHOC/KLHDC8B	3
BP	GO:0050848	regulation of calcium-mediated signaling	3/275	51/11123	0.131471272615486	0.842363332437127	ENSSSCG00000039270/ENSSSCG00000027198/ENSSSCG00000028148	TREM2/PDK2/DMD	3
BP	GO:0031334	positive regulation of protein complex assembly	7/275	171/11123	0.13153182120198	0.842363332437127	ENSSSCG00000006777/ENSSSCG00000005055/ENSSSCG00000015353/ENSSSCG00000009668/ENSSSCG00000015405/ENSSSCG00000035847/ENSSSCG00000040811	RHOC/LGALS3/SCIN/CLU/CD36/TAL1/PYCARD	7
BP	GO:0051050	positive regulation of transport	15/275	441/11123	0.131764968335226	0.842363332437127	ENSSSCG00000007435/ENSSSCG00000039270/ENSSSCG00000015332/ENSSSCG00000005055/ENSSSCG00000009668/ENSSSCG00000015405/ENSSSCG00000002268/ENSSSCG00000028148/ENSSSCG00000040811/ENSSSCG00000003069/ENSSSCG00000008803/ENSSSCG00000036387/ENSSSCG00000008601/ENSSSCG00000048443/ENSSSCG00000013551	PLTP/TREM2/PON1/LGALS3/CLU/CD36/AKAP5/DMD/PYCARD/KCNN4/ATP8A1/ATPSCKMT/SDC1/APLN/C3	15
BP	GO:0070663	regulation of leukocyte proliferation	6/275	140/11123	0.133505445098939	0.842363332437127	ENSSSCG00000005055/ENSSSCG00000015137/ENSSSCG00000035170/ENSSSCG00000032833/ENSSSCG00000032728/ENSSSCG00000040811	LGALS3/CRTAM/VSIG4/CD320/EFNB1/PYCARD	6
BP	GO:0019932	second-messenger-mediated signaling	7/275	172/11123	0.134411184233175	0.842363332437127	ENSSSCG00000007520/ENSSSCG00000039270/ENSSSCG00000015405/ENSSSCG00000027198/ENSSSCG00000008870/ENSSSCG00000028148/ENSSSCG00000016183	ENSSSCG00000007520/TREM2/CD36/PDK2/GUCY1B1/DMD/ENSSSCG00000016183	7
BP	GO:0002686	negative regulation of leukocyte migration	2/275	26/11123	0.134490268154528	0.842363332437127	ENSSSCG00000034440/ENSSSCG00000026478	MMP28/PADI2	2
BP	GO:0010517	regulation of phospholipase activity	2/275	26/11123	0.134490268154528	0.842363332437127	ENSSSCG00000005457/ENSSSCG00000010698	LPAR1/FGFR2	2
BP	GO:0051180	vitamin transport	2/275	26/11123	0.134490268154528	0.842363332437127	ENSSSCG00000032833/ENSSSCG00000014812	CD320/FOLR2	2
BP	GO:0090317	negative regulation of intracellular protein transport	2/275	26/11123	0.134490268154528	0.842363332437127	ENSSSCG00000015405/ENSSSCG00000039626	CD36/DERL3	2
BP	GO:1903708	positive regulation of hemopoiesis	6/275	141/11123	0.136745463068903	0.842363332437127	ENSSSCG00000007520/ENSSSCG00000028101/ENSSSCG00000037158/ENSSSCG00000015353/ENSSSCG00000035847/ENSSSCG00000000687	ENSSSCG00000007520/SLC9B2/MTURN/SCIN/TAL1/CD4	6
BP	GO:0008625	extrinsic apoptotic signaling pathway via death domain receptors	3/275	52/11123	0.137121318578973	0.842363332437127	ENSSSCG00000033727/ENSSSCG00000005055/ENSSSCG00000031866	GPX1/LGALS3/TIMP3	3
BP	GO:0051604	protein maturation	7/275	174/11123	0.140262806416307	0.842363332437127	ENSSSCG00000001817/ENSSSCG00000000660/ENSSSCG00000004676/ENSSSCG00000035170/ENSSSCG00000040811/ENSSSCG00000013551/ENSSSCG00000024060	FURIN/A2M/DUOXA2/VSIG4/PYCARD/C3/LIPT2	7
BP	GO:1901136	carbohydrate derivative catabolic process	4/275	81/11123	0.140391341283052	0.842363332437127	ENSSSCG00000007739/ENSSSCG00000037360/ENSSSCG00000016364/ENSSSCG00000004291	GUSB/CST3/GPC1/NT5E	4
BP	GO:0002690	positive regulation of leukocyte chemotaxis	3/275	53/11123	0.142852999566606	0.842363332437127	ENSSSCG00000001723/ENSSSCG00000026695/ENSSSCG00000014310	PLA2G7/TNFSF14/CXCL14	3
BP	GO:0045445	myoblast differentiation	3/275	53/11123	0.142852999566606	0.842363332437127	ENSSSCG00000026695/ENSSSCG00000008601/ENSSSCG00000014310	TNFSF14/SDC1/CXCL14	3
BP	GO:0060349	bone morphogenesis	3/275	53/11123	0.142852999566606	0.842363332437127	ENSSSCG00000007520/ENSSSCG00000032846/ENSSSCG00000036135	ENSSSCG00000007520/BPNT2/COL1A1	3
BP	GO:1902117	positive regulation of organelle assembly	3/275	53/11123	0.142852999566606	0.842363332437127	ENSSSCG00000021440/ENSSSCG00000011408/ENSSSCG00000008601	GPSM2/ZMYND10/SDC1	3
BP	GO:0018198	peptidyl-cysteine modification	2/275	27/11123	0.142991902063134	0.842363332437127	ENSSSCG00000017296/ENSSSCG00000028148	ACE/DMD	2
BP	GO:0043030	regulation of macrophage activation	2/275	27/11123	0.142991902063134	0.842363332437127	ENSSSCG00000039270/ENSSSCG00000035170	TREM2/VSIG4	2
BP	GO:0043113	receptor clustering	2/275	27/11123	0.142991902063134	0.842363332437127	ENSSSCG00000008789/ENSSSCG00000013248	WDR19/LRP4	2
BP	GO:0071470	cellular response to osmotic stress	2/275	27/11123	0.142991902063134	0.842363332437127	ENSSSCG00000027030/ENSSSCG00000016290	BDKRB2/EFHD1	2
BP	GO:0090199	regulation of release of cytochrome c from mitochondria	2/275	27/11123	0.142991902063134	0.842363332437127	ENSSSCG00000033727/ENSSSCG00000040811	GPX1/PYCARD	2
BP	GO:0046434	organophosphate catabolic process	6/275	143/11123	0.143335564982513	0.842363332437127	ENSSSCG00000001723/ENSSSCG00000032846/ENSSSCG00000015332/ENSSSCG00000010664/ENSSSCG00000004291/ENSSSCG00000004733	PLA2G7/BPNT2/PON1/ENO4/NT5E/PLA2G4D	6
BP	GO:0048871	multicellular organismal homeostasis	8/275	208/11123	0.144128426695932	0.842363332437127	ENSSSCG00000010450/ENSSSCG00000007520/ENSSSCG00000015136/ENSSSCG00000033727/ENSSSCG00000015405/ENSSSCG00000029849/ENSSSCG00000004493/ENSSSCG00000040513	LIPA/ENSSSCG00000007520/UBASH3B/GPX1/CD36/S1PR1/SIGLEC15/AQP3	8
BP	GO:0043583	ear development	5/275	112/11123	0.144166896886126	0.842363332437127	ENSSSCG00000004678/ENSSSCG00000000455/ENSSSCG00000009482/ENSSSCG00000008789/ENSSSCG00000014310	DUOX2/LRIG3/SPRY2/WDR19/CXCL14	5
BP	GO:0051495	positive regulation of cytoskeleton organization	6/275	144/11123	0.146684744053904	0.842363332437127	ENSSSCG00000005457/ENSSSCG00000006777/ENSSSCG00000015353/ENSSSCG00000040811/ENSSSCG00000021440/ENSSSCG00000007085	LPAR1/RHOC/SCIN/PYCARD/GPSM2/DSTN	6
BP	GO:0031347	regulation of defense response	14/275	415/11123	0.148392145464514	0.842363332437127	ENSSSCG00000033727/ENSSSCG00000000660/ENSSSCG00000004744/ENSSSCG00000015137/ENSSSCG00000015405/ENSSSCG00000004676/ENSSSCG00000035170/ENSSSCG00000032019/ENSSSCG00000000067/ENSSSCG00000040681/ENSSSCG00000040811/ENSSSCG00000004291/ENSSSCG00000040850/ENSSSCG00000013551	GPX1/A2M/TYRO3/CRTAM/CD36/DUOXA2/VSIG4/DNASE1L3/CHADL/FABP4/PYCARD/NT5E/GPR17/C3	14
BP	GO:0048259	regulation of receptor-mediated endocytosis	3/275	54/11123	0.148663096878076	0.842363332437127	ENSSSCG00000009668/ENSSSCG00000048443/ENSSSCG00000013551	CLU/APLN/C3	3
BP	GO:0009617	response to bacterium	10/275	277/11123	0.149177138208175	0.842363332437127	ENSSSCG00000023333/ENSSSCG00000033727/ENSSSCG00000011690/ENSSSCG00000013418/ENSSSCG00000015405/ENSSSCG00000040681/ENSSSCG00000034371/ENSSSCG00000040811/ENSSSCG00000015355/ENSSSCG00000013551	FCN2/GPX1/PLSCR4/CFD/CD36/FABP4/ENSSSCG00000034371/PYCARD/DGKB/C3	10
BP	GO:0003013	circulatory system process	8/275	210/11123	0.149649481088312	0.842363332437127	ENSSSCG00000027030/ENSSSCG00000033727/ENSSSCG00000015326/ENSSSCG00000017296/ENSSSCG00000036201/ENSSSCG00000010447/ENSSSCG00000028148/ENSSSCG00000006289	BDKRB2/GPX1/COL1A2/ACE/NPR3/ACTA2/DMD/F5	8
BP	GO:0002714	positive regulation of B cell mediated immunity	2/275	28/11123	0.151603307290267	0.842363332437127	ENSSSCG00000039269/ENSSSCG00000013551	SHLD1/C3	2
BP	GO:0002891	positive regulation of immunoglobulin mediated immune response	2/275	28/11123	0.151603307290267	0.842363332437127	ENSSSCG00000039269/ENSSSCG00000013551	SHLD1/C3	2
BP	GO:0006576	cellular biogenic amine metabolic process	2/275	28/11123	0.151603307290267	0.842363332437127	ENSSSCG00000012166/ENSSSCG00000008973	SMS/NAAA	2
BP	GO:0035850	epithelial cell differentiation involved in kidney development	2/275	28/11123	0.151603307290267	0.842363332437127	ENSSSCG00000011377/ENSSSCG00000010447	LAMB2/ACTA2	2
BP	GO:0046839	phospholipid dephosphorylation	2/275	28/11123	0.151603307290267	0.842363332437127	ENSSSCG00000004405/ENSSSCG00000009666	FIG4/EPHX2	2
BP	GO:0048010	vascular endothelial growth factor receptor signaling pathway	2/275	28/11123	0.151603307290267	0.842363332437127	ENSSSCG00000028878/ENSSSCG00000008021	BCAR1/TMEM204	2
BP	GO:0051293	establishment of spindle localization	2/275	28/11123	0.151603307290267	0.842363332437127	ENSSSCG00000009482/ENSSSCG00000021440	SPRY2/GPSM2	2
BP	GO:0052652	cyclic purine nucleotide metabolic process	2/275	28/11123	0.151603307290267	0.842363332437127	ENSSSCG00000002268/ENSSSCG00000008870	AKAP5/GUCY1B1	2
BP	GO:1901616	organic hydroxy compound catabolic process	2/275	28/11123	0.151603307290267	0.842363332437127	ENSSSCG00000032846/ENSSSCG00000006238	BPNT2/CYP7A1	2
BP	GO:1905517	macrophage migration	2/275	28/11123	0.151603307290267	0.842363332437127	ENSSSCG00000005055/ENSSSCG00000034440	LGALS3/MMP28	2
BP	GO:0050768	negative regulation of neurogenesis	5/275	114/11123	0.151892196854267	0.842363332437127	ENSSSCG00000005457/ENSSSCG00000011642/ENSSSCG00000032423/ENSSSCG00000013248/ENSSSCG00000009972	LPAR1/RYK/SPOCK1/LRP4/KREMEN1	5
BP	GO:1903034	regulation of response to wounding	5/275	114/11123	0.151892196854267	0.842363332437127	ENSSSCG00000015136/ENSSSCG00000015405/ENSSSCG00000025463/ENSSSCG00000042607/ENSSSCG00000009972	UBASH3B/CD36/PROS1/THBD/KREMEN1	5
BP	GO:0031397	negative regulation of protein ubiquitination	3/275	55/11123	0.154548395939705	0.842363332437127	ENSSSCG00000015570/ENSSSCG00000009482/ENSSSCG00000014410	IVNS1ABP/SPRY2/SH3RF2	3
BP	GO:0046849	bone remodeling	3/275	55/11123	0.154548395939705	0.842363332437127	ENSSSCG00000015136/ENSSSCG00000029849/ENSSSCG00000004493	UBASH3B/S1PR1/SIGLEC15	3
BP	GO:2001242	regulation of intrinsic apoptotic signaling pathway	5/275	115/11123	0.155819018024972	0.842363332437127	ENSSSCG00000027030/ENSSSCG00000033727/ENSSSCG00000015570/ENSSSCG00000009668/ENSSSCG00000040811	BDKRB2/GPX1/IVNS1ABP/CLU/PYCARD	5
BP	GO:0006665	sphingolipid metabolic process	4/275	85/11123	0.158816339832463	0.842363332437127	ENSSSCG00000008973/ENSSSCG00000014119/ENSSSCG00000010281/ENSSSCG00000023607	NAAA/SERINC5/PSAP/CYP4F22	4
BP	GO:0009190	cyclic nucleotide biosynthetic process	2/275	29/11123	0.160313916227576	0.842363332437127	ENSSSCG00000002268/ENSSSCG00000008870	AKAP5/GUCY1B1	2
BP	GO:0010799	regulation of peptidyl-threonine phosphorylation	2/275	29/11123	0.160313916227576	0.842363332437127	ENSSSCG00000009482/ENSSSCG00000008972	SPRY2/PPEF2	2
BP	GO:0045744	negative regulation of G-protein coupled receptor protein signaling pathway	2/275	29/11123	0.160313916227576	0.842363332437127	ENSSSCG00000040300/ENSSSCG00000048443	RGS13/APLN	2
BP	GO:0051155	positive regulation of striated muscle cell differentiation	2/275	29/11123	0.160313916227576	0.842363332437127	ENSSSCG00000026695/ENSSSCG00000003143	TNFSF14/MAMSTR	2
BP	GO:0070527	platelet aggregation	2/275	29/11123	0.160313916227576	0.842363332437127	ENSSSCG00000015136/ENSSSCG00000004744	UBASH3B/TYRO3	2
BP	GO:0071715	icosanoid transport	2/275	29/11123	0.160313916227576	0.842363332437127	ENSSSCG00000027030/ENSSSCG00000017296	BDKRB2/ACE	2
BP	GO:0098659	inorganic cation import across plasma membrane	2/275	29/11123	0.160313916227576	0.842363332437127	ENSSSCG00000024058/ENSSSCG00000033442	SLC5A2/HCN2	2
BP	GO:0099587	inorganic ion import across plasma membrane	2/275	29/11123	0.160313916227576	0.842363332437127	ENSSSCG00000024058/ENSSSCG00000033442	SLC5A2/HCN2	2
BP	GO:1901571	fatty acid derivative transport	2/275	29/11123	0.160313916227576	0.842363332437127	ENSSSCG00000027030/ENSSSCG00000017296	BDKRB2/ACE	2
BP	GO:0006066	alcohol metabolic process	6/275	148/11123	0.160431230848008	0.842363332437127	ENSSSCG00000032846/ENSSSCG00000006238/ENSSSCG00000008973/ENSSSCG00000015332/ENSSSCG00000005186/ENSSSCG00000009666	BPNT2/CYP7A1/NAAA/PON1/TTC39B/EPHX2	6
BP	GO:0009152	purine ribonucleotide biosynthetic process	6/275	148/11123	0.160431230848008	0.842363332437127	ENSSSCG00000008901/ENSSSCG00000002268/ENSSSCG00000008870/ENSSSCG00000010664/ENSSSCG00000036387/ENSSSCG00000007986	PAICS/AKAP5/GUCY1B1/ENO4/ATPSCKMT/NME4	6
BP	GO:2001234	negative regulation of apoptotic signaling pathway	6/275	148/11123	0.160431230848008	0.842363332437127	ENSSSCG00000027030/ENSSSCG00000033727/ENSSSCG00000015570/ENSSSCG00000005055/ENSSSCG00000009668/ENSSSCG00000015955	BDKRB2/GPX1/IVNS1ABP/LGALS3/CLU/ITGA6	6
BP	GO:0019218	regulation of steroid metabolic process	3/275	56/11123	0.16050569059984	0.842363332437127	ENSSSCG00000006238/ENSSSCG00000005186/ENSSSCG00000009666	CYP7A1/TTC39B/EPHX2	3
BP	GO:0032760	positive regulation of tumor necrosis factor production	3/275	56/11123	0.16050569059984	0.842363332437127	ENSSSCG00000009668/ENSSSCG00000015405/ENSSSCG00000040811	CLU/CD36/PYCARD	3
BP	GO:1901264	carbohydrate derivative transport	3/275	56/11123	0.16050569059984	0.842363332437127	ENSSSCG00000007435/ENSSSCG00000010281/ENSSSCG00000024058	PLTP/PSAP/SLC5A2	3
BP	GO:0045087	innate immune response	12/275	351/11123	0.160891675113082	0.842363332437127	ENSSSCG00000023333/ENSSSCG00000000660/ENSSSCG00000004744/ENSSSCG00000014119/ENSSSCG00000013418/ENSSSCG00000015137/ENSSSCG00000015405/ENSSSCG00000035170/ENSSSCG00000021933/ENSSSCG00000000067/ENSSSCG00000034371/ENSSSCG00000040811	FCN2/A2M/TYRO3/SERINC5/CFD/CRTAM/CD36/VSIG4/CLEC5A/CHADL/ENSSSCG00000034371/PYCARD	12
BP	GO:0007229	integrin-mediated signaling pathway	3/275	57/11123	0.166531787149718	0.842363332437127	ENSSSCG00000028878/ENSSSCG00000016034/ENSSSCG00000036640	BCAR1/COL3A1/ENSSSCG00000036640	3
BP	GO:0021782	glial cell development	3/275	57/11123	0.166531787149718	0.842363332437127	ENSSSCG00000009668/ENSSSCG00000011377/ENSSSCG00000028148	CLU/LAMB2/DMD	3
BP	GO:0045444	fat cell differentiation	6/275	150/11123	0.16750735397774	0.842363332437127	ENSSSCG00000040631/ENSSSCG00000033727/ENSSSCG00000010071/ENSSSCG00000040681/ENSSSCG00000002357/ENSSSCG00000009231	LPL/GPX1/MMP11/FABP4/ALDH6A1/CDS1	6
BP	GO:0010001	glial cell differentiation	5/275	118/11123	0.167846547547735	0.842363332437127	ENSSSCG00000009668/ENSSSCG00000035847/ENSSSCG00000011377/ENSSSCG00000040160/ENSSSCG00000028148	CLU/TAL1/LAMB2/MMP24/DMD	5
BP	GO:0007519	skeletal muscle tissue development	4/275	87/11123	0.168347843318868	0.842363332437127	ENSSSCG00000033727/ENSSSCG00000028148/ENSSSCG00000010507/ENSSSCG00000016364	GPX1/DMD/TLL2/GPC1	4
BP	GO:0010830	regulation of myotube differentiation	2/275	30/11123	0.169113613232417	0.842363332437127	ENSSSCG00000026695/ENSSSCG00000003143	TNFSF14/MAMSTR	2
BP	GO:0030834	regulation of actin filament depolymerization	2/275	30/11123	0.169113613232417	0.842363332437127	ENSSSCG00000015353/ENSSSCG00000007085	SCIN/DSTN	2
BP	GO:0043616	keratinocyte proliferation	2/275	30/11123	0.169113613232417	0.842363332437127	ENSSSCG00000009079/ENSSSCG00000010698	INTU/FGFR2	2
BP	GO:0048747	muscle fiber development	2/275	30/11123	0.169113613232417	0.842363332437127	ENSSSCG00000033727/ENSSSCG00000028148	GPX1/DMD	2
BP	GO:0061383	trabecula morphogenesis	2/275	30/11123	0.169113613232417	0.842363332437127	ENSSSCG00000029849/ENSSSCG00000036135	S1PR1/COL1A1	2
BP	GO:0071675	regulation of mononuclear cell migration	2/275	30/11123	0.169113613232417	0.842363332437127	ENSSSCG00000001723/ENSSSCG00000005055	PLA2G7/LGALS3	2
BP	GO:0009260	ribonucleotide biosynthetic process	6/275	151/11123	0.17109432112703	0.842363332437127	ENSSSCG00000008901/ENSSSCG00000002268/ENSSSCG00000008870/ENSSSCG00000010664/ENSSSCG00000036387/ENSSSCG00000007986	PAICS/AKAP5/GUCY1B1/ENO4/ATPSCKMT/NME4	6
BP	GO:0060560	developmental growth involved in morphogenesis	5/275	119/11123	0.17193533455302	0.842363332437127	ENSSSCG00000011377/ENSSSCG00000009482/ENSSSCG00000011642/ENSSSCG00000021798/ENSSSCG00000029849	LAMB2/SPRY2/RYK/LZTS2/S1PR1	5
BP	GO:0035296	regulation of tube diameter	3/275	58/11123	0.172623508082114	0.842363332437127	ENSSSCG00000027030/ENSSSCG00000033727/ENSSSCG00000010447	BDKRB2/GPX1/ACTA2	3
BP	GO:0050880	regulation of blood vessel size	3/275	58/11123	0.172623508082114	0.842363332437127	ENSSSCG00000027030/ENSSSCG00000033727/ENSSSCG00000010447	BDKRB2/GPX1/ACTA2	3
BP	GO:0097746	regulation of blood vessel diameter	3/275	58/11123	0.172623508082114	0.842363332437127	ENSSSCG00000027030/ENSSSCG00000033727/ENSSSCG00000010447	BDKRB2/GPX1/ACTA2	3
BP	GO:0046390	ribose phosphate biosynthetic process	6/275	152/11123	0.174713176419472	0.842363332437127	ENSSSCG00000008901/ENSSSCG00000002268/ENSSSCG00000008870/ENSSSCG00000010664/ENSSSCG00000036387/ENSSSCG00000007986	PAICS/AKAP5/GUCY1B1/ENO4/ATPSCKMT/NME4	6
BP	GO:0060627	regulation of vesicle-mediated transport	10/275	288/11123	0.176793674272309	0.842363332437127	ENSSSCG00000039270/ENSSSCG00000005055/ENSSSCG00000009668/ENSSSCG00000015405/ENSSSCG00000008468/ENSSSCG00000002268/ENSSSCG00000040811/ENSSSCG00000008601/ENSSSCG00000048443/ENSSSCG00000013551	TREM2/LGALS3/CLU/CD36/PKDCC/AKAP5/PYCARD/SDC1/APLN/C3	10
BP	GO:0010171	body morphogenesis	2/275	31/11123	0.177992718874595	0.842363332437127	ENSSSCG00000007520/ENSSSCG00000036135	ENSSSCG00000007520/COL1A1	2
BP	GO:0032731	positive regulation of interleukin-1 beta production	2/275	31/11123	0.177992718874595	0.842363332437127	ENSSSCG00000015405/ENSSSCG00000040811	CD36/PYCARD	2
BP	GO:0035150	regulation of tube size	3/275	59/11123	0.178777695599632	0.842363332437127	ENSSSCG00000027030/ENSSSCG00000033727/ENSSSCG00000010447	BDKRB2/GPX1/ACTA2	3
BP	GO:0042133	neurotransmitter metabolic process	3/275	59/11123	0.178777695599632	0.842363332437127	ENSSSCG00000009668/ENSSSCG00000015405/ENSSSCG00000038514	CLU/CD36/DDAH2	3
BP	GO:0061640	cytoskeleton-dependent cytokinesis	3/275	59/11123	0.178777695599632	0.842363332437127	ENSSSCG00000040786/ENSSSCG00000006777/ENSSSCG00000011379	SPTBN1/RHOC/KLHDC8B	3
BP	GO:1903557	positive regulation of tumor necrosis factor superfamily cytokine production	3/275	59/11123	0.178777695599632	0.842363332437127	ENSSSCG00000009668/ENSSSCG00000015405/ENSSSCG00000040811	CLU/CD36/PYCARD	3
BP	GO:0001655	urogenital system development	7/275	187/11123	0.181153444674592	0.842363332437127	ENSSSCG00000017296/ENSSSCG00000011377/ENSSSCG00000010447/ENSSSCG00000021798/ENSSSCG00000026819/ENSSSCG00000013248/ENSSSCG00000005494	ACE/LAMB2/ACTA2/LZTS2/NID1/LRP4/TNC	7
BP	GO:0060538	skeletal muscle organ development	4/275	90/11123	0.183010796380634	0.842363332437127	ENSSSCG00000033727/ENSSSCG00000028148/ENSSSCG00000010507/ENSSSCG00000016364	GPX1/DMD/TLL2/GPC1	4
BP	GO:0018108	peptidyl-tyrosine phosphorylation	7/275	188/11123	0.184490851253146	0.842363332437127	ENSSSCG00000039270/ENSSSCG00000017296/ENSSSCG00000015405/ENSSSCG00000008468/ENSSSCG00000007774/ENSSSCG00000010698/ENSSSCG00000013248	TREM2/ACE/CD36/PKDCC/CTF1/FGFR2/LRP4	7
BP	GO:0006164	purine nucleotide biosynthetic process	6/275	155/11123	0.185755558397544	0.842363332437127	ENSSSCG00000008901/ENSSSCG00000002268/ENSSSCG00000008870/ENSSSCG00000010664/ENSSSCG00000036387/ENSSSCG00000007986	PAICS/AKAP5/GUCY1B1/ENO4/ATPSCKMT/NME4	6
BP	GO:0002886	regulation of myeloid leukocyte mediated immunity	2/275	32/11123	0.186941974681255	0.842363332437127	ENSSSCG00000032019/ENSSSCG00000013551	DNASE1L3/C3	2
BP	GO:0006893	Golgi to plasma membrane transport	2/275	32/11123	0.186941974681255	0.842363332437127	ENSSSCG00000040786/ENSSSCG00000008468	SPTBN1/PKDCC	2
BP	GO:0009395	phospholipid catabolic process	2/275	32/11123	0.186941974681255	0.842363332437127	ENSSSCG00000001723/ENSSSCG00000004733	PLA2G7/PLA2G4D	2
BP	GO:0031638	zymogen activation	2/275	32/11123	0.186941974681255	0.842363332437127	ENSSSCG00000001817/ENSSSCG00000040811	FURIN/PYCARD	2
BP	GO:0042310	vasoconstriction	2/275	32/11123	0.186941974681255	0.842363332437127	ENSSSCG00000027030/ENSSSCG00000010447	BDKRB2/ACTA2	2
BP	GO:0042771	intrinsic apoptotic signaling pathway in response to DNA damage by p53 class mediator	2/275	32/11123	0.186941974681255	0.842363332437127	ENSSSCG00000015052/ENSSSCG00000040811	USP28/PYCARD	2
BP	GO:0051181	cofactor transport	2/275	32/11123	0.186941974681255	0.842363332437127	ENSSSCG00000032833/ENSSSCG00000014812	CD320/FOLR2	2
BP	GO:0051653	spindle localization	2/275	32/11123	0.186941974681255	0.842363332437127	ENSSSCG00000009482/ENSSSCG00000021440	SPRY2/GPSM2	2
BP	GO:0097028	dendritic cell differentiation	2/275	32/11123	0.186941974681255	0.842363332437127	ENSSSCG00000039270/ENSSSCG00000037019	TREM2/CAMK4	2
BP	GO:0097756	negative regulation of blood vessel diameter	2/275	32/11123	0.186941974681255	0.842363332437127	ENSSSCG00000027030/ENSSSCG00000010447	BDKRB2/ACTA2	2
BP	GO:0006897	endocytosis	11/275	327/11123	0.187188307814366	0.842363332437127	ENSSSCG00000023333/ENSSSCG00000028101/ENSSSCG00000004744/ENSSSCG00000039270/ENSSSCG00000025179/ENSSSCG00000005055/ENSSSCG00000009668/ENSSSCG00000015405/ENSSSCG00000040811/ENSSSCG00000048443/ENSSSCG00000013551	FCN2/SLC9B2/TYRO3/TREM2/NECAP1/LGALS3/CLU/CD36/PYCARD/APLN/C3	11
BP	GO:0043410	positive regulation of MAPK cascade	10/275	292/11123	0.187395220034456	0.842363332437127	ENSSSCG00000005457/ENSSSCG00000039270/ENSSSCG00000037158/ENSSSCG00000015405/ENSSSCG00000009482/ENSSSCG00000011642/ENSSSCG00000040811/ENSSSCG00000010698/ENSSSCG00000000687/ENSSSCG00000014410	LPAR1/TREM2/MTURN/CD36/SPRY2/RYK/PYCARD/FGFR2/CD4/SH3RF2	10
BP	GO:0001101	response to acid chemical	5/275	123/11123	0.188665921467446	0.842363332437127	ENSSSCG00000015326/ENSSSCG00000015405/ENSSSCG00000036135/ENSSSCG00000040513/ENSSSCG00000014812	COL1A2/CD36/COL1A1/AQP3/FOLR2	5
BP	GO:0042098	T cell proliferation	5/275	123/11123	0.188665921467446	0.842363332437127	ENSSSCG00000005055/ENSSSCG00000015137/ENSSSCG00000035170/ENSSSCG00000032728/ENSSSCG00000040811	LGALS3/CRTAM/VSIG4/EFNB1/PYCARD	5
BP	GO:0031175	neuron projection development	14/275	435/11123	0.189978137320247	0.842363332437127	ENSSSCG00000005457/ENSSSCG00000016290/ENSSSCG00000014049/ENSSSCG00000011377/ENSSSCG00000001921/ENSSSCG00000032728/ENSSSCG00000017144/ENSSSCG00000011642/ENSSSCG00000003768/ENSSSCG00000032423/ENSSSCG00000030882/ENSSSCG00000013248/ENSSSCG00000009972/ENSSSCG00000005494	LPAR1/EFHD1/UNC5A/LAMB2/NEO1/EFNB1/NPTX1/RYK/NEXN/SPOCK1/ENSSSCG00000030882/LRP4/KREMEN1/TNC	14
BP	GO:0018212	peptidyl-tyrosine modification	7/275	190/11123	0.191241860506656	0.842363332437127	ENSSSCG00000039270/ENSSSCG00000017296/ENSSSCG00000015405/ENSSSCG00000008468/ENSSSCG00000007774/ENSSSCG00000010698/ENSSSCG00000013248	TREM2/ACE/CD36/PKDCC/CTF1/FGFR2/LRP4	7
BP	GO:2001237	negative regulation of extrinsic apoptotic signaling pathway	3/275	61/11123	0.19126095713741	0.842363332437127	ENSSSCG00000033727/ENSSSCG00000005055/ENSSSCG00000015955	GPX1/LGALS3/ITGA6	3
BP	GO:0001836	release of cytochrome c from mitochondria	2/275	33/11123	0.19595252836508	0.842363332437127	ENSSSCG00000033727/ENSSSCG00000040811	GPX1/PYCARD	2
BP	GO:0032330	regulation of chondrocyte differentiation	2/275	33/11123	0.19595252836508	0.842363332437127	ENSSSCG00000008468/ENSSSCG00000000067	PKDCC/CHADL	2
BP	GO:0032507	maintenance of protein location in cell	2/275	33/11123	0.19595252836508	0.842363332437127	ENSSSCG00000015353/ENSSSCG00000000687	SCIN/CD4	2
BP	GO:0042177	negative regulation of protein catabolic process	4/275	93/11123	0.198076652665668	0.842363332437127	ENSSSCG00000001817/ENSSSCG00000039626/ENSSSCG00000037360/ENSSSCG00000031866	FURIN/DERL3/CST3/TIMP3	4
BP	GO:0071695	anatomical structure maturation	4/275	93/11123	0.198076652665668	0.842363332437127	ENSSSCG00000035847/ENSSSCG00000029849/ENSSSCG00000000103/ENSSSCG00000013551	TAL1/S1PR1/DMC1/C3	4
BP	GO:0001822	kidney development	6/275	159/11123	0.200891091719068	0.842363332437127	ENSSSCG00000017296/ENSSSCG00000011377/ENSSSCG00000010447/ENSSSCG00000021798/ENSSSCG00000026819/ENSSSCG00000013248	ACE/LAMB2/ACTA2/LZTS2/NID1/LRP4	6
BP	GO:0072593	reactive oxygen species metabolic process	6/275	159/11123	0.200891091719068	0.842363332437127	ENSSSCG00000033727/ENSSSCG00000004678/ENSSSCG00000009668/ENSSSCG00000015405/ENSSSCG00000004676/ENSSSCG00000038514	GPX1/DUOX2/CLU/CD36/DUOXA2/DDAH2	6
BP	GO:0001819	positive regulation of cytokine production	10/275	298/11123	0.203820297587292	0.842363332437127	ENSSSCG00000001817/ENSSSCG00000040631/ENSSSCG00000037425/ENSSSCG00000040786/ENSSSCG00000015137/ENSSSCG00000009668/ENSSSCG00000015405/ENSSSCG00000021933/ENSSSCG00000040811/ENSSSCG00000013551	FURIN/LPL/NFAM1/SPTBN1/CRTAM/CLU/CD36/CLEC5A/PYCARD/C3	10
BP	GO:0042471	ear morphogenesis	3/275	63/11123	0.203956822197424	0.842363332437127	ENSSSCG00000000455/ENSSSCG00000009482/ENSSSCG00000008789	LRIG3/SPRY2/WDR19	3
BP	GO:1903321	negative regulation of protein modification by small protein conjugation or removal	3/275	63/11123	0.203956822197424	0.842363332437127	ENSSSCG00000015570/ENSSSCG00000009482/ENSSSCG00000014410	IVNS1ABP/SPRY2/SH3RF2	3
BP	GO:0001954	positive regulation of cell-matrix adhesion	2/275	34/11123	0.205015919521335	0.842363332437127	ENSSSCG00000015405/ENSSSCG00000028148	CD36/DMD	2
BP	GO:0030042	actin filament depolymerization	2/275	34/11123	0.205015919521335	0.842363332437127	ENSSSCG00000015353/ENSSSCG00000007085	SCIN/DSTN	2
BP	GO:0032732	positive regulation of interleukin-1 production	2/275	34/11123	0.205015919521335	0.842363332437127	ENSSSCG00000015405/ENSSSCG00000040811	CD36/PYCARD	2
BP	GO:0045661	regulation of myoblast differentiation	2/275	34/11123	0.205015919521335	0.842363332437127	ENSSSCG00000026695/ENSSSCG00000014310	TNFSF14/CXCL14	2
BP	GO:0051496	positive regulation of stress fiber assembly	2/275	34/11123	0.205015919521335	0.842363332437127	ENSSSCG00000005457/ENSSSCG00000006777	LPAR1/RHOC	2
BP	GO:0061005	cell differentiation involved in kidney development	2/275	34/11123	0.205015919521335	0.842363332437127	ENSSSCG00000011377/ENSSSCG00000010447	LAMB2/ACTA2	2
BP	GO:1901607	alpha-amino acid biosynthetic process	2/275	34/11123	0.205015919521335	0.842363332437127	ENSSSCG00000010143/ENSSSCG00000004672	MTR/GATM	2
BP	GO:0031669	cellular response to nutrient levels	5/275	127/11123	0.205955197890828	0.842363332437127	ENSSSCG00000027198/ENSSSCG00000005905/ENSSSCG00000040513/ENSSSCG00000014812/ENSSSCG00000009361	PDK2/SLC39A4/AQP3/FOLR2/POSTN	5
BP	GO:0048589	developmental growth	11/275	335/11123	0.20794411285793	0.842363332437127	ENSSSCG00000007520/ENSSSCG00000033727/ENSSSCG00000004678/ENSSSCG00000008468/ENSSSCG00000011377/ENSSSCG00000009482/ENSSSCG00000011642/ENSSSCG00000021798/ENSSSCG00000010507/ENSSSCG00000029849/ENSSSCG00000013248	ENSSSCG00000007520/GPX1/DUOX2/PKDCC/LAMB2/SPRY2/RYK/LZTS2/TLL2/S1PR1/LRP4	11
BP	GO:0072331	signal transduction by p53 class mediator	4/275	95/11123	0.208324254090704	0.842363332437127	ENSSSCG00000027030/ENSSSCG00000015052/ENSSSCG00000027198/ENSSSCG00000040811	BDKRB2/USP28/PDK2/PYCARD	4
BP	GO:0043408	regulation of MAPK cascade	13/275	408/11123	0.210911743029936	0.842363332437127	ENSSSCG00000005457/ENSSSCG00000039270/ENSSSCG00000037158/ENSSSCG00000015405/ENSSSCG00000031866/ENSSSCG00000009482/ENSSSCG00000011642/ENSSSCG00000028148/ENSSSCG00000040811/ENSSSCG00000010698/ENSSSCG00000008972/ENSSSCG00000000687/ENSSSCG00000014410	LPAR1/TREM2/MTURN/CD36/TIMP3/SPRY2/RYK/DMD/PYCARD/FGFR2/PPEF2/CD4/SH3RF2	13
BP	GO:0010823	negative regulation of mitochondrion organization	2/275	35/11123	0.214124065779751	0.842363332437127	ENSSSCG00000033727/ENSSSCG00000002408	GPX1/ADCK1	2
BP	GO:0050873	brown fat cell differentiation	2/275	35/11123	0.214124065779751	0.842363332437127	ENSSSCG00000040681/ENSSSCG00000002357	FABP4/ALDH6A1	2
BP	GO:0006898	receptor-mediated endocytosis	5/275	129/11123	0.214791444425495	0.842363332437127	ENSSSCG00000028101/ENSSSCG00000009668/ENSSSCG00000015405/ENSSSCG00000048443/ENSSSCG00000013551	SLC9B2/CLU/CD36/APLN/C3	5
BP	GO:0016485	protein processing	5/275	129/11123	0.214791444425495	0.842363332437127	ENSSSCG00000001817/ENSSSCG00000000660/ENSSSCG00000035170/ENSSSCG00000040811/ENSSSCG00000013551	FURIN/A2M/VSIG4/PYCARD/C3	5
BP	GO:0030258	lipid modification	5/275	129/11123	0.214791444425495	0.842363332437127	ENSSSCG00000001723/ENSSSCG00000039244/ENSSSCG00000032846/ENSSSCG00000004405/ENSSSCG00000009666	PLA2G7/PHYH/BPNT2/FIG4/EPHX2	5
BP	GO:1902905	positive regulation of supramolecular fiber organization	5/275	129/11123	0.214791444425495	0.842363332437127	ENSSSCG00000005457/ENSSSCG00000006777/ENSSSCG00000015353/ENSSSCG00000040811/ENSSSCG00000007085	LPAR1/RHOC/SCIN/PYCARD/DSTN	5
BP	GO:0061041	regulation of wound healing	4/275	97/11123	0.218720670293195	0.842363332437127	ENSSSCG00000015136/ENSSSCG00000015405/ENSSSCG00000025463/ENSSSCG00000042607	UBASH3B/CD36/PROS1/THBD	4
BP	GO:0002064	epithelial cell development	5/275	130/11123	0.219254283230914	0.842363332437127	ENSSSCG00000033727/ENSSSCG00000011377/ENSSSCG00000010447/ENSSSCG00000028148/ENSSSCG00000029331	GPX1/LAMB2/ACTA2/DMD/PALLD	5
BP	GO:0007162	negative regulation of cell adhesion	6/275	164/11123	0.220420179628071	0.842363332437127	ENSSSCG00000015136/ENSSSCG00000021176/ENSSSCG00000015137/ENSSSCG00000035170/ENSSSCG00000032423/ENSSSCG00000036135	UBASH3B/LPXN/CRTAM/VSIG4/SPOCK1/COL1A1	6
BP	GO:0002029	desensitization of G-protein coupled receptor protein signaling pathway	1/275	10/11123	0.221546229492988	0.842363332437127	ENSSSCG00000048443	APLN	1
BP	GO:0002438	acute inflammatory response to antigenic stimulus	1/275	10/11123	0.221546229492988	0.842363332437127	ENSSSCG00000013551	C3	1
BP	GO:0002836	positive regulation of response to tumor cell	1/275	10/11123	0.221546229492988	0.842363332437127	ENSSSCG00000015137	CRTAM	1
BP	GO:0002839	positive regulation of immune response to tumor cell	1/275	10/11123	0.221546229492988	0.842363332437127	ENSSSCG00000015137	CRTAM	1
BP	GO:0003081	regulation of systemic arterial blood pressure by renin-angiotensin	1/275	10/11123	0.221546229492988	0.842363332437127	ENSSSCG00000017296	ACE	1
BP	GO:0006241	CTP biosynthetic process	1/275	10/11123	0.221546229492988	0.842363332437127	ENSSSCG00000007986	NME4	1
BP	GO:0006972	hyperosmotic response	1/275	10/11123	0.221546229492988	0.842363332437127	ENSSSCG00000016290	EFHD1	1
BP	GO:0009148	pyrimidine nucleoside triphosphate biosynthetic process	1/275	10/11123	0.221546229492988	0.842363332437127	ENSSSCG00000007986	NME4	1
BP	GO:0009209	pyrimidine ribonucleoside triphosphate biosynthetic process	1/275	10/11123	0.221546229492988	0.842363332437127	ENSSSCG00000007986	NME4	1
BP	GO:0010043	response to zinc ion	1/275	10/11123	0.221546229492988	0.842363332437127	ENSSSCG00000009827	HVCN1	1
BP	GO:0010155	regulation of proton transport	1/275	10/11123	0.221546229492988	0.842363332437127	ENSSSCG00000036387	ATPSCKMT	1
BP	GO:0010635	regulation of mitochondrial fusion	1/275	10/11123	0.221546229492988	0.842363332437127	ENSSSCG00000002408	ADCK1	1
BP	GO:0010738	regulation of protein kinase A signaling	1/275	10/11123	0.221546229492988	0.842363332437127	ENSSSCG00000002268	AKAP5	1
BP	GO:0010819	regulation of T cell chemotaxis	1/275	10/11123	0.221546229492988	0.842363332437127	ENSSSCG00000026695	TNFSF14	1
BP	GO:0010882	regulation of cardiac muscle contraction by calcium ion signaling	1/275	10/11123	0.221546229492988	0.842363332437127	ENSSSCG00000028148	DMD	1
BP	GO:0016486	peptide hormone processing	1/275	10/11123	0.221546229492988	0.842363332437127	ENSSSCG00000001817	FURIN	1
BP	GO:0021513	spinal cord dorsal/ventral patterning	1/275	10/11123	0.221546229492988	0.842363332437127	ENSSSCG00000009079	INTU	1
BP	GO:0022401	negative adaptation of signaling pathway	1/275	10/11123	0.221546229492988	0.842363332437127	ENSSSCG00000048443	APLN	1
BP	GO:0030540	female genitalia development	1/275	10/11123	0.221546229492988	0.842363332437127	ENSSSCG00000004744	TYRO3	1
BP	GO:0030730	sequestering of triglyceride	1/275	10/11123	0.221546229492988	0.842363332437127	ENSSSCG00000040631	LPL	1
BP	GO:0030836	positive regulation of actin filament depolymerization	1/275	10/11123	0.221546229492988	0.842363332437127	ENSSSCG00000007085	DSTN	1
BP	GO:0034505	tooth mineralization	1/275	10/11123	0.221546229492988	0.842363332437127	ENSSSCG00000036135	COL1A1	1
BP	GO:0036158	outer dynein arm assembly	1/275	10/11123	0.221546229492988	0.842363332437127	ENSSSCG00000011408	ZMYND10	1
BP	GO:0038065	collagen-activated signaling pathway	1/275	10/11123	0.221546229492988	0.842363332437127	ENSSSCG00000015136	UBASH3B	1
BP	GO:0046040	IMP metabolic process	1/275	10/11123	0.221546229492988	0.842363332437127	ENSSSCG00000008901	PAICS	1
BP	GO:0046051	UTP metabolic process	1/275	10/11123	0.221546229492988	0.842363332437127	ENSSSCG00000007986	NME4	1
BP	GO:0048841	regulation of axon extension involved in axon guidance	1/275	10/11123	0.221546229492988	0.842363332437127	ENSSSCG00000011642	RYK	1
BP	GO:0051657	maintenance of organelle location	1/275	10/11123	0.221546229492988	0.842363332437127	ENSSSCG00000021440	GPSM2	1
BP	GO:0051782	negative regulation of cell division	1/275	10/11123	0.221546229492988	0.842363332437127	ENSSSCG00000009079	INTU	1
BP	GO:0060831	smoothened signaling pathway involved in dorsal/ventral neural tube patterning	1/275	10/11123	0.221546229492988	0.842363332437127	ENSSSCG00000008789	WDR19	1
BP	GO:0061430	bone trabecula morphogenesis	1/275	10/11123	0.221546229492988	0.842363332437127	ENSSSCG00000036135	COL1A1	1
BP	GO:0070050	neuron cellular homeostasis	1/275	10/11123	0.221546229492988	0.842363332437127	ENSSSCG00000004744	TYRO3	1
BP	GO:0071636	positive regulation of transforming growth factor beta production	1/275	10/11123	0.221546229492988	0.842363332437127	ENSSSCG00000001817	FURIN	1
BP	GO:0072697	protein localization to cell cortex	1/275	10/11123	0.221546229492988	0.842363332437127	ENSSSCG00000021440	GPSM2	1
BP	GO:0090520	sphingolipid mediated signaling pathway	1/275	10/11123	0.221546229492988	0.842363332437127	ENSSSCG00000029849	S1PR1	1
BP	GO:1901741	positive regulation of myoblast fusion	1/275	10/11123	0.221546229492988	0.842363332437127	ENSSSCG00000026695	TNFSF14	1
BP	GO:1903543	positive regulation of exosomal secretion	1/275	10/11123	0.221546229492988	0.842363332437127	ENSSSCG00000008601	SDC1	1
BP	GO:1903726	negative regulation of phospholipid metabolic process	1/275	10/11123	0.221546229492988	0.842363332437127	ENSSSCG00000010026	PIK3IP1	1
BP	GO:1903978	regulation of microglial cell activation	1/275	10/11123	0.221546229492988	0.842363332437127	ENSSSCG00000039270	TREM2	1
BP	GO:1905606	regulation of presynapse assembly	1/275	10/11123	0.221546229492988	0.842363332437127	ENSSSCG00000000672	CLSTN3	1
BP	GO:1905906	regulation of amyloid fibril formation	1/275	10/11123	0.221546229492988	0.842363332437127	ENSSSCG00000009668	CLU	1
BP	GO:0051129	negative regulation of cellular component organization	14/275	449/11123	0.222075205505751	0.842363332437127	ENSSSCG00000033727/ENSSSCG00000005457/ENSSSCG00000005055/ENSSSCG00000015353/ENSSSCG00000009668/ENSSSCG00000017296/ENSSSCG00000002408/ENSSSCG00000037360/ENSSSCG00000009482/ENSSSCG00000011642/ENSSSCG00000000067/ENSSSCG00000032423/ENSSSCG00000013248/ENSSSCG00000009972	GPX1/LPAR1/LGALS3/SCIN/CLU/ACE/ADCK1/CST3/SPRY2/RYK/CHADL/SPOCK1/LRP4/KREMEN1	14
BP	GO:1902903	regulation of supramolecular fiber organization	8/275	234/11123	0.223232549070988	0.842363332437127	ENSSSCG00000005457/ENSSSCG00000006777/ENSSSCG00000015353/ENSSSCG00000009668/ENSSSCG00000000067/ENSSSCG00000016754/ENSSSCG00000040811/ENSSSCG00000007085	LPAR1/RHOC/SCIN/CLU/CHADL/AEBP1/PYCARD/DSTN	8
BP	GO:0008652	cellular amino acid biosynthetic process	2/275	36/11123	0.223269249397618	0.842363332437127	ENSSSCG00000010143/ENSSSCG00000004672	MTR/GATM	2
BP	GO:0009064	glutamine family amino acid metabolic process	2/275	36/11123	0.223269249397618	0.842363332437127	ENSSSCG00000001780/ENSSSCG00000038514	FAH/DDAH2	2
BP	GO:0050435	amyloid-beta metabolic process	2/275	36/11123	0.223269249397618	0.842363332437127	ENSSSCG00000009668/ENSSSCG00000017296	CLU/ACE	2
BP	GO:0097194	execution phase of apoptosis	2/275	36/11123	0.223269249397618	0.842363332437127	ENSSSCG00000011557/ENSSSCG00000032019	CIDEC/DNASE1L3	2
BP	GO:2001238	positive regulation of extrinsic apoptotic signaling pathway	2/275	36/11123	0.223269249397618	0.842363332437127	ENSSSCG00000031866/ENSSSCG00000040811	TIMP3/PYCARD	2
BP	GO:0072001	renal system development	6/275	165/11123	0.224401213369081	0.842363332437127	ENSSSCG00000017296/ENSSSCG00000011377/ENSSSCG00000010447/ENSSSCG00000021798/ENSSSCG00000026819/ENSSSCG00000013248	ACE/LAMB2/ACTA2/LZTS2/NID1/LRP4	6
BP	GO:0042742	defense response to bacterium	4/275	99/11123	0.229253796756078	0.842363332437127	ENSSSCG00000023333/ENSSSCG00000015405/ENSSSCG00000034371/ENSSSCG00000040811	FCN2/CD36/ENSSSCG00000034371/PYCARD	4
BP	GO:0010595	positive regulation of endothelial cell migration	3/275	67/11123	0.229889948097995	0.842363332437127	ENSSSCG00000028878/ENSSSCG00000017082/ENSSSCG00000015368	BCAR1/SPARC/HDAC9	3
BP	GO:1990778	protein localization to cell periphery	7/275	201/11123	0.230048666776696	0.842363332437127	ENSSSCG00000040786/ENSSSCG00000039270/ENSSSCG00000005055/ENSSSCG00000008468/ENSSSCG00000002268/ENSSSCG00000008789/ENSSSCG00000021440	SPTBN1/TREM2/LGALS3/PKDCC/AKAP5/WDR19/GPSM2	7
BP	GO:0001676	long-chain fatty acid metabolic process	2/275	37/11123	0.232444104280866	0.842363332437127	ENSSSCG00000033727/ENSSSCG00000010853	GPX1/EPHX1	2
BP	GO:0001736	establishment of planar polarity	2/275	37/11123	0.232444104280866	0.842363332437127	ENSSSCG00000009079/ENSSSCG00000011642	INTU/RYK	2
BP	GO:0007164	establishment of tissue polarity	2/275	37/11123	0.232444104280866	0.842363332437127	ENSSSCG00000009079/ENSSSCG00000011642	INTU/RYK	2
BP	GO:0010812	negative regulation of cell-substrate adhesion	2/275	37/11123	0.232444104280866	0.842363332437127	ENSSSCG00000032423/ENSSSCG00000036135	SPOCK1/COL1A1	2
BP	GO:0046718	viral entry into host cell	2/275	37/11123	0.232444104280866	0.842363332437127	ENSSSCG00000023666/ENSSSCG00000000687	CTSB/CD4	2
BP	GO:0007219	Notch signaling pathway	4/275	100/11123	0.234567858167908	0.842363332437127	ENSSSCG00000013418/ENSSSCG00000025176/ENSSSCG00000033000/ENSSSCG00000009361	CFD/NOTCH3/TIMP4/POSTN	4
BP	GO:0048839	inner ear development	4/275	100/11123	0.234567858167908	0.842363332437127	ENSSSCG00000004678/ENSSSCG00000000455/ENSSSCG00000009482/ENSSSCG00000014310	DUOX2/LRIG3/SPRY2/CXCL14	4
BP	GO:2000377	regulation of reactive oxygen species metabolic process	4/275	100/11123	0.234567858167908	0.842363332437127	ENSSSCG00000009668/ENSSSCG00000015405/ENSSSCG00000004676/ENSSSCG00000038514	CLU/CD36/DUOXA2/DDAH2	4
BP	GO:0006638	neutral lipid metabolic process	3/275	68/11123	0.236468933244799	0.842363332437127	ENSSSCG00000040631/ENSSSCG00000033727/ENSSSCG00000013551	LPL/GPX1/C3	3
BP	GO:0006639	acylglycerol metabolic process	3/275	68/11123	0.236468933244799	0.842363332437127	ENSSSCG00000040631/ENSSSCG00000033727/ENSSSCG00000013551	LPL/GPX1/C3	3
BP	GO:0010817	regulation of hormone levels	8/275	238/11123	0.236646062228399	0.842363332437127	ENSSSCG00000007520/ENSSSCG00000001817/ENSSSCG00000023666/ENSSSCG00000028101/ENSSSCG00000004678/ENSSSCG00000017296/ENSSSCG00000004676/ENSSSCG00000004419	ENSSSCG00000007520/FURIN/CTSB/SLC9B2/DUOX2/ACE/DUOXA2/SLC16A10	8
BP	GO:0006813	potassium ion transport	4/275	101/11123	0.239911585416743	0.842363332437127	ENSSSCG00000006542/ENSSSCG00000002432/ENSSSCG00000003069/ENSSSCG00000033442	KCNN3/KCNK13/KCNN4/HCN2	4
BP	GO:0043409	negative regulation of MAPK cascade	4/275	101/11123	0.239911585416743	0.842363332437127	ENSSSCG00000031866/ENSSSCG00000009482/ENSSSCG00000028148/ENSSSCG00000008972	TIMP3/SPRY2/DMD/PPEF2	4
BP	GO:0050851	antigen receptor-mediated signaling pathway	4/275	101/11123	0.239911585416743	0.842363332437127	ENSSSCG00000037425/ENSSSCG00000021176/ENSSSCG00000028878/ENSSSCG00000003069	NFAM1/LPXN/BCAR1/KCNN4	4
BP	GO:0046651	lymphocyte proliferation	6/275	169/11123	0.240555318511951	0.842363332437127	ENSSSCG00000005055/ENSSSCG00000015137/ENSSSCG00000035170/ENSSSCG00000032833/ENSSSCG00000032728/ENSSSCG00000040811	LGALS3/CRTAM/VSIG4/CD320/EFNB1/PYCARD	6
BP	GO:0002283	neutrophil activation involved in immune response	1/275	11/11123	0.240809685525511	0.842363332437127	ENSSSCG00000032019	DNASE1L3	1
BP	GO:0006833	water transport	1/275	11/11123	0.240809685525511	0.842363332437127	ENSSSCG00000040513	AQP3	1
BP	GO:0007398	ectoderm development	1/275	11/11123	0.240809685525511	0.842363332437127	ENSSSCG00000015955	ITGA6	1
BP	GO:0009067	aspartate family amino acid biosynthetic process	1/275	11/11123	0.240809685525511	0.842363332437127	ENSSSCG00000010143	MTR	1
BP	GO:0009158	ribonucleoside monophosphate catabolic process	1/275	11/11123	0.240809685525511	0.842363332437127	ENSSSCG00000004291	NT5E	1
BP	GO:0009220	pyrimidine ribonucleotide biosynthetic process	1/275	11/11123	0.240809685525511	0.842363332437127	ENSSSCG00000007986	NME4	1
BP	GO:0017001	antibiotic catabolic process	1/275	11/11123	0.240809685525511	0.842363332437127	ENSSSCG00000033727	GPX1	1
BP	GO:0019054	modulation by virus of host process	1/275	11/11123	0.240809685525511	0.842363332437127	ENSSSCG00000000687	CD4	1
BP	GO:0023058	adaptation of signaling pathway	1/275	11/11123	0.240809685525511	0.842363332437127	ENSSSCG00000048443	APLN	1
BP	GO:0032048	cardiolipin metabolic process	1/275	11/11123	0.240809685525511	0.842363332437127	ENSSSCG00000011578	TAMM41	1
BP	GO:0032332	positive regulation of chondrocyte differentiation	1/275	11/11123	0.240809685525511	0.842363332437127	ENSSSCG00000008468	PKDCC	1
BP	GO:0034383	low-density lipoprotein particle clearance	1/275	11/11123	0.240809685525511	0.842363332437127	ENSSSCG00000015405	CD36	1
BP	GO:0034638	phosphatidylcholine catabolic process	1/275	11/11123	0.240809685525511	0.842363332437127	ENSSSCG00000001723	PLA2G7	1
BP	GO:0035587	purinergic receptor signaling pathway	1/275	11/11123	0.240809685525511	0.842363332437127	ENSSSCG00000011627	ACP3	1
BP	GO:0035728	response to hepatocyte growth factor	1/275	11/11123	0.240809685525511	0.842363332437127	ENSSSCG00000028878	BCAR1	1
BP	GO:0035729	cellular response to hepatocyte growth factor stimulus	1/275	11/11123	0.240809685525511	0.842363332437127	ENSSSCG00000028878	BCAR1	1
BP	GO:0045663	positive regulation of myoblast differentiation	1/275	11/11123	0.240809685525511	0.842363332437127	ENSSSCG00000026695	TNFSF14	1
BP	GO:0046132	pyrimidine ribonucleoside biosynthetic process	1/275	11/11123	0.240809685525511	0.842363332437127	ENSSSCG00000007986	NME4	1
BP	GO:0046134	pyrimidine nucleoside biosynthetic process	1/275	11/11123	0.240809685525511	0.842363332437127	ENSSSCG00000007986	NME4	1
BP	GO:0046174	polyol catabolic process	1/275	11/11123	0.240809685525511	0.842363332437127	ENSSSCG00000032846	BPNT2	1
BP	GO:0046823	negative regulation of nucleocytoplasmic transport	1/275	11/11123	0.240809685525511	0.842363332437127	ENSSSCG00000015405	CD36	1
BP	GO:0048012	hepatocyte growth factor receptor signaling pathway	1/275	11/11123	0.240809685525511	0.842363332437127	ENSSSCG00000028878	BCAR1	1
BP	GO:0048490	anterograde synaptic vesicle transport	1/275	11/11123	0.240809685525511	0.842363332437127	ENSSSCG00000007033	AP3M2	1
BP	GO:0048643	positive regulation of skeletal muscle tissue development	1/275	11/11123	0.240809685525511	0.842363332437127	ENSSSCG00000016364	GPC1	1
BP	GO:0050862	positive regulation of T cell receptor signaling pathway	1/275	11/11123	0.240809685525511	0.842363332437127	ENSSSCG00000003069	KCNN4	1
BP	GO:0060314	regulation of ryanodine-sensitive calcium-release channel activity	1/275	11/11123	0.240809685525511	0.842363332437127	ENSSSCG00000028148	DMD	1
BP	GO:0070932	histone H3 deacetylation	1/275	11/11123	0.240809685525511	0.842363332437127	ENSSSCG00000015368	HDAC9	1
BP	GO:0072189	ureter development	1/275	11/11123	0.240809685525511	0.842363332437127	ENSSSCG00000021798	LZTS2	1
BP	GO:0090026	positive regulation of monocyte chemotaxis	1/275	11/11123	0.240809685525511	0.842363332437127	ENSSSCG00000001723	PLA2G7	1
BP	GO:0097066	response to thyroid hormone	1/275	11/11123	0.240809685525511	0.842363332437127	ENSSSCG00000023666	CTSB	1
BP	GO:0097067	cellular response to thyroid hormone stimulus	1/275	11/11123	0.240809685525511	0.842363332437127	ENSSSCG00000023666	CTSB	1
BP	GO:0097202	activation of cysteine-type endopeptidase activity	1/275	11/11123	0.240809685525511	0.842363332437127	ENSSSCG00000040811	PYCARD	1
BP	GO:0099174	regulation of presynapse organization	1/275	11/11123	0.240809685525511	0.842363332437127	ENSSSCG00000000672	CLSTN3	1
BP	GO:0099514	synaptic vesicle cytoskeletal transport	1/275	11/11123	0.240809685525511	0.842363332437127	ENSSSCG00000007033	AP3M2	1
BP	GO:0099517	synaptic vesicle transport along microtubule	1/275	11/11123	0.240809685525511	0.842363332437127	ENSSSCG00000007033	AP3M2	1
BP	GO:1900747	negative regulation of vascular endothelial growth factor signaling pathway	1/275	11/11123	0.240809685525511	0.842363332437127	ENSSSCG00000009482	SPRY2	1
BP	GO:1901739	regulation of myoblast fusion	1/275	11/11123	0.240809685525511	0.842363332437127	ENSSSCG00000026695	TNFSF14	1
BP	GO:1901881	positive regulation of protein depolymerization	1/275	11/11123	0.240809685525511	0.842363332437127	ENSSSCG00000007085	DSTN	1
BP	GO:1902043	positive regulation of extrinsic apoptotic signaling pathway via death domain receptors	1/275	11/11123	0.240809685525511	0.842363332437127	ENSSSCG00000031866	TIMP3	1
BP	GO:1902473	regulation of protein localization to synapse	1/275	11/11123	0.240809685525511	0.842363332437127	ENSSSCG00000000672	CLSTN3	1
BP	GO:1903541	regulation of exosomal secretion	1/275	11/11123	0.240809685525511	0.842363332437127	ENSSSCG00000008601	SDC1	1
BP	GO:1904152	regulation of retrograde protein transport, ER to cytosol	1/275	11/11123	0.240809685525511	0.842363332437127	ENSSSCG00000039626	DERL3	1
BP	GO:1905564	positive regulation of vascular endothelial cell proliferation	1/275	11/11123	0.240809685525511	0.842363332437127	ENSSSCG00000048443	APLN	1
BP	GO:2001185	regulation of CD8-positive, alpha-beta T cell activation	1/275	11/11123	0.240809685525511	0.842363332437127	ENSSSCG00000015137	CRTAM	1
BP	GO:0000904	cell morphogenesis involved in differentiation	11/275	347/11123	0.24080999595848	0.842363332437127	ENSSSCG00000004744/ENSSSCG00000014049/ENSSSCG00000035847/ENSSSCG00000011377/ENSSSCG00000001921/ENSSSCG00000032728/ENSSSCG00000017144/ENSSSCG00000011642/ENSSSCG00000003768/ENSSSCG00000013248/ENSSSCG00000029331	TYRO3/UNC5A/TAL1/LAMB2/NEO1/EFNB1/NPTX1/RYK/NEXN/LRP4/PALLD	11
BP	GO:0098609	cell-cell adhesion	13/275	420/11123	0.24081584628156	0.842363332437127	ENSSSCG00000015136/ENSSSCG00000004744/ENSSSCG00000011946/ENSSSCG00000002037/ENSSSCG00000015137/ENSSSCG00000035170/ENSSSCG00000026695/ENSSSCG00000032728/ENSSSCG00000040160/ENSSSCG00000040811/ENSSSCG00000004291/ENSSSCG00000036640/ENSSSCG00000000672	UBASH3B/TYRO3/ALCAM/CDH24/CRTAM/VSIG4/TNFSF14/EFNB1/MMP24/PYCARD/NT5E/ENSSSCG00000036640/CLSTN3	13
BP	GO:0009607	response to biotic stimulus	15/275	494/11123	0.241584346705068	0.842363332437127	ENSSSCG00000023333/ENSSSCG00000033727/ENSSSCG00000015570/ENSSSCG00000014119/ENSSSCG00000011690/ENSSSCG00000013418/ENSSSCG00000015137/ENSSSCG00000009668/ENSSSCG00000015405/ENSSSCG00000010447/ENSSSCG00000040681/ENSSSCG00000034371/ENSSSCG00000040811/ENSSSCG00000015355/ENSSSCG00000013551	FCN2/GPX1/IVNS1ABP/SERINC5/PLSCR4/CFD/CRTAM/CLU/CD36/ACTA2/FABP4/ENSSSCG00000034371/PYCARD/DGKB/C3	15
BP	GO:0009187	cyclic nucleotide metabolic process	2/275	38/11123	0.241641603420283	0.842363332437127	ENSSSCG00000002268/ENSSSCG00000008870	AKAP5/GUCY1B1	2
BP	GO:0032233	positive regulation of actin filament bundle assembly	2/275	38/11123	0.241641603420283	0.842363332437127	ENSSSCG00000005457/ENSSSCG00000006777	LPAR1/RHOC	2
BP	GO:0034109	homotypic cell-cell adhesion	2/275	38/11123	0.241641603420283	0.842363332437127	ENSSSCG00000015136/ENSSSCG00000004744	UBASH3B/TYRO3	2
BP	GO:0042130	negative regulation of T cell proliferation	2/275	38/11123	0.241641603420283	0.842363332437127	ENSSSCG00000015137/ENSSSCG00000035170	CRTAM/VSIG4	2
BP	GO:0046717	acid secretion	2/275	38/11123	0.241641603420283	0.842363332437127	ENSSSCG00000027030/ENSSSCG00000017296	BDKRB2/ACE	2
BP	GO:0072527	pyrimidine-containing compound metabolic process	2/275	38/11123	0.241641603420283	0.842363332437127	ENSSSCG00000002357/ENSSSCG00000007986	ALDH6A1/NME4	2
BP	GO:0010721	negative regulation of cell development	5/275	135/11123	0.241978780833258	0.842363332437127	ENSSSCG00000005457/ENSSSCG00000011642/ENSSSCG00000032423/ENSSSCG00000013248/ENSSSCG00000009972	LPAR1/RYK/SPOCK1/LRP4/KREMEN1	5
BP	GO:0008630	intrinsic apoptotic signaling pathway in response to DNA damage	3/275	69/11123	0.243080505390932	0.842363332437127	ENSSSCG00000015052/ENSSSCG00000009668/ENSSSCG00000040811	USP28/CLU/PYCARD	3
BP	GO:0019935	cyclic-nucleotide-mediated signaling	3/275	69/11123	0.243080505390932	0.842363332437127	ENSSSCG00000007520/ENSSSCG00000015405/ENSSSCG00000008870	ENSSSCG00000007520/CD36/GUCY1B1	3
BP	GO:0042552	myelination	3/275	69/11123	0.243080505390932	0.842363332437127	ENSSSCG00000004405/ENSSSCG00000014119/ENSSSCG00000009668	FIG4/SERINC5/CLU	3
BP	GO:0051224	negative regulation of protein transport	3/275	69/11123	0.243080505390932	0.842363332437127	ENSSSCG00000015405/ENSSSCG00000039626/ENSSSCG00000008468	CD36/DERL3/PKDCC	3
BP	GO:0019722	calcium-mediated signaling	4/275	102/11123	0.245283486861419	0.842363332437127	ENSSSCG00000039270/ENSSSCG00000027198/ENSSSCG00000028148/ENSSSCG00000016183	TREM2/PDK2/DMD/ENSSSCG00000016183	4
BP	GO:0043112	receptor metabolic process	4/275	102/11123	0.245283486861419	0.842363332437127	ENSSSCG00000001817/ENSSSCG00000015405/ENSSSCG00000028148/ENSSSCG00000048443	FURIN/CD36/DMD/APLN	4
BP	GO:0046488	phosphatidylinositol metabolic process	4/275	102/11123	0.245283486861419	0.842363332437127	ENSSSCG00000032846/ENSSSCG00000004405/ENSSSCG00000027550/ENSSSCG00000009231	BPNT2/FIG4/PLCD1/CDS1	4
BP	GO:0097164	ammonium ion metabolic process	4/275	102/11123	0.245283486861419	0.842363332437127	ENSSSCG00000001723/ENSSSCG00000012166/ENSSSCG00000008973/ENSSSCG00000015332	PLA2G7/SMS/NAAA/PON1	4
BP	GO:0032943	mononuclear cell proliferation	6/275	171/11123	0.248761501193235	0.842363332437127	ENSSSCG00000005055/ENSSSCG00000015137/ENSSSCG00000035170/ENSSSCG00000032833/ENSSSCG00000032728/ENSSSCG00000040811	LGALS3/CRTAM/VSIG4/CD320/EFNB1/PYCARD	6
BP	GO:0007272	ensheathment of neurons	3/275	70/11123	0.249721894056469	0.842363332437127	ENSSSCG00000004405/ENSSSCG00000014119/ENSSSCG00000009668	FIG4/SERINC5/CLU	3
BP	GO:0008366	axon ensheathment	3/275	70/11123	0.249721894056469	0.842363332437127	ENSSSCG00000004405/ENSSSCG00000014119/ENSSSCG00000009668	FIG4/SERINC5/CLU	3
BP	GO:0055002	striated muscle cell development	3/275	70/11123	0.249721894056469	0.842363332437127	ENSSSCG00000033727/ENSSSCG00000028148/ENSSSCG00000008601	GPX1/DMD/SDC1	3
BP	GO:1902600	proton transmembrane transport	3/275	70/11123	0.249721894056469	0.842363332437127	ENSSSCG00000009827/ENSSSCG00000006138/ENSSSCG00000036387	HVCN1/ATP6V0D2/ATPSCKMT	3
BP	GO:0002712	regulation of B cell mediated immunity	2/275	39/11123	0.250855046730391	0.842363332437127	ENSSSCG00000039269/ENSSSCG00000013551	SHLD1/C3	2
BP	GO:0002889	regulation of immunoglobulin mediated immune response	2/275	39/11123	0.250855046730391	0.842363332437127	ENSSSCG00000039269/ENSSSCG00000013551	SHLD1/C3	2
BP	GO:0010771	negative regulation of cell morphogenesis involved in differentiation	2/275	39/11123	0.250855046730391	0.842363332437127	ENSSSCG00000011642/ENSSSCG00000013248	RYK/LRP4	2
BP	GO:0045600	positive regulation of fat cell differentiation	2/275	39/11123	0.250855046730391	0.842363332437127	ENSSSCG00000040631/ENSSSCG00000009231	LPL/CDS1	2
BP	GO:0046470	phosphatidylcholine metabolic process	2/275	39/11123	0.250855046730391	0.842363332437127	ENSSSCG00000001723/ENSSSCG00000015332	PLA2G7/PON1	2
BP	GO:0050830	defense response to Gram-positive bacterium	2/275	39/11123	0.250855046730391	0.842363332437127	ENSSSCG00000023333/ENSSSCG00000015405	FCN2/CD36	2
BP	GO:0051149	positive regulation of muscle cell differentiation	2/275	39/11123	0.250855046730391	0.842363332437127	ENSSSCG00000026695/ENSSSCG00000003143	TNFSF14/MAMSTR	2
BP	GO:0007160	cell-matrix adhesion	5/275	137/11123	0.251242765222768	0.842363332437127	ENSSSCG00000015405/ENSSSCG00000028148/ENSSSCG00000026819/ENSSSCG00000016034/ENSSSCG00000036640	CD36/DMD/NID1/COL3A1/ENSSSCG00000036640	5
BP	GO:0010810	regulation of cell-substrate adhesion	5/275	137/11123	0.251242765222768	0.842363332437127	ENSSSCG00000015405/ENSSSCG00000028148/ENSSSCG00000032423/ENSSSCG00000026819/ENSSSCG00000036135	CD36/DMD/SPOCK1/NID1/COL1A1	5
BP	GO:0051146	striated muscle cell differentiation	5/275	137/11123	0.251242765222768	0.842363332437127	ENSSSCG00000033727/ENSSSCG00000026695/ENSSSCG00000028148/ENSSSCG00000003143/ENSSSCG00000008601	GPX1/TNFSF14/DMD/MAMSTR/SDC1	5
BP	GO:0071363	cellular response to growth factor stimulus	11/275	351/11123	0.25218139535099	0.842363332437127	ENSSSCG00000015326/ENSSSCG00000001921/ENSSSCG00000009482/ENSSSCG00000028878/ENSSSCG00000009357/ENSSSCG00000016364/ENSSSCG00000008021/ENSSSCG00000010698/ENSSSCG00000016034/ENSSSCG00000018047/ENSSSCG00000048443	COL1A2/NEO1/SPRY2/BCAR1/SMAD9/GPC1/TMEM204/FGFR2/COL3A1/FAM83G/APLN	11
BP	GO:0007601	visual perception	3/275	71/11123	0.256390374777994	0.842363332437127	ENSSSCG00000011377/ENSSSCG00000002792/ENSSSCG00000036135	LAMB2/HSF4/COL1A1	3
BP	GO:0098739	import across plasma membrane	3/275	71/11123	0.256390374777994	0.842363332437127	ENSSSCG00000024058/ENSSSCG00000033442/ENSSSCG00000014812	SLC5A2/HCN2/FOLR2	3
BP	GO:0072521	purine-containing compound metabolic process	9/275	280/11123	0.25727447756777	0.842363332437127	ENSSSCG00000008901/ENSSSCG00000028135/ENSSSCG00000002268/ENSSSCG00000011627/ENSSSCG00000008870/ENSSSCG00000010664/ENSSSCG00000004291/ENSSSCG00000036387/ENSSSCG00000007986	PAICS/PRTFDC1/AKAP5/ACP3/GUCY1B1/ENO4/NT5E/ATPSCKMT/NME4	9
BP	GO:0000737	DNA catabolic process, endonucleolytic	1/275	12/11123	0.259598142732178	0.842363332437127	ENSSSCG00000032019	DNASE1L3	1
BP	GO:0002675	positive regulation of acute inflammatory response	1/275	12/11123	0.259598142732178	0.842363332437127	ENSSSCG00000013551	C3	1
BP	GO:0002834	regulation of response to tumor cell	1/275	12/11123	0.259598142732178	0.842363332437127	ENSSSCG00000015137	CRTAM	1
BP	GO:0002837	regulation of immune response to tumor cell	1/275	12/11123	0.259598142732178	0.842363332437127	ENSSSCG00000015137	CRTAM	1
BP	GO:0002922	positive regulation of humoral immune response	1/275	12/11123	0.259598142732178	0.842363332437127	ENSSSCG00000013551	C3	1
BP	GO:0006085	acetyl-CoA biosynthetic process	1/275	12/11123	0.259598142732178	0.842363332437127	ENSSSCG00000027198	PDK2	1
BP	GO:0010544	negative regulation of platelet activation	1/275	12/11123	0.259598142732178	0.842363332437127	ENSSSCG00000015136	UBASH3B	1
BP	GO:0010715	regulation of extracellular matrix disassembly	1/275	12/11123	0.259598142732178	0.842363332437127	ENSSSCG00000037360	CST3	1
BP	GO:0010765	positive regulation of sodium ion transport	1/275	12/11123	0.259598142732178	0.842363332437127	ENSSSCG00000028148	DMD	1
BP	GO:0010888	negative regulation of lipid storage	1/275	12/11123	0.259598142732178	0.842363332437127	ENSSSCG00000005186	TTC39B	1
BP	GO:0017121	phospholipid scrambling	1/275	12/11123	0.259598142732178	0.842363332437127	ENSSSCG00000011690	PLSCR4	1
BP	GO:0021511	spinal cord patterning	1/275	12/11123	0.259598142732178	0.842363332437127	ENSSSCG00000009079	INTU	1
BP	GO:0030204	chondroitin sulfate metabolic process	1/275	12/11123	0.259598142732178	0.842363332437127	ENSSSCG00000032846	BPNT2	1
BP	GO:0030262	apoptotic nuclear changes	1/275	12/11123	0.259598142732178	0.842363332437127	ENSSSCG00000032019	DNASE1L3	1
BP	GO:0031279	regulation of cyclase activity	1/275	12/11123	0.259598142732178	0.842363332437127	ENSSSCG00000002268	AKAP5	1
BP	GO:0033599	regulation of mammary gland epithelial cell proliferation	1/275	12/11123	0.259598142732178	0.842363332437127	ENSSSCG00000033727	GPX1	1
BP	GO:0035384	thioester biosynthetic process	1/275	12/11123	0.259598142732178	0.842363332437127	ENSSSCG00000027198	PDK2	1
BP	GO:0042362	fat-soluble vitamin biosynthetic process	1/275	12/11123	0.259598142732178	0.842363332437127	ENSSSCG00000007435	PLTP	1
BP	GO:0042407	cristae formation	1/275	12/11123	0.259598142732178	0.842363332437127	ENSSSCG00000002408	ADCK1	1
BP	GO:0045655	regulation of monocyte differentiation	1/275	12/11123	0.259598142732178	0.842363332437127	ENSSSCG00000000687	CD4	1
BP	GO:0045815	positive regulation of gene expression, epigenetic	1/275	12/11123	0.259598142732178	0.842363332437127	ENSSSCG00000026478	PADI2	1
BP	GO:0046036	CTP metabolic process	1/275	12/11123	0.259598142732178	0.842363332437127	ENSSSCG00000007986	NME4	1
BP	GO:0061081	positive regulation of myeloid leukocyte cytokine production involved in immune response	1/275	12/11123	0.259598142732178	0.842363332437127	ENSSSCG00000015405	CD36	1
BP	GO:0070206	protein trimerization	1/275	12/11123	0.259598142732178	0.842363332437127	ENSSSCG00000015326	COL1A2	1
BP	GO:0071542	dopaminergic neuron differentiation	1/275	12/11123	0.259598142732178	0.842363332437127	ENSSSCG00000011642	RYK	1
BP	GO:0071616	acyl-CoA biosynthetic process	1/275	12/11123	0.259598142732178	0.842363332437127	ENSSSCG00000027198	PDK2	1
BP	GO:0072012	glomerulus vasculature development	1/275	12/11123	0.259598142732178	0.842363332437127	ENSSSCG00000010447	ACTA2	1
BP	GO:0090201	negative regulation of release of cytochrome c from mitochondria	1/275	12/11123	0.259598142732178	0.842363332437127	ENSSSCG00000033727	GPX1	1
BP	GO:1902430	negative regulation of amyloid-beta formation	1/275	12/11123	0.259598142732178	0.842363332437127	ENSSSCG00000009668	CLU	1
BP	GO:1904706	negative regulation of vascular smooth muscle cell proliferation	1/275	12/11123	0.259598142732178	0.842363332437127	ENSSSCG00000048443	APLN	1
BP	GO:2001034	positive regulation of double-strand break repair via nonhomologous end joining	1/275	12/11123	0.259598142732178	0.842363332437127	ENSSSCG00000039269	SHLD1	1
BP	GO:0006029	proteoglycan metabolic process	2/275	40/11123	0.260078049278867	0.842363332437127	ENSSSCG00000032846/ENSSSCG00000016364	BPNT2/GPC1	2
BP	GO:0006970	response to osmotic stress	2/275	40/11123	0.260078049278867	0.842363332437127	ENSSSCG00000027030/ENSSSCG00000016290	BDKRB2/EFHD1	2
BP	GO:0032414	positive regulation of ion transmembrane transporter activity	2/275	40/11123	0.260078049278867	0.842363332437127	ENSSSCG00000028148/ENSSSCG00000036387	DMD/ATPSCKMT	2
BP	GO:0042737	drug catabolic process	2/275	40/11123	0.260078049278867	0.842363332437127	ENSSSCG00000033727/ENSSSCG00000004291	GPX1/NT5E	2
BP	GO:0050886	endocrine process	2/275	40/11123	0.260078049278867	0.842363332437127	ENSSSCG00000007520/ENSSSCG00000017296	ENSSSCG00000007520/ACE	2
BP	GO:0071674	mononuclear cell migration	2/275	40/11123	0.260078049278867	0.842363332437127	ENSSSCG00000001723/ENSSSCG00000005055	PLA2G7/LGALS3	2
BP	GO:1902532	negative regulation of intracellular signal transduction	11/275	354/11123	0.260833751040376	0.842363332437127	ENSSSCG00000027030/ENSSSCG00000033727/ENSSSCG00000015570/ENSSSCG00000009668/ENSSSCG00000010026/ENSSSCG00000024045/ENSSSCG00000031866/ENSSSCG00000009482/ENSSSCG00000028148/ENSSSCG00000040811/ENSSSCG00000008972	BDKRB2/GPX1/IVNS1ABP/CLU/PIK3IP1/CASTOR2/TIMP3/SPRY2/DMD/PYCARD/PPEF2	11
BP	GO:0002708	positive regulation of lymphocyte mediated immunity	3/275	72/11123	0.263083270253192	0.842363332437127	ENSSSCG00000015137/ENSSSCG00000039269/ENSSSCG00000013551	CRTAM/SHLD1/C3	3
BP	GO:1904950	negative regulation of establishment of protein localization	3/275	72/11123	0.263083270253192	0.842363332437127	ENSSSCG00000015405/ENSSSCG00000039626/ENSSSCG00000008468	CD36/DERL3/PKDCC	3
BP	GO:0001894	tissue homeostasis	5/275	140/11123	0.265302176077157	0.842363332437127	ENSSSCG00000010450/ENSSSCG00000007520/ENSSSCG00000015136/ENSSSCG00000029849/ENSSSCG00000004493	LIPA/ENSSSCG00000007520/UBASH3B/S1PR1/SIGLEC15	5
BP	GO:0008202	steroid metabolic process	5/275	140/11123	0.265302176077157	0.842363332437127	ENSSSCG00000006238/ENSSSCG00000015332/ENSSSCG00000000419/ENSSSCG00000005186/ENSSSCG00000009666	CYP7A1/PON1/RDH16/TTC39B/EPHX2	5
BP	GO:0043207	response to external biotic stimulus	14/275	467/11123	0.266452135093206	0.842363332437127	ENSSSCG00000023333/ENSSSCG00000033727/ENSSSCG00000015570/ENSSSCG00000014119/ENSSSCG00000011690/ENSSSCG00000013418/ENSSSCG00000009668/ENSSSCG00000015405/ENSSSCG00000010447/ENSSSCG00000040681/ENSSSCG00000034371/ENSSSCG00000040811/ENSSSCG00000015355/ENSSSCG00000013551	FCN2/GPX1/IVNS1ABP/SERINC5/PLSCR4/CFD/CLU/CD36/ACTA2/FABP4/ENSSSCG00000034371/PYCARD/DGKB/C3	14
BP	GO:0051707	response to other organism	14/275	467/11123	0.266452135093206	0.842363332437127	ENSSSCG00000023333/ENSSSCG00000033727/ENSSSCG00000015570/ENSSSCG00000014119/ENSSSCG00000011690/ENSSSCG00000013418/ENSSSCG00000009668/ENSSSCG00000015405/ENSSSCG00000010447/ENSSSCG00000040681/ENSSSCG00000034371/ENSSSCG00000040811/ENSSSCG00000015355/ENSSSCG00000013551	FCN2/GPX1/IVNS1ABP/SERINC5/PLSCR4/CFD/CLU/CD36/ACTA2/FABP4/ENSSSCG00000034371/PYCARD/DGKB/C3	14
BP	GO:0032409	regulation of transporter activity	4/275	106/11123	0.267023287026739	0.842363332437127	ENSSSCG00000015332/ENSSSCG00000028148/ENSSSCG00000032878/ENSSSCG00000036387	PON1/DMD/SHISA9/ATPSCKMT	4
BP	GO:0002697	regulation of immune effector process	8/275	247/11123	0.267785909397414	0.842363332437127	ENSSSCG00000000660/ENSSSCG00000015137/ENSSSCG00000015405/ENSSSCG00000035170/ENSSSCG00000032019/ENSSSCG00000040811/ENSSSCG00000039269/ENSSSCG00000013551	A2M/CRTAM/CD36/VSIG4/DNASE1L3/PYCARD/SHLD1/C3	8
BP	GO:0001885	endothelial cell development	2/275	41/11123	0.269304529894735	0.842363332437127	ENSSSCG00000033727/ENSSSCG00000028148	GPX1/DMD	2
BP	GO:0001910	regulation of leukocyte mediated cytotoxicity	2/275	41/11123	0.269304529894735	0.842363332437127	ENSSSCG00000015137/ENSSSCG00000032019	CRTAM/DNASE1L3	2
BP	GO:0007422	peripheral nervous system development	2/275	41/11123	0.269304529894735	0.842363332437127	ENSSSCG00000011377/ENSSSCG00000028148	LAMB2/DMD	2
BP	GO:0030260	entry into host cell	2/275	41/11123	0.269304529894735	0.842363332437127	ENSSSCG00000023666/ENSSSCG00000000687	CTSB/CD4	2
BP	GO:0030593	neutrophil chemotaxis	2/275	41/11123	0.269304529894735	0.842363332437127	ENSSSCG00000005055/ENSSSCG00000016183	LGALS3/ENSSSCG00000016183	2
BP	GO:0032387	negative regulation of intracellular transport	2/275	41/11123	0.269304529894735	0.842363332437127	ENSSSCG00000015405/ENSSSCG00000039626	CD36/DERL3	2
BP	GO:0032722	positive regulation of chemokine production	2/275	41/11123	0.269304529894735	0.842363332437127	ENSSSCG00000040631/ENSSSCG00000040811	LPL/PYCARD	2
BP	GO:0044106	cellular amine metabolic process	2/275	41/11123	0.269304529894735	0.842363332437127	ENSSSCG00000012166/ENSSSCG00000008973	SMS/NAAA	2
BP	GO:0044409	entry into host	2/275	41/11123	0.269304529894735	0.842363332437127	ENSSSCG00000023666/ENSSSCG00000000687	CTSB/CD4	2
BP	GO:0051806	entry into cell of other organism involved in symbiotic interaction	2/275	41/11123	0.269304529894735	0.842363332437127	ENSSSCG00000023666/ENSSSCG00000000687	CTSB/CD4	2
BP	GO:0051828	entry into other organism involved in symbiotic interaction	2/275	41/11123	0.269304529894735	0.842363332437127	ENSSSCG00000023666/ENSSSCG00000000687	CTSB/CD4	2
BP	GO:0099175	regulation of postsynapse organization	2/275	41/11123	0.269304529894735	0.842363332437127	ENSSSCG00000013248/ENSSSCG00000015355	LRP4/DGKB	2
BP	GO:0002521	leukocyte differentiation	11/275	357/11123	0.269586228265167	0.842363332437127	ENSSSCG00000007520/ENSSSCG00000037425/ENSSSCG00000015136/ENSSSCG00000028101/ENSSSCG00000004744/ENSSSCG00000039270/ENSSSCG00000015137/ENSSSCG00000035847/ENSSSCG00000037019/ENSSSCG00000004493/ENSSSCG00000000687	ENSSSCG00000007520/NFAM1/UBASH3B/SLC9B2/TYRO3/TREM2/CRTAM/TAL1/CAMK4/SIGLEC15/CD4	11
BP	GO:0071496	cellular response to external stimulus	6/275	176/11123	0.269612599692838	0.842363332437127	ENSSSCG00000027198/ENSSSCG00000005905/ENSSSCG00000036135/ENSSSCG00000040513/ENSSSCG00000014812/ENSSSCG00000009361	PDK2/SLC39A4/COL1A1/AQP3/FOLR2/POSTN	6
BP	GO:0003018	vascular process in circulatory system	3/275	73/11123	0.269797951359693	0.842363332437127	ENSSSCG00000027030/ENSSSCG00000033727/ENSSSCG00000010447	BDKRB2/GPX1/ACTA2	3
BP	GO:0007009	plasma membrane organization	3/275	73/11123	0.269797951359693	0.842363332437127	ENSSSCG00000040786/ENSSSCG00000011690/ENSSSCG00000009668	SPTBN1/PLSCR4/CLU	3
BP	GO:1905039	carboxylic acid transmembrane transport	3/275	73/11123	0.269797951359693	0.842363332437127	ENSSSCG00000000456/ENSSSCG00000015405/ENSSSCG00000014812	SLC16A7/CD36/FOLR2	3
BP	GO:0007159	leukocyte cell-cell adhesion	7/275	212/11123	0.271261521523473	0.842363332437127	ENSSSCG00000015137/ENSSSCG00000035170/ENSSSCG00000026695/ENSSSCG00000032728/ENSSSCG00000040811/ENSSSCG00000004291/ENSSSCG00000036640	CRTAM/VSIG4/TNFSF14/EFNB1/PYCARD/NT5E/ENSSSCG00000036640	7
BP	GO:0061061	muscle structure development	10/275	321/11123	0.27184260464187	0.842363332437127	ENSSSCG00000033727/ENSSSCG00000026695/ENSSSCG00000028148/ENSSSCG00000010507/ENSSSCG00000029849/ENSSSCG00000016364/ENSSSCG00000008021/ENSSSCG00000003143/ENSSSCG00000008601/ENSSSCG00000014310	GPX1/TNFSF14/DMD/TLL2/S1PR1/GPC1/TMEM204/MAMSTR/SDC1/CXCL14	10
BP	GO:0007204	positive regulation of cytosolic calcium ion concentration	4/275	107/11123	0.272513982332269	0.842363332437127	ENSSSCG00000015136/ENSSSCG00000015405/ENSSSCG00000028148/ENSSSCG00000016183	UBASH3B/CD36/DMD/ENSSSCG00000016183	4
BP	GO:0002821	positive regulation of adaptive immune response	3/275	74/11123	0.276531838054624	0.842363332437127	ENSSSCG00000040811/ENSSSCG00000039269/ENSSSCG00000013551	PYCARD/SHLD1/C3	3
BP	GO:0032609	interferon-gamma production	3/275	74/11123	0.276531838054624	0.842363332437127	ENSSSCG00000015137/ENSSSCG00000035256/ENSSSCG00000040811	CRTAM/ENSSSCG00000035256/PYCARD	3
BP	GO:1903825	organic acid transmembrane transport	3/275	74/11123	0.276531838054624	0.842363332437127	ENSSSCG00000000456/ENSSSCG00000015405/ENSSSCG00000014812	SLC16A7/CD36/FOLR2	3
BP	GO:0002252	immune effector process	13/275	434/11123	0.277642219249452	0.842363332437127	ENSSSCG00000023333/ENSSSCG00000000660/ENSSSCG00000014119/ENSSSCG00000013418/ENSSSCG00000015137/ENSSSCG00000009668/ENSSSCG00000017296/ENSSSCG00000015405/ENSSSCG00000035170/ENSSSCG00000032019/ENSSSCG00000040811/ENSSSCG00000039269/ENSSSCG00000013551	FCN2/A2M/SERINC5/CFD/CRTAM/CLU/ACE/CD36/VSIG4/DNASE1L3/PYCARD/SHLD1/C3	13
BP	GO:0002076	osteoblast development	1/275	13/11123	0.277923271950848	0.842363332437127	ENSSSCG00000021933	CLEC5A	1
BP	GO:0006921	cellular component disassembly involved in execution phase of apoptosis	1/275	13/11123	0.277923271950848	0.842363332437127	ENSSSCG00000032019	DNASE1L3	1
BP	GO:0009072	aromatic amino acid family metabolic process	1/275	13/11123	0.277923271950848	0.842363332437127	ENSSSCG00000001780	FAH	1
BP	GO:0009125	nucleoside monophosphate catabolic process	1/275	13/11123	0.277923271950848	0.842363332437127	ENSSSCG00000004291	NT5E	1
BP	GO:0009208	pyrimidine ribonucleoside triphosphate metabolic process	1/275	13/11123	0.277923271950848	0.842363332437127	ENSSSCG00000007986	NME4	1
BP	GO:0009268	response to pH	1/275	13/11123	0.277923271950848	0.842363332437127	ENSSSCG00000009827	HVCN1	1
BP	GO:0010737	protein kinase A signaling	1/275	13/11123	0.277923271950848	0.842363332437127	ENSSSCG00000002268	AKAP5	1
BP	GO:0010818	T cell chemotaxis	1/275	13/11123	0.277923271950848	0.842363332437127	ENSSSCG00000026695	TNFSF14	1
BP	GO:0010866	regulation of triglyceride biosynthetic process	1/275	13/11123	0.277923271950848	0.842363332437127	ENSSSCG00000013551	C3	1
BP	GO:0010880	regulation of release of sequestered calcium ion into cytosol by sarcoplasmic reticulum	1/275	13/11123	0.277923271950848	0.842363332437127	ENSSSCG00000028148	DMD	1
BP	GO:0022038	corpus callosum development	1/275	13/11123	0.277923271950848	0.842363332437127	ENSSSCG00000011642	RYK	1
BP	GO:0023035	CD40 signaling pathway	1/275	13/11123	0.277923271950848	0.842363332437127	ENSSSCG00000039270	TREM2	1
BP	GO:0031498	chromatin disassembly	1/275	13/11123	0.277923271950848	0.842363332437127	ENSSSCG00000026478	PADI2	1
BP	GO:0035461	vitamin transmembrane transport	1/275	13/11123	0.277923271950848	0.842363332437127	ENSSSCG00000014812	FOLR2	1
BP	GO:0042104	positive regulation of activated T cell proliferation	1/275	13/11123	0.277923271950848	0.842363332437127	ENSSSCG00000040811	PYCARD	1
BP	GO:0043032	positive regulation of macrophage activation	1/275	13/11123	0.277923271950848	0.842363332437127	ENSSSCG00000039270	TREM2	1
BP	GO:0044068	modulation by symbiont of host cellular process	1/275	13/11123	0.277923271950848	0.842363332437127	ENSSSCG00000000687	CD4	1
BP	GO:0045671	negative regulation of osteoclast differentiation	1/275	13/11123	0.277923271950848	0.842363332437127	ENSSSCG00000015136	UBASH3B	1
BP	GO:0046697	decidualization	1/275	13/11123	0.277923271950848	0.842363332437127	ENSSSCG00000023666	CTSB	1
BP	GO:0048011	neurotrophin TRK receptor signaling pathway	1/275	13/11123	0.277923271950848	0.842363332437127	ENSSSCG00000009482	SPRY2	1
BP	GO:0048512	circadian behavior	1/275	13/11123	0.277923271950848	0.842363332437127	ENSSSCG00000038374	CIART	1
BP	GO:0048532	anatomical structure arrangement	1/275	13/11123	0.277923271950848	0.842363332437127	ENSSSCG00000028148	DMD	1
BP	GO:0048679	regulation of axon regeneration	1/275	13/11123	0.277923271950848	0.842363332437127	ENSSSCG00000009972	KREMEN1	1
BP	GO:0051131	chaperone-mediated protein complex assembly	1/275	13/11123	0.277923271950848	0.842363332437127	ENSSSCG00000009668	CLU	1
BP	GO:0051339	regulation of lyase activity	1/275	13/11123	0.277923271950848	0.842363332437127	ENSSSCG00000002268	AKAP5	1
BP	GO:0060216	definitive hemopoiesis	1/275	13/11123	0.277923271950848	0.842363332437127	ENSSSCG00000035847	TAL1	1
BP	GO:0070570	regulation of neuron projection regeneration	1/275	13/11123	0.277923271950848	0.842363332437127	ENSSSCG00000009972	KREMEN1	1
BP	GO:0070841	inclusion body assembly	1/275	13/11123	0.277923271950848	0.842363332437127	ENSSSCG00000009668	CLU	1
BP	GO:0072202	cell differentiation involved in metanephros development	1/275	13/11123	0.277923271950848	0.842363332437127	ENSSSCG00000011377	LAMB2	1
BP	GO:0072243	metanephric nephron epithelium development	1/275	13/11123	0.277923271950848	0.842363332437127	ENSSSCG00000011377	LAMB2	1
BP	GO:0097150	neuronal stem cell population maintenance	1/275	13/11123	0.277923271950848	0.842363332437127	ENSSSCG00000040160	MMP24	1
BP	GO:1901385	regulation of voltage-gated calcium channel activity	1/275	13/11123	0.277923271950848	0.842363332437127	ENSSSCG00000028148	DMD	1
BP	GO:1901889	negative regulation of cell junction assembly	1/275	13/11123	0.277923271950848	0.842363332437127	ENSSSCG00000017296	ACE	1
BP	GO:1902004	positive regulation of amyloid-beta formation	1/275	13/11123	0.277923271950848	0.842363332437127	ENSSSCG00000009668	CLU	1
BP	GO:1902176	negative regulation of oxidative stress-induced intrinsic apoptotic signaling pathway	1/275	13/11123	0.277923271950848	0.842363332437127	ENSSSCG00000033727	GPX1	1
BP	GO:1902548	negative regulation of cellular response to vascular endothelial growth factor stimulus	1/275	13/11123	0.277923271950848	0.842363332437127	ENSSSCG00000009482	SPRY2	1
BP	GO:1904262	negative regulation of TORC1 signaling	1/275	13/11123	0.277923271950848	0.842363332437127	ENSSSCG00000024045	CASTOR2	1
BP	GO:1904293	negative regulation of ERAD pathway	1/275	13/11123	0.277923271950848	0.842363332437127	ENSSSCG00000039626	DERL3	1
BP	GO:0097529	myeloid leukocyte migration	4/275	108/11123	0.278024092410963	0.842363332437127	ENSSSCG00000001723/ENSSSCG00000005055/ENSSSCG00000034440/ENSSSCG00000016183	PLA2G7/LGALS3/MMP28/ENSSSCG00000016183	4
BP	GO:0070848	response to growth factor	11/275	360/11123	0.278433314657954	0.842363332437127	ENSSSCG00000015326/ENSSSCG00000001921/ENSSSCG00000009482/ENSSSCG00000028878/ENSSSCG00000009357/ENSSSCG00000016364/ENSSSCG00000008021/ENSSSCG00000010698/ENSSSCG00000016034/ENSSSCG00000018047/ENSSSCG00000048443	COL1A2/NEO1/SPRY2/BCAR1/SMAD9/GPC1/TMEM204/FGFR2/COL3A1/FAM83G/APLN	11
BP	GO:0033559	unsaturated fatty acid metabolic process	2/275	42/11123	0.278528700143909	0.842363332437127	ENSSSCG00000033727/ENSSSCG00000010853	GPX1/EPHX1	2
BP	GO:0051279	regulation of release of sequestered calcium ion into cytosol	2/275	42/11123	0.278528700143909	0.842363332437127	ENSSSCG00000015136/ENSSSCG00000028148	UBASH3B/DMD	2
BP	GO:0061035	regulation of cartilage development	2/275	42/11123	0.278528700143909	0.842363332437127	ENSSSCG00000008468/ENSSSCG00000000067	PKDCC/CHADL	2
BP	GO:0071230	cellular response to amino acid stimulus	2/275	42/11123	0.278528700143909	0.842363332437127	ENSSSCG00000015326/ENSSSCG00000036135	COL1A2/COL1A1	2
BP	GO:1903573	negative regulation of response to endoplasmic reticulum stress	2/275	42/11123	0.278528700143909	0.842363332437127	ENSSSCG00000009668/ENSSSCG00000039626	CLU/DERL3	2
BP	GO:0031668	cellular response to extracellular stimulus	5/275	143/11123	0.279535513885731	0.842363332437127	ENSSSCG00000027198/ENSSSCG00000005905/ENSSSCG00000040513/ENSSSCG00000014812/ENSSSCG00000009361	PDK2/SLC39A4/AQP3/FOLR2/POSTN	5
BP	GO:0097191	extrinsic apoptotic signaling pathway	5/275	143/11123	0.279535513885731	0.842363332437127	ENSSSCG00000033727/ENSSSCG00000005055/ENSSSCG00000015955/ENSSSCG00000031866/ENSSSCG00000040811	GPX1/LGALS3/ITGA6/TIMP3/PYCARD	5
BP	GO:0048667	cell morphogenesis involved in neuron differentiation	8/275	251/11123	0.281998740712089	0.842363332437127	ENSSSCG00000014049/ENSSSCG00000011377/ENSSSCG00000001921/ENSSSCG00000032728/ENSSSCG00000017144/ENSSSCG00000011642/ENSSSCG00000003768/ENSSSCG00000013248	UNC5A/LAMB2/NEO1/EFNB1/NPTX1/RYK/NEXN/LRP4	8
BP	GO:0050953	sensory perception of light stimulus	3/275	75/11123	0.283282400161092	0.842363332437127	ENSSSCG00000011377/ENSSSCG00000002792/ENSSSCG00000036135	LAMB2/HSF4/COL1A1	3
BP	GO:0021675	nerve development	2/275	43/11123	0.287745053660979	0.842363332437127	ENSSSCG00000017144/ENSSSCG00000028148	NPTX1/DMD	2
BP	GO:0022600	digestive system process	2/275	43/11123	0.287745053660979	0.842363332437127	ENSSSCG00000015405/ENSSSCG00000003069	CD36/KCNN4	2
BP	GO:0032623	interleukin-2 production	2/275	43/11123	0.287745053660979	0.842363332437127	ENSSSCG00000040786/ENSSSCG00000035170	SPTBN1/VSIG4	2
BP	GO:0032663	regulation of interleukin-2 production	2/275	43/11123	0.287745053660979	0.842363332437127	ENSSSCG00000040786/ENSSSCG00000035170	SPTBN1/VSIG4	2
BP	GO:0048708	astrocyte differentiation	2/275	43/11123	0.287745053660979	0.842363332437127	ENSSSCG00000035847/ENSSSCG00000011377	TAL1/LAMB2	2
BP	GO:0061512	protein localization to cilium	2/275	43/11123	0.287745053660979	0.842363332437127	ENSSSCG00000008789/ENSSSCG00000011408	WDR19/ZMYND10	2
BP	GO:0050671	positive regulation of lymphocyte proliferation	3/275	76/11123	0.290047158047535	0.842363332437127	ENSSSCG00000032833/ENSSSCG00000032728/ENSSSCG00000040811	CD320/EFNB1/PYCARD	3
BP	GO:0006631	fatty acid metabolic process	6/275	181/11123	0.290878861209027	0.842363332437127	ENSSSCG00000039244/ENSSSCG00000040631/ENSSSCG00000033727/ENSSSCG00000008973/ENSSSCG00000010853/ENSSSCG00000027198	PHYH/LPL/GPX1/NAAA/EPHX1/PDK2	6
BP	GO:0051301	cell division	6/275	181/11123	0.290878861209027	0.842363332437127	ENSSSCG00000040786/ENSSSCG00000006777/ENSSSCG00000009079/ENSSSCG00000035847/ENSSSCG00000021798/ENSSSCG00000011379	SPTBN1/RHOC/INTU/TAL1/LZTS2/KLHDC8B	6
BP	GO:0050730	regulation of peptidyl-tyrosine phosphorylation	5/275	146/11123	0.293917992129021	0.842363332437127	ENSSSCG00000039270/ENSSSCG00000017296/ENSSSCG00000015405/ENSSSCG00000007774/ENSSSCG00000013248	TREM2/ACE/CD36/CTF1/LRP4	5
BP	GO:0045088	regulation of innate immune response	7/275	218/11123	0.294533220107643	0.842363332437127	ENSSSCG00000000660/ENSSSCG00000004744/ENSSSCG00000015137/ENSSSCG00000015405/ENSSSCG00000035170/ENSSSCG00000000067/ENSSSCG00000040811	A2M/TYRO3/CRTAM/CD36/VSIG4/CHADL/PYCARD	7
BP	GO:0002092	positive regulation of receptor internalization	1/275	14/11123	0.295796458288699	0.842363332437127	ENSSSCG00000048443	APLN	1
BP	GO:0002418	immune response to tumor cell	1/275	14/11123	0.295796458288699	0.842363332437127	ENSSSCG00000015137	CRTAM	1
BP	GO:0006171	cAMP biosynthetic process	1/275	14/11123	0.295796458288699	0.842363332437127	ENSSSCG00000002268	AKAP5	1
BP	GO:0006182	cGMP biosynthetic process	1/275	14/11123	0.295796458288699	0.842363332437127	ENSSSCG00000008870	GUCY1B1	1
BP	GO:0006595	polyamine metabolic process	1/275	14/11123	0.295796458288699	0.842363332437127	ENSSSCG00000012166	SMS	1
BP	GO:0006670	sphingosine metabolic process	1/275	14/11123	0.295796458288699	0.842363332437127	ENSSSCG00000008973	NAAA	1
BP	GO:0006699	bile acid biosynthetic process	1/275	14/11123	0.295796458288699	0.842363332437127	ENSSSCG00000006238	CYP7A1	1
BP	GO:0006706	steroid catabolic process	1/275	14/11123	0.295796458288699	0.842363332437127	ENSSSCG00000006238	CYP7A1	1
BP	GO:0007141	male meiosis I	1/275	14/11123	0.295796458288699	0.842363332437127	ENSSSCG00000000103	DMC1	1
BP	GO:0007622	rhythmic behavior	1/275	14/11123	0.295796458288699	0.842363332437127	ENSSSCG00000038374	CIART	1
BP	GO:0009595	detection of biotic stimulus	1/275	14/11123	0.295796458288699	0.842363332437127	ENSSSCG00000015137	CRTAM	1
BP	GO:0010863	positive regulation of phospholipase C activity	1/275	14/11123	0.295796458288699	0.842363332437127	ENSSSCG00000005457	LPAR1	1
BP	GO:0014829	vascular smooth muscle contraction	1/275	14/11123	0.295796458288699	0.842363332437127	ENSSSCG00000010447	ACTA2	1
BP	GO:0019430	removal of superoxide radicals	1/275	14/11123	0.295796458288699	0.842363332437127	ENSSSCG00000015405	CD36	1
BP	GO:0031954	positive regulation of protein autophosphorylation	1/275	14/11123	0.295796458288699	0.842363332437127	ENSSSCG00000017296	ACE	1
BP	GO:0035994	response to muscle stretch	1/275	14/11123	0.295796458288699	0.842363332437127	ENSSSCG00000028148	DMD	1
BP	GO:0038083	peptidyl-tyrosine autophosphorylation	1/275	14/11123	0.295796458288699	0.842363332437127	ENSSSCG00000017296	ACE	1
BP	GO:0038179	neurotrophin signaling pathway	1/275	14/11123	0.295796458288699	0.842363332437127	ENSSSCG00000009482	SPRY2	1
BP	GO:0046596	regulation of viral entry into host cell	1/275	14/11123	0.295796458288699	0.842363332437127	ENSSSCG00000000687	CD4	1
BP	GO:0048846	axon extension involved in axon guidance	1/275	14/11123	0.295796458288699	0.842363332437127	ENSSSCG00000011642	RYK	1
BP	GO:0051932	synaptic transmission, GABAergic	1/275	14/11123	0.295796458288699	0.842363332437127	ENSSSCG00000000672	CLSTN3	1
BP	GO:0060055	angiogenesis involved in wound healing	1/275	14/11123	0.295796458288699	0.842363332437127	ENSSSCG00000033727	GPX1	1
BP	GO:0060343	trabecula formation	1/275	14/11123	0.295796458288699	0.842363332437127	ENSSSCG00000036135	COL1A1	1
BP	GO:0061318	renal filtration cell differentiation	1/275	14/11123	0.295796458288699	0.842363332437127	ENSSSCG00000011377	LAMB2	1
BP	GO:0061437	renal system vasculature development	1/275	14/11123	0.295796458288699	0.842363332437127	ENSSSCG00000010447	ACTA2	1
BP	GO:0061440	kidney vasculature development	1/275	14/11123	0.295796458288699	0.842363332437127	ENSSSCG00000010447	ACTA2	1
BP	GO:0072112	glomerular visceral epithelial cell differentiation	1/275	14/11123	0.295796458288699	0.842363332437127	ENSSSCG00000011377	LAMB2	1
BP	GO:0072207	metanephric epithelium development	1/275	14/11123	0.295796458288699	0.842363332437127	ENSSSCG00000011377	LAMB2	1
BP	GO:0090025	regulation of monocyte chemotaxis	1/275	14/11123	0.295796458288699	0.842363332437127	ENSSSCG00000001723	PLA2G7	1
BP	GO:0090050	positive regulation of cell migration involved in sprouting angiogenesis	1/275	14/11123	0.295796458288699	0.842363332437127	ENSSSCG00000015368	HDAC9	1
BP	GO:1900449	regulation of glutamate receptor signaling pathway	1/275	14/11123	0.295796458288699	0.842363332437127	ENSSSCG00000032878	SHISA9	1
BP	GO:1902254	negative regulation of intrinsic apoptotic signaling pathway by p53 class mediator	1/275	14/11123	0.295796458288699	0.842363332437127	ENSSSCG00000027030	BDKRB2	1
BP	GO:1902284	neuron projection extension involved in neuron projection guidance	1/275	14/11123	0.295796458288699	0.842363332437127	ENSSSCG00000011642	RYK	1
BP	GO:1902667	regulation of axon guidance	1/275	14/11123	0.295796458288699	0.842363332437127	ENSSSCG00000011642	RYK	1
BP	GO:1990182	exosomal secretion	1/275	14/11123	0.295796458288699	0.842363332437127	ENSSSCG00000008601	SDC1	1
BP	GO:0008360	regulation of cell shape	3/275	77/11123	0.296823683205652	0.842363332437127	ENSSSCG00000005457/ENSSSCG00000012335/ENSSSCG00000016567	LPAR1/FGD1/STRIP2	3
BP	GO:0032946	positive regulation of mononuclear cell proliferation	3/275	77/11123	0.296823683205652	0.842363332437127	ENSSSCG00000032833/ENSSSCG00000032728/ENSSSCG00000040811	CD320/EFNB1/PYCARD	3
BP	GO:0009308	amine metabolic process	2/275	44/11123	0.296948355826476	0.842363332437127	ENSSSCG00000012166/ENSSSCG00000008973	SMS/NAAA	2
BP	GO:0048640	negative regulation of developmental growth	2/275	44/11123	0.296948355826476	0.842363332437127	ENSSSCG00000011642/ENSSSCG00000010507	RYK/TLL2	2
BP	GO:0070988	demethylation	2/275	44/11123	0.296948355826476	0.842363332437127	ENSSSCG00000002792/ENSSSCG00000005198	HSF4/KDM4C	2
BP	GO:0030855	epithelial cell differentiation	10/275	329/11123	0.29703573537276	0.842363332437127	ENSSSCG00000023666/ENSSSCG00000033727/ENSSSCG00000005055/ENSSSCG00000000133/ENSSSCG00000009079/ENSSSCG00000011377/ENSSSCG00000009482/ENSSSCG00000010447/ENSSSCG00000028148/ENSSSCG00000029331	CTSB/GPX1/LGALS3/TST/INTU/LAMB2/SPRY2/ACTA2/DMD/PALLD	10
BP	GO:0033673	negative regulation of kinase activity	5/275	147/11123	0.298741050798443	0.842363332437127	ENSSSCG00000015136/ENSSSCG00000010026/ENSSSCG00000009482/ENSSSCG00000040681/ENSSSCG00000040811	UBASH3B/PIK3IP1/SPRY2/FABP4/PYCARD	5
BP	GO:0002429	immune response-activating cell surface receptor signaling pathway	4/275	112/11123	0.300230471713174	0.842363332437127	ENSSSCG00000037425/ENSSSCG00000021176/ENSSSCG00000028878/ENSSSCG00000003069	NFAM1/LPXN/BCAR1/KCNN4	4
BP	GO:0051924	regulation of calcium ion transport	4/275	112/11123	0.300230471713174	0.842363332437127	ENSSSCG00000015136/ENSSSCG00000005055/ENSSSCG00000028148/ENSSSCG00000000687	UBASH3B/LGALS3/DMD/CD4	4
BP	GO:0007178	transmembrane receptor protein serine/threonine kinase signaling pathway	7/275	220/11123	0.302390408626862	0.842363332437127	ENSSSCG00000040786/ENSSSCG00000015326/ENSSSCG00000001921/ENSSSCG00000009482/ENSSSCG00000009357/ENSSSCG00000016034/ENSSSCG00000018047	SPTBN1/COL1A2/NEO1/SPRY2/SMAD9/COL3A1/FAM83G	7
BP	GO:0008643	carbohydrate transport	3/275	78/11123	0.303609598732388	0.842363332437127	ENSSSCG00000024058/ENSSSCG00000040513/ENSSSCG00000013551	SLC5A2/AQP3/C3	3
BP	GO:0007606	sensory perception of chemical stimulus	2/275	45/11123	0.306133633779142	0.842363332437127	ENSSSCG00000015405/ENSSSCG00000015406	CD36/GNAT3	2
BP	GO:0032611	interleukin-1 beta production	2/275	45/11123	0.306133633779142	0.842363332437127	ENSSSCG00000015405/ENSSSCG00000040811	CD36/PYCARD	2
BP	GO:0032651	regulation of interleukin-1 beta production	2/275	45/11123	0.306133633779142	0.842363332437127	ENSSSCG00000015405/ENSSSCG00000040811	CD36/PYCARD	2
BP	GO:0042326	negative regulation of phosphorylation	9/275	295/11123	0.3073228758837	0.842363332437127	ENSSSCG00000015136/ENSSSCG00000027030/ENSSSCG00000010026/ENSSSCG00000031866/ENSSSCG00000009482/ENSSSCG00000040681/ENSSSCG00000028148/ENSSSCG00000040811/ENSSSCG00000008972	UBASH3B/BDKRB2/PIK3IP1/TIMP3/SPRY2/FABP4/DMD/PYCARD/PPEF2	9
BP	GO:0009165	nucleotide biosynthetic process	6/275	185/11123	0.308136765901265	0.842363332437127	ENSSSCG00000008901/ENSSSCG00000002268/ENSSSCG00000008870/ENSSSCG00000010664/ENSSSCG00000036387/ENSSSCG00000007986	PAICS/AKAP5/GUCY1B1/ENO4/ATPSCKMT/NME4	6
BP	GO:0050921	positive regulation of chemotaxis	3/275	79/11123	0.310402579721193	0.842363332437127	ENSSSCG00000001723/ENSSSCG00000026695/ENSSSCG00000014310	PLA2G7/TNFSF14/CXCL14	3
BP	GO:0055001	muscle cell development	3/275	79/11123	0.310402579721193	0.842363332437127	ENSSSCG00000033727/ENSSSCG00000028148/ENSSSCG00000008601	GPX1/DMD/SDC1	3
BP	GO:0007626	locomotory behavior	4/275	114/11123	0.311413873121005	0.842363332437127	ENSSSCG00000004405/ENSSSCG00000038374/ENSSSCG00000035847/ENSSSCG00000035602	FIG4/CIART/TAL1/GPR88	4
BP	GO:0001556	oocyte maturation	1/275	15/11123	0.313228808092516	0.842363332437127	ENSSSCG00000000103	DMC1	1
BP	GO:0006099	tricarboxylic acid cycle	1/275	15/11123	0.313228808092516	0.842363332437127	ENSSSCG00000039539	DHTKD1	1
BP	GO:0006221	pyrimidine nucleotide biosynthetic process	1/275	15/11123	0.313228808092516	0.842363332437127	ENSSSCG00000007986	NME4	1
BP	GO:0007205	protein kinase C-activating G protein-coupled receptor signaling pathway	1/275	15/11123	0.313228808092516	0.842363332437127	ENSSSCG00000015355	DGKB	1
BP	GO:0009147	pyrimidine nucleoside triphosphate metabolic process	1/275	15/11123	0.313228808092516	0.842363332437127	ENSSSCG00000007986	NME4	1
BP	GO:0010712	regulation of collagen metabolic process	1/275	15/11123	0.313228808092516	0.842363332437127	ENSSSCG00000037360	CST3	1
BP	GO:0010743	regulation of macrophage derived foam cell differentiation	1/275	15/11123	0.313228808092516	0.842363332437127	ENSSSCG00000015405	CD36	1
BP	GO:0014808	release of sequestered calcium ion into cytosol by sarcoplasmic reticulum	1/275	15/11123	0.313228808092516	0.842363332437127	ENSSSCG00000028148	DMD	1
BP	GO:0018279	protein N-linked glycosylation via asparagine	1/275	15/11123	0.313228808092516	0.842363332437127	ENSSSCG00000039626	DERL3	1
BP	GO:0030220	platelet formation	1/275	15/11123	0.313228808092516	0.842363332437127	ENSSSCG00000035847	TAL1	1
BP	GO:0031069	hair follicle morphogenesis	1/275	15/11123	0.313228808092516	0.842363332437127	ENSSSCG00000009079	INTU	1
BP	GO:0035116	embryonic hindlimb morphogenesis	1/275	15/11123	0.313228808092516	0.842363332437127	ENSSSCG00000007520	ENSSSCG00000007520	1
BP	GO:0036037	CD8-positive, alpha-beta T cell activation	1/275	15/11123	0.313228808092516	0.842363332437127	ENSSSCG00000015137	CRTAM	1
BP	GO:0036344	platelet morphogenesis	1/275	15/11123	0.313228808092516	0.842363332437127	ENSSSCG00000035847	TAL1	1
BP	GO:0043094	cellular metabolic compound salvage	1/275	15/11123	0.313228808092516	0.842363332437127	ENSSSCG00000028135	PRTFDC1	1
BP	GO:0046461	neutral lipid catabolic process	1/275	15/11123	0.313228808092516	0.842363332437127	ENSSSCG00000040631	LPL	1
BP	GO:0046464	acylglycerol catabolic process	1/275	15/11123	0.313228808092516	0.842363332437127	ENSSSCG00000040631	LPL	1
BP	GO:0046716	muscle cell cellular homeostasis	1/275	15/11123	0.313228808092516	0.842363332437127	ENSSSCG00000028148	DMD	1
BP	GO:0050919	negative chemotaxis	1/275	15/11123	0.313228808092516	0.842363332437127	ENSSSCG00000011642	RYK	1
BP	GO:0051291	protein heterooligomerization	1/275	15/11123	0.313228808092516	0.842363332437127	ENSSSCG00000015326	COL1A2	1
BP	GO:0055090	acylglycerol homeostasis	1/275	15/11123	0.313228808092516	0.842363332437127	ENSSSCG00000040631	LPL	1
BP	GO:0070328	triglyceride homeostasis	1/275	15/11123	0.313228808092516	0.842363332437127	ENSSSCG00000040631	LPL	1
BP	GO:0071450	cellular response to oxygen radical	1/275	15/11123	0.313228808092516	0.842363332437127	ENSSSCG00000015405	CD36	1
BP	GO:0071451	cellular response to superoxide	1/275	15/11123	0.313228808092516	0.842363332437127	ENSSSCG00000015405	CD36	1
BP	GO:0072311	glomerular epithelial cell differentiation	1/275	15/11123	0.313228808092516	0.842363332437127	ENSSSCG00000011377	LAMB2	1
BP	GO:0090200	positive regulation of release of cytochrome c from mitochondria	1/275	15/11123	0.313228808092516	0.842363332437127	ENSSSCG00000040811	PYCARD	1
BP	GO:0097734	extracellular exosome biogenesis	1/275	15/11123	0.313228808092516	0.842363332437127	ENSSSCG00000008601	SDC1	1
BP	GO:0101023	vascular endothelial cell proliferation	1/275	15/11123	0.313228808092516	0.842363332437127	ENSSSCG00000048443	APLN	1
BP	GO:1900274	regulation of phospholipase C activity	1/275	15/11123	0.313228808092516	0.842363332437127	ENSSSCG00000005457	LPAR1	1
BP	GO:1902992	negative regulation of amyloid precursor protein catabolic process	1/275	15/11123	0.313228808092516	0.842363332437127	ENSSSCG00000009668	CLU	1
BP	GO:1905562	regulation of vascular endothelial cell proliferation	1/275	15/11123	0.313228808092516	0.842363332437127	ENSSSCG00000048443	APLN	1
BP	GO:2000042	negative regulation of double-strand break repair via homologous recombination	1/275	15/11123	0.313228808092516	0.842363332437127	ENSSSCG00000039269	SHLD1	1
BP	GO:0001933	negative regulation of protein phosphorylation	8/275	260/11123	0.314656710709822	0.842363332437127	ENSSSCG00000015136/ENSSSCG00000027030/ENSSSCG00000031866/ENSSSCG00000009482/ENSSSCG00000040681/ENSSSCG00000028148/ENSSSCG00000040811/ENSSSCG00000008972	UBASH3B/BDKRB2/TIMP3/SPRY2/FABP4/DMD/PYCARD/PPEF2	8
BP	GO:0006690	icosanoid metabolic process	2/275	46/11123	0.315296166753044	0.842363332437127	ENSSSCG00000033727/ENSSSCG00000010853	GPX1/EPHX1	2
BP	GO:0030500	regulation of bone mineralization	2/275	46/11123	0.315296166753044	0.842363332437127	ENSSSCG00000008468/ENSSSCG00000029849	PKDCC/S1PR1	2
BP	GO:0050672	negative regulation of lymphocyte proliferation	2/275	46/11123	0.315296166753044	0.842363332437127	ENSSSCG00000015137/ENSSSCG00000035170	CRTAM/VSIG4	2
BP	GO:1901879	regulation of protein depolymerization	2/275	46/11123	0.315296166753044	0.842363332437127	ENSSSCG00000015353/ENSSSCG00000007085	SCIN/DSTN	2
BP	GO:0000165	MAPK cascade	13/275	448/11123	0.316168895893547	0.842363332437127	ENSSSCG00000005457/ENSSSCG00000039270/ENSSSCG00000037158/ENSSSCG00000015405/ENSSSCG00000031866/ENSSSCG00000009482/ENSSSCG00000011642/ENSSSCG00000028148/ENSSSCG00000040811/ENSSSCG00000010698/ENSSSCG00000008972/ENSSSCG00000000687/ENSSSCG00000014410	LPAR1/TREM2/MTURN/CD36/TIMP3/SPRY2/RYK/DMD/PYCARD/FGFR2/PPEF2/CD4/SH3RF2	13
BP	GO:0023014	signal transduction by protein phosphorylation	13/275	448/11123	0.316168895893547	0.842363332437127	ENSSSCG00000005457/ENSSSCG00000039270/ENSSSCG00000037158/ENSSSCG00000015405/ENSSSCG00000031866/ENSSSCG00000009482/ENSSSCG00000011642/ENSSSCG00000028148/ENSSSCG00000040811/ENSSSCG00000010698/ENSSSCG00000008972/ENSSSCG00000000687/ENSSSCG00000014410	LPAR1/TREM2/MTURN/CD36/TIMP3/SPRY2/RYK/DMD/PYCARD/FGFR2/PPEF2/CD4/SH3RF2	13
BP	GO:0030155	regulation of cell adhesion	13/275	448/11123	0.316168895893547	0.842363332437127	ENSSSCG00000015136/ENSSSCG00000021176/ENSSSCG00000015137/ENSSSCG00000015405/ENSSSCG00000035170/ENSSSCG00000026695/ENSSSCG00000032728/ENSSSCG00000028148/ENSSSCG00000032423/ENSSSCG00000029849/ENSSSCG00000026819/ENSSSCG00000040811/ENSSSCG00000036135	UBASH3B/LPXN/CRTAM/CD36/VSIG4/TNFSF14/EFNB1/DMD/SPOCK1/S1PR1/NID1/PYCARD/COL1A1	13
BP	GO:0034404	nucleobase-containing small molecule biosynthetic process	4/275	115/11123	0.317020894926267	0.842363332437127	ENSSSCG00000028135/ENSSSCG00000010664/ENSSSCG00000004291/ENSSSCG00000007986	PRTFDC1/ENO4/NT5E/NME4	4
BP	GO:0010563	negative regulation of phosphorus metabolic process	11/275	373/11123	0.317725707821113	0.842363332437127	ENSSSCG00000015136/ENSSSCG00000027030/ENSSSCG00000010026/ENSSSCG00000002268/ENSSSCG00000031866/ENSSSCG00000009482/ENSSSCG00000040681/ENSSSCG00000028148/ENSSSCG00000040811/ENSSSCG00000008972/ENSSSCG00000014410	UBASH3B/BDKRB2/PIK3IP1/AKAP5/TIMP3/SPRY2/FABP4/DMD/PYCARD/PPEF2/SH3RF2	11
BP	GO:0045936	negative regulation of phosphate metabolic process	11/275	373/11123	0.317725707821113	0.842363332437127	ENSSSCG00000015136/ENSSSCG00000027030/ENSSSCG00000010026/ENSSSCG00000002268/ENSSSCG00000031866/ENSSSCG00000009482/ENSSSCG00000040681/ENSSSCG00000028148/ENSSSCG00000040811/ENSSSCG00000008972/ENSSSCG00000014410	UBASH3B/BDKRB2/PIK3IP1/AKAP5/TIMP3/SPRY2/FABP4/DMD/PYCARD/PPEF2/SH3RF2	11
BP	GO:0044262	cellular carbohydrate metabolic process	5/275	151/11123	0.318153877677682	0.842363332437127	ENSSSCG00000007739/ENSSSCG00000028204/ENSSSCG00000032846/novel.257/ENSSSCG00000027198	GUSB/TREH/BPNT2/-/PDK2	5
BP	GO:2001233	regulation of apoptotic signaling pathway	8/275	261/11123	0.318334612226748	0.842363332437127	ENSSSCG00000027030/ENSSSCG00000033727/ENSSSCG00000015570/ENSSSCG00000005055/ENSSSCG00000009668/ENSSSCG00000015955/ENSSSCG00000031866/ENSSSCG00000040811	BDKRB2/GPX1/IVNS1ABP/LGALS3/CLU/ITGA6/TIMP3/PYCARD	8
BP	GO:0002696	positive regulation of leukocyte activation	6/275	188/11123	0.321196227351146	0.842363332437127	ENSSSCG00000039270/ENSSSCG00000032833/ENSSSCG00000026695/ENSSSCG00000032728/ENSSSCG00000040811/ENSSSCG00000039269	TREM2/CD320/TNFSF14/EFNB1/PYCARD/SHLD1	6
BP	GO:0002757	immune response-activating signal transduction	7/275	225/11123	0.322215541255894	0.842363332437127	ENSSSCG00000037425/ENSSSCG00000004744/ENSSSCG00000021176/ENSSSCG00000015405/ENSSSCG00000000067/ENSSSCG00000028878/ENSSSCG00000003069	NFAM1/TYRO3/LPXN/CD36/CHADL/BCAR1/KCNN4	7
BP	GO:0007586	digestion	2/275	47/11123	0.324431476729676	0.842363332437127	ENSSSCG00000015405/ENSSSCG00000003069	CD36/KCNN4	2
BP	GO:0032945	negative regulation of mononuclear cell proliferation	2/275	47/11123	0.324431476729676	0.842363332437127	ENSSSCG00000015137/ENSSSCG00000035170	CRTAM/VSIG4	2
BP	GO:0035082	axoneme assembly	2/275	47/11123	0.324431476729676	0.842363332437127	ENSSSCG00000011408/ENSSSCG00000004388	ZMYND10/ARMC2	2
BP	GO:0045185	maintenance of protein location	2/275	47/11123	0.324431476729676	0.842363332437127	ENSSSCG00000015353/ENSSSCG00000000687	SCIN/CD4	2
BP	GO:0001816	cytokine production	13/275	452/11123	0.327428132420813	0.842363332437127	ENSSSCG00000001817/ENSSSCG00000040631/ENSSSCG00000037425/ENSSSCG00000040786/ENSSSCG00000015137/ENSSSCG00000009668/ENSSSCG00000015405/ENSSSCG00000035170/ENSSSCG00000021933/ENSSSCG00000035256/ENSSSCG00000040811/ENSSSCG00000015368/ENSSSCG00000013551	FURIN/LPL/NFAM1/SPTBN1/CRTAM/CLU/CD36/VSIG4/CLEC5A/ENSSSCG00000035256/PYCARD/HDAC9/C3	13
BP	GO:0007611	learning or memory	4/275	117/11123	0.328259003399237	0.842363332437127	ENSSSCG00000004672/ENSSSCG00000037019/ENSSSCG00000035602/ENSSSCG00000008803	GATM/CAMK4/GPR88/ATP8A1	4
BP	GO:0043270	positive regulation of ion transport	4/275	117/11123	0.328259003399237	0.842363332437127	ENSSSCG00000005055/ENSSSCG00000028148/ENSSSCG00000008803/ENSSSCG00000036387	LGALS3/DMD/ATP8A1/ATPSCKMT	4
BP	GO:0003382	epithelial cell morphogenesis	1/275	16/11123	0.330231155749571	0.842363332437127	ENSSSCG00000029331	PALLD	1
BP	GO:0006308	DNA catabolic process	1/275	16/11123	0.330231155749571	0.842363332437127	ENSSSCG00000032019	DNASE1L3	1
BP	GO:0006658	phosphatidylserine metabolic process	1/275	16/11123	0.330231155749571	0.842363332437127	ENSSSCG00000014119	SERINC5	1
BP	GO:0007616	long-term memory	1/275	16/11123	0.330231155749571	0.842363332437127	ENSSSCG00000037019	CAMK4	1
BP	GO:0010575	positive regulation of vascular endothelial growth factor production	1/275	16/11123	0.330231155749571	0.842363332437127	ENSSSCG00000013551	C3	1
BP	GO:0010954	positive regulation of protein processing	1/275	16/11123	0.330231155749571	0.842363332437127	ENSSSCG00000013551	C3	1
BP	GO:0018196	peptidyl-asparagine modification	1/275	16/11123	0.330231155749571	0.842363332437127	ENSSSCG00000039626	DERL3	1
BP	GO:0019048	modulation by virus of host morphology or physiology	1/275	16/11123	0.330231155749571	0.842363332437127	ENSSSCG00000000687	CD4	1
BP	GO:0019731	antibacterial humoral response	1/275	16/11123	0.330231155749571	0.842363332437127	ENSSSCG00000034371	ENSSSCG00000034371	1
BP	GO:0021602	cranial nerve morphogenesis	1/275	16/11123	0.330231155749571	0.842363332437127	ENSSSCG00000028148	DMD	1
BP	GO:0030517	negative regulation of axon extension	1/275	16/11123	0.330231155749571	0.842363332437127	ENSSSCG00000011642	RYK	1
BP	GO:0030878	thyroid gland development	1/275	16/11123	0.330231155749571	0.842363332437127	ENSSSCG00000004678	DUOX2	1
BP	GO:0030947	regulation of vascular endothelial growth factor receptor signaling pathway	1/275	16/11123	0.330231155749571	0.842363332437127	ENSSSCG00000008021	TMEM204	1
BP	GO:0032480	negative regulation of type I interferon production	1/275	16/11123	0.330231155749571	0.842363332437127	ENSSSCG00000040811	PYCARD	1
BP	GO:0032703	negative regulation of interleukin-2 production	1/275	16/11123	0.330231155749571	0.842363332437127	ENSSSCG00000035170	VSIG4	1
BP	GO:0033032	regulation of myeloid cell apoptotic process	1/275	16/11123	0.330231155749571	0.842363332437127	ENSSSCG00000021933	CLEC5A	1
BP	GO:0035162	embryonic hemopoiesis	1/275	16/11123	0.330231155749571	0.842363332437127	ENSSSCG00000035847	TAL1	1
BP	GO:0035855	megakaryocyte development	1/275	16/11123	0.330231155749571	0.842363332437127	ENSSSCG00000035847	TAL1	1
BP	GO:0043171	peptide catabolic process	1/275	16/11123	0.330231155749571	0.842363332437127	ENSSSCG00000017296	ACE	1
BP	GO:0046337	phosphatidylethanolamine metabolic process	1/275	16/11123	0.330231155749571	0.842363332437127	ENSSSCG00000008973	NAAA	1
BP	GO:0046519	sphingoid metabolic process	1/275	16/11123	0.330231155749571	0.842363332437127	ENSSSCG00000008973	NAAA	1
BP	GO:0051043	regulation of membrane protein ectodomain proteolysis	1/275	16/11123	0.330231155749571	0.842363332437127	ENSSSCG00000031866	TIMP3	1
BP	GO:0051194	positive regulation of cofactor metabolic process	1/275	16/11123	0.330231155749571	0.842363332437127	ENSSSCG00000004676	DUOXA2	1
BP	GO:0051647	nucleus localization	1/275	16/11123	0.330231155749571	0.842363332437127	ENSSSCG00000028148	DMD	1
BP	GO:0051788	response to misfolded protein	1/275	16/11123	0.330231155749571	0.842363332437127	ENSSSCG00000009668	CLU	1
BP	GO:0060384	innervation	1/275	16/11123	0.330231155749571	0.842363332437127	ENSSSCG00000017144	NPTX1	1
BP	GO:0070306	lens fiber cell differentiation	1/275	16/11123	0.330231155749571	0.842363332437127	ENSSSCG00000009482	SPRY2	1
BP	GO:0072529	pyrimidine-containing compound catabolic process	1/275	16/11123	0.330231155749571	0.842363332437127	ENSSSCG00000002357	ALDH6A1	1
BP	GO:0090330	regulation of platelet aggregation	1/275	16/11123	0.330231155749571	0.842363332437127	ENSSSCG00000015136	UBASH3B	1
BP	GO:0140112	extracellular vesicle biogenesis	1/275	16/11123	0.330231155749571	0.842363332437127	ENSSSCG00000008601	SDC1	1
BP	GO:1902993	positive regulation of amyloid precursor protein catabolic process	1/275	16/11123	0.330231155749571	0.842363332437127	ENSSSCG00000009668	CLU	1
BP	GO:1903514	release of sequestered calcium ion into cytosol by endoplasmic reticulum	1/275	16/11123	0.330231155749571	0.842363332437127	ENSSSCG00000028148	DMD	1
BP	GO:0001906	cell killing	3/275	82/11123	0.330801452197686	0.842363332437127	ENSSSCG00000015137/ENSSSCG00000032019/ENSSSCG00000013551	CRTAM/DNASE1L3/C3	3
BP	GO:0010811	positive regulation of cell-substrate adhesion	3/275	82/11123	0.330801452197686	0.842363332437127	ENSSSCG00000015405/ENSSSCG00000028148/ENSSSCG00000026819	CD36/DMD/NID1	3
BP	GO:0003014	renal system process	2/275	48/11123	0.333535319395457	0.842363332437127	ENSSSCG00000036201/ENSSSCG00000040513	NPR3/AQP3	2
BP	GO:0021510	spinal cord development	2/275	48/11123	0.333535319395457	0.842363332437127	ENSSSCG00000009079/ENSSSCG00000035847	INTU/TAL1	2
BP	GO:0031341	regulation of cell killing	2/275	48/11123	0.333535319395457	0.842363332437127	ENSSSCG00000015137/ENSSSCG00000032019	CRTAM/DNASE1L3	2
BP	GO:0043200	response to amino acid	2/275	48/11123	0.333535319395457	0.842363332437127	ENSSSCG00000015326/ENSSSCG00000036135	COL1A2/COL1A1	2
BP	GO:0019216	regulation of lipid metabolic process	6/275	191/11123	0.334336216915618	0.842363332437127	ENSSSCG00000006238/ENSSSCG00000010026/ENSSSCG00000027198/ENSSSCG00000005186/ENSSSCG00000009666/ENSSSCG00000013551	CYP7A1/PIK3IP1/PDK2/TTC39B/EPHX2/C3	6
BP	GO:1901293	nucleoside phosphate biosynthetic process	6/275	191/11123	0.334336216915618	0.842363332437127	ENSSSCG00000008901/ENSSSCG00000002268/ENSSSCG00000008870/ENSSSCG00000010664/ENSSSCG00000036387/ENSSSCG00000007986	PAICS/AKAP5/GUCY1B1/ENO4/ATPSCKMT/NME4	6
BP	GO:0070665	positive regulation of leukocyte proliferation	3/275	83/11123	0.337600494928112	0.842363332437127	ENSSSCG00000032833/ENSSSCG00000032728/ENSSSCG00000040811	CD320/EFNB1/PYCARD	3
BP	GO:0042391	regulation of membrane potential	5/275	155/11123	0.337717456683226	0.842363332437127	ENSSSCG00000015405/ENSSSCG00000035602/ENSSSCG00000028148/ENSSSCG00000003069/ENSSSCG00000033442	CD36/GPR88/DMD/KCNN4/HCN2	5
BP	GO:0042692	muscle cell differentiation	6/275	192/11123	0.338731199800102	0.842363332437127	ENSSSCG00000033727/ENSSSCG00000026695/ENSSSCG00000028148/ENSSSCG00000008021/ENSSSCG00000003143/ENSSSCG00000008601	GPX1/TNFSF14/DMD/TMEM204/MAMSTR/SDC1	6
BP	GO:0002768	immune response-regulating cell surface receptor signaling pathway	4/275	119/11123	0.339520629789717	0.842363332437127	ENSSSCG00000037425/ENSSSCG00000021176/ENSSSCG00000028878/ENSSSCG00000003069	NFAM1/LPXN/BCAR1/KCNN4	4
BP	GO:0002275	myeloid cell activation involved in immune response	2/275	49/11123	0.342603675395336	0.842363332437127	ENSSSCG00000032019/ENSSSCG00000040811	DNASE1L3/PYCARD	2
BP	GO:0030279	negative regulation of ossification	2/275	49/11123	0.342603675395336	0.842363332437127	ENSSSCG00000013248/ENSSSCG00000009972	LRP4/KREMEN1	2
BP	GO:0051193	regulation of cofactor metabolic process	2/275	49/11123	0.342603675395336	0.842363332437127	ENSSSCG00000004676/ENSSSCG00000027198	DUOXA2/PDK2	2
BP	GO:0070664	negative regulation of leukocyte proliferation	2/275	49/11123	0.342603675395336	0.842363332437127	ENSSSCG00000015137/ENSSSCG00000035170	CRTAM/VSIG4	2
BP	GO:0006643	membrane lipid metabolic process	4/275	120/11123	0.34515711612627	0.842363332437127	ENSSSCG00000008973/ENSSSCG00000014119/ENSSSCG00000010281/ENSSSCG00000023607	NAAA/SERINC5/PSAP/CYP4F22	4
BP	GO:0030324	lung development	4/275	120/11123	0.34515711612627	0.842363332437127	ENSSSCG00000010450/ENSSSCG00000008468/ENSSSCG00000009482/ENSSSCG00000015616	LIPA/PKDCC/SPRY2/HSD11B1	4
BP	GO:0044242	cellular lipid catabolic process	4/275	120/11123	0.34515711612627	0.842363332437127	ENSSSCG00000001723/ENSSSCG00000039244/ENSSSCG00000040631/ENSSSCG00000004733	PLA2G7/PHYH/LPL/PLA2G4D	4
BP	GO:0000303	response to superoxide	1/275	17/11123	0.346814070323161	0.842363332437127	ENSSSCG00000015405	CD36	1
BP	GO:0000305	response to oxygen radical	1/275	17/11123	0.346814070323161	0.842363332437127	ENSSSCG00000015405	CD36	1
BP	GO:0001941	postsynaptic membrane organization	1/275	17/11123	0.346814070323161	0.842363332437127	ENSSSCG00000013248	LRP4	1
BP	GO:0002888	positive regulation of myeloid leukocyte mediated immunity	1/275	17/11123	0.346814070323161	0.842363332437127	ENSSSCG00000013551	C3	1
BP	GO:0003009	skeletal muscle contraction	1/275	17/11123	0.346814070323161	0.842363332437127	ENSSSCG00000028148	DMD	1
BP	GO:0006884	cell volume homeostasis	1/275	17/11123	0.346814070323161	0.842363332437127	ENSSSCG00000003069	KCNN4	1
BP	GO:0007218	neuropeptide signaling pathway	1/275	17/11123	0.346814070323161	0.842363332437127	ENSSSCG00000004744	TYRO3	1
BP	GO:0009954	proximal/distal pattern formation	1/275	17/11123	0.346814070323161	0.842363332437127	ENSSSCG00000013248	LRP4	1
BP	GO:0014009	glial cell proliferation	1/275	17/11123	0.346814070323161	0.842363332437127	ENSSSCG00000009668	CLU	1
BP	GO:0014044	Schwann cell development	1/275	17/11123	0.346814070323161	0.842363332437127	ENSSSCG00000011377	LAMB2	1
BP	GO:0018149	peptide cross-linking	1/275	17/11123	0.346814070323161	0.842363332437127	ENSSSCG00000016034	COL3A1	1
BP	GO:0021904	dorsal/ventral neural tube patterning	1/275	17/11123	0.346814070323161	0.842363332437127	ENSSSCG00000008789	WDR19	1
BP	GO:0021983	pituitary gland development	1/275	17/11123	0.346814070323161	0.842363332437127	ENSSSCG00000004678	DUOX2	1
BP	GO:0032331	negative regulation of chondrocyte differentiation	1/275	17/11123	0.346814070323161	0.842363332437127	ENSSSCG00000000067	CHADL	1
BP	GO:0042044	fluid transport	1/275	17/11123	0.346814070323161	0.842363332437127	ENSSSCG00000040513	AQP3	1
BP	GO:0042558	pteridine-containing compound metabolic process	1/275	17/11123	0.346814070323161	0.842363332437127	ENSSSCG00000010143	MTR	1
BP	GO:0045954	positive regulation of natural killer cell mediated cytotoxicity	1/275	17/11123	0.346814070323161	0.842363332437127	ENSSSCG00000015137	CRTAM	1
BP	GO:0046068	cGMP metabolic process	1/275	17/11123	0.346814070323161	0.842363332437127	ENSSSCG00000008870	GUCY1B1	1
BP	GO:0048730	epidermis morphogenesis	1/275	17/11123	0.346814070323161	0.842363332437127	ENSSSCG00000009079	INTU	1
BP	GO:0050654	chondroitin sulfate proteoglycan metabolic process	1/275	17/11123	0.346814070323161	0.842363332437127	ENSSSCG00000032846	BPNT2	1
BP	GO:0050858	negative regulation of antigen receptor-mediated signaling pathway	1/275	17/11123	0.346814070323161	0.842363332437127	ENSSSCG00000021176	LPXN	1
BP	GO:0051125	regulation of actin nucleation	1/275	17/11123	0.346814070323161	0.842363332437127	ENSSSCG00000015353	SCIN	1
BP	GO:0060143	positive regulation of syncytium formation by plasma membrane fusion	1/275	17/11123	0.346814070323161	0.842363332437127	ENSSSCG00000026695	TNFSF14	1
BP	GO:0060602	branch elongation of an epithelium	1/275	17/11123	0.346814070323161	0.842363332437127	ENSSSCG00000009482	SPRY2	1
BP	GO:0060740	prostate gland epithelium morphogenesis	1/275	17/11123	0.346814070323161	0.842363332437127	ENSSSCG00000005494	TNC	1
BP	GO:0061082	myeloid leukocyte cytokine production	1/275	17/11123	0.346814070323161	0.842363332437127	ENSSSCG00000015405	CD36	1
BP	GO:0070296	sarcoplasmic reticulum calcium ion transport	1/275	17/11123	0.346814070323161	0.842363332437127	ENSSSCG00000028148	DMD	1
BP	GO:0071425	hematopoietic stem cell proliferation	1/275	17/11123	0.346814070323161	0.842363332437127	ENSSSCG00000017296	ACE	1
BP	GO:1903077	negative regulation of protein localization to plasma membrane	1/275	17/11123	0.346814070323161	0.842363332437127	ENSSSCG00000008468	PKDCC	1
BP	GO:1903319	positive regulation of protein maturation	1/275	17/11123	0.346814070323161	0.842363332437127	ENSSSCG00000013551	C3	1
BP	GO:0050804	modulation of chemical synaptic transmission	6/275	194/11123	0.347539950242596	0.842363332437127	ENSSSCG00000002268/ENSSSCG00000008870/ENSSSCG00000017144/ENSSSCG00000032878/ENSSSCG00000015355/ENSSSCG00000000672	AKAP5/GUCY1B1/NPTX1/SHISA9/DGKB/CLSTN3	6
BP	GO:0099177	regulation of trans-synaptic signaling	6/275	194/11123	0.347539950242596	0.842363332437127	ENSSSCG00000002268/ENSSSCG00000008870/ENSSSCG00000017144/ENSSSCG00000032878/ENSSSCG00000015355/ENSSSCG00000000672	AKAP5/GUCY1B1/NPTX1/SHISA9/DGKB/CLSTN3	6
BP	GO:1903827	regulation of cellular protein localization	10/275	345/11123	0.349053579362344	0.842363332437127	ENSSSCG00000040786/ENSSSCG00000039270/ENSSSCG00000005055/ENSSSCG00000015405/ENSSSCG00000039626/ENSSSCG00000008468/ENSSSCG00000002268/ENSSSCG00000021798/ENSSSCG00000013248/ENSSSCG00000021440	SPTBN1/TREM2/LGALS3/CD36/DERL3/PKDCC/AKAP5/LZTS2/LRP4/GPSM2	10
BP	GO:0007605	sensory perception of sound	3/275	85/11123	0.351185257714464	0.842363332437127	ENSSSCG00000033727/ENSSSCG00000009482/ENSSSCG00000036135	GPX1/SPRY2/COL1A1	3
BP	GO:0009132	nucleoside diphosphate metabolic process	3/275	85/11123	0.351185257714464	0.842363332437127	ENSSSCG00000010664/ENSSSCG00000004291/ENSSSCG00000007986	ENO4/NT5E/NME4	3
BP	GO:0016052	carbohydrate catabolic process	3/275	85/11123	0.351185257714464	0.842363332437127	ENSSSCG00000007739/ENSSSCG00000028204/ENSSSCG00000010664	GUSB/TREH/ENO4	3
BP	GO:0006939	smooth muscle contraction	2/275	50/11123	0.351632741873461	0.842363332437127	ENSSSCG00000027030/ENSSSCG00000010447	BDKRB2/ACTA2	2
BP	GO:0010522	regulation of calcium ion transport into cytosol	2/275	50/11123	0.351632741873461	0.842363332437127	ENSSSCG00000015136/ENSSSCG00000028148	UBASH3B/DMD	2
BP	GO:0030168	platelet activation	2/275	50/11123	0.351632741873461	0.842363332437127	ENSSSCG00000015136/ENSSSCG00000004744	UBASH3B/TYRO3	2
BP	GO:0030808	regulation of nucleotide biosynthetic process	2/275	50/11123	0.351632741873461	0.842363332437127	ENSSSCG00000002268/ENSSSCG00000036387	AKAP5/ATPSCKMT	2
BP	GO:0032436	positive regulation of proteasomal ubiquitin-dependent protein catabolic process	2/275	50/11123	0.351632741873461	0.842363332437127	ENSSSCG00000009668/ENSSSCG00000014410	CLU/SH3RF2	2
BP	GO:0051153	regulation of striated muscle cell differentiation	2/275	50/11123	0.351632741873461	0.842363332437127	ENSSSCG00000026695/ENSSSCG00000003143	TNFSF14/MAMSTR	2
BP	GO:1900371	regulation of purine nucleotide biosynthetic process	2/275	50/11123	0.351632741873461	0.842363332437127	ENSSSCG00000002268/ENSSSCG00000036387	AKAP5/ATPSCKMT	2
BP	GO:0050867	positive regulation of cell activation	6/275	195/11123	0.351952499229202	0.842363332437127	ENSSSCG00000039270/ENSSSCG00000032833/ENSSSCG00000026695/ENSSSCG00000032728/ENSSSCG00000040811/ENSSSCG00000039269	TREM2/CD320/TNFSF14/EFNB1/PYCARD/SHLD1	6
BP	GO:0048598	embryonic morphogenesis	10/275	346/11123	0.35235880701507	0.842363332437127	ENSSSCG00000007520/ENSSSCG00000032846/ENSSSCG00000000455/ENSSSCG00000009079/ENSSSCG00000035847/ENSSSCG00000009482/ENSSSCG00000008789/ENSSSCG00000010698/ENSSSCG00000013248/ENSSSCG00000022506	ENSSSCG00000007520/BPNT2/LRIG3/INTU/TAL1/SPRY2/WDR19/FGFR2/LRP4/COL6A1	10
BP	GO:0042063	gliogenesis	5/275	158/11123	0.352456010610245	0.842363332437127	ENSSSCG00000009668/ENSSSCG00000035847/ENSSSCG00000011377/ENSSSCG00000040160/ENSSSCG00000028148	CLU/TAL1/LAMB2/MMP24/DMD	5
BP	GO:0002764	immune response-regulating signaling pathway	7/275	233/11123	0.354352897180342	0.842363332437127	ENSSSCG00000037425/ENSSSCG00000004744/ENSSSCG00000021176/ENSSSCG00000015405/ENSSSCG00000000067/ENSSSCG00000028878/ENSSSCG00000003069	NFAM1/TYRO3/LPXN/CD36/CHADL/BCAR1/KCNN4	7
BP	GO:0048812	neuron projection morphogenesis	8/275	271/11123	0.355516853741759	0.842363332437127	ENSSSCG00000014049/ENSSSCG00000011377/ENSSSCG00000001921/ENSSSCG00000032728/ENSSSCG00000017144/ENSSSCG00000011642/ENSSSCG00000003768/ENSSSCG00000013248	UNC5A/LAMB2/NEO1/EFNB1/NPTX1/RYK/NEXN/LRP4	8
BP	GO:0051480	regulation of cytosolic calcium ion concentration	4/275	122/11123	0.356435304644941	0.842363332437127	ENSSSCG00000015136/ENSSSCG00000015405/ENSSSCG00000028148/ENSSSCG00000016183	UBASH3B/CD36/DMD/ENSSSCG00000016183	4
BP	GO:0009566	fertilization	3/275	86/11123	0.357967011993497	0.842363332437127	ENSSSCG00000004678/ENSSSCG00000006758/ENSSSCG00000015627	DUOX2/SYT6/ZPBP	3
BP	GO:0045598	regulation of fat cell differentiation	3/275	86/11123	0.357967011993497	0.842363332437127	ENSSSCG00000040631/ENSSSCG00000010071/ENSSSCG00000009231	LPL/MMP11/CDS1	3
BP	GO:0046330	positive regulation of JNK cascade	3/275	86/11123	0.357967011993497	0.842363332437127	ENSSSCG00000037158/ENSSSCG00000040811/ENSSSCG00000014410	MTURN/PYCARD/SH3RF2	3
BP	GO:0001942	hair follicle development	2/275	51/11123	0.360618924292153	0.842363332437127	ENSSSCG00000009079/ENSSSCG00000013248	INTU/LRP4	2
BP	GO:0048675	axon extension	2/275	51/11123	0.360618924292153	0.842363332437127	ENSSSCG00000011377/ENSSSCG00000011642	LAMB2/RYK	2
BP	GO:1900407	regulation of cellular response to oxidative stress	2/275	51/11123	0.360618924292153	0.842363332437127	ENSSSCG00000033727/ENSSSCG00000015405	GPX1/CD36	2
BP	GO:1903902	positive regulation of viral life cycle	2/275	51/11123	0.360618924292153	0.842363332437127	ENSSSCG00000004744/ENSSSCG00000000687	TYRO3/CD4	2
BP	GO:1990266	neutrophil migration	2/275	51/11123	0.360618924292153	0.842363332437127	ENSSSCG00000005055/ENSSSCG00000016183	LGALS3/ENSSSCG00000016183	2
BP	GO:1901137	carbohydrate derivative biosynthetic process	11/275	387/11123	0.361368803400542	0.842363332437127	ENSSSCG00000008901/ENSSSCG00000028135/ENSSSCG00000011519/ENSSSCG00000039626/ENSSSCG00000017177/ENSSSCG00000002268/ENSSSCG00000008870/ENSSSCG00000010664/ENSSSCG00000004291/ENSSSCG00000036387/ENSSSCG00000007986	PAICS/PRTFDC1/GXYLT2/DERL3/ENSSSCG00000017177/AKAP5/GUCY1B1/ENO4/NT5E/ATPSCKMT/NME4	11
BP	GO:0030323	respiratory tube development	4/275	123/11123	0.362074611642504	0.842363332437127	ENSSSCG00000010450/ENSSSCG00000008468/ENSSSCG00000009482/ENSSSCG00000015616	LIPA/PKDCC/SPRY2/HSD11B1	4
BP	GO:0048562	embryonic organ morphogenesis	5/275	160/11123	0.362300569839525	0.842363332437127	ENSSSCG00000007520/ENSSSCG00000000455/ENSSSCG00000009482/ENSSSCG00000008789/ENSSSCG00000010698	ENSSSCG00000007520/LRIG3/SPRY2/WDR19/FGFR2	5
BP	GO:0001893	maternal placenta development	1/275	18/11123	0.362987862026847	0.842363332437127	ENSSSCG00000023666	CTSB	1
BP	GO:0001990	regulation of systemic arterial blood pressure by hormone	1/275	18/11123	0.362987862026847	0.842363332437127	ENSSSCG00000017296	ACE	1
BP	GO:0002717	positive regulation of natural killer cell mediated immunity	1/275	18/11123	0.362987862026847	0.842363332437127	ENSSSCG00000015137	CRTAM	1
BP	GO:0006084	acetyl-CoA metabolic process	1/275	18/11123	0.362987862026847	0.842363332437127	ENSSSCG00000027198	PDK2	1
BP	GO:0006101	citrate metabolic process	1/275	18/11123	0.362987862026847	0.842363332437127	ENSSSCG00000039539	DHTKD1	1
BP	GO:0006907	pinocytosis	1/275	18/11123	0.362987862026847	0.842363332437127	ENSSSCG00000040811	PYCARD	1
BP	GO:0007131	reciprocal meiotic recombination	1/275	18/11123	0.362987862026847	0.842363332437127	ENSSSCG00000000103	DMC1	1
BP	GO:0007340	acrosome reaction	1/275	18/11123	0.362987862026847	0.842363332437127	ENSSSCG00000006758	SYT6	1
BP	GO:0009110	vitamin biosynthetic process	1/275	18/11123	0.362987862026847	0.842363332437127	ENSSSCG00000007435	PLTP	1
BP	GO:0009112	nucleobase metabolic process	1/275	18/11123	0.362987862026847	0.842363332437127	ENSSSCG00000002357	ALDH6A1	1
BP	GO:0009218	pyrimidine ribonucleotide metabolic process	1/275	18/11123	0.362987862026847	0.842363332437127	ENSSSCG00000007986	NME4	1
BP	GO:0010742	macrophage derived foam cell differentiation	1/275	18/11123	0.362987862026847	0.842363332437127	ENSSSCG00000015405	CD36	1
BP	GO:0010758	regulation of macrophage chemotaxis	1/275	18/11123	0.362987862026847	0.842363332437127	ENSSSCG00000034440	MMP28	1
BP	GO:0014002	astrocyte development	1/275	18/11123	0.362987862026847	0.842363332437127	ENSSSCG00000011377	LAMB2	1
BP	GO:0018195	peptidyl-arginine modification	1/275	18/11123	0.362987862026847	0.842363332437127	ENSSSCG00000026478	PADI2	1
BP	GO:0030224	monocyte differentiation	1/275	18/11123	0.362987862026847	0.842363332437127	ENSSSCG00000000687	CD4	1
BP	GO:0032781	positive regulation of ATPase activity	1/275	18/11123	0.362987862026847	0.842363332437127	ENSSSCG00000036387	ATPSCKMT	1
BP	GO:0032801	receptor catabolic process	1/275	18/11123	0.362987862026847	0.842363332437127	ENSSSCG00000001817	FURIN	1
BP	GO:0032964	collagen biosynthetic process	1/275	18/11123	0.362987862026847	0.842363332437127	ENSSSCG00000036135	COL1A1	1
BP	GO:0034260	negative regulation of GTPase activity	1/275	18/11123	0.362987862026847	0.842363332437127	ENSSSCG00000009482	SPRY2	1
BP	GO:0034381	plasma lipoprotein particle clearance	1/275	18/11123	0.362987862026847	0.842363332437127	ENSSSCG00000015405	CD36	1
BP	GO:0035137	hindlimb morphogenesis	1/275	18/11123	0.362987862026847	0.842363332437127	ENSSSCG00000007520	ENSSSCG00000007520	1
BP	GO:0043011	myeloid dendritic cell differentiation	1/275	18/11123	0.362987862026847	0.842363332437127	ENSSSCG00000037019	CAMK4	1
BP	GO:0044003	modification by symbiont of host morphology or physiology	1/275	18/11123	0.362987862026847	0.842363332437127	ENSSSCG00000000687	CD4	1
BP	GO:0044060	regulation of endocrine process	1/275	18/11123	0.362987862026847	0.842363332437127	ENSSSCG00000007520	ENSSSCG00000007520	1
BP	GO:0044331	cell-cell adhesion mediated by cadherin	1/275	18/11123	0.362987862026847	0.842363332437127	ENSSSCG00000040160	MMP24	1
BP	GO:0045662	negative regulation of myoblast differentiation	1/275	18/11123	0.362987862026847	0.842363332437127	ENSSSCG00000014310	CXCL14	1
BP	GO:0048566	embryonic digestive tract development	1/275	18/11123	0.362987862026847	0.842363332437127	ENSSSCG00000008468	PKDCC	1
BP	GO:0048741	skeletal muscle fiber development	1/275	18/11123	0.362987862026847	0.842363332437127	ENSSSCG00000033727	GPX1	1
BP	GO:0050892	intestinal absorption	1/275	18/11123	0.362987862026847	0.842363332437127	ENSSSCG00000015405	CD36	1
BP	GO:0050901	leukocyte tethering or rolling	1/275	18/11123	0.362987862026847	0.842363332437127	ENSSSCG00000036640	ENSSSCG00000036640	1
BP	GO:0060142	regulation of syncytium formation by plasma membrane fusion	1/275	18/11123	0.362987862026847	0.842363332437127	ENSSSCG00000026695	TNFSF14	1
BP	GO:0060325	face morphogenesis	1/275	18/11123	0.362987862026847	0.842363332437127	ENSSSCG00000036135	COL1A1	1
BP	GO:0060390	regulation of SMAD protein signal transduction	1/275	18/11123	0.362987862026847	0.842363332437127	ENSSSCG00000040786	SPTBN1	1
BP	GO:0060512	prostate gland morphogenesis	1/275	18/11123	0.362987862026847	0.842363332437127	ENSSSCG00000005494	TNC	1
BP	GO:0061037	negative regulation of cartilage development	1/275	18/11123	0.362987862026847	0.842363332437127	ENSSSCG00000000067	CHADL	1
BP	GO:0070861	regulation of protein exit from endoplasmic reticulum	1/275	18/11123	0.362987862026847	0.842363332437127	ENSSSCG00000039626	DERL3	1
BP	GO:0071514	genetic imprinting	1/275	18/11123	0.362987862026847	0.842363332437127	ENSSSCG00000007520	ENSSSCG00000007520	1
BP	GO:0071711	basement membrane organization	1/275	18/11123	0.362987862026847	0.842363332437127	ENSSSCG00000010071	MMP11	1
BP	GO:0072010	glomerular epithelium development	1/275	18/11123	0.362987862026847	0.842363332437127	ENSSSCG00000011377	LAMB2	1
BP	GO:0072337	modified amino acid transport	1/275	18/11123	0.362987862026847	0.842363332437127	ENSSSCG00000014812	FOLR2	1
BP	GO:0090077	foam cell differentiation	1/275	18/11123	0.362987862026847	0.842363332437127	ENSSSCG00000015405	CD36	1
BP	GO:0090322	regulation of superoxide metabolic process	1/275	18/11123	0.362987862026847	0.842363332437127	ENSSSCG00000015405	CD36	1
BP	GO:1900271	regulation of long-term synaptic potentiation	1/275	18/11123	0.362987862026847	0.842363332437127	ENSSSCG00000002268	AKAP5	1
BP	GO:1902042	negative regulation of extrinsic apoptotic signaling pathway via death domain receptors	1/275	18/11123	0.362987862026847	0.842363332437127	ENSSSCG00000033727	GPX1	1
BP	GO:1902175	regulation of oxidative stress-induced intrinsic apoptotic signaling pathway	1/275	18/11123	0.362987862026847	0.842363332437127	ENSSSCG00000033727	GPX1	1
BP	GO:1902253	regulation of intrinsic apoptotic signaling pathway by p53 class mediator	1/275	18/11123	0.362987862026847	0.842363332437127	ENSSSCG00000027030	BDKRB2	1
BP	GO:1903131	mononuclear cell differentiation	1/275	18/11123	0.362987862026847	0.842363332437127	ENSSSCG00000000687	CD4	1
BP	GO:2000036	regulation of stem cell population maintenance	1/275	18/11123	0.362987862026847	0.842363332437127	ENSSSCG00000035847	TAL1	1
BP	GO:0033135	regulation of peptidyl-serine phosphorylation	3/275	87/11123	0.364739125160447	0.842363332437127	ENSSSCG00000027030/ENSSSCG00000009482/ENSSSCG00000028148	BDKRB2/SPRY2/DMD	3
BP	GO:0001738	morphogenesis of a polarized epithelium	2/275	52/11123	0.36955882852068	0.842363332437127	ENSSSCG00000009079/ENSSSCG00000011642	INTU/RYK	2
BP	GO:0006892	post-Golgi vesicle-mediated transport	2/275	52/11123	0.36955882852068	0.842363332437127	ENSSSCG00000040786/ENSSSCG00000008468	SPTBN1/PKDCC	2
BP	GO:0032602	chemokine production	2/275	52/11123	0.36955882852068	0.842363332437127	ENSSSCG00000040631/ENSSSCG00000040811	LPL/PYCARD	2
BP	GO:0032612	interleukin-1 production	2/275	52/11123	0.36955882852068	0.842363332437127	ENSSSCG00000015405/ENSSSCG00000040811	CD36/PYCARD	2
BP	GO:0032642	regulation of chemokine production	2/275	52/11123	0.36955882852068	0.842363332437127	ENSSSCG00000040631/ENSSSCG00000040811	LPL/PYCARD	2
BP	GO:0032652	regulation of interleukin-1 production	2/275	52/11123	0.36955882852068	0.842363332437127	ENSSSCG00000015405/ENSSSCG00000040811	CD36/PYCARD	2
BP	GO:0044272	sulfur compound biosynthetic process	2/275	52/11123	0.36955882852068	0.842363332437127	ENSSSCG00000010143/ENSSSCG00000027198	MTR/PDK2	2
BP	GO:0090066	regulation of anatomical structure size	8/275	275/11123	0.370542685418119	0.842363332437127	ENSSSCG00000027030/ENSSSCG00000033727/ENSSSCG00000015353/ENSSSCG00000011642/ENSSSCG00000010447/ENSSSCG00000040811/ENSSSCG00000003069/ENSSSCG00000007085	BDKRB2/GPX1/SCIN/RYK/ACTA2/PYCARD/KCNN4/DSTN	8
BP	GO:0050680	negative regulation of epithelial cell proliferation	3/275	88/11123	0.371499745241496	0.842363332437127	ENSSSCG00000009079/ENSSSCG00000017082/ENSSSCG00000010698	INTU/SPARC/FGFR2	3
BP	GO:0090090	negative regulation of canonical Wnt signaling pathway	3/275	88/11123	0.371499745241496	0.842363332437127	ENSSSCG00000021798/ENSSSCG00000013248/ENSSSCG00000009972	LZTS2/LRP4/KREMEN1	3
BP	GO:1903829	positive regulation of cellular protein localization	6/275	200/11123	0.374072985863599	0.842363332437127	ENSSSCG00000040786/ENSSSCG00000039270/ENSSSCG00000005055/ENSSSCG00000002268/ENSSSCG00000013248/ENSSSCG00000021440	SPTBN1/TREM2/LGALS3/AKAP5/LRP4/GPSM2	6
BP	GO:0097190	apoptotic signaling pathway	11/275	392/11123	0.377178811034267	0.842363332437127	ENSSSCG00000027030/ENSSSCG00000033727/ENSSSCG00000015570/ENSSSCG00000005055/ENSSSCG00000015052/ENSSSCG00000009668/ENSSSCG00000027198/ENSSSCG00000015955/ENSSSCG00000031866/ENSSSCG00000000801/ENSSSCG00000040811	BDKRB2/GPX1/IVNS1ABP/LGALS3/USP28/CLU/PDK2/ITGA6/TIMP3/TMEM117/PYCARD	11
BP	GO:0001959	regulation of cytokine-mediated signaling pathway	3/275	89/11123	0.378247072188571	0.842363332437127	ENSSSCG00000039270/ENSSSCG00000040811/ENSSSCG00000026478	TREM2/PYCARD/PADI2	3
BP	GO:0030010	establishment of cell polarity	3/275	89/11123	0.378247072188571	0.842363332437127	ENSSSCG00000015137/ENSSSCG00000009482/ENSSSCG00000021440	CRTAM/SPRY2/GPSM2	3
BP	GO:0071333	cellular response to glucose stimulus	2/275	53/11123	0.378449253185546	0.842363332437127	ENSSSCG00000028101/ENSSSCG00000006238	SLC9B2/CYP7A1	2
BP	GO:0031349	positive regulation of defense response	7/275	239/11123	0.378667971479092	0.842363332437127	ENSSSCG00000004744/ENSSSCG00000015137/ENSSSCG00000015405/ENSSSCG00000000067/ENSSSCG00000040681/ENSSSCG00000040811/ENSSSCG00000013551	TYRO3/CRTAM/CD36/CHADL/FABP4/PYCARD/C3	7
BP	GO:0000096	sulfur amino acid metabolic process	1/275	19/11123	0.378762588541265	0.842363332437127	ENSSSCG00000010143	MTR	1
BP	GO:0001659	temperature homeostasis	1/275	19/11123	0.378762588541265	0.842363332437127	ENSSSCG00000033727	GPX1	1
BP	GO:0001945	lymph vessel development	1/275	19/11123	0.378762588541265	0.842363332437127	ENSSSCG00000008021	TMEM204	1
BP	GO:0002082	regulation of oxidative phosphorylation	1/275	19/11123	0.378762588541265	0.842363332437127	ENSSSCG00000036387	ATPSCKMT	1
BP	GO:0007288	sperm axoneme assembly	1/275	19/11123	0.378762588541265	0.842363332437127	ENSSSCG00000004388	ARMC2	1
BP	GO:0009154	purine ribonucleotide catabolic process	1/275	19/11123	0.378762588541265	0.842363332437127	ENSSSCG00000004291	NT5E	1
BP	GO:0010574	regulation of vascular endothelial growth factor production	1/275	19/11123	0.378762588541265	0.842363332437127	ENSSSCG00000013551	C3	1
BP	GO:0010719	negative regulation of epithelial to mesenchymal transition	1/275	19/11123	0.378762588541265	0.842363332437127	ENSSSCG00000009482	SPRY2	1
BP	GO:0019432	triglyceride biosynthetic process	1/275	19/11123	0.378762588541265	0.842363332437127	ENSSSCG00000013551	C3	1
BP	GO:0030201	heparan sulfate proteoglycan metabolic process	1/275	19/11123	0.378762588541265	0.842363332437127	ENSSSCG00000016364	GPC1	1
BP	GO:0030810	positive regulation of nucleotide biosynthetic process	1/275	19/11123	0.378762588541265	0.842363332437127	ENSSSCG00000002268	AKAP5	1
BP	GO:0030901	midbrain development	1/275	19/11123	0.378762588541265	0.842363332437127	ENSSSCG00000011642	RYK	1
BP	GO:0033028	myeloid cell apoptotic process	1/275	19/11123	0.378762588541265	0.842363332437127	ENSSSCG00000021933	CLEC5A	1
BP	GO:0035825	homologous recombination	1/275	19/11123	0.378762588541265	0.842363332437127	ENSSSCG00000000103	DMC1	1
BP	GO:0045724	positive regulation of cilium assembly	1/275	19/11123	0.378762588541265	0.842363332437127	ENSSSCG00000011408	ZMYND10	1
BP	GO:0045843	negative regulation of striated muscle tissue development	1/275	19/11123	0.378762588541265	0.842363332437127	ENSSSCG00000010507	TLL2	1
BP	GO:0046058	cAMP metabolic process	1/275	19/11123	0.378762588541265	0.842363332437127	ENSSSCG00000002268	AKAP5	1
BP	GO:0048333	mesodermal cell differentiation	1/275	19/11123	0.378762588541265	0.842363332437127	ENSSSCG00000035847	TAL1	1
BP	GO:0048854	brain morphogenesis	1/275	19/11123	0.378762588541265	0.842363332437127	ENSSSCG00000004678	DUOX2	1
BP	GO:0050918	positive chemotaxis	1/275	19/11123	0.378762588541265	0.842363332437127	ENSSSCG00000005055	LGALS3	1
BP	GO:0051693	actin filament capping	1/275	19/11123	0.378762588541265	0.842363332437127	ENSSSCG00000015353	SCIN	1
BP	GO:0060351	cartilage development involved in endochondral bone morphogenesis	1/275	19/11123	0.378762588541265	0.842363332437127	ENSSSCG00000036135	COL1A1	1
BP	GO:0061036	positive regulation of cartilage development	1/275	19/11123	0.378762588541265	0.842363332437127	ENSSSCG00000008468	PKDCC	1
BP	GO:0061384	heart trabecula morphogenesis	1/275	19/11123	0.378762588541265	0.842363332437127	ENSSSCG00000029849	S1PR1	1
BP	GO:0070286	axonemal dynein complex assembly	1/275	19/11123	0.378762588541265	0.842363332437127	ENSSSCG00000011408	ZMYND10	1
BP	GO:0072210	metanephric nephron development	1/275	19/11123	0.378762588541265	0.842363332437127	ENSSSCG00000011377	LAMB2	1
BP	GO:0072528	pyrimidine-containing compound biosynthetic process	1/275	19/11123	0.378762588541265	0.842363332437127	ENSSSCG00000007986	NME4	1
BP	GO:0090279	regulation of calcium ion import	1/275	19/11123	0.378762588541265	0.842363332437127	ENSSSCG00000005055	LGALS3	1
BP	GO:1900373	positive regulation of purine nucleotide biosynthetic process	1/275	19/11123	0.378762588541265	0.842363332437127	ENSSSCG00000002268	AKAP5	1
BP	GO:1900746	regulation of vascular endothelial growth factor signaling pathway	1/275	19/11123	0.378762588541265	0.842363332437127	ENSSSCG00000009482	SPRY2	1
BP	GO:1904376	negative regulation of protein localization to cell periphery	1/275	19/11123	0.378762588541265	0.842363332437127	ENSSSCG00000008468	PKDCC	1
BP	GO:1904646	cellular response to amyloid-beta	1/275	19/11123	0.378762588541265	0.842363332437127	ENSSSCG00000015405	CD36	1
BP	GO:0007179	transforming growth factor beta receptor signaling pathway	4/275	126/11123	0.378979421785741	0.842363332437127	ENSSSCG00000015326/ENSSSCG00000009482/ENSSSCG00000009357/ENSSSCG00000016034	COL1A2/SPRY2/SMAD9/COL3A1	4
BP	GO:0040007	growth	13/275	470/11123	0.379087584481196	0.842363332437127	ENSSSCG00000007520/ENSSSCG00000011977/ENSSSCG00000033727/ENSSSCG00000004678/ENSSSCG00000008468/ENSSSCG00000011377/ENSSSCG00000009482/ENSSSCG00000011642/ENSSSCG00000021798/ENSSSCG00000010507/ENSSSCG00000029849/ENSSSCG00000013248/ENSSSCG00000000672	ENSSSCG00000007520/DCBLD2/GPX1/DUOX2/PKDCC/LAMB2/SPRY2/RYK/LZTS2/TLL2/S1PR1/LRP4/CLSTN3	13
BP	GO:0050866	negative regulation of cell activation	4/275	127/11123	0.384606225814844	0.842363332437127	ENSSSCG00000015136/ENSSSCG00000004744/ENSSSCG00000015137/ENSSSCG00000035170	UBASH3B/TYRO3/CRTAM/VSIG4	4
BP	GO:0061136	regulation of proteasomal protein catabolic process	4/275	127/11123	0.384606225814844	0.842363332437127	ENSSSCG00000033727/ENSSSCG00000009668/ENSSSCG00000039626/ENSSSCG00000014410	GPX1/CLU/DERL3/SH3RF2	4
BP	GO:0002705	positive regulation of leukocyte mediated immunity	3/275	90/11123	0.384979357561259	0.842363332437127	ENSSSCG00000015137/ENSSSCG00000039269/ENSSSCG00000013551	CRTAM/SHLD1/C3	3
BP	GO:0050954	sensory perception of mechanical stimulus	3/275	90/11123	0.384979357561259	0.842363332437127	ENSSSCG00000033727/ENSSSCG00000009482/ENSSSCG00000036135	GPX1/SPRY2/COL1A1	3
BP	GO:0022404	molting cycle process	2/275	54/11123	0.387287182274295	0.842363332437127	ENSSSCG00000009079/ENSSSCG00000013248	INTU/LRP4	2
BP	GO:0022405	hair cycle process	2/275	54/11123	0.387287182274295	0.842363332437127	ENSSSCG00000009079/ENSSSCG00000013248	INTU/LRP4	2
BP	GO:0042102	positive regulation of T cell proliferation	2/275	54/11123	0.387287182274295	0.842363332437127	ENSSSCG00000032728/ENSSSCG00000040811	EFNB1/PYCARD	2
BP	GO:0042472	inner ear morphogenesis	2/275	54/11123	0.387287182274295	0.842363332437127	ENSSSCG00000000455/ENSSSCG00000009482	LRIG3/SPRY2	2
BP	GO:0050906	detection of stimulus involved in sensory perception	2/275	54/11123	0.387287182274295	0.842363332437127	ENSSSCG00000040160/ENSSSCG00000008972	MMP24/PPEF2	2
BP	GO:0032640	tumor necrosis factor production	3/275	91/11123	0.391694904165861	0.842363332437127	ENSSSCG00000009668/ENSSSCG00000015405/ENSSSCG00000040811	CLU/CD36/PYCARD	3
BP	GO:0032680	regulation of tumor necrosis factor production	3/275	91/11123	0.391694904165861	0.842363332437127	ENSSSCG00000009668/ENSSSCG00000015405/ENSSSCG00000040811	CLU/CD36/PYCARD	3
BP	GO:0071229	cellular response to acid chemical	3/275	91/11123	0.391694904165861	0.842363332437127	ENSSSCG00000015326/ENSSSCG00000036135/ENSSSCG00000014812	COL1A2/COL1A1/FOLR2	3
BP	GO:0062012	regulation of small molecule metabolic process	6/275	204/11123	0.391803501555437	0.842363332437127	ENSSSCG00000006238/ENSSSCG00000027198/ENSSSCG00000002268/ENSSSCG00000005186/ENSSSCG00000009666/ENSSSCG00000036387	CYP7A1/PDK2/AKAP5/TTC39B/EPHX2/ATPSCKMT	6
BP	GO:0007517	muscle organ development	5/275	166/11123	0.391854205297524	0.842363332437127	ENSSSCG00000033727/ENSSSCG00000028148/ENSSSCG00000010507/ENSSSCG00000029849/ENSSSCG00000016364	GPX1/DMD/TLL2/S1PR1/GPC1	5
BP	GO:0001944	vasculature development	12/275	436/11123	0.393475915334047	0.842363332437127	ENSSSCG00000033727/ENSSSCG00000015326/ENSSSCG00000035847/ENSSSCG00000009482/ENSSSCG00000010447/ENSSSCG00000029849/ENSSSCG00000008021/ENSSSCG00000017082/ENSSSCG00000015368/ENSSSCG00000036135/ENSSSCG00000048443/ENSSSCG00000013551	GPX1/COL1A2/TAL1/SPRY2/ACTA2/S1PR1/TMEM204/SPARC/HDAC9/COL1A1/APLN/C3	12
BP	GO:0046649	lymphocyte activation	12/275	436/11123	0.393475915334047	0.842363332437127	ENSSSCG00000037425/ENSSSCG00000004744/ENSSSCG00000005055/ENSSSCG00000015137/ENSSSCG00000035170/ENSSSCG00000032833/ENSSSCG00000026695/ENSSSCG00000032728/ENSSSCG00000035256/ENSSSCG00000040811/ENSSSCG00000039269/ENSSSCG00000000687	NFAM1/TYRO3/LGALS3/CRTAM/VSIG4/CD320/TNFSF14/EFNB1/ENSSSCG00000035256/PYCARD/SHLD1/CD4	12
BP	GO:0072358	cardiovascular system development	12/275	436/11123	0.393475915334047	0.842363332437127	ENSSSCG00000033727/ENSSSCG00000015326/ENSSSCG00000035847/ENSSSCG00000009482/ENSSSCG00000010447/ENSSSCG00000029849/ENSSSCG00000008021/ENSSSCG00000017082/ENSSSCG00000015368/ENSSSCG00000036135/ENSSSCG00000048443/ENSSSCG00000013551	GPX1/COL1A2/TAL1/SPRY2/ACTA2/S1PR1/TMEM204/SPARC/HDAC9/COL1A1/APLN/C3	12
BP	GO:0001779	natural killer cell differentiation	1/275	20/11123	0.394148061177356	0.842363332437127	ENSSSCG00000004744	TYRO3	1
BP	GO:0008089	anterograde axonal transport	1/275	20/11123	0.394148061177356	0.842363332437127	ENSSSCG00000007033	AP3M2	1
BP	GO:0008206	bile acid metabolic process	1/275	20/11123	0.394148061177356	0.842363332437127	ENSSSCG00000006238	CYP7A1	1
BP	GO:0009303	rRNA transcription	1/275	20/11123	0.394148061177356	0.842363332437127	ENSSSCG00000035446	CAVIN1	1
BP	GO:0030194	positive regulation of blood coagulation	1/275	20/11123	0.394148061177356	0.842363332437127	ENSSSCG00000015405	CD36	1
BP	GO:0030809	negative regulation of nucleotide biosynthetic process	1/275	20/11123	0.394148061177356	0.842363332437127	ENSSSCG00000002268	AKAP5	1
BP	GO:0033688	regulation of osteoblast proliferation	1/275	20/11123	0.394148061177356	0.842363332437127	ENSSSCG00000036201	NPR3	1
BP	GO:0034110	regulation of homotypic cell-cell adhesion	1/275	20/11123	0.394148061177356	0.842363332437127	ENSSSCG00000015136	UBASH3B	1
BP	GO:0034308	primary alcohol metabolic process	1/275	20/11123	0.394148061177356	0.842363332437127	ENSSSCG00000008973	NAAA	1
BP	GO:0043403	skeletal muscle tissue regeneration	1/275	20/11123	0.394148061177356	0.842363332437127	ENSSSCG00000033727	GPX1	1
BP	GO:0045454	cell redox homeostasis	1/275	20/11123	0.394148061177356	0.842363332437127	ENSSSCG00000033727	GPX1	1
BP	GO:0045577	regulation of B cell differentiation	1/275	20/11123	0.394148061177356	0.842363332437127	ENSSSCG00000037425	NFAM1	1
BP	GO:0045830	positive regulation of isotype switching	1/275	20/11123	0.394148061177356	0.842363332437127	ENSSSCG00000039269	SHLD1	1
BP	GO:0046471	phosphatidylglycerol metabolic process	1/275	20/11123	0.394148061177356	0.842363332437127	ENSSSCG00000011578	TAMM41	1
BP	GO:0048168	regulation of neuronal synaptic plasticity	1/275	20/11123	0.394148061177356	0.842363332437127	ENSSSCG00000032878	SHISA9	1
BP	GO:0048635	negative regulation of muscle organ development	1/275	20/11123	0.394148061177356	0.842363332437127	ENSSSCG00000010507	TLL2	1
BP	GO:0060218	hematopoietic stem cell differentiation	1/275	20/11123	0.394148061177356	0.842363332437127	ENSSSCG00000035847	TAL1	1
BP	GO:0090169	regulation of spindle assembly	1/275	20/11123	0.394148061177356	0.842363332437127	ENSSSCG00000021440	GPSM2	1
BP	GO:0097009	energy homeostasis	1/275	20/11123	0.394148061177356	0.842363332437127	ENSSSCG00000015405	CD36	1
BP	GO:1900048	positive regulation of hemostasis	1/275	20/11123	0.394148061177356	0.842363332437127	ENSSSCG00000015405	CD36	1
BP	GO:1900372	negative regulation of purine nucleotide biosynthetic process	1/275	20/11123	0.394148061177356	0.842363332437127	ENSSSCG00000002268	AKAP5	1
BP	GO:1901797	negative regulation of signal transduction by p53 class mediator	1/275	20/11123	0.394148061177356	0.842363332437127	ENSSSCG00000027030	BDKRB2	1
BP	GO:1902410	mitotic cytokinetic process	1/275	20/11123	0.394148061177356	0.842363332437127	ENSSSCG00000011379	KLHDC8B	1
BP	GO:1903018	regulation of glycoprotein metabolic process	1/275	20/11123	0.394148061177356	0.842363332437127	ENSSSCG00000037360	CST3	1
BP	GO:2000649	regulation of sodium ion transmembrane transporter activity	1/275	20/11123	0.394148061177356	0.842363332437127	ENSSSCG00000028148	DMD	1
BP	GO:2001032	regulation of double-strand break repair via nonhomologous end joining	1/275	20/11123	0.394148061177356	0.842363332437127	ENSSSCG00000039269	SHLD1	1
BP	GO:2001222	regulation of neuron migration	1/275	20/11123	0.394148061177356	0.842363332437127	ENSSSCG00000025879	SCRT1	1
BP	GO:0007156	homophilic cell adhesion via plasma membrane adhesion molecules	2/275	55/11123	0.396069777985034	0.842363332437127	ENSSSCG00000002037/ENSSSCG00000000672	CDH24/CLSTN3	2
BP	GO:0032729	positive regulation of interferon-gamma production	2/275	55/11123	0.396069777985034	0.842363332437127	ENSSSCG00000015137/ENSSSCG00000040811	CRTAM/PYCARD	2
BP	GO:0034121	regulation of toll-like receptor signaling pathway	2/275	55/11123	0.396069777985034	0.842363332437127	ENSSSCG00000004744/ENSSSCG00000015405	TYRO3/CD36	2
BP	GO:0060021	roof of mouth development	2/275	55/11123	0.396069777985034	0.842363332437127	ENSSSCG00000009079/ENSSSCG00000008468	INTU/PKDCC	2
BP	GO:0071326	cellular response to monosaccharide stimulus	2/275	55/11123	0.396069777985034	0.842363332437127	ENSSSCG00000028101/ENSSSCG00000006238	SLC9B2/CYP7A1	2
BP	GO:0071331	cellular response to hexose stimulus	2/275	55/11123	0.396069777985034	0.842363332437127	ENSSSCG00000028101/ENSSSCG00000006238	SLC9B2/CYP7A1	2
BP	GO:0071621	granulocyte chemotaxis	2/275	55/11123	0.396069777985034	0.842363332437127	ENSSSCG00000005055/ENSSSCG00000016183	LGALS3/ENSSSCG00000016183	2
BP	GO:0098773	skin epidermis development	2/275	55/11123	0.396069777985034	0.842363332437127	ENSSSCG00000009079/ENSSSCG00000013248	INTU/LRP4	2
BP	GO:0051348	negative regulation of transferase activity	5/275	167/11123	0.396774596479165	0.842363332437127	ENSSSCG00000015136/ENSSSCG00000010026/ENSSSCG00000009482/ENSSSCG00000040681/ENSSSCG00000040811	UBASH3B/PIK3IP1/SPRY2/FABP4/PYCARD	5
BP	GO:0120039	plasma membrane bounded cell projection morphogenesis	8/275	282/11123	0.396949206886168	0.842363332437127	ENSSSCG00000014049/ENSSSCG00000011377/ENSSSCG00000001921/ENSSSCG00000032728/ENSSSCG00000017144/ENSSSCG00000011642/ENSSSCG00000003768/ENSSSCG00000013248	UNC5A/LAMB2/NEO1/EFNB1/NPTX1/RYK/NEXN/LRP4	8
BP	GO:0002224	toll-like receptor signaling pathway	3/275	92/11123	0.398392065654565	0.842363332437127	ENSSSCG00000004744/ENSSSCG00000015405/ENSSSCG00000000067	TYRO3/CD36/CHADL	3
BP	GO:0090407	organophosphate biosynthetic process	9/275	322/11123	0.401787493986811	0.842363332437127	ENSSSCG00000008901/ENSSSCG00000002268/ENSSSCG00000021220/ENSSSCG00000008870/ENSSSCG00000009231/ENSSSCG00000010664/ENSSSCG00000036387/ENSSSCG00000007986/ENSSSCG00000011578	PAICS/AKAP5/CKB/GUCY1B1/CDS1/ENO4/ATPSCKMT/NME4/TAMM41	9
BP	GO:0048858	cell projection morphogenesis	8/275	284/11123	0.404505995291092	0.842363332437127	ENSSSCG00000014049/ENSSSCG00000011377/ENSSSCG00000001921/ENSSSCG00000032728/ENSSSCG00000017144/ENSSSCG00000011642/ENSSSCG00000003768/ENSSSCG00000013248	UNC5A/LAMB2/NEO1/EFNB1/NPTX1/RYK/NEXN/LRP4	8
BP	GO:0016202	regulation of striated muscle tissue development	2/275	56/11123	0.404794373814116	0.842363332437127	ENSSSCG00000010507/ENSSSCG00000016364	TLL2/GPC1	2
BP	GO:0019882	antigen processing and presentation	2/275	56/11123	0.404794373814116	0.842363332437127	ENSSSCG00000039270/ENSSSCG00000040811	TREM2/PYCARD	2
BP	GO:0034440	lipid oxidation	2/275	56/11123	0.404794373814116	0.842363332437127	ENSSSCG00000001723/ENSSSCG00000039244	PLA2G7/PHYH	2
BP	GO:0050806	positive regulation of synaptic transmission	2/275	56/11123	0.404794373814116	0.842363332437127	ENSSSCG00000002268/ENSSSCG00000000672	AKAP5/CLSTN3	2
BP	GO:2001021	negative regulation of response to DNA damage stimulus	2/275	56/11123	0.404794373814116	0.842363332437127	ENSSSCG00000009668/ENSSSCG00000039269	CLU/SHLD1	2
BP	GO:0050864	regulation of B cell activation	3/275	93/11123	0.405069246087529	0.842363332437127	ENSSSCG00000037425/ENSSSCG00000032833/ENSSSCG00000039269	NFAM1/CD320/SHLD1	3
BP	GO:0051250	negative regulation of lymphocyte activation	3/275	93/11123	0.405069246087529	0.842363332437127	ENSSSCG00000004744/ENSSSCG00000015137/ENSSSCG00000035170	TYRO3/CRTAM/VSIG4	3
BP	GO:0051251	positive regulation of lymphocyte activation	5/275	169/11123	0.406604187967839	0.842363332437127	ENSSSCG00000032833/ENSSSCG00000026695/ENSSSCG00000032728/ENSSSCG00000040811/ENSSSCG00000039269	CD320/TNFSF14/EFNB1/PYCARD/SHLD1	5
BP	GO:0002063	chondrocyte development	1/275	21/11123	0.409153850889706	0.842363332437127	ENSSSCG00000032846	BPNT2	1
BP	GO:0002230	positive regulation of defense response to virus by host	1/275	21/11123	0.409153850889706	0.842363332437127	ENSSSCG00000040811	PYCARD	1
BP	GO:0002347	response to tumor cell	1/275	21/11123	0.409153850889706	0.842363332437127	ENSSSCG00000015137	CRTAM	1
BP	GO:0003044	regulation of systemic arterial blood pressure mediated by a chemical signal	1/275	21/11123	0.409153850889706	0.842363332437127	ENSSSCG00000017296	ACE	1
BP	GO:0006195	purine nucleotide catabolic process	1/275	21/11123	0.409153850889706	0.842363332437127	ENSSSCG00000004291	NT5E	1
BP	GO:0006213	pyrimidine nucleoside metabolic process	1/275	21/11123	0.409153850889706	0.842363332437127	ENSSSCG00000007986	NME4	1
BP	GO:0006767	water-soluble vitamin metabolic process	1/275	21/11123	0.409153850889706	0.842363332437127	ENSSSCG00000010143	MTR	1
BP	GO:0007007	inner mitochondrial membrane organization	1/275	21/11123	0.409153850889706	0.842363332437127	ENSSSCG00000002408	ADCK1	1
BP	GO:0014003	oligodendrocyte development	1/275	21/11123	0.409153850889706	0.842363332437127	ENSSSCG00000009668	CLU	1
BP	GO:0031076	embryonic camera-type eye development	1/275	21/11123	0.409153850889706	0.842363332437127	ENSSSCG00000008789	WDR19	1
BP	GO:0031641	regulation of myelination	1/275	21/11123	0.409153850889706	0.842363332437127	ENSSSCG00000004405	FIG4	1
BP	GO:0033598	mammary gland epithelial cell proliferation	1/275	21/11123	0.409153850889706	0.842363332437127	ENSSSCG00000033727	GPX1	1
BP	GO:0034311	diol metabolic process	1/275	21/11123	0.409153850889706	0.842363332437127	ENSSSCG00000008973	NAAA	1
BP	GO:0035249	synaptic transmission, glutamatergic	1/275	21/11123	0.409153850889706	0.842363332437127	ENSSSCG00000000672	CLSTN3	1
BP	GO:0043243	positive regulation of protein complex disassembly	1/275	21/11123	0.409153850889706	0.842363332437127	ENSSSCG00000007085	DSTN	1
BP	GO:0046039	GTP metabolic process	1/275	21/11123	0.409153850889706	0.842363332437127	ENSSSCG00000007986	NME4	1
BP	GO:0046131	pyrimidine ribonucleoside metabolic process	1/275	21/11123	0.409153850889706	0.842363332437127	ENSSSCG00000007986	NME4	1
BP	GO:0050820	positive regulation of coagulation	1/275	21/11123	0.409153850889706	0.842363332437127	ENSSSCG00000015405	CD36	1
BP	GO:0050850	positive regulation of calcium-mediated signaling	1/275	21/11123	0.409153850889706	0.842363332437127	ENSSSCG00000039270	TREM2	1
BP	GO:0060986	endocrine hormone secretion	1/275	21/11123	0.409153850889706	0.842363332437127	ENSSSCG00000007520	ENSSSCG00000007520	1
BP	GO:1902230	negative regulation of intrinsic apoptotic signaling pathway in response to DNA damage	1/275	21/11123	0.409153850889706	0.842363332437127	ENSSSCG00000009668	CLU	1
BP	GO:1902547	regulation of cellular response to vascular endothelial growth factor stimulus	1/275	21/11123	0.409153850889706	0.842363332437127	ENSSSCG00000009482	SPRY2	1
BP	GO:0060249	anatomical structure homeostasis	7/275	247/11123	0.411184414077026	0.842363332437127	ENSSSCG00000010450/ENSSSCG00000007520/ENSSSCG00000015136/ENSSSCG00000004744/ENSSSCG00000028148/ENSSSCG00000029849/ENSSSCG00000004493	LIPA/ENSSSCG00000007520/UBASH3B/TYRO3/DMD/S1PR1/SIGLEC15	7
BP	GO:0034764	positive regulation of transmembrane transport	3/275	94/11123	0.411724899460544	0.842363332437127	ENSSSCG00000028148/ENSSSCG00000036387/ENSSSCG00000013551	DMD/ATPSCKMT/C3	3
BP	GO:0048469	cell maturation	3/275	94/11123	0.411724899460544	0.842363332437127	ENSSSCG00000035847/ENSSSCG00000000103/ENSSSCG00000013551	TAL1/DMC1/C3	3
BP	GO:0090288	negative regulation of cellular response to growth factor stimulus	3/275	94/11123	0.411724899460544	0.842363332437127	ENSSSCG00000009482/ENSSSCG00000016364/ENSSSCG00000048443	SPRY2/GPC1/APLN	3
BP	GO:1902904	negative regulation of supramolecular fiber organization	3/275	94/11123	0.411724899460544	0.842363332437127	ENSSSCG00000015353/ENSSSCG00000009668/ENSSSCG00000000067	SCIN/CLU/CHADL	3
BP	GO:1905114	cell surface receptor signaling pathway involved in cell-cell signaling	8/275	286/11123	0.412063012610673	0.842363332437127	ENSSSCG00000000759/ENSSSCG00000011642/ENSSSCG00000021798/ENSSSCG00000013248/ENSSSCG00000036135/ENSSSCG00000008601/ENSSSCG00000013551/ENSSSCG00000009972	WNT5B/RYK/LZTS2/LRP4/COL1A1/SDC1/C3/KREMEN1	8
BP	GO:0060541	respiratory system development	4/275	132/11123	0.412630742825638	0.842363332437127	ENSSSCG00000010450/ENSSSCG00000008468/ENSSSCG00000009482/ENSSSCG00000015616	LIPA/PKDCC/SPRY2/HSD11B1	4
BP	GO:0010822	positive regulation of mitochondrion organization	2/275	57/11123	0.413458467874639	0.842363332437127	ENSSSCG00000002408/ENSSSCG00000040811	ADCK1/PYCARD	2
BP	GO:0032755	positive regulation of interleukin-6 production	2/275	57/11123	0.413458467874639	0.842363332437127	ENSSSCG00000015405/ENSSSCG00000040811	CD36/PYCARD	2
BP	GO:0070167	regulation of biomineral tissue development	2/275	57/11123	0.413458467874639	0.842363332437127	ENSSSCG00000008468/ENSSSCG00000029849	PKDCC/S1PR1	2
BP	GO:1990542	mitochondrial transmembrane transport	2/275	57/11123	0.413458467874639	0.842363332437127	ENSSSCG00000000133/ENSSSCG00000036387	TST/ATPSCKMT	2
BP	GO:0003012	muscle system process	5/275	171/11123	0.416414067638561	0.842363332437127	ENSSSCG00000027030/ENSSSCG00000004672/ENSSSCG00000010447/ENSSSCG00000028148/ENSSSCG00000016535	BDKRB2/GATM/ACTA2/DMD/CALD1	5
BP	GO:0032103	positive regulation of response to external stimulus	5/275	171/11123	0.416414067638561	0.842363332437127	ENSSSCG00000001723/ENSSSCG00000026695/ENSSSCG00000040681/ENSSSCG00000014310/ENSSSCG00000013551	PLA2G7/TNFSF14/FABP4/CXCL14/C3	5
BP	GO:0110053	regulation of actin filament organization	5/275	171/11123	0.416414067638561	0.842363332437127	ENSSSCG00000005457/ENSSSCG00000006777/ENSSSCG00000015353/ENSSSCG00000040811/ENSSSCG00000007085	LPAR1/RHOC/SCIN/PYCARD/DSTN	5
BP	GO:0006469	negative regulation of protein kinase activity	4/275	133/11123	0.418206560562109	0.842363332437127	ENSSSCG00000015136/ENSSSCG00000009482/ENSSSCG00000040681/ENSSSCG00000040811	UBASH3B/SPRY2/FABP4/PYCARD	4
BP	GO:0010634	positive regulation of epithelial cell migration	3/275	95/11123	0.418357529200865	0.842363332437127	ENSSSCG00000028878/ENSSSCG00000017082/ENSSSCG00000015368	BCAR1/SPARC/HDAC9	3
BP	GO:0032412	regulation of ion transmembrane transporter activity	3/275	95/11123	0.418357529200865	0.842363332437127	ENSSSCG00000028148/ENSSSCG00000032878/ENSSSCG00000036387	DMD/SHISA9/ATPSCKMT	3
BP	GO:0071706	tumor necrosis factor superfamily cytokine production	3/275	95/11123	0.418357529200865	0.842363332437127	ENSSSCG00000009668/ENSSSCG00000015405/ENSSSCG00000040811	CLU/CD36/PYCARD	3
BP	GO:1903555	regulation of tumor necrosis factor superfamily cytokine production	3/275	95/11123	0.418357529200865	0.842363332437127	ENSSSCG00000009668/ENSSSCG00000015405/ENSSSCG00000040811	CLU/CD36/PYCARD	3
BP	GO:0032787	monocarboxylic acid metabolic process	8/275	288/11123	0.419617518136208	0.842363332437127	ENSSSCG00000039244/ENSSSCG00000040631/ENSSSCG00000033727/ENSSSCG00000006238/ENSSSCG00000008973/ENSSSCG00000010853/ENSSSCG00000027198/ENSSSCG00000010664	PHYH/LPL/GPX1/CYP7A1/NAAA/EPHX1/PDK2/ENO4	8
BP	GO:1903362	regulation of cellular protein catabolic process	5/275	172/11123	0.421309858730142	0.842363332437127	ENSSSCG00000001817/ENSSSCG00000033727/ENSSSCG00000009668/ENSSSCG00000039626/ENSSSCG00000014410	FURIN/GPX1/CLU/DERL3/SH3RF2	5
BP	GO:0008637	apoptotic mitochondrial changes	2/275	58/11123	0.422059716438658	0.842363332437127	ENSSSCG00000033727/ENSSSCG00000040811	GPX1/PYCARD	2
BP	GO:0048634	regulation of muscle organ development	2/275	58/11123	0.422059716438658	0.842363332437127	ENSSSCG00000010507/ENSSSCG00000016364	TLL2/GPC1	2
BP	GO:0072009	nephron epithelium development	2/275	58/11123	0.422059716438658	0.842363332437127	ENSSSCG00000011377/ENSSSCG00000021798	LAMB2/LZTS2	2
BP	GO:1901568	fatty acid derivative metabolic process	2/275	58/11123	0.422059716438658	0.842363332437127	ENSSSCG00000033727/ENSSSCG00000010853	GPX1/EPHX1	2
BP	GO:2001257	regulation of cation channel activity	2/275	58/11123	0.422059716438658	0.842363332437127	ENSSSCG00000028148/ENSSSCG00000032878	DMD/SHISA9	2
BP	GO:0055086	nucleobase-containing small molecule metabolic process	10/275	367/11123	0.422493814174877	0.842363332437127	ENSSSCG00000008901/ENSSSCG00000028135/ENSSSCG00000002268/ENSSSCG00000011627/ENSSSCG00000008870/ENSSSCG00000002357/ENSSSCG00000010664/ENSSSCG00000004291/ENSSSCG00000036387/ENSSSCG00000007986	PAICS/PRTFDC1/AKAP5/ACP3/GUCY1B1/ALDH6A1/ENO4/NT5E/ATPSCKMT/NME4	10
BP	GO:0009100	glycoprotein metabolic process	6/275	211/11123	0.42278908498039	0.842363332437127	ENSSSCG00000032846/ENSSSCG00000011519/ENSSSCG00000039626/ENSSSCG00000017177/ENSSSCG00000037360/ENSSSCG00000016364	BPNT2/GXYLT2/DERL3/ENSSSCG00000017177/CST3/GPC1	6
BP	GO:0048568	embryonic organ development	7/275	250/11123	0.423365782905541	0.842363332437127	ENSSSCG00000007520/ENSSSCG00000000455/ENSSSCG00000008468/ENSSSCG00000035847/ENSSSCG00000009482/ENSSSCG00000008789/ENSSSCG00000010698	ENSSSCG00000007520/LRIG3/PKDCC/TAL1/SPRY2/WDR19/FGFR2	7
BP	GO:0001755	neural crest cell migration	1/275	22/11123	0.423789294143654	0.842363332437127	ENSSSCG00000032728	EFNB1	1
BP	GO:0003401	axis elongation	1/275	22/11123	0.423789294143654	0.842363332437127	ENSSSCG00000009482	SPRY2	1
BP	GO:0007520	myoblast fusion	1/275	22/11123	0.423789294143654	0.842363332437127	ENSSSCG00000026695	TNFSF14	1
BP	GO:0010573	vascular endothelial growth factor production	1/275	22/11123	0.423789294143654	0.842363332437127	ENSSSCG00000013551	C3	1
BP	GO:0014037	Schwann cell differentiation	1/275	22/11123	0.423789294143654	0.842363332437127	ENSSSCG00000011377	LAMB2	1
BP	GO:0015985	energy coupled proton transport, down electrochemical gradient	1/275	22/11123	0.423789294143654	0.842363332437127	ENSSSCG00000036387	ATPSCKMT	1
BP	GO:0015986	ATP synthesis coupled proton transport	1/275	22/11123	0.423789294143654	0.842363332437127	ENSSSCG00000036387	ATPSCKMT	1
BP	GO:0042119	neutrophil activation	1/275	22/11123	0.423789294143654	0.842363332437127	ENSSSCG00000032019	DNASE1L3	1
BP	GO:0042269	regulation of natural killer cell mediated cytotoxicity	1/275	22/11123	0.423789294143654	0.842363332437127	ENSSSCG00000015137	CRTAM	1
BP	GO:0048821	erythrocyte development	1/275	22/11123	0.423789294143654	0.842363332437127	ENSSSCG00000035847	TAL1	1
BP	GO:0070542	response to fatty acid	1/275	22/11123	0.423789294143654	0.842363332437127	ENSSSCG00000015405	CD36	1
BP	GO:0072350	tricarboxylic acid metabolic process	1/275	22/11123	0.423789294143654	0.842363332437127	ENSSSCG00000039539	DHTKD1	1
BP	GO:0098900	regulation of action potential	1/275	22/11123	0.423789294143654	0.842363332437127	ENSSSCG00000015405	CD36	1
BP	GO:1901862	negative regulation of muscle tissue development	1/275	22/11123	0.423789294143654	0.842363332437127	ENSSSCG00000010507	TLL2	1
BP	GO:1905521	regulation of macrophage migration	1/275	22/11123	0.423789294143654	0.842363332437127	ENSSSCG00000034440	MMP28	1
BP	GO:2000780	negative regulation of double-strand break repair	1/275	22/11123	0.423789294143654	0.842363332437127	ENSSSCG00000039269	SHLD1	1
BP	GO:0030036	actin cytoskeleton organization	11/275	407/11123	0.424945088752927	0.842363332437127	ENSSSCG00000005457/ENSSSCG00000012335/ENSSSCG00000006777/ENSSSCG00000033734/ENSSSCG00000015353/ENSSSCG00000028878/ENSSSCG00000029849/ENSSSCG00000004493/ENSSSCG00000040811/ENSSSCG00000007085/ENSSSCG00000029331	LPAR1/FGD1/RHOC/ENSSSCG00000033734/SCIN/BCAR1/S1PR1/SIGLEC15/PYCARD/DSTN/PALLD	11
BP	GO:0051092	positive regulation of NF-kappaB transcription factor activity	3/275	96/11123	0.424965687633608	0.842363332437127	ENSSSCG00000009668/ENSSSCG00000015405/ENSSSCG00000040811	CLU/CD36/PYCARD	3
BP	GO:0090287	regulation of cellular response to growth factor stimulus	5/275	173/11123	0.426198635184379	0.842363332437127	ENSSSCG00000001921/ENSSSCG00000009482/ENSSSCG00000016364/ENSSSCG00000008021/ENSSSCG00000048443	NEO1/SPRY2/GPC1/TMEM204/APLN	5
BP	GO:0032956	regulation of actin cytoskeleton organization	6/275	212/11123	0.427202509158746	0.842363332437127	ENSSSCG00000005457/ENSSSCG00000006777/ENSSSCG00000015353/ENSSSCG00000004493/ENSSSCG00000040811/ENSSSCG00000007085	LPAR1/RHOC/SCIN/SIGLEC15/PYCARD/DSTN	6
BP	GO:0006936	muscle contraction	4/275	135/11123	0.429321273920489	0.842363332437127	ENSSSCG00000027030/ENSSSCG00000010447/ENSSSCG00000028148/ENSSSCG00000016535	BDKRB2/ACTA2/DMD/CALD1	4
BP	GO:0001817	regulation of cytokine production	12/275	448/11123	0.430044187025915	0.842363332437127	ENSSSCG00000001817/ENSSSCG00000040631/ENSSSCG00000037425/ENSSSCG00000040786/ENSSSCG00000015137/ENSSSCG00000009668/ENSSSCG00000015405/ENSSSCG00000035170/ENSSSCG00000021933/ENSSSCG00000040811/ENSSSCG00000015368/ENSSSCG00000013551	FURIN/LPL/NFAM1/SPTBN1/CRTAM/CLU/CD36/VSIG4/CLEC5A/PYCARD/HDAC9/C3	12
BP	GO:0045778	positive regulation of ossification	2/275	59/11123	0.430595927696168	0.842363332437127	ENSSSCG00000007520/ENSSSCG00000008468	ENSSSCG00000007520/PKDCC	2
BP	GO:0051492	regulation of stress fiber assembly	2/275	59/11123	0.430595927696168	0.842363332437127	ENSSSCG00000005457/ENSSSCG00000006777	LPAR1/RHOC	2
BP	GO:0071322	cellular response to carbohydrate stimulus	2/275	59/11123	0.430595927696168	0.842363332437127	ENSSSCG00000028101/ENSSSCG00000006238	SLC9B2/CYP7A1	2
BP	GO:1901861	regulation of muscle tissue development	2/275	59/11123	0.430595927696168	0.842363332437127	ENSSSCG00000010507/ENSSSCG00000016364	TLL2/GPC1	2
BP	GO:1902882	regulation of response to oxidative stress	2/275	59/11123	0.430595927696168	0.842363332437127	ENSSSCG00000033727/ENSSSCG00000015405	GPX1/CD36	2
BP	GO:1904659	glucose transmembrane transport	2/275	59/11123	0.430595927696168	0.842363332437127	ENSSSCG00000024058/ENSSSCG00000013551	SLC5A2/C3	2
BP	GO:2000060	positive regulation of ubiquitin-dependent protein catabolic process	2/275	59/11123	0.430595927696168	0.842363332437127	ENSSSCG00000009668/ENSSSCG00000014410	CLU/SH3RF2	2
BP	GO:0042110	T cell activation	8/275	291/11123	0.43093867099634	0.842363332437127	ENSSSCG00000005055/ENSSSCG00000015137/ENSSSCG00000035170/ENSSSCG00000026695/ENSSSCG00000032728/ENSSSCG00000035256/ENSSSCG00000040811/ENSSSCG00000000687	LGALS3/CRTAM/VSIG4/TNFSF14/EFNB1/ENSSSCG00000035256/PYCARD/CD4	8
BP	GO:0071214	cellular response to abiotic stimulus	5/275	174/11123	0.431079724010894	0.842363332437127	ENSSSCG00000027030/ENSSSCG00000015052/ENSSSCG00000016290/ENSSSCG00000009827/ENSSSCG00000036135	BDKRB2/USP28/EFHD1/HVCN1/COL1A1	5
BP	GO:0104004	cellular response to environmental stimulus	5/275	174/11123	0.431079724010894	0.842363332437127	ENSSSCG00000027030/ENSSSCG00000015052/ENSSSCG00000016290/ENSSSCG00000009827/ENSSSCG00000036135	BDKRB2/USP28/EFHD1/HVCN1/COL1A1	5
BP	GO:0030001	metal ion transport	11/275	409/11123	0.431325612116746	0.842363332437127	ENSSSCG00000015136/ENSSSCG00000028101/ENSSSCG00000005055/ENSSSCG00000006542/ENSSSCG00000028148/ENSSSCG00000002432/ENSSSCG00000003069/ENSSSCG00000024058/ENSSSCG00000033442/ENSSSCG00000005905/ENSSSCG00000000687	UBASH3B/SLC9B2/LGALS3/KCNN3/DMD/KCNK13/KCNN4/SLC5A2/HCN2/SLC39A4/CD4	11
BP	GO:0010821	regulation of mitochondrion organization	3/275	97/11123	0.431547975421068	0.842363332437127	ENSSSCG00000033727/ENSSSCG00000002408/ENSSSCG00000040811	GPX1/ADCK1/PYCARD	3
BP	GO:0050807	regulation of synapse organization	3/275	97/11123	0.431547975421068	0.842363332437127	ENSSSCG00000013248/ENSSSCG00000015355/ENSSSCG00000000672	LRP4/DGKB/CLSTN3	3
BP	GO:0007423	sensory organ development	8/275	292/11123	0.434708234112788	0.842363332437127	ENSSSCG00000004678/ENSSSCG00000000455/ENSSSCG00000009079/ENSSSCG00000011377/ENSSSCG00000009482/ENSSSCG00000002792/ENSSSCG00000008789/ENSSSCG00000014310	DUOX2/LRIG3/INTU/LAMB2/SPRY2/HSF4/WDR19/CXCL14	8
BP	GO:0002703	regulation of leukocyte mediated immunity	4/275	136/11123	0.434858304671435	0.842363332437127	ENSSSCG00000015137/ENSSSCG00000032019/ENSSSCG00000039269/ENSSSCG00000013551	CRTAM/DNASE1L3/SHLD1/C3	4
BP	GO:0072659	protein localization to plasma membrane	5/275	175/11123	0.435952463223518	0.842363332437127	ENSSSCG00000040786/ENSSSCG00000039270/ENSSSCG00000005055/ENSSSCG00000008468/ENSSSCG00000002268	SPTBN1/TREM2/LGALS3/PKDCC/AKAP5	5
BP	GO:0046903	secretion	12/275	450/11123	0.436143688226907	0.842363332437127	ENSSSCG00000007520/ENSSSCG00000001817/ENSSSCG00000027030/ENSSSCG00000028101/ENSSSCG00000004744/ENSSSCG00000039270/ENSSSCG00000017296/ENSSSCG00000004419/ENSSSCG00000003069/ENSSSCG00000006758/ENSSSCG00000008601/ENSSSCG00000035446	ENSSSCG00000007520/FURIN/BDKRB2/SLC9B2/TYRO3/TREM2/ACE/SLC16A10/KCNN4/SYT6/SDC1/CAVIN1	12
BP	GO:0007212	dopamine receptor signaling pathway	1/275	23/11123	0.43806349863969	0.842363332437127	ENSSSCG00000007520	ENSSSCG00000007520	1
BP	GO:0008053	mitochondrial fusion	1/275	23/11123	0.43806349863969	0.842363332437127	ENSSSCG00000002408	ADCK1	1
BP	GO:0009066	aspartate family amino acid metabolic process	1/275	23/11123	0.43806349863969	0.842363332437127	ENSSSCG00000010143	MTR	1
BP	GO:0009261	ribonucleotide catabolic process	1/275	23/11123	0.43806349863969	0.842363332437127	ENSSSCG00000004291	NT5E	1
BP	GO:0019226	transmission of nerve impulse	1/275	23/11123	0.43806349863969	0.842363332437127	ENSSSCG00000035602	GPR88	1
BP	GO:0022617	extracellular matrix disassembly	1/275	23/11123	0.43806349863969	0.842363332437127	ENSSSCG00000037360	CST3	1
BP	GO:0030835	negative regulation of actin filament depolymerization	1/275	23/11123	0.43806349863969	0.842363332437127	ENSSSCG00000015353	SCIN	1
BP	GO:0045738	negative regulation of DNA repair	1/275	23/11123	0.43806349863969	0.842363332437127	ENSSSCG00000039269	SHLD1	1
BP	GO:0045880	positive regulation of smoothened signaling pathway	1/275	23/11123	0.43806349863969	0.842363332437127	ENSSSCG00000009079	INTU	1
BP	GO:0046854	phosphatidylinositol phosphorylation	1/275	23/11123	0.43806349863969	0.842363332437127	ENSSSCG00000032846	BPNT2	1
BP	GO:0046856	phosphatidylinositol dephosphorylation	1/275	23/11123	0.43806349863969	0.842363332437127	ENSSSCG00000004405	FIG4	1
BP	GO:0047496	vesicle transport along microtubule	1/275	23/11123	0.43806349863969	0.842363332437127	ENSSSCG00000007033	AP3M2	1
BP	GO:0051642	centrosome localization	1/275	23/11123	0.43806349863969	0.842363332437127	ENSSSCG00000021440	GPSM2	1
BP	GO:0060323	head morphogenesis	1/275	23/11123	0.43806349863969	0.842363332437127	ENSSSCG00000036135	COL1A1	1
BP	GO:0060441	epithelial tube branching involved in lung morphogenesis	1/275	23/11123	0.43806349863969	0.842363332437127	ENSSSCG00000009482	SPRY2	1
BP	GO:0061842	microtubule organizing center localization	1/275	23/11123	0.43806349863969	0.842363332437127	ENSSSCG00000021440	GPSM2	1
BP	GO:0098869	cellular oxidant detoxification	1/275	23/11123	0.43806349863969	0.842363332437127	ENSSSCG00000015405	CD36	1
BP	GO:1902305	regulation of sodium ion transmembrane transport	1/275	23/11123	0.43806349863969	0.842363332437127	ENSSSCG00000028148	DMD	1
BP	GO:1904645	response to amyloid-beta	1/275	23/11123	0.43806349863969	0.842363332437127	ENSSSCG00000015405	CD36	1
BP	GO:1905476	negative regulation of protein localization to membrane	1/275	23/11123	0.43806349863969	0.842363332437127	ENSSSCG00000008468	PKDCC	1
BP	GO:0009206	purine ribonucleoside triphosphate biosynthetic process	3/275	98/11123	0.438103040977156	0.842363332437127	ENSSSCG00000010664/ENSSSCG00000036387/ENSSSCG00000007986	ENO4/ATPSCKMT/NME4	3
BP	GO:0022898	regulation of transmembrane transporter activity	3/275	98/11123	0.438103040977156	0.842363332437127	ENSSSCG00000028148/ENSSSCG00000032878/ENSSSCG00000036387	DMD/SHISA9/ATPSCKMT	3
BP	GO:0050803	regulation of synapse structure or activity	3/275	98/11123	0.438103040977156	0.842363332437127	ENSSSCG00000013248/ENSSSCG00000015355/ENSSSCG00000000672	LRP4/DGKB/CLSTN3	3
BP	GO:0051606	detection of stimulus	3/275	98/11123	0.438103040977156	0.842363332437127	ENSSSCG00000015137/ENSSSCG00000040160/ENSSSCG00000008972	CRTAM/MMP24/PPEF2	3
BP	GO:0060759	regulation of response to cytokine stimulus	3/275	98/11123	0.438103040977156	0.842363332437127	ENSSSCG00000039270/ENSSSCG00000040811/ENSSSCG00000026478	TREM2/PYCARD/PADI2	3
BP	GO:0008645	hexose transmembrane transport	2/275	60/11123	0.439065055724173	0.842363332437127	ENSSSCG00000024058/ENSSSCG00000013551	SLC5A2/C3	2
BP	GO:0009791	post-embryonic development	2/275	60/11123	0.439065055724173	0.842363332437127	ENSSSCG00000007520/ENSSSCG00000032846	ENSSSCG00000007520/BPNT2	2
BP	GO:0019751	polyol metabolic process	2/275	60/11123	0.439065055724173	0.842363332437127	ENSSSCG00000032846/ENSSSCG00000008973	BPNT2/NAAA	2
BP	GO:0050714	positive regulation of protein secretion	2/275	60/11123	0.439065055724173	0.842363332437127	ENSSSCG00000039270/ENSSSCG00000003069	TREM2/KCNN4	2
BP	GO:1904064	positive regulation of cation transmembrane transport	2/275	60/11123	0.439065055724173	0.842363332437127	ENSSSCG00000028148/ENSSSCG00000036387	DMD/ATPSCKMT	2
BP	GO:0007015	actin filament organization	7/275	254/11123	0.439568032548442	0.842363332437127	ENSSSCG00000005457/ENSSSCG00000006777/ENSSSCG00000033734/ENSSSCG00000015353/ENSSSCG00000028878/ENSSSCG00000040811/ENSSSCG00000007085	LPAR1/RHOC/ENSSSCG00000033734/SCIN/BCAR1/PYCARD/DSTN	7
BP	GO:0009150	purine ribonucleotide metabolic process	7/275	254/11123	0.439568032548442	0.842363332437127	ENSSSCG00000008901/ENSSSCG00000002268/ENSSSCG00000008870/ENSSSCG00000010664/ENSSSCG00000004291/ENSSSCG00000036387/ENSSSCG00000007986	PAICS/AKAP5/GUCY1B1/ENO4/NT5E/ATPSCKMT/NME4	7
BP	GO:0002790	peptide secretion	5/275	176/11123	0.440816201923245	0.842363332437127	ENSSSCG00000028101/ENSSSCG00000039270/ENSSSCG00000004419/ENSSSCG00000003069/ENSSSCG00000035446	SLC9B2/TREM2/SLC16A10/KCNN4/CAVIN1	5
BP	GO:0001568	blood vessel development	11/275	412/11123	0.440891215259539	0.842363332437127	ENSSSCG00000033727/ENSSSCG00000015326/ENSSSCG00000035847/ENSSSCG00000009482/ENSSSCG00000010447/ENSSSCG00000029849/ENSSSCG00000017082/ENSSSCG00000015368/ENSSSCG00000036135/ENSSSCG00000048443/ENSSSCG00000013551	GPX1/COL1A2/TAL1/SPRY2/ACTA2/S1PR1/SPARC/HDAC9/COL1A1/APLN/C3	11
BP	GO:0000302	response to reactive oxygen species	3/275	99/11123	0.444629579859064	0.842363332437127	ENSSSCG00000033727/ENSSSCG00000015405/ENSSSCG00000027198	GPX1/CD36/PDK2	3
BP	GO:0009145	purine nucleoside triphosphate biosynthetic process	3/275	99/11123	0.444629579859064	0.842363332437127	ENSSSCG00000010664/ENSSSCG00000036387/ENSSSCG00000007986	ENO4/ATPSCKMT/NME4	3
BP	GO:0035264	multicellular organism growth	3/275	99/11123	0.444629579859064	0.842363332437127	ENSSSCG00000007520/ENSSSCG00000004678/ENSSSCG00000008468	ENSSSCG00000007520/DUOX2/PKDCC	3
BP	GO:0060047	heart contraction	3/275	99/11123	0.444629579859064	0.842363332437127	ENSSSCG00000033727/ENSSSCG00000017296/ENSSSCG00000028148	GPX1/ACE/DMD	3
BP	GO:0007043	cell-cell junction assembly	2/275	61/11123	0.447465194659317	0.842363332437127	ENSSSCG00000006777/ENSSSCG00000017296	RHOC/ACE	2
BP	GO:0032088	negative regulation of NF-kappaB transcription factor activity	2/275	61/11123	0.447465194659317	0.842363332437127	ENSSSCG00000037158/ENSSSCG00000040811	MTURN/PYCARD	2
BP	GO:0050871	positive regulation of B cell activation	2/275	61/11123	0.447465194659317	0.842363332437127	ENSSSCG00000032833/ENSSSCG00000039269	CD320/SHLD1	2
BP	GO:1903363	negative regulation of cellular protein catabolic process	2/275	61/11123	0.447465194659317	0.842363332437127	ENSSSCG00000001817/ENSSSCG00000039626	FURIN/DERL3	2
BP	GO:0050808	synapse organization	5/275	178/11123	0.450514130062932	0.842363332437127	ENSSSCG00000011377/ENSSSCG00000013248/ENSSSCG00000015355/ENSSSCG00000000672/ENSSSCG00000005494	LAMB2/LRP4/DGKB/CLSTN3/TNC	5
BP	GO:0009201	ribonucleoside triphosphate biosynthetic process	3/275	100/11123	0.451126334138172	0.842363332437127	ENSSSCG00000010664/ENSSSCG00000036387/ENSSSCG00000007986	ENO4/ATPSCKMT/NME4	3
BP	GO:0071222	cellular response to lipopolysaccharide	3/275	100/11123	0.451126334138172	0.842363332437127	ENSSSCG00000011690/ENSSSCG00000015405/ENSSSCG00000040811	PLSCR4/CD36/PYCARD	3
BP	GO:0043542	endothelial cell migration	4/275	139/11123	0.451377344628773	0.842363332437127	ENSSSCG00000033727/ENSSSCG00000028878/ENSSSCG00000017082/ENSSSCG00000015368	GPX1/BCAR1/SPARC/HDAC9	4
BP	GO:0001974	blood vessel remodeling	1/275	24/11123	0.451985348898617	0.842363332437127	ENSSSCG00000037360	CST3	1
BP	GO:0002715	regulation of natural killer cell mediated immunity	1/275	24/11123	0.451985348898617	0.842363332437127	ENSSSCG00000015137	CRTAM	1
BP	GO:0007339	binding of sperm to zona pellucida	1/275	24/11123	0.451985348898617	0.842363332437127	ENSSSCG00000015627	ZPBP	1
BP	GO:0010543	regulation of platelet activation	1/275	24/11123	0.451985348898617	0.842363332437127	ENSSSCG00000015136	UBASH3B	1
BP	GO:0010828	positive regulation of glucose transmembrane transport	1/275	24/11123	0.451985348898617	0.842363332437127	ENSSSCG00000013551	C3	1
BP	GO:0021515	cell differentiation in spinal cord	1/275	24/11123	0.451985348898617	0.842363332437127	ENSSSCG00000035847	TAL1	1
BP	GO:0031952	regulation of protein autophosphorylation	1/275	24/11123	0.451985348898617	0.842363332437127	ENSSSCG00000017296	ACE	1
BP	GO:0032733	positive regulation of interleukin-10 production	1/275	24/11123	0.451985348898617	0.842363332437127	ENSSSCG00000040811	PYCARD	1
BP	GO:0032941	secretion by tissue	1/275	24/11123	0.451985348898617	0.842363332437127	ENSSSCG00000003069	KCNN4	1
BP	GO:0033687	osteoblast proliferation	1/275	24/11123	0.451985348898617	0.842363332437127	ENSSSCG00000036201	NPR3	1
BP	GO:0042073	intraciliary transport	1/275	24/11123	0.451985348898617	0.842363332437127	ENSSSCG00000008789	WDR19	1
BP	GO:0043551	regulation of phosphatidylinositol 3-kinase activity	1/275	24/11123	0.451985348898617	0.842363332437127	ENSSSCG00000010026	PIK3IP1	1
BP	GO:0043647	inositol phosphate metabolic process	1/275	24/11123	0.451985348898617	0.842363332437127	ENSSSCG00000032846	BPNT2	1
BP	GO:0046460	neutral lipid biosynthetic process	1/275	24/11123	0.451985348898617	0.842363332437127	ENSSSCG00000013551	C3	1
BP	GO:0046463	acylglycerol biosynthetic process	1/275	24/11123	0.451985348898617	0.842363332437127	ENSSSCG00000013551	C3	1
BP	GO:0048599	oocyte development	1/275	24/11123	0.451985348898617	0.842363332437127	ENSSSCG00000000103	DMC1	1
BP	GO:0060071	Wnt signaling pathway, planar cell polarity pathway	1/275	24/11123	0.451985348898617	0.842363332437127	ENSSSCG00000011642	RYK	1
BP	GO:0072523	purine-containing compound catabolic process	1/275	24/11123	0.451985348898617	0.842363332437127	ENSSSCG00000004291	NT5E	1
BP	GO:0090207	regulation of triglyceride metabolic process	1/275	24/11123	0.451985348898617	0.842363332437127	ENSSSCG00000013551	C3	1
BP	GO:0098930	axonal transport	1/275	24/11123	0.451985348898617	0.842363332437127	ENSSSCG00000007033	AP3M2	1
BP	GO:1901031	regulation of response to reactive oxygen species	1/275	24/11123	0.451985348898617	0.842363332437127	ENSSSCG00000015405	CD36	1
BP	GO:1901658	glycosyl compound catabolic process	1/275	24/11123	0.451985348898617	0.842363332437127	ENSSSCG00000007739	GUSB	1
BP	GO:1905953	negative regulation of lipid localization	1/275	24/11123	0.451985348898617	0.842363332437127	ENSSSCG00000005186	TTC39B	1
BP	GO:0043269	regulation of ion transport	7/275	258/11123	0.455701745194808	0.842363332437127	ENSSSCG00000015136/ENSSSCG00000005055/ENSSSCG00000028148/ENSSSCG00000032878/ENSSSCG00000008803/ENSSSCG00000036387/ENSSSCG00000000687	UBASH3B/LGALS3/DMD/SHISA9/ATP8A1/ATPSCKMT/CD4	7
BP	GO:0010469	regulation of signaling receptor activity	2/275	62/11123	0.455794573067754	0.842363332437127	ENSSSCG00000017144/ENSSSCG00000032878	NPTX1/SHISA9	2
BP	GO:0015749	monosaccharide transmembrane transport	2/275	62/11123	0.455794573067754	0.842363332437127	ENSSSCG00000024058/ENSSSCG00000013551	SLC5A2/C3	2
BP	GO:0031623	receptor internalization	2/275	62/11123	0.455794573067754	0.842363332437127	ENSSSCG00000015405/ENSSSCG00000048443	CD36/APLN	2
BP	GO:0046031	ADP metabolic process	2/275	62/11123	0.455794573067754	0.842363332437127	ENSSSCG00000010664/ENSSSCG00000004291	ENO4/NT5E	2
BP	GO:0051209	release of sequestered calcium ion into cytosol	2/275	62/11123	0.455794573067754	0.842363332437127	ENSSSCG00000015136/ENSSSCG00000028148	UBASH3B/DMD	2
BP	GO:0051261	protein depolymerization	2/275	62/11123	0.455794573067754	0.842363332437127	ENSSSCG00000015353/ENSSSCG00000007085	SCIN/DSTN	2
BP	GO:0051283	negative regulation of sequestering of calcium ion	2/275	62/11123	0.455794573067754	0.842363332437127	ENSSSCG00000015136/ENSSSCG00000028148	UBASH3B/DMD	2
BP	GO:1901800	positive regulation of proteasomal protein catabolic process	2/275	62/11123	0.455794573067754	0.842363332437127	ENSSSCG00000009668/ENSSSCG00000014410	CLU/SH3RF2	2
BP	GO:0032990	cell part morphogenesis	8/275	298/11123	0.457259370246637	0.842363332437127	ENSSSCG00000014049/ENSSSCG00000011377/ENSSSCG00000001921/ENSSSCG00000032728/ENSSSCG00000017144/ENSSSCG00000011642/ENSSSCG00000003768/ENSSSCG00000013248	UNC5A/LAMB2/NEO1/EFNB1/NPTX1/RYK/NEXN/LRP4	8
BP	GO:0016055	Wnt signaling pathway	7/275	259/11123	0.459721581219669	0.842363332437127	ENSSSCG00000000759/ENSSSCG00000011642/ENSSSCG00000021798/ENSSSCG00000013248/ENSSSCG00000036135/ENSSSCG00000008601/ENSSSCG00000009972	WNT5B/RYK/LZTS2/LRP4/COL1A1/SDC1/KREMEN1	7
BP	GO:0002699	positive regulation of immune effector process	4/275	141/11123	0.462304789481447	0.842363332437127	ENSSSCG00000015137/ENSSSCG00000015405/ENSSSCG00000039269/ENSSSCG00000013551	CRTAM/CD36/SHLD1/C3	4
BP	GO:0032880	regulation of protein localization	13/275	499/11123	0.463817030701919	0.842363332437127	ENSSSCG00000028101/ENSSSCG00000040786/ENSSSCG00000039270/ENSSSCG00000005055/ENSSSCG00000015405/ENSSSCG00000039626/ENSSSCG00000008468/ENSSSCG00000002268/ENSSSCG00000021798/ENSSSCG00000003069/ENSSSCG00000013248/ENSSSCG00000021440/ENSSSCG00000000672	SLC9B2/SPTBN1/TREM2/LGALS3/CD36/DERL3/PKDCC/AKAP5/LZTS2/KCNN4/LRP4/GPSM2/CLSTN3	13
BP	GO:0002706	regulation of lymphocyte mediated immunity	3/275	102/11123	0.46402568583969	0.842363332437127	ENSSSCG00000015137/ENSSSCG00000039269/ENSSSCG00000013551	CRTAM/SHLD1/C3	3
BP	GO:0009127	purine nucleoside monophosphate biosynthetic process	3/275	102/11123	0.46402568583969	0.842363332437127	ENSSSCG00000008901/ENSSSCG00000010664/ENSSSCG00000036387	PAICS/ENO4/ATPSCKMT	3
BP	GO:0009168	purine ribonucleoside monophosphate biosynthetic process	3/275	102/11123	0.46402568583969	0.842363332437127	ENSSSCG00000008901/ENSSSCG00000010664/ENSSSCG00000036387	PAICS/ENO4/ATPSCKMT	3
BP	GO:0007266	Rho protein signal transduction	2/275	63/11123	0.464051548506126	0.842363332437127	ENSSSCG00000005457/ENSSSCG00000015326	LPAR1/COL1A2	2
BP	GO:0034219	carbohydrate transmembrane transport	2/275	63/11123	0.464051548506126	0.842363332437127	ENSSSCG00000024058/ENSSSCG00000013551	SLC5A2/C3	2
BP	GO:0051282	regulation of sequestering of calcium ion	2/275	63/11123	0.464051548506126	0.842363332437127	ENSSSCG00000015136/ENSSSCG00000028148	UBASH3B/DMD	2
BP	GO:0110020	regulation of actomyosin structure organization	2/275	63/11123	0.464051548506126	0.842363332437127	ENSSSCG00000005457/ENSSSCG00000006777	LPAR1/RHOC	2
BP	GO:0007140	male meiotic nuclear division	1/275	25/11123	0.465563511710841	0.842363332437127	ENSSSCG00000000103	DMC1	1
BP	GO:0009994	oocyte differentiation	1/275	25/11123	0.465563511710841	0.842363332437127	ENSSSCG00000000103	DMC1	1
BP	GO:0010803	regulation of tumor necrosis factor-mediated signaling pathway	1/275	25/11123	0.465563511710841	0.842363332437127	ENSSSCG00000040811	PYCARD	1
BP	GO:0030501	positive regulation of bone mineralization	1/275	25/11123	0.465563511710841	0.842363332437127	ENSSSCG00000008468	PKDCC	1
BP	GO:0030890	positive regulation of B cell proliferation	1/275	25/11123	0.465563511710841	0.842363332437127	ENSSSCG00000032833	CD320	1
BP	GO:0032350	regulation of hormone metabolic process	1/275	25/11123	0.465563511710841	0.842363332437127	ENSSSCG00000004676	DUOXA2	1
BP	GO:0032735	positive regulation of interleukin-12 production	1/275	25/11123	0.465563511710841	0.842363332437127	ENSSSCG00000015405	CD36	1
BP	GO:0035418	protein localization to synapse	1/275	25/11123	0.465563511710841	0.842363332437127	ENSSSCG00000000672	CLSTN3	1
BP	GO:0046579	positive regulation of Ras protein signal transduction	1/275	25/11123	0.465563511710841	0.842363332437127	ENSSSCG00000005457	LPAR1	1
BP	GO:0048013	ephrin receptor signaling pathway	1/275	25/11123	0.465563511710841	0.842363332437127	ENSSSCG00000032728	EFNB1	1
BP	GO:0048873	homeostasis of number of cells within a tissue	1/275	25/11123	0.465563511710841	0.842363332437127	ENSSSCG00000010450	LIPA	1
BP	GO:0050879	multicellular organismal movement	1/275	25/11123	0.465563511710841	0.842363332437127	ENSSSCG00000028148	DMD	1
BP	GO:0050881	musculoskeletal movement	1/275	25/11123	0.465563511710841	0.842363332437127	ENSSSCG00000028148	DMD	1
BP	GO:0071634	regulation of transforming growth factor beta production	1/275	25/11123	0.465563511710841	0.842363332437127	ENSSSCG00000001817	FURIN	1
BP	GO:0090175	regulation of establishment of planar polarity	1/275	25/11123	0.465563511710841	0.842363332437127	ENSSSCG00000011642	RYK	1
BP	GO:1902003	regulation of amyloid-beta formation	1/275	25/11123	0.465563511710841	0.842363332437127	ENSSSCG00000009668	CLU	1
BP	GO:1903793	positive regulation of anion transport	1/275	25/11123	0.465563511710841	0.842363332437127	ENSSSCG00000008803	ATP8A1	1
BP	GO:1904292	regulation of ERAD pathway	1/275	25/11123	0.465563511710841	0.842363332437127	ENSSSCG00000039626	DERL3	1
BP	GO:0031400	negative regulation of protein modification process	10/275	380/11123	0.465971490962611	0.842363332437127	ENSSSCG00000015136/ENSSSCG00000027030/ENSSSCG00000015570/ENSSSCG00000031866/ENSSSCG00000009482/ENSSSCG00000040681/ENSSSCG00000028148/ENSSSCG00000040811/ENSSSCG00000008972/ENSSSCG00000014410	UBASH3B/BDKRB2/IVNS1ABP/TIMP3/SPRY2/FABP4/DMD/PYCARD/PPEF2/SH3RF2	10
BP	GO:0045596	negative regulation of cell differentiation	10/275	380/11123	0.465971490962611	0.842363332437127	ENSSSCG00000015136/ENSSSCG00000005457/ENSSSCG00000010071/ENSSSCG00000009482/ENSSSCG00000011642/ENSSSCG00000000067/ENSSSCG00000032423/ENSSSCG00000013248/ENSSSCG00000014310/ENSSSCG00000009972	UBASH3B/LPAR1/MMP11/SPRY2/RYK/CHADL/SPOCK1/LRP4/CXCL14/KREMEN1	10
BP	GO:0050890	cognition	4/275	142/11123	0.467740485469023	0.842363332437127	ENSSSCG00000004672/ENSSSCG00000037019/ENSSSCG00000035602/ENSSSCG00000008803	GATM/CAMK4/GPR88/ATP8A1	4
BP	GO:0090596	sensory organ morphogenesis	4/275	142/11123	0.467740485469023	0.842363332437127	ENSSSCG00000000455/ENSSSCG00000009079/ENSSSCG00000009482/ENSSSCG00000008789	LRIG3/INTU/SPRY2/WDR19	4
BP	GO:0009259	ribonucleotide metabolic process	7/275	261/11123	0.467742337506557	0.842363332437127	ENSSSCG00000008901/ENSSSCG00000002268/ENSSSCG00000008870/ENSSSCG00000010664/ENSSSCG00000004291/ENSSSCG00000036387/ENSSSCG00000007986	PAICS/AKAP5/GUCY1B1/ENO4/NT5E/ATPSCKMT/NME4	7
BP	GO:0032940	secretion by cell	10/275	381/11123	0.469298684967199	0.842363332437127	ENSSSCG00000007520/ENSSSCG00000001817/ENSSSCG00000028101/ENSSSCG00000004744/ENSSSCG00000039270/ENSSSCG00000004419/ENSSSCG00000003069/ENSSSCG00000006758/ENSSSCG00000008601/ENSSSCG00000035446	ENSSSCG00000007520/FURIN/SLC9B2/TYRO3/TREM2/SLC16A10/KCNN4/SYT6/SDC1/CAVIN1	10
BP	GO:0031667	response to nutrient levels	5/275	182/11123	0.469774587078244	0.842363332437127	ENSSSCG00000027198/ENSSSCG00000005905/ENSSSCG00000040513/ENSSSCG00000014812/ENSSSCG00000009361	PDK2/SLC39A4/AQP3/FOLR2/POSTN	5
BP	GO:0198738	cell-cell signaling by wnt	7/275	262/11123	0.471742531776669	0.842363332437127	ENSSSCG00000000759/ENSSSCG00000011642/ENSSSCG00000021798/ENSSSCG00000013248/ENSSSCG00000036135/ENSSSCG00000008601/ENSSSCG00000009972	WNT5B/RYK/LZTS2/LRP4/COL1A1/SDC1/KREMEN1	7
BP	GO:0010717	regulation of epithelial to mesenchymal transition	2/275	64/11123	0.472234602267696	0.842363332437127	ENSSSCG00000009482/ENSSSCG00000036135	SPRY2/COL1A1	2
BP	GO:0030216	keratinocyte differentiation	2/275	64/11123	0.472234602267696	0.842363332437127	ENSSSCG00000009079/ENSSSCG00000029331	INTU/PALLD	2
BP	GO:0051208	sequestering of calcium ion	2/275	64/11123	0.472234602267696	0.842363332437127	ENSSSCG00000015136/ENSSSCG00000028148	UBASH3B/DMD	2
BP	GO:0051897	positive regulation of protein kinase B signaling	2/275	64/11123	0.472234602267696	0.842363332437127	ENSSSCG00000033727/ENSSSCG00000009482	GPX1/SPRY2	2
BP	GO:0044283	small molecule biosynthetic process	10/275	382/11123	0.47262230950356	0.842363332437127	ENSSSCG00000040631/ENSSSCG00000007435/ENSSSCG00000006238/ENSSSCG00000028135/ENSSSCG00000010143/ENSSSCG00000027198/ENSSSCG00000004672/ENSSSCG00000010664/ENSSSCG00000004291/ENSSSCG00000007986	LPL/PLTP/CYP7A1/PRTFDC1/MTR/PDK2/GATM/ENO4/NT5E/NME4	10
BP	GO:1904062	regulation of cation transmembrane transport	4/275	143/11123	0.473156455874297	0.842363332437127	ENSSSCG00000015136/ENSSSCG00000028148/ENSSSCG00000032878/ENSSSCG00000036387	UBASH3B/DMD/SHISA9/ATPSCKMT	4
BP	GO:0007265	Ras protein signal transduction	5/275	183/11123	0.474558041968466	0.842363332437127	ENSSSCG00000005457/ENSSSCG00000015052/ENSSSCG00000015326/ENSSSCG00000009482/ENSSSCG00000021440	LPAR1/USP28/COL1A2/SPRY2/GPSM2	5
BP	GO:0045089	positive regulation of innate immune response	5/275	183/11123	0.474558041968466	0.842363332437127	ENSSSCG00000004744/ENSSSCG00000015137/ENSSSCG00000015405/ENSSSCG00000000067/ENSSSCG00000040811	TYRO3/CRTAM/CD36/CHADL/PYCARD	5
BP	GO:0032874	positive regulation of stress-activated MAPK cascade	3/275	104/11123	0.476791937902118	0.842363332437127	ENSSSCG00000037158/ENSSSCG00000040811/ENSSSCG00000014410	MTURN/PYCARD/SH3RF2	3
BP	GO:0071219	cellular response to molecule of bacterial origin	3/275	104/11123	0.476791937902118	0.842363332437127	ENSSSCG00000011690/ENSSSCG00000015405/ENSSSCG00000040811	PLSCR4/CD36/PYCARD	3
BP	GO:0002762	negative regulation of myeloid leukocyte differentiation	1/275	26/11123	0.478806441453094	0.842363332437127	ENSSSCG00000015136	UBASH3B	1
BP	GO:0006220	pyrimidine nucleotide metabolic process	1/275	26/11123	0.478806441453094	0.842363332437127	ENSSSCG00000007986	NME4	1
BP	GO:0006890	retrograde vesicle-mediated transport, Golgi to ER	1/275	26/11123	0.478806441453094	0.842363332437127	ENSSSCG00000017526	COPZ2	1
BP	GO:0007215	glutamate receptor signaling pathway	1/275	26/11123	0.478806441453094	0.842363332437127	ENSSSCG00000032878	SHISA9	1
BP	GO:0030513	positive regulation of BMP signaling pathway	1/275	26/11123	0.478806441453094	0.842363332437127	ENSSSCG00000001921	NEO1	1
BP	GO:0030850	prostate gland development	1/275	26/11123	0.478806441453094	0.842363332437127	ENSSSCG00000005494	TNC	1
BP	GO:0030857	negative regulation of epithelial cell differentiation	1/275	26/11123	0.478806441453094	0.842363332437127	ENSSSCG00000009482	SPRY2	1
BP	GO:0030970	retrograde protein transport, ER to cytosol	1/275	26/11123	0.478806441453094	0.842363332437127	ENSSSCG00000039626	DERL3	1
BP	GO:0032743	positive regulation of interleukin-2 production	1/275	26/11123	0.478806441453094	0.842363332437127	ENSSSCG00000040786	SPTBN1	1
BP	GO:0035036	sperm-egg recognition	1/275	26/11123	0.478806441453094	0.842363332437127	ENSSSCG00000015627	ZPBP	1
BP	GO:0036230	granulocyte activation	1/275	26/11123	0.478806441453094	0.842363332437127	ENSSSCG00000032019	DNASE1L3	1
BP	GO:0042551	neuron maturation	1/275	26/11123	0.478806441453094	0.842363332437127	ENSSSCG00000013551	C3	1
BP	GO:0042698	ovulation cycle	1/275	26/11123	0.478806441453094	0.842363332437127	ENSSSCG00000004744	TYRO3	1
BP	GO:0045648	positive regulation of erythrocyte differentiation	1/275	26/11123	0.478806441453094	0.842363332437127	ENSSSCG00000035847	TAL1	1
BP	GO:0048662	negative regulation of smooth muscle cell proliferation	1/275	26/11123	0.478806441453094	0.842363332437127	ENSSSCG00000048443	APLN	1
BP	GO:0050691	regulation of defense response to virus by host	1/275	26/11123	0.478806441453094	0.842363332437127	ENSSSCG00000040811	PYCARD	1
BP	GO:0050856	regulation of T cell receptor signaling pathway	1/275	26/11123	0.478806441453094	0.842363332437127	ENSSSCG00000003069	KCNN4	1
BP	GO:0051781	positive regulation of cell division	1/275	26/11123	0.478806441453094	0.842363332437127	ENSSSCG00000035847	TAL1	1
BP	GO:0055017	cardiac muscle tissue growth	1/275	26/11123	0.478806441453094	0.842363332437127	ENSSSCG00000029849	S1PR1	1
BP	GO:0070232	regulation of T cell apoptotic process	1/275	26/11123	0.478806441453094	0.842363332437127	ENSSSCG00000005055	LGALS3	1
BP	GO:0071320	cellular response to cAMP	1/275	26/11123	0.478806441453094	0.842363332437127	ENSSSCG00000033442	HCN2	1
BP	GO:0086001	cardiac muscle cell action potential	1/275	26/11123	0.478806441453094	0.842363332437127	ENSSSCG00000028148	DMD	1
BP	GO:0090049	regulation of cell migration involved in sprouting angiogenesis	1/275	26/11123	0.478806441453094	0.842363332437127	ENSSSCG00000015368	HDAC9	1
BP	GO:1903513	endoplasmic reticulum to cytosol transport	1/275	26/11123	0.478806441453094	0.842363332437127	ENSSSCG00000039626	DERL3	1
BP	GO:1903672	positive regulation of sprouting angiogenesis	1/275	26/11123	0.478806441453094	0.842363332437127	ENSSSCG00000015368	HDAC9	1
BP	GO:0042176	regulation of protein catabolic process	7/275	264/11123	0.479720772714629	0.843290078508267	ENSSSCG00000001817/ENSSSCG00000033727/ENSSSCG00000009668/ENSSSCG00000039626/ENSSSCG00000037360/ENSSSCG00000031866/ENSSSCG00000014410	FURIN/GPX1/CLU/DERL3/CST3/TIMP3/SH3RF2	7
BP	GO:0009179	purine ribonucleoside diphosphate metabolic process	2/275	65/11123	0.48034233430786	0.843290078508267	ENSSSCG00000010664/ENSSSCG00000004291	ENO4/NT5E	2
BP	GO:0045446	endothelial cell differentiation	2/275	65/11123	0.48034233430786	0.843290078508267	ENSSSCG00000033727/ENSSSCG00000028148	GPX1/DMD	2
BP	GO:0009156	ribonucleoside monophosphate biosynthetic process	3/275	105/11123	0.483122481971407	0.844926675727479	ENSSSCG00000008901/ENSSSCG00000010664/ENSSSCG00000036387	PAICS/ENO4/ATPSCKMT	3
BP	GO:0006163	purine nucleotide metabolic process	7/275	265/11123	0.48369812167058	0.844926675727479	ENSSSCG00000008901/ENSSSCG00000002268/ENSSSCG00000008870/ENSSSCG00000010664/ENSSSCG00000004291/ENSSSCG00000036387/ENSSSCG00000007986	PAICS/AKAP5/GUCY1B1/ENO4/NT5E/ATPSCKMT/NME4	7
BP	GO:0002218	activation of innate immune response	4/275	145/11123	0.483926219698713	0.844926675727479	ENSSSCG00000004744/ENSSSCG00000015405/ENSSSCG00000000067/ENSSSCG00000040811	TYRO3/CD36/CHADL/PYCARD	4
BP	GO:0001909	leukocyte mediated cytotoxicity	2/275	66/11123	0.488373458343422	0.844926675727479	ENSSSCG00000015137/ENSSSCG00000032019	CRTAM/DNASE1L3	2
BP	GO:0007338	single fertilization	2/275	66/11123	0.488373458343422	0.844926675727479	ENSSSCG00000006758/ENSSSCG00000015627	SYT6/ZPBP	2
BP	GO:0007416	synapse assembly	2/275	66/11123	0.488373458343422	0.844926675727479	ENSSSCG00000013248/ENSSSCG00000000672	LRP4/CLSTN3	2
BP	GO:0009135	purine nucleoside diphosphate metabolic process	2/275	66/11123	0.488373458343422	0.844926675727479	ENSSSCG00000010664/ENSSSCG00000004291	ENO4/NT5E	2
BP	GO:0009185	ribonucleoside diphosphate metabolic process	2/275	66/11123	0.488373458343422	0.844926675727479	ENSSSCG00000010664/ENSSSCG00000004291	ENO4/NT5E	2
BP	GO:0030838	positive regulation of actin filament polymerization	2/275	66/11123	0.488373458343422	0.844926675727479	ENSSSCG00000015353/ENSSSCG00000040811	SCIN/PYCARD	2
BP	GO:0032231	regulation of actin filament bundle assembly	2/275	66/11123	0.488373458343422	0.844926675727479	ENSSSCG00000005457/ENSSSCG00000006777	LPAR1/RHOC	2
BP	GO:0042303	molting cycle	2/275	66/11123	0.488373458343422	0.844926675727479	ENSSSCG00000009079/ENSSSCG00000013248	INTU/LRP4	2
BP	GO:0042633	hair cycle	2/275	66/11123	0.488373458343422	0.844926675727479	ENSSSCG00000009079/ENSSSCG00000013248	INTU/LRP4	2
BP	GO:0046660	female sex differentiation	2/275	66/11123	0.488373458343422	0.844926675727479	ENSSSCG00000004744/ENSSSCG00000000103	TYRO3/DMC1	2
BP	GO:0097530	granulocyte migration	2/275	66/11123	0.488373458343422	0.844926675727479	ENSSSCG00000005055/ENSSSCG00000016183	LGALS3/ENSSSCG00000016183	2
BP	GO:1903037	regulation of leukocyte cell-cell adhesion	5/275	186/11123	0.488823415558767	0.844926675727479	ENSSSCG00000015137/ENSSSCG00000035170/ENSSSCG00000026695/ENSSSCG00000032728/ENSSSCG00000040811	CRTAM/VSIG4/TNFSF14/EFNB1/PYCARD	5
BP	GO:0000910	cytokinesis	3/275	106/11123	0.489416633280475	0.844926675727479	ENSSSCG00000040786/ENSSSCG00000006777/ENSSSCG00000011379	SPTBN1/RHOC/KLHDC8B	3
BP	GO:0003015	heart process	3/275	106/11123	0.489416633280475	0.844926675727479	ENSSSCG00000033727/ENSSSCG00000017296/ENSSSCG00000028148	GPX1/ACE/DMD	3
BP	GO:0045017	glycerolipid biosynthetic process	3/275	106/11123	0.489416633280475	0.844926675727479	ENSSSCG00000009231/ENSSSCG00000011578/ENSSSCG00000013551	CDS1/TAMM41/C3	3
BP	GO:0070304	positive regulation of stress-activated protein kinase signaling cascade	3/275	106/11123	0.489416633280475	0.844926675727479	ENSSSCG00000037158/ENSSSCG00000040811/ENSSSCG00000014410	MTURN/PYCARD/SH3RF2	3
BP	GO:0007169	transmembrane receptor protein tyrosine kinase signaling pathway	9/275	347/11123	0.489948516390577	0.844926675727479	ENSSSCG00000015136/ENSSSCG00000027198/ENSSSCG00000009482/ENSSSCG00000032728/ENSSSCG00000028878/ENSSSCG00000016364/ENSSSCG00000008021/ENSSSCG00000010698/ENSSSCG00000048443	UBASH3B/PDK2/SPRY2/EFNB1/BCAR1/GPC1/TMEM204/FGFR2/APLN	9
BP	GO:0051223	regulation of protein transport	7/275	267/11123	0.491627568322985	0.844926675727479	ENSSSCG00000028101/ENSSSCG00000039270/ENSSSCG00000015405/ENSSSCG00000039626/ENSSSCG00000008468/ENSSSCG00000002268/ENSSSCG00000003069	SLC9B2/TREM2/CD36/DERL3/PKDCC/AKAP5/KCNN4	7
BP	GO:0021532	neural tube patterning	1/275	27/11123	0.491722385275784	0.844926675727479	ENSSSCG00000008789	WDR19	1
BP	GO:0042531	positive regulation of tyrosine phosphorylation of STAT protein	1/275	27/11123	0.491722385275784	0.844926675727479	ENSSSCG00000007774	CTF1	1
BP	GO:0045981	positive regulation of nucleotide metabolic process	1/275	27/11123	0.491722385275784	0.844926675727479	ENSSSCG00000002268	AKAP5	1
BP	GO:0051187	cofactor catabolic process	1/275	27/11123	0.491722385275784	0.844926675727479	ENSSSCG00000033727	GPX1	1
BP	GO:0061077	chaperone-mediated protein folding	1/275	27/11123	0.491722385275784	0.844926675727479	ENSSSCG00000009668	CLU	1
BP	GO:0071604	transforming growth factor beta production	1/275	27/11123	0.491722385275784	0.844926675727479	ENSSSCG00000001817	FURIN	1
BP	GO:0085029	extracellular matrix assembly	1/275	27/11123	0.491722385275784	0.844926675727479	ENSSSCG00000015326	COL1A2	1
BP	GO:0099518	vesicle cytoskeletal trafficking	1/275	27/11123	0.491722385275784	0.844926675727479	ENSSSCG00000007033	AP3M2	1
BP	GO:1900544	positive regulation of purine nucleotide metabolic process	1/275	27/11123	0.491722385275784	0.844926675727479	ENSSSCG00000002268	AKAP5	1
BP	GO:1901216	positive regulation of neuron death	1/275	27/11123	0.491722385275784	0.844926675727479	ENSSSCG00000009668	CLU	1
BP	GO:0010632	regulation of epithelial cell migration	4/275	147/11123	0.494608284790131	0.847609864019314	ENSSSCG00000038535/ENSSSCG00000028878/ENSSSCG00000017082/ENSSSCG00000015368	ARSB/BCAR1/SPARC/HDAC9	4
BP	GO:0071560	cellular response to transforming growth factor beta stimulus	4/275	147/11123	0.494608284790131	0.847609864019314	ENSSSCG00000015326/ENSSSCG00000009482/ENSSSCG00000009357/ENSSSCG00000016034	COL1A2/SPRY2/SMAD9/COL3A1	4
BP	GO:1903050	regulation of proteolysis involved in cellular protein catabolic process	4/275	147/11123	0.494608284790131	0.847609864019314	ENSSSCG00000033727/ENSSSCG00000009668/ENSSSCG00000039626/ENSSSCG00000014410	GPX1/CLU/DERL3/SH3RF2	4
BP	GO:0009142	nucleoside triphosphate biosynthetic process	3/275	107/11123	0.495673440519366	0.847609864019314	ENSSSCG00000010664/ENSSSCG00000036387/ENSSSCG00000007986	ENO4/ATPSCKMT/NME4	3
BP	GO:0030178	negative regulation of Wnt signaling pathway	3/275	107/11123	0.495673440519366	0.847609864019314	ENSSSCG00000021798/ENSSSCG00000013248/ENSSSCG00000009972	LZTS2/LRP4/KREMEN1	3
BP	GO:1902107	positive regulation of leukocyte differentiation	3/275	107/11123	0.495673440519366	0.847609864019314	ENSSSCG00000007520/ENSSSCG00000028101/ENSSSCG00000000687	ENSSSCG00000007520/SLC9B2/CD4	3
BP	GO:0010565	regulation of cellular ketone metabolic process	2/275	67/11123	0.496326797120205	0.847609864019314	ENSSSCG00000006238/ENSSSCG00000027198	CYP7A1/PDK2	2
BP	GO:0034767	positive regulation of ion transmembrane transport	2/275	67/11123	0.496326797120205	0.847609864019314	ENSSSCG00000028148/ENSSSCG00000036387	DMD/ATPSCKMT	2
BP	GO:0050729	positive regulation of inflammatory response	2/275	67/11123	0.496326797120205	0.847609864019314	ENSSSCG00000040681/ENSSSCG00000013551	FABP4/C3	2
BP	GO:0032970	regulation of actin filament-based process	6/275	229/11123	0.501100548552912	0.847973645960759	ENSSSCG00000005457/ENSSSCG00000006777/ENSSSCG00000015353/ENSSSCG00000004493/ENSSSCG00000040811/ENSSSCG00000007085	LPAR1/RHOC/SCIN/SIGLEC15/PYCARD/DSTN	6
BP	GO:0051345	positive regulation of hydrolase activity	8/275	310/11123	0.501811447720911	0.847973645960759	ENSSSCG00000005457/ENSSSCG00000006777/ENSSSCG00000010281/ENSSSCG00000015955/ENSSSCG00000033093/ENSSSCG00000040811/ENSSSCG00000010698/ENSSSCG00000036387	LPAR1/RHOC/PSAP/ITGA6/RGS6/PYCARD/FGFR2/ATPSCKMT	8
BP	GO:0009124	nucleoside monophosphate biosynthetic process	3/275	108/11123	0.501891993322463	0.847973645960759	ENSSSCG00000008901/ENSSSCG00000010664/ENSSSCG00000036387	PAICS/ENO4/ATPSCKMT	3
BP	GO:0010594	regulation of endothelial cell migration	3/275	108/11123	0.501891993322463	0.847973645960759	ENSSSCG00000028878/ENSSSCG00000017082/ENSSSCG00000015368	BCAR1/SPARC/HDAC9	3
BP	GO:0014706	striated muscle tissue development	5/275	189/11123	0.502950141613647	0.847973645960759	ENSSSCG00000033727/ENSSSCG00000028148/ENSSSCG00000010507/ENSSSCG00000029849/ENSSSCG00000016364	GPX1/DMD/TLL2/S1PR1/GPC1	5
BP	GO:0019693	ribose phosphate metabolic process	7/275	270/11123	0.503453631508515	0.847973645960759	ENSSSCG00000008901/ENSSSCG00000002268/ENSSSCG00000008870/ENSSSCG00000010664/ENSSSCG00000004291/ENSSSCG00000036387/ENSSSCG00000007986	PAICS/AKAP5/GUCY1B1/ENO4/NT5E/ATPSCKMT/NME4	7
BP	GO:0001678	cellular glucose homeostasis	2/275	68/11123	0.504201277843702	0.847973645960759	ENSSSCG00000028101/ENSSSCG00000006238	SLC9B2/CYP7A1	2
BP	GO:0007565	female pregnancy	2/275	68/11123	0.504201277843702	0.847973645960759	ENSSSCG00000023666/ENSSSCG00000042607	CTSB/THBD	2
BP	GO:0071804	cellular potassium ion transport	2/275	68/11123	0.504201277843702	0.847973645960759	ENSSSCG00000002432/ENSSSCG00000033442	KCNK13/HCN2	2
BP	GO:0071805	potassium ion transmembrane transport	2/275	68/11123	0.504201277843702	0.847973645960759	ENSSSCG00000002432/ENSSSCG00000033442	KCNK13/HCN2	2
BP	GO:0099173	postsynapse organization	2/275	68/11123	0.504201277843702	0.847973645960759	ENSSSCG00000013248/ENSSSCG00000015355	LRP4/DGKB	2
BP	GO:0034122	negative regulation of toll-like receptor signaling pathway	1/275	28/11123	0.504319388164137	0.847973645960759	ENSSSCG00000004744	TYRO3	1
BP	GO:0043462	regulation of ATPase activity	1/275	28/11123	0.504319388164137	0.847973645960759	ENSSSCG00000036387	ATPSCKMT	1
BP	GO:0045191	regulation of isotype switching	1/275	28/11123	0.504319388164137	0.847973645960759	ENSSSCG00000039269	SHLD1	1
BP	GO:0045844	positive regulation of striated muscle tissue development	1/275	28/11123	0.504319388164137	0.847973645960759	ENSSSCG00000016364	GPC1	1
BP	GO:0045910	negative regulation of DNA recombination	1/275	28/11123	0.504319388164137	0.847973645960759	ENSSSCG00000039269	SHLD1	1
BP	GO:0048636	positive regulation of muscle organ development	1/275	28/11123	0.504319388164137	0.847973645960759	ENSSSCG00000016364	GPC1	1
BP	GO:0048806	genitalia development	1/275	28/11123	0.504319388164137	0.847973645960759	ENSSSCG00000004744	TYRO3	1
BP	GO:0051057	positive regulation of small GTPase mediated signal transduction	1/275	28/11123	0.504319388164137	0.847973645960759	ENSSSCG00000005457	LPAR1	1
BP	GO:0060135	maternal process involved in female pregnancy	1/275	28/11123	0.504319388164137	0.847973645960759	ENSSSCG00000023666	CTSB	1
BP	GO:1900543	negative regulation of purine nucleotide metabolic process	1/275	28/11123	0.504319388164137	0.847973645960759	ENSSSCG00000002268	AKAP5	1
BP	GO:1904705	regulation of vascular smooth muscle cell proliferation	1/275	28/11123	0.504319388164137	0.847973645960759	ENSSSCG00000048443	APLN	1
BP	GO:1990874	vascular smooth muscle cell proliferation	1/275	28/11123	0.504319388164137	0.847973645960759	ENSSSCG00000048443	APLN	1
BP	GO:0071559	response to transforming growth factor beta	4/275	150/11123	0.51045506462388	0.852747450958419	ENSSSCG00000015326/ENSSSCG00000009482/ENSSSCG00000009357/ENSSSCG00000016034	COL1A2/SPRY2/SMAD9/COL3A1	4
BP	GO:1900542	regulation of purine nucleotide metabolic process	2/275	69/11123	0.511995927767666	0.852747450958419	ENSSSCG00000002268/ENSSSCG00000036387	AKAP5/ATPSCKMT	2
BP	GO:1905897	regulation of response to endoplasmic reticulum stress	2/275	69/11123	0.511995927767666	0.852747450958419	ENSSSCG00000009668/ENSSSCG00000039626	CLU/DERL3	2
BP	GO:0022408	negative regulation of cell-cell adhesion	3/275	110/11123	0.514210894431976	0.852747450958419	ENSSSCG00000015136/ENSSSCG00000015137/ENSSSCG00000035170	UBASH3B/CRTAM/VSIG4	3
BP	GO:0001541	ovarian follicle development	1/275	29/11123	0.516605297876157	0.852747450958419	ENSSSCG00000000103	DMC1	1
BP	GO:0002090	regulation of receptor internalization	1/275	29/11123	0.516605297876157	0.852747450958419	ENSSSCG00000048443	APLN	1
BP	GO:0008631	intrinsic apoptotic signaling pathway in response to oxidative stress	1/275	29/11123	0.516605297876157	0.852747450958419	ENSSSCG00000033727	GPX1	1
BP	GO:0009880	embryonic pattern specification	1/275	29/11123	0.516605297876157	0.852747450958419	ENSSSCG00000032728	EFNB1	1
BP	GO:0021536	diencephalon development	1/275	29/11123	0.516605297876157	0.852747450958419	ENSSSCG00000004678	DUOX2	1
BP	GO:0021545	cranial nerve development	1/275	29/11123	0.516605297876157	0.852747450958419	ENSSSCG00000028148	DMD	1
BP	GO:0030851	granulocyte differentiation	1/275	29/11123	0.516605297876157	0.852747450958419	ENSSSCG00000035847	TAL1	1
BP	GO:0034113	heterotypic cell-cell adhesion	1/275	29/11123	0.516605297876157	0.852747450958419	ENSSSCG00000036640	ENSSSCG00000036640	1
BP	GO:0038084	vascular endothelial growth factor signaling pathway	1/275	29/11123	0.516605297876157	0.852747450958419	ENSSSCG00000009482	SPRY2	1
BP	GO:0045980	negative regulation of nucleotide metabolic process	1/275	29/11123	0.516605297876157	0.852747450958419	ENSSSCG00000002268	AKAP5	1
BP	GO:0046834	lipid phosphorylation	1/275	29/11123	0.516605297876157	0.852747450958419	ENSSSCG00000032846	BPNT2	1
BP	GO:0051965	positive regulation of synapse assembly	1/275	29/11123	0.516605297876157	0.852747450958419	ENSSSCG00000000672	CLSTN3	1
BP	GO:0060236	regulation of mitotic spindle organization	1/275	29/11123	0.516605297876157	0.852747450958419	ENSSSCG00000021440	GPSM2	1
BP	GO:0060419	heart growth	1/275	29/11123	0.516605297876157	0.852747450958419	ENSSSCG00000029849	S1PR1	1
BP	GO:0061098	positive regulation of protein tyrosine kinase activity	1/275	29/11123	0.516605297876157	0.852747450958419	ENSSSCG00000017296	ACE	1
BP	GO:1901068	guanosine-containing compound metabolic process	1/275	29/11123	0.516605297876157	0.852747450958419	ENSSSCG00000007986	NME4	1
BP	GO:1901863	positive regulation of muscle tissue development	1/275	29/11123	0.516605297876157	0.852747450958419	ENSSSCG00000016364	GPC1	1
BP	GO:1902229	regulation of intrinsic apoptotic signaling pathway in response to DNA damage	1/275	29/11123	0.516605297876157	0.852747450958419	ENSSSCG00000009668	CLU	1
BP	GO:1902991	regulation of amyloid precursor protein catabolic process	1/275	29/11123	0.516605297876157	0.852747450958419	ENSSSCG00000009668	CLU	1
BP	GO:0010631	epithelial cell migration	5/275	192/11123	0.516924644893373	0.852747450958419	ENSSSCG00000038535/ENSSSCG00000033727/ENSSSCG00000028878/ENSSSCG00000017082/ENSSSCG00000015368	ARSB/GPX1/BCAR1/SPARC/HDAC9	5
BP	GO:0002793	positive regulation of peptide secretion	2/275	70/11123	0.519709869935642	0.852747450958419	ENSSSCG00000039270/ENSSSCG00000003069	TREM2/KCNN4	2
BP	GO:0007612	learning	2/275	70/11123	0.519709869935642	0.852747450958419	ENSSSCG00000035602/ENSSSCG00000008803	GPR88/ATP8A1	2
BP	GO:0035265	organ growth	2/275	70/11123	0.519709869935642	0.852747450958419	ENSSSCG00000009482/ENSSSCG00000029849	SPRY2/S1PR1	2
BP	GO:0050868	negative regulation of T cell activation	2/275	70/11123	0.519709869935642	0.852747450958419	ENSSSCG00000015137/ENSSSCG00000035170	CRTAM/VSIG4	2
BP	GO:0097553	calcium ion transmembrane import into cytosol	2/275	70/11123	0.519709869935642	0.852747450958419	ENSSSCG00000015136/ENSSSCG00000028148	UBASH3B/DMD	2
BP	GO:0002819	regulation of adaptive immune response	3/275	111/11123	0.520309620038081	0.852747450958419	ENSSSCG00000040811/ENSSSCG00000039269/ENSSSCG00000013551	PYCARD/SHLD1/C3	3
BP	GO:0046328	regulation of JNK cascade	3/275	111/11123	0.520309620038081	0.852747450958419	ENSSSCG00000037158/ENSSSCG00000040811/ENSSSCG00000014410	MTURN/PYCARD/SH3RF2	3
BP	GO:0090132	epithelium migration	5/275	193/11123	0.521546772470562	0.852747450958419	ENSSSCG00000038535/ENSSSCG00000033727/ENSSSCG00000028878/ENSSSCG00000017082/ENSSSCG00000015368	ARSB/GPX1/BCAR1/SPARC/HDAC9	5
BP	GO:0030029	actin filament-based process	11/275	438/11123	0.522778836440374	0.852747450958419	ENSSSCG00000005457/ENSSSCG00000012335/ENSSSCG00000006777/ENSSSCG00000033734/ENSSSCG00000015353/ENSSSCG00000028878/ENSSSCG00000029849/ENSSSCG00000004493/ENSSSCG00000040811/ENSSSCG00000007085/ENSSSCG00000029331	LPAR1/FGD1/RHOC/ENSSSCG00000033734/SCIN/BCAR1/S1PR1/SIGLEC15/PYCARD/DSTN/PALLD	11
BP	GO:0019058	viral life cycle	4/275	153/11123	0.526075159524179	0.852747450958419	ENSSSCG00000001817/ENSSSCG00000023666/ENSSSCG00000004744/ENSSSCG00000000687	FURIN/CTSB/TYRO3/CD4	4
BP	GO:0090130	tissue migration	5/275	194/11123	0.526150127555959	0.852747450958419	ENSSSCG00000038535/ENSSSCG00000033727/ENSSSCG00000028878/ENSSSCG00000017082/ENSSSCG00000015368	ARSB/GPX1/BCAR1/SPARC/HDAC9	5
BP	GO:0034220	ion transmembrane transport	12/275	480/11123	0.526581887220546	0.852747450958419	ENSSSCG00000015136/ENSSSCG00000000456/ENSSSCG00000015405/ENSSSCG00000009827/ENSSSCG00000028148/ENSSSCG00000002432/ENSSSCG00000032878/ENSSSCG00000024058/ENSSSCG00000006138/ENSSSCG00000033442/ENSSSCG00000036387/ENSSSCG00000014812	UBASH3B/SLC16A7/CD36/HVCN1/DMD/KCNK13/SHISA9/SLC5A2/ATP6V0D2/HCN2/ATPSCKMT/FOLR2	12
BP	GO:0001578	microtubule bundle formation	2/275	71/11123	0.527342319070646	0.852747450958419	ENSSSCG00000011408/ENSSSCG00000004388	ZMYND10/ARMC2	2
BP	GO:0002824	positive regulation of adaptive immune response based on somatic recombination of immune receptors built from immunoglobulin superfamily domains	2/275	71/11123	0.527342319070646	0.852747450958419	ENSSSCG00000039269/ENSSSCG00000013551	SHLD1/C3	2
BP	GO:0006090	pyruvate metabolic process	2/275	71/11123	0.527342319070646	0.852747450958419	ENSSSCG00000027198/ENSSSCG00000010664	PDK2/ENO4	2
BP	GO:0018107	peptidyl-threonine phosphorylation	2/275	71/11123	0.527342319070646	0.852747450958419	ENSSSCG00000009482/ENSSSCG00000008972	SPRY2/PPEF2	2
BP	GO:0030038	contractile actin filament bundle assembly	2/275	71/11123	0.527342319070646	0.852747450958419	ENSSSCG00000005457/ENSSSCG00000006777	LPAR1/RHOC	2
BP	GO:0043149	stress fiber assembly	2/275	71/11123	0.527342319070646	0.852747450958419	ENSSSCG00000005457/ENSSSCG00000006777	LPAR1/RHOC	2
BP	GO:0043244	regulation of protein complex disassembly	2/275	71/11123	0.527342319070646	0.852747450958419	ENSSSCG00000015353/ENSSSCG00000007085	SCIN/DSTN	2
BP	GO:0048524	positive regulation of viral process	2/275	71/11123	0.527342319070646	0.852747450958419	ENSSSCG00000004744/ENSSSCG00000000687	TYRO3/CD4	2
BP	GO:0055123	digestive system development	2/275	71/11123	0.527342319070646	0.852747450958419	ENSSSCG00000008468/ENSSSCG00000008789	PKDCC/WDR19	2
BP	GO:0071901	negative regulation of protein serine/threonine kinase activity	2/275	71/11123	0.527342319070646	0.852747450958419	ENSSSCG00000009482/ENSSSCG00000040811	SPRY2/PYCARD	2
BP	GO:1903052	positive regulation of proteolysis involved in cellular protein catabolic process	2/275	71/11123	0.527342319070646	0.852747450958419	ENSSSCG00000009668/ENSSSCG00000014410	CLU/SH3RF2	2
BP	GO:1903169	regulation of calcium ion transmembrane transport	2/275	71/11123	0.527342319070646	0.852747450958419	ENSSSCG00000015136/ENSSSCG00000028148	UBASH3B/DMD	2
BP	GO:0001912	positive regulation of leukocyte mediated cytotoxicity	1/275	30/11123	0.528587769760424	0.852747450958419	ENSSSCG00000015137	CRTAM	1
BP	GO:0030225	macrophage differentiation	1/275	30/11123	0.528587769760424	0.852747450958419	ENSSSCG00000000687	CD4	1
BP	GO:0032506	cytokinetic process	1/275	30/11123	0.528587769760424	0.852747450958419	ENSSSCG00000011379	KLHDC8B	1
BP	GO:0033013	tetrapyrrole metabolic process	1/275	30/11123	0.528587769760424	0.852747450958419	ENSSSCG00000010143	MTR	1
BP	GO:0042246	tissue regeneration	1/275	30/11123	0.528587769760424	0.852747450958419	ENSSSCG00000033727	GPX1	1
BP	GO:0048286	lung alveolus development	1/275	30/11123	0.528587769760424	0.852747450958419	ENSSSCG00000008468	PKDCC	1
BP	GO:0050891	multicellular organismal water homeostasis	1/275	30/11123	0.528587769760424	0.852747450958419	ENSSSCG00000040513	AQP3	1
BP	GO:0051591	response to cAMP	1/275	30/11123	0.528587769760424	0.852747450958419	ENSSSCG00000033442	HCN2	1
BP	GO:0060675	ureteric bud morphogenesis	1/275	30/11123	0.528587769760424	0.852747450958419	ENSSSCG00000021798	LZTS2	1
BP	GO:0061756	leukocyte adhesion to vascular endothelial cell	1/275	30/11123	0.528587769760424	0.852747450958419	ENSSSCG00000036640	ENSSSCG00000036640	1
BP	GO:0070169	positive regulation of biomineral tissue development	1/275	30/11123	0.528587769760424	0.852747450958419	ENSSSCG00000008468	PKDCC	1
BP	GO:0072583	clathrin-dependent endocytosis	1/275	30/11123	0.528587769760424	0.852747450958419	ENSSSCG00000028101	SLC9B2	1
BP	GO:1900408	negative regulation of cellular response to oxidative stress	1/275	30/11123	0.528587769760424	0.852747450958419	ENSSSCG00000033727	GPX1	1
BP	GO:1903202	negative regulation of oxidative stress-induced cell death	1/275	30/11123	0.528587769760424	0.852747450958419	ENSSSCG00000033727	GPX1	1
BP	GO:2000781	positive regulation of double-strand break repair	1/275	30/11123	0.528587769760424	0.852747450958419	ENSSSCG00000039269	SHLD1	1
BP	GO:0007249	I-kappaB kinase/NF-kappaB signaling	4/275	154/11123	0.531228751512441	0.855906478175893	ENSSSCG00000015405/ENSSSCG00000040811/ENSSSCG00000000687/ENSSSCG00000024296	CD36/PYCARD/CD4/NKIRAS1	4
BP	GO:0009306	protein secretion	4/275	154/11123	0.531228751512441	0.855906478175893	ENSSSCG00000028101/ENSSSCG00000039270/ENSSSCG00000003069/ENSSSCG00000035446	SLC9B2/TREM2/KCNN4/CAVIN1	4
BP	GO:0010638	positive regulation of organelle organization	10/275	401/11123	0.534819595780045	0.8583943181156	ENSSSCG00000005457/ENSSSCG00000006777/ENSSSCG00000015353/ENSSSCG00000002408/ENSSSCG00000035847/ENSSSCG00000040811/ENSSSCG00000021440/ENSSSCG00000011408/ENSSSCG00000007085/ENSSSCG00000008601	LPAR1/RHOC/SCIN/ADCK1/TAL1/PYCARD/GPSM2/ZMYND10/DSTN/SDC1	10
BP	GO:0002702	positive regulation of production of molecular mediator of immune response	2/275	72/11123	0.534892577608287	0.8583943181156	ENSSSCG00000015405/ENSSSCG00000039269	CD36/SHLD1	2
BP	GO:0006140	regulation of nucleotide metabolic process	2/275	72/11123	0.534892577608287	0.8583943181156	ENSSSCG00000002268/ENSSSCG00000036387	AKAP5/ATPSCKMT	2
BP	GO:0016064	immunoglobulin mediated immune response	2/275	72/11123	0.534892577608287	0.8583943181156	ENSSSCG00000039269/ENSSSCG00000013551	SHLD1/C3	2
BP	GO:0002443	leukocyte mediated immunity	5/275	196/11123	0.535298793574028	0.8583943181156	ENSSSCG00000015137/ENSSSCG00000017296/ENSSSCG00000032019/ENSSSCG00000039269/ENSSSCG00000013551	CRTAM/ACE/DNASE1L3/SHLD1/C3	5
BP	GO:0002695	negative regulation of leukocyte activation	3/275	114/11123	0.538353957878851	0.8583943181156	ENSSSCG00000004744/ENSSSCG00000015137/ENSSSCG00000035170	TYRO3/CRTAM/VSIG4	3
BP	GO:0043491	protein kinase B signaling	3/275	114/11123	0.538353957878851	0.8583943181156	ENSSSCG00000033727/ENSSSCG00000004744/ENSSSCG00000009482	GPX1/TYRO3/SPRY2	3
BP	GO:0009615	response to virus	5/275	197/11123	0.539843269219126	0.8583943181156	ENSSSCG00000015570/ENSSSCG00000014119/ENSSSCG00000009668/ENSSSCG00000010447/ENSSSCG00000040811	IVNS1ABP/SERINC5/CLU/ACTA2/PYCARD	5
BP	GO:0043087	regulation of GTPase activity	5/275	197/11123	0.539843269219126	0.8583943181156	ENSSSCG00000012335/ENSSSCG00000015955/ENSSSCG00000009482/ENSSSCG00000033093/ENSSSCG00000040811	FGD1/ITGA6/SPRY2/RGS6/PYCARD	5
BP	GO:0002534	cytokine production involved in inflammatory response	1/275	31/11123	0.540274271456618	0.8583943181156	ENSSSCG00000040811	PYCARD	1
BP	GO:0007129	synapsis	1/275	31/11123	0.540274271456618	0.8583943181156	ENSSSCG00000000103	DMC1	1
BP	GO:0030837	negative regulation of actin filament polymerization	1/275	31/11123	0.540274271456618	0.8583943181156	ENSSSCG00000015353	SCIN	1
BP	GO:0035335	peptidyl-tyrosine dephosphorylation	1/275	31/11123	0.540274271456618	0.8583943181156	ENSSSCG00000015136	UBASH3B	1
BP	GO:0035567	non-canonical Wnt signaling pathway	1/275	31/11123	0.540274271456618	0.8583943181156	ENSSSCG00000011642	RYK	1
BP	GO:0035987	endodermal cell differentiation	1/275	31/11123	0.540274271456618	0.8583943181156	ENSSSCG00000022506	COL6A1	1
BP	GO:0045058	T cell selection	1/275	31/11123	0.540274271456618	0.8583943181156	ENSSSCG00000000687	CD4	1
BP	GO:0072171	mesonephric tubule morphogenesis	1/275	31/11123	0.540274271456618	0.8583943181156	ENSSSCG00000021798	LZTS2	1
BP	GO:0090224	regulation of spindle organization	1/275	31/11123	0.540274271456618	0.8583943181156	ENSSSCG00000021440	GPSM2	1
BP	GO:1900015	regulation of cytokine production involved in inflammatory response	1/275	31/11123	0.540274271456618	0.8583943181156	ENSSSCG00000040811	PYCARD	1
BP	GO:1902883	negative regulation of response to oxidative stress	1/275	31/11123	0.540274271456618	0.8583943181156	ENSSSCG00000033727	GPX1	1
BP	GO:1902895	positive regulation of pri-miRNA transcription by RNA polymerase II	1/275	31/11123	0.540274271456618	0.8583943181156	ENSSSCG00000048443	APLN	1
BP	GO:0006790	sulfur compound metabolic process	4/275	156/11123	0.5414530216942	0.8583943181156	ENSSSCG00000033727/ENSSSCG00000032846/ENSSSCG00000010143/ENSSSCG00000027198	GPX1/BPNT2/MTR/PDK2	4
BP	GO:0071417	cellular response to organonitrogen compound	7/275	280/11123	0.542182168560918	0.8583943181156	ENSSSCG00000015326/ENSSSCG00000015405/ENSSSCG00000027198/ENSSSCG00000015368/ENSSSCG00000033442/ENSSSCG00000036135/ENSSSCG00000014812	COL1A2/CD36/PDK2/HDAC9/HCN2/COL1A1/FOLR2	7
BP	GO:0003158	endothelium development	2/275	73/11123	0.542360031868811	0.8583943181156	ENSSSCG00000033727/ENSSSCG00000028148	GPX1/DMD	2
BP	GO:0009749	response to glucose	2/275	73/11123	0.542360031868811	0.8583943181156	ENSSSCG00000028101/ENSSSCG00000006238	SLC9B2/CYP7A1	2
BP	GO:0019724	B cell mediated immunity	2/275	73/11123	0.542360031868811	0.8583943181156	ENSSSCG00000039269/ENSSSCG00000013551	SHLD1/C3	2
BP	GO:0032649	regulation of interferon-gamma production	2/275	73/11123	0.542360031868811	0.8583943181156	ENSSSCG00000015137/ENSSSCG00000040811	CRTAM/PYCARD	2
BP	GO:0050770	regulation of axonogenesis	2/275	73/11123	0.542360031868811	0.8583943181156	ENSSSCG00000011642/ENSSSCG00000013248	RYK/LRP4	2
BP	GO:0008064	regulation of actin polymerization or depolymerization	3/275	115/11123	0.544282522065081	0.859566142521098	ENSSSCG00000015353/ENSSSCG00000040811/ENSSSCG00000007085	SCIN/PYCARD/DSTN	3
BP	GO:0030832	regulation of actin filament length	3/275	115/11123	0.544282522065081	0.859566142521098	ENSSSCG00000015353/ENSSSCG00000040811/ENSSSCG00000007085	SCIN/PYCARD/DSTN	3
BP	GO:0050870	positive regulation of T cell activation	3/275	115/11123	0.544282522065081	0.859566142521098	ENSSSCG00000026695/ENSSSCG00000032728/ENSSSCG00000040811	TNFSF14/EFNB1/PYCARD	3
BP	GO:0009991	response to extracellular stimulus	5/275	199/11123	0.548870501128738	0.859566142521098	ENSSSCG00000027198/ENSSSCG00000005905/ENSSSCG00000040513/ENSSSCG00000014812/ENSSSCG00000009361	PDK2/SLC39A4/AQP3/FOLR2/POSTN	5
BP	GO:0060070	canonical Wnt signaling pathway	5/275	199/11123	0.548870501128738	0.859566142521098	ENSSSCG00000021798/ENSSSCG00000013248/ENSSSCG00000036135/ENSSSCG00000008601/ENSSSCG00000009972	LZTS2/LRP4/COL1A1/SDC1/KREMEN1	5
BP	GO:0001952	regulation of cell-matrix adhesion	2/275	74/11123	0.54974414836365	0.859566142521098	ENSSSCG00000015405/ENSSSCG00000028148	CD36/DMD	2
BP	GO:0006165	nucleoside diphosphate phosphorylation	2/275	74/11123	0.54974414836365	0.859566142521098	ENSSSCG00000010664/ENSSSCG00000007986	ENO4/NME4	2
BP	GO:1990138	neuron projection extension	2/275	74/11123	0.54974414836365	0.859566142521098	ENSSSCG00000011377/ENSSSCG00000011642	LAMB2/RYK	2
BP	GO:0098656	anion transmembrane transport	3/275	116/11123	0.550166933150573	0.859566142521098	ENSSSCG00000000456/ENSSSCG00000015405/ENSSSCG00000014812	SLC16A7/CD36/FOLR2	3
BP	GO:0051188	cofactor biosynthetic process	4/275	158/11123	0.551563373389006	0.859566142521098	ENSSSCG00000004678/ENSSSCG00000004676/ENSSSCG00000027198/ENSSSCG00000010664	DUOX2/DUOXA2/PDK2/ENO4	4
BP	GO:0001706	endoderm formation	1/275	32/11123	0.55167208748163	0.859566142521098	ENSSSCG00000022506	COL6A1	1
BP	GO:0001937	negative regulation of endothelial cell proliferation	1/275	32/11123	0.55167208748163	0.859566142521098	ENSSSCG00000017082	SPARC	1
BP	GO:0002028	regulation of sodium ion transport	1/275	32/11123	0.55167208748163	0.859566142521098	ENSSSCG00000028148	DMD	1
BP	GO:0002639	positive regulation of immunoglobulin production	1/275	32/11123	0.55167208748163	0.859566142521098	ENSSSCG00000039269	SHLD1	1
BP	GO:0010332	response to gamma radiation	1/275	32/11123	0.55167208748163	0.859566142521098	ENSSSCG00000033727	GPX1	1
BP	GO:0030104	water homeostasis	1/275	32/11123	0.55167208748163	0.859566142521098	ENSSSCG00000040513	AQP3	1
BP	GO:0032007	negative regulation of TOR signaling	1/275	32/11123	0.55167208748163	0.859566142521098	ENSSSCG00000024045	CASTOR2	1
BP	GO:0034205	amyloid-beta formation	1/275	32/11123	0.55167208748163	0.859566142521098	ENSSSCG00000009668	CLU	1
BP	GO:0043124	negative regulation of I-kappaB kinase/NF-kappaB signaling	1/275	32/11123	0.55167208748163	0.859566142521098	ENSSSCG00000040811	PYCARD	1
BP	GO:0060976	coronary vasculature development	1/275	32/11123	0.55167208748163	0.859566142521098	ENSSSCG00000048443	APLN	1
BP	GO:0061178	regulation of insulin secretion involved in cellular response to glucose stimulus	1/275	32/11123	0.55167208748163	0.859566142521098	ENSSSCG00000028101	SLC9B2	1
BP	GO:0070231	T cell apoptotic process	1/275	32/11123	0.55167208748163	0.859566142521098	ENSSSCG00000005055	LGALS3	1
BP	GO:0098754	detoxification	1/275	32/11123	0.55167208748163	0.859566142521098	ENSSSCG00000015405	CD36	1
BP	GO:1903432	regulation of TORC1 signaling	1/275	32/11123	0.55167208748163	0.859566142521098	ENSSSCG00000024045	CASTOR2	1
BP	GO:1990748	cellular detoxification	1/275	32/11123	0.55167208748163	0.859566142521098	ENSSSCG00000015405	CD36	1
BP	GO:0016311	dephosphorylation	7/275	283/11123	0.553563133125137	0.860972202177088	ENSSSCG00000015136/ENSSSCG00000032846/ENSSSCG00000004405/ENSSSCG00000006774/ENSSSCG00000011627/ENSSSCG00000009666/ENSSSCG00000014410	UBASH3B/BPNT2/FIG4/PPM1J/ACP3/EPHX2/SH3RF2	7
BP	GO:0090087	regulation of peptide transport	7/275	283/11123	0.553563133125137	0.860972202177088	ENSSSCG00000028101/ENSSSCG00000039270/ENSSSCG00000015405/ENSSSCG00000039626/ENSSSCG00000008468/ENSSSCG00000002268/ENSSSCG00000003069	SLC9B2/TREM2/CD36/DERL3/PKDCC/AKAP5/KCNN4	7
BP	GO:0001649	osteoblast differentiation	3/275	117/11123	0.55600661551245	0.860972202177088	ENSSSCG00000007520/ENSSSCG00000021933/ENSSSCG00000036135	ENSSSCG00000007520/CLEC5A/COL1A1	3
BP	GO:0007163	establishment or maintenance of cell polarity	3/275	117/11123	0.55600661551245	0.860972202177088	ENSSSCG00000015137/ENSSSCG00000009482/ENSSSCG00000021440	CRTAM/SPRY2/GPSM2	3
BP	GO:0021700	developmental maturation	4/275	159/11123	0.55657463594007	0.860972202177088	ENSSSCG00000035847/ENSSSCG00000029849/ENSSSCG00000000103/ENSSSCG00000013551	TAL1/S1PR1/DMC1/C3	4
BP	GO:0051091	positive regulation of DNA binding transcription factor activity	4/275	159/11123	0.55657463594007	0.860972202177088	ENSSSCG00000037425/ENSSSCG00000009668/ENSSSCG00000015405/ENSSSCG00000040811	NFAM1/CLU/CD36/PYCARD	4
BP	GO:0001704	formation of primary germ layer	2/275	75/11123	0.557044470232213	0.860972202177088	ENSSSCG00000035847/ENSSSCG00000022506	TAL1/COL6A1	2
BP	GO:0009746	response to hexose	2/275	75/11123	0.557044470232213	0.860972202177088	ENSSSCG00000028101/ENSSSCG00000006238	SLC9B2/CYP7A1	2
BP	GO:0022612	gland morphogenesis	2/275	75/11123	0.557044470232213	0.860972202177088	ENSSSCG00000004678/ENSSSCG00000005494	DUOX2/TNC	2
BP	GO:0034284	response to monosaccharide	2/275	75/11123	0.557044470232213	0.860972202177088	ENSSSCG00000028101/ENSSSCG00000006238	SLC9B2/CYP7A1	2
BP	GO:0046939	nucleotide phosphorylation	2/275	75/11123	0.557044470232213	0.860972202177088	ENSSSCG00000010664/ENSSSCG00000007986	ENO4/NME4	2
BP	GO:0060537	muscle tissue development	5/275	201/11123	0.557812896488559	0.860972202177088	ENSSSCG00000033727/ENSSSCG00000028148/ENSSSCG00000010507/ENSSSCG00000029849/ENSSSCG00000016364	GPX1/DMD/TLL2/S1PR1/GPC1	5
BP	GO:0007254	JNK cascade	3/275	118/11123	0.561801026944372	0.860972202177088	ENSSSCG00000037158/ENSSSCG00000040811/ENSSSCG00000014410	MTURN/PYCARD/SH3RF2	3
BP	GO:1903532	positive regulation of secretion by cell	3/275	118/11123	0.561801026944372	0.860972202177088	ENSSSCG00000039270/ENSSSCG00000003069/ENSSSCG00000008601	TREM2/KCNN4/SDC1	3
BP	GO:0050678	regulation of epithelial cell proliferation	5/275	202/11123	0.562251367444718	0.860972202177088	ENSSSCG00000033727/ENSSSCG00000009079/ENSSSCG00000017082/ENSSSCG00000010698/ENSSSCG00000048443	GPX1/INTU/SPARC/FGFR2/APLN	5
BP	GO:0001825	blastocyst formation	1/275	33/11123	0.562788323704022	0.860972202177088	ENSSSCG00000001817	FURIN	1
BP	GO:0006111	regulation of gluconeogenesis	1/275	33/11123	0.562788323704022	0.860972202177088	ENSSSCG00000027198	PDK2	1
BP	GO:0006509	membrane protein ectodomain proteolysis	1/275	33/11123	0.562788323704022	0.860972202177088	ENSSSCG00000031866	TIMP3	1
BP	GO:0009060	aerobic respiration	1/275	33/11123	0.562788323704022	0.860972202177088	ENSSSCG00000039539	DHTKD1	1
BP	GO:0018023	peptidyl-lysine trimethylation	1/275	33/11123	0.562788323704022	0.860972202177088	ENSSSCG00000036387	ATPSCKMT	1
BP	GO:0019730	antimicrobial humoral response	1/275	33/11123	0.562788323704022	0.860972202177088	ENSSSCG00000034371	ENSSSCG00000034371	1
BP	GO:0032613	interleukin-10 production	1/275	33/11123	0.562788323704022	0.860972202177088	ENSSSCG00000040811	PYCARD	1
BP	GO:0032653	regulation of interleukin-10 production	1/275	33/11123	0.562788323704022	0.860972202177088	ENSSSCG00000040811	PYCARD	1
BP	GO:0045911	positive regulation of DNA recombination	1/275	33/11123	0.562788323704022	0.860972202177088	ENSSSCG00000039269	SHLD1	1
BP	GO:0050885	neuromuscular process controlling balance	1/275	33/11123	0.562788323704022	0.860972202177088	ENSSSCG00000035602	GPR88	1
BP	GO:0060324	face development	1/275	33/11123	0.562788323704022	0.860972202177088	ENSSSCG00000036135	COL1A1	1
BP	GO:0098781	ncRNA transcription	1/275	33/11123	0.562788323704022	0.860972202177088	ENSSSCG00000035446	CAVIN1	1
BP	GO:1901019	regulation of calcium ion transmembrane transporter activity	1/275	33/11123	0.562788323704022	0.860972202177088	ENSSSCG00000028148	DMD	1
BP	GO:1903510	mucopolysaccharide metabolic process	1/275	33/11123	0.562788323704022	0.860972202177088	ENSSSCG00000032846	BPNT2	1
BP	GO:0098662	inorganic cation transmembrane transport	8/275	327/11123	0.562877319253389	0.860972202177088	ENSSSCG00000015136/ENSSSCG00000009827/ENSSSCG00000028148/ENSSSCG00000002432/ENSSSCG00000024058/ENSSSCG00000006138/ENSSSCG00000033442/ENSSSCG00000036387	UBASH3B/HVCN1/DMD/KCNK13/SLC5A2/ATP6V0D2/HCN2/ATPSCKMT	8
BP	GO:0048167	regulation of synaptic plasticity	2/275	76/11123	0.564260613804772	0.862036172339161	ENSSSCG00000002268/ENSSSCG00000032878	AKAP5/SHISA9	2
BP	GO:1903038	negative regulation of leukocyte cell-cell adhesion	2/275	76/11123	0.564260613804772	0.862036172339161	ENSSSCG00000015137/ENSSSCG00000035170	CRTAM/VSIG4	2
BP	GO:0022604	regulation of cell morphogenesis	6/275	245/11123	0.567437162225819	0.865797825801241	ENSSSCG00000005457/ENSSSCG00000012335/ENSSSCG00000016567/ENSSSCG00000011642/ENSSSCG00000017082/ENSSSCG00000013248	LPAR1/FGD1/STRIP2/RYK/SPARC/LRP4	6
BP	GO:0061024	membrane organization	10/275	412/11123	0.569679740956052	0.865797825801241	ENSSSCG00000040786/ENSSSCG00000039270/ENSSSCG00000011690/ENSSSCG00000009668/ENSSSCG00000015405/ENSSSCG00000002408/ENSSSCG00000003069/ENSSSCG00000008803/ENSSSCG00000013248/ENSSSCG00000013551	SPTBN1/TREM2/PLSCR4/CLU/CD36/ADCK1/KCNN4/ATP8A1/LRP4/C3	10
BP	GO:0044057	regulation of system process	5/275	204/11123	0.571061124489915	0.865797825801241	ENSSSCG00000007520/ENSSSCG00000004405/ENSSSCG00000011627/ENSSSCG00000028148/ENSSSCG00000036387	ENSSSCG00000007520/FIG4/ACP3/DMD/ATPSCKMT	5
BP	GO:0009612	response to mechanical stimulus	2/275	77/11123	0.571392265287415	0.865797825801241	ENSSSCG00000028148/ENSSSCG00000036135	DMD/COL1A1	2
BP	GO:0018210	peptidyl-threonine modification	2/275	77/11123	0.571392265287415	0.865797825801241	ENSSSCG00000009482/ENSSSCG00000008972	SPRY2/PPEF2	2
BP	GO:0043624	cellular protein complex disassembly	2/275	77/11123	0.571392265287415	0.865797825801241	ENSSSCG00000015353/ENSSSCG00000007085	SCIN/DSTN	2
BP	GO:0060402	calcium ion transport into cytosol	2/275	77/11123	0.571392265287415	0.865797825801241	ENSSSCG00000015136/ENSSSCG00000028148	UBASH3B/DMD	2
BP	GO:0072073	kidney epithelium development	2/275	77/11123	0.571392265287415	0.865797825801241	ENSSSCG00000011377/ENSSSCG00000021798	LAMB2/LZTS2	2
BP	GO:1990830	cellular response to leukemia inhibitory factor	2/275	77/11123	0.571392265287415	0.865797825801241	ENSSSCG00000009482/ENSSSCG00000026478	SPRY2/PADI2	2
BP	GO:0070201	regulation of establishment of protein localization	7/275	288/11123	0.57225619961491	0.865797825801241	ENSSSCG00000028101/ENSSSCG00000039270/ENSSSCG00000015405/ENSSSCG00000039626/ENSSSCG00000008468/ENSSSCG00000002268/ENSSSCG00000003069	SLC9B2/TREM2/CD36/DERL3/PKDCC/AKAP5/KCNN4	7
BP	GO:0031344	regulation of cell projection organization	8/275	330/11123	0.573326769437114	0.865797825801241	ENSSSCG00000005457/ENSSSCG00000039270/ENSSSCG00000009482/ENSSSCG00000011642/ENSSSCG00000032423/ENSSSCG00000013248/ENSSSCG00000011408/ENSSSCG00000009972	LPAR1/TREM2/SPRY2/RYK/SPOCK1/LRP4/ZMYND10/KREMEN1	8
BP	GO:0000768	syncytium formation by plasma membrane fusion	1/275	34/11123	0.573629911709558	0.865797825801241	ENSSSCG00000026695	TNFSF14	1
BP	GO:0006637	acyl-CoA metabolic process	1/275	34/11123	0.573629911709558	0.865797825801241	ENSSSCG00000027198	PDK2	1
BP	GO:0006949	syncytium formation	1/275	34/11123	0.573629911709558	0.865797825801241	ENSSSCG00000026695	TNFSF14	1
BP	GO:0008088	axo-dendritic transport	1/275	34/11123	0.573629911709558	0.865797825801241	ENSSSCG00000007033	AP3M2	1
BP	GO:0030520	intracellular estrogen receptor signaling pathway	1/275	34/11123	0.573629911709558	0.865797825801241	ENSSSCG00000026478	PADI2	1
BP	GO:0035383	thioester metabolic process	1/275	34/11123	0.573629911709558	0.865797825801241	ENSSSCG00000027198	PDK2	1
BP	GO:0046580	negative regulation of Ras protein signal transduction	1/275	34/11123	0.573629911709558	0.865797825801241	ENSSSCG00000009482	SPRY2	1
BP	GO:0046847	filopodium assembly	1/275	34/11123	0.573629911709558	0.865797825801241	ENSSSCG00000012335	FGD1	1
BP	GO:0072078	nephron tubule morphogenesis	1/275	34/11123	0.573629911709558	0.865797825801241	ENSSSCG00000021798	LZTS2	1
BP	GO:0001818	negative regulation of cytokine production	4/275	163/11123	0.576316726487231	0.867376315584372	ENSSSCG00000001817/ENSSSCG00000035170/ENSSSCG00000040811/ENSSSCG00000015368	FURIN/VSIG4/PYCARD/HDAC9	4
BP	GO:0080135	regulation of cellular response to stress	11/275	456/11123	0.577316273405511	0.867376315584372	ENSSSCG00000027030/ENSSSCG00000033727/ENSSSCG00000037158/ENSSSCG00000016290/ENSSSCG00000009668/ENSSSCG00000015405/ENSSSCG00000039626/ENSSSCG00000040811/ENSSSCG00000039269/ENSSSCG00000009972/ENSSSCG00000014410	BDKRB2/GPX1/MTURN/EFHD1/CLU/CD36/DERL3/PYCARD/SHLD1/KREMEN1/SH3RF2	11
BP	GO:0098655	cation transmembrane transport	9/275	373/11123	0.577824538856724	0.867376315584372	ENSSSCG00000015136/ENSSSCG00000009827/ENSSSCG00000028148/ENSSSCG00000002432/ENSSSCG00000032878/ENSSSCG00000024058/ENSSSCG00000006138/ENSSSCG00000033442/ENSSSCG00000036387	UBASH3B/HVCN1/DMD/KCNK13/SHISA9/SLC5A2/ATP6V0D2/HCN2/ATPSCKMT	9
BP	GO:0051147	regulation of muscle cell differentiation	2/275	78/11123	0.578439177565179	0.867376315584372	ENSSSCG00000026695/ENSSSCG00000003143	TNFSF14/MAMSTR	2
BP	GO:1990823	response to leukemia inhibitory factor	2/275	78/11123	0.578439177565179	0.867376315584372	ENSSSCG00000009482/ENSSSCG00000026478	SPRY2/PADI2	2
BP	GO:0050708	regulation of protein secretion	3/275	121/11123	0.57890769909234	0.867376315584372	ENSSSCG00000028101/ENSSSCG00000039270/ENSSSCG00000003069	SLC9B2/TREM2/KCNN4	3
BP	GO:0071216	cellular response to biotic stimulus	3/275	121/11123	0.57890769909234	0.867376315584372	ENSSSCG00000011690/ENSSSCG00000015405/ENSSSCG00000040811	PLSCR4/CD36/PYCARD	3
BP	GO:0048608	reproductive structure development	6/275	248/11123	0.579406576653316	0.867376315584372	ENSSSCG00000023666/ENSSSCG00000004744/ENSSSCG00000008789/ENSSSCG00000000103/ENSSSCG00000013551/ENSSSCG00000005494	CTSB/TYRO3/WDR19/DMC1/C3/TNC	6
BP	GO:0060828	regulation of canonical Wnt signaling pathway	4/275	164/11123	0.58117449675429	0.867376315584372	ENSSSCG00000021798/ENSSSCG00000013248/ENSSSCG00000036135/ENSSSCG00000009972	LZTS2/LRP4/COL1A1/KREMEN1	4
BP	GO:0001525	angiogenesis	7/275	291/11123	0.583296535464146	0.867376315584372	ENSSSCG00000033727/ENSSSCG00000035847/ENSSSCG00000009482/ENSSSCG00000029849/ENSSSCG00000017082/ENSSSCG00000015368/ENSSSCG00000013551	GPX1/TAL1/SPRY2/S1PR1/SPARC/HDAC9/C3	7
BP	GO:0043254	regulation of protein complex assembly	7/275	291/11123	0.583296535464146	0.867376315584372	ENSSSCG00000006777/ENSSSCG00000005055/ENSSSCG00000015353/ENSSSCG00000009668/ENSSSCG00000015405/ENSSSCG00000035847/ENSSSCG00000040811	RHOC/LGALS3/SCIN/CLU/CD36/TAL1/PYCARD	7
BP	GO:0046394	carboxylic acid biosynthetic process	5/275	207/11123	0.584102923152219	0.867376315584372	ENSSSCG00000040631/ENSSSCG00000006238/ENSSSCG00000010143/ENSSSCG00000004672/ENSSSCG00000010664	LPL/CYP7A1/MTR/GATM/ENO4	5
BP	GO:0002204	somatic recombination of immunoglobulin genes involved in immune response	1/275	35/11123	0.584203613060435	0.867376315584372	ENSSSCG00000039269	SHLD1	1
BP	GO:0002208	somatic diversification of immunoglobulins involved in immune response	1/275	35/11123	0.584203613060435	0.867376315584372	ENSSSCG00000039269	SHLD1	1
BP	GO:0009988	cell-cell recognition	1/275	35/11123	0.584203613060435	0.867376315584372	ENSSSCG00000015627	ZPBP	1
BP	GO:0042267	natural killer cell mediated cytotoxicity	1/275	35/11123	0.584203613060435	0.867376315584372	ENSSSCG00000015137	CRTAM	1
BP	GO:0043154	negative regulation of cysteine-type endopeptidase activity involved in apoptotic process	1/275	35/11123	0.584203613060435	0.867376315584372	ENSSSCG00000033727	GPX1	1
BP	GO:0043536	positive regulation of blood vessel endothelial cell migration	1/275	35/11123	0.584203613060435	0.867376315584372	ENSSSCG00000015368	HDAC9	1
BP	GO:0045190	isotype switching	1/275	35/11123	0.584203613060435	0.867376315584372	ENSSSCG00000039269	SHLD1	1
BP	GO:0060291	long-term synaptic potentiation	1/275	35/11123	0.584203613060435	0.867376315584372	ENSSSCG00000002268	AKAP5	1
BP	GO:0060425	lung morphogenesis	1/275	35/11123	0.584203613060435	0.867376315584372	ENSSSCG00000009482	SPRY2	1
BP	GO:0061333	renal tubule morphogenesis	1/275	35/11123	0.584203613060435	0.867376315584372	ENSSSCG00000021798	LZTS2	1
BP	GO:0071260	cellular response to mechanical stimulus	1/275	35/11123	0.584203613060435	0.867376315584372	ENSSSCG00000036135	COL1A1	1
BP	GO:0072028	nephron morphogenesis	1/275	35/11123	0.584203613060435	0.867376315584372	ENSSSCG00000021798	LZTS2	1
BP	GO:0072088	nephron epithelium morphogenesis	1/275	35/11123	0.584203613060435	0.867376315584372	ENSSSCG00000021798	LZTS2	1
BP	GO:0001936	regulation of endothelial cell proliferation	2/275	79/11123	0.585401167119568	0.867376315584372	ENSSSCG00000017082/ENSSSCG00000048443	SPARC/APLN	2
BP	GO:0002698	negative regulation of immune effector process	2/275	79/11123	0.585401167119568	0.867376315584372	ENSSSCG00000000660/ENSSSCG00000035170	A2M/VSIG4	2
BP	GO:0006333	chromatin assembly or disassembly	2/275	79/11123	0.585401167119568	0.867376315584372	ENSSSCG00000035847/ENSSSCG00000026478	TAL1/PADI2	2
BP	GO:0035966	response to topologically incorrect protein	2/275	79/11123	0.585401167119568	0.867376315584372	ENSSSCG00000009668/ENSSSCG00000039626	CLU/DERL3	2
BP	GO:0044706	multi-multicellular organism process	2/275	79/11123	0.585401167119568	0.867376315584372	ENSSSCG00000023666/ENSSSCG00000042607	CTSB/THBD	2
BP	GO:0071248	cellular response to metal ion	2/275	79/11123	0.585401167119568	0.867376315584372	ENSSSCG00000009827/ENSSSCG00000040681	HVCN1/FABP4	2
BP	GO:0061458	reproductive system development	6/275	250/11123	0.587293916070051	0.869666773530785	ENSSSCG00000023666/ENSSSCG00000004744/ENSSSCG00000008789/ENSSSCG00000000103/ENSSSCG00000013551/ENSSSCG00000005494	CTSB/TYRO3/WDR19/DMC1/C3/TNC	6
BP	GO:0016053	organic acid biosynthetic process	5/275	208/11123	0.58840287305733	0.870638655519844	ENSSSCG00000040631/ENSSSCG00000006238/ENSSSCG00000010143/ENSSSCG00000004672/ENSSSCG00000010664	LPL/CYP7A1/MTR/GATM/ENO4	5
BP	GO:0002221	pattern recognition receptor signaling pathway	3/275	123/11123	0.590077287731744	0.870638655519844	ENSSSCG00000004744/ENSSSCG00000015405/ENSSSCG00000000067	TYRO3/CD36/CHADL	3
BP	GO:0051186	cofactor metabolic process	7/275	293/11123	0.590579975771627	0.870638655519844	ENSSSCG00000039244/ENSSSCG00000033727/ENSSSCG00000010143/ENSSSCG00000004678/ENSSSCG00000004676/ENSSSCG00000027198/ENSSSCG00000010664	PHYH/GPX1/MTR/DUOX2/DUOXA2/PDK2/ENO4	7
BP	GO:0016525	negative regulation of angiogenesis	2/275	80/11123	0.592278111056798	0.870638655519844	ENSSSCG00000009482/ENSSSCG00000017082	SPRY2/SPARC	2
BP	GO:0034614	cellular response to reactive oxygen species	2/275	80/11123	0.592278111056798	0.870638655519844	ENSSSCG00000015405/ENSSSCG00000027198	CD36/PDK2	2
BP	GO:0043534	blood vessel endothelial cell migration	2/275	80/11123	0.592278111056798	0.870638655519844	ENSSSCG00000033727/ENSSSCG00000015368	GPX1/HDAC9	2
BP	GO:0010975	regulation of neuron projection development	5/275	209/11123	0.592678683949832	0.870638655519844	ENSSSCG00000005457/ENSSSCG00000011642/ENSSSCG00000032423/ENSSSCG00000013248/ENSSSCG00000009972	LPAR1/RYK/SPOCK1/LRP4/KREMEN1	5
BP	GO:0006305	DNA alkylation	1/275	36/11123	0.594516023450801	0.870638655519844	ENSSSCG00000007520	ENSSSCG00000007520	1
BP	GO:0006306	DNA methylation	1/275	36/11123	0.594516023450801	0.870638655519844	ENSSSCG00000007520	ENSSSCG00000007520	1
BP	GO:0010718	positive regulation of epithelial to mesenchymal transition	1/275	36/11123	0.594516023450801	0.870638655519844	ENSSSCG00000036135	COL1A1	1
BP	GO:0030516	regulation of axon extension	1/275	36/11123	0.594516023450801	0.870638655519844	ENSSSCG00000011642	RYK	1
BP	GO:0035773	insulin secretion involved in cellular response to glucose stimulus	1/275	36/11123	0.594516023450801	0.870638655519844	ENSSSCG00000028101	SLC9B2	1
BP	GO:0043550	regulation of lipid kinase activity	1/275	36/11123	0.594516023450801	0.870638655519844	ENSSSCG00000010026	PIK3IP1	1
BP	GO:0045143	homologous chromosome segregation	1/275	36/11123	0.594516023450801	0.870638655519844	ENSSSCG00000000103	DMC1	1
BP	GO:0045599	negative regulation of fat cell differentiation	1/275	36/11123	0.594516023450801	0.870638655519844	ENSSSCG00000010071	MMP11	1
BP	GO:0045646	regulation of erythrocyte differentiation	1/275	36/11123	0.594516023450801	0.870638655519844	ENSSSCG00000035847	TAL1	1
BP	GO:0045806	negative regulation of endocytosis	1/275	36/11123	0.594516023450801	0.870638655519844	ENSSSCG00000005055	LGALS3	1
BP	GO:0070228	regulation of lymphocyte apoptotic process	1/275	36/11123	0.594516023450801	0.870638655519844	ENSSSCG00000005055	LGALS3	1
BP	GO:0022407	regulation of cell-cell adhesion	6/275	252/11123	0.595105143314719	0.870638655519844	ENSSSCG00000015136/ENSSSCG00000015137/ENSSSCG00000035170/ENSSSCG00000026695/ENSSSCG00000032728/ENSSSCG00000040811	UBASH3B/CRTAM/VSIG4/TNFSF14/EFNB1/PYCARD	6
BP	GO:0033500	carbohydrate homeostasis	3/275	124/11123	0.595590464386331	0.870638655519844	ENSSSCG00000028101/ENSSSCG00000006238/ENSSSCG00000027198	SLC9B2/CYP7A1/PDK2	3
BP	GO:0042593	glucose homeostasis	3/275	124/11123	0.595590464386331	0.870638655519844	ENSSSCG00000028101/ENSSSCG00000006238/ENSSSCG00000027198	SLC9B2/CYP7A1/PDK2	3
BP	GO:1902115	regulation of organelle assembly	3/275	124/11123	0.595590464386331	0.870638655519844	ENSSSCG00000021440/ENSSSCG00000011408/ENSSSCG00000008601	GPSM2/ZMYND10/SDC1	3
BP	GO:0006816	calcium ion transport	5/275	210/11123	0.5969300826046	0.871580499178644	ENSSSCG00000015136/ENSSSCG00000005055/ENSSSCG00000028148/ENSSSCG00000003069/ENSSSCG00000000687	UBASH3B/LGALS3/DMD/KCNN4/CD4	5
BP	GO:0019221	cytokine-mediated signaling pathway	5/275	210/11123	0.5969300826046	0.871580499178644	ENSSSCG00000039270/ENSSSCG00000040811/ENSSSCG00000016183/ENSSSCG00000026478/ENSSSCG00000000687	TREM2/PYCARD/ENSSSCG00000016183/PADI2/CD4	5
BP	GO:2000181	negative regulation of blood vessel morphogenesis	2/275	81/11123	0.5990699442432	0.873807553986753	ENSSSCG00000009482/ENSSSCG00000017082	SPRY2/SPARC	2
BP	GO:0010959	regulation of metal ion transport	4/275	168/11123	0.600283757529041	0.873807553986753	ENSSSCG00000015136/ENSSSCG00000005055/ENSSSCG00000028148/ENSSSCG00000000687	UBASH3B/LGALS3/DMD/CD4	4
BP	GO:0034765	regulation of ion transmembrane transport	4/275	168/11123	0.600283757529041	0.873807553986753	ENSSSCG00000015136/ENSSSCG00000028148/ENSSSCG00000032878/ENSSSCG00000036387	UBASH3B/DMD/SHISA9/ATPSCKMT	4
BP	GO:0045926	negative regulation of growth	3/275	125/11123	0.601055447716222	0.873807553986753	ENSSSCG00000011977/ENSSSCG00000011642/ENSSSCG00000010507	DCBLD2/RYK/TLL2	3
BP	GO:0002228	natural killer cell mediated immunity	1/275	37/11123	0.604573576761077	0.873807553986753	ENSSSCG00000015137	CRTAM	1
BP	GO:0002720	positive regulation of cytokine production involved in immune response	1/275	37/11123	0.604573576761077	0.873807553986753	ENSSSCG00000015405	CD36	1
BP	GO:0006303	double-strand break repair via nonhomologous end joining	1/275	37/11123	0.604573576761077	0.873807553986753	ENSSSCG00000039269	SHLD1	1
BP	GO:0006360	transcription by RNA polymerase I	1/275	37/11123	0.604573576761077	0.873807553986753	ENSSSCG00000035446	CAVIN1	1
BP	GO:0021885	forebrain cell migration	1/275	37/11123	0.604573576761077	0.873807553986753	ENSSSCG00000004744	TYRO3	1
BP	GO:0031343	positive regulation of cell killing	1/275	37/11123	0.604573576761077	0.873807553986753	ENSSSCG00000015137	CRTAM	1
BP	GO:0032527	protein exit from endoplasmic reticulum	1/275	37/11123	0.604573576761077	0.873807553986753	ENSSSCG00000039626	DERL3	1
BP	GO:0038202	TORC1 signaling	1/275	37/11123	0.604573576761077	0.873807553986753	ENSSSCG00000024045	CASTOR2	1
BP	GO:0042509	regulation of tyrosine phosphorylation of STAT protein	1/275	37/11123	0.604573576761077	0.873807553986753	ENSSSCG00000007774	CTF1	1
BP	GO:0043297	apical junction assembly	1/275	37/11123	0.604573576761077	0.873807553986753	ENSSSCG00000006777	RHOC	1
BP	GO:0043648	dicarboxylic acid metabolic process	1/275	37/11123	0.604573576761077	0.873807553986753	ENSSSCG00000039244	PHYH	1
BP	GO:0045010	actin nucleation	1/275	37/11123	0.604573576761077	0.873807553986753	ENSSSCG00000015353	SCIN	1
BP	GO:0055117	regulation of cardiac muscle contraction	1/275	37/11123	0.604573576761077	0.873807553986753	ENSSSCG00000028148	DMD	1
BP	GO:0007610	behavior	7/275	297/11123	0.604955310076974	0.873807553986753	ENSSSCG00000004405/ENSSSCG00000038374/ENSSSCG00000035847/ENSSSCG00000004672/ENSSSCG00000037019/ENSSSCG00000035602/ENSSSCG00000008803	FIG4/CIART/TAL1/GATM/CAMK4/GPR88/ATP8A1	7
BP	GO:0009743	response to carbohydrate	2/275	82/11123	0.605776656544337	0.873807553986753	ENSSSCG00000028101/ENSSSCG00000006238	SLC9B2/CYP7A1	2
BP	GO:0031333	negative regulation of protein complex assembly	2/275	82/11123	0.605776656544337	0.873807553986753	ENSSSCG00000015353/ENSSSCG00000009668	SCIN/CLU	2
BP	GO:0051668	localization within membrane	2/275	82/11123	0.605776656544337	0.873807553986753	ENSSSCG00000008789/ENSSSCG00000013248	WDR19/LRP4	2
BP	GO:0002758	innate immune response-activating signal transduction	3/275	126/11123	0.60647193615355	0.873807553986753	ENSSSCG00000004744/ENSSSCG00000015405/ENSSSCG00000000067	TYRO3/CD36/CHADL	3
BP	GO:0090150	establishment of protein localization to membrane	3/275	126/11123	0.60647193615355	0.873807553986753	ENSSSCG00000040786/ENSSSCG00000008468/ENSSSCG00000002268	SPTBN1/PKDCC/AKAP5	3
BP	GO:0001667	ameboidal-type cell migration	6/275	256/11123	0.610491998477006	0.876640324631145	ENSSSCG00000038535/ENSSSCG00000033727/ENSSSCG00000032728/ENSSSCG00000028878/ENSSSCG00000017082/ENSSSCG00000015368	ARSB/GPX1/EFNB1/BCAR1/SPARC/HDAC9	6
BP	GO:0048762	mesenchymal cell differentiation	3/275	127/11123	0.611839654952068	0.876640324631145	ENSSSCG00000009482/ENSSSCG00000032728/ENSSSCG00000036135	SPRY2/EFNB1/COL1A1	3
BP	GO:0034762	regulation of transmembrane transport	5/275	214/11123	0.613686439953824	0.876640324631145	ENSSSCG00000015136/ENSSSCG00000028148/ENSSSCG00000032878/ENSSSCG00000036387/ENSSSCG00000013551	UBASH3B/DMD/SHISA9/ATPSCKMT/C3	5
BP	GO:0031330	negative regulation of cellular catabolic process	4/275	171/11123	0.614269064077671	0.876640324631145	ENSSSCG00000001817/ENSSSCG00000039626/ENSSSCG00000037360/ENSSSCG00000031866	FURIN/DERL3/CST3/TIMP3	4
BP	GO:0001961	positive regulation of cytokine-mediated signaling pathway	1/275	38/11123	0.614382549013531	0.876640324631145	ENSSSCG00000039270	TREM2	1
BP	GO:0002042	cell migration involved in sprouting angiogenesis	1/275	38/11123	0.614382549013531	0.876640324631145	ENSSSCG00000015368	HDAC9	1
BP	GO:0002088	lens development in camera-type eye	1/275	38/11123	0.614382549013531	0.876640324631145	ENSSSCG00000009482	SPRY2	1
BP	GO:0002381	immunoglobulin production involved in immunoglobulin mediated immune response	1/275	38/11123	0.614382549013531	0.876640324631145	ENSSSCG00000039269	SHLD1	1
BP	GO:0006835	dicarboxylic acid transport	1/275	38/11123	0.614382549013531	0.876640324631145	ENSSSCG00000014812	FOLR2	1
BP	GO:0032615	interleukin-12 production	1/275	38/11123	0.614382549013531	0.876640324631145	ENSSSCG00000015405	CD36	1
BP	GO:0032655	regulation of interleukin-12 production	1/275	38/11123	0.614382549013531	0.876640324631145	ENSSSCG00000015405	CD36	1
BP	GO:0042306	regulation of protein import into nucleus	1/275	38/11123	0.614382549013531	0.876640324631145	ENSSSCG00000015405	CD36	1
BP	GO:0042475	odontogenesis of dentin-containing tooth	1/275	38/11123	0.614382549013531	0.876640324631145	ENSSSCG00000013248	LRP4	1
BP	GO:0046427	positive regulation of JAK-STAT cascade	1/275	38/11123	0.614382549013531	0.876640324631145	ENSSSCG00000007774	CTF1	1
BP	GO:0070509	calcium ion import	1/275	38/11123	0.614382549013531	0.876640324631145	ENSSSCG00000005055	LGALS3	1
BP	GO:1902017	regulation of cilium assembly	1/275	38/11123	0.614382549013531	0.876640324631145	ENSSSCG00000011408	ZMYND10	1
BP	GO:2000117	negative regulation of cysteine-type endopeptidase activity	1/275	38/11123	0.614382549013531	0.876640324631145	ENSSSCG00000033727	GPX1	1
BP	GO:1903039	positive regulation of leukocyte cell-cell adhesion	3/275	128/11123	0.617158355484772	0.879573780680922	ENSSSCG00000026695/ENSSSCG00000032728/ENSSSCG00000040811	TNFSF14/EFNB1/PYCARD	3
BP	GO:0043010	camera-type eye development	4/275	172/11123	0.61886333087166	0.879573780680922	ENSSSCG00000011377/ENSSSCG00000009482/ENSSSCG00000002792/ENSSSCG00000008789	LAMB2/SPRY2/HSF4/WDR19	4
BP	GO:0010970	transport along microtubule	2/275	84/11123	0.618934937083257	0.879573780680922	ENSSSCG00000008789/ENSSSCG00000007033	WDR19/AP3M2	2
BP	GO:0051302	regulation of cell division	2/275	84/11123	0.618934937083257	0.879573780680922	ENSSSCG00000009079/ENSSSCG00000035847	INTU/TAL1	2
BP	GO:0099111	microtubule-based transport	2/275	84/11123	0.618934937083257	0.879573780680922	ENSSSCG00000008789/ENSSSCG00000007033	WDR19/AP3M2	2
BP	GO:0007268	chemical synaptic transmission	6/275	259/11123	0.621819429678062	0.879573780680922	ENSSSCG00000002268/ENSSSCG00000008870/ENSSSCG00000017144/ENSSSCG00000032878/ENSSSCG00000015355/ENSSSCG00000000672	AKAP5/GUCY1B1/NPTX1/SHISA9/DGKB/CLSTN3	6
BP	GO:0098916	anterograde trans-synaptic signaling	6/275	259/11123	0.621819429678062	0.879573780680922	ENSSSCG00000002268/ENSSSCG00000008870/ENSSSCG00000017144/ENSSSCG00000032878/ENSSSCG00000015355/ENSSSCG00000000672	AKAP5/GUCY1B1/NPTX1/SHISA9/DGKB/CLSTN3	6
BP	GO:0051047	positive regulation of secretion	3/275	129/11123	0.622427814549109	0.879573780680922	ENSSSCG00000039270/ENSSSCG00000003069/ENSSSCG00000008601	TREM2/KCNN4/SDC1	3
BP	GO:0002833	positive regulation of response to biotic stimulus	1/275	39/11123	0.623949062231508	0.879573780680922	ENSSSCG00000015137	CRTAM	1
BP	GO:0003073	regulation of systemic arterial blood pressure	1/275	39/11123	0.623949062231508	0.879573780680922	ENSSSCG00000017296	ACE	1
BP	GO:0003341	cilium movement	1/275	39/11123	0.623949062231508	0.879573780680922	ENSSSCG00000011408	ZMYND10	1
BP	GO:0007589	body fluid secretion	1/275	39/11123	0.623949062231508	0.879573780680922	ENSSSCG00000003069	KCNN4	1
BP	GO:0010569	regulation of double-strand break repair via homologous recombination	1/275	39/11123	0.623949062231508	0.879573780680922	ENSSSCG00000039269	SHLD1	1
BP	GO:0016447	somatic recombination of immunoglobulin gene segments	1/275	39/11123	0.623949062231508	0.879573780680922	ENSSSCG00000039269	SHLD1	1
BP	GO:0032757	positive regulation of interleukin-8 production	1/275	39/11123	0.623949062231508	0.879573780680922	ENSSSCG00000040811	PYCARD	1
BP	GO:0043407	negative regulation of MAP kinase activity	1/275	39/11123	0.623949062231508	0.879573780680922	ENSSSCG00000009482	SPRY2	1
BP	GO:0048477	oogenesis	1/275	39/11123	0.623949062231508	0.879573780680922	ENSSSCG00000000103	DMC1	1
BP	GO:0051058	negative regulation of small GTPase mediated signal transduction	1/275	39/11123	0.623949062231508	0.879573780680922	ENSSSCG00000009482	SPRY2	1
BP	GO:0061614	pri-miRNA transcription by RNA polymerase II	1/275	39/11123	0.623949062231508	0.879573780680922	ENSSSCG00000048443	APLN	1
BP	GO:1901880	negative regulation of protein depolymerization	1/275	39/11123	0.623949062231508	0.879573780680922	ENSSSCG00000015353	SCIN	1
BP	GO:1902893	regulation of pri-miRNA transcription by RNA polymerase II	1/275	39/11123	0.623949062231508	0.879573780680922	ENSSSCG00000048443	APLN	1
BP	GO:0010212	response to ionizing radiation	2/275	85/11123	0.625386736586119	0.879573780680922	ENSSSCG00000033727/ENSSSCG00000015052	GPX1/USP28	2
BP	GO:0032535	regulation of cellular component size	5/275	217/11123	0.625985463880002	0.879573780680922	ENSSSCG00000015353/ENSSSCG00000011642/ENSSSCG00000040811/ENSSSCG00000003069/ENSSSCG00000007085	SCIN/RYK/PYCARD/KCNN4/DSTN	5
BP	GO:0044782	cilium organization	5/275	217/11123	0.625985463880002	0.879573780680922	ENSSSCG00000009079/ENSSSCG00000008789/ENSSSCG00000010664/ENSSSCG00000011408/ENSSSCG00000004388	INTU/WDR19/ENO4/ZMYND10/ARMC2	5
BP	GO:0008285	negative regulation of cell proliferation	9/275	389/11123	0.628432307985309	0.879573780680922	ENSSSCG00000015353/ENSSSCG00000015137/ENSSSCG00000009079/ENSSSCG00000035170/ENSSSCG00000009482/ENSSSCG00000021798/ENSSSCG00000017082/ENSSSCG00000010698/ENSSSCG00000048443	SCIN/CRTAM/INTU/VSIG4/SPRY2/LZTS2/SPARC/FGFR2/APLN	9
BP	GO:0045785	positive regulation of cell adhesion	6/275	261/11123	0.629266910599348	0.879573780680922	ENSSSCG00000015405/ENSSSCG00000026695/ENSSSCG00000032728/ENSSSCG00000028148/ENSSSCG00000026819/ENSSSCG00000040811	CD36/TNFSF14/EFNB1/DMD/NID1/PYCARD	6
BP	GO:0032434	regulation of proteasomal ubiquitin-dependent protein catabolic process	2/275	86/11123	0.631753872885944	0.879573780680922	ENSSSCG00000009668/ENSSSCG00000014410	CLU/SH3RF2	2
BP	GO:0046474	glycerophospholipid biosynthetic process	2/275	86/11123	0.631753872885944	0.879573780680922	ENSSSCG00000009231/ENSSSCG00000011578	CDS1/TAMM41	2
BP	GO:1900180	regulation of protein localization to nucleus	2/275	86/11123	0.631753872885944	0.879573780680922	ENSSSCG00000015405/ENSSSCG00000021798	CD36/LZTS2	2
BP	GO:0033157	regulation of intracellular protein transport	3/275	131/11123	0.632818238471261	0.879573780680922	ENSSSCG00000015405/ENSSSCG00000039626/ENSSSCG00000002268	CD36/DERL3/AKAP5	3
BP	GO:0099537	trans-synaptic signaling	6/275	262/11123	0.632958888228005	0.879573780680922	ENSSSCG00000002268/ENSSSCG00000008870/ENSSSCG00000017144/ENSSSCG00000032878/ENSSSCG00000015355/ENSSSCG00000000672	AKAP5/GUCY1B1/NPTX1/SHISA9/DGKB/CLSTN3	6
BP	GO:0007189	adenylate cyclase-activating G-protein coupled receptor signaling pathway	1/275	40/11123	0.633279088204653	0.879573780680922	ENSSSCG00000007520	ENSSSCG00000007520	1
BP	GO:0007260	tyrosine phosphorylation of STAT protein	1/275	40/11123	0.633279088204653	0.879573780680922	ENSSSCG00000007774	CTF1	1
BP	GO:0014032	neural crest cell development	1/275	40/11123	0.633279088204653	0.879573780680922	ENSSSCG00000032728	EFNB1	1
BP	GO:0030888	regulation of B cell proliferation	1/275	40/11123	0.633279088204653	0.879573780680922	ENSSSCG00000032833	CD320	1
BP	GO:0032272	negative regulation of protein polymerization	1/275	40/11123	0.633279088204653	0.879573780680922	ENSSSCG00000015353	SCIN	1
BP	GO:0033619	membrane protein proteolysis	1/275	40/11123	0.633279088204653	0.879573780680922	ENSSSCG00000031866	TIMP3	1
BP	GO:0035914	skeletal muscle cell differentiation	1/275	40/11123	0.633279088204653	0.879573780680922	ENSSSCG00000016364	GPC1	1
BP	GO:0042987	amyloid precursor protein catabolic process	1/275	40/11123	0.633279088204653	0.879573780680922	ENSSSCG00000009668	CLU	1
BP	GO:0045921	positive regulation of exocytosis	1/275	40/11123	0.633279088204653	0.879573780680922	ENSSSCG00000008601	SDC1	1
BP	GO:0046513	ceramide biosynthetic process	1/275	40/11123	0.633279088204653	0.879573780680922	ENSSSCG00000023607	CYP4F22	1
BP	GO:0050810	regulation of steroid biosynthetic process	1/275	40/11123	0.633279088204653	0.879573780680922	ENSSSCG00000006238	CYP7A1	1
BP	GO:0051196	regulation of coenzyme metabolic process	1/275	40/11123	0.633279088204653	0.879573780680922	ENSSSCG00000027198	PDK2	1
BP	GO:0070192	chromosome organization involved in meiotic cell cycle	1/275	40/11123	0.633279088204653	0.879573780680922	ENSSSCG00000000103	DMC1	1
BP	GO:1903201	regulation of oxidative stress-induced cell death	1/275	40/11123	0.633279088204653	0.879573780680922	ENSSSCG00000033727	GPX1	1
BP	GO:1904589	regulation of protein import	1/275	40/11123	0.633279088204653	0.879573780680922	ENSSSCG00000015405	CD36	1
BP	GO:1904894	positive regulation of STAT cascade	1/275	40/11123	0.633279088204653	0.879573780680922	ENSSSCG00000007774	CTF1	1
BP	GO:1905515	non-motile cilium assembly	1/275	40/11123	0.633279088204653	0.879573780680922	ENSSSCG00000009079	INTU	1
BP	GO:0098660	inorganic ion transmembrane transport	8/275	349/11123	0.636701287779467	0.882271201373906	ENSSSCG00000015136/ENSSSCG00000009827/ENSSSCG00000028148/ENSSSCG00000002432/ENSSSCG00000024058/ENSSSCG00000006138/ENSSSCG00000033442/ENSSSCG00000036387	UBASH3B/HVCN1/DMD/KCNK13/SLC5A2/ATP6V0D2/HCN2/ATPSCKMT	8
BP	GO:0043066	negative regulation of apoptotic process	11/275	477/11123	0.637416377584395	0.882271201373906	ENSSSCG00000027030/ENSSSCG00000033727/ENSSSCG00000004744/ENSSSCG00000015570/ENSSSCG00000005055/ENSSSCG00000009668/ENSSSCG00000015955/ENSSSCG00000009482/ENSSSCG00000021933/ENSSSCG00000023814/ENSSSCG00000014410	BDKRB2/GPX1/TYRO3/IVNS1ABP/LGALS3/CLU/ITGA6/SPRY2/CLEC5A/FAIM/SH3RF2	11
BP	GO:0043122	regulation of I-kappaB kinase/NF-kappaB signaling	3/275	132/11123	0.63793887790488	0.882271201373906	ENSSSCG00000015405/ENSSSCG00000040811/ENSSSCG00000000687	CD36/PYCARD/CD4	3
BP	GO:0030509	BMP signaling pathway	2/275	87/11123	0.638036572832426	0.882271201373906	ENSSSCG00000001921/ENSSSCG00000018047	NEO1/FAM83G	2
BP	GO:0051701	interaction with host	2/275	87/11123	0.638036572832426	0.882271201373906	ENSSSCG00000023666/ENSSSCG00000000687	CTSB/CD4	2
BP	GO:0060401	cytosolic calcium ion transport	2/275	87/11123	0.638036572832426	0.882271201373906	ENSSSCG00000015136/ENSSSCG00000028148	UBASH3B/DMD	2
BP	GO:0071241	cellular response to inorganic substance	2/275	87/11123	0.638036572832426	0.882271201373906	ENSSSCG00000009827/ENSSSCG00000040681	HVCN1/FABP4	2
BP	GO:1903364	positive regulation of cellular protein catabolic process	2/275	87/11123	0.638036572832426	0.882271201373906	ENSSSCG00000009668/ENSSSCG00000014410	CLU/SH3RF2	2
BP	GO:0001656	metanephros development	1/275	41/11123	0.642378452162401	0.884447920232633	ENSSSCG00000011377	LAMB2	1
BP	GO:0001960	negative regulation of cytokine-mediated signaling pathway	1/275	41/11123	0.642378452162401	0.884447920232633	ENSSSCG00000026478	PADI2	1
BP	GO:0006919	activation of cysteine-type endopeptidase activity involved in apoptotic process	1/275	41/11123	0.642378452162401	0.884447920232633	ENSSSCG00000040811	PYCARD	1
BP	GO:0010827	regulation of glucose transmembrane transport	1/275	41/11123	0.642378452162401	0.884447920232633	ENSSSCG00000013551	C3	1
BP	GO:0045669	positive regulation of osteoblast differentiation	1/275	41/11123	0.642378452162401	0.884447920232633	ENSSSCG00000007520	ENSSSCG00000007520	1
BP	GO:0072091	regulation of stem cell proliferation	1/275	41/11123	0.642378452162401	0.884447920232633	ENSSSCG00000017296	ACE	1
BP	GO:2001169	regulation of ATP biosynthetic process	1/275	41/11123	0.642378452162401	0.884447920232633	ENSSSCG00000036387	ATPSCKMT	1
BP	GO:0008284	positive regulation of cell proliferation	11/275	479/11123	0.642905801352674	0.884447920232633	ENSSSCG00000036814/ENSSSCG00000032833/ENSSSCG00000002792/ENSSSCG00000032728/ENSSSCG00000005198/ENSSSCG00000029849/ENSSSCG00000040811/ENSSSCG00000010698/ENSSSCG00000014812/ENSSSCG00000048443/ENSSSCG00000005494	CLEC11A/CD320/HSF4/EFNB1/KDM4C/S1PR1/PYCARD/FGFR2/FOLR2/APLN/TNC	11
BP	GO:0008154	actin polymerization or depolymerization	3/275	133/11123	0.643009623689713	0.884447920232633	ENSSSCG00000015353/ENSSSCG00000040811/ENSSSCG00000007085	SCIN/PYCARD/DSTN	3
BP	GO:0099536	synaptic signaling	6/275	265/11123	0.643905858641999	0.884447920232633	ENSSSCG00000002268/ENSSSCG00000008870/ENSSSCG00000017144/ENSSSCG00000032878/ENSSSCG00000015355/ENSSSCG00000000672	AKAP5/GUCY1B1/NPTX1/SHISA9/DGKB/CLSTN3	6
BP	GO:0032635	interleukin-6 production	2/275	88/11123	0.644235103706634	0.884447920232633	ENSSSCG00000015405/ENSSSCG00000040811	CD36/PYCARD	2
BP	GO:0032675	regulation of interleukin-6 production	2/275	88/11123	0.644235103706634	0.884447920232633	ENSSSCG00000015405/ENSSSCG00000040811	CD36/PYCARD	2
BP	GO:0009126	purine nucleoside monophosphate metabolic process	4/275	178/11123	0.645704421145877	0.884447920232633	ENSSSCG00000008901/ENSSSCG00000010664/ENSSSCG00000004291/ENSSSCG00000036387	PAICS/ENO4/NT5E/ATPSCKMT	4
BP	GO:0009167	purine ribonucleoside monophosphate metabolic process	4/275	178/11123	0.645704421145877	0.884447920232633	ENSSSCG00000008901/ENSSSCG00000010664/ENSSSCG00000004291/ENSSSCG00000036387	PAICS/ENO4/NT5E/ATPSCKMT	4
BP	GO:0072657	protein localization to membrane	7/275	309/11123	0.64644756980559	0.884447920232633	ENSSSCG00000040786/ENSSSCG00000039270/ENSSSCG00000005055/ENSSSCG00000008468/ENSSSCG00000002268/ENSSSCG00000008789/ENSSSCG00000013248	SPTBN1/TREM2/LGALS3/PKDCC/AKAP5/WDR19/LRP4	7
BP	GO:0008361	regulation of cell size	2/275	89/11123	0.650349771097854	0.884447920232633	ENSSSCG00000011642/ENSSSCG00000003069	RYK/KCNN4	2
BP	GO:0019827	stem cell population maintenance	2/275	89/11123	0.650349771097854	0.884447920232633	ENSSSCG00000035847/ENSSSCG00000040160	TAL1/MMP24	2
BP	GO:0032273	positive regulation of protein polymerization	2/275	89/11123	0.650349771097854	0.884447920232633	ENSSSCG00000015353/ENSSSCG00000040811	SCIN/PYCARD	2
BP	GO:1901343	negative regulation of vasculature development	2/275	89/11123	0.650349771097854	0.884447920232633	ENSSSCG00000009482/ENSSSCG00000017082	SPRY2/SPARC	2
BP	GO:0000726	non-recombinational repair	1/275	42/11123	0.651252836357974	0.884447920232633	ENSSSCG00000039269	SHLD1	1
BP	GO:0002027	regulation of heart rate	1/275	42/11123	0.651252836357974	0.884447920232633	ENSSSCG00000028148	DMD	1
BP	GO:0006487	protein N-linked glycosylation	1/275	42/11123	0.651252836357974	0.884447920232633	ENSSSCG00000039626	DERL3	1
BP	GO:0006493	protein O-linked glycosylation	1/275	42/11123	0.651252836357974	0.884447920232633	ENSSSCG00000011519	GXYLT2	1
BP	GO:0006801	superoxide metabolic process	1/275	42/11123	0.651252836357974	0.884447920232633	ENSSSCG00000015405	CD36	1
BP	GO:0014031	mesenchymal cell development	1/275	42/11123	0.651252836357974	0.884447920232633	ENSSSCG00000032728	EFNB1	1
BP	GO:0032526	response to retinoic acid	1/275	42/11123	0.651252836357974	0.884447920232633	ENSSSCG00000040513	AQP3	1
BP	GO:0032608	interferon-beta production	1/275	42/11123	0.651252836357974	0.884447920232633	ENSSSCG00000040811	PYCARD	1
BP	GO:0032648	regulation of interferon-beta production	1/275	42/11123	0.651252836357974	0.884447920232633	ENSSSCG00000040811	PYCARD	1
BP	GO:0043500	muscle adaptation	1/275	42/11123	0.651252836357974	0.884447920232633	ENSSSCG00000004672	GATM	1
BP	GO:0046323	glucose import	1/275	42/11123	0.651252836357974	0.884447920232633	ENSSSCG00000024058	SLC5A2	1
BP	GO:0055008	cardiac muscle tissue morphogenesis	1/275	42/11123	0.651252836357974	0.884447920232633	ENSSSCG00000029849	S1PR1	1
BP	GO:0060395	SMAD protein signal transduction	1/275	42/11123	0.651252836357974	0.884447920232633	ENSSSCG00000040786	SPTBN1	1
BP	GO:0070059	intrinsic apoptotic signaling pathway in response to endoplasmic reticulum stress	1/275	42/11123	0.651252836357974	0.884447920232633	ENSSSCG00000000801	TMEM117	1
BP	GO:0001935	endothelial cell proliferation	2/275	90/11123	0.656380916860049	0.888024054427036	ENSSSCG00000017082/ENSSSCG00000048443	SPARC/APLN	2
BP	GO:0002244	hematopoietic progenitor cell differentiation	2/275	90/11123	0.656380916860049	0.888024054427036	ENSSSCG00000035847/ENSSSCG00000039539	TAL1/DHTKD1	2
BP	GO:0006754	ATP biosynthetic process	2/275	90/11123	0.656380916860049	0.888024054427036	ENSSSCG00000010664/ENSSSCG00000036387	ENO4/ATPSCKMT	2
BP	GO:0002791	regulation of peptide secretion	3/275	136/11123	0.65792154349524	0.888024054427036	ENSSSCG00000028101/ENSSSCG00000039270/ENSSSCG00000003069	SLC9B2/TREM2/KCNN4	3
BP	GO:0006486	protein glycosylation	3/275	136/11123	0.65792154349524	0.888024054427036	ENSSSCG00000011519/ENSSSCG00000039626/ENSSSCG00000017177	GXYLT2/DERL3/ENSSSCG00000017177	3
BP	GO:0007548	sex differentiation	3/275	136/11123	0.65792154349524	0.888024054427036	ENSSSCG00000004744/ENSSSCG00000008789/ENSSSCG00000000103	TYRO3/WDR19/DMC1	3
BP	GO:0043413	macromolecule glycosylation	3/275	136/11123	0.65792154349524	0.888024054427036	ENSSSCG00000011519/ENSSSCG00000039626/ENSSSCG00000017177	GXYLT2/DERL3/ENSSSCG00000017177	3
BP	GO:0051493	regulation of cytoskeleton organization	8/275	356/11123	0.658695153170858	0.888024054427036	ENSSSCG00000005457/ENSSSCG00000006777/ENSSSCG00000015353/ENSSSCG00000003768/ENSSSCG00000004493/ENSSSCG00000040811/ENSSSCG00000021440/ENSSSCG00000007085	LPAR1/RHOC/SCIN/NEXN/SIGLEC15/PYCARD/GPSM2/DSTN	8
BP	GO:0006094	gluconeogenesis	1/275	43/11123	0.659907783565045	0.888024054427036	ENSSSCG00000027198	PDK2	1
BP	GO:0014033	neural crest cell differentiation	1/275	43/11123	0.659907783565045	0.888024054427036	ENSSSCG00000032728	EFNB1	1
BP	GO:0016445	somatic diversification of immunoglobulins	1/275	43/11123	0.659907783565045	0.888024054427036	ENSSSCG00000039269	SHLD1	1
BP	GO:0032922	circadian regulation of gene expression	1/275	43/11123	0.659907783565045	0.888024054427036	ENSSSCG00000038374	CIART	1
BP	GO:0048008	platelet-derived growth factor receptor signaling pathway	1/275	43/11123	0.659907783565045	0.888024054427036	ENSSSCG00000028878	BCAR1	1
BP	GO:0048864	stem cell development	1/275	43/11123	0.659907783565045	0.888024054427036	ENSSSCG00000032728	EFNB1	1
BP	GO:0051145	smooth muscle cell differentiation	1/275	43/11123	0.659907783565045	0.888024054427036	ENSSSCG00000008021	TMEM204	1
BP	GO:0061387	regulation of extent of cell growth	1/275	43/11123	0.659907783565045	0.888024054427036	ENSSSCG00000011642	RYK	1
BP	GO:0072384	organelle transport along microtubule	1/275	43/11123	0.659907783565045	0.888024054427036	ENSSSCG00000007033	AP3M2	1
BP	GO:0045333	cellular respiration	2/275	91/11123	0.662328917145312	0.889372573799302	ENSSSCG00000018094/ENSSSCG00000039539	CYTB/DHTKD1	2
BP	GO:0071772	response to BMP	2/275	91/11123	0.662328917145312	0.889372573799302	ENSSSCG00000001921/ENSSSCG00000018047	NEO1/FAM83G	2
BP	GO:0071773	cellular response to BMP stimulus	2/275	91/11123	0.662328917145312	0.889372573799302	ENSSSCG00000001921/ENSSSCG00000018047	NEO1/FAM83G	2
BP	GO:0098727	maintenance of cell number	2/275	91/11123	0.662328917145312	0.889372573799302	ENSSSCG00000035847/ENSSSCG00000040160	TAL1/MMP24	2
BP	GO:0032496	response to lipopolysaccharide	3/275	138/11123	0.667611967075974	0.89074249406568	ENSSSCG00000011690/ENSSSCG00000015405/ENSSSCG00000040811	PLSCR4/CD36/PYCARD	3
BP	GO:0048015	phosphatidylinositol-mediated signaling	2/275	92/11123	0.668194180511773	0.89074249406568	ENSSSCG00000010026/ENSSSCG00000009781	PIK3IP1/PITPNM2	2
BP	GO:0001707	mesoderm formation	1/275	44/11123	0.668348700489198	0.89074249406568	ENSSSCG00000035847	TAL1	1
BP	GO:0002532	production of molecular mediator involved in inflammatory response	1/275	44/11123	0.668348700489198	0.89074249406568	ENSSSCG00000040811	PYCARD	1
BP	GO:0006749	glutathione metabolic process	1/275	44/11123	0.668348700489198	0.89074249406568	ENSSSCG00000033727	GPX1	1
BP	GO:0030101	natural killer cell activation	1/275	44/11123	0.668348700489198	0.89074249406568	ENSSSCG00000004744	TYRO3	1
BP	GO:0035023	regulation of Rho protein signal transduction	1/275	44/11123	0.668348700489198	0.89074249406568	ENSSSCG00000005457	LPAR1	1
BP	GO:0045123	cellular extravasation	1/275	44/11123	0.668348700489198	0.89074249406568	ENSSSCG00000036640	ENSSSCG00000036640	1
BP	GO:0051963	regulation of synapse assembly	1/275	44/11123	0.668348700489198	0.89074249406568	ENSSSCG00000000672	CLSTN3	1
BP	GO:0060760	positive regulation of response to cytokine stimulus	1/275	44/11123	0.668348700489198	0.89074249406568	ENSSSCG00000039270	TREM2	1
BP	GO:0060761	negative regulation of response to cytokine stimulus	1/275	44/11123	0.668348700489198	0.89074249406568	ENSSSCG00000026478	PADI2	1
BP	GO:0090303	positive regulation of wound healing	1/275	44/11123	0.668348700489198	0.89074249406568	ENSSSCG00000015405	CD36	1
BP	GO:1901796	regulation of signal transduction by p53 class mediator	1/275	44/11123	0.668348700489198	0.89074249406568	ENSSSCG00000027030	BDKRB2	1
BP	GO:1901799	negative regulation of proteasomal protein catabolic process	1/275	44/11123	0.668348700489198	0.89074249406568	ENSSSCG00000039626	DERL3	1
BP	GO:0007264	small GTPase mediated signal transduction	6/275	272/11123	0.668678649314563	0.89074249406568	ENSSSCG00000005457/ENSSSCG00000006777/ENSSSCG00000015052/ENSSSCG00000015326/ENSSSCG00000009482/ENSSSCG00000021440	LPAR1/RHOC/USP28/COL1A2/SPRY2/GPSM2	6
BP	GO:0009161	ribonucleoside monophosphate metabolic process	4/275	184/11123	0.671277016967705	0.893728880264491	ENSSSCG00000008901/ENSSSCG00000010664/ENSSSCG00000004291/ENSSSCG00000036387	PAICS/ENO4/NT5E/ATPSCKMT	4
BP	GO:0046879	hormone secretion	3/275	139/11123	0.672381848453486	0.89461403943475	ENSSSCG00000007520/ENSSSCG00000028101/ENSSSCG00000004419	ENSSSCG00000007520/SLC9B2/SLC16A10	3
BP	GO:0005975	carbohydrate metabolic process	8/275	361/11123	0.673921076921744	0.89461403943475	ENSSSCG00000007739/ENSSSCG00000028204/ENSSSCG00000032846/novel.257/ENSSSCG00000027198/ENSSSCG00000017565/ENSSSCG00000010087/ENSSSCG00000010664	GUSB/TREH/BPNT2/-/PDK2/SPATA20/YDJC/ENO4	8
BP	GO:0030705	cytoskeleton-dependent intracellular transport	2/275	93/11123	0.673977146103514	0.89461403943475	ENSSSCG00000008789/ENSSSCG00000007033	WDR19/AP3M2	2
BP	GO:0010927	cellular component assembly involved in morphogenesis	1/275	45/11123	0.676580861096245	0.89461403943475	ENSSSCG00000004405	FIG4	1
BP	GO:0019217	regulation of fatty acid metabolic process	1/275	45/11123	0.676580861096245	0.89461403943475	ENSSSCG00000027198	PDK2	1
BP	GO:0019319	hexose biosynthetic process	1/275	45/11123	0.676580861096245	0.89461403943475	ENSSSCG00000027198	PDK2	1
BP	GO:0022904	respiratory electron transport chain	1/275	45/11123	0.676580861096245	0.89461403943475	ENSSSCG00000018094	CYTB	1
BP	GO:0035924	cellular response to vascular endothelial growth factor stimulus	1/275	45/11123	0.676580861096245	0.89461403943475	ENSSSCG00000009482	SPRY2	1
BP	GO:0044070	regulation of anion transport	1/275	45/11123	0.676580861096245	0.89461403943475	ENSSSCG00000008803	ATP8A1	1
BP	GO:0060993	kidney morphogenesis	1/275	45/11123	0.676580861096245	0.89461403943475	ENSSSCG00000021798	LZTS2	1
BP	GO:0061180	mammary gland epithelium development	1/275	45/11123	0.676580861096245	0.89461403943475	ENSSSCG00000033727	GPX1	1
BP	GO:0070227	lymphocyte apoptotic process	1/275	45/11123	0.676580861096245	0.89461403943475	ENSSSCG00000005055	LGALS3	1
BP	GO:0072080	nephron tubule development	1/275	45/11123	0.676580861096245	0.89461403943475	ENSSSCG00000021798	LZTS2	1
BP	GO:0032872	regulation of stress-activated MAPK cascade	3/275	140/11123	0.677101520820267	0.894830528569535	ENSSSCG00000037158/ENSSSCG00000040811/ENSSSCG00000014410	MTURN/PYCARD/SH3RF2	3
BP	GO:0001837	epithelial to mesenchymal transition	2/275	94/11123	0.679678281900101	0.896345845725172	ENSSSCG00000009482/ENSSSCG00000036135	SPRY2/COL1A1	2
BP	GO:0007286	spermatid development	2/275	94/11123	0.679678281900101	0.896345845725172	ENSSSCG00000000103/ENSSSCG00000004388	DMC1/ARMC2	2
BP	GO:0009166	nucleotide catabolic process	2/275	94/11123	0.679678281900101	0.896345845725172	ENSSSCG00000010664/ENSSSCG00000004291	ENO4/NT5E	2
BP	GO:0048588	developmental cell growth	2/275	94/11123	0.679678281900101	0.896345845725172	ENSSSCG00000011377/ENSSSCG00000011642	LAMB2/RYK	2
BP	GO:0015980	energy derivation by oxidation of organic compounds	3/275	141/11123	0.681771014979806	0.89761875348212	ENSSSCG00000007520/ENSSSCG00000018094/ENSSSCG00000039539	ENSSSCG00000007520/CYTB/DHTKD1	3
BP	GO:0001938	positive regulation of endothelial cell proliferation	1/275	46/11123	0.684609409859427	0.89761875348212	ENSSSCG00000048443	APLN	1
BP	GO:0002562	somatic diversification of immune receptors via germline recombination within a single locus	1/275	46/11123	0.684609409859427	0.89761875348212	ENSSSCG00000039269	SHLD1	1
BP	GO:0006720	isoprenoid metabolic process	1/275	46/11123	0.684609409859427	0.89761875348212	ENSSSCG00000039244	PHYH	1
BP	GO:0016444	somatic cell DNA recombination	1/275	46/11123	0.684609409859427	0.89761875348212	ENSSSCG00000039269	SHLD1	1
BP	GO:0048332	mesoderm morphogenesis	1/275	46/11123	0.684609409859427	0.89761875348212	ENSSSCG00000035847	TAL1	1
BP	GO:0048709	oligodendrocyte differentiation	1/275	46/11123	0.684609409859427	0.89761875348212	ENSSSCG00000009668	CLU	1
BP	GO:0071347	cellular response to interleukin-1	1/275	46/11123	0.684609409859427	0.89761875348212	ENSSSCG00000040811	PYCARD	1
BP	GO:0043069	negative regulation of programmed cell death	11/275	495/11123	0.685188152785741	0.89761875348212	ENSSSCG00000027030/ENSSSCG00000033727/ENSSSCG00000004744/ENSSSCG00000015570/ENSSSCG00000005055/ENSSSCG00000009668/ENSSSCG00000015955/ENSSSCG00000009482/ENSSSCG00000021933/ENSSSCG00000023814/ENSSSCG00000014410	BDKRB2/GPX1/TYRO3/IVNS1ABP/LGALS3/CLU/ITGA6/SPRY2/CLEC5A/FAIM/SH3RF2	11
BP	GO:0030308	negative regulation of cell growth	2/275	95/11123	0.685298083033417	0.89761875348212	ENSSSCG00000011977/ENSSSCG00000011642	DCBLD2/RYK	2
BP	GO:0048017	inositol lipid-mediated signaling	2/275	95/11123	0.685298083033417	0.89761875348212	ENSSSCG00000010026/ENSSSCG00000009781	PIK3IP1/PITPNM2	2
BP	GO:0048515	spermatid differentiation	2/275	95/11123	0.685298083033417	0.89761875348212	ENSSSCG00000000103/ENSSSCG00000004388	DMC1/ARMC2	2
BP	GO:1903900	regulation of viral life cycle	2/275	95/11123	0.685298083033417	0.89761875348212	ENSSSCG00000004744/ENSSSCG00000000687	TYRO3/CD4	2
BP	GO:0031396	regulation of protein ubiquitination	3/275	142/11123	0.686390378926082	0.898111002070818	ENSSSCG00000015570/ENSSSCG00000009482/ENSSSCG00000014410	IVNS1ABP/SPRY2/SH3RF2	3
BP	GO:0070302	regulation of stress-activated protein kinase signaling cascade	3/275	142/11123	0.686390378926082	0.898111002070818	ENSSSCG00000037158/ENSSSCG00000040811/ENSSSCG00000014410	MTURN/PYCARD/SH3RF2	3
BP	GO:0006874	cellular calcium ion homeostasis	4/275	188/11123	0.687608371927436	0.899235361722526	ENSSSCG00000015136/ENSSSCG00000015405/ENSSSCG00000028148/ENSSSCG00000016183	UBASH3B/CD36/DMD/ENSSSCG00000016183	4
BP	GO:0120031	plasma membrane bounded cell projection assembly	7/275	322/11123	0.68841316891507	0.899818464270115	ENSSSCG00000005457/ENSSSCG00000012335/ENSSSCG00000009079/ENSSSCG00000029849/ENSSSCG00000008789/ENSSSCG00000011408/ENSSSCG00000004388	LPAR1/FGD1/INTU/S1PR1/WDR19/ZMYND10/ARMC2	7
BP	GO:0043123	positive regulation of I-kappaB kinase/NF-kappaB signaling	2/275	96/11123	0.690837070169584	0.899919900400806	ENSSSCG00000015405/ENSSSCG00000000687	CD36/CD4	2
BP	GO:0070085	glycosylation	3/275	143/11123	0.690959677277192	0.899919900400806	ENSSSCG00000011519/ENSSSCG00000039626/ENSSSCG00000017177	GXYLT2/DERL3/ENSSSCG00000017177	3
BP	GO:0006091	generation of precursor metabolites and energy	5/275	234/11123	0.691097087360588	0.899919900400806	ENSSSCG00000007520/ENSSSCG00000018094/ENSSSCG00000039539/ENSSSCG00000010664/ENSSSCG00000036387	ENSSSCG00000007520/CYTB/DHTKD1/ENO4/ATPSCKMT	5
BP	GO:0009123	nucleoside monophosphate metabolic process	4/275	189/11123	0.691600982312598	0.899919900400806	ENSSSCG00000008901/ENSSSCG00000010664/ENSSSCG00000004291/ENSSSCG00000036387	PAICS/ENO4/NT5E/ATPSCKMT	4
BP	GO:0006112	energy reserve metabolic process	1/275	47/11123	0.692439364927465	0.899919900400806	ENSSSCG00000007520	ENSSSCG00000007520	1
BP	GO:0006942	regulation of striated muscle contraction	1/275	47/11123	0.692439364927465	0.899919900400806	ENSSSCG00000028148	DMD	1
BP	GO:0030032	lamellipodium assembly	1/275	47/11123	0.692439364927465	0.899919900400806	ENSSSCG00000029849	S1PR1	1
BP	GO:0043473	pigmentation	1/275	47/11123	0.692439364927465	0.899919900400806	ENSSSCG00000004405	FIG4	1
BP	GO:0060415	muscle tissue morphogenesis	1/275	47/11123	0.692439364927465	0.899919900400806	ENSSSCG00000029849	S1PR1	1
BP	GO:1903036	positive regulation of response to wounding	1/275	47/11123	0.692439364927465	0.899919900400806	ENSSSCG00000015405	CD36	1
BP	GO:1903725	regulation of phospholipid metabolic process	1/275	47/11123	0.692439364927465	0.899919900400806	ENSSSCG00000010026	PIK3IP1	1
BP	GO:0009914	hormone transport	3/275	144/11123	0.695478990719005	0.903035988133441	ENSSSCG00000007520/ENSSSCG00000028101/ENSSSCG00000004419	ENSSSCG00000007520/SLC9B2/SLC16A10	3
BP	GO:0045765	regulation of angiogenesis	4/275	190/11123	0.695557436412315	0.903035988133441	ENSSSCG00000009482/ENSSSCG00000017082/ENSSSCG00000015368/ENSSSCG00000013551	SPRY2/SPARC/HDAC9/C3	4
BP	GO:0007224	smoothened signaling pathway	2/275	97/11123	0.696295787953763	0.903059255250948	ENSSSCG00000009079/ENSSSCG00000008789	INTU/WDR19	2
BP	GO:0046890	regulation of lipid biosynthetic process	2/275	97/11123	0.696295787953763	0.903059255250948	ENSSSCG00000006238/ENSSSCG00000013551	CYP7A1/C3	2
BP	GO:0022411	cellular component disassembly	5/275	236/11123	0.698228234437233	0.903288513837858	ENSSSCG00000015353/ENSSSCG00000037360/ENSSSCG00000032019/ENSSSCG00000007085/ENSSSCG00000026478	SCIN/CST3/DNASE1L3/DSTN/PADI2	5
BP	GO:0009636	response to toxic substance	3/275	145/11123	0.699948415458871	0.903288513837858	ENSSSCG00000033727/ENSSSCG00000015332/ENSSSCG00000015405	GPX1/PON1/CD36	3
BP	GO:0006661	phosphatidylinositol biosynthetic process	1/275	48/11123	0.70007562121538	0.903288513837858	ENSSSCG00000009231	CDS1	1
BP	GO:0016575	histone deacetylation	1/275	48/11123	0.70007562121538	0.903288513837858	ENSSSCG00000015368	HDAC9	1
BP	GO:0030512	negative regulation of transforming growth factor beta receptor signaling pathway	1/275	48/11123	0.70007562121538	0.903288513837858	ENSSSCG00000009482	SPRY2	1
BP	GO:0043242	negative regulation of protein complex disassembly	1/275	48/11123	0.70007562121538	0.903288513837858	ENSSSCG00000015353	SCIN	1
BP	GO:0045638	negative regulation of myeloid cell differentiation	1/275	48/11123	0.70007562121538	0.903288513837858	ENSSSCG00000015136	UBASH3B	1
BP	GO:0061053	somite development	1/275	48/11123	0.70007562121538	0.903288513837858	ENSSSCG00000008789	WDR19	1
BP	GO:0061326	renal tubule development	1/275	48/11123	0.70007562121538	0.903288513837858	ENSSSCG00000021798	LZTS2	1
BP	GO:1903845	negative regulation of cellular response to transforming growth factor beta stimulus	1/275	48/11123	0.70007562121538	0.903288513837858	ENSSSCG00000009482	SPRY2	1
BP	GO:0030031	cell projection assembly	7/275	326/11123	0.700667606944855	0.903587289408822	ENSSSCG00000005457/ENSSSCG00000012335/ENSSSCG00000009079/ENSSSCG00000029849/ENSSSCG00000008789/ENSSSCG00000011408/ENSSSCG00000004388	LPAR1/FGD1/INTU/S1PR1/WDR19/ZMYND10/ARMC2	7
BP	GO:0051896	regulation of protein kinase B signaling	2/275	98/11123	0.701674803515776	0.904227130565991	ENSSSCG00000033727/ENSSSCG00000009482	GPX1/SPRY2	2
BP	GO:0120035	regulation of plasma membrane bounded cell projection organization	7/275	327/11123	0.703681769488105	0.904227130565991	ENSSSCG00000005457/ENSSSCG00000039270/ENSSSCG00000011642/ENSSSCG00000032423/ENSSSCG00000013248/ENSSSCG00000011408/ENSSSCG00000009972	LPAR1/TREM2/RYK/SPOCK1/LRP4/ZMYND10/KREMEN1	7
BP	GO:0070838	divalent metal ion transport	5/275	238/11123	0.705245935841036	0.904227130565991	ENSSSCG00000015136/ENSSSCG00000005055/ENSSSCG00000028148/ENSSSCG00000003069/ENSSSCG00000000687	UBASH3B/LGALS3/DMD/KCNN4/CD4	5
BP	GO:0072511	divalent inorganic cation transport	5/275	238/11123	0.705245935841036	0.904227130565991	ENSSSCG00000015136/ENSSSCG00000005055/ENSSSCG00000028148/ENSSSCG00000003069/ENSSSCG00000000687	UBASH3B/LGALS3/DMD/KCNN4/CD4	5
BP	GO:0002831	regulation of response to biotic stimulus	2/275	99/11123	0.706974705034471	0.904227130565991	ENSSSCG00000015137/ENSSSCG00000040811	CRTAM/PYCARD	2
BP	GO:0006457	protein folding	2/275	99/11123	0.706974705034471	0.904227130565991	ENSSSCG00000009668/ENSSSCG00000011408	CLU/ZMYND10	2
BP	GO:0009913	epidermal cell differentiation	2/275	99/11123	0.706974705034471	0.904227130565991	ENSSSCG00000009079/ENSSSCG00000029331	INTU/PALLD	2
BP	GO:0016579	protein deubiquitination	2/275	99/11123	0.706974705034471	0.904227130565991	ENSSSCG00000027046/ENSSSCG00000015052	ENSSSCG00000027046/USP28	2
BP	GO:0045766	positive regulation of angiogenesis	2/275	99/11123	0.706974705034471	0.904227130565991	ENSSSCG00000015368/ENSSSCG00000013551	HDAC9/C3	2
BP	GO:0046677	response to antibiotic	2/275	99/11123	0.706974705034471	0.904227130565991	ENSSSCG00000033727/ENSSSCG00000009668	GPX1/CLU	2
BP	GO:0051017	actin filament bundle assembly	2/275	99/11123	0.706974705034471	0.904227130565991	ENSSSCG00000005457/ENSSSCG00000006777	LPAR1/RHOC	2
BP	GO:0007492	endoderm development	1/275	49/11123	0.707522953419964	0.904227130565991	ENSSSCG00000022506	COL6A1	1
BP	GO:0007613	memory	1/275	49/11123	0.707522953419964	0.904227130565991	ENSSSCG00000037019	CAMK4	1
BP	GO:0030203	glycosaminoglycan metabolic process	1/275	49/11123	0.707522953419964	0.904227130565991	ENSSSCG00000032846	BPNT2	1
BP	GO:0042982	amyloid precursor protein metabolic process	1/275	49/11123	0.707522953419964	0.904227130565991	ENSSSCG00000009668	CLU	1
BP	GO:0061097	regulation of protein tyrosine kinase activity	1/275	49/11123	0.707522953419964	0.904227130565991	ENSSSCG00000017296	ACE	1
BP	GO:1903670	regulation of sprouting angiogenesis	1/275	49/11123	0.707522953419964	0.904227130565991	ENSSSCG00000015368	HDAC9	1
BP	GO:0098542	defense response to other organism	5/275	239/11123	0.708712158850869	0.904227130565991	ENSSSCG00000023333/ENSSSCG00000014119/ENSSSCG00000015405/ENSSSCG00000034371/ENSSSCG00000040811	FCN2/SERINC5/CD36/ENSSSCG00000034371/PYCARD	5
BP	GO:0051222	positive regulation of protein transport	3/275	147/11123	0.708738058062294	0.904227130565991	ENSSSCG00000039270/ENSSSCG00000002268/ENSSSCG00000003069	TREM2/AKAP5/KCNN4	3
BP	GO:0072330	monocarboxylic acid biosynthetic process	3/275	147/11123	0.708738058062294	0.904227130565991	ENSSSCG00000040631/ENSSSCG00000006238/ENSSSCG00000010664	LPL/CYP7A1/ENO4	3
BP	GO:0090092	regulation of transmembrane receptor protein serine/threonine kinase signaling pathway	3/275	147/11123	0.708738058062294	0.904227130565991	ENSSSCG00000040786/ENSSSCG00000001921/ENSSSCG00000009482	SPTBN1/NEO1/SPRY2	3
BP	GO:0019725	cellular homeostasis	9/275	418/11123	0.711307929858347	0.90640796638192	ENSSSCG00000015136/ENSSSCG00000033727/ENSSSCG00000028101/ENSSSCG00000004744/ENSSSCG00000006238/ENSSSCG00000015405/ENSSSCG00000028148/ENSSSCG00000003069/ENSSSCG00000016183	UBASH3B/GPX1/SLC9B2/TYRO3/CYP7A1/CD36/DMD/KCNN4/ENSSSCG00000016183	9
BP	GO:0044403	symbiont process	5/275	240/11123	0.712149931007265	0.90640796638192	ENSSSCG00000001817/ENSSSCG00000023666/ENSSSCG00000033727/ENSSSCG00000004744/ENSSSCG00000000687	FURIN/CTSB/GPX1/TYRO3/CD4	5
BP	GO:0061572	actin filament bundle organization	2/275	100/11123	0.712196100358885	0.90640796638192	ENSSSCG00000005457/ENSSSCG00000006777	LPAR1/RHOC	2
BP	GO:1901292	nucleoside phosphate catabolic process	2/275	100/11123	0.712196100358885	0.90640796638192	ENSSSCG00000010664/ENSSSCG00000004291	ENO4/NT5E	2
BP	GO:0006885	regulation of pH	1/275	50/11123	0.71478601896173	0.90640796638192	ENSSSCG00000027198	PDK2	1
BP	GO:0009582	detection of abiotic stimulus	1/275	50/11123	0.71478601896173	0.90640796638192	ENSSSCG00000040160	MMP24	1
BP	GO:0030968	endoplasmic reticulum unfolded protein response	1/275	50/11123	0.71478601896173	0.90640796638192	ENSSSCG00000039626	DERL3	1
BP	GO:0044728	DNA methylation or demethylation	1/275	50/11123	0.71478601896173	0.90640796638192	ENSSSCG00000007520	ENSSSCG00000007520	1
BP	GO:0046364	monosaccharide biosynthetic process	1/275	50/11123	0.71478601896173	0.90640796638192	ENSSSCG00000027198	PDK2	1
BP	GO:0048644	muscle organ morphogenesis	1/275	50/11123	0.71478601896173	0.90640796638192	ENSSSCG00000029849	S1PR1	1
BP	GO:0055072	iron ion homeostasis	1/275	50/11123	0.71478601896173	0.90640796638192	ENSSSCG00000001921	NEO1	1
BP	GO:0070936	protein K48-linked ubiquitination	1/275	50/11123	0.71478601896173	0.90640796638192	ENSSSCG00000012062	TTC3	1
BP	GO:0009117	nucleotide metabolic process	7/275	331/11123	0.715539157660013	0.906904281220249	ENSSSCG00000008901/ENSSSCG00000002268/ENSSSCG00000008870/ENSSSCG00000010664/ENSSSCG00000004291/ENSSSCG00000036387/ENSSSCG00000007986	PAICS/AKAP5/GUCY1B1/ENO4/NT5E/ATPSCKMT/NME4	7
BP	GO:0002237	response to molecule of bacterial origin	3/275	149/11123	0.717329665051393	0.907796804787402	ENSSSCG00000011690/ENSSSCG00000015405/ENSSSCG00000040811	PLSCR4/CD36/PYCARD	3
BP	GO:0022409	positive regulation of cell-cell adhesion	3/275	149/11123	0.717329665051393	0.907796804787402	ENSSSCG00000026695/ENSSSCG00000032728/ENSSSCG00000040811	TNFSF14/EFNB1/PYCARD	3
BP	GO:0046777	protein autophosphorylation	3/275	149/11123	0.717329665051393	0.907796804787402	ENSSSCG00000004744/ENSSSCG00000017296/ENSSSCG00000010698	TYRO3/ACE/FGFR2	3
BP	GO:0001654	eye development	4/275	196/11123	0.718536746983595	0.908407274174418	ENSSSCG00000011377/ENSSSCG00000009482/ENSSSCG00000002792/ENSSSCG00000008789	LAMB2/SPRY2/HSF4/WDR19	4
BP	GO:0055074	calcium ion homeostasis	4/275	196/11123	0.718536746983595	0.908407274174418	ENSSSCG00000015136/ENSSSCG00000015405/ENSSSCG00000028148/ENSSSCG00000016183	UBASH3B/CD36/DMD/ENSSSCG00000016183	4
BP	GO:0050673	epithelial cell proliferation	5/275	242/11123	0.718940064097304	0.90845904268747	ENSSSCG00000033727/ENSSSCG00000009079/ENSSSCG00000017082/ENSSSCG00000010698/ENSSSCG00000048443	GPX1/INTU/SPARC/FGFR2/APLN	5
BP	GO:0001505	regulation of neurotransmitter levels	3/275	150/11123	0.721551595672363	0.908716295515747	ENSSSCG00000009668/ENSSSCG00000015405/ENSSSCG00000038514	CLU/CD36/DDAH2	3
BP	GO:0002200	somatic diversification of immune receptors	1/275	51/11123	0.721869360855121	0.908716295515747	ENSSSCG00000039269	SHLD1	1
BP	GO:0002637	regulation of immunoglobulin production	1/275	51/11123	0.721869360855121	0.908716295515747	ENSSSCG00000039269	SHLD1	1
BP	GO:0009581	detection of external stimulus	1/275	51/11123	0.721869360855121	0.908716295515747	ENSSSCG00000040160	MMP24	1
BP	GO:0030148	sphingolipid biosynthetic process	1/275	51/11123	0.721869360855121	0.908716295515747	ENSSSCG00000023607	CYP4F22	1
BP	GO:0030433	ubiquitin-dependent ERAD pathway	1/275	51/11123	0.721869360855121	0.908716295515747	ENSSSCG00000039626	DERL3	1
BP	GO:0002822	regulation of adaptive immune response based on somatic recombination of immune receptors built from immunoglobulin superfamily domains	2/275	102/11123	0.722405894281166	0.908716295515747	ENSSSCG00000039269/ENSSSCG00000013551	SHLD1/C3	2
BP	GO:0021953	central nervous system neuron differentiation	2/275	102/11123	0.722405894281166	0.908716295515747	ENSSSCG00000035847/ENSSSCG00000011642	TAL1/RYK	2
BP	GO:1902850	microtubule cytoskeleton organization involved in mitosis	2/275	102/11123	0.722405894281166	0.908716295515747	ENSSSCG00000009482/ENSSSCG00000021440	SPRY2/GPSM2	2
BP	GO:0060485	mesenchyme development	3/275	151/11123	0.725724511463364	0.912432974041451	ENSSSCG00000009482/ENSSSCG00000032728/ENSSSCG00000036135	SPRY2/EFNB1/COL1A1	3
BP	GO:0006753	nucleoside phosphate metabolic process	7/275	335/11123	0.727075942214155	0.912609874198504	ENSSSCG00000008901/ENSSSCG00000002268/ENSSSCG00000008870/ENSSSCG00000010664/ENSSSCG00000004291/ENSSSCG00000036387/ENSSSCG00000007986	PAICS/AKAP5/GUCY1B1/ENO4/NT5E/ATPSCKMT/NME4	7
BP	GO:0021915	neural tube development	2/275	103/11123	0.727395595275629	0.912609874198504	ENSSSCG00000009079/ENSSSCG00000008789	INTU/WDR19	2
BP	GO:0030833	regulation of actin filament polymerization	2/275	103/11123	0.727395595275629	0.912609874198504	ENSSSCG00000015353/ENSSSCG00000040811	SCIN/PYCARD	2
BP	GO:0043281	regulation of cysteine-type endopeptidase activity involved in apoptotic process	2/275	103/11123	0.727395595275629	0.912609874198504	ENSSSCG00000033727/ENSSSCG00000040811	GPX1/PYCARD	2
BP	GO:0001657	ureteric bud development	1/275	52/11123	0.728777410508738	0.912609874198504	ENSSSCG00000021798	LZTS2	1
[truncated: 1,186 more rows]
