# Supplementary material for: Retinoic acid inhibits the infection of porcine reproductive and respiratory syndrome virus
Source: Front Vet Sci. 2026 Mar 24;13:1798441. doi: 10.3389/fvets.2026.1798441 (PMC13053225; doi:10.3389/fvets.2026.1798441)
Supplement: SUPPLEMENTARY TABLE S7 — GO enrichment analysis of downregulated genes in PRRSV infected cells: ATRA-treated versus DMSO-treated groups. [file Table_7.XLS]

Category	GOID	Description	GeneRatio	BgRatio	pvalue	padj	geneID	geneName	Count
BP	GO:0002521	leukocyte differentiation	47/497	360/11223	1.92169541271489e-11	2.36847198801779e-08	ENSSSCG00000014441/ENSSSCG00000002866/ENSSSCG00000007448/ENSSSCG00000010908/ENSSSCG00000001453/ENSSSCG00000001456/ENSSSCG00000010772/ENSSSCG00000004369/ENSSSCG00000015375/ENSSSCG00000001457/ENSSSCG00000031106/ENSSSCG00000006709/ENSSSCG00000023527/ENSSSCG00000007572/ENSSSCG00000006495/ENSSSCG00000016298/ENSSSCG00000013735/ENSSSCG00000028304/ENSSSCG00000015413/ENSSSCG00000006043/ENSSSCG00000010280/…	CSF1R/CEBPA/OCSTAMP/PTPRC/HLA-DRA/ENSSSCG00000001456/ADAM8/PRDM1/ITGB8/SLA-DQB1/PLA2G2D/NOTCH2/NRROS/LFNG/SEMA4A/INPP5D/JUNB/ZFP36L1/FGL2/DCSTAMP/VSIR/IRF1/LY9/RARA/BCL3/TNF/CMTM7/ADIPOQ/HLX/IL10/PNP/TESC/IL18/SMAD7/GPR18/CCR7/GPR68/CBFA2T3/FCRL3/SH3PXD2A/NTRK1/EGR3/SIGLEC15/LIF/CD4/AIRE/KIT	47
BP	GO:0001944	vasculature development	53/497	439/11223	1.94775656909358e-11	2.36847198801779e-08	ENSSSCG00000029371/ENSSSCG00000028004/ENSSSCG00000004587/ENSSSCG00000036956/ENSSSCG00000011443/ENSSSCG00000014316/ENSSSCG00000016925/ENSSSCG00000010772/ENSSSCG00000004789/ENSSSCG00000004369/ENSSSCG00000031321/ENSSSCG00000015375/ENSSSCG00000035078/ENSSSCG00000006709/ENSSSCG00000033327/ENSSSCG00000008522/ENSSSCG00000006495/ENSSSCG00000011592/ENSSSCG00000043781/ENSSSCG00000008090/ENSSSCG00000002389/…	C5AR1/RIN2/MYO1E/SOCS3/STAB1/TGFBI/PLK2/ADAM8/THBS1/PRDM1/NR4A1/ITGB8/CD40/NOTCH2/PDGFB/XDH/SEMA4A/PLXND1/RHOB/IL1A/VASH1/JUNB/ZFP36L1/CXCL10/JAG1/DNMT1/HS6ST1/TNF/PECAM1/IL10/KLF2/IL18/ELK3/SMAD7/F3/CLEC14A/SERPINF2/E2F2/ENPP2/NOTCH1/TEK/EPHB3/HDAC9/ADGRG1/FOXF1/EPHA1/MMP2/EGR3/LIF/SERPINF1/KIT/MYO18B/EFNA1	53
BP	GO:0048514	blood vessel morphogenesis	46/497	356/11223	4.56609646528169e-11	3.97758076789202e-08	ENSSSCG00000029371/ENSSSCG00000028004/ENSSSCG00000004587/ENSSSCG00000011443/ENSSSCG00000014316/ENSSSCG00000016925/ENSSSCG00000010772/ENSSSCG00000004789/ENSSSCG00000004369/ENSSSCG00000031321/ENSSSCG00000015375/ENSSSCG00000035078/ENSSSCG00000006709/ENSSSCG00000008522/ENSSSCG00000006495/ENSSSCG00000011592/ENSSSCG00000043781/ENSSSCG00000008090/ENSSSCG00000002389/ENSSSCG00000013735/ENSSSCG00000028304/…	C5AR1/RIN2/MYO1E/STAB1/TGFBI/PLK2/ADAM8/THBS1/PRDM1/NR4A1/ITGB8/CD40/NOTCH2/XDH/SEMA4A/PLXND1/RHOB/IL1A/VASH1/JUNB/ZFP36L1/CXCL10/JAG1/HS6ST1/TNF/IL10/KLF2/IL18/ELK3/SMAD7/F3/CLEC14A/SERPINF2/E2F2/ENPP2/NOTCH1/TEK/EPHB3/HDAC9/ADGRG1/FOXF1/EPHA1/EGR3/SERPINF1/MYO18B/EFNA1	46
BP	GO:0030155	regulation of cell adhesion	53/497	451/11223	5.4517280261678e-11	3.97758076789202e-08	ENSSSCG00000010312/ENSSSCG00000028004/ENSSSCG00000038055/ENSSSCG00000022230/ENSSSCG00000010908/ENSSSCG00000001453/ENSSSCG00000001456/ENSSSCG00000010772/ENSSSCG00000004789/ENSSSCG00000001457/ENSSSCG00000031106/ENSSSCG00000023503/ENSSSCG00000033327/ENSSSCG00000032434/ENSSSCG00000015413/ENSSSCG00000010280/ENSSSCG00000007067/ENSSSCG00000014277/ENSSSCG00000005385/ENSSSCG00000017475/ENSSSCG00000012112/…	PLAU/RIN2/CORO1A/CD9/PTPRC/HLA-DRA/ENSSSCG00000001456/ADAM8/THBS1/SLA-DQB1/PLA2G2D/PRKCD/PDGFB/PLAUR/FGL2/VSIR/JAG1/IRF1/NR4A3/RARA/ARHGAP6/TNF/ADIPOQ/HLX/IL10/PDPN/PNP/ADORA2A/TESC/IL18/SMAD7/MYO10/NOTCH1/TEK/ST3GAL4/CCR7/ADAM19/TNFSF14/TNFSF18/MMP12/EPHB3/CDH1/ADGRG1/NUAK1/FOXF1/EPHA1/ENSSSCG00000001097/EGR3/THY1/LIF/LAMA3/CD5/EFNA1	53
BP	GO:0001568	blood vessel development	50/497	415/11223	8.15127915408855e-11	4.95597772568584e-08	ENSSSCG00000029371/ENSSSCG00000028004/ENSSSCG00000004587/ENSSSCG00000036956/ENSSSCG00000011443/ENSSSCG00000014316/ENSSSCG00000016925/ENSSSCG00000010772/ENSSSCG00000004789/ENSSSCG00000004369/ENSSSCG00000031321/ENSSSCG00000015375/ENSSSCG00000035078/ENSSSCG00000006709/ENSSSCG00000033327/ENSSSCG00000008522/ENSSSCG00000006495/ENSSSCG00000011592/ENSSSCG00000043781/ENSSSCG00000008090/ENSSSCG00000002389/…	C5AR1/RIN2/MYO1E/SOCS3/STAB1/TGFBI/PLK2/ADAM8/THBS1/PRDM1/NR4A1/ITGB8/CD40/NOTCH2/PDGFB/XDH/SEMA4A/PLXND1/RHOB/IL1A/VASH1/JUNB/ZFP36L1/CXCL10/JAG1/HS6ST1/TNF/PECAM1/IL10/KLF2/IL18/ELK3/SMAD7/F3/CLEC14A/SERPINF2/E2F2/ENPP2/NOTCH1/TEK/EPHB3/HDAC9/ADGRG1/FOXF1/EPHA1/MMP2/EGR3/SERPINF1/MYO18B/EFNA1	50
BP	GO:0022407	regulation of cell-cell adhesion	36/497	255/11223	5.61944620136632e-10	2.92853424894062e-07	ENSSSCG00000038055/ENSSSCG00000022230/ENSSSCG00000010908/ENSSSCG00000001453/ENSSSCG00000001456/ENSSSCG00000010772/ENSSSCG00000001457/ENSSSCG00000031106/ENSSSCG00000023503/ENSSSCG00000032434/ENSSSCG00000015413/ENSSSCG00000010280/ENSSSCG00000007067/ENSSSCG00000014277/ENSSSCG00000005385/ENSSSCG00000017475/ENSSSCG00000001404/ENSSSCG00000039103/ENSSSCG00000032644/ENSSSCG00000015652/ENSSSCG00000003451/…	CORO1A/CD9/PTPRC/HLA-DRA/ENSSSCG00000001456/ADAM8/SLA-DQB1/PLA2G2D/PRKCD/PLAUR/FGL2/VSIR/JAG1/IRF1/NR4A3/RARA/TNF/ADIPOQ/HLX/IL10/PDPN/PNP/ADORA2A/IL18/SMAD7/MYO10/NOTCH1/ST3GAL4/CCR7/ADAM19/TNFSF14/EPHB3/CDH1/EGR3/THY1/CD5	36
BP	GO:0098609	cell-cell adhesion	49/497	426/11223	6.46433424780167e-10	2.94773641699756e-07	ENSSSCG00000037905/ENSSSCG00000038055/ENSSSCG00000022230/ENSSSCG00000010908/ENSSSCG00000001453/ENSSSCG00000001456/ENSSSCG00000039894/ENSSSCG00000010772/ENSSSCG00000001457/ENSSSCG00000031106/ENSSSCG00000023503/ENSSSCG00000032434/ENSSSCG00000028304/ENSSSCG00000015413/ENSSSCG00000010280/ENSSSCG00000007067/ENSSSCG00000014277/ENSSSCG00000005385/ENSSSCG00000017475/ENSSSCG00000001404/ENSSSCG00000039103/…	ITGB5/CORO1A/CD9/PTPRC/HLA-DRA/ENSSSCG00000001456/ENSSSCG00000039894/ADAM8/SLA-DQB1/PLA2G2D/PRKCD/PLAUR/ZFP36L1/FGL2/VSIR/JAG1/IRF1/NR4A3/RARA/TNF/ADIPOQ/PECAM1/HLX/IL10/PDPN/PNP/ADORA2A/IL18/CDH23/SMAD7/MYO10/NOTCH1/JAML/ST3GAL4/CCR7/ADAM19/TNFSF14/EPHB3/CDH1/FOXF1/EGR3/THY1/CDK5R1/PCDH7/KIT/CDH22/CD5/FBLIM1/CDH3	49
BP	GO:1903708	positive regulation of hemopoiesis	25/497	141/11223	2.35621476064146e-09	9.55052382980004e-07	ENSSSCG00000007448/ENSSSCG00000010908/ENSSSCG00000001453/ENSSSCG00000001456/ENSSSCG00000015353/ENSSSCG00000010772/ENSSSCG00000006709/ENSSSCG00000016298/ENSSSCG00000028304/ENSSSCG00000006043/ENSSSCG00000010280/ENSSSCG00000007067/ENSSSCG00000017475/ENSSSCG00000001404/ENSSSCG00000036352/ENSSSCG00000032644/ENSSSCG00000015652/ENSSSCG00000002135/ENSSSCG00000009859/ENSSSCG00000015037/ENSSSCG00000035077/…	OCSTAMP/PTPRC/HLA-DRA/ENSSSCG00000001456/SCIN/ADAM8/NOTCH2/INPP5D/ZFP36L1/DCSTAMP/VSIR/JAG1/RARA/TNF/RAB7B/HLX/IL10/PNP/TESC/IL18/INHBA/GPR68/EGR3/LIF/CD4	25
BP	GO:1903706	regulation of hemopoiesis	35/497	258/11223	2.89987073586064e-09	1.05787284444196e-06	ENSSSCG00000007448/ENSSSCG00000010908/ENSSSCG00000001453/ENSSSCG00000001456/ENSSSCG00000015353/ENSSSCG00000010772/ENSSSCG00000004369/ENSSSCG00000006709/ENSSSCG00000016298/ENSSSCG00000028304/ENSSSCG00000015413/ENSSSCG00000006043/ENSSSCG00000010280/ENSSSCG00000007067/ENSSSCG00000014277/ENSSSCG00000017475/ENSSSCG00000001404/ENSSSCG00000036352/ENSSSCG00000039103/ENSSSCG00000032644/ENSSSCG00000015652/…	OCSTAMP/PTPRC/HLA-DRA/ENSSSCG00000001456/SCIN/ADAM8/PRDM1/NOTCH2/INPP5D/ZFP36L1/FGL2/DCSTAMP/VSIR/JAG1/IRF1/RARA/TNF/RAB7B/ADIPOQ/HLX/IL10/PNP/TESC/IL18/SMAD7/NOTCH1/INHBA/GPR68/FCRL3/RARG/GPR171/EGR3/SIGLEC15/LIF/CD4	35
BP	GO:1902107	positive regulation of leukocyte differentiation	21/497	108/11223	8.30908888806017e-09	2.75559602396759e-06	ENSSSCG00000007448/ENSSSCG00000010908/ENSSSCG00000001453/ENSSSCG00000001456/ENSSSCG00000010772/ENSSSCG00000006709/ENSSSCG00000016298/ENSSSCG00000028304/ENSSSCG00000006043/ENSSSCG00000010280/ENSSSCG00000017475/ENSSSCG00000001404/ENSSSCG00000032644/ENSSSCG00000015652/ENSSSCG00000002135/ENSSSCG00000009859/ENSSSCG00000015037/ENSSSCG00000034114/ENSSSCG00000009630/ENSSSCG00000040961/ENSSSCG00000000687	OCSTAMP/PTPRC/HLA-DRA/ENSSSCG00000001456/ADAM8/NOTCH2/INPP5D/ZFP36L1/DCSTAMP/VSIR/RARA/TNF/HLX/IL10/PNP/TESC/IL18/GPR68/EGR3/LIF/CD4	21
BP	GO:0060326	cell chemotaxis	27/497	173/11223	9.67552992868076e-09	2.94136109831895e-06	ENSSSCG00000029371/ENSSSCG00000017700/ENSSSCG00000038055/ENSSSCG00000010772/ENSSSCG00000004789/ENSSSCG00000031321/ENSSSCG00000032343/ENSSSCG00000023503/ENSSSCG00000033327/ENSSSCG00000032474/ENSSSCG00000033457/ENSSSCG00000034722/ENSSSCG00000003113/ENSSSCG00000026478/ENSSSCG00000031999/ENSSSCG00000038509/ENSSSCG00000032438/ENSSSCG00000015089/ENSSSCG00000022741/ENSSSCG00000017466/ENSSSCG00000027849/…	C5AR1/CCL3L1/CORO1A/ADAM8/THBS1/NR4A1/CCL4/PRKCD/PDGFB/CXCL10/ENSSSCG00000033457/CCL14/C5AR2/PADI2/GPR18/NOTCH1/FFAR2/JAML/PDGFRB/CCR7/CNR2/TNFSF14/ENSSSCG00000001097/EGR3/CXCL11/KIT/CYP7B1	27
BP	GO:1902105	regulation of leukocyte differentiation	28/497	187/11223	1.31405756117147e-08	3.68744767934887e-06	ENSSSCG00000007448/ENSSSCG00000010908/ENSSSCG00000001453/ENSSSCG00000001456/ENSSSCG00000010772/ENSSSCG00000004369/ENSSSCG00000006709/ENSSSCG00000016298/ENSSSCG00000028304/ENSSSCG00000015413/ENSSSCG00000006043/ENSSSCG00000010280/ENSSSCG00000014277/ENSSSCG00000017475/ENSSSCG00000001404/ENSSSCG00000039103/ENSSSCG00000032644/ENSSSCG00000015652/ENSSSCG00000002135/ENSSSCG00000009859/ENSSSCG00000015037/…	OCSTAMP/PTPRC/HLA-DRA/ENSSSCG00000001456/ADAM8/PRDM1/NOTCH2/INPP5D/ZFP36L1/FGL2/DCSTAMP/VSIR/IRF1/RARA/TNF/ADIPOQ/HLX/IL10/PNP/TESC/IL18/SMAD7/GPR68/FCRL3/EGR3/SIGLEC15/LIF/CD4	28
BP	GO:0048661	positive regulation of smooth muscle cell proliferation	11/497	29/11223	1.92810774523362e-08	4.68966241749027e-06	ENSSSCG00000004789/ENSSSCG00000033327/ENSSSCG00000013659/ENSSSCG00000005385/ENSSSCG00000001404/ENSSSCG00000015037/ENSSSCG00000038745/ENSSSCG00000004241/ENSSSCG00000022741/ENSSSCG00000002829/ENSSSCG00000025924	THBS1/PDGFB/DNMT1/NR4A3/TNF/IL18/SERPINF2/GJA1/PDGFRB/MMP2/IGFBP5	11
BP	GO:0001816	cytokine production	48/497	457/11223	1.92831513877067e-08	4.68966241749027e-06	ENSSSCG00000029371/ENSSSCG00000017700/ENSSSCG00000004154/ENSSSCG00000010908/ENSSSCG00000032381/ENSSSCG00000001011/ENSSSCG00000010772/ENSSSCG00000004789/ENSSSCG00000015375/ENSSSCG00000016573/ENSSSCG00000035078/ENSSSCG00000023527/ENSSSCG00000014852/ENSSSCG00000012118/ENSSSCG00000008090/ENSSSCG00000016298/ENSSSCG00000009002/ENSSSCG00000040631/ENSSSCG00000010280/ENSSSCG00000014277/ENSSSCG00000014369/…	C5AR1/CCL3L1/TNFAIP3/PTPRC/LITAF/SERPINB1/ADAM8/THBS1/ITGB8/IRF5/CD40/NRROS/ARRB1/TLR8/IL1A/INPP5D/TLR2/LPL/VSIR/IRF1/CD14/LY9/RARA/BCL3/CLEC5A/TNF/RAB7B/ADIPOQ/IL10/ENSSSCG00000011436/C5AR2/PNP/IL18/SMAD7/F3/GPR18/SERPINF2/FFAR2/IL23R/CCR7/IL1R2/MMP12/HDAC9/ADGRG1/IL1R1/AIRE/KIT/CDH3	48
BP	GO:0030098	lymphocyte differentiation	32/497	244/11223	3.20905732438861e-08	7.31665069960602e-06	ENSSSCG00000010908/ENSSSCG00000001453/ENSSSCG00000001456/ENSSSCG00000010772/ENSSSCG00000004369/ENSSSCG00000001457/ENSSSCG00000031106/ENSSSCG00000006709/ENSSSCG00000007572/ENSSSCG00000006495/ENSSSCG00000016298/ENSSSCG00000028304/ENSSSCG00000015413/ENSSSCG00000010280/ENSSSCG00000014277/ENSSSCG00000006375/ENSSSCG00000017475/ENSSSCG00000027426/ENSSSCG00000011234/ENSSSCG00000032644/ENSSSCG00000015652/…	PTPRC/HLA-DRA/ENSSSCG00000001456/ADAM8/PRDM1/SLA-DQB1/PLA2G2D/NOTCH2/LFNG/SEMA4A/INPP5D/ZFP36L1/FGL2/VSIR/IRF1/LY9/RARA/BCL3/CMTM7/HLX/IL10/PNP/IL18/SMAD7/GPR18/CCR7/FCRL3/NTRK1/EGR3/CD4/AIRE/KIT	32
BP	GO:0022409	positive regulation of cell-cell adhesion	24/497	151/11223	4.52645948757405e-08	9.27890276426695e-06	ENSSSCG00000038055/ENSSSCG00000010908/ENSSSCG00000001453/ENSSSCG00000001456/ENSSSCG00000010772/ENSSSCG00000001457/ENSSSCG00000032434/ENSSSCG00000010280/ENSSSCG00000005385/ENSSSCG00000017475/ENSSSCG00000001404/ENSSSCG00000032644/ENSSSCG00000003451/ENSSSCG00000002135/ENSSSCG00000015037/ENSSSCG00000004507/ENSSSCG00000016794/ENSSSCG00000015232/ENSSSCG00000017466/ENSSSCG00000017052/ENSSSCG00000026695/…	CORO1A/PTPRC/HLA-DRA/ENSSSCG00000001456/ADAM8/SLA-DQB1/PLAUR/VSIR/NR4A3/RARA/TNF/HLX/PDPN/PNP/IL18/SMAD7/MYO10/ST3GAL4/CCR7/ADAM19/TNFSF14/EGR3/THY1/CD5	24
BP	GO:1901342	regulation of vasculature development	29/497	210/11223	4.57840596921067e-08	9.27890276426695e-06	ENSSSCG00000029371/ENSSSCG00000028004/ENSSSCG00000011443/ENSSSCG00000016925/ENSSSCG00000004789/ENSSSCG00000015375/ENSSSCG00000035078/ENSSSCG00000033327/ENSSSCG00000008522/ENSSSCG00000006495/ENSSSCG00000011592/ENSSSCG00000043781/ENSSSCG00000008090/ENSSSCG00000002389/ENSSSCG00000032474/ENSSSCG00000013659/ENSSSCG00000001404/ENSSSCG00000015652/ENSSSCG00000038911/ENSSSCG00000022447/ENSSSCG00000032710/…	C5AR1/RIN2/STAB1/PLK2/THBS1/ITGB8/CD40/PDGFB/XDH/SEMA4A/PLXND1/RHOB/IL1A/VASH1/CXCL10/DNMT1/TNF/IL10/KLF2/F3/E2F2/ENPP2/NOTCH1/TEK/HDAC9/EPHA1/SERPINF1/KIT/EFNA1	29
BP	GO:0002504	antigen processing and presentation of peptide or polysaccharide antigen via MHC class II	8/497	15/11223	6.83925618882165e-08	1.31313718825376e-05	ENSSSCG00000001453/ENSSSCG00000001456/ENSSSCG00000001470/ENSSSCG00000004789/ENSSSCG00000001457/ENSSSCG00000001472/ENSSSCG00000031336/ENSSSCG00000001458	HLA-DRA/ENSSSCG00000001456/SLA-DMA/THBS1/SLA-DQB1/SLA-DOA/ENSSSCG00000031336/ENSSSCG00000001458	8
BP	GO:0001525	angiogenesis	35/497	292/11223	7.24757856672325e-08	1.32195833057032e-05	ENSSSCG00000029371/ENSSSCG00000011443/ENSSSCG00000014316/ENSSSCG00000016925/ENSSSCG00000010772/ENSSSCG00000004789/ENSSSCG00000031321/ENSSSCG00000015375/ENSSSCG00000035078/ENSSSCG00000006709/ENSSSCG00000006495/ENSSSCG00000011592/ENSSSCG00000043781/ENSSSCG00000008090/ENSSSCG00000002389/ENSSSCG00000032474/ENSSSCG00000022197/ENSSSCG00000001404/ENSSSCG00000015652/ENSSSCG00000038911/ENSSSCG00000015037/…	C5AR1/STAB1/TGFBI/PLK2/ADAM8/THBS1/NR4A1/ITGB8/CD40/NOTCH2/SEMA4A/PLXND1/RHOB/IL1A/VASH1/CXCL10/HS6ST1/TNF/IL10/KLF2/IL18/ELK3/F3/CLEC14A/E2F2/ENPP2/NOTCH1/TEK/EPHB3/HDAC9/ADGRG1/EPHA1/EGR3/SERPINF1/EFNA1	35
BP	GO:0006935	chemotaxis	36/497	307/11223	8.23214053774944e-08	1.43004041341476e-05	ENSSSCG00000014441/ENSSSCG00000029371/ENSSSCG00000017700/ENSSSCG00000038055/ENSSSCG00000010772/ENSSSCG00000004789/ENSSSCG00000031321/ENSSSCG00000032343/ENSSSCG00000023503/ENSSSCG00000030130/ENSSSCG00000033327/ENSSSCG00000032474/ENSSSCG00000033457/ENSSSCG00000036445/ENSSSCG00000034722/ENSSSCG00000003113/ENSSSCG00000026478/ENSSSCG00000031999/ENSSSCG00000006001/ENSSSCG00000038509/ENSSSCG00000032438/…	CSF1R/C5AR1/CCL3L1/CORO1A/ADAM8/THBS1/NR4A1/CCL4/PRKCD/DPYSL2/PDGFB/CXCL10/ENSSSCG00000033457/ENSSSCG00000036445/CCL14/C5AR2/PADI2/GPR18/ENPP2/NOTCH1/FFAR2/JAML/PDGFRB/CCR7/CNR2/TNFSF14/UNC5A/EPHB3/ENSSSCG00000001097/EGR3/CXCL11/CDK5R1/SUCNR1/L1CAM/KIT/CYP7B1	36
BP	GO:0042330	taxis	36/497	308/11223	8.94353404502181e-08	1.48300055437453e-05	ENSSSCG00000014441/ENSSSCG00000029371/ENSSSCG00000017700/ENSSSCG00000038055/ENSSSCG00000010772/ENSSSCG00000004789/ENSSSCG00000031321/ENSSSCG00000032343/ENSSSCG00000023503/ENSSSCG00000030130/ENSSSCG00000033327/ENSSSCG00000032474/ENSSSCG00000033457/ENSSSCG00000036445/ENSSSCG00000034722/ENSSSCG00000003113/ENSSSCG00000026478/ENSSSCG00000031999/ENSSSCG00000006001/ENSSSCG00000038509/ENSSSCG00000032438/…	CSF1R/C5AR1/CCL3L1/CORO1A/ADAM8/THBS1/NR4A1/CCL4/PRKCD/DPYSL2/PDGFB/CXCL10/ENSSSCG00000033457/ENSSSCG00000036445/CCL14/C5AR2/PADI2/GPR18/ENPP2/NOTCH1/FFAR2/JAML/PDGFRB/CCR7/CNR2/TNFSF14/UNC5A/EPHB3/ENSSSCG00000001097/EGR3/CXCL11/CDK5R1/SUCNR1/L1CAM/KIT/CYP7B1	36
BP	GO:0001817	regulation of cytokine production	46/497	453/11223	1.07373832845893e-07	1.70304235748616e-05	ENSSSCG00000029371/ENSSSCG00000017700/ENSSSCG00000004154/ENSSSCG00000010908/ENSSSCG00000032381/ENSSSCG00000001011/ENSSSCG00000010772/ENSSSCG00000004789/ENSSSCG00000015375/ENSSSCG00000016573/ENSSSCG00000035078/ENSSSCG00000014852/ENSSSCG00000012118/ENSSSCG00000008090/ENSSSCG00000016298/ENSSSCG00000009002/ENSSSCG00000040631/ENSSSCG00000010280/ENSSSCG00000014277/ENSSSCG00000014369/ENSSSCG00000006375/…	C5AR1/CCL3L1/TNFAIP3/PTPRC/LITAF/SERPINB1/ADAM8/THBS1/ITGB8/IRF5/CD40/ARRB1/TLR8/IL1A/INPP5D/TLR2/LPL/VSIR/IRF1/CD14/LY9/RARA/BCL3/CLEC5A/TNF/RAB7B/ADIPOQ/IL10/ENSSSCG00000011436/C5AR2/PNP/IL18/SMAD7/F3/GPR18/SERPINF2/FFAR2/IL23R/CCR7/IL1R2/MMP12/HDAC9/IL1R1/AIRE/KIT/CDH3	46
BP	GO:0048660	regulation of smooth muscle cell proliferation	14/497	57/11223	1.2367472298899e-07	1.87985578943265e-05	ENSSSCG00000004154/ENSSSCG00000004789/ENSSSCG00000033327/ENSSSCG00000013659/ENSSSCG00000005385/ENSSSCG00000001404/ENSSSCG00000039103/ENSSSCG00000015652/ENSSSCG00000015037/ENSSSCG00000038745/ENSSSCG00000004241/ENSSSCG00000022741/ENSSSCG00000002829/ENSSSCG00000025924	TNFAIP3/THBS1/PDGFB/DNMT1/NR4A3/TNF/ADIPOQ/IL10/IL18/SERPINF2/GJA1/PDGFRB/MMP2/IGFBP5	14
BP	GO:0008284	positive regulation of cell proliferation	48/497	490/11223	1.67897264337135e-07	2.44995688120747e-05	ENSSSCG00000014441/ENSSSCG00000029371/ENSSSCG00000007448/ENSSSCG00000004154/ENSSSCG00000038055/ENSSSCG00000010908/ENSSSCG00000004789/ENSSSCG00000031321/ENSSSCG00000035078/ENSSSCG00000006709/ENSSSCG00000033327/ENSSSCG00000003395/ENSSSCG00000013659/ENSSSCG00000005385/ENSSSCG00000017475/ENSSSCG00000031380/ENSSSCG00000015839/ENSSSCG00000001404/ENSSSCG00000032644/ENSSSCG00000015652/ENSSSCG00000003113/…	CSF1R/C5AR1/OCSTAMP/TNFAIP3/CORO1A/PTPRC/THBS1/NR4A1/CD40/NOTCH2/PDGFB/PIK3CD/DNMT1/NR4A3/RARA/MARCKSL1/NRG1/TNF/HLX/IL10/C5AR2/PNP/IL18/SLC39A10/F3/SERPINF2/NOTCH1/GJA1/ENSSSCG00000027124/PDGFRB/FCRL3/ST8SIA1/DISC1/MMP12/ADGRG1/CRIP2/FOXF1/EPHA1/MMP2/EGR3/LIF/TNC/ELL3/IGFBP5/KIT/GFAP/CYP7B1/CDH3	48
BP	GO:2000147	positive regulation of cell motility	37/497	331/11223	1.86356640920301e-07	2.55087925250319e-05	ENSSSCG00000014441/ENSSSCG00000029371/ENSSSCG00000010312/ENSSSCG00000028004/ENSSSCG00000002039/ENSSSCG00000038055/ENSSSCG00000010908/ENSSSCG00000039894/ENSSSCG00000016925/ENSSSCG00000010772/ENSSSCG00000008164/ENSSSCG00000004789/ENSSSCG00000035078/ENSSSCG00000033327/ENSSSCG00000043781/ENSSSCG00000003395/ENSSSCG00000032474/ENSSSCG00000010280/ENSSSCG00000005385/ENSSSCG00000017277/ENSSSCG00000003451/…	CSF1R/C5AR1/PLAU/RIN2/MMP14/CORO1A/PTPRC/ENSSSCG00000039894/PLK2/ADAM8/MAP4K4/THBS1/CD40/PDGFB/RHOB/PIK3CD/CXCL10/VSIR/NR4A3/PECAM1/PDPN/CAVIN1/ENPP2/NOTCH1/TEK/ST3GAL4/PDGFRB/CCR7/TNFSF14/TNFSF18/HDAC9/FOXF1/EPHA1/ENSSSCG00000001097/IL1R1/THY1/IGFBP5	37
BP	GO:0045785	positive regulation of cell adhesion	32/497	263/11223	1.88877977487713e-07	2.55087925250319e-05	ENSSSCG00000028004/ENSSSCG00000038055/ENSSSCG00000010908/ENSSSCG00000001453/ENSSSCG00000001456/ENSSSCG00000010772/ENSSSCG00000001457/ENSSSCG00000033327/ENSSSCG00000032434/ENSSSCG00000010280/ENSSSCG00000005385/ENSSSCG00000017475/ENSSSCG00000001404/ENSSSCG00000032644/ENSSSCG00000003451/ENSSSCG00000002135/ENSSSCG00000015037/ENSSSCG00000004507/ENSSSCG00000016794/ENSSSCG00000005122/ENSSSCG00000015232/…	RIN2/CORO1A/PTPRC/HLA-DRA/ENSSSCG00000001456/ADAM8/SLA-DQB1/PDGFB/PLAUR/VSIR/NR4A3/RARA/TNF/HLX/PDPN/PNP/IL18/SMAD7/MYO10/TEK/ST3GAL4/CCR7/ADAM19/TNFSF14/TNFSF18/ADGRG1/FOXF1/EPHA1/EGR3/THY1/LIF/CD5	32
BP	GO:0048659	smooth muscle cell proliferation	14/497	59/11223	1.96987909717697e-07	2.55087925250319e-05	ENSSSCG00000004154/ENSSSCG00000004789/ENSSSCG00000033327/ENSSSCG00000013659/ENSSSCG00000005385/ENSSSCG00000001404/ENSSSCG00000039103/ENSSSCG00000015652/ENSSSCG00000015037/ENSSSCG00000038745/ENSSSCG00000004241/ENSSSCG00000022741/ENSSSCG00000002829/ENSSSCG00000025924	TNFAIP3/THBS1/PDGFB/DNMT1/NR4A3/TNF/ADIPOQ/IL10/IL18/SERPINF2/GJA1/PDGFRB/MMP2/IGFBP5	14
BP	GO:0030217	T cell differentiation	25/497	175/11223	2.02783712507107e-07	2.55087925250319e-05	ENSSSCG00000010908/ENSSSCG00000001453/ENSSSCG00000001456/ENSSSCG00000010772/ENSSSCG00000004369/ENSSSCG00000031106/ENSSSCG00000007572/ENSSSCG00000006495/ENSSSCG00000028304/ENSSSCG00000015413/ENSSSCG00000010280/ENSSSCG00000014277/ENSSSCG00000006375/ENSSSCG00000017475/ENSSSCG00000027426/ENSSSCG00000032644/ENSSSCG00000002135/ENSSSCG00000015037/ENSSSCG00000004507/ENSSSCG00000031999/ENSSSCG00000017466/…	PTPRC/HLA-DRA/ENSSSCG00000001456/ADAM8/PRDM1/PLA2G2D/LFNG/SEMA4A/ZFP36L1/FGL2/VSIR/IRF1/LY9/RARA/BCL3/HLX/PNP/IL18/SMAD7/GPR18/CCR7/EGR3/CD4/AIRE/KIT	25
BP	GO:0030099	myeloid cell differentiation	32/497	267/11223	2.67486593449269e-07	3.1142590797985e-05	ENSSSCG00000014441/ENSSSCG00000002866/ENSSSCG00000007448/ENSSSCG00000015353/ENSSSCG00000015375/ENSSSCG00000006709/ENSSSCG00000023527/ENSSSCG00000016298/ENSSSCG00000013735/ENSSSCG00000028304/ENSSSCG00000006043/ENSSSCG00000007067/ENSSSCG00000017475/ENSSSCG00000021933/ENSSSCG00000001404/ENSSSCG00000036352/ENSSSCG00000039103/ENSSSCG00000038911/ENSSSCG00000009859/ENSSSCG00000035077/ENSSSCG00000017466/…	CSF1R/CEBPA/OCSTAMP/SCIN/ITGB8/NOTCH2/NRROS/INPP5D/JUNB/ZFP36L1/DCSTAMP/JAG1/RARA/CLEC5A/TNF/RAB7B/ADIPOQ/KLF2/TESC/INHBA/CCR7/GPR68/CBFA2T3/SH3PXD2A/DYRK3/RARG/GPR171/SIGLEC15/LIF/CD4/KIT/TRIM10	32
BP	GO:0050865	regulation of cell activation	38/497	350/11223	2.69310152106485e-07	3.1142590797985e-05	ENSSSCG00000002866/ENSSSCG00000004154/ENSSSCG00000038055/ENSSSCG00000022230/ENSSSCG00000010908/ENSSSCG00000001453/ENSSSCG00000001456/ENSSSCG00000010772/ENSSSCG00000004789/ENSSSCG00000004369/ENSSSCG00000001457/ENSSSCG00000031106/ENSSSCG00000035078/ENSSSCG00000023503/ENSSSCG00000033327/ENSSSCG00000016298/ENSSSCG00000028304/ENSSSCG00000015413/ENSSSCG00000010280/ENSSSCG00000032612/ENSSSCG00000014277/…	CEBPA/TNFAIP3/CORO1A/CD9/PTPRC/HLA-DRA/ENSSSCG00000001456/ADAM8/THBS1/PRDM1/SLA-DQB1/PLA2G2D/CD40/PRKCD/PDGFB/INPP5D/ZFP36L1/FGL2/VSIR/MILR1/IRF1/RARA/HLX/IL10/PDPN/ENSSSCG00000011436/PNP/ADORA2A/IL18/SMAD7/SLC39A10/CCR7/TNFSF14/FCRL3/FOXF1/EGR3/CD4/CD5	38
BP	GO:0030335	positive regulation of cell migration	36/497	322/11223	2.73180621034957e-07	3.1142590797985e-05	ENSSSCG00000014441/ENSSSCG00000029371/ENSSSCG00000010312/ENSSSCG00000028004/ENSSSCG00000002039/ENSSSCG00000038055/ENSSSCG00000010908/ENSSSCG00000039894/ENSSSCG00000016925/ENSSSCG00000010772/ENSSSCG00000008164/ENSSSCG00000004789/ENSSSCG00000035078/ENSSSCG00000033327/ENSSSCG00000043781/ENSSSCG00000003395/ENSSSCG00000032474/ENSSSCG00000010280/ENSSSCG00000005385/ENSSSCG00000017277/ENSSSCG00000003451/…	CSF1R/C5AR1/PLAU/RIN2/MMP14/CORO1A/PTPRC/ENSSSCG00000039894/PLK2/ADAM8/MAP4K4/THBS1/CD40/PDGFB/RHOB/PIK3CD/CXCL10/VSIR/NR4A3/PECAM1/PDPN/ENPP2/NOTCH1/TEK/ST3GAL4/PDGFRB/CCR7/TNFSF14/TNFSF18/HDAC9/FOXF1/EPHA1/ENSSSCG00000001097/IL1R1/THY1/IGFBP5	36
BP	GO:0002573	myeloid leukocyte differentiation	22/497	143/11223	2.97571545202614e-07	3.28951817242162e-05	ENSSSCG00000014441/ENSSSCG00000002866/ENSSSCG00000007448/ENSSSCG00000015375/ENSSSCG00000006709/ENSSSCG00000023527/ENSSSCG00000016298/ENSSSCG00000013735/ENSSSCG00000028304/ENSSSCG00000006043/ENSSSCG00000017475/ENSSSCG00000001404/ENSSSCG00000039103/ENSSSCG00000009859/ENSSSCG00000017466/ENSSSCG00000034114/ENSSSCG00000002648/ENSSSCG00000010604/ENSSSCG00000004493/ENSSSCG00000040961/ENSSSCG00000000687/…	CSF1R/CEBPA/OCSTAMP/ITGB8/NOTCH2/NRROS/INPP5D/JUNB/ZFP36L1/DCSTAMP/RARA/TNF/ADIPOQ/TESC/CCR7/GPR68/CBFA2T3/SH3PXD2A/SIGLEC15/LIF/CD4/KIT	22
BP	GO:0051272	positive regulation of cellular component movement	37/497	339/11223	3.40760480861904e-07	3.65615951230655e-05	ENSSSCG00000014441/ENSSSCG00000029371/ENSSSCG00000010312/ENSSSCG00000028004/ENSSSCG00000002039/ENSSSCG00000038055/ENSSSCG00000010908/ENSSSCG00000039894/ENSSSCG00000016925/ENSSSCG00000010772/ENSSSCG00000008164/ENSSSCG00000004789/ENSSSCG00000035078/ENSSSCG00000033327/ENSSSCG00000043781/ENSSSCG00000003395/ENSSSCG00000032474/ENSSSCG00000010280/ENSSSCG00000005385/ENSSSCG00000017277/ENSSSCG00000003451/…	CSF1R/C5AR1/PLAU/RIN2/MMP14/CORO1A/PTPRC/ENSSSCG00000039894/PLK2/ADAM8/MAP4K4/THBS1/CD40/PDGFB/RHOB/PIK3CD/CXCL10/VSIR/NR4A3/PECAM1/PDPN/CAVIN1/ENPP2/NOTCH1/TEK/ST3GAL4/PDGFRB/CCR7/TNFSF14/TNFSF18/HDAC9/FOXF1/EPHA1/ENSSSCG00000001097/IL1R1/THY1/IGFBP5	37
BP	GO:0040017	positive regulation of locomotion	38/497	355/11223	3.86945373365601e-07	4.03307634867918e-05	ENSSSCG00000014441/ENSSSCG00000029371/ENSSSCG00000010312/ENSSSCG00000028004/ENSSSCG00000002039/ENSSSCG00000038055/ENSSSCG00000010908/ENSSSCG00000039894/ENSSSCG00000016925/ENSSSCG00000010772/ENSSSCG00000008164/ENSSSCG00000004789/ENSSSCG00000035078/ENSSSCG00000033327/ENSSSCG00000043781/ENSSSCG00000003395/ENSSSCG00000032474/ENSSSCG00000010280/ENSSSCG00000005385/ENSSSCG00000017277/ENSSSCG00000003451/…	CSF1R/C5AR1/PLAU/RIN2/MMP14/CORO1A/PTPRC/ENSSSCG00000039894/PLK2/ADAM8/MAP4K4/THBS1/CD40/PDGFB/RHOB/PIK3CD/CXCL10/VSIR/NR4A3/PECAM1/PDPN/CAVIN1/ENPP2/NOTCH1/TEK/ST3GAL4/PDGFRB/CCR7/TNFSF14/TNFSF18/HDAC9/FOXF1/EPHA1/ENSSSCG00000001097/IL1R1/THY1/SUCNR1/IGFBP5	38
BP	GO:0002252	immune effector process	43/497	433/11223	5.27779521351031e-07	5.34816581635712e-05	ENSSSCG00000038055/ENSSSCG00000010908/ENSSSCG00000001453/ENSSSCG00000001457/ENSSSCG00000016573/ENSSSCG00000035078/ENSSSCG00000031888/ENSSSCG00000006709/ENSSSCG00000023503/ENSSSCG00000007572/ENSSSCG00000027806/ENSSSCG00000006495/ENSSSCG00000012118/ENSSSCG00000016298/ENSSSCG00000032474/ENSSSCG00000015413/ENSSSCG00000009002/ENSSSCG00000007067/ENSSSCG00000032612/ENSSSCG00000014277/ENSSSCG00000021866/…	CORO1A/PTPRC/HLA-DRA/SLA-DQB1/IRF5/CD40/DDIT4/NOTCH2/PRKCD/LFNG/SAMHD1/SEMA4A/TLR8/INPP5D/CXCL10/FGL2/TLR2/JAG1/MILR1/IRF1/EDDM3B/LY9/RARA/BCL3/TNF/CFD/HLX/IL10/ENSSSCG00000011436/IL18/SMAD7/FFAR2/IL23R/SERPINB9/FCRL3/TNFSF18/MMP12/FOXF1/IL1R1/IFNA1/AIRE/SUCNR1/KIT	43
BP	GO:0046649	lymphocyte activation	43/497	439/11223	7.67152210826149e-07	7.41074888450799e-05	ENSSSCG00000004154/ENSSSCG00000038055/ENSSSCG00000010908/ENSSSCG00000001453/ENSSSCG00000001456/ENSSSCG00000010772/ENSSSCG00000004369/ENSSSCG00000001457/ENSSSCG00000031106/ENSSSCG00000035078/ENSSSCG00000006709/ENSSSCG00000023503/ENSSSCG00000007572/ENSSSCG00000006495/ENSSSCG00000016298/ENSSSCG00000028304/ENSSSCG00000015413/ENSSSCG00000010280/ENSSSCG00000014277/ENSSSCG00000006375/ENSSSCG00000017475/…	TNFAIP3/CORO1A/PTPRC/HLA-DRA/ENSSSCG00000001456/ADAM8/PRDM1/SLA-DQB1/PLA2G2D/CD40/NOTCH2/PRKCD/LFNG/SEMA4A/INPP5D/ZFP36L1/FGL2/VSIR/IRF1/LY9/RARA/BCL3/CMTM7/HLX/IL10/ENSSSCG00000011436/PNP/ADORA2A/IL18/SMAD7/SLC39A10/GPR18/JAML/CCR7/TNFSF14/FCRL3/TNFSF18/NTRK1/EGR3/CD4/AIRE/KIT/CD5	43
BP	GO:0050900	leukocyte migration	27/497	213/11223	7.71953008802916e-07	7.41074888450799e-05	ENSSSCG00000029371/ENSSSCG00000017700/ENSSSCG00000038055/ENSSSCG00000022230/ENSSSCG00000039894/ENSSSCG00000010772/ENSSSCG00000033327/ENSSSCG00000032474/ENSSSCG00000001404/ENSSSCG00000017277/ENSSSCG00000003113/ENSSSCG00000026478/ENSSSCG00000031999/ENSSSCG00000032438/ENSSSCG00000015089/ENSSSCG00000015232/ENSSSCG00000017466/ENSSSCG00000027849/ENSSSCG00000026695/ENSSSCG00000015487/ENSSSCG00000001097/…	C5AR1/CCL3L1/CORO1A/CD9/ENSSSCG00000039894/ADAM8/PDGFB/CXCL10/TNF/PECAM1/C5AR2/PADI2/GPR18/FFAR2/JAML/ST3GAL4/CCR7/CNR2/TNFSF14/TNFSF18/ENSSSCG00000001097/IL1R1/THY1/CXCL11/AIRE/KIT/CYP7B1	27
BP	GO:0046631	alpha-beta T cell activation	17/497	96/11223	8.94666040223523e-07	8.36856849932157e-05	ENSSSCG00000010908/ENSSSCG00000001453/ENSSSCG00000004369/ENSSSCG00000001457/ENSSSCG00000031106/ENSSSCG00000006495/ENSSSCG00000010280/ENSSSCG00000014277/ENSSSCG00000006375/ENSSSCG00000017475/ENSSSCG00000027426/ENSSSCG00000032644/ENSSSCG00000002135/ENSSSCG00000010054/ENSSSCG00000015037/ENSSSCG00000004507/ENSSSCG00000031999	PTPRC/HLA-DRA/PRDM1/SLA-DQB1/PLA2G2D/SEMA4A/VSIR/IRF1/LY9/RARA/BCL3/HLX/PNP/ADORA2A/IL18/SMAD7/GPR18	17
BP	GO:0001819	positive regulation of cytokine production	33/497	302/11223	1.45538206949072e-06	0.000132730844737554	ENSSSCG00000029371/ENSSSCG00000017700/ENSSSCG00000010908/ENSSSCG00000010772/ENSSSCG00000004789/ENSSSCG00000016573/ENSSSCG00000035078/ENSSSCG00000012118/ENSSSCG00000008090/ENSSSCG00000009002/ENSSSCG00000040631/ENSSSCG00000014277/ENSSSCG00000014369/ENSSSCG00000006375/ENSSSCG00000017475/ENSSSCG00000027426/ENSSSCG00000021933/ENSSSCG00000001404/ENSSSCG00000036352/ENSSSCG00000039103/ENSSSCG00000015652/…	C5AR1/CCL3L1/PTPRC/ADAM8/THBS1/IRF5/CD40/TLR8/IL1A/TLR2/LPL/IRF1/CD14/LY9/RARA/BCL3/CLEC5A/TNF/RAB7B/ADIPOQ/IL10/ENSSSCG00000011436/PNP/IL18/F3/SERPINF2/FFAR2/IL23R/CCR7/MMP12/IL1R1/AIRE/KIT	33
BP	GO:0042110	T cell activation	32/497	292/11223	1.97665877414773e-06	0.000167967160195954	ENSSSCG00000038055/ENSSSCG00000010908/ENSSSCG00000001453/ENSSSCG00000001456/ENSSSCG00000010772/ENSSSCG00000004369/ENSSSCG00000001457/ENSSSCG00000031106/ENSSSCG00000007572/ENSSSCG00000006495/ENSSSCG00000028304/ENSSSCG00000015413/ENSSSCG00000010280/ENSSSCG00000014277/ENSSSCG00000006375/ENSSSCG00000017475/ENSSSCG00000027426/ENSSSCG00000032644/ENSSSCG00000002135/ENSSSCG00000010054/ENSSSCG00000015037/…	CORO1A/PTPRC/HLA-DRA/ENSSSCG00000001456/ADAM8/PRDM1/SLA-DQB1/PLA2G2D/LFNG/SEMA4A/ZFP36L1/FGL2/VSIR/IRF1/LY9/RARA/BCL3/HLX/PNP/ADORA2A/IL18/SMAD7/GPR18/JAML/CCR7/TNFSF14/TNFSF18/EGR3/CD4/AIRE/KIT/CD5	32
BP	GO:1904705	regulation of vascular smooth muscle cell proliferation	9/497	28/11223	1.97987606590626e-06	0.000167967160195954	ENSSSCG00000033327/ENSSSCG00000013659/ENSSSCG00000005385/ENSSSCG00000001404/ENSSSCG00000039103/ENSSSCG00000015652/ENSSSCG00000004241/ENSSSCG00000002829/ENSSSCG00000025924	PDGFB/DNMT1/NR4A3/TNF/ADIPOQ/IL10/GJA1/MMP2/IGFBP5	9
BP	GO:1990874	vascular smooth muscle cell proliferation	9/497	28/11223	1.97987606590626e-06	0.000167967160195954	ENSSSCG00000033327/ENSSSCG00000013659/ENSSSCG00000005385/ENSSSCG00000001404/ENSSSCG00000039103/ENSSSCG00000015652/ENSSSCG00000004241/ENSSSCG00000002829/ENSSSCG00000025924	PDGFB/DNMT1/NR4A3/TNF/ADIPOQ/IL10/GJA1/MMP2/IGFBP5	9
BP	GO:1904707	positive regulation of vascular smooth muscle cell proliferation	7/497	16/11223	2.58549785072759e-06	0.000214361276351233	ENSSSCG00000033327/ENSSSCG00000013659/ENSSSCG00000005385/ENSSSCG00000001404/ENSSSCG00000004241/ENSSSCG00000002829/ENSSSCG00000025924	PDGFB/DNMT1/NR4A3/TNF/GJA1/MMP2/IGFBP5	7
BP	GO:0002694	regulation of leukocyte activation	34/497	327/11223	3.10161010153946e-06	0.000251437192231465	ENSSSCG00000002866/ENSSSCG00000004154/ENSSSCG00000038055/ENSSSCG00000010908/ENSSSCG00000001453/ENSSSCG00000001456/ENSSSCG00000010772/ENSSSCG00000004789/ENSSSCG00000004369/ENSSSCG00000001457/ENSSSCG00000031106/ENSSSCG00000035078/ENSSSCG00000016298/ENSSSCG00000028304/ENSSSCG00000015413/ENSSSCG00000010280/ENSSSCG00000032612/ENSSSCG00000014277/ENSSSCG00000017475/ENSSSCG00000032644/ENSSSCG00000015652/…	CEBPA/TNFAIP3/CORO1A/PTPRC/HLA-DRA/ENSSSCG00000001456/ADAM8/THBS1/PRDM1/SLA-DQB1/PLA2G2D/CD40/INPP5D/ZFP36L1/FGL2/VSIR/MILR1/IRF1/RARA/HLX/IL10/ENSSSCG00000011436/PNP/ADORA2A/IL18/SMAD7/SLC39A10/CCR7/TNFSF14/FCRL3/FOXF1/EGR3/CD4/CD5	34
BP	GO:0045765	regulation of angiogenesis	24/497	191/11223	3.7144771849236e-06	0.000294574190665245	ENSSSCG00000029371/ENSSSCG00000011443/ENSSSCG00000016925/ENSSSCG00000004789/ENSSSCG00000015375/ENSSSCG00000035078/ENSSSCG00000006495/ENSSSCG00000011592/ENSSSCG00000043781/ENSSSCG00000008090/ENSSSCG00000002389/ENSSSCG00000032474/ENSSSCG00000001404/ENSSSCG00000015652/ENSSSCG00000038911/ENSSSCG00000022447/ENSSSCG00000032710/ENSSSCG00000006001/ENSSSCG00000038509/ENSSSCG00000005122/ENSSSCG00000015368/…	C5AR1/STAB1/PLK2/THBS1/ITGB8/CD40/SEMA4A/PLXND1/RHOB/IL1A/VASH1/CXCL10/TNF/IL10/KLF2/F3/E2F2/ENPP2/NOTCH1/TEK/HDAC9/EPHA1/SERPINF1/EFNA1	24
BP	GO:0001818	negative regulation of cytokine production	22/497	167/11223	4.3324458979618e-06	0.000336271545441801	ENSSSCG00000004154/ENSSSCG00000010908/ENSSSCG00000001011/ENSSSCG00000004789/ENSSSCG00000014852/ENSSSCG00000012118/ENSSSCG00000016298/ENSSSCG00000010280/ENSSSCG00000017475/ENSSSCG00000027426/ENSSSCG00000001404/ENSSSCG00000039103/ENSSSCG00000015652/ENSSSCG00000011436/ENSSSCG00000003113/ENSSSCG00000004507/ENSSSCG00000031999/ENSSSCG00000003801/ENSSSCG00000017466/ENSSSCG00000028331/ENSSSCG00000015368/…	TNFAIP3/PTPRC/SERPINB1/THBS1/ARRB1/TLR8/INPP5D/VSIR/RARA/BCL3/TNF/ADIPOQ/IL10/ENSSSCG00000011436/C5AR2/SMAD7/GPR18/IL23R/CCR7/IL1R2/HDAC9/CDH3	22
BP	GO:0019882	antigen processing and presentation	12/497	56/11223	4.68558178005874e-06	0.000356104215284465	ENSSSCG00000001469/ENSSSCG00000001453/ENSSSCG00000001456/ENSSSCG00000001470/ENSSSCG00000004789/ENSSSCG00000001455/ENSSSCG00000001457/ENSSSCG00000001472/ENSSSCG00000015413/ENSSSCG00000017466/ENSSSCG00000031336/ENSSSCG00000001458	SLA-DMB/HLA-DRA/ENSSSCG00000001456/SLA-DMA/THBS1/ENSSSCG00000001455/SLA-DQB1/SLA-DOA/FGL2/CCR7/ENSSSCG00000031336/ENSSSCG00000001458	12
BP	GO:0045639	positive regulation of myeloid cell differentiation	14/497	76/11223	5.09143655808283e-06	0.000376525416737609	ENSSSCG00000007448/ENSSSCG00000015353/ENSSSCG00000006709/ENSSSCG00000016298/ENSSSCG00000028304/ENSSSCG00000006043/ENSSSCG00000007067/ENSSSCG00000001404/ENSSSCG00000036352/ENSSSCG00000009859/ENSSSCG00000035077/ENSSSCG00000034114/ENSSSCG00000040961/ENSSSCG00000000687	OCSTAMP/SCIN/NOTCH2/INPP5D/ZFP36L1/DCSTAMP/JAG1/TNF/RAB7B/TESC/INHBA/GPR68/LIF/CD4	14
BP	GO:0045619	regulation of lymphocyte differentiation	18/497	120/11223	5.1607102074782e-06	0.000376525416737609	ENSSSCG00000010908/ENSSSCG00000001453/ENSSSCG00000001456/ENSSSCG00000010772/ENSSSCG00000004369/ENSSSCG00000016298/ENSSSCG00000028304/ENSSSCG00000015413/ENSSSCG00000010280/ENSSSCG00000014277/ENSSSCG00000017475/ENSSSCG00000032644/ENSSSCG00000015652/ENSSSCG00000002135/ENSSSCG00000015037/ENSSSCG00000004507/ENSSSCG00000006457/ENSSSCG00000009630	PTPRC/HLA-DRA/ENSSSCG00000001456/ADAM8/PRDM1/INPP5D/ZFP36L1/FGL2/VSIR/IRF1/RARA/HLX/IL10/PNP/IL18/SMAD7/FCRL3/EGR3	18
BP	GO:0045637	regulation of myeloid cell differentiation	19/497	132/11223	5.28469523119705e-06	0.000378011141243271	ENSSSCG00000007448/ENSSSCG00000015353/ENSSSCG00000006709/ENSSSCG00000016298/ENSSSCG00000028304/ENSSSCG00000006043/ENSSSCG00000007067/ENSSSCG00000017475/ENSSSCG00000001404/ENSSSCG00000036352/ENSSSCG00000039103/ENSSSCG00000009859/ENSSSCG00000035077/ENSSSCG00000034114/ENSSSCG00000000258/ENSSSCG00000036844/ENSSSCG00000004493/ENSSSCG00000040961/ENSSSCG00000000687	OCSTAMP/SCIN/NOTCH2/INPP5D/ZFP36L1/DCSTAMP/JAG1/RARA/TNF/RAB7B/ADIPOQ/TESC/INHBA/GPR68/RARG/GPR171/SIGLEC15/LIF/CD4	19
BP	GO:0043065	positive regulation of apoptotic process	34/497	336/11223	5.64771207962388e-06	0.000396208724355152	ENSSSCG00000017700/ENSSSCG00000016067/ENSSSCG00000010908/ENSSSCG00000015353/ENSSSCG00000010772/ENSSSCG00000004789/ENSSSCG00000031321/ENSSSCG00000016573/ENSSSCG00000035078/ENSSSCG00000006709/ENSSSCG00000023503/ENSSSCG00000008522/ENSSSCG00000015595/ENSSSCG00000043781/ENSSSCG00000016298/ENSSSCG00000032434/ENSSSCG00000003395/ENSSSCG00000022689/ENSSSCG00000029715/ENSSSCG00000010603/ENSSSCG00000007700/…	CCL3L1/STK17B/PTPRC/SCIN/ADAM8/THBS1/NR4A1/IRF5/CD40/NOTCH2/PRKCD/XDH/ATF3/RHOB/INPP5D/PLAUR/PIK3CD/GADD45B/OLFM1/NEURL1/HIP1/TNF/ADIPOQ/IL10/CALHM2/ADORA2A/NACC2/F3/NOTCH1/INHBA/PHLDA2/RARG/RPS6KA2/HIP1R	34
BP	GO:0051249	regulation of lymphocyte activation	30/497	279/11223	6.09206230940371e-06	0.000419317798201976	ENSSSCG00000004154/ENSSSCG00000038055/ENSSSCG00000010908/ENSSSCG00000001453/ENSSSCG00000001456/ENSSSCG00000010772/ENSSSCG00000004369/ENSSSCG00000001457/ENSSSCG00000031106/ENSSSCG00000035078/ENSSSCG00000016298/ENSSSCG00000028304/ENSSSCG00000015413/ENSSSCG00000010280/ENSSSCG00000014277/ENSSSCG00000017475/ENSSSCG00000032644/ENSSSCG00000015652/ENSSSCG00000011436/ENSSSCG00000002135/ENSSSCG00000010054/…	TNFAIP3/CORO1A/PTPRC/HLA-DRA/ENSSSCG00000001456/ADAM8/PRDM1/SLA-DQB1/PLA2G2D/CD40/INPP5D/ZFP36L1/FGL2/VSIR/IRF1/RARA/HLX/IL10/ENSSSCG00000011436/PNP/ADORA2A/IL18/SMAD7/SLC39A10/CCR7/TNFSF14/FCRL3/EGR3/CD4/CD5	30
BP	GO:0033002	muscle cell proliferation	15/497	88/11223	6.40915681788992e-06	0.00043297414947523	ENSSSCG00000004154/ENSSSCG00000004789/ENSSSCG00000033327/ENSSSCG00000013659/ENSSSCG00000005385/ENSSSCG00000001404/ENSSSCG00000039103/ENSSSCG00000015652/ENSSSCG00000015037/ENSSSCG00000038745/ENSSSCG00000038509/ENSSSCG00000004241/ENSSSCG00000022741/ENSSSCG00000002829/ENSSSCG00000025924	TNFAIP3/THBS1/PDGFB/DNMT1/NR4A3/TNF/ADIPOQ/IL10/IL18/SERPINF2/NOTCH1/GJA1/PDGFRB/MMP2/IGFBP5	15
BP	GO:1901343	negative regulation of vasculature development	15/497	89/11223	7.40011242201661e-06	0.000490829274827574	ENSSSCG00000011443/ENSSSCG00000016925/ENSSSCG00000004789/ENSSSCG00000033327/ENSSSCG00000008522/ENSSSCG00000006495/ENSSSCG00000002389/ENSSSCG00000032474/ENSSSCG00000013659/ENSSSCG00000001404/ENSSSCG00000038911/ENSSSCG00000032710/ENSSSCG00000038509/ENSSSCG00000005122/ENSSSCG00000017818	STAB1/PLK2/THBS1/PDGFB/XDH/SEMA4A/VASH1/CXCL10/DNMT1/TNF/KLF2/E2F2/NOTCH1/TEK/SERPINF1	15
BP	GO:0043068	positive regulation of programmed cell death	34/497	342/11223	8.29507836091828e-06	0.000540365104654105	ENSSSCG00000017700/ENSSSCG00000016067/ENSSSCG00000010908/ENSSSCG00000015353/ENSSSCG00000010772/ENSSSCG00000004789/ENSSSCG00000031321/ENSSSCG00000016573/ENSSSCG00000035078/ENSSSCG00000006709/ENSSSCG00000023503/ENSSSCG00000008522/ENSSSCG00000015595/ENSSSCG00000043781/ENSSSCG00000016298/ENSSSCG00000032434/ENSSSCG00000003395/ENSSSCG00000022689/ENSSSCG00000029715/ENSSSCG00000010603/ENSSSCG00000007700/…	CCL3L1/STK17B/PTPRC/SCIN/ADAM8/THBS1/NR4A1/IRF5/CD40/NOTCH2/PRKCD/XDH/ATF3/RHOB/INPP5D/PLAUR/PIK3CD/GADD45B/OLFM1/NEURL1/HIP1/TNF/ADIPOQ/IL10/CALHM2/ADORA2A/NACC2/F3/NOTCH1/INHBA/PHLDA2/RARG/RPS6KA2/HIP1R	34
BP	GO:0046425	regulation of JAK-STAT cascade	13/497	69/11223	8.54670214596511e-06	0.000546988937341767	ENSSSCG00000014441/ENSSSCG00000015085/ENSSSCG00000036956/ENSSSCG00000010908/ENSSSCG00000035078/ENSSSCG00000027426/ENSSSCG00000015652/ENSSSCG00000015037/ENSSSCG00000038509/ENSSSCG00000015487/ENSSSCG00000040961/ENSSSCG00000017730/ENSSSCG00000008842	CSF1R/IL10RA/SOCS3/PTPRC/CD40/BCL3/IL10/IL18/NOTCH1/TNFSF18/LIF/CDK5R1/KIT	13
BP	GO:1903037	regulation of leukocyte cell-cell adhesion	23/497	188/11223	9.2713536702772e-06	0.000568831888668447	ENSSSCG00000038055/ENSSSCG00000010908/ENSSSCG00000001453/ENSSSCG00000001456/ENSSSCG00000010772/ENSSSCG00000001457/ENSSSCG00000031106/ENSSSCG00000015413/ENSSSCG00000010280/ENSSSCG00000014277/ENSSSCG00000005385/ENSSSCG00000017475/ENSSSCG00000001404/ENSSSCG00000032644/ENSSSCG00000002135/ENSSSCG00000010054/ENSSSCG00000015037/ENSSSCG00000004507/ENSSSCG00000015232/ENSSSCG00000017466/ENSSSCG00000026695/…	CORO1A/PTPRC/HLA-DRA/ENSSSCG00000001456/ADAM8/SLA-DQB1/PLA2G2D/FGL2/VSIR/IRF1/NR4A3/RARA/TNF/HLX/PNP/ADORA2A/IL18/SMAD7/ST3GAL4/CCR7/TNFSF14/EGR3/CD5	23
BP	GO:0030595	leukocyte chemotaxis	18/497	125/11223	9.27199660057099e-06	0.000568831888668447	ENSSSCG00000029371/ENSSSCG00000017700/ENSSSCG00000038055/ENSSSCG00000010772/ENSSSCG00000033327/ENSSSCG00000032474/ENSSSCG00000003113/ENSSSCG00000026478/ENSSSCG00000031999/ENSSSCG00000032438/ENSSSCG00000015089/ENSSSCG00000017466/ENSSSCG00000027849/ENSSSCG00000026695/ENSSSCG00000001097/ENSSSCG00000008978/ENSSSCG00000008842/ENSSSCG00000022092	C5AR1/CCL3L1/CORO1A/ADAM8/PDGFB/CXCL10/C5AR2/PADI2/GPR18/FFAR2/JAML/CCR7/CNR2/TNFSF14/ENSSSCG00000001097/CXCL11/KIT/CYP7B1	18
BP	GO:0006954	inflammatory response	33/497	329/11223	9.35578764257314e-06	0.000568831888668447	ENSSSCG00000017700/ENSSSCG00000002866/ENSSSCG00000036956/ENSSSCG00000004154/ENSSSCG00000010772/ENSSSCG00000004789/ENSSSCG00000031106/ENSSSCG00000006709/ENSSSCG00000023527/ENSSSCG00000039214/ENSSSCG00000012118/ENSSSCG00000023716/ENSSSCG00000008090/ENSSSCG00000009002/ENSSSCG00000009330/ENSSSCG00000001404/ENSSSCG00000039103/ENSSSCG00000015652/ENSSSCG00000011436/ENSSSCG00000003113/ENSSSCG00000010054/…	CCL3L1/CEBPA/SOCS3/TNFAIP3/ADAM8/THBS1/PLA2G2D/NOTCH2/NRROS/ENSSSCG00000039214/TLR8/TNFAIP6/IL1A/TLR2/ALOX5AP/TNF/ADIPOQ/IL10/ENSSSCG00000011436/C5AR2/ADORA2A/IL18/F3/NOTCH1/FFAR2/CCR7/IL1R2/FOXF1/IL1R1/CXCL11/SUCNR1/KIT/ENSSSCG00000013369	33
BP	GO:0046632	alpha-beta T cell differentiation	13/497	70/11223	1.00790571576126e-05	0.000602760664114275	ENSSSCG00000001453/ENSSSCG00000004369/ENSSSCG00000031106/ENSSSCG00000006495/ENSSSCG00000014277/ENSSSCG00000006375/ENSSSCG00000017475/ENSSSCG00000027426/ENSSSCG00000032644/ENSSSCG00000002135/ENSSSCG00000015037/ENSSSCG00000004507/ENSSSCG00000031999	HLA-DRA/PRDM1/PLA2G2D/SEMA4A/IRF1/LY9/RARA/BCL3/HLX/PNP/IL18/SMAD7/GPR18	13
BP	GO:1904892	regulation of STAT cascade	13/497	71/11223	1.18481941044503e-05	0.000691737482427896	ENSSSCG00000014441/ENSSSCG00000015085/ENSSSCG00000036956/ENSSSCG00000010908/ENSSSCG00000035078/ENSSSCG00000027426/ENSSSCG00000015652/ENSSSCG00000015037/ENSSSCG00000038509/ENSSSCG00000015487/ENSSSCG00000040961/ENSSSCG00000017730/ENSSSCG00000008842	CSF1R/IL10RA/SOCS3/PTPRC/CD40/BCL3/IL10/IL18/NOTCH1/TNFSF18/LIF/CDK5R1/KIT	13
BP	GO:0046634	regulation of alpha-beta T cell activation	12/497	61/11223	1.19461242853502e-05	0.000691737482427896	ENSSSCG00000010908/ENSSSCG00000001453/ENSSSCG00000004369/ENSSSCG00000001457/ENSSSCG00000010280/ENSSSCG00000014277/ENSSSCG00000017475/ENSSSCG00000032644/ENSSSCG00000002135/ENSSSCG00000010054/ENSSSCG00000015037/ENSSSCG00000004507	PTPRC/HLA-DRA/PRDM1/SLA-DQB1/VSIR/IRF1/RARA/HLX/PNP/ADORA2A/IL18/SMAD7	12
BP	GO:0010942	positive regulation of cell death	35/497	366/11223	1.42678864411611e-05	0.000799449727175159	ENSSSCG00000017700/ENSSSCG00000016067/ENSSSCG00000010908/ENSSSCG00000015353/ENSSSCG00000010772/ENSSSCG00000004789/ENSSSCG00000031321/ENSSSCG00000016573/ENSSSCG00000035078/ENSSSCG00000006709/ENSSSCG00000023503/ENSSSCG00000008522/ENSSSCG00000015595/ENSSSCG00000043781/ENSSSCG00000016298/ENSSSCG00000032434/ENSSSCG00000003395/ENSSSCG00000022689/ENSSSCG00000029715/ENSSSCG00000010603/ENSSSCG00000007700/…	CCL3L1/STK17B/PTPRC/SCIN/ADAM8/THBS1/NR4A1/IRF5/CD40/NOTCH2/PRKCD/XDH/ATF3/RHOB/INPP5D/PLAUR/PIK3CD/GADD45B/OLFM1/NEURL1/HIP1/TNF/ADIPOQ/IL10/CALHM2/ADORA2A/NACC2/F3/NOTCH1/INHBA/PHLDA2/RARG/RPS6KA2/HIP1R/AXIN2	35
BP	GO:0002683	negative regulation of immune system process	31/497	306/11223	1.43421907373905e-05	0.000799449727175159	ENSSSCG00000030241/ENSSSCG00000004154/ENSSSCG00000010908/ENSSSCG00000004789/ENSSSCG00000031106/ENSSSCG00000027806/ENSSSCG00000016298/ENSSSCG00000001472/ENSSSCG00000028304/ENSSSCG00000015413/ENSSSCG00000010280/ENSSSCG00000032612/ENSSSCG00000014277/ENSSSCG00000017475/ENSSSCG00000001404/ENSSSCG00000036352/ENSSSCG00000039103/ENSSSCG00000032644/ENSSSCG00000015652/ENSSSCG00000003113/ENSSSCG00000010054/…	TSC22D3/TNFAIP3/PTPRC/THBS1/PLA2G2D/SAMHD1/INPP5D/SLA-DOA/ZFP36L1/FGL2/VSIR/MILR1/IRF1/RARA/TNF/RAB7B/ADIPOQ/HLX/IL10/C5AR2/ADORA2A/SMAD7/PADI2/GPR18/NOTCH1/GPR68/SERPINB9/FCRL3/MMP12/FOXF1/GPR171	31
BP	GO:1903039	positive regulation of leukocyte cell-cell adhesion	18/497	129/11223	1.44637286166558e-05	0.000799449727175159	ENSSSCG00000038055/ENSSSCG00000010908/ENSSSCG00000001453/ENSSSCG00000001456/ENSSSCG00000010772/ENSSSCG00000001457/ENSSSCG00000010280/ENSSSCG00000005385/ENSSSCG00000017475/ENSSSCG00000001404/ENSSSCG00000032644/ENSSSCG00000002135/ENSSSCG00000015037/ENSSSCG00000015232/ENSSSCG00000017466/ENSSSCG00000026695/ENSSSCG00000009630/ENSSSCG00000013115	CORO1A/PTPRC/HLA-DRA/ENSSSCG00000001456/ADAM8/SLA-DQB1/VSIR/NR4A3/RARA/TNF/HLX/PNP/IL18/ST3GAL4/CCR7/TNFSF14/EGR3/CD5	18
BP	GO:0000768	syncytium formation by plasma membrane fusion	9/497	35/11223	1.5336587512227e-05	0.000822762812420649	ENSSSCG00000007448/ENSSSCG00000022230/ENSSSCG00000029411/ENSSSCG00000032474/ENSSSCG00000006043/ENSSSCG00000006735/ENSSSCG00000026695/ENSSSCG00000010604/ENSSSCG00000015250	OCSTAMP/CD9/CAPN2/CXCL10/DCSTAMP/PTGFRN/TNFSF14/SH3PXD2A/ADAMTS15	9
BP	GO:0006949	syncytium formation	9/497	35/11223	1.5336587512227e-05	0.000822762812420649	ENSSSCG00000007448/ENSSSCG00000022230/ENSSSCG00000029411/ENSSSCG00000032474/ENSSSCG00000006043/ENSSSCG00000006735/ENSSSCG00000026695/ENSSSCG00000010604/ENSSSCG00000015250	OCSTAMP/CD9/CAPN2/CXCL10/DCSTAMP/PTGFRN/TNFSF14/SH3PXD2A/ADAMTS15	9
BP	GO:0009617	response to bacterium	29/497	278/11223	1.56069942022674e-05	0.000825134997824226	ENSSSCG00000011033/ENSSSCG00000029371/ENSSSCG00000040397/ENSSSCG00000011443/ENSSSCG00000004154/ENSSSCG00000032381/ENSSSCG00000016573/ENSSSCG00000006709/ENSSSCG00000023503/ENSSSCG00000032416/ENSSSCG00000004670/ENSSSCG00000032474/ENSSSCG00000009002/ENSSSCG00000014369/ENSSSCG00000021866/ENSSSCG00000017475/ENSSSCG00000027426/ENSSSCG00000001404/ENSSSCG00000039103/ENSSSCG00000013418/ENSSSCG00000015652/…	VIM/C5AR1/COLEC12/STAB1/TNFAIP3/LITAF/IRF5/NOTCH2/PRKCD/RGS1/C15orf48/CXCL10/TLR2/CD14/EDDM3B/RARA/BCL3/TNF/ADIPOQ/CFD/IL10/ENSSSCG00000011436/IL18/IL23R/CCR7/SERPINB9/ENSSSCG00000034371/LYG2/LEAP2	29
BP	GO:0048608	reproductive structure development	27/497	250/11223	1.64139396181681e-05	0.000855400738958246	ENSSSCG00000002866/ENSSSCG00000036956/ENSSSCG00000004369/ENSSSCG00000006709/ENSSSCG00000007572/ENSSSCG00000017206/ENSSSCG00000002389/ENSSSCG00000013735/ENSSSCG00000028304/ENSSSCG00000017475/ENSSSCG00000022197/ENSSSCG00000010703/ENSSSCG00000015652/ENSSSCG00000038110/ENSSSCG00000042910/ENSSSCG00000038509/ENSSSCG00000035077/ENSSSCG00000017052/ENSSSCG00000021597/ENSSSCG00000002815/ENSSSCG00000000258/…	CEBPA/SOCS3/PRDM1/NOTCH2/LFNG/GRB2/VASH1/JUNB/ZFP36L1/RARA/HS6ST1/HTRA1/IL10/TIFAB/AGO4/NOTCH1/INHBA/ADAM19/PHLDA2/ADGRG1/RARG/LIF/PCYT1B/TNC/SERPINF1/KIT/CYP7B1	27
BP	GO:0002761	regulation of myeloid leukocyte differentiation	13/497	74/11223	1.88988152087867e-05	0.000960797435396768	ENSSSCG00000007448/ENSSSCG00000006709/ENSSSCG00000016298/ENSSSCG00000028304/ENSSSCG00000006043/ENSSSCG00000017475/ENSSSCG00000001404/ENSSSCG00000039103/ENSSSCG00000009859/ENSSSCG00000034114/ENSSSCG00000004493/ENSSSCG00000040961/ENSSSCG00000000687	OCSTAMP/NOTCH2/INPP5D/ZFP36L1/DCSTAMP/RARA/TNF/ADIPOQ/TESC/GPR68/SIGLEC15/LIF/CD4	13
BP	GO:0061458	reproductive system development	27/497	252/11223	1.89631072775678e-05	0.000960797435396768	ENSSSCG00000002866/ENSSSCG00000036956/ENSSSCG00000004369/ENSSSCG00000006709/ENSSSCG00000007572/ENSSSCG00000017206/ENSSSCG00000002389/ENSSSCG00000013735/ENSSSCG00000028304/ENSSSCG00000017475/ENSSSCG00000022197/ENSSSCG00000010703/ENSSSCG00000015652/ENSSSCG00000038110/ENSSSCG00000042910/ENSSSCG00000038509/ENSSSCG00000035077/ENSSSCG00000017052/ENSSSCG00000021597/ENSSSCG00000002815/ENSSSCG00000000258/…	CEBPA/SOCS3/PRDM1/NOTCH2/LFNG/GRB2/VASH1/JUNB/ZFP36L1/RARA/HS6ST1/HTRA1/IL10/TIFAB/AGO4/NOTCH1/INHBA/ADAM19/PHLDA2/ADGRG1/RARG/LIF/PCYT1B/TNC/SERPINF1/KIT/CYP7B1	27
BP	GO:0032637	interleukin-8 production	11/497	54/11223	1.9501029828382e-05	0.000961348065053211	ENSSSCG00000010908/ENSSSCG00000014852/ENSSSCG00000012118/ENSSSCG00000009002/ENSSSCG00000014369/ENSSSCG00000027426/ENSSSCG00000001404/ENSSSCG00000039103/ENSSSCG00000003113/ENSSSCG00000022447/ENSSSCG00000032438	PTPRC/ARRB1/TLR8/TLR2/CD14/BCL3/TNF/ADIPOQ/C5AR2/F3/FFAR2	11
BP	GO:0032677	regulation of interleukin-8 production	11/497	54/11223	1.9501029828382e-05	0.000961348065053211	ENSSSCG00000010908/ENSSSCG00000014852/ENSSSCG00000012118/ENSSSCG00000009002/ENSSSCG00000014369/ENSSSCG00000027426/ENSSSCG00000001404/ENSSSCG00000039103/ENSSSCG00000003113/ENSSSCG00000022447/ENSSSCG00000032438	PTPRC/ARRB1/TLR8/TLR2/CD14/BCL3/TNF/ADIPOQ/C5AR2/F3/FFAR2	11
BP	GO:0050867	positive regulation of cell activation	23/497	197/11223	2.00374843958466e-05	0.000974623241013977	ENSSSCG00000002866/ENSSSCG00000038055/ENSSSCG00000010908/ENSSSCG00000001453/ENSSSCG00000001456/ENSSSCG00000010772/ENSSSCG00000004789/ENSSSCG00000001457/ENSSSCG00000035078/ENSSSCG00000016298/ENSSSCG00000010280/ENSSSCG00000017475/ENSSSCG00000032644/ENSSSCG00000015652/ENSSSCG00000003451/ENSSSCG00000002135/ENSSSCG00000015037/ENSSSCG00000031954/ENSSSCG00000017466/ENSSSCG00000026695/ENSSSCG00000006457/…	CEBPA/CORO1A/PTPRC/HLA-DRA/ENSSSCG00000001456/ADAM8/THBS1/SLA-DQB1/CD40/INPP5D/VSIR/RARA/HLX/IL10/PDPN/PNP/IL18/SLC39A10/CCR7/TNFSF14/FCRL3/EGR3/CD5	23
BP	GO:0098542	defense response to other organism	26/497	241/11223	2.39593421911764e-05	0.00115004842517647	ENSSSCG00000029371/ENSSSCG00000040397/ENSSSCG00000011443/ENSSSCG00000010908/ENSSSCG00000016573/ENSSSCG00000035078/ENSSSCG00000031888/ENSSSCG00000006709/ENSSSCG00000023503/ENSSSCG00000027806/ENSSSCG00000012118/ENSSSCG00000032474/ENSSSCG00000015413/ENSSSCG00000009002/ENSSSCG00000014277/ENSSSCG00000021866/ENSSSCG00000027426/ENSSSCG00000001404/ENSSSCG00000015652/ENSSSCG00000011436/ENSSSCG00000003801/…	C5AR1/COLEC12/STAB1/PTPRC/IRF5/CD40/DDIT4/NOTCH2/PRKCD/SAMHD1/TLR8/CXCL10/FGL2/TLR2/IRF1/EDDM3B/BCL3/TNF/IL10/ENSSSCG00000011436/IL23R/MMP12/IFNA1/ENSSSCG00000034371/LYG2/LEAP2	26
BP	GO:1904018	positive regulation of vasculature development	16/497	110/11223	2.54735909365895e-05	0.00120186916377941	ENSSSCG00000029371/ENSSSCG00000028004/ENSSSCG00000016925/ENSSSCG00000004789/ENSSSCG00000015375/ENSSSCG00000035078/ENSSSCG00000033327/ENSSSCG00000043781/ENSSSCG00000008090/ENSSSCG00000015652/ENSSSCG00000022447/ENSSSCG00000038509/ENSSSCG00000005122/ENSSSCG00000015368/ENSSSCG00000016459/ENSSSCG00000008842	C5AR1/RIN2/PLK2/THBS1/ITGB8/CD40/PDGFB/RHOB/IL1A/IL10/F3/NOTCH1/TEK/HDAC9/EPHA1/KIT	16
BP	GO:0002693	positive regulation of cellular extravasation	6/497	15/11223	2.60193676185307e-05	0.00120186916377941	ENSSSCG00000039894/ENSSSCG00000010772/ENSSSCG00000015232/ENSSSCG00000001097/ENSSSCG00000008162/ENSSSCG00000032330	ENSSSCG00000039894/ADAM8/ST3GAL4/ENSSSCG00000001097/IL1R1/THY1	6
BP	GO:0007159	leukocyte cell-cell adhesion	24/497	214/11223	2.60273201586001e-05	0.00120186916377941	ENSSSCG00000038055/ENSSSCG00000010908/ENSSSCG00000001453/ENSSSCG00000001456/ENSSSCG00000010772/ENSSSCG00000001457/ENSSSCG00000031106/ENSSSCG00000015413/ENSSSCG00000010280/ENSSSCG00000014277/ENSSSCG00000005385/ENSSSCG00000017475/ENSSSCG00000001404/ENSSSCG00000017277/ENSSSCG00000032644/ENSSSCG00000002135/ENSSSCG00000010054/ENSSSCG00000015037/ENSSSCG00000004507/ENSSSCG00000015232/ENSSSCG00000017466/…	CORO1A/PTPRC/HLA-DRA/ENSSSCG00000001456/ADAM8/SLA-DQB1/PLA2G2D/FGL2/VSIR/IRF1/NR4A3/RARA/TNF/PECAM1/HLX/PNP/ADORA2A/IL18/SMAD7/ST3GAL4/CCR7/TNFSF14/EGR3/CD5	24
BP	GO:0007169	transmembrane receptor protein tyrosine kinase signaling pathway	33/497	350/11223	3.34565494748906e-05	0.00152561865605501	ENSSSCG00000014441/ENSSSCG00000004587/ENSSSCG00000036956/ENSSSCG00000004789/ENSSSCG00000023503/ENSSSCG00000017206/ENSSSCG00000033327/ENSSSCG00000008522/ENSSSCG00000032434/ENSSSCG00000003395/ENSSSCG00000005385/ENSSSCG00000010603/ENSSSCG00000015839/ENSSSCG00000007700/ENSSSCG00000039103/ENSSSCG00000017472/ENSSSCG00000016866/ENSSSCG00000022447/ENSSSCG00000023760/ENSSSCG00000005122/ENSSSCG00000022741/…	CSF1R/MYO1E/SOCS3/THBS1/PRKCD/GRB2/PDGFB/XDH/PLAUR/PIK3CD/NR4A3/NEURL1/NRG1/HIP1/ADIPOQ/IGFBP4/GHR/F3/CLEC14A/TEK/PDGFRB/EPHB3/EPHA1/NTRK1/HIP1R/CDK5R1/IGFBP5/KIT/FSTL4/ENSSSCG00000026365/ENSSSCG00000007665/CDH3/EFNA1	33
BP	GO:0002696	positive regulation of leukocyte activation	22/497	190/11223	3.44087785733106e-05	0.0015496694350054	ENSSSCG00000002866/ENSSSCG00000038055/ENSSSCG00000010908/ENSSSCG00000001453/ENSSSCG00000001456/ENSSSCG00000010772/ENSSSCG00000004789/ENSSSCG00000001457/ENSSSCG00000035078/ENSSSCG00000016298/ENSSSCG00000010280/ENSSSCG00000017475/ENSSSCG00000032644/ENSSSCG00000015652/ENSSSCG00000002135/ENSSSCG00000015037/ENSSSCG00000031954/ENSSSCG00000017466/ENSSSCG00000026695/ENSSSCG00000006457/ENSSSCG00000009630/…	CEBPA/CORO1A/PTPRC/HLA-DRA/ENSSSCG00000001456/ADAM8/THBS1/SLA-DQB1/CD40/INPP5D/VSIR/RARA/HLX/IL10/PNP/IL18/SLC39A10/CCR7/TNFSF14/FCRL3/EGR3/CD5	22
BP	GO:0045621	positive regulation of lymphocyte differentiation	12/497	68/11223	3.76588373497668e-05	0.0016753590079506	ENSSSCG00000010908/ENSSSCG00000001453/ENSSSCG00000001456/ENSSSCG00000010772/ENSSSCG00000016298/ENSSSCG00000010280/ENSSSCG00000017475/ENSSSCG00000032644/ENSSSCG00000015652/ENSSSCG00000002135/ENSSSCG00000015037/ENSSSCG00000009630	PTPRC/HLA-DRA/ENSSSCG00000001456/ADAM8/INPP5D/VSIR/RARA/HLX/IL10/PNP/IL18/EGR3	12
BP	GO:0043410	positive regulation of MAPK cascade	29/497	292/11223	3.91676163645546e-05	0.00172148752407103	ENSSSCG00000014441/ENSSSCG00000029371/ENSSSCG00000010908/ENSSSCG00000010772/ENSSSCG00000004789/ENSSSCG00000009626/ENSSSCG00000035078/ENSSSCG00000006709/ENSSSCG00000033327/ENSSSCG00000008522/ENSSSCG00000036824/ENSSSCG00000014852/ENSSSCG00000022689/ENSSSCG00000001572/ENSSSCG00000015839/ENSSSCG00000038598/ENSSSCG00000001404/ENSSSCG00000017472/ENSSSCG00000003113/ENSSSCG00000038509/ENSSSCG00000005122/…	CSF1R/C5AR1/PTPRC/ADAM8/THBS1/SORBS3/CD40/NOTCH2/PDGFB/XDH/AVPI1/ARRB1/GADD45B/FGD2/NRG1/ADRB2/TNF/IGFBP4/C5AR2/NOTCH1/TEK/PDGFRB/FCRL3/NTRK1/LIF/CD4/HTR2A/KIT/EFNA1	29
BP	GO:0002366	leukocyte activation involved in immune response	20/497	166/11223	4.40455012215553e-05	0.00191013826297721	ENSSSCG00000038055/ENSSSCG00000010908/ENSSSCG00000001453/ENSSSCG00000035078/ENSSSCG00000006709/ENSSSCG00000007572/ENSSSCG00000006495/ENSSSCG00000015413/ENSSSCG00000032612/ENSSSCG00000006375/ENSSSCG00000017475/ENSSSCG00000027426/ENSSSCG00000032644/ENSSSCG00000015652/ENSSSCG00000015037/ENSSSCG00000004507/ENSSSCG00000015487/ENSSSCG00000038460/ENSSSCG00000022105/ENSSSCG00000008842	CORO1A/PTPRC/HLA-DRA/CD40/NOTCH2/LFNG/SEMA4A/FGL2/MILR1/LY9/RARA/BCL3/HLX/IL10/IL18/SMAD7/TNFSF18/FOXF1/SUCNR1/KIT	20
BP	GO:0043542	endothelial cell migration	18/497	140/11223	4.45070593073089e-05	0.00191013826297721	ENSSSCG00000028004/ENSSSCG00000016925/ENSSSCG00000004789/ENSSSCG00000031321/ENSSSCG00000035078/ENSSSCG00000033327/ENSSSCG00000006495/ENSSSCG00000011592/ENSSSCG00000043781/ENSSSCG00000002389/ENSSSCG00000003395/ENSSSCG00000001404/ENSSSCG00000023760/ENSSSCG00000038509/ENSSSCG00000005122/ENSSSCG00000015368/ENSSSCG00000009630/ENSSSCG00000006530	RIN2/PLK2/THBS1/NR4A1/CD40/PDGFB/SEMA4A/PLXND1/RHOB/VASH1/PIK3CD/TNF/CLEC14A/NOTCH1/TEK/HDAC9/EGR3/EFNA1	18
BP	GO:0050863	regulation of T cell activation	22/497	194/11223	4.74139168908168e-05	0.00201123219555465	ENSSSCG00000038055/ENSSSCG00000010908/ENSSSCG00000001453/ENSSSCG00000001456/ENSSSCG00000010772/ENSSSCG00000004369/ENSSSCG00000001457/ENSSSCG00000031106/ENSSSCG00000015413/ENSSSCG00000010280/ENSSSCG00000014277/ENSSSCG00000017475/ENSSSCG00000032644/ENSSSCG00000002135/ENSSSCG00000010054/ENSSSCG00000015037/ENSSSCG00000004507/ENSSSCG00000017466/ENSSSCG00000026695/ENSSSCG00000009630/ENSSSCG00000000687/…	CORO1A/PTPRC/HLA-DRA/ENSSSCG00000001456/ADAM8/PRDM1/SLA-DQB1/PLA2G2D/FGL2/VSIR/IRF1/RARA/HLX/PNP/ADORA2A/IL18/SMAD7/CCR7/TNFSF14/EGR3/CD4/CD5	22
BP	GO:0046427	positive regulation of JAK-STAT cascade	9/497	40/11223	4.87412508610424e-05	0.00204377107058716	ENSSSCG00000014441/ENSSSCG00000015085/ENSSSCG00000035078/ENSSSCG00000015652/ENSSSCG00000015037/ENSSSCG00000038509/ENSSSCG00000015487/ENSSSCG00000040961/ENSSSCG00000008842	CSF1R/IL10RA/CD40/IL10/IL18/NOTCH1/TNFSF18/LIF/KIT	9
BP	GO:2000181	negative regulation of blood vessel morphogenesis	13/497	81/11223	5.10677249462845e-05	0.00211698932504597	ENSSSCG00000011443/ENSSSCG00000016925/ENSSSCG00000004789/ENSSSCG00000008522/ENSSSCG00000006495/ENSSSCG00000002389/ENSSSCG00000032474/ENSSSCG00000001404/ENSSSCG00000038911/ENSSSCG00000032710/ENSSSCG00000038509/ENSSSCG00000005122/ENSSSCG00000017818	STAB1/PLK2/THBS1/XDH/SEMA4A/VASH1/CXCL10/TNF/KLF2/E2F2/NOTCH1/TEK/SERPINF1	13
BP	GO:0002263	cell activation involved in immune response	20/497	168/11223	5.23168312498386e-05	0.00214440225167878	ENSSSCG00000038055/ENSSSCG00000010908/ENSSSCG00000001453/ENSSSCG00000035078/ENSSSCG00000006709/ENSSSCG00000007572/ENSSSCG00000006495/ENSSSCG00000015413/ENSSSCG00000032612/ENSSSCG00000006375/ENSSSCG00000017475/ENSSSCG00000027426/ENSSSCG00000032644/ENSSSCG00000015652/ENSSSCG00000015037/ENSSSCG00000004507/ENSSSCG00000015487/ENSSSCG00000038460/ENSSSCG00000022105/ENSSSCG00000008842	CORO1A/PTPRC/HLA-DRA/CD40/NOTCH2/LFNG/SEMA4A/FGL2/MILR1/LY9/RARA/BCL3/HLX/IL10/IL18/SMAD7/TNFSF18/FOXF1/SUCNR1/KIT	20
BP	GO:0002763	positive regulation of myeloid leukocyte differentiation	9/497	41/11223	6.00321964304825e-05	0.00242083040602408	ENSSSCG00000007448/ENSSSCG00000006709/ENSSSCG00000028304/ENSSSCG00000006043/ENSSSCG00000001404/ENSSSCG00000009859/ENSSSCG00000034114/ENSSSCG00000040961/ENSSSCG00000000687	OCSTAMP/NOTCH2/ZFP36L1/DCSTAMP/TNF/TESC/GPR68/LIF/CD4	9
BP	GO:0043408	regulation of MAPK cascade	36/497	408/11223	6.03880391853594e-05	0.00242083040602408	ENSSSCG00000014441/ENSSSCG00000029371/ENSSSCG00000010908/ENSSSCG00000010772/ENSSSCG00000008164/ENSSSCG00000004789/ENSSSCG00000009626/ENSSSCG00000035078/ENSSSCG00000006709/ENSSSCG00000023503/ENSSSCG00000017206/ENSSSCG00000033327/ENSSSCG00000008522/ENSSSCG00000036824/ENSSSCG00000014852/ENSSSCG00000015595/ENSSSCG00000022689/ENSSSCG00000001572/ENSSSCG00000015839/ENSSSCG00000037241/ENSSSCG00000038598/…	CSF1R/C5AR1/PTPRC/ADAM8/MAP4K4/THBS1/SORBS3/CD40/NOTCH2/PRKCD/GRB2/PDGFB/XDH/AVPI1/ARRB1/ATF3/GADD45B/FGD2/NRG1/RGS2/ADRB2/TNF/ADIPOQ/IGFBP4/C5AR2/RGS14/NOTCH1/TEK/PDGFRB/FCRL3/NTRK1/LIF/CD4/HTR2A/KIT/EFNA1	36
BP	GO:0002495	antigen processing and presentation of peptide antigen via MHC class II	5/497	11/11223	6.1763605289578e-05	0.00242980503851362	ENSSSCG00000001453/ENSSSCG00000001456/ENSSSCG00000001470/ENSSSCG00000001457/ENSSSCG00000001472	HLA-DRA/ENSSSCG00000001456/SLA-DMA/SLA-DQB1/SLA-DOA	5
BP	GO:0051251	positive regulation of lymphocyte activation	20/497	170/11223	6.19440429226334e-05	0.00242980503851362	ENSSSCG00000038055/ENSSSCG00000010908/ENSSSCG00000001453/ENSSSCG00000001456/ENSSSCG00000010772/ENSSSCG00000001457/ENSSSCG00000035078/ENSSSCG00000016298/ENSSSCG00000010280/ENSSSCG00000017475/ENSSSCG00000032644/ENSSSCG00000015652/ENSSSCG00000002135/ENSSSCG00000015037/ENSSSCG00000031954/ENSSSCG00000017466/ENSSSCG00000026695/ENSSSCG00000006457/ENSSSCG00000009630/ENSSSCG00000013115	CORO1A/PTPRC/HLA-DRA/ENSSSCG00000001456/ADAM8/SLA-DQB1/CD40/INPP5D/VSIR/RARA/HLX/IL10/PNP/IL18/SLC39A10/CCR7/TNFSF14/FCRL3/EGR3/CD5	20
BP	GO:0032101	regulation of response to external stimulus	40/497	475/11223	6.7171124894324e-05	0.00260681131504781	ENSSSCG00000029371/ENSSSCG00000010312/ENSSSCG00000017700/ENSSSCG00000002866/ENSSSCG00000036956/ENSSSCG00000004154/ENSSSCG00000022230/ENSSSCG00000010772/ENSSSCG00000004789/ENSSSCG00000031106/ENSSSCG00000023503/ENSSSCG00000033327/ENSSSCG00000023716/ENSSSCG00000032474/ENSSSCG00000015413/ENSSSCG00000009002/ENSSSCG00000024071/ENSSSCG00000001404/ENSSSCG00000039103/ENSSSCG00000015652/ENSSSCG00000003451/…	C5AR1/PLAU/CCL3L1/CEBPA/SOCS3/TNFAIP3/CD9/ADAM8/THBS1/PLA2G2D/PRKCD/PDGFB/TNFAIP6/CXCL10/FGL2/TLR2/SCARF1/TNF/ADIPOQ/IL10/PDPN/ENSSSCG00000011436/C5AR2/ADORA2A/PADI2/GPR18/SERPINF2/NOTCH1/FFAR2/IL23R/ST3GAL4/CCR7/IL1R2/TNFSF14/MMP12/FOXF1/ENSSSCG00000001097/IL1R1/SUCNR1/PROS1	40
BP	GO:0008285	negative regulation of cell proliferation	35/497	395/11223	7.02112050520546e-05	0.0026961102739989	ENSSSCG00000014441/ENSSSCG00000006496/ENSSSCG00000002866/ENSSSCG00000004154/ENSSSCG00000022230/ENSSSCG00000015353/ENSSSCG00000004789/ENSSSCG00000031106/ENSSSCG00000008522/ENSSSCG00000005614/ENSSSCG00000008090/ENSSSCG00000002389/ENSSSCG00000016298/ENSSSCG00000010280/ENSSSCG00000014277/ENSSSCG00000010603/ENSSSCG00000001404/ENSSSCG00000039103/ENSSSCG00000015652/ENSSSCG00000009859/ENSSSCG00000040967/…	CSF1R/LMNA/CEBPA/TNFAIP3/CD9/SCIN/THBS1/PLA2G2D/XDH/NIBAN2/IL1A/VASH1/INPP5D/VSIR/IRF1/NEURL1/TNF/ADIPOQ/IL10/TESC/NACC2/SMAD7/NOTCH1/INHBA/ZNF503/CBFA2T3/ADGRG1/NTRK1/RARG/LIF/RPS6KA2/SERPINF1/CDKN1C/IGFBP5/AXIN2	35
BP	GO:1904894	positive regulation of STAT cascade	9/497	42/11223	7.34481307207204e-05	0.00279102896738737	ENSSSCG00000014441/ENSSSCG00000015085/ENSSSCG00000035078/ENSSSCG00000015652/ENSSSCG00000015037/ENSSSCG00000038509/ENSSSCG00000015487/ENSSSCG00000040961/ENSSSCG00000008842	CSF1R/IL10RA/CD40/IL10/IL18/NOTCH1/TNFSF18/LIF/KIT	9
BP	GO:0071706	tumor necrosis factor superfamily cytokine production	14/497	96/11223	7.86699607037587e-05	0.00292844914946236	ENSSSCG00000017700/ENSSSCG00000004154/ENSSSCG00000010908/ENSSSCG00000010772/ENSSSCG00000004789/ENSSSCG00000010280/ENSSSCG00000014369/ENSSSCG00000017475/ENSSSCG00000027426/ENSSSCG00000039103/ENSSSCG00000015652/ENSSSCG00000011436/ENSSSCG00000003113/ENSSSCG00000031999	CCL3L1/TNFAIP3/PTPRC/ADAM8/THBS1/VSIR/CD14/RARA/BCL3/ADIPOQ/IL10/ENSSSCG00000011436/C5AR2/GPR18	14
BP	GO:1903555	regulation of tumor necrosis factor superfamily cytokine production	14/497	96/11223	7.86699607037587e-05	0.00292844914946236	ENSSSCG00000017700/ENSSSCG00000004154/ENSSSCG00000010908/ENSSSCG00000010772/ENSSSCG00000004789/ENSSSCG00000010280/ENSSSCG00000014369/ENSSSCG00000017475/ENSSSCG00000027426/ENSSSCG00000039103/ENSSSCG00000015652/ENSSSCG00000011436/ENSSSCG00000003113/ENSSSCG00000031999	CCL3L1/TNFAIP3/PTPRC/ADAM8/THBS1/VSIR/CD14/RARA/BCL3/ADIPOQ/IL10/ENSSSCG00000011436/C5AR2/GPR18	14
BP	GO:1902624	positive regulation of neutrophil migration	6/497	18/11223	8.61246362020864e-05	0.00314340590183046	ENSSSCG00000029371/ENSSSCG00000039894/ENSSSCG00000010772/ENSSSCG00000017466/ENSSSCG00000001097/ENSSSCG00000008162	C5AR1/ENSSSCG00000039894/ADAM8/CCR7/ENSSSCG00000001097/IL1R1	6
BP	GO:0001892	embryonic placenta development	11/497	63/11223	8.74781165173867e-05	0.00314340590183046	ENSSSCG00000002866/ENSSSCG00000036956/ENSSSCG00000004369/ENSSSCG00000017206/ENSSSCG00000002389/ENSSSCG00000013735/ENSSSCG00000028304/ENSSSCG00000022197/ENSSSCG00000015652/ENSSSCG00000021597/ENSSSCG00000040961	CEBPA/SOCS3/PRDM1/GRB2/VASH1/JUNB/ZFP36L1/HS6ST1/IL10/PHLDA2/LIF	11
BP	GO:0000165	MAPK cascade	38/497	448/11223	8.78912834393384e-05	0.00314340590183046	ENSSSCG00000014441/ENSSSCG00000029371/ENSSSCG00000010908/ENSSSCG00000010772/ENSSSCG00000008164/ENSSSCG00000004789/ENSSSCG00000009626/ENSSSCG00000035078/ENSSSCG00000006709/ENSSSCG00000023503/ENSSSCG00000017206/ENSSSCG00000033327/ENSSSCG00000008522/ENSSSCG00000036824/ENSSSCG00000014852/ENSSSCG00000015595/ENSSSCG00000028304/ENSSSCG00000022689/ENSSSCG00000001572/ENSSSCG00000015839/ENSSSCG00000037241/…	CSF1R/C5AR1/PTPRC/ADAM8/MAP4K4/THBS1/SORBS3/CD40/NOTCH2/PRKCD/GRB2/PDGFB/XDH/AVPI1/ARRB1/ATF3/ZFP36L1/GADD45B/FGD2/NRG1/RGS2/ADRB2/TNF/ADIPOQ/IGFBP4/C5AR2/RGS14/IL18/NOTCH1/TEK/PDGFRB/FCRL3/NTRK1/LIF/CD4/HTR2A/KIT/EFNA1	38
BP	GO:0023014	signal transduction by protein phosphorylation	38/497	448/11223	8.78912834393384e-05	0.00314340590183046	ENSSSCG00000014441/ENSSSCG00000029371/ENSSSCG00000010908/ENSSSCG00000010772/ENSSSCG00000008164/ENSSSCG00000004789/ENSSSCG00000009626/ENSSSCG00000035078/ENSSSCG00000006709/ENSSSCG00000023503/ENSSSCG00000017206/ENSSSCG00000033327/ENSSSCG00000008522/ENSSSCG00000036824/ENSSSCG00000014852/ENSSSCG00000015595/ENSSSCG00000028304/ENSSSCG00000022689/ENSSSCG00000001572/ENSSSCG00000015839/ENSSSCG00000037241/…	CSF1R/C5AR1/PTPRC/ADAM8/MAP4K4/THBS1/SORBS3/CD40/NOTCH2/PRKCD/GRB2/PDGFB/XDH/AVPI1/ARRB1/ATF3/ZFP36L1/GADD45B/FGD2/NRG1/RGS2/ADRB2/TNF/ADIPOQ/IGFBP4/C5AR2/RGS14/IL18/NOTCH1/TEK/PDGFRB/FCRL3/NTRK1/LIF/CD4/HTR2A/KIT/EFNA1	38
BP	GO:0032720	negative regulation of tumor necrosis factor production	8/497	34/11223	9.15648697421939e-05	0.00322967059977297	ENSSSCG00000004154/ENSSSCG00000010280/ENSSSCG00000017475/ENSSSCG00000027426/ENSSSCG00000039103/ENSSSCG00000015652/ENSSSCG00000003113/ENSSSCG00000031999	TNFAIP3/VSIR/RARA/BCL3/ADIPOQ/IL10/C5AR2/GPR18	8
BP	GO:0002285	lymphocyte activation involved in immune response	16/497	122/11223	9.20739425373873e-05	0.00322967059977297	ENSSSCG00000038055/ENSSSCG00000010908/ENSSSCG00000001453/ENSSSCG00000035078/ENSSSCG00000006709/ENSSSCG00000007572/ENSSSCG00000006495/ENSSSCG00000015413/ENSSSCG00000006375/ENSSSCG00000017475/ENSSSCG00000027426/ENSSSCG00000032644/ENSSSCG00000015652/ENSSSCG00000015037/ENSSSCG00000004507/ENSSSCG00000015487	CORO1A/PTPRC/HLA-DRA/CD40/NOTCH2/LFNG/SEMA4A/FGL2/LY9/RARA/BCL3/HLX/IL10/IL18/SMAD7/TNFSF18	16
BP	GO:0034097	response to cytokine	40/497	484/11223	0.000101196925330146	0.0035115307442182	ENSSSCG00000011033/ENSSSCG00000014441/ENSSSCG00000037508/ENSSSCG00000002866/ENSSSCG00000007901/ENSSSCG00000007448/ENSSSCG00000036956/ENSSSCG00000038055/ENSSSCG00000010908/ENSSSCG00000001456/ENSSSCG00000001457/ENSSSCG00000016573/ENSSSCG00000027806/ENSSSCG00000033327/ENSSSCG00000008090/ENSSSCG00000028304/ENSSSCG00000032474/ENSSSCG00000009002/ENSSSCG00000006043/ENSSSCG00000014277/ENSSSCG00000040095/…	VIM/CSF1R/GSN/CEBPA/CIITA/OCSTAMP/SOCS3/CORO1A/PTPRC/ENSSSCG00000001456/SLA-DQB1/IRF5/SAMHD1/PDGFB/IL1A/ZFP36L1/CXCL10/TLR2/DCSTAMP/IRF1/GPR35/TNF/RAB7B/ADIPOQ/NEFH/IL18/SMAD7/PADI2/IL23R/CCR7/IL1R2/TNFSF18/MMP12/FOXF1/ENSSSCG00000001097/IL1R1/RARG/CXCL11/CD4/KIT	40
BP	GO:0045655	regulation of monocyte differentiation	5/497	12/11223	0.000102034610440551	0.0035115307442182	ENSSSCG00000016298/ENSSSCG00000028304/ENSSSCG00000006043/ENSSSCG00000034114/ENSSSCG00000000687	INPP5D/ZFP36L1/DCSTAMP/GPR68/CD4	5
BP	GO:0043207	response to external biotic stimulus	39/497	469/11223	0.000108516087125262	0.00366543227623107	ENSSSCG00000011033/ENSSSCG00000029371/ENSSSCG00000040397/ENSSSCG00000011443/ENSSSCG00000004154/ENSSSCG00000010908/ENSSSCG00000032381/ENSSSCG00000015375/ENSSSCG00000016573/ENSSSCG00000035078/ENSSSCG00000031888/ENSSSCG00000006709/ENSSSCG00000023503/ENSSSCG00000027806/ENSSSCG00000032416/ENSSSCG00000004670/ENSSSCG00000012118/ENSSSCG00000032474/ENSSSCG00000015413/ENSSSCG00000009002/ENSSSCG00000014277/…	VIM/C5AR1/COLEC12/STAB1/TNFAIP3/PTPRC/LITAF/ITGB8/IRF5/CD40/DDIT4/NOTCH2/PRKCD/SAMHD1/RGS1/C15orf48/TLR8/CXCL10/FGL2/TLR2/IRF1/CD14/EDDM3B/RARA/BCL3/TNF/ADIPOQ/CFD/IL10/ENSSSCG00000011436/IL18/IL23R/CCR7/SERPINB9/MMP12/IFNA1/ENSSSCG00000034371/LYG2/LEAP2	39
BP	GO:0051707	response to other organism	39/497	469/11223	0.000108516087125262	0.00366543227623107	ENSSSCG00000011033/ENSSSCG00000029371/ENSSSCG00000040397/ENSSSCG00000011443/ENSSSCG00000004154/ENSSSCG00000010908/ENSSSCG00000032381/ENSSSCG00000015375/ENSSSCG00000016573/ENSSSCG00000035078/ENSSSCG00000031888/ENSSSCG00000006709/ENSSSCG00000023503/ENSSSCG00000027806/ENSSSCG00000032416/ENSSSCG00000004670/ENSSSCG00000012118/ENSSSCG00000032474/ENSSSCG00000015413/ENSSSCG00000009002/ENSSSCG00000014277/…	VIM/C5AR1/COLEC12/STAB1/TNFAIP3/PTPRC/LITAF/ITGB8/IRF5/CD40/DDIT4/NOTCH2/PRKCD/SAMHD1/RGS1/C15orf48/TLR8/CXCL10/FGL2/TLR2/IRF1/CD14/EDDM3B/RARA/BCL3/TNF/ADIPOQ/CFD/IL10/ENSSSCG00000011436/IL18/IL23R/CCR7/SERPINB9/MMP12/IFNA1/ENSSSCG00000034371/LYG2/LEAP2	39
BP	GO:0071345	cellular response to cytokine stimulus	37/497	437/11223	0.000112971153623452	0.00378090613227846	ENSSSCG00000011033/ENSSSCG00000014441/ENSSSCG00000037508/ENSSSCG00000002866/ENSSSCG00000007448/ENSSSCG00000036956/ENSSSCG00000038055/ENSSSCG00000010908/ENSSSCG00000001457/ENSSSCG00000016573/ENSSSCG00000027806/ENSSSCG00000033327/ENSSSCG00000008090/ENSSSCG00000028304/ENSSSCG00000032474/ENSSSCG00000009002/ENSSSCG00000006043/ENSSSCG00000014277/ENSSSCG00000040095/ENSSSCG00000001404/ENSSSCG00000036352/…	VIM/CSF1R/GSN/CEBPA/OCSTAMP/SOCS3/CORO1A/PTPRC/SLA-DQB1/IRF5/SAMHD1/PDGFB/IL1A/ZFP36L1/CXCL10/TLR2/DCSTAMP/IRF1/GPR35/TNF/RAB7B/ADIPOQ/NEFH/IL18/SMAD7/PADI2/CCR7/IL1R2/TNFSF18/MMP12/FOXF1/ENSSSCG00000001097/IL1R1/RARG/CXCL11/CD4/KIT	37
BP	GO:1903556	negative regulation of tumor necrosis factor superfamily cytokine production	8/497	35/11223	0.000114151027439962	0.00378566316455438	ENSSSCG00000004154/ENSSSCG00000010280/ENSSSCG00000017475/ENSSSCG00000027426/ENSSSCG00000039103/ENSSSCG00000015652/ENSSSCG00000003113/ENSSSCG00000031999	TNFAIP3/VSIR/RARA/BCL3/ADIPOQ/IL10/C5AR2/GPR18	8
BP	GO:0042088	T-helper 1 type immune response	7/497	27/11223	0.000131189373067764	0.00431152101757841	ENSSSCG00000001457/ENSSSCG00000006495/ENSSSCG00000027426/ENSSSCG00000032644/ENSSSCG00000015037/ENSSSCG00000003801/ENSSSCG00000008162	SLA-DQB1/SEMA4A/BCL3/HLX/IL18/IL23R/IL1R1	7
BP	GO:0002685	regulation of leukocyte migration	16/497	126/11223	0.000135619347001385	0.00436853132734069	ENSSSCG00000029371/ENSSSCG00000022230/ENSSSCG00000039894/ENSSSCG00000010772/ENSSSCG00000032474/ENSSSCG00000003113/ENSSSCG00000026478/ENSSSCG00000031999/ENSSSCG00000015232/ENSSSCG00000017466/ENSSSCG00000026695/ENSSSCG00000015487/ENSSSCG00000001097/ENSSSCG00000008162/ENSSSCG00000032330/ENSSSCG00000025294	C5AR1/CD9/ENSSSCG00000039894/ADAM8/CXCL10/C5AR2/PADI2/GPR18/ST3GAL4/CCR7/TNFSF14/TNFSF18/ENSSSCG00000001097/IL1R1/THY1/AIRE	16
BP	GO:0007162	negative regulation of cell adhesion	19/497	166/11223	0.000136044898843269	0.00436853132734069	ENSSSCG00000022230/ENSSSCG00000010908/ENSSSCG00000004789/ENSSSCG00000031106/ENSSSCG00000023503/ENSSSCG00000015413/ENSSSCG00000010280/ENSSSCG00000007067/ENSSSCG00000014277/ENSSSCG00000012112/ENSSSCG00000039103/ENSSSCG00000032644/ENSSSCG00000015652/ENSSSCG00000010054/ENSSSCG00000004507/ENSSSCG00000038509/ENSSSCG00000014987/ENSSSCG00000025652/ENSSSCG00000001097	CD9/PTPRC/THBS1/PLA2G2D/PRKCD/FGL2/VSIR/JAG1/IRF1/ARHGAP6/ADIPOQ/HLX/IL10/ADORA2A/SMAD7/NOTCH1/MMP12/CDH1/ENSSSCG00000001097	19
BP	GO:0090130	tissue migration	21/497	194/11223	0.000137129573634048	0.00436853132734069	ENSSSCG00000028004/ENSSSCG00000016925/ENSSSCG00000004789/ENSSSCG00000031321/ENSSSCG00000035078/ENSSSCG00000033327/ENSSSCG00000006495/ENSSSCG00000011592/ENSSSCG00000043781/ENSSSCG00000002389/ENSSSCG00000003395/ENSSSCG00000001404/ENSSSCG00000023760/ENSSSCG00000006001/ENSSSCG00000038509/ENSSSCG00000005122/ENSSSCG00000015368/ENSSSCG00000038460/ENSSSCG00000009630/ENSSSCG00000008842/ENSSSCG00000006530	RIN2/PLK2/THBS1/NR4A1/CD40/PDGFB/SEMA4A/PLXND1/RHOB/VASH1/PIK3CD/TNF/CLEC14A/ENPP2/NOTCH1/TEK/HDAC9/FOXF1/EGR3/KIT/EFNA1	21
BP	GO:0045580	regulation of T cell differentiation	14/497	101/11223	0.000137714118049391	0.00436853132734069	ENSSSCG00000010908/ENSSSCG00000001453/ENSSSCG00000001456/ENSSSCG00000010772/ENSSSCG00000004369/ENSSSCG00000015413/ENSSSCG00000010280/ENSSSCG00000014277/ENSSSCG00000017475/ENSSSCG00000032644/ENSSSCG00000002135/ENSSSCG00000015037/ENSSSCG00000004507/ENSSSCG00000009630	PTPRC/HLA-DRA/ENSSSCG00000001456/ADAM8/PRDM1/FGL2/VSIR/IRF1/RARA/HLX/PNP/IL18/SMAD7/EGR3	14
BP	GO:0007259	JAK-STAT cascade	12/497	78/11223	0.000150223534324711	0.00472427114841851	ENSSSCG00000014441/ENSSSCG00000015085/ENSSSCG00000036956/ENSSSCG00000010908/ENSSSCG00000035078/ENSSSCG00000027426/ENSSSCG00000015652/ENSSSCG00000015037/ENSSSCG00000038509/ENSSSCG00000015487/ENSSSCG00000040961/ENSSSCG00000008842	CSF1R/IL10RA/SOCS3/PTPRC/CD40/BCL3/IL10/IL18/NOTCH1/TNFSF18/LIF/KIT	12
BP	GO:0001890	placenta development	14/497	102/11223	0.000153288338104329	0.00475170556138825	ENSSSCG00000002866/ENSSSCG00000036956/ENSSSCG00000004369/ENSSSCG00000006709/ENSSSCG00000017206/ENSSSCG00000002389/ENSSSCG00000013735/ENSSSCG00000028304/ENSSSCG00000022197/ENSSSCG00000010703/ENSSSCG00000015652/ENSSSCG00000017052/ENSSSCG00000021597/ENSSSCG00000040961	CEBPA/SOCS3/PRDM1/NOTCH2/GRB2/VASH1/JUNB/ZFP36L1/HS6ST1/HTRA1/IL10/ADAM19/PHLDA2/LIF	14
BP	GO:0002292	T cell differentiation involved in immune response	9/497	46/11223	0.000155003553126426	0.00475170556138825	ENSSSCG00000001453/ENSSSCG00000006495/ENSSSCG00000015413/ENSSSCG00000006375/ENSSSCG00000017475/ENSSSCG00000027426/ENSSSCG00000032644/ENSSSCG00000015037/ENSSSCG00000004507	HLA-DRA/SEMA4A/FGL2/LY9/RARA/BCL3/HLX/IL18/SMAD7	9
BP	GO:0045123	cellular extravasation	9/497	46/11223	0.000155003553126426	0.00475170556138825	ENSSSCG00000039894/ENSSSCG00000010772/ENSSSCG00000001404/ENSSSCG00000017277/ENSSSCG00000015089/ENSSSCG00000015232/ENSSSCG00000001097/ENSSSCG00000008162/ENSSSCG00000032330	ENSSSCG00000039894/ADAM8/TNF/PECAM1/JAML/ST3GAL4/ENSSSCG00000001097/IL1R1/THY1	9
BP	GO:0002577	regulation of antigen processing and presentation	5/497	13/11223	0.000159790150206844	0.00485762056628807	ENSSSCG00000004789/ENSSSCG00000001457/ENSSSCG00000001472/ENSSSCG00000015413/ENSSSCG00000017466	THBS1/SLA-DQB1/SLA-DOA/FGL2/CCR7	5
BP	GO:0030195	negative regulation of blood coagulation	7/497	28/11223	0.000168312440853554	0.00503281790355546	ENSSSCG00000010312/ENSSSCG00000022230/ENSSSCG00000004789/ENSSSCG00000023503/ENSSSCG00000033327/ENSSSCG00000038745/ENSSSCG00000025463	PLAU/CD9/THBS1/PRKCD/PDGFB/SERPINF2/PROS1	7
BP	GO:1902622	regulation of neutrophil migration	7/497	28/11223	0.000168312440853554	0.00503281790355546	ENSSSCG00000029371/ENSSSCG00000039894/ENSSSCG00000010772/ENSSSCG00000003113/ENSSSCG00000017466/ENSSSCG00000001097/ENSSSCG00000008162	C5AR1/ENSSSCG00000039894/ADAM8/C5AR2/CCR7/ENSSSCG00000001097/IL1R1	7
BP	GO:0032102	negative regulation of response to external stimulus	21/497	197/11223	0.000170306635213221	0.00505104557120187	ENSSSCG00000010312/ENSSSCG00000036956/ENSSSCG00000004154/ENSSSCG00000022230/ENSSSCG00000004789/ENSSSCG00000023503/ENSSSCG00000033327/ENSSSCG00000023716/ENSSSCG00000015413/ENSSSCG00000001404/ENSSSCG00000039103/ENSSSCG00000015652/ENSSSCG00000003113/ENSSSCG00000010054/ENSSSCG00000026478/ENSSSCG00000031999/ENSSSCG00000038745/ENSSSCG00000038509/ENSSSCG00000028331/ENSSSCG00000038460/ENSSSCG00000025463	PLAU/SOCS3/TNFAIP3/CD9/THBS1/PRKCD/PDGFB/TNFAIP6/FGL2/TNF/ADIPOQ/IL10/C5AR2/ADORA2A/PADI2/GPR18/SERPINF2/NOTCH1/IL1R2/FOXF1/PROS1	21
BP	GO:0050870	positive regulation of T cell activation	15/497	116/11223	0.000177841777880895	0.00523199036862505	ENSSSCG00000038055/ENSSSCG00000010908/ENSSSCG00000001453/ENSSSCG00000001456/ENSSSCG00000010772/ENSSSCG00000001457/ENSSSCG00000010280/ENSSSCG00000017475/ENSSSCG00000032644/ENSSSCG00000002135/ENSSSCG00000015037/ENSSSCG00000017466/ENSSSCG00000026695/ENSSSCG00000009630/ENSSSCG00000013115	CORO1A/PTPRC/HLA-DRA/ENSSSCG00000001456/ADAM8/SLA-DQB1/VSIR/RARA/HLX/PNP/IL18/CCR7/TNFSF14/EGR3/CD5	15
BP	GO:0016525	negative regulation of angiogenesis	12/497	80/11223	0.000192306749086567	0.00550947734677591	ENSSSCG00000011443/ENSSSCG00000016925/ENSSSCG00000004789/ENSSSCG00000006495/ENSSSCG00000002389/ENSSSCG00000032474/ENSSSCG00000001404/ENSSSCG00000038911/ENSSSCG00000032710/ENSSSCG00000038509/ENSSSCG00000005122/ENSSSCG00000017818	STAB1/PLK2/THBS1/SEMA4A/VASH1/CXCL10/TNF/KLF2/E2F2/NOTCH1/TEK/SERPINF1	12
BP	GO:0043534	blood vessel endothelial cell migration	12/497	80/11223	0.000192306749086567	0.00550947734677591	ENSSSCG00000016925/ENSSSCG00000004789/ENSSSCG00000031321/ENSSSCG00000035078/ENSSSCG00000033327/ENSSSCG00000002389/ENSSSCG00000001404/ENSSSCG00000023760/ENSSSCG00000038509/ENSSSCG00000015368/ENSSSCG00000009630/ENSSSCG00000006530	PLK2/THBS1/NR4A1/CD40/PDGFB/VASH1/TNF/CLEC14A/NOTCH1/HDAC9/EGR3/EFNA1	12
BP	GO:0097696	STAT cascade	12/497	80/11223	0.000192306749086567	0.00550947734677591	ENSSSCG00000014441/ENSSSCG00000015085/ENSSSCG00000036956/ENSSSCG00000010908/ENSSSCG00000035078/ENSSSCG00000027426/ENSSSCG00000015652/ENSSSCG00000015037/ENSSSCG00000038509/ENSSSCG00000015487/ENSSSCG00000040961/ENSSSCG00000008842	CSF1R/IL10RA/SOCS3/PTPRC/CD40/BCL3/IL10/IL18/NOTCH1/TNFSF18/LIF/KIT	12
BP	GO:0032640	tumor necrosis factor production	13/497	92/11223	0.000194825268019214	0.00550947734677591	ENSSSCG00000017700/ENSSSCG00000004154/ENSSSCG00000010908/ENSSSCG00000004789/ENSSSCG00000010280/ENSSSCG00000014369/ENSSSCG00000017475/ENSSSCG00000027426/ENSSSCG00000039103/ENSSSCG00000015652/ENSSSCG00000011436/ENSSSCG00000003113/ENSSSCG00000031999	CCL3L1/TNFAIP3/PTPRC/THBS1/VSIR/CD14/RARA/BCL3/ADIPOQ/IL10/ENSSSCG00000011436/C5AR2/GPR18	13
BP	GO:0032680	regulation of tumor necrosis factor production	13/497	92/11223	0.000194825268019214	0.00550947734677591	ENSSSCG00000017700/ENSSSCG00000004154/ENSSSCG00000010908/ENSSSCG00000004789/ENSSSCG00000010280/ENSSSCG00000014369/ENSSSCG00000017475/ENSSSCG00000027426/ENSSSCG00000039103/ENSSSCG00000015652/ENSSSCG00000011436/ENSSSCG00000003113/ENSSSCG00000031999	CCL3L1/TNFAIP3/PTPRC/THBS1/VSIR/CD14/RARA/BCL3/ADIPOQ/IL10/ENSSSCG00000011436/C5AR2/GPR18	13
BP	GO:0045582	positive regulation of T cell differentiation	10/497	58/11223	0.000203390568815168	0.00570745226952103	ENSSSCG00000010908/ENSSSCG00000001453/ENSSSCG00000001456/ENSSSCG00000010772/ENSSSCG00000010280/ENSSSCG00000017475/ENSSSCG00000032644/ENSSSCG00000002135/ENSSSCG00000015037/ENSSSCG00000009630	PTPRC/HLA-DRA/ENSSSCG00000001456/ADAM8/VSIR/RARA/HLX/PNP/IL18/EGR3	10
BP	GO:0050679	positive regulation of epithelial cell proliferation	14/497	105/11223	0.000209487292145029	0.00578746838876854	ENSSSCG00000029371/ENSSSCG00000004154/ENSSSCG00000031321/ENSSSCG00000006709/ENSSSCG00000033327/ENSSSCG00000003395/ENSSSCG00000015652/ENSSSCG00000003113/ENSSSCG00000022447/ENSSSCG00000038509/ENSSSCG00000014987/ENSSSCG00000009630/ENSSSCG00000022092/ENSSSCG00000023162	C5AR1/TNFAIP3/NR4A1/NOTCH2/PDGFB/PIK3CD/IL10/C5AR2/F3/NOTCH1/MMP12/EGR3/CYP7B1/CDH3	14
BP	GO:0032615	interleukin-12 production	8/497	38/11223	0.000211001451673853	0.00578746838876854	ENSSSCG00000004789/ENSSSCG00000035078/ENSSSCG00000012118/ENSSSCG00000014277/ENSSSCG00000015652/ENSSSCG00000011436/ENSSSCG00000003801/ENSSSCG00000017466	THBS1/CD40/TLR8/IRF1/IL10/ENSSSCG00000011436/IL23R/CCR7	8
BP	GO:0032655	regulation of interleukin-12 production	8/497	38/11223	0.000211001451673853	0.00578746838876854	ENSSSCG00000004789/ENSSSCG00000035078/ENSSSCG00000012118/ENSSSCG00000014277/ENSSSCG00000015652/ENSSSCG00000011436/ENSSSCG00000003801/ENSSSCG00000017466	THBS1/CD40/TLR8/IRF1/IL10/ENSSSCG00000011436/IL23R/CCR7	8
BP	GO:1900047	negative regulation of hemostasis	7/497	29/11223	0.000213491978545351	0.00581208013233912	ENSSSCG00000010312/ENSSSCG00000022230/ENSSSCG00000004789/ENSSSCG00000023503/ENSSSCG00000033327/ENSSSCG00000038745/ENSSSCG00000025463	PLAU/CD9/THBS1/PRKCD/PDGFB/SERPINF2/PROS1	7
BP	GO:0018108	peptidyl-tyrosine phosphorylation	20/497	187/11223	0.000231384543558262	0.00625252455481882	ENSSSCG00000014441/ENSSSCG00000036956/ENSSSCG00000010908/ENSSSCG00000035078/ENSSSCG00000023503/ENSSSCG00000033327/ENSSSCG00000010603/ENSSSCG00000017277/ENSSSCG00000015037/ENSSSCG00000006001/ENSSSCG00000005122/ENSSSCG00000022741/ENSSSCG00000024674/ENSSSCG00000015487/ENSSSCG00000016459/ENSSSCG00000006464/ENSSSCG00000040961/ENSSSCG00000037452/ENSSSCG00000008842/ENSSSCG00000006530	CSF1R/SOCS3/PTPRC/CD40/PRKCD/PDGFB/NEURL1/PECAM1/IL18/ENPP2/TEK/PDGFRB/ABL2/TNFSF18/EPHA1/NTRK1/LIF/HTR2A/KIT/EFNA1	20
BP	GO:0002250	adaptive immune response	20/497	188/11223	0.000248523534386639	0.00666627833413573	ENSSSCG00000004154/ENSSSCG00000010908/ENSSSCG00000001453/ENSSSCG00000001457/ENSSSCG00000035078/ENSSSCG00000023503/ENSSSCG00000006495/ENSSSCG00000016298/ENSSSCG00000007067/ENSSSCG00000006375/ENSSSCG00000027426/ENSSSCG00000001404/ENSSSCG00000032644/ENSSSCG00000015037/ENSSSCG00000004507/ENSSSCG00000003801/ENSSSCG00000008162/ENSSSCG00000031336/ENSSSCG00000025294/ENSSSCG00000001458	TNFAIP3/PTPRC/HLA-DRA/SLA-DQB1/CD40/PRKCD/SEMA4A/INPP5D/JAG1/LY9/BCL3/TNF/HLX/IL18/SMAD7/IL23R/IL1R1/ENSSSCG00000031336/AIRE/ENSSSCG00000001458	20
BP	GO:0018212	peptidyl-tyrosine modification	20/497	189/11223	0.000266765251275188	0.00710335501205756	ENSSSCG00000014441/ENSSSCG00000036956/ENSSSCG00000010908/ENSSSCG00000035078/ENSSSCG00000023503/ENSSSCG00000033327/ENSSSCG00000010603/ENSSSCG00000017277/ENSSSCG00000015037/ENSSSCG00000006001/ENSSSCG00000005122/ENSSSCG00000022741/ENSSSCG00000024674/ENSSSCG00000015487/ENSSSCG00000016459/ENSSSCG00000006464/ENSSSCG00000040961/ENSSSCG00000037452/ENSSSCG00000008842/ENSSSCG00000006530	CSF1R/SOCS3/PTPRC/CD40/PRKCD/PDGFB/NEURL1/PECAM1/IL18/ENPP2/TEK/PDGFRB/ABL2/TNFSF18/EPHA1/NTRK1/LIF/HTR2A/KIT/EFNA1	20
BP	GO:0030183	B cell differentiation	12/497	83/11223	0.000274087175912406	0.00724543491107576	ENSSSCG00000010908/ENSSSCG00000001457/ENSSSCG00000006709/ENSSSCG00000007572/ENSSSCG00000016298/ENSSSCG00000028304/ENSSSCG00000027426/ENSSSCG00000011234/ENSSSCG00000015652/ENSSSCG00000006457/ENSSSCG00000006464/ENSSSCG00000008842	PTPRC/SLA-DQB1/NOTCH2/LFNG/INPP5D/ZFP36L1/BCL3/CMTM7/IL10/FCRL3/NTRK1/KIT	12
BP	GO:0002691	regulation of cellular extravasation	6/497	22/11223	0.000297540285781875	0.00780882706857755	ENSSSCG00000039894/ENSSSCG00000010772/ENSSSCG00000015232/ENSSSCG00000001097/ENSSSCG00000008162/ENSSSCG00000032330	ENSSSCG00000039894/ADAM8/ST3GAL4/ENSSSCG00000001097/IL1R1/THY1	6
BP	GO:0050673	epithelial cell proliferation	24/497	250/11223	0.000300332272099363	0.00782580091870341	ENSSSCG00000029371/ENSSSCG00000004154/ENSSSCG00000001011/ENSSSCG00000004789/ENSSSCG00000031321/ENSSSCG00000006709/ENSSSCG00000033327/ENSSSCG00000008522/ENSSSCG00000002389/ENSSSCG00000003395/ENSSSCG00000028304/ENSSSCG00000001404/ENSSSCG00000017472/ENSSSCG00000015652/ENSSSCG00000003113/ENSSSCG00000022447/ENSSSCG00000038509/ENSSSCG00000014987/ENSSSCG00000009630/ENSSSCG00000017818/ENSSSCG00000040461/…	C5AR1/TNFAIP3/SERPINB1/THBS1/NR4A1/NOTCH2/PDGFB/XDH/VASH1/PIK3CD/ZFP36L1/TNF/IGFBP4/IL10/C5AR2/F3/NOTCH1/MMP12/EGR3/SERPINF1/CDKN1C/IGFBP5/CYP7B1/CDH3	24
BP	GO:0097529	myeloid leukocyte migration	14/497	109/11223	0.000311396675859643	0.00805656080521969	ENSSSCG00000029371/ENSSSCG00000017700/ENSSSCG00000022230/ENSSSCG00000039894/ENSSSCG00000010772/ENSSSCG00000033327/ENSSSCG00000032474/ENSSSCG00000017277/ENSSSCG00000003113/ENSSSCG00000015089/ENSSSCG00000017466/ENSSSCG00000001097/ENSSSCG00000008162/ENSSSCG00000008842	C5AR1/CCL3L1/CD9/ENSSSCG00000039894/ADAM8/PDGFB/CXCL10/PECAM1/C5AR2/JAML/CCR7/ENSSSCG00000001097/IL1R1/KIT	14
BP	GO:0002460	adaptive immune response based on somatic recombination of immune receptors built from immunoglobulin superfamily domains	18/497	163/11223	0.00031724175078625	0.00814998525963549	ENSSSCG00000004154/ENSSSCG00000010908/ENSSSCG00000001453/ENSSSCG00000001457/ENSSSCG00000035078/ENSSSCG00000023503/ENSSSCG00000006495/ENSSSCG00000016298/ENSSSCG00000007067/ENSSSCG00000006375/ENSSSCG00000027426/ENSSSCG00000001404/ENSSSCG00000032644/ENSSSCG00000015037/ENSSSCG00000004507/ENSSSCG00000003801/ENSSSCG00000008162/ENSSSCG00000025294	TNFAIP3/PTPRC/HLA-DRA/SLA-DQB1/CD40/PRKCD/SEMA4A/INPP5D/JAG1/LY9/BCL3/TNF/HLX/IL18/SMAD7/IL23R/IL1R1/AIRE	18
BP	GO:0010631	epithelial cell migration	20/497	192/11223	0.000328712503535524	0.00832226282257852	ENSSSCG00000028004/ENSSSCG00000016925/ENSSSCG00000004789/ENSSSCG00000031321/ENSSSCG00000035078/ENSSSCG00000033327/ENSSSCG00000006495/ENSSSCG00000011592/ENSSSCG00000043781/ENSSSCG00000002389/ENSSSCG00000003395/ENSSSCG00000001404/ENSSSCG00000023760/ENSSSCG00000006001/ENSSSCG00000038509/ENSSSCG00000005122/ENSSSCG00000015368/ENSSSCG00000009630/ENSSSCG00000008842/ENSSSCG00000006530	RIN2/PLK2/THBS1/NR4A1/CD40/PDGFB/SEMA4A/PLXND1/RHOB/VASH1/PIK3CD/TNF/CLEC14A/ENPP2/NOTCH1/TEK/HDAC9/EGR3/KIT/EFNA1	20
BP	GO:0032715	negative regulation of interleukin-6 production	7/497	31/11223	0.000333073018666794	0.00832226282257852	ENSSSCG00000004154/ENSSSCG00000014852/ENSSSCG00000016298/ENSSSCG00000001404/ENSSSCG00000015652/ENSSSCG00000011436/ENSSSCG00000003113	TNFAIP3/ARRB1/INPP5D/TNF/IL10/ENSSSCG00000011436/C5AR2	7
BP	GO:0050819	negative regulation of coagulation	7/497	31/11223	0.000333073018666794	0.00832226282257852	ENSSSCG00000010312/ENSSSCG00000022230/ENSSSCG00000004789/ENSSSCG00000023503/ENSSSCG00000033327/ENSSSCG00000038745/ENSSSCG00000025463	PLAU/CD9/THBS1/PRKCD/PDGFB/SERPINF2/PROS1	7
BP	GO:0060711	labyrinthine layer development	7/497	31/11223	0.000333073018666794	0.00832226282257852	ENSSSCG00000036956/ENSSSCG00000017206/ENSSSCG00000002389/ENSSSCG00000013735/ENSSSCG00000028304/ENSSSCG00000022197/ENSSSCG00000015652	SOCS3/GRB2/VASH1/JUNB/ZFP36L1/HS6ST1/IL10	7
BP	GO:0010594	regulation of endothelial cell migration	14/497	110/11223	0.000342673190786381	0.00850388979584161	ENSSSCG00000028004/ENSSSCG00000016925/ENSSSCG00000004789/ENSSSCG00000035078/ENSSSCG00000033327/ENSSSCG00000006495/ENSSSCG00000043781/ENSSSCG00000002389/ENSSSCG00000003395/ENSSSCG00000001404/ENSSSCG00000038509/ENSSSCG00000005122/ENSSSCG00000015368/ENSSSCG00000006530	RIN2/PLK2/THBS1/CD40/PDGFB/SEMA4A/RHOB/VASH1/PIK3CD/TNF/NOTCH1/TEK/HDAC9/EFNA1	14
BP	GO:0002827	positive regulation of T-helper 1 type immune response	5/497	15/11223	0.000346320358298454	0.00853632883157271	ENSSSCG00000001457/ENSSSCG00000032644/ENSSSCG00000015037/ENSSSCG00000003801/ENSSSCG00000008162	SLA-DQB1/HLX/IL18/IL23R/IL1R1	5
BP	GO:1990266	neutrophil migration	9/497	51/11223	0.000351602402378987	0.00856023956093862	ENSSSCG00000029371/ENSSSCG00000039894/ENSSSCG00000010772/ENSSSCG00000017277/ENSSSCG00000003113/ENSSSCG00000015089/ENSSSCG00000017466/ENSSSCG00000001097/ENSSSCG00000008162	C5AR1/ENSSSCG00000039894/ADAM8/PECAM1/C5AR2/JAML/CCR7/ENSSSCG00000001097/IL1R1	9
BP	GO:0090132	epithelium migration	20/497	193/11223	0.000351983534578068	0.00856023956093862	ENSSSCG00000028004/ENSSSCG00000016925/ENSSSCG00000004789/ENSSSCG00000031321/ENSSSCG00000035078/ENSSSCG00000033327/ENSSSCG00000006495/ENSSSCG00000011592/ENSSSCG00000043781/ENSSSCG00000002389/ENSSSCG00000003395/ENSSSCG00000001404/ENSSSCG00000023760/ENSSSCG00000006001/ENSSSCG00000038509/ENSSSCG00000005122/ENSSSCG00000015368/ENSSSCG00000009630/ENSSSCG00000008842/ENSSSCG00000006530	RIN2/PLK2/THBS1/NR4A1/CD40/PDGFB/SEMA4A/PLXND1/RHOB/VASH1/PIK3CD/TNF/CLEC14A/ENPP2/NOTCH1/TEK/HDAC9/EGR3/KIT/EFNA1	20
BP	GO:0002286	T cell activation involved in immune response	10/497	62/11223	0.000357650561098778	0.0085689178005774	ENSSSCG00000001453/ENSSSCG00000006495/ENSSSCG00000015413/ENSSSCG00000006375/ENSSSCG00000017475/ENSSSCG00000027426/ENSSSCG00000032644/ENSSSCG00000015037/ENSSSCG00000004507/ENSSSCG00000015487	HLA-DRA/SEMA4A/FGL2/LY9/RARA/BCL3/HLX/IL18/SMAD7/TNFSF18	10
BP	GO:0035710	CD4-positive, alpha-beta T cell activation	10/497	62/11223	0.000357650561098778	0.0085689178005774	ENSSSCG00000001453/ENSSSCG00000031106/ENSSSCG00000006495/ENSSSCG00000010280/ENSSSCG00000006375/ENSSSCG00000017475/ENSSSCG00000027426/ENSSSCG00000032644/ENSSSCG00000015037/ENSSSCG00000004507	HLA-DRA/PLA2G2D/SEMA4A/VSIR/LY9/RARA/BCL3/HLX/IL18/SMAD7	10
BP	GO:0003006	developmental process involved in reproduction	32/497	380/11223	0.000359387177491322	0.0085689178005774	ENSSSCG00000002866/ENSSSCG00000036956/ENSSSCG00000004369/ENSSSCG00000006709/ENSSSCG00000007572/ENSSSCG00000017206/ENSSSCG00000008090/ENSSSCG00000002389/ENSSSCG00000013735/ENSSSCG00000028304/ENSSSCG00000017475/ENSSSCG00000010603/ENSSSCG00000022197/ENSSSCG00000010703/ENSSSCG00000015652/ENSSSCG00000038110/ENSSSCG00000016431/ENSSSCG00000042910/ENSSSCG00000038509/ENSSSCG00000035077/ENSSSCG00000017052/…	CEBPA/SOCS3/PRDM1/NOTCH2/LFNG/GRB2/IL1A/VASH1/JUNB/ZFP36L1/RARA/NEURL1/HS6ST1/HTRA1/IL10/TIFAB/GALNTL5/AGO4/NOTCH1/INHBA/ADAM19/PHLDA2/ADGRG1/RARG/LIF/PCYT1B/ENSSSCG00000010089/TNC/SERPINF1/PABPC1L/KIT/CYP7B1	32
BP	GO:0042093	T-helper cell differentiation	8/497	41/11223	0.000366815380956938	0.00866263142954923	ENSSSCG00000001453/ENSSSCG00000006495/ENSSSCG00000006375/ENSSSCG00000017475/ENSSSCG00000027426/ENSSSCG00000032644/ENSSSCG00000015037/ENSSSCG00000004507	HLA-DRA/SEMA4A/LY9/RARA/BCL3/HLX/IL18/SMAD7	8
BP	GO:0045087	innate immune response	30/497	348/11223	0.000368545128025871	0.00866263142954923	ENSSSCG00000011033/ENSSSCG00000037508/ENSSSCG00000040397/ENSSSCG00000007901/ENSSSCG00000004154/ENSSSCG00000038055/ENSSSCG00000011198/ENSSSCG00000001456/ENSSSCG00000010772/ENSSSCG00000001457/ENSSSCG00000016573/ENSSSCG00000027806/ENSSSCG00000012118/ENSSSCG00000009002/ENSSSCG00000014277/ENSSSCG00000014369/ENSSSCG00000021866/ENSSSCG00000021933/ENSSSCG00000036352/ENSSSCG00000038856/ENSSSCG00000013418/…	VIM/GSN/COLEC12/CIITA/TNFAIP3/CORO1A/RFTN1/ENSSSCG00000001456/ADAM8/SLA-DQB1/IRF5/SAMHD1/TLR8/TLR2/IRF1/CD14/EDDM3B/CLEC5A/RAB7B/TRIM8/CFD/ENSSSCG00000011436/IL18/FFAR2/IL23R/SERPINB9/FCRL3/MMP12/ENSSSCG00000034371/TRIM10	30
BP	GO:0002274	myeloid leukocyte activation	15/497	124/11223	0.000372502110815565	0.00866263142954923	ENSSSCG00000029371/ENSSSCG00000002866/ENSSSCG00000036618/ENSSSCG00000004789/ENSSSCG00000015375/ENSSSCG00000006709/ENSSSCG00000023503/ENSSSCG00000006043/ENSSSCG00000032612/ENSSSCG00000001404/ENSSSCG00000015652/ENSSSCG00000015037/ENSSSCG00000038460/ENSSSCG00000022105/ENSSSCG00000008842	C5AR1/CEBPA/ENSSSCG00000036618/THBS1/ITGB8/NOTCH2/PRKCD/DCSTAMP/MILR1/TNF/IL10/IL18/FOXF1/SUCNR1/KIT	15
BP	GO:0009607	response to biotic stimulus	39/497	498/11223	0.00037281610044935	0.00866263142954923	ENSSSCG00000011033/ENSSSCG00000029371/ENSSSCG00000040397/ENSSSCG00000011443/ENSSSCG00000004154/ENSSSCG00000010908/ENSSSCG00000032381/ENSSSCG00000015375/ENSSSCG00000016573/ENSSSCG00000035078/ENSSSCG00000031888/ENSSSCG00000006709/ENSSSCG00000023503/ENSSSCG00000027806/ENSSSCG00000032416/ENSSSCG00000004670/ENSSSCG00000012118/ENSSSCG00000032474/ENSSSCG00000015413/ENSSSCG00000009002/ENSSSCG00000014277/…	VIM/C5AR1/COLEC12/STAB1/TNFAIP3/PTPRC/LITAF/ITGB8/IRF5/CD40/DDIT4/NOTCH2/PRKCD/SAMHD1/RGS1/C15orf48/TLR8/CXCL10/FGL2/TLR2/IRF1/CD14/EDDM3B/RARA/BCL3/TNF/ADIPOQ/CFD/IL10/ENSSSCG00000011436/IL18/IL23R/CCR7/SERPINB9/MMP12/IFNA1/ENSSSCG00000034371/LYG2/LEAP2	39
BP	GO:0022408	negative regulation of cell-cell adhesion	14/497	111/11223	0.000376599862441323	0.00869516644421484	ENSSSCG00000022230/ENSSSCG00000031106/ENSSSCG00000023503/ENSSSCG00000015413/ENSSSCG00000010280/ENSSSCG00000007067/ENSSSCG00000014277/ENSSSCG00000039103/ENSSSCG00000032644/ENSSSCG00000015652/ENSSSCG00000010054/ENSSSCG00000004507/ENSSSCG00000038509/ENSSSCG00000025652	CD9/PLA2G2D/PRKCD/FGL2/VSIR/JAG1/IRF1/ADIPOQ/HLX/IL10/ADORA2A/SMAD7/NOTCH1/CDH1	14
BP	GO:0050678	regulation of epithelial cell proliferation	21/497	209/11223	0.000384562825728839	0.00882317728464656	ENSSSCG00000029371/ENSSSCG00000004154/ENSSSCG00000004789/ENSSSCG00000031321/ENSSSCG00000006709/ENSSSCG00000033327/ENSSSCG00000008522/ENSSSCG00000002389/ENSSSCG00000003395/ENSSSCG00000028304/ENSSSCG00000001404/ENSSSCG00000015652/ENSSSCG00000003113/ENSSSCG00000022447/ENSSSCG00000038509/ENSSSCG00000014987/ENSSSCG00000009630/ENSSSCG00000017818/ENSSSCG00000040461/ENSSSCG00000022092/ENSSSCG00000023162	C5AR1/TNFAIP3/THBS1/NR4A1/NOTCH2/PDGFB/XDH/VASH1/PIK3CD/ZFP36L1/TNF/IL10/C5AR2/F3/NOTCH1/MMP12/EGR3/SERPINF1/CDKN1C/CYP7B1/CDH3	21
BP	GO:0007520	myoblast fusion	6/497	23/11223	0.00038763987070115	0.00883818905198623	ENSSSCG00000022230/ENSSSCG00000029411/ENSSSCG00000032474/ENSSSCG00000006735/ENSSSCG00000026695/ENSSSCG00000015250	CD9/CAPN2/CXCL10/PTGFRN/TNFSF14/ADAMTS15	6
BP	GO:0001570	vasculogenesis	9/497	52/11223	0.000408814179765321	0.00917836591965657	ENSSSCG00000028004/ENSSSCG00000004587/ENSSSCG00000015375/ENSSSCG00000008522/ENSSSCG00000013735/ENSSSCG00000028304/ENSSSCG00000038509/ENSSSCG00000038460/ENSSSCG00000009957	RIN2/MYO1E/ITGB8/XDH/JUNB/ZFP36L1/NOTCH1/FOXF1/MYO18B	9
BP	GO:0043367	CD4-positive, alpha-beta T cell differentiation	9/497	52/11223	0.000408814179765321	0.00917836591965657	ENSSSCG00000001453/ENSSSCG00000031106/ENSSSCG00000006495/ENSSSCG00000006375/ENSSSCG00000017475/ENSSSCG00000027426/ENSSSCG00000032644/ENSSSCG00000015037/ENSSSCG00000004507	HLA-DRA/PLA2G2D/SEMA4A/LY9/RARA/BCL3/HLX/IL18/SMAD7	9
BP	GO:0019221	cytokine-mediated signaling pathway	21/497	210/11223	0.000410107907046058	0.00917836591965657	ENSSSCG00000014441/ENSSSCG00000002866/ENSSSCG00000010908/ENSSSCG00000016573/ENSSSCG00000027806/ENSSSCG00000033327/ENSSSCG00000008090/ENSSSCG00000032474/ENSSSCG00000014277/ENSSSCG00000040095/ENSSSCG00000001404/ENSSSCG00000039103/ENSSSCG00000015037/ENSSSCG00000026478/ENSSSCG00000028331/ENSSSCG00000015487/ENSSSCG00000014987/ENSSSCG00000008162/ENSSSCG00000008978/ENSSSCG00000000687/ENSSSCG00000008842	CSF1R/CEBPA/PTPRC/IRF5/SAMHD1/PDGFB/IL1A/CXCL10/IRF1/GPR35/TNF/ADIPOQ/IL18/PADI2/IL1R2/TNFSF18/MMP12/IL1R1/CXCL11/CD4/KIT	21
BP	GO:0002294	CD4-positive, alpha-beta T cell differentiation involved in immune response	8/497	42/11223	0.000435842969247812	0.00968178137130232	ENSSSCG00000001453/ENSSSCG00000006495/ENSSSCG00000006375/ENSSSCG00000017475/ENSSSCG00000027426/ENSSSCG00000032644/ENSSSCG00000015037/ENSSSCG00000004507	HLA-DRA/SEMA4A/LY9/RARA/BCL3/HLX/IL18/SMAD7	8
BP	GO:0031589	cell-substrate adhesion	22/497	226/11223	0.000437909519261207	0.00968178137130232	ENSSSCG00000010312/ENSSSCG00000028004/ENSSSCG00000037905/ENSSSCG00000038055/ENSSSCG00000004789/ENSSSCG00000009626/ENSSSCG00000015375/ENSSSCG00000033327/ENSSSCG00000007067/ENSSSCG00000012112/ENSSSCG00000007557/ENSSSCG00000038509/ENSSSCG00000005122/ENSSSCG00000014987/ENSSSCG00000026516/ENSSSCG00000038460/ENSSSCG00000016459/ENSSSCG00000032330/ENSSSCG00000020963/ENSSSCG00000012787/ENSSSCG00000006530/…	PLAU/RIN2/ITGB5/CORO1A/THBS1/SORBS3/ITGB8/PDGFB/JAG1/ARHGAP6/MICALL2/NOTCH1/TEK/MMP12/EPHB3/FOXF1/EPHA1/THY1/EPDR1/L1CAM/EFNA1/RADIL	22
BP	GO:0061061	muscle structure development	28/497	320/11223	0.000452749270689073	0.00994957433417915	ENSSSCG00000006496/ENSSSCG00000022230/ENSSSCG00000029411/ENSSSCG00000031321/ENSSSCG00000033327/ENSSSCG00000015595/ENSSSCG00000028304/ENSSSCG00000032474/ENSSSCG00000013659/ENSSSCG00000017475/ENSSSCG00000015839/ENSSSCG00000001404/ENSSSCG00000032644/ENSSSCG00000038110/ENSSSCG00000015037/ENSSSCG00000004507/ENSSSCG00000038509/ENSSSCG00000006735/ENSSSCG00000029471/ENSSSCG00000026695/ENSSSCG00000038460/…	LMNA/CD9/CAPN2/NR4A1/PDGFB/ATF3/ZFP36L1/CXCL10/DNMT1/RARA/NRG1/TNF/HLX/TIFAB/IL18/SMAD7/NOTCH1/PTGFRN/STAC3/TNFSF14/FOXF1/ENSSSCG00000001097/LIF/ADAMTS15/IGFBP5/KIT/MYO18B/PRDM6	28
BP	GO:0032649	regulation of interferon-gamma production	11/497	76/11223	0.000484221230291666	0.0105427343815278	ENSSSCG00000012118/ENSSSCG00000010280/ENSSSCG00000014369/ENSSSCG00000017475/ENSSSCG00000027426/ENSSSCG00000001404/ENSSSCG00000015652/ENSSSCG00000015037/ENSSSCG00000003801/ENSSSCG00000017466/ENSSSCG00000008162	TLR8/VSIR/CD14/RARA/BCL3/TNF/IL10/IL18/IL23R/CCR7/IL1R1	11
BP	GO:0032495	response to muramyl dipeptide	5/497	16/11223	0.0004855206623072	0.0105427343815278	ENSSSCG00000011033/ENSSSCG00000004154/ENSSSCG00000016573/ENSSSCG00000007067/ENSSSCG00000038509	VIM/TNFAIP3/IRF5/JAG1/NOTCH1	5
BP	GO:0002287	alpha-beta T cell activation involved in immune response	8/497	43/11223	0.000515053376975855	0.0110524395247525	ENSSSCG00000001453/ENSSSCG00000006495/ENSSSCG00000006375/ENSSSCG00000017475/ENSSSCG00000027426/ENSSSCG00000032644/ENSSSCG00000015037/ENSSSCG00000004507	HLA-DRA/SEMA4A/LY9/RARA/BCL3/HLX/IL18/SMAD7	8
BP	GO:0002293	alpha-beta T cell differentiation involved in immune response	8/497	43/11223	0.000515053376975855	0.0110524395247525	ENSSSCG00000001453/ENSSSCG00000006495/ENSSSCG00000006375/ENSSSCG00000017475/ENSSSCG00000027426/ENSSSCG00000032644/ENSSSCG00000015037/ENSSSCG00000004507	HLA-DRA/SEMA4A/LY9/RARA/BCL3/HLX/IL18/SMAD7	8
BP	GO:0050866	negative regulation of cell activation	15/497	128/11223	0.00052482087503622	0.0111961786674394	ENSSSCG00000004154/ENSSSCG00000022230/ENSSSCG00000031106/ENSSSCG00000023503/ENSSSCG00000033327/ENSSSCG00000016298/ENSSSCG00000015413/ENSSSCG00000010280/ENSSSCG00000032612/ENSSSCG00000014277/ENSSSCG00000032644/ENSSSCG00000015652/ENSSSCG00000010054/ENSSSCG00000004507/ENSSSCG00000038460	TNFAIP3/CD9/PLA2G2D/PRKCD/PDGFB/INPP5D/FGL2/VSIR/MILR1/IRF1/HLX/IL10/ADORA2A/SMAD7/FOXF1	15
BP	GO:0002687	positive regulation of leukocyte migration	11/497	77/11223	0.000542871044692013	0.0114387838962478	ENSSSCG00000029371/ENSSSCG00000039894/ENSSSCG00000010772/ENSSSCG00000032474/ENSSSCG00000015232/ENSSSCG00000017466/ENSSSCG00000026695/ENSSSCG00000015487/ENSSSCG00000001097/ENSSSCG00000008162/ENSSSCG00000032330	C5AR1/ENSSSCG00000039894/ADAM8/CXCL10/ST3GAL4/CCR7/TNFSF14/TNFSF18/ENSSSCG00000001097/IL1R1/THY1	11
BP	GO:0032609	interferon-gamma production	11/497	77/11223	0.000542871044692013	0.0114387838962478	ENSSSCG00000012118/ENSSSCG00000010280/ENSSSCG00000014369/ENSSSCG00000017475/ENSSSCG00000027426/ENSSSCG00000001404/ENSSSCG00000015652/ENSSSCG00000015037/ENSSSCG00000003801/ENSSSCG00000017466/ENSSSCG00000008162	TLR8/VSIR/CD14/RARA/BCL3/TNF/IL10/IL18/IL23R/CCR7/IL1R1	11
BP	GO:0042742	defense response to bacterium	13/497	102/11223	0.000545599889788137	0.0114387838962478	ENSSSCG00000029371/ENSSSCG00000040397/ENSSSCG00000011443/ENSSSCG00000006709/ENSSSCG00000023503/ENSSSCG00000009002/ENSSSCG00000021866/ENSSSCG00000027426/ENSSSCG00000001404/ENSSSCG00000015652/ENSSSCG00000034371/ENSSSCG00000034542/ENSSSCG00000040998	C5AR1/COLEC12/STAB1/NOTCH2/PRKCD/TLR2/EDDM3B/BCL3/TNF/IL10/ENSSSCG00000034371/LYG2/LEAP2	13
BP	GO:0048008	platelet-derived growth factor receptor signaling pathway	8/497	44/11223	0.000605527572384028	0.0124469670095138	ENSSSCG00000004587/ENSSSCG00000033327/ENSSSCG00000005385/ENSSSCG00000007700/ENSSSCG00000039103/ENSSSCG00000022447/ENSSSCG00000022741/ENSSSCG00000009786	MYO1E/PDGFB/NR4A3/HIP1/ADIPOQ/F3/PDGFRB/HIP1R	8
BP	GO:0061045	negative regulation of wound healing	8/497	44/11223	0.000605527572384028	0.0124469670095138	ENSSSCG00000010312/ENSSSCG00000022230/ENSSSCG00000004789/ENSSSCG00000023503/ENSSSCG00000033327/ENSSSCG00000001404/ENSSSCG00000038745/ENSSSCG00000025463	PLAU/CD9/THBS1/PRKCD/PDGFB/TNF/SERPINF2/PROS1	8
BP	GO:0032835	glomerulus development	7/497	34/11223	0.000607312866640818	0.0124469670095138	ENSSSCG00000004587/ENSSSCG00000006709/ENSSSCG00000033327/ENSSSCG00000007067/ENSSSCG00000039103/ENSSSCG00000017277/ENSSSCG00000038509	MYO1E/NOTCH2/PDGFB/JAG1/ADIPOQ/PECAM1/NOTCH1	7
BP	GO:0002040	sprouting angiogenesis	11/497	78/11223	0.00060733556131948	0.0124469670095138	ENSSSCG00000016925/ENSSSCG00000004789/ENSSSCG00000031321/ENSSSCG00000015652/ENSSSCG00000038911/ENSSSCG00000023760/ENSSSCG00000032710/ENSSSCG00000038509/ENSSSCG00000005122/ENSSSCG00000015368/ENSSSCG00000009630	PLK2/THBS1/NR4A1/IL10/KLF2/CLEC14A/E2F2/NOTCH1/TEK/HDAC9/EGR3	11
BP	GO:0030193	regulation of blood coagulation	9/497	55/11223	0.000628061320880537	0.0127110085170861	ENSSSCG00000010312/ENSSSCG00000022230/ENSSSCG00000004789/ENSSSCG00000023503/ENSSSCG00000033327/ENSSSCG00000003451/ENSSSCG00000038745/ENSSSCG00000015232/ENSSSCG00000025463	PLAU/CD9/THBS1/PRKCD/PDGFB/PDPN/SERPINF2/ST3GAL4/PROS1	9
BP	GO:0014910	regulation of smooth muscle cell migration	6/497	25/11223	0.000630672297585688	0.0127110085170861	ENSSSCG00000010312/ENSSSCG00000033327/ENSSSCG00000005385/ENSSSCG00000039103/ENSSSCG00000022741/ENSSSCG00000025924	PLAU/PDGFB/NR4A3/ADIPOQ/PDGFRB/IGFBP5	6
BP	GO:0048247	lymphocyte chemotaxis	6/497	25/11223	0.000630672297585688	0.0127110085170861	ENSSSCG00000010772/ENSSSCG00000032474/ENSSSCG00000026478/ENSSSCG00000026695/ENSSSCG00000008978/ENSSSCG00000022092	ADAM8/CXCL10/PADI2/TNFSF14/CXCL11/CYP7B1	6
BP	GO:0035791	platelet-derived growth factor receptor-beta signaling pathway	4/497	10/11223	0.000644582998295099	0.0128493922283089	ENSSSCG00000033327/ENSSSCG00000007700/ENSSSCG00000022741/ENSSSCG00000009786	PDGFB/HIP1/PDGFRB/HIP1R	4
BP	GO:0045064	T-helper 2 cell differentiation	4/497	10/11223	0.000644582998295099	0.0128493922283089	ENSSSCG00000017475/ENSSSCG00000027426/ENSSSCG00000032644/ENSSSCG00000015037	RARA/BCL3/HLX/IL18	4
BP	GO:0050776	regulation of immune response	38/497	495/11223	0.000648908731379402	0.0128653209351742	ENSSSCG00000029371/ENSSSCG00000040397/ENSSSCG00000004154/ENSSSCG00000011198/ENSSSCG00000010908/ENSSSCG00000001453/ENSSSCG00000010772/ENSSSCG00000001457/ENSSSCG00000031106/ENSSSCG00000035078/ENSSSCG00000027806/ENSSSCG00000012118/ENSSSCG00000016298/ENSSSCG00000015413/ENSSSCG00000009002/ENSSSCG00000010280/ENSSSCG00000014277/ENSSSCG00000014369/ENSSSCG00000017475/ENSSSCG00000001404/ENSSSCG00000036352/…	C5AR1/COLEC12/TNFAIP3/RFTN1/PTPRC/HLA-DRA/ADAM8/SLA-DQB1/PLA2G2D/CD40/SAMHD1/TLR8/INPP5D/FGL2/TLR2/VSIR/IRF1/CD14/RARA/TNF/RAB7B/CFD/HLX/IL10/ENSSSCG00000011436/IL18/SMAD7/SLC39A10/FFAR2/IL23R/CCR7/SERPINB9/FCRL3/MMP12/FOXF1/IL1R1/KCNN4/KIT	38
BP	GO:0072010	glomerular epithelium development	5/497	17/11223	0.0006629729995314	0.0130731108231922	ENSSSCG00000004587/ENSSSCG00000006709/ENSSSCG00000007067/ENSSSCG00000039103/ENSSSCG00000017277	MYO1E/NOTCH2/JAG1/ADIPOQ/PECAM1	5
BP	GO:0002064	epithelial cell development	15/497	131/11223	0.000671420212129226	0.0131684996443409	ENSSSCG00000011033/ENSSSCG00000004587/ENSSSCG00000004369/ENSSSCG00000006709/ENSSSCG00000013658/ENSSSCG00000007067/ENSSSCG00000017475/ENSSSCG00000001404/ENSSSCG00000039103/ENSSSCG00000017277/ENSSSCG00000002440/ENSSSCG00000038509/ENSSSCG00000001097/ENSSSCG00000000258/ENSSSCG00000029331	VIM/MYO1E/PRDM1/NOTCH2/S1PR2/JAG1/RARA/TNF/ADIPOQ/PECAM1/CCDC88C/NOTCH1/ENSSSCG00000001097/RARG/PALLD	15
BP	GO:1900046	regulation of hemostasis	9/497	56/11223	0.000719555669885807	0.0140371073996975	ENSSSCG00000010312/ENSSSCG00000022230/ENSSSCG00000004789/ENSSSCG00000023503/ENSSSCG00000033327/ENSSSCG00000003451/ENSSSCG00000038745/ENSSSCG00000015232/ENSSSCG00000025463	PLAU/CD9/THBS1/PRKCD/PDGFB/PDPN/SERPINF2/ST3GAL4/PROS1	9
BP	GO:0050731	positive regulation of peptidyl-tyrosine phosphorylation	13/497	106/11223	0.000790436121279905	0.0153378243107931	ENSSSCG00000014441/ENSSSCG00000010908/ENSSSCG00000035078/ENSSSCG00000033327/ENSSSCG00000010603/ENSSSCG00000017277/ENSSSCG00000015037/ENSSSCG00000006001/ENSSSCG00000015487/ENSSSCG00000040961/ENSSSCG00000037452/ENSSSCG00000008842/ENSSSCG00000006530	CSF1R/PTPRC/CD40/PDGFB/NEURL1/PECAM1/IL18/ENPP2/TNFSF18/LIF/HTR2A/KIT/EFNA1	13
BP	GO:0030316	osteoclast differentiation	10/497	69/11223	0.000857557853946229	0.016552227784105	ENSSSCG00000014441/ENSSSCG00000007448/ENSSSCG00000006709/ENSSSCG00000016298/ENSSSCG00000013735/ENSSSCG00000006043/ENSSSCG00000001404/ENSSSCG00000034114/ENSSSCG00000010604/ENSSSCG00000004493	CSF1R/OCSTAMP/NOTCH2/INPP5D/JUNB/DCSTAMP/TNF/GPR68/SH3PXD2A/SIGLEC15	10
BP	GO:0002825	regulation of T-helper 1 type immune response	5/497	18/11223	0.000884837754658063	0.0168119173385032	ENSSSCG00000001457/ENSSSCG00000032644/ENSSSCG00000015037/ENSSSCG00000003801/ENSSSCG00000008162	SLA-DQB1/HLX/IL18/IL23R/IL1R1	5
BP	GO:0030224	monocyte differentiation	5/497	18/11223	0.000884837754658063	0.0168119173385032	ENSSSCG00000016298/ENSSSCG00000028304/ENSSSCG00000006043/ENSSSCG00000034114/ENSSSCG00000000687	INPP5D/ZFP36L1/DCSTAMP/GPR68/CD4	5
BP	GO:1903131	mononuclear cell differentiation	5/497	18/11223	0.000884837754658063	0.0168119173385032	ENSSSCG00000016298/ENSSSCG00000028304/ENSSSCG00000006043/ENSSSCG00000034114/ENSSSCG00000000687	INPP5D/ZFP36L1/DCSTAMP/GPR68/CD4	5
BP	GO:0009611	response to wounding	24/497	270/11223	0.000911904252067948	0.0172364078318335	ENSSSCG00000010312/ENSSSCG00000024310/ENSSSCG00000022230/ENSSSCG00000004789/ENSSSCG00000040061/ENSSSCG00000006709/ENSSSCG00000023503/ENSSSCG00000033327/ENSSSCG00000008090/ENSSSCG00000002389/ENSSSCG00000028304/ENSSSCG00000024071/ENSSSCG00000001404/ENSSSCG00000015652/ENSSSCG00000003451/ENSSSCG00000023803/ENSSSCG00000022447/ENSSSCG00000038745/ENSSSCG00000006735/ENSSSCG00000015232/ENSSSCG00000014987/…	PLAU/F13A1/CD9/THBS1/NINJ1/NOTCH2/PRKCD/PDGFB/IL1A/VASH1/ZFP36L1/SCARF1/TNF/IL10/PDPN/ELK3/F3/SERPINF2/PTGFRN/ST3GAL4/MMP12/FOXF1/TNC/PROS1	24
BP	GO:0030029	actin filament-based process	34/497	436/11223	0.000945439982669255	0.01777817039576	ENSSSCG00000014441/ENSSSCG00000037508/ENSSSCG00000007586/ENSSSCG00000037905/ENSSSCG00000038055/ENSSSCG00000015353/ENSSSCG00000009626/ENSSSCG00000007944/ENSSSCG00000003486/ENSSSCG00000006709/ENSSSCG00000017333/ENSSSCG00000023503/ENSSSCG00000017206/ENSSSCG00000013658/ENSSSCG00000014852/ENSSSCG00000012112/ENSSSCG00000001404/ENSSSCG00000035760/ENSSSCG00000039556/ENSSSCG00000002440/ENSSSCG00000007557/…	CSF1R/GSN/FSCN1/ITGB5/CORO1A/SCIN/SORBS3/ENSSSCG00000007944/ARHGEF10L/NOTCH2/FMNL1/PRKCD/GRB2/S1PR2/ARRB1/ARHGAP6/TNF/RFLNA/KCNQ1/CCDC88C/MICALL2/TEK/EPHA1/SIGLEC15/HIP1R/CDK5R1/EPDR1/PEAK3/PLEK2/TMOD4/KIT/NUAK2/PALLD/SHROOM1	34
BP	GO:0014911	positive regulation of smooth muscle cell migration	4/497	11/11223	0.000977622651441109	0.0180131247458145	ENSSSCG00000033327/ENSSSCG00000005385/ENSSSCG00000022741/ENSSSCG00000025924	PDGFB/NR4A3/PDGFRB/IGFBP5	4
BP	GO:0060712	spongiotrophoblast layer development	4/497	11/11223	0.000977622651441109	0.0180131247458145	ENSSSCG00000036956/ENSSSCG00000028304/ENSSSCG00000021597/ENSSSCG00000040961	SOCS3/ZFP36L1/PHLDA2/LIF	4
BP	GO:1904752	regulation of vascular associated smooth muscle cell migration	4/497	11/11223	0.000977622651441109	0.0180131247458145	ENSSSCG00000033327/ENSSSCG00000005385/ENSSSCG00000039103/ENSSSCG00000025924	PDGFB/NR4A3/ADIPOQ/IGFBP5	4
BP	GO:0046579	positive regulation of Ras protein signal transduction	6/497	27/11223	0.000977686047059013	0.0180131247458145	ENSSSCG00000006709/ENSSSCG00000014852/ENSSSCG00000002960/ENSSSCG00000038509/ENSSSCG00000002815/ENSSSCG00000006464	NOTCH2/ARRB1/RASGRP4/NOTCH1/ADGRG1/NTRK1	6
BP	GO:0051607	defense response to virus	15/497	136/11223	0.00099302342728483	0.0182037661443973	ENSSSCG00000010908/ENSSSCG00000016573/ENSSSCG00000035078/ENSSSCG00000031888/ENSSSCG00000027806/ENSSSCG00000012118/ENSSSCG00000032474/ENSSSCG00000015413/ENSSSCG00000009002/ENSSSCG00000014277/ENSSSCG00000021866/ENSSSCG00000011436/ENSSSCG00000003801/ENSSSCG00000014987/ENSSSCG00000050619	PTPRC/IRF5/CD40/DDIT4/SAMHD1/TLR8/CXCL10/FGL2/TLR2/IRF1/EDDM3B/ENSSSCG00000011436/IL23R/MMP12/IFNA1	15
BP	GO:0050818	regulation of coagulation	9/497	59/11223	0.00106115575017461	0.0193554808831849	ENSSSCG00000010312/ENSSSCG00000022230/ENSSSCG00000004789/ENSSSCG00000023503/ENSSSCG00000033327/ENSSSCG00000003451/ENSSSCG00000038745/ENSSSCG00000015232/ENSSSCG00000025463	PLAU/CD9/THBS1/PRKCD/PDGFB/PDPN/SERPINF2/ST3GAL4/PROS1	9
BP	GO:0070374	positive regulation of ERK1 and ERK2 cascade	13/497	110/11223	0.00112165480669831	0.0203571976857485	ENSSSCG00000014441/ENSSSCG00000029371/ENSSSCG00000010908/ENSSSCG00000006709/ENSSSCG00000033327/ENSSSCG00000014852/ENSSSCG00000003113/ENSSSCG00000038509/ENSSSCG00000005122/ENSSSCG00000022741/ENSSSCG00000006464/ENSSSCG00000000687/ENSSSCG00000037452	CSF1R/C5AR1/PTPRC/NOTCH2/PDGFB/ARRB1/C5AR2/NOTCH1/TEK/PDGFRB/NTRK1/CD4/HTR2A	13
BP	GO:0002443	leukocyte mediated immunity	19/497	197/11223	0.00117853073017876	0.021283564869763	ENSSSCG00000038055/ENSSSCG00000010908/ENSSSCG00000001453/ENSSSCG00000001457/ENSSSCG00000035078/ENSSSCG00000023503/ENSSSCG00000016298/ENSSSCG00000007067/ENSSSCG00000032612/ENSSSCG00000027426/ENSSSCG00000001404/ENSSSCG00000011436/ENSSSCG00000015037/ENSSSCG00000004507/ENSSSCG00000031615/ENSSSCG00000038460/ENSSSCG00000008162/ENSSSCG00000025294/ENSSSCG00000008842	CORO1A/PTPRC/HLA-DRA/SLA-DQB1/CD40/PRKCD/INPP5D/JAG1/MILR1/BCL3/TNF/ENSSSCG00000011436/IL18/SMAD7/SERPINB9/FOXF1/IL1R1/AIRE/KIT	19
BP	GO:0035850	epithelial cell differentiation involved in kidney development	6/497	28/11223	0.00119842430329687	0.0215362160513644	ENSSSCG00000004587/ENSSSCG00000006709/ENSSSCG00000007067/ENSSSCG00000039103/ENSSSCG00000038509/ENSSSCG00000040961	MYO1E/NOTCH2/JAG1/ADIPOQ/NOTCH1/LIF	6
BP	GO:0002042	cell migration involved in sprouting angiogenesis	7/497	38/11223	0.00122246776770852	0.0217539630078083	ENSSSCG00000016925/ENSSSCG00000004789/ENSSSCG00000031321/ENSSSCG00000023760/ENSSSCG00000038509/ENSSSCG00000015368/ENSSSCG00000009630	PLK2/THBS1/NR4A1/CLEC14A/NOTCH1/HDAC9/EGR3	7
BP	GO:0046635	positive regulation of alpha-beta T cell activation	7/497	38/11223	0.00122246776770852	0.0217539630078083	ENSSSCG00000010908/ENSSSCG00000001453/ENSSSCG00000001457/ENSSSCG00000017475/ENSSSCG00000032644/ENSSSCG00000002135/ENSSSCG00000015037	PTPRC/HLA-DRA/SLA-DQB1/RARA/HLX/PNP/IL18	7
BP	GO:0043062	extracellular structure organization	18/497	184/11223	0.00133852053354671	0.0237035092542641	ENSSSCG00000007586/ENSSSCG00000004587/ENSSSCG00000014316/ENSSSCG00000004509/ENSSSCG00000040631/ENSSSCG00000027426/ENSSSCG00000001404/ENSSSCG00000003451/ENSSSCG00000038745/ENSSSCG00000038509/ENSSSCG00000038460/ENSSSCG00000008034/ENSSSCG00000006345/ENSSSCG00000016754/ENSSSCG00000015250/ENSSSCG00000001473/ENSSSCG00000017343/ENSSSCG00000010272	FSCN1/MYO1E/TGFBI/LIPG/LPL/BCL3/TNF/PDPN/SERPINF2/NOTCH1/FOXF1/NOXO1/OLFML2B/AEBP1/ADAMTS15/COL11A2/GFAP/ADAMTS14	18
BP	GO:0002675	positive regulation of acute inflammatory response	4/497	12/11223	0.00141541667194139	0.0242192238965758	ENSSSCG00000010772/ENSSSCG00000001404/ENSSSCG00000032438/ENSSSCG00000017466	ADAM8/TNF/FFAR2/CCR7	4
BP	GO:0014741	negative regulation of muscle hypertrophy	4/497	12/11223	0.00141541667194139	0.0242192238965758	ENSSSCG00000006496/ENSSSCG00000037241/ENSSSCG00000038509/ENSSSCG00000025924	LMNA/RGS2/NOTCH1/IGFBP5	4
BP	GO:0030852	regulation of granulocyte differentiation	4/497	12/11223	0.00141541667194139	0.0242192238965758	ENSSSCG00000016298/ENSSSCG00000017475/ENSSSCG00000039103/ENSSSCG00000009859	INPP5D/RARA/ADIPOQ/TESC	4
BP	GO:0071391	cellular response to estrogen stimulus	4/497	12/11223	0.00141541667194139	0.0242192238965758	ENSSSCG00000007448/ENSSSCG00000008123/ENSSSCG00000017475/ENSSSCG00000031615	OCSTAMP/ARID5A/RARA/SERPINB9	4
BP	GO:0072012	glomerulus vasculature development	4/497	12/11223	0.00141541667194139	0.0242192238965758	ENSSSCG00000006709/ENSSSCG00000033327/ENSSSCG00000017277/ENSSSCG00000038509	NOTCH2/PDGFB/PECAM1/NOTCH1	4
BP	GO:1904738	vascular associated smooth muscle cell migration	4/497	12/11223	0.00141541667194139	0.0242192238965758	ENSSSCG00000033327/ENSSSCG00000005385/ENSSSCG00000039103/ENSSSCG00000025924	PDGFB/NR4A3/ADIPOQ/IGFBP5	4
BP	GO:0010959	regulation of metal ion transport	17/497	170/11223	0.00141945601441718	0.0242192238965758	ENSSSCG00000038055/ENSSSCG00000033327/ENSSSCG00000032474/ENSSSCG00000040095/ENSSSCG00000017983/ENSSSCG00000038598/ENSSSCG00000017003/ENSSSCG00000009859/ENSSSCG00000039556/ENSSSCG00000020749/ENSSSCG00000037991/ENSSSCG00000029471/ENSSSCG00000006457/ENSSSCG00000008978/ENSSSCG00000000687/ENSSSCG00000004919/ENSSSCG00000029635	CORO1A/PDGFB/CXCL10/GPR35/PER1/ADRB2/KCNIP1/TESC/KCNQ1/KCNAB2/RCVRN/STAC3/FCRL3/CXCL11/CD4/NEDD4L/GRIN3B	17
BP	GO:0032757	positive regulation of interleukin-8 production	7/497	39/11223	0.0014340329938762	0.0242192238965758	ENSSSCG00000012118/ENSSSCG00000009002/ENSSSCG00000014369/ENSSSCG00000001404/ENSSSCG00000039103/ENSSSCG00000022447/ENSSSCG00000032438	TLR8/TLR2/CD14/TNF/ADIPOQ/F3/FFAR2	7
BP	GO:0042509	regulation of tyrosine phosphorylation of STAT protein	7/497	39/11223	0.0014340329938762	0.0242192238965758	ENSSSCG00000014441/ENSSSCG00000036956/ENSSSCG00000035078/ENSSSCG00000015037/ENSSSCG00000015487/ENSSSCG00000040961/ENSSSCG00000008842	CSF1R/SOCS3/CD40/IL18/TNFSF18/LIF/KIT	7
BP	GO:0046637	regulation of alpha-beta T cell differentiation	7/497	39/11223	0.0014340329938762	0.0242192238965758	ENSSSCG00000001453/ENSSSCG00000004369/ENSSSCG00000017475/ENSSSCG00000032644/ENSSSCG00000002135/ENSSSCG00000015037/ENSSSCG00000004507	HLA-DRA/PRDM1/RARA/HLX/PNP/IL18/SMAD7	7
BP	GO:2000379	positive regulation of reactive oxygen species metabolic process	8/497	50/11223	0.0014536637925424	0.024242761855863	ENSSSCG00000004789/ENSSSCG00000023503/ENSSSCG00000017206/ENSSSCG00000033327/ENSSSCG00000008522/ENSSSCG00000001404/ENSSSCG00000038911/ENSSSCG00000034167	THBS1/PRKCD/GRB2/PDGFB/XDH/TNF/KLF2/SLC5A3	8
BP	GO:0030851	granulocyte differentiation	6/497	29/11223	0.00145536317062336	0.024242761855863	ENSSSCG00000002866/ENSSSCG00000016298/ENSSSCG00000017475/ENSSSCG00000039103/ENSSSCG00000009859/ENSSSCG00000002648	CEBPA/INPP5D/RARA/ADIPOQ/TESC/CBFA2T3	6
BP	GO:0042531	positive regulation of tyrosine phosphorylation of STAT protein	6/497	29/11223	0.00145536317062336	0.024242761855863	ENSSSCG00000014441/ENSSSCG00000035078/ENSSSCG00000015037/ENSSSCG00000015487/ENSSSCG00000040961/ENSSSCG00000008842	CSF1R/CD40/IL18/TNFSF18/LIF/KIT	6
BP	GO:0070528	protein kinase C signaling	5/497	20/11223	0.00148785447113402	0.0245862384421463	ENSSSCG00000035078/ENSSSCG00000033327/ENSSSCG00000035445/ENSSSCG00000002815/ENSSSCG00000022550	CD40/PDGFB/SEZ6/ADGRG1/DGKG	5
BP	GO:0030198	extracellular matrix organization	16/497	156/11223	0.0014894623617638	0.0245862384421463	ENSSSCG00000007586/ENSSSCG00000004587/ENSSSCG00000014316/ENSSSCG00000027426/ENSSSCG00000001404/ENSSSCG00000003451/ENSSSCG00000038745/ENSSSCG00000038509/ENSSSCG00000038460/ENSSSCG00000008034/ENSSSCG00000006345/ENSSSCG00000016754/ENSSSCG00000015250/ENSSSCG00000001473/ENSSSCG00000017343/ENSSSCG00000010272	FSCN1/MYO1E/TGFBI/BCL3/TNF/PDPN/SERPINF2/NOTCH1/FOXF1/NOXO1/OLFML2B/AEBP1/ADAMTS15/COL11A2/GFAP/ADAMTS14	16
BP	GO:0045766	positive regulation of angiogenesis	12/497	100/11223	0.00150597781768046	0.0247468787337763	ENSSSCG00000029371/ENSSSCG00000016925/ENSSSCG00000004789/ENSSSCG00000015375/ENSSSCG00000035078/ENSSSCG00000043781/ENSSSCG00000008090/ENSSSCG00000015652/ENSSSCG00000022447/ENSSSCG00000005122/ENSSSCG00000015368/ENSSSCG00000016459	C5AR1/PLK2/THBS1/ITGB8/CD40/RHOB/IL1A/IL10/F3/TEK/HDAC9/EPHA1	12
BP	GO:0032103	positive regulation of response to external stimulus	17/497	171/11223	0.00151341299101175	0.0247575362834567	ENSSSCG00000029371/ENSSSCG00000017700/ENSSSCG00000002866/ENSSSCG00000010772/ENSSSCG00000004789/ENSSSCG00000033327/ENSSSCG00000032474/ENSSSCG00000009002/ENSSSCG00000024071/ENSSSCG00000001404/ENSSSCG00000011436/ENSSSCG00000038745/ENSSSCG00000032438/ENSSSCG00000017466/ENSSSCG00000026695/ENSSSCG00000001097/ENSSSCG00000022105	C5AR1/CCL3L1/CEBPA/ADAM8/THBS1/PDGFB/CXCL10/TLR2/SCARF1/TNF/ENSSSCG00000011436/SERPINF2/FFAR2/CCR7/TNFSF14/ENSSSCG00000001097/SUCNR1	17
BP	GO:0043535	regulation of blood vessel endothelial cell migration	9/497	62/11223	0.0015235161093407	0.0248115480664056	ENSSSCG00000016925/ENSSSCG00000004789/ENSSSCG00000035078/ENSSSCG00000033327/ENSSSCG00000002389/ENSSSCG00000001404/ENSSSCG00000038509/ENSSSCG00000015368/ENSSSCG00000006530	PLK2/THBS1/CD40/PDGFB/VASH1/TNF/NOTCH1/HDAC9/EFNA1	9
BP	GO:0042113	B cell activation	17/497	172/11223	0.0016125668734043	0.026145084240795	ENSSSCG00000004154/ENSSSCG00000010908/ENSSSCG00000001457/ENSSSCG00000035078/ENSSSCG00000006709/ENSSSCG00000023503/ENSSSCG00000007572/ENSSSCG00000016298/ENSSSCG00000028304/ENSSSCG00000027426/ENSSSCG00000011234/ENSSSCG00000015652/ENSSSCG00000011436/ENSSSCG00000031954/ENSSSCG00000006457/ENSSSCG00000006464/ENSSSCG00000008842	TNFAIP3/PTPRC/SLA-DQB1/CD40/NOTCH2/PRKCD/LFNG/INPP5D/ZFP36L1/BCL3/CMTM7/IL10/ENSSSCG00000011436/SLC39A10/FCRL3/NTRK1/KIT	17
BP	GO:0051057	positive regulation of small GTPase mediated signal transduction	6/497	30/11223	0.00175221298679297	0.0282835087425698	ENSSSCG00000006709/ENSSSCG00000014852/ENSSSCG00000002960/ENSSSCG00000038509/ENSSSCG00000002815/ENSSSCG00000006464	NOTCH2/ARRB1/RASGRP4/NOTCH1/ADGRG1/NTRK1	6
BP	GO:0042692	muscle cell differentiation	18/497	189/11223	0.00181143818764504	0.029110689464886	ENSSSCG00000006496/ENSSSCG00000022230/ENSSSCG00000029411/ENSSSCG00000033327/ENSSSCG00000032474/ENSSSCG00000013659/ENSSSCG00000017475/ENSSSCG00000038509/ENSSSCG00000006735/ENSSSCG00000029471/ENSSSCG00000026695/ENSSSCG00000038460/ENSSSCG00000001097/ENSSSCG00000015250/ENSSSCG00000025924/ENSSSCG00000008842/ENSSSCG00000009957/ENSSSCG00000014238	LMNA/CD9/CAPN2/PDGFB/CXCL10/DNMT1/RARA/NOTCH1/PTGFRN/STAC3/TNFSF14/FOXF1/ENSSSCG00000001097/ADAMTS15/IGFBP5/KIT/MYO18B/PRDM6	18
BP	GO:1903707	negative regulation of hemopoiesis	11/497	89/11223	0.0018420656788696	0.0294730508619135	ENSSSCG00000016298/ENSSSCG00000028304/ENSSSCG00000015413/ENSSSCG00000014277/ENSSSCG00000017475/ENSSSCG00000039103/ENSSSCG00000032644/ENSSSCG00000004507/ENSSSCG00000038509/ENSSSCG00000034114/ENSSSCG00000036844	INPP5D/ZFP36L1/FGL2/IRF1/RARA/ADIPOQ/HLX/SMAD7/NOTCH1/GPR68/GPR171	11
BP	GO:0050730	regulation of peptidyl-tyrosine phosphorylation	15/497	145/11223	0.00190053005830822	0.0302756928065869	ENSSSCG00000014441/ENSSSCG00000036956/ENSSSCG00000010908/ENSSSCG00000035078/ENSSSCG00000023503/ENSSSCG00000033327/ENSSSCG00000010603/ENSSSCG00000017277/ENSSSCG00000015037/ENSSSCG00000006001/ENSSSCG00000015487/ENSSSCG00000040961/ENSSSCG00000037452/ENSSSCG00000008842/ENSSSCG00000006530	CSF1R/SOCS3/PTPRC/CD40/PRKCD/PDGFB/NEURL1/PECAM1/IL18/ENPP2/TNFSF18/LIF/HTR2A/KIT/EFNA1	15
BP	GO:0001655	urogenital system development	18/497	190/11223	0.00192123301846169	0.0304724263102098	ENSSSCG00000004587/ENSSSCG00000004369/ENSSSCG00000006709/ENSSSCG00000033327/ENSSSCG00000011592/ENSSSCG00000007067/ENSSSCG00000017475/ENSSSCG00000039103/ENSSSCG00000017277/ENSSSCG00000004507/ENSSSCG00000038509/ENSSSCG00000026516/ENSSSCG00000038460/ENSSSCG00000000258/ENSSSCG00000040961/ENSSSCG00000005494/ENSSSCG00000017818/ENSSSCG00000022092	MYO1E/PRDM1/NOTCH2/PDGFB/PLXND1/JAG1/RARA/ADIPOQ/PECAM1/SMAD7/NOTCH1/EPHB3/FOXF1/RARG/LIF/TNC/SERPINF1/CYP7B1	18
BP	GO:0050777	negative regulation of immune response	12/497	103/11223	0.00194516450537452	0.0307184420589015	ENSSSCG00000004154/ENSSSCG00000010908/ENSSSCG00000027806/ENSSSCG00000016298/ENSSSCG00000015413/ENSSSCG00000001404/ENSSSCG00000032644/ENSSSCG00000015652/ENSSSCG00000004507/ENSSSCG00000031615/ENSSSCG00000014987/ENSSSCG00000038460	TNFAIP3/PTPRC/SAMHD1/INPP5D/FGL2/TNF/HLX/IL10/SMAD7/SERPINB9/MMP12/FOXF1	12
BP	GO:0032516	positive regulation of phosphoprotein phosphatase activity	4/497	13/11223	0.00197347290382341	0.0307659365519137	ENSSSCG00000010908/ENSSSCG00000031954/ENSSSCG00000022741/ENSSSCG00000006457	PTPRC/SLC39A10/PDGFRB/FCRL3	4
BP	GO:0032695	negative regulation of interleukin-12 production	4/497	13/11223	0.00197347290382341	0.0307659365519137	ENSSSCG00000004789/ENSSSCG00000012118/ENSSSCG00000015652/ENSSSCG00000017466	THBS1/TLR8/IL10/CCR7	4
BP	GO:0046629	gamma-delta T cell activation	4/497	13/11223	0.00197347290382341	0.0307659365519137	ENSSSCG00000010908/ENSSSCG00000031999/ENSSSCG00000015089/ENSSSCG00000009630	PTPRC/GPR18/JAML/EGR3	4
BP	GO:0002437	inflammatory response to antigenic stimulus	6/497	31/11223	0.00209280657914325	0.0323498237318415	ENSSSCG00000031106/ENSSSCG00000006709/ENSSSCG00000001404/ENSSSCG00000015652/ENSSSCG00000038509/ENSSSCG00000017466	PLA2G2D/NOTCH2/TNF/IL10/NOTCH1/CCR7	6
BP	GO:0014909	smooth muscle cell migration	6/497	31/11223	0.00209280657914325	0.0323498237318415	ENSSSCG00000010312/ENSSSCG00000033327/ENSSSCG00000005385/ENSSSCG00000039103/ENSSSCG00000022741/ENSSSCG00000025924	PLAU/PDGFB/NR4A3/ADIPOQ/PDGFRB/IGFBP5	6
BP	GO:0030036	actin cytoskeleton organization	31/497	406/11223	0.00218037278791221	0.033415115690319	ENSSSCG00000014441/ENSSSCG00000037508/ENSSSCG00000007586/ENSSSCG00000037905/ENSSSCG00000038055/ENSSSCG00000015353/ENSSSCG00000009626/ENSSSCG00000007944/ENSSSCG00000003486/ENSSSCG00000006709/ENSSSCG00000017333/ENSSSCG00000023503/ENSSSCG00000017206/ENSSSCG00000013658/ENSSSCG00000014852/ENSSSCG00000012112/ENSSSCG00000001404/ENSSSCG00000035760/ENSSSCG00000007557/ENSSSCG00000005122/ENSSSCG00000016459/…	CSF1R/GSN/FSCN1/ITGB5/CORO1A/SCIN/SORBS3/ENSSSCG00000007944/ARHGEF10L/NOTCH2/FMNL1/PRKCD/GRB2/S1PR2/ARRB1/ARHGAP6/TNF/RFLNA/MICALL2/TEK/EPHA1/SIGLEC15/HIP1R/CDK5R1/PEAK3/PLEK2/TMOD4/KIT/NUAK2/PALLD/SHROOM1	31
BP	GO:0070371	ERK1 and ERK2 cascade	17/497	177/11223	0.00219436131729124	0.033415115690319	ENSSSCG00000014441/ENSSSCG00000029371/ENSSSCG00000010908/ENSSSCG00000006709/ENSSSCG00000033327/ENSSSCG00000014852/ENSSSCG00000015595/ENSSSCG00000028304/ENSSSCG00000039103/ENSSSCG00000003113/ENSSSCG00000038509/ENSSSCG00000005122/ENSSSCG00000022741/ENSSSCG00000006464/ENSSSCG00000040961/ENSSSCG00000000687/ENSSSCG00000037452	CSF1R/C5AR1/PTPRC/NOTCH2/PDGFB/ARRB1/ATF3/ZFP36L1/ADIPOQ/C5AR2/NOTCH1/TEK/PDGFRB/NTRK1/LIF/CD4/HTR2A	17
BP	GO:0045596	negative regulation of cell differentiation	30/497	389/11223	0.00219836287436309	0.033415115690319	ENSSSCG00000011033/ENSSSCG00000033327/ENSSSCG00000008522/ENSSSCG00000016298/ENSSSCG00000028304/ENSSSCG00000032474/ENSSSCG00000015413/ENSSSCG00000007067/ENSSSCG00000014277/ENSSSCG00000013659/ENSSSCG00000021586/ENSSSCG00000017475/ENSSSCG00000001404/ENSSSCG00000039103/ENSSSCG00000032644/ENSSSCG00000035760/ENSSSCG00000015037/ENSSSCG00000004507/ENSSSCG00000038509/ENSSSCG00000034114/ENSSSCG00000002815/…	VIM/PDGFB/XDH/INPP5D/ZFP36L1/CXCL10/FGL2/JAG1/IRF1/DNMT1/ZHX2/RARA/TNF/ADIPOQ/HLX/RFLNA/IL18/SMAD7/NOTCH1/GPR68/ADGRG1/RARG/GPR171/CDK5R1/IGFBP5/FSTL4/GFAP/AXIN2/PRDM6/EFNA1	30
BP	GO:0050778	positive regulation of immune response	30/497	389/11223	0.00219836287436309	0.033415115690319	ENSSSCG00000029371/ENSSSCG00000040397/ENSSSCG00000004154/ENSSSCG00000011198/ENSSSCG00000010908/ENSSSCG00000001453/ENSSSCG00000010772/ENSSSCG00000001457/ENSSSCG00000035078/ENSSSCG00000012118/ENSSSCG00000009002/ENSSSCG00000014277/ENSSSCG00000014369/ENSSSCG00000017475/ENSSSCG00000001404/ENSSSCG00000036352/ENSSSCG00000013418/ENSSSCG00000032644/ENSSSCG00000015652/ENSSSCG00000011436/ENSSSCG00000015037/…	C5AR1/COLEC12/TNFAIP3/RFTN1/PTPRC/HLA-DRA/ADAM8/SLA-DQB1/CD40/TLR8/TLR2/IRF1/CD14/RARA/TNF/RAB7B/CFD/HLX/IL10/ENSSSCG00000011436/IL18/SLC39A10/FFAR2/IL23R/CCR7/FCRL3/MMP12/IL1R1/KCNN4/KIT	30
BP	GO:0007260	tyrosine phosphorylation of STAT protein	7/497	42/11223	0.00224329515048708	0.0339566004521861	ENSSSCG00000014441/ENSSSCG00000036956/ENSSSCG00000035078/ENSSSCG00000015037/ENSSSCG00000015487/ENSSSCG00000040961/ENSSSCG00000008842	CSF1R/SOCS3/CD40/IL18/TNFSF18/LIF/KIT	7
BP	GO:0048568	embryonic organ development	22/497	256/11223	0.0022546216765882	0.0339870242817924	ENSSSCG00000002866/ENSSSCG00000036956/ENSSSCG00000004369/ENSSSCG00000006709/ENSSSCG00000017206/ENSSSCG00000002389/ENSSSCG00000013735/ENSSSCG00000028304/ENSSSCG00000017475/ENSSSCG00000022197/ENSSSCG00000001404/ENSSSCG00000032644/ENSSSCG00000015652/ENSSSCG00000038110/ENSSSCG00000038509/ENSSSCG00000021597/ENSSSCG00000038460/ENSSSCG00000001097/ENSSSCG00000000258/ENSSSCG00000040961/ENSSSCG00000008842/…	CEBPA/SOCS3/PRDM1/NOTCH2/GRB2/VASH1/JUNB/ZFP36L1/RARA/HS6ST1/TNF/HLX/IL10/TIFAB/NOTCH1/PHLDA2/FOXF1/ENSSSCG00000001097/RARG/LIF/KIT/EFNA1	22
BP	GO:0010632	regulation of epithelial cell migration	15/497	148/11223	0.00232571494983646	0.0349144367777918	ENSSSCG00000028004/ENSSSCG00000016925/ENSSSCG00000004789/ENSSSCG00000035078/ENSSSCG00000033327/ENSSSCG00000006495/ENSSSCG00000043781/ENSSSCG00000002389/ENSSSCG00000003395/ENSSSCG00000001404/ENSSSCG00000006001/ENSSSCG00000038509/ENSSSCG00000005122/ENSSSCG00000015368/ENSSSCG00000006530	RIN2/PLK2/THBS1/CD40/PDGFB/SEMA4A/RHOB/VASH1/PIK3CD/TNF/ENPP2/NOTCH1/TEK/HDAC9/EFNA1	15
BP	GO:0002335	mature B cell differentiation	5/497	22/11223	0.00234877087659652	0.0351160498271479	ENSSSCG00000006709/ENSSSCG00000007572/ENSSSCG00000027426/ENSSSCG00000011234/ENSSSCG00000015652	NOTCH2/LFNG/BCL3/CMTM7/IL10	5
BP	GO:0001667	ameboidal-type cell migration	22/497	257/11223	0.00236675262360087	0.0351193282254501	ENSSSCG00000028004/ENSSSCG00000016925/ENSSSCG00000004789/ENSSSCG00000031321/ENSSSCG00000035078/ENSSSCG00000033327/ENSSSCG00000027669/ENSSSCG00000006495/ENSSSCG00000011592/ENSSSCG00000043781/ENSSSCG00000002389/ENSSSCG00000003395/ENSSSCG00000001404/ENSSSCG00000023760/ENSSSCG00000006001/ENSSSCG00000038509/ENSSSCG00000004241/ENSSSCG00000005122/ENSSSCG00000015368/ENSSSCG00000009630/ENSSSCG00000008842/…	RIN2/PLK2/THBS1/NR4A1/CD40/PDGFB/TNS1/SEMA4A/PLXND1/RHOB/VASH1/PIK3CD/TNF/CLEC14A/ENPP2/NOTCH1/GJA1/TEK/HDAC9/EGR3/KIT/EFNA1	22
BP	GO:0014902	myotube differentiation	9/497	66/11223	0.00237787118193152	0.0351193282254501	ENSSSCG00000022230/ENSSSCG00000029411/ENSSSCG00000032474/ENSSSCG00000038509/ENSSSCG00000006735/ENSSSCG00000029471/ENSSSCG00000026695/ENSSSCG00000001097/ENSSSCG00000015250	CD9/CAPN2/CXCL10/NOTCH1/PTGFRN/STAC3/TNFSF14/ENSSSCG00000001097/ADAMTS15	9
BP	GO:0097530	granulocyte migration	9/497	66/11223	0.00237787118193152	0.0351193282254501	ENSSSCG00000029371/ENSSSCG00000039894/ENSSSCG00000010772/ENSSSCG00000017277/ENSSSCG00000003113/ENSSSCG00000015089/ENSSSCG00000017466/ENSSSCG00000001097/ENSSSCG00000008162	C5AR1/ENSSSCG00000039894/ADAM8/PECAM1/C5AR2/JAML/CCR7/ENSSSCG00000001097/IL1R1	9
BP	GO:1903035	negative regulation of response to wounding	8/497	54/11223	0.00241370987323118	0.0355048936191425	ENSSSCG00000010312/ENSSSCG00000022230/ENSSSCG00000004789/ENSSSCG00000023503/ENSSSCG00000033327/ENSSSCG00000001404/ENSSSCG00000038745/ENSSSCG00000025463	PLAU/CD9/THBS1/PRKCD/PDGFB/TNF/SERPINF2/PROS1	8
BP	GO:0002237	response to molecule of bacterial origin	15/497	149/11223	0.00248387011655207	0.036390193514787	ENSSSCG00000011033/ENSSSCG00000029371/ENSSSCG00000004154/ENSSSCG00000032381/ENSSSCG00000016573/ENSSSCG00000032474/ENSSSCG00000009002/ENSSSCG00000014369/ENSSSCG00000017475/ENSSSCG00000001404/ENSSSCG00000015652/ENSSSCG00000011436/ENSSSCG00000015037/ENSSSCG00000003801/ENSSSCG00000017466	VIM/C5AR1/TNFAIP3/LITAF/IRF5/CXCL10/TLR2/CD14/RARA/TNF/IL10/ENSSSCG00000011436/IL18/IL23R/CCR7	15
BP	GO:0060713	labyrinthine layer morphogenesis	4/497	14/11223	0.00266704072079072	0.0381543707821354	ENSSSCG00000036956/ENSSSCG00000017206/ENSSSCG00000028304/ENSSSCG00000015652	SOCS3/GRB2/ZFP36L1/IL10	4
BP	GO:0061318	renal filtration cell differentiation	4/497	14/11223	0.00266704072079072	0.0381543707821354	ENSSSCG00000004587/ENSSSCG00000006709/ENSSSCG00000007067/ENSSSCG00000039103	MYO1E/NOTCH2/JAG1/ADIPOQ	4
BP	GO:0061437	renal system vasculature development	4/497	14/11223	0.00266704072079072	0.0381543707821354	ENSSSCG00000006709/ENSSSCG00000033327/ENSSSCG00000017277/ENSSSCG00000038509	NOTCH2/PDGFB/PECAM1/NOTCH1	4
BP	GO:0061440	kidney vasculature development	4/497	14/11223	0.00266704072079072	0.0381543707821354	ENSSSCG00000006709/ENSSSCG00000033327/ENSSSCG00000017277/ENSSSCG00000038509	NOTCH2/PDGFB/PECAM1/NOTCH1	4
BP	GO:0072112	glomerular visceral epithelial cell differentiation	4/497	14/11223	0.00266704072079072	0.0381543707821354	ENSSSCG00000004587/ENSSSCG00000006709/ENSSSCG00000007067/ENSSSCG00000039103	MYO1E/NOTCH2/JAG1/ADIPOQ	4
BP	GO:1903010	regulation of bone development	4/497	14/11223	0.00266704072079072	0.0381543707821354	ENSSSCG00000006709/ENSSSCG00000035760/ENSSSCG00000034114/ENSSSCG00000004493	NOTCH2/RFLNA/GPR68/SIGLEC15	4
BP	GO:0001936	regulation of endothelial cell proliferation	10/497	80/11223	0.00269215384668762	0.0383631923152986	ENSSSCG00000004789/ENSSSCG00000031321/ENSSSCG00000033327/ENSSSCG00000008522/ENSSSCG00000002389/ENSSSCG00000003395/ENSSSCG00000001404/ENSSSCG00000015652/ENSSSCG00000022447/ENSSSCG00000009630	THBS1/NR4A1/PDGFB/XDH/VASH1/PIK3CD/TNF/IL10/F3/EGR3	10
BP	GO:0050808	synapse organization	17/497	181/11223	0.00277791742178415	0.0394312947652474	ENSSSCG00000029371/ENSSSCG00000006495/ENSSSCG00000011592/ENSSSCG00000022204/ENSSSCG00000010603/ENSSSCG00000010381/ENSSSCG00000001404/ENSSSCG00000035445/ENSSSCG00000026516/ENSSSCG00000006464/ENSSSCG00000017730/ENSSSCG00000003949/ENSSSCG00000005494/ENSSSCG00000012787/ENSSSCG00000026850/ENSSSCG00000006530/ENSSSCG00000011043	C5AR1/SEMA4A/PLXND1/AGRN/NEURL1/ARHGAP22/TNF/SEZ6/EPHB3/NTRK1/CDK5R1/CDC20/TNC/L1CAM/SNCG/EFNA1/C1QL3	17
BP	GO:0070372	regulation of ERK1 and ERK2 cascade	16/497	166/11223	0.0028219831745432	0.0399015295377272	ENSSSCG00000014441/ENSSSCG00000029371/ENSSSCG00000010908/ENSSSCG00000006709/ENSSSCG00000033327/ENSSSCG00000014852/ENSSSCG00000015595/ENSSSCG00000039103/ENSSSCG00000003113/ENSSSCG00000038509/ENSSSCG00000005122/ENSSSCG00000022741/ENSSSCG00000006464/ENSSSCG00000040961/ENSSSCG00000000687/ENSSSCG00000037452	CSF1R/C5AR1/PTPRC/NOTCH2/PDGFB/ARRB1/ATF3/ADIPOQ/C5AR2/NOTCH1/TEK/PDGFRB/NTRK1/LIF/CD4/HTR2A	16
BP	GO:0045124	regulation of bone resorption	5/497	23/11223	0.00289352948934524	0.0404428949315381	ENSSSCG00000036618/ENSSSCG00000010772/ENSSSCG00000016298/ENSSSCG00000006043/ENSSSCG00000004493	ENSSSCG00000036618/ADAM8/INPP5D/DCSTAMP/SIGLEC15	5
BP	GO:0045622	regulation of T-helper cell differentiation	5/497	23/11223	0.00289352948934524	0.0404428949315381	ENSSSCG00000001453/ENSSSCG00000017475/ENSSSCG00000032644/ENSSSCG00000015037/ENSSSCG00000004507	HLA-DRA/RARA/HLX/IL18/SMAD7	5
BP	GO:0060674	placenta blood vessel development	5/497	23/11223	0.00289352948934524	0.0404428949315381	ENSSSCG00000036956/ENSSSCG00000006709/ENSSSCG00000002389/ENSSSCG00000013735/ENSSSCG00000022197	SOCS3/NOTCH2/VASH1/JUNB/HS6ST1	5
BP	GO:0050729	positive regulation of inflammatory response	9/497	68/11223	0.00292844815752116	0.0407747285444167	ENSSSCG00000017700/ENSSSCG00000002866/ENSSSCG00000010772/ENSSSCG00000009002/ENSSSCG00000001404/ENSSSCG00000011436/ENSSSCG00000032438/ENSSSCG00000017466/ENSSSCG00000022105	CCL3L1/CEBPA/ADAM8/TLR2/TNF/ENSSSCG00000011436/FFAR2/CCR7/SUCNR1	9
BP	GO:0009615	response to virus	18/497	198/11223	0.00301854862593392	0.0418694501422317	ENSSSCG00000010908/ENSSSCG00000015375/ENSSSCG00000016573/ENSSSCG00000035078/ENSSSCG00000031888/ENSSSCG00000027806/ENSSSCG00000012118/ENSSSCG00000032474/ENSSSCG00000015413/ENSSSCG00000009002/ENSSSCG00000014277/ENSSSCG00000021866/ENSSSCG00000027426/ENSSSCG00000001404/ENSSSCG00000011436/ENSSSCG00000003801/ENSSSCG00000014987/ENSSSCG00000050619	PTPRC/ITGB8/IRF5/CD40/DDIT4/SAMHD1/TLR8/CXCL10/FGL2/TLR2/IRF1/EDDM3B/BCL3/TNF/ENSSSCG00000011436/IL23R/MMP12/IFNA1	18
BP	GO:0050727	regulation of inflammatory response	19/497	214/11223	0.00305673074974962	0.0422384612692675	ENSSSCG00000017700/ENSSSCG00000002866/ENSSSCG00000036956/ENSSSCG00000004154/ENSSSCG00000010772/ENSSSCG00000031106/ENSSSCG00000023716/ENSSSCG00000009002/ENSSSCG00000001404/ENSSSCG00000039103/ENSSSCG00000015652/ENSSSCG00000011436/ENSSSCG00000010054/ENSSSCG00000032438/ENSSSCG00000017466/ENSSSCG00000028331/ENSSSCG00000038460/ENSSSCG00000008162/ENSSSCG00000022105	CCL3L1/CEBPA/SOCS3/TNFAIP3/ADAM8/PLA2G2D/TNFAIP6/TLR2/TNF/ADIPOQ/IL10/ENSSSCG00000011436/ADORA2A/FFAR2/CCR7/IL1R2/FOXF1/IL1R1/SUCNR1	19
BP	GO:0048771	tissue remodeling	11/497	95/11223	0.00310585396071393	0.0427553028252242	ENSSSCG00000036618/ENSSSCG00000010772/ENSSSCG00000006709/ENSSSCG00000008090/ENSSSCG00000016298/ENSSSCG00000006043/ENSSSCG00000007067/ENSSSCG00000038598/ENSSSCG00000004493/ENSSSCG00000040961/ENSSSCG00000025924	ENSSSCG00000036618/ADAM8/NOTCH2/IL1A/INPP5D/DCSTAMP/JAG1/ADRB2/SIGLEC15/LIF/IGFBP5	11
BP	GO:0031347	regulation of defense response	31/497	416/11223	0.00315737374600934	0.0433011256595566	ENSSSCG00000040397/ENSSSCG00000017700/ENSSSCG00000002866/ENSSSCG00000036956/ENSSSCG00000004154/ENSSSCG00000011198/ENSSSCG00000010772/ENSSSCG00000031106/ENSSSCG00000027806/ENSSSCG00000012118/ENSSSCG00000023716/ENSSSCG00000015413/ENSSSCG00000009002/ENSSSCG00000014277/ENSSSCG00000014369/ENSSSCG00000001404/ENSSSCG00000036352/ENSSSCG00000039103/ENSSSCG00000015652/ENSSSCG00000011436/ENSSSCG00000010054/…	COLEC12/CCL3L1/CEBPA/SOCS3/TNFAIP3/RFTN1/ADAM8/PLA2G2D/SAMHD1/TLR8/TNFAIP6/FGL2/TLR2/IRF1/CD14/TNF/RAB7B/ADIPOQ/IL10/ENSSSCG00000011436/ADORA2A/FFAR2/IL23R/CCR7/IL1R2/SERPINB9/FCRL3/MMP12/FOXF1/IL1R1/SUCNR1	31
BP	GO:0010595	positive regulation of endothelial cell migration	9/497	69/11223	0.0032390817030574	0.0440901867640052	ENSSSCG00000028004/ENSSSCG00000016925/ENSSSCG00000004789/ENSSSCG00000035078/ENSSSCG00000033327/ENSSSCG00000043781/ENSSSCG00000003395/ENSSSCG00000005122/ENSSSCG00000015368	RIN2/PLK2/THBS1/CD40/PDGFB/RHOB/PIK3CD/TEK/HDAC9	9
BP	GO:0034341	response to interferon-gamma	9/497	69/11223	0.0032390817030574	0.0440901867640052	ENSSSCG00000011033/ENSSSCG00000037508/ENSSSCG00000007901/ENSSSCG00000001456/ENSSSCG00000001457/ENSSSCG00000009002/ENSSSCG00000014277/ENSSSCG00000036352/ENSSSCG00000003801	VIM/GSN/CIITA/ENSSSCG00000001456/SLA-DQB1/TLR2/IRF1/RAB7B/IL23R	9
BP	GO:0002440	production of molecular mediator of immune response	13/497	124/11223	0.00331340284580704	0.0449341768829148	ENSSSCG00000010908/ENSSSCG00000001457/ENSSSCG00000035078/ENSSSCG00000027806/ENSSSCG00000001404/ENSSSCG00000015652/ENSSSCG00000011436/ENSSSCG00000015037/ENSSSCG00000004507/ENSSSCG00000032438/ENSSSCG00000006457/ENSSSCG00000008162/ENSSSCG00000008842	PTPRC/SLA-DQB1/CD40/SAMHD1/TNF/IL10/ENSSSCG00000011436/IL18/SMAD7/FFAR2/FCRL3/IL1R1/KIT	13
BP	GO:0022600	digestive system process	7/497	45/11223	0.00336620024131023	0.0453264526086108	ENSSSCG00000011436/ENSSSCG00000038110/ENSSSCG00000039556/ENSSSCG00000026176/ENSSSCG00000029096/ENSSSCG00000003069/ENSSSCG00000009786	ENSSSCG00000011436/TIFAB/KCNQ1/CHRM3/HRH2/KCNN4/HIP1R	7
BP	GO:0051092	positive regulation of NF-kappaB transcription factor activity	11/497	96/11223	0.00337182422007858	0.0453264526086108	ENSSSCG00000010772/ENSSSCG00000035078/ENSSSCG00000009002/ENSSSCG00000001404/ENSSSCG00000036352/ENSSSCG00000038856/ENSSSCG00000011436/ENSSSCG00000015037/ENSSSCG00000005511/ENSSSCG00000006464/ENSSSCG00000002263	ADAM8/CD40/TLR2/TNF/RAB7B/TRIM8/ENSSSCG00000011436/IL18/TRAF1/NTRK1/SLCO3A1	11
BP	GO:0002449	lymphocyte mediated immunity	15/497	154/11223	0.00341418447258135	0.0453264526086108	ENSSSCG00000038055/ENSSSCG00000010908/ENSSSCG00000001453/ENSSSCG00000001457/ENSSSCG00000035078/ENSSSCG00000023503/ENSSSCG00000016298/ENSSSCG00000007067/ENSSSCG00000027426/ENSSSCG00000001404/ENSSSCG00000015037/ENSSSCG00000004507/ENSSSCG00000031615/ENSSSCG00000008162/ENSSSCG00000025294	CORO1A/PTPRC/HLA-DRA/SLA-DQB1/CD40/PRKCD/INPP5D/JAG1/BCL3/TNF/IL18/SMAD7/SERPINB9/IL1R1/AIRE	15
BP	GO:0045661	regulation of myoblast differentiation	6/497	34/11223	0.00341687896583552	0.0453264526086108	ENSSSCG00000028304/ENSSSCG00000032474/ENSSSCG00000001404/ENSSSCG00000015037/ENSSSCG00000038509/ENSSSCG00000026695	ZFP36L1/CXCL10/TNF/IL18/NOTCH1/TNFSF14	6
BP	GO:0046847	filopodium assembly	6/497	34/11223	0.00341687896583552	0.0453264526086108	ENSSSCG00000007586/ENSSSCG00000023503/ENSSSCG00000013658/ENSSSCG00000010603/ENSSSCG00000016794/ENSSSCG00000001097	FSCN1/PRKCD/S1PR2/NEURL1/MYO10/ENSSSCG00000001097	6
BP	GO:0061005	cell differentiation involved in kidney development	6/497	34/11223	0.00341687896583552	0.0453264526086108	ENSSSCG00000004587/ENSSSCG00000006709/ENSSSCG00000007067/ENSSSCG00000039103/ENSSSCG00000038509/ENSSSCG00000040961	MYO1E/NOTCH2/JAG1/ADIPOQ/NOTCH1/LIF	6
BP	GO:0034114	regulation of heterotypic cell-cell adhesion	4/497	15/11223	0.00351093903442427	0.0462379263450532	ENSSSCG00000001404/ENSSSCG00000039103/ENSSSCG00000015652/ENSSSCG00000032330	TNF/ADIPOQ/IL10/THY1	4
BP	GO:0072311	glomerular epithelial cell differentiation	4/497	15/11223	0.00351093903442427	0.0462379263450532	ENSSSCG00000004587/ENSSSCG00000006709/ENSSSCG00000007067/ENSSSCG00000039103	MYO1E/NOTCH2/JAG1/ADIPOQ	4
BP	GO:0030336	negative regulation of cell migration	15/497	155/11223	0.00363085127361872	0.0476451275041766	ENSSSCG00000004789/ENSSSCG00000043781/ENSSSCG00000002389/ENSSSCG00000007067/ENSSSCG00000001404/ENSSSCG00000039103/ENSSSCG00000003113/ENSSSCG00000026478/ENSSSCG00000031999/ENSSSCG00000038509/ENSSSCG00000004241/ENSSSCG00000025652/ENSSSCG00000002815/ENSSSCG00000016459/ENSSSCG00000025924	THBS1/RHOB/VASH1/JAG1/TNF/ADIPOQ/C5AR2/PADI2/GPR18/NOTCH1/GJA1/CDH1/ADGRG1/EPHA1/IGFBP5	15
BP	GO:0002367	cytokine production involved in immune response	8/497	58/11223	0.0038112932666672	0.0496557065600069	ENSSSCG00000001404/ENSSSCG00000015652/ENSSSCG00000011436/ENSSSCG00000015037/ENSSSCG00000004507/ENSSSCG00000032438/ENSSSCG00000008162/ENSSSCG00000008842	TNF/IL10/ENSSSCG00000011436/IL18/SMAD7/FFAR2/IL1R1/KIT	8
BP	GO:0002718	regulation of cytokine production involved in immune response	8/497	58/11223	0.0038112932666672	0.0496557065600069	ENSSSCG00000001404/ENSSSCG00000015652/ENSSSCG00000011436/ENSSSCG00000015037/ENSSSCG00000004507/ENSSSCG00000032438/ENSSSCG00000008162/ENSSSCG00000008842	TNF/IL10/ENSSSCG00000011436/IL18/SMAD7/FFAR2/IL1R1/KIT	8
BP	GO:0050807	regulation of synapse organization	11/497	98/11223	0.00395849035744263	0.0513899388752694	ENSSSCG00000006495/ENSSSCG00000022204/ENSSSCG00000010603/ENSSSCG00000010381/ENSSSCG00000001404/ENSSSCG00000026516/ENSSSCG00000006464/ENSSSCG00000017730/ENSSSCG00000003949/ENSSSCG00000006530/ENSSSCG00000011043	SEMA4A/AGRN/NEURL1/ARHGAP22/TNF/EPHB3/NTRK1/CDK5R1/CDC20/EFNA1/C1QL3	11
BP	GO:1902106	negative regulation of leukocyte differentiation	8/497	59/11223	0.00424268738690133	0.0538254720543674	ENSSSCG00000016298/ENSSSCG00000015413/ENSSSCG00000014277/ENSSSCG00000017475/ENSSSCG00000039103/ENSSSCG00000032644/ENSSSCG00000004507/ENSSSCG00000034114	INPP5D/FGL2/IRF1/RARA/ADIPOQ/HLX/SMAD7/GPR68	8
BP	GO:0032735	positive regulation of interleukin-12 production	5/497	25/11223	0.00424733900687044	0.0538254720543674	ENSSSCG00000035078/ENSSSCG00000014277/ENSSSCG00000011436/ENSSSCG00000003801/ENSSSCG00000017466	CD40/IRF1/ENSSSCG00000011436/IL23R/CCR7	5
BP	GO:0046850	regulation of bone remodeling	5/497	25/11223	0.00424733900687044	0.0538254720543674	ENSSSCG00000036618/ENSSSCG00000010772/ENSSSCG00000016298/ENSSSCG00000006043/ENSSSCG00000004493	ENSSSCG00000036618/ADAM8/INPP5D/DCSTAMP/SIGLEC15	5
BP	GO:0048002	antigen processing and presentation of peptide antigen	5/497	25/11223	0.00424733900687044	0.0538254720543674	ENSSSCG00000001453/ENSSSCG00000001456/ENSSSCG00000001470/ENSSSCG00000001457/ENSSSCG00000001472	HLA-DRA/ENSSSCG00000001456/SLA-DMA/SLA-DQB1/SLA-DOA	5
BP	GO:0051384	response to glucocorticoid	5/497	25/11223	0.00424733900687044	0.0538254720543674	ENSSSCG00000031888/ENSSSCG00000028304/ENSSSCG00000001404/ENSSSCG00000015652/ENSSSCG00000022490	DDIT4/ZFP36L1/TNF/IL10/GPR83	5
BP	GO:0051489	regulation of filopodium assembly	5/497	25/11223	0.00424733900687044	0.0538254720543674	ENSSSCG00000007586/ENSSSCG00000023503/ENSSSCG00000010603/ENSSSCG00000016794/ENSSSCG00000001097	FSCN1/PRKCD/NEURL1/MYO10/ENSSSCG00000001097	5
BP	GO:0050878	regulation of body fluid levels	16/497	173/11223	0.00424937937271321	0.0538254720543674	ENSSSCG00000010312/ENSSSCG00000024310/ENSSSCG00000022230/ENSSSCG00000004789/ENSSSCG00000023503/ENSSSCG00000033327/ENSSSCG00000008522/ENSSSCG00000010603/ENSSSCG00000003451/ENSSSCG00000038110/ENSSSCG00000022447/ENSSSCG00000038745/ENSSSCG00000015232/ENSSSCG00000026176/ENSSSCG00000003069/ENSSSCG00000025463	PLAU/F13A1/CD9/THBS1/PRKCD/PDGFB/XDH/NEURL1/PDPN/TIFAB/F3/SERPINF2/ST3GAL4/CHRM3/KCNN4/PROS1	16
BP	GO:0050803	regulation of synapse structure or activity	11/497	99/11223	0.00428090106783892	0.0540371179774269	ENSSSCG00000006495/ENSSSCG00000022204/ENSSSCG00000010603/ENSSSCG00000010381/ENSSSCG00000001404/ENSSSCG00000026516/ENSSSCG00000006464/ENSSSCG00000017730/ENSSSCG00000003949/ENSSSCG00000006530/ENSSSCG00000011043	SEMA4A/AGRN/NEURL1/ARHGAP22/TNF/EPHB3/NTRK1/CDK5R1/CDC20/EFNA1/C1QL3	11
BP	GO:0002526	acute inflammatory response	7/497	47/11223	0.00432387792160888	0.0540799370452729	ENSSSCG00000010772/ENSSSCG00000031106/ENSSSCG00000001404/ENSSSCG00000022447/ENSSSCG00000032438/ENSSSCG00000017466/ENSSSCG00000013369	ADAM8/PLA2G2D/TNF/F3/FFAR2/CCR7/ENSSSCG00000013369	7
BP	GO:0002824	positive regulation of adaptive immune response based on somatic recombination of immune receptors built from immunoglobulin superfamily domains	9/497	72/11223	0.00432876689068522	0.0540799370452729	ENSSSCG00000010908/ENSSSCG00000001453/ENSSSCG00000001457/ENSSSCG00000035078/ENSSSCG00000001404/ENSSSCG00000032644/ENSSSCG00000015037/ENSSSCG00000003801/ENSSSCG00000008162	PTPRC/HLA-DRA/SLA-DQB1/CD40/TNF/HLX/IL18/IL23R/IL1R1	9
BP	GO:0003158	endothelium development	9/497	72/11223	0.00432876689068522	0.0540799370452729	ENSSSCG00000008522/ENSSSCG00000013658/ENSSSCG00000043781/ENSSSCG00000032474/ENSSSCG00000007067/ENSSSCG00000015839/ENSSSCG00000001404/ENSSSCG00000017277/ENSSSCG00000038509	XDH/S1PR2/RHOB/CXCL10/JAG1/NRG1/TNF/PECAM1/NOTCH1	9
BP	GO:0002755	MyD88-dependent toll-like receptor signaling pathway	4/497	16/11223	0.00451941182512995	0.0560775997893676	ENSSSCG00000012118/ENSSSCG00000009002/ENSSSCG00000014277/ENSSSCG00000011436	TLR8/TLR2/IRF1/ENSSSCG00000011436	4
BP	GO:0060669	embryonic placenta morphogenesis	4/497	16/11223	0.00451941182512995	0.0560775997893676	ENSSSCG00000036956/ENSSSCG00000017206/ENSSSCG00000028304/ENSSSCG00000015652	SOCS3/GRB2/ZFP36L1/IL10	4
BP	GO:0007596	blood coagulation	11/497	100/11223	0.00462386910999333	0.0571792356381548	ENSSSCG00000010312/ENSSSCG00000024310/ENSSSCG00000022230/ENSSSCG00000004789/ENSSSCG00000023503/ENSSSCG00000033327/ENSSSCG00000003451/ENSSSCG00000022447/ENSSSCG00000038745/ENSSSCG00000015232/ENSSSCG00000025463	PLAU/F13A1/CD9/THBS1/PRKCD/PDGFB/PDPN/F3/SERPINF2/ST3GAL4/PROS1	11
BP	GO:0002695	negative regulation of leukocyte activation	12/497	115/11223	0.00486755889593069	0.0599893745011999	ENSSSCG00000004154/ENSSSCG00000031106/ENSSSCG00000016298/ENSSSCG00000015413/ENSSSCG00000010280/ENSSSCG00000032612/ENSSSCG00000014277/ENSSSCG00000032644/ENSSSCG00000015652/ENSSSCG00000010054/ENSSSCG00000004507/ENSSSCG00000038460	TNFAIP3/PLA2G2D/INPP5D/FGL2/VSIR/MILR1/IRF1/HLX/IL10/ADORA2A/SMAD7/FOXF1	12
BP	GO:0032635	interleukin-6 production	10/497	87/11223	0.00497063503027382	0.0606576584630337	ENSSSCG00000004154/ENSSSCG00000014852/ENSSSCG00000012118/ENSSSCG00000016298/ENSSSCG00000009002/ENSSSCG00000001404/ENSSSCG00000036352/ENSSSCG00000015652/ENSSSCG00000011436/ENSSSCG00000003113	TNFAIP3/ARRB1/TLR8/INPP5D/TLR2/TNF/RAB7B/IL10/ENSSSCG00000011436/C5AR2	10
BP	GO:0032675	regulation of interleukin-6 production	10/497	87/11223	0.00497063503027382	0.0606576584630337	ENSSSCG00000004154/ENSSSCG00000014852/ENSSSCG00000012118/ENSSSCG00000016298/ENSSSCG00000009002/ENSSSCG00000001404/ENSSSCG00000036352/ENSSSCG00000015652/ENSSSCG00000011436/ENSSSCG00000003113	TNFAIP3/ARRB1/TLR8/INPP5D/TLR2/TNF/RAB7B/IL10/ENSSSCG00000011436/C5AR2	10
BP	GO:0030258	lipid modification	13/497	130/11223	0.00497232866931762	0.0606576584630337	ENSSSCG00000005518/ENSSSCG00000000433/ENSSSCG00000016298/ENSSSCG00000003395/ENSSSCG00000039103/ENSSSCG00000038843/ENSSSCG00000040296/ENSSSCG00000015232/ENSSSCG00000001906/ENSSSCG00000012315/ENSSSCG00000036785/ENSSSCG00000030269/ENSSSCG00000022550	ENSSSCG00000005518/B4GALNT1/INPP5D/PIK3CD/ADIPOQ/ST3GAL2/EHHADH/ST3GAL4/CYP1A1/SYNJ2/MTMR7/ENSSSCG00000030269/DGKG	13
BP	GO:0007599	hemostasis	11/497	101/11223	0.00498829428149949	0.0606576584630337	ENSSSCG00000010312/ENSSSCG00000024310/ENSSSCG00000022230/ENSSSCG00000004789/ENSSSCG00000023503/ENSSSCG00000033327/ENSSSCG00000003451/ENSSSCG00000022447/ENSSSCG00000038745/ENSSSCG00000015232/ENSSSCG00000025463	PLAU/F13A1/CD9/THBS1/PRKCD/PDGFB/PDPN/F3/SERPINF2/ST3GAL4/PROS1	11
BP	GO:0030850	prostate gland development	5/497	26/11223	0.00507061599063461	0.0614538442984554	ENSSSCG00000038509/ENSSSCG00000000258/ENSSSCG00000005494/ENSSSCG00000017818/ENSSSCG00000022092	NOTCH1/RARG/TNC/SERPINF1/CYP7B1	5
BP	GO:1903034	regulation of response to wounding	12/497	116/11223	0.00521804101067262	0.0630311708838865	ENSSSCG00000010312/ENSSSCG00000022230/ENSSSCG00000004789/ENSSSCG00000023503/ENSSSCG00000033327/ENSSSCG00000024071/ENSSSCG00000001404/ENSSSCG00000015652/ENSSSCG00000003451/ENSSSCG00000038745/ENSSSCG00000015232/ENSSSCG00000025463	PLAU/CD9/THBS1/PRKCD/PDGFB/SCARF1/TNF/IL10/PDPN/SERPINF2/ST3GAL4/PROS1	12
BP	GO:2000514	regulation of CD4-positive, alpha-beta T cell activation	6/497	37/11223	0.00528096416335306	0.0635807170558151	ENSSSCG00000001453/ENSSSCG00000010280/ENSSSCG00000017475/ENSSSCG00000032644/ENSSSCG00000015037/ENSSSCG00000004507	HLA-DRA/VSIR/RARA/HLX/IL18/SMAD7	6
BP	GO:0051271	negative regulation of cellular component movement	16/497	177/11223	0.00530073239632092	0.063608788755851	ENSSSCG00000022230/ENSSSCG00000004789/ENSSSCG00000043781/ENSSSCG00000002389/ENSSSCG00000007067/ENSSSCG00000001404/ENSSSCG00000039103/ENSSSCG00000003113/ENSSSCG00000026478/ENSSSCG00000031999/ENSSSCG00000038509/ENSSSCG00000004241/ENSSSCG00000025652/ENSSSCG00000002815/ENSSSCG00000016459/ENSSSCG00000025924	CD9/THBS1/RHOB/VASH1/JAG1/TNF/ADIPOQ/C5AR2/PADI2/GPR18/NOTCH1/GJA1/CDH1/ADGRG1/EPHA1/IGFBP5	16
BP	GO:0060284	regulation of cell development	32/497	449/11223	0.00533397949345061	0.0637978924331404	ENSSSCG00000011033/ENSSSCG00000006709/ENSSSCG00000030130/ENSSSCG00000013658/ENSSSCG00000007067/ENSSSCG00000021586/ENSSSCG00000024071/ENSSSCG00000010603/ENSSSCG00000001404/ENSSSCG00000039103/ENSSSCG00000035760/ENSSSCG00000004507/ENSSSCG00000038509/ENSSSCG00000035445/ENSSSCG00000024674/ENSSSCG00000034114/ENSSSCG00000010170/ENSSSCG00000026516/ENSSSCG00000002815/ENSSSCG00000006464/ENSSSCG00000004493/…	VIM/NOTCH2/DPYSL2/S1PR2/JAG1/ZHX2/SCARF1/NEURL1/TNF/ADIPOQ/RFLNA/SMAD7/NOTCH1/SEZ6/ABL2/GPR68/DISC1/EPHB3/ADGRG1/NTRK1/SIGLEC15/LIF/CDK5R1/SERPINF1/NEDD4L/ELL3/FSTL4/GFAP/OPALIN/AXIN2/EFNA1/DGKG	32
BP	GO:0033674	positive regulation of kinase activity	23/497	292/11223	0.00537511227200257	0.0640797698309326	ENSSSCG00000014441/ENSSSCG00000010908/ENSSSCG00000010772/ENSSSCG00000004789/ENSSSCG00000035078/ENSSSCG00000023503/ENSSSCG00000033327/ENSSSCG00000036824/ENSSSCG00000022689/ENSSSCG00000001572/ENSSSCG00000010603/ENSSSCG00000015839/ENSSSCG00000038598/ENSSSCG00000001404/ENSSSCG00000039103/ENSSSCG00000015037/ENSSSCG00000005122/ENSSSCG00000022741/ENSSSCG00000000687/ENSSSCG00000017730/ENSSSCG00000037452/…	CSF1R/PTPRC/ADAM8/THBS1/CD40/PRKCD/PDGFB/AVPI1/GADD45B/FGD2/NEURL1/NRG1/ADRB2/TNF/ADIPOQ/IL18/TEK/PDGFRB/CD4/CDK5R1/HTR2A/KIT/EFNA1	23
BP	GO:0007586	digestion	7/497	49/11223	0.00547434360063897	0.0650501806356058	ENSSSCG00000011436/ENSSSCG00000038110/ENSSSCG00000039556/ENSSSCG00000026176/ENSSSCG00000029096/ENSSSCG00000003069/ENSSSCG00000009786	ENSSSCG00000011436/TIFAB/KCNQ1/CHRM3/HRH2/KCNN4/HIP1R	7
BP	GO:0043066	negative regulation of apoptotic process	34/497	486/11223	0.00550527697069187	0.0652053584061168	ENSSSCG00000014441/ENSSSCG00000006496/ENSSSCG00000030241/ENSSSCG00000036956/ENSSSCG00000004154/ENSSSCG00000038055/ENSSSCG00000016925/ENSSSCG00000010772/ENSSSCG00000008164/ENSSSCG00000004789/ENSSSCG00000031321/ENSSSCG00000023503/ENSSSCG00000005614/ENSSSCG00000032434/ENSSSCG00000032936/ENSSSCG00000013659/ENSSSCG00000017475/ENSSSCG00000027426/ENSSSCG00000021933/ENSSSCG00000001404/ENSSSCG00000015652/…	CSF1R/LMNA/TSC22D3/SOCS3/TNFAIP3/CORO1A/PLK2/ADAM8/MAP4K4/THBS1/NR4A1/PRKCD/NIBAN2/PLAUR/PIM3/DNMT1/RARA/BCL3/CLEC5A/TNF/IL10/SLC39A10/AGO4/NOTCH1/SERPINB9/DYRK3/NTRK1/EGR3/HIP1R/TLE1/ELL3/ENSSSCG00000038351/NUAK2/EFNA1	34
BP	GO:0002821	positive regulation of adaptive immune response	9/497	75/11223	0.0056851722955237	0.0662914604943893	ENSSSCG00000010908/ENSSSCG00000001453/ENSSSCG00000001457/ENSSSCG00000035078/ENSSSCG00000001404/ENSSSCG00000032644/ENSSSCG00000015037/ENSSSCG00000003801/ENSSSCG00000008162	PTPRC/HLA-DRA/SLA-DQB1/CD40/TNF/HLX/IL18/IL23R/IL1R1	9
BP	GO:0002313	mature B cell differentiation involved in immune response	4/497	17/11223	0.00570600838685259	0.0662914604943893	ENSSSCG00000006709/ENSSSCG00000007572/ENSSSCG00000027426/ENSSSCG00000015652	NOTCH2/LFNG/BCL3/IL10	4
BP	GO:0014009	glial cell proliferation	4/497	17/11223	0.00570600838685259	0.0662914604943893	ENSSSCG00000014441/ENSSSCG00000001404/ENSSSCG00000038509/ENSSSCG00000017343	CSF1R/TNF/NOTCH1/GFAP	4
BP	GO:0035767	endothelial cell chemotaxis	4/497	17/11223	0.00570600838685259	0.0662914604943893	ENSSSCG00000004789/ENSSSCG00000031321/ENSSSCG00000038509/ENSSSCG00000009630	THBS1/NR4A1/NOTCH1/EGR3	4
BP	GO:0050857	positive regulation of antigen receptor-mediated signaling pathway	4/497	17/11223	0.00570600838685259	0.0662914604943893	ENSSSCG00000010908/ENSSSCG00000031954/ENSSSCG00000017466/ENSSSCG00000003069	PTPRC/SLC39A10/CCR7/KCNN4	4
BP	GO:0060740	prostate gland epithelium morphogenesis	4/497	17/11223	0.00570600838685259	0.0662914604943893	ENSSSCG00000038509/ENSSSCG00000000258/ENSSSCG00000005494/ENSSSCG00000022092	NOTCH1/RARG/TNC/CYP7B1	4
BP	GO:0050817	coagulation	11/497	103/11223	0.0057851919093298	0.0667860129279592	ENSSSCG00000010312/ENSSSCG00000024310/ENSSSCG00000022230/ENSSSCG00000004789/ENSSSCG00000023503/ENSSSCG00000033327/ENSSSCG00000003451/ENSSSCG00000022447/ENSSSCG00000038745/ENSSSCG00000015232/ENSSSCG00000025463	PLAU/F13A1/CD9/THBS1/PRKCD/PDGFB/PDPN/F3/SERPINF2/ST3GAL4/PROS1	11
BP	GO:0090257	regulation of muscle system process	11/497	103/11223	0.0057851919093298	0.0667860129279592	ENSSSCG00000006496/ENSSSCG00000037241/ENSSSCG00000038598/ENSSSCG00000038110/ENSSSCG00000039556/ENSSSCG00000004507/ENSSSCG00000038509/ENSSSCG00000031903/ENSSSCG00000026176/ENSSSCG00000025924/ENSSSCG00000007720	LMNA/RGS2/ADRB2/TIFAB/KCNQ1/SMAD7/NOTCH1/ENSSSCG00000031903/CHRM3/IGFBP5/GTF2IRD1	11
BP	GO:0032956	regulation of actin cytoskeleton organization	18/497	211/11223	0.00588586025809539	0.0677338114243911	ENSSSCG00000014441/ENSSSCG00000037508/ENSSSCG00000007586/ENSSSCG00000038055/ENSSSCG00000015353/ENSSSCG00000009626/ENSSSCG00000003486/ENSSSCG00000006709/ENSSSCG00000023503/ENSSSCG00000017206/ENSSSCG00000012112/ENSSSCG00000005122/ENSSSCG00000016459/ENSSSCG00000004493/ENSSSCG00000009786/ENSSSCG00000017730/ENSSSCG00000013461/ENSSSCG00000006631	CSF1R/GSN/FSCN1/CORO1A/SCIN/SORBS3/ARHGEF10L/NOTCH2/PRKCD/GRB2/ARHGAP6/TEK/EPHA1/SIGLEC15/HIP1R/CDK5R1/PEAK3/TMOD4	18
BP	GO:0006687	glycosphingolipid metabolic process	5/497	27/11223	0.00600082734144724	0.0686238813216286	ENSSSCG00000015375/ENSSSCG00000000433/ENSSSCG00000023503/ENSSSCG00000038843/ENSSSCG00000008842	ITGB8/B4GALNT1/PRKCD/ST3GAL2/KIT	5
BP	GO:0031960	response to corticosteroid	5/497	27/11223	0.00600082734144724	0.0686238813216286	ENSSSCG00000031888/ENSSSCG00000028304/ENSSSCG00000001404/ENSSSCG00000015652/ENSSSCG00000022490	DDIT4/ZFP36L1/TNF/IL10/GPR83	5
BP	GO:0043269	regulation of ion transport	21/497	261/11223	0.00602201562837137	0.0686509781634336	ENSSSCG00000038055/ENSSSCG00000004789/ENSSSCG00000023503/ENSSSCG00000033327/ENSSSCG00000032474/ENSSSCG00000008051/ENSSSCG00000040095/ENSSSCG00000017983/ENSSSCG00000038598/ENSSSCG00000017003/ENSSSCG00000009859/ENSSSCG00000039556/ENSSSCG00000020749/ENSSSCG00000037991/ENSSSCG00000029471/ENSSSCG00000006457/ENSSSCG00000008978/ENSSSCG00000000687/ENSSSCG00000004919/ENSSSCG00000029635/ENSSSCG00000026850	CORO1A/THBS1/PRKCD/PDGFB/CXCL10/ABCA3/GPR35/PER1/ADRB2/KCNIP1/TESC/KCNQ1/KCNAB2/RCVRN/STAC3/FCRL3/CXCL11/CD4/NEDD4L/GRIN3B/SNCG	21
BP	GO:1903670	regulation of sprouting angiogenesis	7/497	50/11223	0.00612887287172446	0.069651489831934	ENSSSCG00000016925/ENSSSCG00000004789/ENSSSCG00000015652/ENSSSCG00000038911/ENSSSCG00000032710/ENSSSCG00000038509/ENSSSCG00000015368	PLK2/THBS1/IL10/KLF2/E2F2/NOTCH1/HDAC9	7
BP	GO:0002822	regulation of adaptive immune response based on somatic recombination of immune receptors built from immunoglobulin superfamily domains	11/497	104/11223	0.00621953801201242	0.0704623436888861	ENSSSCG00000004154/ENSSSCG00000010908/ENSSSCG00000001453/ENSSSCG00000001457/ENSSSCG00000035078/ENSSSCG00000001404/ENSSSCG00000032644/ENSSSCG00000015037/ENSSSCG00000004507/ENSSSCG00000003801/ENSSSCG00000008162	TNFAIP3/PTPRC/HLA-DRA/SLA-DQB1/CD40/TNF/HLX/IL18/SMAD7/IL23R/IL1R1	11
BP	GO:0006959	humoral immune response	10/497	90/11223	0.00632010103319315	0.0713799646101815	ENSSSCG00000010908/ENSSSCG00000006709/ENSSSCG00000021866/ENSSSCG00000027426/ENSSSCG00000001404/ENSSSCG00000013418/ENSSSCG00000038509/ENSSSCG00000017466/ENSSSCG00000025294/ENSSSCG00000034371	PTPRC/NOTCH2/EDDM3B/BCL3/TNF/CFD/NOTCH1/CCR7/AIRE/ENSSSCG00000034371	10
BP	GO:0051146	striated muscle cell differentiation	13/497	134/11223	0.00640840839223434	0.0721539315273792	ENSSSCG00000006496/ENSSSCG00000022230/ENSSSCG00000029411/ENSSSCG00000032474/ENSSSCG00000017475/ENSSSCG00000038509/ENSSSCG00000006735/ENSSSCG00000029471/ENSSSCG00000026695/ENSSSCG00000001097/ENSSSCG00000015250/ENSSSCG00000025924/ENSSSCG00000009957	LMNA/CD9/CAPN2/CXCL10/RARA/NOTCH1/PTGFRN/STAC3/TNFSF14/ENSSSCG00000001097/ADAMTS15/IGFBP5/MYO18B	13
BP	GO:2000146	negative regulation of cell motility	15/497	165/11223	0.00648210822717248	0.0727591717314622	ENSSSCG00000004789/ENSSSCG00000043781/ENSSSCG00000002389/ENSSSCG00000007067/ENSSSCG00000001404/ENSSSCG00000039103/ENSSSCG00000003113/ENSSSCG00000026478/ENSSSCG00000031999/ENSSSCG00000038509/ENSSSCG00000004241/ENSSSCG00000025652/ENSSSCG00000002815/ENSSSCG00000016459/ENSSSCG00000025924	THBS1/RHOB/VASH1/JAG1/TNF/ADIPOQ/C5AR2/PADI2/GPR18/NOTCH1/GJA1/CDH1/ADGRG1/EPHA1/IGFBP5	15
BP	GO:0001952	regulation of cell-matrix adhesion	9/497	77/11223	0.00675740359610582	0.0751579967082582	ENSSSCG00000010312/ENSSSCG00000028004/ENSSSCG00000004789/ENSSSCG00000007067/ENSSSCG00000012112/ENSSSCG00000005122/ENSSSCG00000014987/ENSSSCG00000016459/ENSSSCG00000032330	PLAU/RIN2/THBS1/JAG1/ARHGAP6/TEK/MMP12/EPHA1/THY1	9
BP	GO:0022612	gland morphogenesis	9/497	77/11223	0.00675740359610582	0.0751579967082582	ENSSSCG00000004154/ENSSSCG00000006709/ENSSSCG00000011592/ENSSSCG00000001404/ENSSSCG00000038509/ENSSSCG00000000258/ENSSSCG00000005494/ENSSSCG00000025924/ENSSSCG00000022092	TNFAIP3/NOTCH2/PLXND1/TNF/NOTCH1/RARG/TNC/IGFBP5/CYP7B1	9
BP	GO:0050920	regulation of chemotaxis	12/497	120/11223	0.00682580245189054	0.0751579967082582	ENSSSCG00000029371/ENSSSCG00000004789/ENSSSCG00000033327/ENSSSCG00000032474/ENSSSCG00000003113/ENSSSCG00000026478/ENSSSCG00000031999/ENSSSCG00000038509/ENSSSCG00000017466/ENSSSCG00000026695/ENSSSCG00000001097/ENSSSCG00000022105	C5AR1/THBS1/PDGFB/CXCL10/C5AR2/PADI2/GPR18/NOTCH1/CCR7/TNFSF14/ENSSSCG00000001097/SUCNR1	12
BP	GO:0001935	endothelial cell proliferation	10/497	91/11223	0.00682810675134018	0.0751579967082582	ENSSSCG00000004789/ENSSSCG00000031321/ENSSSCG00000033327/ENSSSCG00000008522/ENSSSCG00000002389/ENSSSCG00000003395/ENSSSCG00000001404/ENSSSCG00000015652/ENSSSCG00000022447/ENSSSCG00000009630	THBS1/NR4A1/PDGFB/XDH/VASH1/PIK3CD/TNF/IL10/F3/EGR3	10
BP	GO:0007492	endoderm development	7/497	51/11223	0.00684003698112437	0.0751579967082582	ENSSSCG00000037905/ENSSSCG00000002039/ENSSSCG00000028304/ENSSSCG00000038509/ENSSSCG00000035077/ENSSSCG00000002829/ENSSSCG00000003709	ITGB5/MMP14/ZFP36L1/NOTCH1/INHBA/MMP2/LAMA3	7
BP	GO:0032612	interleukin-1 production	7/497	51/11223	0.00684003698112437	0.0751579967082582	ENSSSCG00000017700/ENSSSCG00000004154/ENSSSCG00000001011/ENSSSCG00000012118/ENSSSCG00000001404/ENSSSCG00000017466/ENSSSCG00000028331	CCL3L1/TNFAIP3/SERPINB1/TLR8/TNF/CCR7/IL1R2	7
BP	GO:0032652	regulation of interleukin-1 production	7/497	51/11223	0.00684003698112437	0.0751579967082582	ENSSSCG00000017700/ENSSSCG00000004154/ENSSSCG00000001011/ENSSSCG00000012118/ENSSSCG00000001404/ENSSSCG00000017466/ENSSSCG00000028331	CCL3L1/TNFAIP3/SERPINB1/TLR8/TNF/CCR7/IL1R2	7
BP	GO:0045670	regulation of osteoclast differentiation	6/497	39/11223	0.00687973210002008	0.0753671552578776	ENSSSCG00000007448/ENSSSCG00000006709/ENSSSCG00000016298/ENSSSCG00000001404/ENSSSCG00000034114/ENSSSCG00000004493	OCSTAMP/NOTCH2/INPP5D/TNF/GPR68/SIGLEC15	6
BP	GO:0010469	regulation of signaling receptor activity	8/497	64/11223	0.00698894477813094	0.0755571809102586	ENSSSCG00000010312/ENSSSCG00000010603/ENSSSCG00000038598/ENSSSCG00000001404/ENSSSCG00000015652/ENSSSCG00000021597/ENSSSCG00000017144/ENSSSCG00000000092	PLAU/NEURL1/ADRB2/TNF/IL10/PHLDA2/NPTX1/NPTXR	8
BP	GO:0035307	positive regulation of protein dephosphorylation	5/497	28/11223	0.0070448280019147	0.0755571809102586	ENSSSCG00000010908/ENSSSCG00000023503/ENSSSCG00000031954/ENSSSCG00000022741/ENSSSCG00000006457	PTPRC/PRKCD/SLC39A10/PDGFRB/FCRL3	5
BP	GO:0046638	positive regulation of alpha-beta T cell differentiation	5/497	28/11223	0.0070448280019147	0.0755571809102586	ENSSSCG00000001453/ENSSSCG00000017475/ENSSSCG00000032644/ENSSSCG00000002135/ENSSSCG00000015037	HLA-DRA/RARA/HLX/PNP/IL18	5
BP	GO:0010640	regulation of platelet-derived growth factor receptor signaling pathway	4/497	18/11223	0.00708348571033674	0.0755571809102586	ENSSSCG00000007700/ENSSSCG00000039103/ENSSSCG00000022447/ENSSSCG00000009786	HIP1/ADIPOQ/F3/HIP1R	4
BP	GO:0043372	positive regulation of CD4-positive, alpha-beta T cell differentiation	4/497	18/11223	0.00708348571033674	0.0755571809102586	ENSSSCG00000001453/ENSSSCG00000017475/ENSSSCG00000032644/ENSSSCG00000015037	HLA-DRA/RARA/HLX/IL18	4
BP	GO:0045662	negative regulation of myoblast differentiation	4/497	18/11223	0.00708348571033674	0.0755571809102586	ENSSSCG00000032474/ENSSSCG00000001404/ENSSSCG00000015037/ENSSSCG00000038509	CXCL10/TNF/IL18/NOTCH1	4
BP	GO:0048009	insulin-like growth factor receptor signaling pathway	4/497	18/11223	0.00708348571033674	0.0755571809102586	ENSSSCG00000017472/ENSSSCG00000016866/ENSSSCG00000025924/ENSSSCG00000023162	IGFBP4/GHR/IGFBP5/CDH3	4
BP	GO:0060142	regulation of syncytium formation by plasma membrane fusion	4/497	18/11223	0.00708348571033674	0.0755571809102586	ENSSSCG00000007448/ENSSSCG00000032474/ENSSSCG00000006043/ENSSSCG00000026695	OCSTAMP/CXCL10/DCSTAMP/TNFSF14	4
BP	GO:0060512	prostate gland morphogenesis	4/497	18/11223	0.00708348571033674	0.0755571809102586	ENSSSCG00000038509/ENSSSCG00000000258/ENSSSCG00000005494/ENSSSCG00000022092	NOTCH1/RARG/TNC/CYP7B1	4
BP	GO:0002700	regulation of production of molecular mediator of immune response	11/497	106/11223	0.00716480611125443	0.076201786279464	ENSSSCG00000010908/ENSSSCG00000035078/ENSSSCG00000001404/ENSSSCG00000015652/ENSSSCG00000011436/ENSSSCG00000015037/ENSSSCG00000004507/ENSSSCG00000032438/ENSSSCG00000006457/ENSSSCG00000008162/ENSSSCG00000008842	PTPRC/CD40/TNF/IL10/ENSSSCG00000011436/IL18/SMAD7/FFAR2/FCRL3/IL1R1/KIT	11
BP	GO:0030855	epithelial cell differentiation	25/497	335/11223	0.00748815879928655	0.0794093119180155	ENSSSCG00000011033/ENSSSCG00000004587/ENSSSCG00000004369/ENSSSCG00000006709/ENSSSCG00000008522/ENSSSCG00000013658/ENSSSCG00000028304/ENSSSCG00000040607/ENSSSCG00000007067/ENSSSCG00000017475/ENSSSCG00000015839/ENSSSCG00000001404/ENSSSCG00000039103/ENSSSCG00000017277/ENSSSCG00000038911/ENSSSCG00000002440/ENSSSCG00000038509/ENSSSCG00000038460/ENSSSCG00000001097/ENSSSCG00000000258/ENSSSCG00000015073/…	VIM/MYO1E/PRDM1/NOTCH2/XDH/S1PR2/ZFP36L1/MAF/JAG1/RARA/NRG1/TNF/ADIPOQ/PECAM1/KLF2/CCDC88C/NOTCH1/FOXF1/ENSSSCG00000001097/RARG/TAGLN/LIF/DEUP1/PALLD/CDH3	25
BP	GO:0046903	secretion	32/497	460/11223	0.00755676551568468	0.0799045814528049	ENSSSCG00000038055/ENSSSCG00000031106/ENSSSCG00000008522/ENSSSCG00000005614/ENSSSCG00000008090/ENSSSCG00000009002/ENSSSCG00000032936/ENSSSCG00000032612/ENSSSCG00000029304/ENSSSCG00000010603/ENSSSCG00000015839/ENSSSCG00000001404/ENSSSCG00000038110/ENSSSCG00000040648/ENSSSCG00000035446/ENSSSCG00000039556/ENSSSCG00000038509/ENSSSCG00000035077/ENSSSCG00000032438/ENSSSCG00000004241/ENSSSCG00000034114/…	CORO1A/PLA2G2D/XDH/NIBAN2/IL1A/TLR2/PIM3/MILR1/STEAP3/NEURL1/NRG1/TNF/TIFAB/CCL8/CAVIN1/KCNQ1/NOTCH1/INHBA/FFAR2/GJA1/GPR68/CHRM3/FOXF1/HRH2/KCNN4/LIF/PLA2G2F/HIP1R/SUCNR1/ENSSSCG00000013880/KIT/SNCG	32
BP	GO:0045445	myoblast differentiation	7/497	52/11223	0.00761067270902967	0.0800107609295108	ENSSSCG00000028304/ENSSSCG00000032474/ENSSSCG00000015839/ENSSSCG00000001404/ENSSSCG00000015037/ENSSSCG00000038509/ENSSSCG00000026695	ZFP36L1/CXCL10/NRG1/TNF/IL18/NOTCH1/TNFSF14	7
BP	GO:0046849	bone remodeling	7/497	52/11223	0.00761067270902967	0.0800107609295108	ENSSSCG00000036618/ENSSSCG00000010772/ENSSSCG00000006709/ENSSSCG00000016298/ENSSSCG00000006043/ENSSSCG00000038598/ENSSSCG00000004493	ENSSSCG00000036618/ADAM8/NOTCH2/INPP5D/DCSTAMP/ADRB2/SIGLEC15	7
BP	GO:0051897	positive regulation of protein kinase B signaling	8/497	65/11223	0.00767015723763026	0.0804044069048137	ENSSSCG00000010772/ENSSSCG00000004789/ENSSSCG00000003395/ENSSSCG00000001404/ENSSSCG00000015037/ENSSSCG00000022447/ENSSSCG00000005122/ENSSSCG00000025924	ADAM8/THBS1/PIK3CD/TNF/IL18/F3/TEK/IGFBP5	8
BP	GO:0030888	regulation of B cell proliferation	6/497	40/11223	0.00779854774856205	0.0809514226372857	ENSSSCG00000010908/ENSSSCG00000035078/ENSSSCG00000016298/ENSSSCG00000015652/ENSSSCG00000031954/ENSSSCG00000006457	PTPRC/CD40/INPP5D/IL10/SLC39A10/FCRL3	6
BP	GO:0045453	bone resorption	6/497	40/11223	0.00779854774856205	0.0809514226372857	ENSSSCG00000036618/ENSSSCG00000010772/ENSSSCG00000016298/ENSSSCG00000006043/ENSSSCG00000038598/ENSSSCG00000004493	ENSSSCG00000036618/ADAM8/INPP5D/DCSTAMP/ADRB2/SIGLEC15	6
BP	GO:0072678	T cell migration	6/497	40/11223	0.00779854774856205	0.0809514226372857	ENSSSCG00000039894/ENSSSCG00000010772/ENSSSCG00000032474/ENSSSCG00000026695/ENSSSCG00000008978/ENSSSCG00000025294	ENSSSCG00000039894/ADAM8/CXCL10/TNFSF14/CXCL11/AIRE	6
BP	GO:0048732	gland development	18/497	217/11223	0.0078111021842995	0.0809514226372857	ENSSSCG00000002866/ENSSSCG00000004154/ENSSSCG00000006709/ENSSSCG00000008522/ENSSSCG00000011592/ENSSSCG00000010603/ENSSSCG00000001404/ENSSSCG00000006737/ENSSSCG00000032644/ENSSSCG00000038509/ENSSSCG00000026516/ENSSSCG00000038460/ENSSSCG00000000258/ENSSSCG00000025294/ENSSSCG00000005494/ENSSSCG00000017818/ENSSSCG00000025924/ENSSSCG00000022092	CEBPA/TNFAIP3/NOTCH2/XDH/PLXND1/NEURL1/TNF/IGSF3/HLX/NOTCH1/EPHB3/FOXF1/RARG/AIRE/TNC/SERPINF1/IGFBP5/CYP7B1	18
BP	GO:0002224	toll-like receptor signaling pathway	10/497	93/11223	0.00793861742006718	0.0815259852045867	ENSSSCG00000040397/ENSSSCG00000004154/ENSSSCG00000011198/ENSSSCG00000012118/ENSSSCG00000009002/ENSSSCG00000014277/ENSSSCG00000014369/ENSSSCG00000036352/ENSSSCG00000011436/ENSSSCG00000006457	COLEC12/TNFAIP3/RFTN1/TLR8/TLR2/IRF1/CD14/RAB7B/ENSSSCG00000011436/FCRL3	10
BP	GO:0051250	negative regulation of lymphocyte activation	10/497	93/11223	0.00793861742006718	0.0815259852045867	ENSSSCG00000004154/ENSSSCG00000031106/ENSSSCG00000016298/ENSSSCG00000015413/ENSSSCG00000010280/ENSSSCG00000014277/ENSSSCG00000032644/ENSSSCG00000015652/ENSSSCG00000010054/ENSSSCG00000004507	TNFAIP3/PLA2G2D/INPP5D/FGL2/VSIR/IRF1/HLX/IL10/ADORA2A/SMAD7	10
BP	GO:0002698	negative regulation of immune effector process	9/497	79/11223	0.00797828309156729	0.0815259852045867	ENSSSCG00000010908/ENSSSCG00000015413/ENSSSCG00000001404/ENSSSCG00000032644/ENSSSCG00000015652/ENSSSCG00000004507/ENSSSCG00000031615/ENSSSCG00000006457/ENSSSCG00000038460	PTPRC/FGL2/TNF/HLX/IL10/SMAD7/SERPINB9/FCRL3/FOXF1	9
BP	GO:0008360	regulation of cell shape	9/497	79/11223	0.00797828309156729	0.0815259852045867	ENSSSCG00000014441/ENSSSCG00000017700/ENSSSCG00000038055/ENSSSCG00000017333/ENSSSCG00000006495/ENSSSCG00000033120/ENSSSCG00000016794/ENSSSCG00000013461/ENSSSCG00000008842	CSF1R/CCL3L1/CORO1A/FMNL1/SEMA4A/PALM2AKAP2/MYO10/PEAK3/KIT	9
BP	GO:0072073	kidney epithelium development	9/497	79/11223	0.00797828309156729	0.0815259852045867	ENSSSCG00000004587/ENSSSCG00000006709/ENSSSCG00000007067/ENSSSCG00000017475/ENSSSCG00000039103/ENSSSCG00000017277/ENSSSCG00000004507/ENSSSCG00000038509/ENSSSCG00000040961	MYO1E/NOTCH2/JAG1/RARA/ADIPOQ/PECAM1/SMAD7/NOTCH1/LIF	9
BP	GO:0036005	response to macrophage colony-stimulating factor	3/497	10/11223	0.00820404378923889	0.0816008878004531	ENSSSCG00000014441/ENSSSCG00000009002/ENSSSCG00000006043	CSF1R/TLR2/DCSTAMP	3
BP	GO:0036006	cellular response to macrophage colony-stimulating factor stimulus	3/497	10/11223	0.00820404378923889	0.0816008878004531	ENSSSCG00000014441/ENSSSCG00000009002/ENSSSCG00000006043	CSF1R/TLR2/DCSTAMP	3
BP	GO:0043567	regulation of insulin-like growth factor receptor signaling pathway	3/497	10/11223	0.00820404378923889	0.0816008878004531	ENSSSCG00000017472/ENSSSCG00000025924/ENSSSCG00000023162	IGFBP4/IGFBP5/CDH3	3
BP	GO:0045654	positive regulation of megakaryocyte differentiation	3/497	10/11223	0.00820404378923889	0.0816008878004531	ENSSSCG00000015353/ENSSSCG00000036352/ENSSSCG00000009859	SCIN/RAB7B/TESC	3
BP	GO:0060251	regulation of glial cell proliferation	3/497	10/11223	0.00820404378923889	0.0816008878004531	ENSSSCG00000001404/ENSSSCG00000038509/ENSSSCG00000017343	TNF/NOTCH1/GFAP	3
BP	GO:0060670	branching involved in labyrinthine layer morphogenesis	3/497	10/11223	0.00820404378923889	0.0816008878004531	ENSSSCG00000036956/ENSSSCG00000017206/ENSSSCG00000015652	SOCS3/GRB2/IL10	3
BP	GO:1905063	regulation of vascular smooth muscle cell differentiation	3/497	10/11223	0.00820404378923889	0.0816008878004531	ENSSSCG00000033327/ENSSSCG00000013659/ENSSSCG00000008842	PDGFB/DNMT1/KIT	3
BP	GO:0002673	regulation of acute inflammatory response	5/497	29/11223	0.00820929984176707	0.0816008878004531	ENSSSCG00000010772/ENSSSCG00000031106/ENSSSCG00000001404/ENSSSCG00000032438/ENSSSCG00000017466	ADAM8/PLA2G2D/TNF/FFAR2/CCR7	5
BP	GO:0043370	regulation of CD4-positive, alpha-beta T cell differentiation	5/497	29/11223	0.00820929984176707	0.0816008878004531	ENSSSCG00000001453/ENSSSCG00000017475/ENSSSCG00000032644/ENSSSCG00000015037/ENSSSCG00000004507	HLA-DRA/RARA/HLX/IL18/SMAD7	5
BP	GO:1903727	positive regulation of phospholipid metabolic process	5/497	29/11223	0.00820929984176707	0.0816008878004531	ENSSSCG00000023503/ENSSSCG00000033327/ENSSSCG00000005122/ENSSSCG00000022741/ENSSSCG00000037452	PRKCD/PDGFB/TEK/PDGFRB/HTR2A	5
BP	GO:0072676	lymphocyte migration	8/497	66/11223	0.00840012772807145	0.083270831391317	ENSSSCG00000039894/ENSSSCG00000010772/ENSSSCG00000032474/ENSSSCG00000026478/ENSSSCG00000026695/ENSSSCG00000008978/ENSSSCG00000025294/ENSSSCG00000022092	ENSSSCG00000039894/ADAM8/CXCL10/PADI2/TNFSF14/CXCL11/AIRE/CYP7B1	8
BP	GO:0040013	negative regulation of locomotion	16/497	186/11223	0.00844700595117129	0.0832829127293861	ENSSSCG00000004789/ENSSSCG00000043781/ENSSSCG00000002389/ENSSSCG00000007067/ENSSSCG00000001404/ENSSSCG00000038856/ENSSSCG00000039103/ENSSSCG00000003113/ENSSSCG00000026478/ENSSSCG00000031999/ENSSSCG00000038509/ENSSSCG00000004241/ENSSSCG00000025652/ENSSSCG00000002815/ENSSSCG00000016459/ENSSSCG00000025924	THBS1/RHOB/VASH1/JAG1/TNF/TRIM8/ADIPOQ/C5AR2/PADI2/GPR18/NOTCH1/GJA1/CDH1/ADGRG1/EPHA1/IGFBP5	16
BP	GO:0070661	leukocyte proliferation	16/497	186/11223	0.00844700595117129	0.0832829127293861	ENSSSCG00000014441/ENSSSCG00000007448/ENSSSCG00000038055/ENSSSCG00000010908/ENSSSCG00000031106/ENSSSCG00000035078/ENSSSCG00000023503/ENSSSCG00000016298/ENSSSCG00000010280/ENSSSCG00000014277/ENSSSCG00000015652/ENSSSCG00000002135/ENSSSCG00000015037/ENSSSCG00000031954/ENSSSCG00000006457/ENSSSCG00000015487	CSF1R/OCSTAMP/CORO1A/PTPRC/PLA2G2D/CD40/PRKCD/INPP5D/VSIR/IRF1/IL10/PNP/IL18/SLC39A10/FCRL3/TNFSF18	16
BP	GO:0001894	tissue homeostasis	13/497	139/11223	0.00864742161354461	0.08405662073816	ENSSSCG00000038055/ENSSSCG00000036618/ENSSSCG00000010772/ENSSSCG00000016298/ENSSSCG00000006043/ENSSSCG00000008051/ENSSSCG00000038598/ENSSSCG00000011436/ENSSSCG00000010278/ENSSSCG00000038509/ENSSSCG00000004493/ENSSSCG00000001473/ENSSSCG00000023162	CORO1A/ENSSSCG00000036618/ADAM8/INPP5D/DCSTAMP/ABCA3/ADRB2/ENSSSCG00000011436/CDH23/NOTCH1/SIGLEC15/COL11A2/CDH3	13
BP	GO:0007160	cell-matrix adhesion	13/497	139/11223	0.00864742161354461	0.08405662073816	ENSSSCG00000010312/ENSSSCG00000028004/ENSSSCG00000037905/ENSSSCG00000004789/ENSSSCG00000015375/ENSSSCG00000007067/ENSSSCG00000012112/ENSSSCG00000005122/ENSSSCG00000014987/ENSSSCG00000016459/ENSSSCG00000032330/ENSSSCG00000020963/ENSSSCG00000012787	PLAU/RIN2/ITGB5/THBS1/ITGB8/JAG1/ARHGAP6/TEK/MMP12/EPHA1/THY1/EPDR1/L1CAM	13
BP	GO:0070663	regulation of leukocyte proliferation	13/497	139/11223	0.00864742161354461	0.08405662073816	ENSSSCG00000007448/ENSSSCG00000038055/ENSSSCG00000010908/ENSSSCG00000031106/ENSSSCG00000035078/ENSSSCG00000016298/ENSSSCG00000010280/ENSSSCG00000014277/ENSSSCG00000015652/ENSSSCG00000002135/ENSSSCG00000015037/ENSSSCG00000031954/ENSSSCG00000006457	OCSTAMP/CORO1A/PTPRC/PLA2G2D/CD40/INPP5D/VSIR/IRF1/IL10/PNP/IL18/SLC39A10/FCRL3	13
BP	GO:0035886	vascular smooth muscle cell differentiation	4/497	19/11223	0.00866373064625772	0.08405662073816	ENSSSCG00000033327/ENSSSCG00000013659/ENSSSCG00000038509/ENSSSCG00000008842	PDGFB/DNMT1/NOTCH1/KIT	4
BP	GO:0045577	regulation of B cell differentiation	4/497	19/11223	0.00866373064625772	0.08405662073816	ENSSSCG00000016298/ENSSSCG00000028304/ENSSSCG00000015652/ENSSSCG00000006457	INPP5D/ZFP36L1/IL10/FCRL3	4
BP	GO:0045672	positive regulation of osteoclast differentiation	4/497	19/11223	0.00866373064625772	0.08405662073816	ENSSSCG00000007448/ENSSSCG00000006709/ENSSSCG00000001404/ENSSSCG00000034114	OCSTAMP/NOTCH2/TNF/GPR68	4
BP	GO:0044057	regulation of system process	17/497	203/11223	0.00874633561650866	0.0846329770000626	ENSSSCG00000006496/ENSSSCG00000037241/ENSSSCG00000038598/ENSSSCG00000039103/ENSSSCG00000038110/ENSSSCG00000039556/ENSSSCG00000004507/ENSSSCG00000038509/ENSSSCG00000035077/ENSSSCG00000004241/ENSSSCG00000031903/ENSSSCG00000032698/ENSSSCG00000026176/ENSSSCG00000029096/ENSSSCG00000009786/ENSSSCG00000025924/ENSSSCG00000007720	LMNA/RGS2/ADRB2/ADIPOQ/TIFAB/KCNQ1/SMAD7/NOTCH1/INHBA/GJA1/ENSSSCG00000031903/TPPP/CHRM3/HRH2/HIP1R/IGFBP5/GTF2IRD1	17
BP	GO:0001960	negative regulation of cytokine-mediated signaling pathway	6/497	41/11223	0.00880251825626744	0.0847271414218038	ENSSSCG00000010908/ENSSSCG00000027806/ENSSSCG00000039103/ENSSSCG00000026478/ENSSSCG00000028331/ENSSSCG00000014987	PTPRC/SAMHD1/ADIPOQ/PADI2/IL1R2/MMP12	6
BP	GO:0061035	regulation of cartilage development	6/497	41/11223	0.00880251825626744	0.0847271414218038	ENSSSCG00000040607/ENSSSCG00000017475/ENSSSCG00000035760/ENSSSCG00000004507/ENSSSCG00000000258/ENSSSCG00000017265	MAF/RARA/RFLNA/SMAD7/RARG/AXIN2	6
BP	GO:0010243	response to organonitrogen compound	30/497	429/11223	0.00888552603555169	0.0853010499412962	ENSSSCG00000011033/ENSSSCG00000029371/ENSSSCG00000036956/ENSSSCG00000004154/ENSSSCG00000022230/ENSSSCG00000029411/ENSSSCG00000031321/ENSSSCG00000016573/ENSSSCG00000023503/ENSSSCG00000017206/ENSSSCG00000028304/ENSSSCG00000040631/ENSSSCG00000007067/ENSSSCG00000013659/ENSSSCG00000017983/ENSSSCG00000010603/ENSSSCG00000038598/ENSSSCG00000001404/ENSSSCG00000039103/ENSSSCG00000011436/ENSSSCG00000016866/…	VIM/C5AR1/SOCS3/TNFAIP3/CD9/CAPN2/NR4A1/IRF5/PRKCD/GRB2/ZFP36L1/LPL/JAG1/DNMT1/PER1/NEURL1/ADRB2/TNF/ADIPOQ/ENSSSCG00000011436/GHR/ADORA2A/KCNQ1/AOC1/NOTCH1/HDAC9/CDH1/MMP2/IGFBP5/ENSSSCG00000007665	30
BP	GO:0043405	regulation of MAP kinase activity	15/497	171/11223	0.00891640238259564	0.0853727976160339	ENSSSCG00000010908/ENSSSCG00000010772/ENSSSCG00000004789/ENSSSCG00000035078/ENSSSCG00000023503/ENSSSCG00000033327/ENSSSCG00000036824/ENSSSCG00000022689/ENSSSCG00000001572/ENSSSCG00000015839/ENSSSCG00000037241/ENSSSCG00000001404/ENSSSCG00000039103/ENSSSCG00000014039/ENSSSCG00000008842	PTPRC/ADAM8/THBS1/CD40/PRKCD/PDGFB/AVPI1/GADD45B/FGD2/NRG1/RGS2/TNF/ADIPOQ/RGS14/KIT	15
BP	GO:0030225	macrophage differentiation	5/497	30/11223	0.0095007172127619	0.0900223802393647	ENSSSCG00000002866/ENSSSCG00000023527/ENSSSCG00000039103/ENSSSCG00000040961/ENSSSCG00000000687	CEBPA/NRROS/ADIPOQ/LIF/CD4	5
BP	GO:0030837	negative regulation of actin filament polymerization	5/497	30/11223	0.0095007172127619	0.0900223802393647	ENSSSCG00000037508/ENSSSCG00000015353/ENSSSCG00000023503/ENSSSCG00000009786/ENSSSCG00000006631	GSN/SCIN/PRKCD/HIP1R/TMOD4	5
BP	GO:0034113	heterotypic cell-cell adhesion	5/497	30/11223	0.0095007172127619	0.0900223802393647	ENSSSCG00000010908/ENSSSCG00000001404/ENSSSCG00000039103/ENSSSCG00000015652/ENSSSCG00000032330	PTPRC/TNF/ADIPOQ/IL10/THY1	5
BP	GO:0050922	negative regulation of chemotaxis	5/497	30/11223	0.0095007172127619	0.0900223802393647	ENSSSCG00000004789/ENSSSCG00000003113/ENSSSCG00000026478/ENSSSCG00000031999/ENSSSCG00000038509	THBS1/C5AR2/PADI2/GPR18/NOTCH1	5
BP	GO:1901652	response to peptide	16/497	189/11223	0.00977722068320605	0.0924023343324758	ENSSSCG00000011033/ENSSSCG00000036956/ENSSSCG00000004154/ENSSSCG00000031321/ENSSSCG00000016573/ENSSSCG00000023503/ENSSSCG00000017206/ENSSSCG00000028304/ENSSSCG00000007067/ENSSSCG00000038598/ENSSSCG00000039103/ENSSSCG00000016866/ENSSSCG00000038509/ENSSSCG00000015368/ENSSSCG00000002829/ENSSSCG00000007665	VIM/SOCS3/TNFAIP3/NR4A1/IRF5/PRKCD/GRB2/ZFP36L1/JAG1/ADRB2/ADIPOQ/GHR/NOTCH1/HDAC9/MMP2/ENSSSCG00000007665	16
BP	GO:0072593	reactive oxygen species metabolic process	14/497	157/11223	0.00985681562955554	0.0925630621722518	ENSSSCG00000004789/ENSSSCG00000031888/ENSSSCG00000023527/ENSSSCG00000023503/ENSSSCG00000017206/ENSSSCG00000033327/ENSSSCG00000008522/ENSSSCG00000001404/ENSSSCG00000038911/ENSSSCG00000034167/ENSSSCG00000001906/ENSSSCG00000010604/ENSSSCG00000008034/ENSSSCG00000014985	THBS1/DDIT4/NRROS/PRKCD/GRB2/PDGFB/XDH/TNF/KLF2/SLC5A3/CYP1A1/SH3PXD2A/NOXO1/MMP3	14
BP	GO:0010634	positive regulation of epithelial cell migration	10/497	96/11223	0.00985905488887011	0.0925630621722518	ENSSSCG00000028004/ENSSSCG00000016925/ENSSSCG00000004789/ENSSSCG00000035078/ENSSSCG00000033327/ENSSSCG00000043781/ENSSSCG00000003395/ENSSSCG00000006001/ENSSSCG00000005122/ENSSSCG00000015368	RIN2/PLK2/THBS1/CD40/PDGFB/RHOB/PIK3CD/ENPP2/TEK/HDAC9	10
BP	GO:0014812	muscle cell migration	6/497	42/11223	0.00989572210723086	0.0925630621722518	ENSSSCG00000010312/ENSSSCG00000033327/ENSSSCG00000005385/ENSSSCG00000039103/ENSSSCG00000022741/ENSSSCG00000025924	PLAU/PDGFB/NR4A3/ADIPOQ/PDGFRB/IGFBP5	6
BP	GO:0032722	positive regulation of chemokine production	6/497	42/11223	0.00989572210723086	0.0925630621722518	ENSSSCG00000009002/ENSSSCG00000040631/ENSSSCG00000001404/ENSSSCG00000039103/ENSSSCG00000032438/ENSSSCG00000025294	TLR2/LPL/TNF/ADIPOQ/FFAR2/AIRE	6
BP	GO:0032729	positive regulation of interferon-gamma production	7/497	55/11223	0.010307690209978	0.0961699587877235	ENSSSCG00000012118/ENSSSCG00000014369/ENSSSCG00000027426/ENSSSCG00000001404/ENSSSCG00000015037/ENSSSCG00000003801/ENSSSCG00000008162	TLR8/CD14/BCL3/TNF/IL18/IL23R/IL1R1	7
BP	GO:0002861	regulation of inflammatory response to antigenic stimulus	4/497	20/11223	0.0104576996900387	0.0963375971445985	ENSSSCG00000031106/ENSSSCG00000001404/ENSSSCG00000015652/ENSSSCG00000017466	PLA2G2D/TNF/IL10/CCR7	4
BP	GO:0030194	positive regulation of blood coagulation	4/497	20/11223	0.0104576996900387	0.0963375971445985	ENSSSCG00000004789/ENSSSCG00000003451/ENSSSCG00000038745/ENSSSCG00000015232	THBS1/PDPN/SERPINF2/ST3GAL4	4
BP	GO:0034110	regulation of homotypic cell-cell adhesion	4/497	20/11223	0.0104576996900387	0.0963375971445985	ENSSSCG00000022230/ENSSSCG00000023503/ENSSSCG00000032434/ENSSSCG00000003451	CD9/PRKCD/PLAUR/PDPN	4
BP	GO:0045742	positive regulation of epidermal growth factor receptor signaling pathway	4/497	20/11223	0.0104576996900387	0.0963375971445985	ENSSSCG00000032434/ENSSSCG00000010603/ENSSSCG00000007700/ENSSSCG00000009786	PLAUR/NEURL1/HIP1/HIP1R	4
BP	GO:1900048	positive regulation of hemostasis	4/497	20/11223	0.0104576996900387	0.0963375971445985	ENSSSCG00000004789/ENSSSCG00000003451/ENSSSCG00000038745/ENSSSCG00000015232	THBS1/PDPN/SERPINF2/ST3GAL4	4
BP	GO:0010035	response to inorganic substance	17/497	207/11223	0.0105148985951387	0.0966205291563374	ENSSSCG00000002866/ENSSSCG00000004154/ENSSSCG00000004789/ENSSSCG00000023503/ENSSSCG00000043781/ENSSSCG00000008090/ENSSSCG00000013735/ENSSSCG00000009330/ENSSSCG00000009827/ENSSSCG00000001404/ENSSSCG00000031616/ENSSSCG00000015652/ENSSSCG00000016442/ENSSSCG00000025652/ENSSSCG00000021519/ENSSSCG00000022105/ENSSSCG00000004919	CEBPA/TNFAIP3/THBS1/PRKCD/RHOB/IL1A/JUNB/ALOX5AP/HVCN1/TNF/FOSB/IL10/AOC1/CDH1/CPNE2/SUCNR1/NEDD4L	17
BP	GO:0010038	response to metal ion	12/497	127/11223	0.0105547795370319	0.0967433059072675	ENSSSCG00000002866/ENSSSCG00000004789/ENSSSCG00000008090/ENSSSCG00000013735/ENSSSCG00000009330/ENSSSCG00000009827/ENSSSCG00000031616/ENSSSCG00000016442/ENSSSCG00000025652/ENSSSCG00000021519/ENSSSCG00000022105/ENSSSCG00000004919	CEBPA/THBS1/IL1A/JUNB/ALOX5AP/HVCN1/FOSB/AOC1/CDH1/CPNE2/SUCNR1/NEDD4L	12
BP	GO:0042060	wound healing	18/497	224/11223	0.0106684143526421	0.0972086600518992	ENSSSCG00000010312/ENSSSCG00000024310/ENSSSCG00000022230/ENSSSCG00000004789/ENSSSCG00000040061/ENSSSCG00000006709/ENSSSCG00000023503/ENSSSCG00000033327/ENSSSCG00000008090/ENSSSCG00000001404/ENSSSCG00000003451/ENSSSCG00000023803/ENSSSCG00000022447/ENSSSCG00000038745/ENSSSCG00000006735/ENSSSCG00000015232/ENSSSCG00000014987/ENSSSCG00000025463	PLAU/F13A1/CD9/THBS1/NINJ1/NOTCH2/PRKCD/PDGFB/IL1A/TNF/PDPN/ELK3/F3/SERPINF2/PTGFRN/ST3GAL4/MMP12/PROS1	18
BP	GO:0010614	negative regulation of cardiac muscle hypertrophy	3/497	11/11223	0.0109139517159131	0.0972086600518992	ENSSSCG00000006496/ENSSSCG00000037241/ENSSSCG00000038509	LMNA/RGS2/NOTCH1	3
BP	GO:0019884	antigen processing and presentation of exogenous antigen	3/497	11/11223	0.0109139517159131	0.0972086600518992	ENSSSCG00000001453/ENSSSCG00000001456/ENSSSCG00000001457	HLA-DRA/ENSSSCG00000001456/SLA-DQB1	3
BP	GO:0042492	gamma-delta T cell differentiation	3/497	11/11223	0.0109139517159131	0.0972086600518992	ENSSSCG00000010908/ENSSSCG00000031999/ENSSSCG00000009630	PTPRC/GPR18/EGR3	3
BP	GO:0042832	defense response to protozoan	3/497	11/11223	0.0109139517159131	0.0972086600518992	ENSSSCG00000035078/ENSSSCG00000027426/ENSSSCG00000015652	CD40/BCL3/IL10	3
BP	GO:0045624	positive regulation of T-helper cell differentiation	3/497	11/11223	0.0109139517159131	0.0972086600518992	ENSSSCG00000017475/ENSSSCG00000032644/ENSSSCG00000015037	RARA/HLX/IL18	3
BP	GO:0045683	negative regulation of epidermis development	3/497	11/11223	0.0109139517159131	0.0972086600518992	ENSSSCG00000038509/ENSSSCG00000035077/ENSSSCG00000023162	NOTCH1/INHBA/CDH3	3
BP	GO:0060707	trophoblast giant cell differentiation	3/497	11/11223	0.0109139517159131	0.0972086600518992	ENSSSCG00000036956/ENSSSCG00000004369/ENSSSCG00000040961	SOCS3/PRDM1/LIF	3
BP	GO:0072215	regulation of metanephros development	3/497	11/11223	0.0109139517159131	0.0972086600518992	ENSSSCG00000033327/ENSSSCG00000039103/ENSSSCG00000040961	PDGFB/ADIPOQ/LIF	3
BP	GO:0035987	endodermal cell differentiation	5/497	31/11223	0.0109253154115347	0.0972086600518992	ENSSSCG00000037905/ENSSSCG00000002039/ENSSSCG00000035077/ENSSSCG00000002829/ENSSSCG00000003709	ITGB5/MMP14/INHBA/MMP2/LAMA3	5
BP	GO:0048286	lung alveolus development	5/497	31/11223	0.0109253154115347	0.0972086600518992	ENSSSCG00000022197/ENSSSCG00000014987/ENSSSCG00000038460/ENSSSCG00000040961/ENSSSCG00000025924	HS6ST1/MMP12/FOXF1/LIF/IGFBP5	5
BP	GO:2000351	regulation of endothelial cell apoptotic process	5/497	31/11223	0.0109253154115347	0.0972086600518992	ENSSSCG00000004154/ENSSSCG00000004789/ENSSSCG00000035078/ENSSSCG00000001404/ENSSSCG00000015652	TNFAIP3/THBS1/CD40/TNF/IL10	5
BP	GO:0060996	dendritic spine development	6/497	43/11223	0.0110821620983489	0.0983643000846147	ENSSSCG00000010603/ENSSSCG00000026516/ENSSSCG00000007437/ENSSSCG00000017730/ENSSSCG00000014293/ENSSSCG00000006530	NEURL1/EPHB3/SLC12A5/CDK5R1/FSTL4/EFNA1	6
BP	GO:0042100	B cell proliferation	7/497	56/11223	0.011344407985294	0.10044757361736	ENSSSCG00000010908/ENSSSCG00000035078/ENSSSCG00000023503/ENSSSCG00000016298/ENSSSCG00000015652/ENSSSCG00000031954/ENSSSCG00000006457	PTPRC/CD40/PRKCD/INPP5D/IL10/SLC39A10/FCRL3	7
BP	GO:0002819	regulation of adaptive immune response	11/497	113/11223	0.0113809358739744	0.100527007429198	ENSSSCG00000004154/ENSSSCG00000010908/ENSSSCG00000001453/ENSSSCG00000001457/ENSSSCG00000035078/ENSSSCG00000001404/ENSSSCG00000032644/ENSSSCG00000015037/ENSSSCG00000004507/ENSSSCG00000003801/ENSSSCG00000008162	TNFAIP3/PTPRC/HLA-DRA/SLA-DQB1/CD40/TNF/HLX/IL18/SMAD7/IL23R/IL1R1	11
BP	GO:0051345	positive regulation of hydrolase activity	23/497	312/11223	0.0115527479720524	0.101798127058085	ENSSSCG00000028004/ENSSSCG00000010908/ENSSSCG00000035078/ENSSSCG00000023503/ENSSSCG00000008522/ENSSSCG00000032416/ENSSSCG00000010280/ENSSSCG00000026224/ENSSSCG00000012112/ENSSSCG00000007700/ENSSSCG00000001404/ENSSSCG00000014039/ENSSSCG00000031954/ENSSSCG00000022447/ENSSSCG00000022741/ENSSSCG00000024674/ENSSSCG00000006457/ENSSSCG00000015550/ENSSSCG00000016459/ENSSSCG00000006464/ENSSSCG00000009786/…	RIN2/PTPRC/CD40/PRKCD/XDH/RGS1/VSIR/ARHGAP31/ARHGAP6/HIP1/TNF/RGS14/SLC39A10/F3/PDGFRB/ABL2/FCRL3/RGS16/EPHA1/NTRK1/HIP1R/HTR2A/EFNA1	23
BP	GO:0071214	cellular response to abiotic stimulus	15/497	177/11223	0.0120255539628284	0.10545485782788	ENSSSCG00000035078/ENSSSCG00000023503/ENSSSCG00000017206/ENSSSCG00000012118/ENSSSCG00000043781/ENSSSCG00000028304/ENSSSCG00000014277/ENSSSCG00000009827/ENSSSCG00000006307/ENSSSCG00000034114/ENSSSCG00000016290/ENSSSCG00000026729/ENSSSCG00000001097/ENSSSCG00000002829/ENSSSCG00000014985	CD40/PRKCD/GRB2/TLR8/RHOB/ZFP36L1/IRF1/HVCN1/RCSD1/GPR68/EFHD1/TMEM150C/ENSSSCG00000001097/MMP2/MMP3	15
BP	GO:0104004	cellular response to environmental stimulus	15/497	177/11223	0.0120255539628284	0.10545485782788	ENSSSCG00000035078/ENSSSCG00000023503/ENSSSCG00000017206/ENSSSCG00000012118/ENSSSCG00000043781/ENSSSCG00000028304/ENSSSCG00000014277/ENSSSCG00000009827/ENSSSCG00000006307/ENSSSCG00000034114/ENSSSCG00000016290/ENSSSCG00000026729/ENSSSCG00000001097/ENSSSCG00000002829/ENSSSCG00000014985	CD40/PRKCD/GRB2/TLR8/RHOB/ZFP36L1/IRF1/HVCN1/RCSD1/GPR68/EFHD1/TMEM150C/ENSSSCG00000001097/MMP2/MMP3	15
BP	GO:0061041	regulation of wound healing	10/497	99/11223	0.0121149390574194	0.105916764048502	ENSSSCG00000010312/ENSSSCG00000022230/ENSSSCG00000004789/ENSSSCG00000023503/ENSSSCG00000033327/ENSSSCG00000001404/ENSSSCG00000003451/ENSSSCG00000038745/ENSSSCG00000015232/ENSSSCG00000025463	PLAU/CD9/THBS1/PRKCD/PDGFB/TNF/PDPN/SERPINF2/ST3GAL4/PROS1	10
BP	GO:0042063	gliogenesis	14/497	161/11223	0.0121362958805575	0.105916764048502	ENSSSCG00000011033/ENSSSCG00000014441/ENSSSCG00000029371/ENSSSCG00000017700/ENSSSCG00000022230/ENSSSCG00000023527/ENSSSCG00000001404/ENSSSCG00000038509/ENSSSCG00000032698/ENSSSCG00000002815/ENSSSCG00000040961/ENSSSCG00000017730/ENSSSCG00000017343/ENSSSCG00000010506	VIM/CSF1R/C5AR1/CCL3L1/CD9/NRROS/TNF/NOTCH1/TPPP/ADGRG1/LIF/CDK5R1/GFAP/OPALIN	14
BP	GO:0032611	interleukin-1 beta production	6/497	44/11223	0.0123657508701161	0.105953717346559	ENSSSCG00000017700/ENSSSCG00000004154/ENSSSCG00000001011/ENSSSCG00000012118/ENSSSCG00000001404/ENSSSCG00000017466	CCL3L1/TNFAIP3/SERPINB1/TLR8/TNF/CCR7	6
BP	GO:0032651	regulation of interleukin-1 beta production	6/497	44/11223	0.0123657508701161	0.105953717346559	ENSSSCG00000017700/ENSSSCG00000004154/ENSSSCG00000001011/ENSSSCG00000012118/ENSSSCG00000001404/ENSSSCG00000017466	CCL3L1/TNFAIP3/SERPINB1/TLR8/TNF/CCR7	6
BP	GO:0043666	regulation of phosphoprotein phosphatase activity	6/497	44/11223	0.0123657508701161	0.105953717346559	ENSSSCG00000010908/ENSSSCG00000001404/ENSSSCG00000031954/ENSSSCG00000022741/ENSSSCG00000006457/ENSSSCG00000032861	PTPRC/TNF/SLC39A10/PDGFRB/FCRL3/NUAK1	6
BP	GO:0051145	smooth muscle cell differentiation	6/497	44/11223	0.0123657508701161	0.105953717346559	ENSSSCG00000033327/ENSSSCG00000013659/ENSSSCG00000038509/ENSSSCG00000038460/ENSSSCG00000008842/ENSSSCG00000014238	PDGFB/DNMT1/NOTCH1/FOXF1/KIT/PRDM6	6
BP	GO:0060761	negative regulation of response to cytokine stimulus	6/497	44/11223	0.0123657508701161	0.105953717346559	ENSSSCG00000010908/ENSSSCG00000027806/ENSSSCG00000039103/ENSSSCG00000026478/ENSSSCG00000028331/ENSSSCG00000014987	PTPRC/SAMHD1/ADIPOQ/PADI2/IL1R2/MMP12	6
BP	GO:0071417	cellular response to organonitrogen compound	21/497	279/11223	0.0124039335270716	0.105953717346559	ENSSSCG00000011033/ENSSSCG00000036956/ENSSSCG00000029411/ENSSSCG00000031321/ENSSSCG00000023503/ENSSSCG00000017206/ENSSSCG00000028304/ENSSSCG00000013659/ENSSSCG00000010603/ENSSSCG00000038598/ENSSSCG00000001404/ENSSSCG00000039103/ENSSSCG00000011436/ENSSSCG00000016866/ENSSSCG00000039556/ENSSSCG00000016442/ENSSSCG00000015368/ENSSSCG00000025652/ENSSSCG00000002829/ENSSSCG00000025924/ENSSSCG00000007665	VIM/SOCS3/CAPN2/NR4A1/PRKCD/GRB2/ZFP36L1/DNMT1/NEURL1/ADRB2/TNF/ADIPOQ/ENSSSCG00000011436/GHR/KCNQ1/AOC1/HDAC9/CDH1/MMP2/IGFBP5/ENSSSCG00000007665	21
BP	GO:0010922	positive regulation of phosphatase activity	4/497	21/11223	0.012475374415705	0.105953717346559	ENSSSCG00000010908/ENSSSCG00000031954/ENSSSCG00000022741/ENSSSCG00000006457	PTPRC/SLC39A10/PDGFRB/FCRL3	4
BP	GO:0046640	regulation of alpha-beta T cell proliferation	4/497	21/11223	0.012475374415705	0.105953717346559	ENSSSCG00000010908/ENSSSCG00000010280/ENSSSCG00000014277/ENSSSCG00000015037	PTPRC/VSIR/IRF1/IL18	4
BP	GO:0050820	positive regulation of coagulation	4/497	21/11223	0.012475374415705	0.105953717346559	ENSSSCG00000004789/ENSSSCG00000003451/ENSSSCG00000038745/ENSSSCG00000015232	THBS1/PDPN/SERPINF2/ST3GAL4	4
BP	GO:2000516	positive regulation of CD4-positive, alpha-beta T cell activation	4/497	21/11223	0.012475374415705	0.105953717346559	ENSSSCG00000001453/ENSSSCG00000017475/ENSSSCG00000032644/ENSSSCG00000015037	HLA-DRA/RARA/HLX/IL18	4
BP	GO:0001706	endoderm formation	5/497	32/11223	0.0124890620775824	0.105953717346559	ENSSSCG00000037905/ENSSSCG00000002039/ENSSSCG00000035077/ENSSSCG00000002829/ENSSSCG00000003709	ITGB5/MMP14/INHBA/MMP2/LAMA3	5
BP	GO:0032330	regulation of chondrocyte differentiation	5/497	32/11223	0.0124890620775824	0.105953717346559	ENSSSCG00000040607/ENSSSCG00000035760/ENSSSCG00000004507/ENSSSCG00000000258/ENSSSCG00000017265	MAF/RFLNA/SMAD7/RARG/AXIN2	5
BP	GO:0050670	regulation of lymphocyte proliferation	12/497	130/11223	0.0125675225635765	0.106371977521873	ENSSSCG00000038055/ENSSSCG00000010908/ENSSSCG00000031106/ENSSSCG00000035078/ENSSSCG00000016298/ENSSSCG00000010280/ENSSSCG00000014277/ENSSSCG00000015652/ENSSSCG00000002135/ENSSSCG00000015037/ENSSSCG00000031954/ENSSSCG00000006457	CORO1A/PTPRC/PLA2G2D/CD40/INPP5D/VSIR/IRF1/IL10/PNP/IL18/SLC39A10/FCRL3	12
BP	GO:0032970	regulation of actin filament-based process	18/497	228/11223	0.0126417521152277	0.106752573417478	ENSSSCG00000014441/ENSSSCG00000037508/ENSSSCG00000007586/ENSSSCG00000038055/ENSSSCG00000015353/ENSSSCG00000009626/ENSSSCG00000003486/ENSSSCG00000006709/ENSSSCG00000023503/ENSSSCG00000017206/ENSSSCG00000012112/ENSSSCG00000005122/ENSSSCG00000016459/ENSSSCG00000004493/ENSSSCG00000009786/ENSSSCG00000017730/ENSSSCG00000013461/ENSSSCG00000006631	CSF1R/GSN/FSCN1/CORO1A/SCIN/SORBS3/ARHGEF10L/NOTCH2/PRKCD/GRB2/ARHGAP6/TEK/EPHA1/SIGLEC15/HIP1R/CDK5R1/PEAK3/TMOD4	18
BP	GO:0055123	digestive system development	8/497	71/11223	0.0128532839009102	0.108288174758707	ENSSSCG00000004369/ENSSSCG00000001404/ENSSSCG00000032644/ENSSSCG00000038509/ENSSSCG00000026516/ENSSSCG00000038460/ENSSSCG00000009786/ENSSSCG00000008842	PRDM1/TNF/HLX/NOTCH1/EPHB3/FOXF1/HIP1R/KIT	8
BP	GO:0002697	regulation of immune effector process	19/497	247/11223	0.0136798340578001	0.114986254937453	ENSSSCG00000010908/ENSSSCG00000001453/ENSSSCG00000035078/ENSSSCG00000015413/ENSSSCG00000017475/ENSSSCG00000001404/ENSSSCG00000032644/ENSSSCG00000015652/ENSSSCG00000011436/ENSSSCG00000015037/ENSSSCG00000004507/ENSSSCG00000032438/ENSSSCG00000003801/ENSSSCG00000031615/ENSSSCG00000006457/ENSSSCG00000014987/ENSSSCG00000038460/ENSSSCG00000008162/ENSSSCG00000008842	PTPRC/HLA-DRA/CD40/FGL2/RARA/TNF/HLX/IL10/ENSSSCG00000011436/IL18/SMAD7/FFAR2/IL23R/SERPINB9/FCRL3/MMP12/FOXF1/IL1R1/KIT	19
BP	GO:0035924	cellular response to vascular endothelial growth factor stimulus	6/497	45/11223	0.0137502971207016	0.115048357560366	ENSSSCG00000031321/ENSSSCG00000008522/ENSSSCG00000003395/ENSSSCG00000038509/ENSSSCG00000022741/ENSSSCG00000009630	NR4A1/XDH/PIK3CD/NOTCH1/PDGFRB/EGR3	6
BP	GO:1904035	regulation of epithelial cell apoptotic process	6/497	45/11223	0.0137502971207016	0.115048357560366	ENSSSCG00000004154/ENSSSCG00000004789/ENSSSCG00000035078/ENSSSCG00000028304/ENSSSCG00000001404/ENSSSCG00000015652	TNFAIP3/THBS1/CD40/ZFP36L1/TNF/IL10	6
BP	GO:0032944	regulation of mononuclear cell proliferation	12/497	132/11223	0.0140645314229201	0.115425425782293	ENSSSCG00000038055/ENSSSCG00000010908/ENSSSCG00000031106/ENSSSCG00000035078/ENSSSCG00000016298/ENSSSCG00000010280/ENSSSCG00000014277/ENSSSCG00000015652/ENSSSCG00000002135/ENSSSCG00000015037/ENSSSCG00000031954/ENSSSCG00000006457	CORO1A/PTPRC/PLA2G2D/CD40/INPP5D/VSIR/IRF1/IL10/PNP/IL18/SLC39A10/FCRL3	12
BP	GO:0045860	positive regulation of protein kinase activity	20/497	265/11223	0.0140758221586872	0.115425425782293	ENSSSCG00000014441/ENSSSCG00000010908/ENSSSCG00000010772/ENSSSCG00000004789/ENSSSCG00000035078/ENSSSCG00000023503/ENSSSCG00000033327/ENSSSCG00000036824/ENSSSCG00000022689/ENSSSCG00000001572/ENSSSCG00000010603/ENSSSCG00000015839/ENSSSCG00000038598/ENSSSCG00000001404/ENSSSCG00000039103/ENSSSCG00000015037/ENSSSCG00000000687/ENSSSCG00000017730/ENSSSCG00000008842/ENSSSCG00000006530	CSF1R/PTPRC/ADAM8/THBS1/CD40/PRKCD/PDGFB/AVPI1/GADD45B/FGD2/NEURL1/NRG1/ADRB2/TNF/ADIPOQ/IL18/CD4/CDK5R1/KIT/EFNA1	20
BP	GO:0001562	response to protozoan	3/497	12/11223	0.0140801300639036	0.115425425782293	ENSSSCG00000035078/ENSSSCG00000027426/ENSSSCG00000015652	CD40/BCL3/IL10	3
BP	GO:0003177	pulmonary valve development	3/497	12/11223	0.0140801300639036	0.115425425782293	ENSSSCG00000006709/ENSSSCG00000007067/ENSSSCG00000038509	NOTCH2/JAG1/NOTCH1	3
BP	GO:0009151	purine deoxyribonucleotide metabolic process	3/497	12/11223	0.0140801300639036	0.115425425782293	ENSSSCG00000027806/ENSSSCG00000008522/ENSSSCG00000002135	SAMHD1/XDH/PNP	3
BP	GO:0010544	negative regulation of platelet activation	3/497	12/11223	0.0140801300639036	0.115425425782293	ENSSSCG00000022230/ENSSSCG00000023503/ENSSSCG00000033327	CD9/PRKCD/PDGFB	3
BP	GO:0042730	fibrinolysis	3/497	12/11223	0.0140801300639036	0.115425425782293	ENSSSCG00000010312/ENSSSCG00000004789/ENSSSCG00000038745	PLAU/THBS1/SERPINF2	3
BP	GO:0044058	regulation of digestive system process	3/497	12/11223	0.0140801300639036	0.115425425782293	ENSSSCG00000038110/ENSSSCG00000039556/ENSSSCG00000009786	TIFAB/KCNQ1/HIP1R	3
BP	GO:0090036	regulation of protein kinase C signaling	3/497	12/11223	0.0140801300639036	0.115425425782293	ENSSSCG00000035078/ENSSSCG00000035445/ENSSSCG00000022550	CD40/SEZ6/DGKG	3
BP	GO:0045058	T cell selection	5/497	33/11223	0.0141976315229319	0.116127712546313	ENSSSCG00000010908/ENSSSCG00000006375/ENSSSCG00000017466/ENSSSCG00000000687/ENSSSCG00000025294	PTPRC/LY9/CCR7/CD4/AIRE	5
BP	GO:0006816	calcium ion transport	17/497	214/11223	0.0142829406013488	0.116564132692887	ENSSSCG00000038055/ENSSSCG00000010908/ENSSSCG00000033327/ENSSSCG00000032474/ENSSSCG00000012875/ENSSSCG00000023437/ENSSSCG00000040095/ENSSSCG00000040648/ENSSSCG00000010278/ENSSSCG00000037991/ENSSSCG00000029471/ENSSSCG00000006457/ENSSSCG00000003069/ENSSSCG00000008978/ENSSSCG00000000687/ENSSSCG00000037452/ENSSSCG00000029635	CORO1A/PTPRC/PDGFB/CXCL10/ENSSSCG00000012875/ITPR1/GPR35/CCL8/CDH23/RCVRN/STAC3/FCRL3/KCNN4/CXCL11/CD4/HTR2A/GRIN3B	17
BP	GO:0002448	mast cell mediated immunity	4/497	22/11223	0.0147257307577291	0.118064760009221	ENSSSCG00000032612/ENSSSCG00000031615/ENSSSCG00000038460/ENSSSCG00000008842	MILR1/SERPINB9/FOXF1/KIT	4
BP	GO:0042634	regulation of hair cycle	4/497	22/11223	0.0147257307577291	0.118064760009221	ENSSSCG00000017983/ENSSSCG00000001404/ENSSSCG00000035077/ENSSSCG00000023162	PER1/TNF/INHBA/CDH3	4
BP	GO:0045066	regulatory T cell differentiation	4/497	22/11223	0.0147257307577291	0.118064760009221	ENSSSCG00000001453/ENSSSCG00000031106/ENSSSCG00000010280/ENSSSCG00000014277	HLA-DRA/PLA2G2D/VSIR/IRF1	4
BP	GO:0051150	regulation of smooth muscle cell differentiation	4/497	22/11223	0.0147257307577291	0.118064760009221	ENSSSCG00000033327/ENSSSCG00000013659/ENSSSCG00000008842/ENSSSCG00000014238	PDGFB/DNMT1/KIT/PRDM6	4
BP	GO:0090022	regulation of neutrophil chemotaxis	4/497	22/11223	0.0147257307577291	0.118064760009221	ENSSSCG00000029371/ENSSSCG00000003113/ENSSSCG00000017466/ENSSSCG00000001097	C5AR1/C5AR2/CCR7/ENSSSCG00000001097	4
BP	GO:1901186	positive regulation of ERBB signaling pathway	4/497	22/11223	0.0147257307577291	0.118064760009221	ENSSSCG00000032434/ENSSSCG00000010603/ENSSSCG00000007700/ENSSSCG00000009786	PLAUR/NEURL1/HIP1/HIP1R	4
BP	GO:1903671	negative regulation of sprouting angiogenesis	4/497	22/11223	0.0147257307577291	0.118064760009221	ENSSSCG00000004789/ENSSSCG00000038911/ENSSSCG00000032710/ENSSSCG00000038509	THBS1/KLF2/E2F2/NOTCH1	4
BP	GO:1905314	semi-lunar valve development	4/497	22/11223	0.0147257307577291	0.118064760009221	ENSSSCG00000006709/ENSSSCG00000007067/ENSSSCG00000038509/ENSSSCG00000006530	NOTCH2/JAG1/NOTCH1/EFNA1	4
BP	GO:0002456	T cell mediated immunity	7/497	59/11223	0.0149060626528535	0.119248501222828	ENSSSCG00000010908/ENSSSCG00000001453/ENSSSCG00000007067/ENSSSCG00000015037/ENSSSCG00000004507/ENSSSCG00000008162/ENSSSCG00000025294	PTPRC/HLA-DRA/JAG1/IL18/SMAD7/IL1R1/AIRE	7
BP	GO:0002688	regulation of leukocyte chemotaxis	8/497	73/11223	0.0150474063016096	0.119853576830288	ENSSSCG00000029371/ENSSSCG00000032474/ENSSSCG00000003113/ENSSSCG00000026478/ENSSSCG00000031999/ENSSSCG00000017466/ENSSSCG00000026695/ENSSSCG00000001097	C5AR1/CXCL10/C5AR2/PADI2/GPR18/CCR7/TNFSF14/ENSSSCG00000001097	8
BP	GO:0031532	actin cytoskeleton reorganization	8/497	73/11223	0.0150474063016096	0.119853576830288	ENSSSCG00000014441/ENSSSCG00000006709/ENSSSCG00000017206/ENSSSCG00000013658/ENSSSCG00000007557/ENSSSCG00000005122/ENSSSCG00000002290/ENSSSCG00000008842	CSF1R/NOTCH2/GRB2/S1PR2/MICALL2/TEK/PLEK2/KIT	8
BP	GO:0043491	protein kinase B signaling	11/497	118/11223	0.0153984949488342	0.12238280952799	ENSSSCG00000010772/ENSSSCG00000004789/ENSSSCG00000035078/ENSSSCG00000008522/ENSSSCG00000003395/ENSSSCG00000028304/ENSSSCG00000001404/ENSSSCG00000015037/ENSSSCG00000022447/ENSSSCG00000005122/ENSSSCG00000025924	ADAM8/THBS1/CD40/XDH/PIK3CD/ZFP36L1/TNF/IL18/F3/TEK/IGFBP5	11
BP	GO:1901699	cellular response to nitrogen compound	24/497	339/11223	0.0158225663240712	0.125479830326547	ENSSSCG00000011033/ENSSSCG00000040397/ENSSSCG00000036956/ENSSSCG00000029411/ENSSSCG00000031321/ENSSSCG00000023503/ENSSSCG00000017206/ENSSSCG00000028304/ENSSSCG00000022204/ENSSSCG00000013659/ENSSSCG00000010603/ENSSSCG00000038598/ENSSSCG00000001404/ENSSSCG00000039103/ENSSSCG00000011436/ENSSSCG00000016866/ENSSSCG00000039556/ENSSSCG00000016442/ENSSSCG00000042910/ENSSSCG00000015368/ENSSSCG00000025652/…	VIM/COLEC12/SOCS3/CAPN2/NR4A1/PRKCD/GRB2/ZFP36L1/AGRN/DNMT1/NEURL1/ADRB2/TNF/ADIPOQ/ENSSSCG00000011436/GHR/KCNQ1/AOC1/AGO4/HDAC9/CDH1/MMP2/IGFBP5/ENSSSCG00000007665	24
BP	GO:0051148	negative regulation of muscle cell differentiation	5/497	34/11223	0.0160563819638107	0.126782860181778	ENSSSCG00000033327/ENSSSCG00000032474/ENSSSCG00000013659/ENSSSCG00000038509/ENSSSCG00000014238	PDGFB/CXCL10/DNMT1/NOTCH1/PRDM6	5
BP	GO:0072577	endothelial cell apoptotic process	5/497	34/11223	0.0160563819638107	0.126782860181778	ENSSSCG00000004154/ENSSSCG00000004789/ENSSSCG00000035078/ENSSSCG00000001404/ENSSSCG00000015652	TNFAIP3/THBS1/CD40/TNF/IL10	5
BP	GO:0072009	nephron epithelium development	7/497	60/11223	0.0162526180788546	0.128055185208772	ENSSSCG00000004587/ENSSSCG00000006709/ENSSSCG00000007067/ENSSSCG00000039103/ENSSSCG00000017277/ENSSSCG00000038509/ENSSSCG00000040961	MYO1E/NOTCH2/JAG1/ADIPOQ/PECAM1/NOTCH1/LIF	7
BP	GO:0002764	immune response-regulating signaling pathway	18/497	235/11223	0.0167785685206843	0.131914262852277	ENSSSCG00000029371/ENSSSCG00000040397/ENSSSCG00000004154/ENSSSCG00000011198/ENSSSCG00000010908/ENSSSCG00000035078/ENSSSCG00000012118/ENSSSCG00000009002/ENSSSCG00000014277/ENSSSCG00000014369/ENSSSCG00000036352/ENSSSCG00000011436/ENSSSCG00000031954/ENSSSCG00000032438/ENSSSCG00000017466/ENSSSCG00000006457/ENSSSCG00000003069/ENSSSCG00000008842	C5AR1/COLEC12/TNFAIP3/RFTN1/PTPRC/CD40/TLR8/TLR2/IRF1/CD14/RAB7B/ENSSSCG00000011436/SLC39A10/FFAR2/CCR7/FCRL3/KCNN4/KIT	18
BP	GO:0002063	chondrocyte development	4/497	23/11223	0.0172167204984415	0.134489499739431	ENSSSCG00000035760/ENSSSCG00000004507/ENSSSCG00000000258/ENSSSCG00000017265	RFLNA/SMAD7/RARG/AXIN2	4
BP	GO:0014743	regulation of muscle hypertrophy	4/497	23/11223	0.0172167204984415	0.134489499739431	ENSSSCG00000006496/ENSSSCG00000037241/ENSSSCG00000038509/ENSSSCG00000025924	LMNA/RGS2/NOTCH1/IGFBP5	4
BP	GO:0043537	negative regulation of blood vessel endothelial cell migration	4/497	23/11223	0.0172167204984415	0.134489499739431	ENSSSCG00000004789/ENSSSCG00000002389/ENSSSCG00000001404/ENSSSCG00000038509	THBS1/VASH1/TNF/NOTCH1	4
BP	GO:0001704	formation of primary germ layer	8/497	75/11223	0.0175013028312297	0.134893194298773	ENSSSCG00000037905/ENSSSCG00000002039/ENSSSCG00000038948/ENSSSCG00000035077/ENSSSCG00000004241/ENSSSCG00000038460/ENSSSCG00000002829/ENSSSCG00000003709	ITGB5/MMP14/ETS2/INHBA/GJA1/FOXF1/MMP2/LAMA3	8
BP	GO:0035304	regulation of protein dephosphorylation	7/497	61/11223	0.0176831162585264	0.134893194298773	ENSSSCG00000010908/ENSSSCG00000023503/ENSSSCG00000001404/ENSSSCG00000031954/ENSSSCG00000022741/ENSSSCG00000006457/ENSSSCG00000032861	PTPRC/PRKCD/TNF/SLC39A10/PDGFRB/FCRL3/NUAK1	7
BP	GO:0002922	positive regulation of humoral immune response	3/497	13/11223	0.0177121272119277	0.134893194298773	ENSSSCG00000010908/ENSSSCG00000001404/ENSSSCG00000017466	PTPRC/TNF/CCR7	3
BP	GO:0010818	T cell chemotaxis	3/497	13/11223	0.0177121272119277	0.134893194298773	ENSSSCG00000032474/ENSSSCG00000026695/ENSSSCG00000008978	CXCL10/TNFSF14/CXCL11	3
BP	GO:0032148	activation of protein kinase B activity	3/497	13/11223	0.0177121272119277	0.134893194298773	ENSSSCG00000033327/ENSSSCG00000015839/ENSSSCG00000015037	PDGFB/NRG1/IL18	3
BP	GO:0032692	negative regulation of interleukin-1 production	3/497	13/11223	0.0177121272119277	0.134893194298773	ENSSSCG00000004154/ENSSSCG00000001011/ENSSSCG00000028331	TNFAIP3/SERPINB1/IL1R2	3
BP	GO:0034162	toll-like receptor 9 signaling pathway	3/497	13/11223	0.0177121272119277	0.134893194298773	ENSSSCG00000036352/ENSSSCG00000011436/ENSSSCG00000006457	RAB7B/ENSSSCG00000011436/FCRL3	3
BP	GO:0036035	osteoclast development	3/497	13/11223	0.0177121272119277	0.134893194298773	ENSSSCG00000006709/ENSSSCG00000034114/ENSSSCG00000004493	NOTCH2/GPR68/SIGLEC15	3
BP	GO:0044068	modulation by symbiont of host cellular process	3/497	13/11223	0.0177121272119277	0.134893194298773	ENSSSCG00000040648/ENSSSCG00000031615/ENSSSCG00000000687	CCL8/SERPINB9/CD4	3
BP	GO:0044342	type B pancreatic cell proliferation	3/497	13/11223	0.0177121272119277	0.134893194298773	ENSSSCG00000001011/ENSSSCG00000017472/ENSSSCG00000025924	SERPINB1/IGFBP4/IGFBP5	3
BP	GO:0051195	negative regulation of cofactor metabolic process	3/497	13/11223	0.0177121272119277	0.134893194298773	ENSSSCG00000031888/ENSSSCG00000002648/ENSSSCG00000014985	DDIT4/CBFA2T3/MMP3	3
BP	GO:0060074	synapse maturation	3/497	13/11223	0.0177121272119277	0.134893194298773	ENSSSCG00000010603/ENSSSCG00000035445/ENSSSCG00000003949	NEURL1/SEZ6/CDC20	3
BP	GO:0071219	cellular response to molecule of bacterial origin	10/497	105/11223	0.0177678521542869	0.135035676372581	ENSSSCG00000011033/ENSSSCG00000004154/ENSSSCG00000032381/ENSSSCG00000032474/ENSSSCG00000009002/ENSSSCG00000014369/ENSSSCG00000017475/ENSSSCG00000001404/ENSSSCG00000015652/ENSSSCG00000015037	VIM/TNFAIP3/LITAF/CXCL10/TLR2/CD14/RARA/TNF/IL10/IL18	10
BP	GO:0043502	regulation of muscle adaptation	5/497	35/11223	0.0180703356023446	0.136481540946901	ENSSSCG00000006496/ENSSSCG00000037241/ENSSSCG00000038509/ENSSSCG00000025924/ENSSSCG00000007720	LMNA/RGS2/NOTCH1/IGFBP5/GTF2IRD1	5
BP	GO:0043536	positive regulation of blood vessel endothelial cell migration	5/497	35/11223	0.0180703356023446	0.136481540946901	ENSSSCG00000016925/ENSSSCG00000004789/ENSSSCG00000035078/ENSSSCG00000033327/ENSSSCG00000015368	PLK2/THBS1/CD40/PDGFB/HDAC9	5
BP	GO:0071260	cellular response to mechanical stimulus	5/497	35/11223	0.0180703356023446	0.136481540946901	ENSSSCG00000035078/ENSSSCG00000012118/ENSSSCG00000014277/ENSSSCG00000026729/ENSSSCG00000001097	CD40/TLR8/IRF1/TMEM150C/ENSSSCG00000001097	5
BP	GO:0006650	glycerophospholipid metabolic process	15/497	186/11223	0.0182080089602682	0.137237224560038	ENSSSCG00000014441/ENSSSCG00000031106/ENSSSCG00000033327/ENSSSCG00000016298/ENSSSCG00000003395/ENSSSCG00000008051/ENSSSCG00000006001/ENSSSCG00000022741/ENSSSCG00000016192/ENSSSCG00000012315/ENSSSCG00000036504/ENSSSCG00000012182/ENSSSCG00000037452/ENSSSCG00000036785/ENSSSCG00000022550	CSF1R/PLA2G2D/PDGFB/INPP5D/PIK3CD/ABCA3/ENPP2/PDGFRB/PLCD4/SYNJ2/PLA2G2F/PCYT1B/HTR2A/MTMR7/DGKG	15
BP	GO:0060541	respiratory system development	12/497	137/11223	0.0184000787001276	0.138398942470238	ENSSSCG00000002866/ENSSSCG00000008051/ENSSSCG00000017475/ENSSSCG00000022197/ENSSSCG00000001404/ENSSSCG00000038911/ENSSSCG00000038509/ENSSSCG00000014987/ENSSSCG00000038460/ENSSSCG00000000258/ENSSSCG00000040961/ENSSSCG00000025924	CEBPA/ABCA3/RARA/HS6ST1/TNF/KLF2/NOTCH1/MMP12/FOXF1/RARG/LIF/IGFBP5	12
BP	GO:0001938	positive regulation of endothelial cell proliferation	6/497	48/11223	0.0185459398111921	0.138506629825599	ENSSSCG00000031321/ENSSSCG00000033327/ENSSSCG00000003395/ENSSSCG00000015652/ENSSSCG00000022447/ENSSSCG00000009630	NR4A1/PDGFB/PIK3CD/IL10/F3/EGR3	6
BP	GO:0030279	negative regulation of ossification	6/497	48/11223	0.0185459398111921	0.138506629825599	ENSSSCG00000001404/ENSSSCG00000035760/ENSSSCG00000004507/ENSSSCG00000038509/ENSSSCG00000025924/ENSSSCG00000017265	TNF/RFLNA/SMAD7/NOTCH1/IGFBP5/AXIN2	6
BP	GO:0032481	positive regulation of type I interferon production	6/497	48/11223	0.0185459398111921	0.138506629825599	ENSSSCG00000016573/ENSSSCG00000012118/ENSSSCG00000014277/ENSSSCG00000014369/ENSSSCG00000011436/ENSSSCG00000014987	IRF5/TLR8/IRF1/CD14/ENSSSCG00000011436/MMP12	6
BP	GO:0051347	positive regulation of transferase activity	24/497	344/11223	0.0185662669914248	0.138506629825599	ENSSSCG00000014441/ENSSSCG00000010908/ENSSSCG00000010772/ENSSSCG00000004789/ENSSSCG00000035078/ENSSSCG00000023503/ENSSSCG00000033327/ENSSSCG00000036824/ENSSSCG00000022689/ENSSSCG00000001572/ENSSSCG00000010603/ENSSSCG00000015839/ENSSSCG00000038598/ENSSSCG00000001404/ENSSSCG00000039103/ENSSSCG00000015037/ENSSSCG00000005122/ENSSSCG00000022741/ENSSSCG00000000687/ENSSSCG00000017730/ENSSSCG00000003949/…	CSF1R/PTPRC/ADAM8/THBS1/CD40/PRKCD/PDGFB/AVPI1/GADD45B/FGD2/NEURL1/NRG1/ADRB2/TNF/ADIPOQ/IL18/TEK/PDGFRB/CD4/CDK5R1/CDC20/HTR2A/KIT/EFNA1	24
BP	GO:0046651	lymphocyte proliferation	14/497	170/11223	0.0187540881821488	0.13962227283363	ENSSSCG00000038055/ENSSSCG00000010908/ENSSSCG00000031106/ENSSSCG00000035078/ENSSSCG00000023503/ENSSSCG00000016298/ENSSSCG00000010280/ENSSSCG00000014277/ENSSSCG00000015652/ENSSSCG00000002135/ENSSSCG00000015037/ENSSSCG00000031954/ENSSSCG00000006457/ENSSSCG00000015487	CORO1A/PTPRC/PLA2G2D/CD40/PRKCD/INPP5D/VSIR/IRF1/IL10/PNP/IL18/SLC39A10/FCRL3/TNFSF18	14
BP	GO:0030001	metal ion transport	28/497	418/11223	0.0190156819544072	0.141281482219302	ENSSSCG00000038055/ENSSSCG00000010908/ENSSSCG00000033327/ENSSSCG00000032474/ENSSSCG00000012875/ENSSSCG00000023437/ENSSSCG00000040095/ENSSSCG00000017983/ENSSSCG00000038598/ENSSSCG00000027157/ENSSSCG00000017003/ENSSSCG00000009859/ENSSSCG00000040648/ENSSSCG00000010278/ENSSSCG00000039556/ENSSSCG00000020749/ENSSSCG00000031954/ENSSSCG00000037991/ENSSSCG00000029471/ENSSSCG00000006457/ENSSSCG00000015299/…	CORO1A/PTPRC/PDGFB/CXCL10/ENSSSCG00000012875/ITPR1/GPR35/PER1/ADRB2/SLC40A1/KCNIP1/TESC/CCL8/CDH23/KCNQ1/KCNAB2/SLC39A10/RCVRN/STAC3/FCRL3/STEAP4/KCNN4/CXCL11/KCNT1/CD4/HTR2A/NEDD4L/GRIN3B	28
BP	GO:0051209	release of sequestered calcium ion into cytosol	7/497	62/11223	0.0192000208063933	0.142072364912217	ENSSSCG00000038055/ENSSSCG00000010908/ENSSSCG00000032474/ENSSSCG00000012875/ENSSSCG00000023437/ENSSSCG00000008978/ENSSSCG00000037452	CORO1A/PTPRC/CXCL10/ENSSSCG00000012875/ITPR1/CXCL11/HTR2A	7
BP	GO:0051283	negative regulation of sequestering of calcium ion	7/497	62/11223	0.0192000208063933	0.142072364912217	ENSSSCG00000038055/ENSSSCG00000010908/ENSSSCG00000032474/ENSSSCG00000012875/ENSSSCG00000023437/ENSSSCG00000008978/ENSSSCG00000037452	CORO1A/PTPRC/CXCL10/ENSSSCG00000012875/ITPR1/CXCL11/HTR2A	7
BP	GO:0002221	pattern recognition receptor signaling pathway	11/497	122/11223	0.0193140203202341	0.142626611595575	ENSSSCG00000040397/ENSSSCG00000004154/ENSSSCG00000011198/ENSSSCG00000012118/ENSSSCG00000009002/ENSSSCG00000014277/ENSSSCG00000014369/ENSSSCG00000036352/ENSSSCG00000011436/ENSSSCG00000032438/ENSSSCG00000006457	COLEC12/TNFAIP3/RFTN1/TLR8/TLR2/IRF1/CD14/RAB7B/ENSSSCG00000011436/FFAR2/FCRL3	11
BP	GO:0031348	negative regulation of defense response	12/497	138/11223	0.0193756524383831	0.142792687061053	ENSSSCG00000036956/ENSSSCG00000004154/ENSSSCG00000027806/ENSSSCG00000023716/ENSSSCG00000015413/ENSSSCG00000039103/ENSSSCG00000015652/ENSSSCG00000010054/ENSSSCG00000028331/ENSSSCG00000031615/ENSSSCG00000014987/ENSSSCG00000038460	SOCS3/TNFAIP3/SAMHD1/TNFAIP6/FGL2/ADIPOQ/IL10/ADORA2A/IL1R2/SERPINB9/MMP12/FOXF1	12
BP	GO:0003012	muscle system process	14/497	171/11223	0.019631334049625	0.143867195890877	ENSSSCG00000037508/ENSSSCG00000006496/ENSSSCG00000012875/ENSSSCG00000037241/ENSSSCG00000038598/ENSSSCG00000038110/ENSSSCG00000039556/ENSSSCG00000004507/ENSSSCG00000038509/ENSSSCG00000029471/ENSSSCG00000031903/ENSSSCG00000026176/ENSSSCG00000025924/ENSSSCG00000007720	GSN/LMNA/ENSSSCG00000012875/RGS2/ADRB2/TIFAB/KCNQ1/SMAD7/NOTCH1/STAC3/ENSSSCG00000031903/CHRM3/IGFBP5/GTF2IRD1	14
BP	GO:0001773	myeloid dendritic cell activation	4/497	24/11223	0.0199552634651271	0.143867195890877	ENSSSCG00000015375/ENSSSCG00000006709/ENSSSCG00000006043/ENSSSCG00000015652	ITGB8/NOTCH2/DCSTAMP/IL10	4
BP	GO:0001953	negative regulation of cell-matrix adhesion	4/497	24/11223	0.0199552634651271	0.143867195890877	ENSSSCG00000004789/ENSSSCG00000007067/ENSSSCG00000012112/ENSSSCG00000014987	THBS1/JAG1/ARHGAP6/MMP12	4
BP	GO:0002701	negative regulation of production of molecular mediator of immune response	4/497	24/11223	0.0199552634651271	0.143867195890877	ENSSSCG00000001404/ENSSSCG00000015652/ENSSSCG00000004507/ENSSSCG00000006457	TNF/IL10/SMAD7/FCRL3	4
BP	GO:0010543	regulation of platelet activation	4/497	24/11223	0.0199552634651271	0.143867195890877	ENSSSCG00000022230/ENSSSCG00000023503/ENSSSCG00000033327/ENSSSCG00000003451	CD9/PRKCD/PDGFB/PDPN	4
BP	GO:0010573	vascular endothelial growth factor production	4/497	24/11223	0.0199552634651271	0.143867195890877	ENSSSCG00000029371/ENSSSCG00000008090/ENSSSCG00000001404/ENSSSCG00000002815	C5AR1/IL1A/TNF/ADGRG1	4
BP	GO:0022617	extracellular matrix disassembly	4/497	24/11223	0.0199552634651271	0.143867195890877	ENSSSCG00000007586/ENSSSCG00000003451/ENSSSCG00000008034/ENSSSCG00000015250	FSCN1/PDPN/NOXO1/ADAMTS15	4
BP	GO:0042092	type 2 immune response	4/497	24/11223	0.0199552634651271	0.143867195890877	ENSSSCG00000017475/ENSSSCG00000027426/ENSSSCG00000032644/ENSSSCG00000015037	RARA/BCL3/HLX/IL18	4
BP	GO:0046633	alpha-beta T cell proliferation	4/497	24/11223	0.0199552634651271	0.143867195890877	ENSSSCG00000010908/ENSSSCG00000010280/ENSSSCG00000014277/ENSSSCG00000015037	PTPRC/VSIR/IRF1/IL18	4
BP	GO:0046636	negative regulation of alpha-beta T cell activation	4/497	24/11223	0.0199552634651271	0.143867195890877	ENSSSCG00000010280/ENSSSCG00000032644/ENSSSCG00000010054/ENSSSCG00000004507	VSIR/HLX/ADORA2A/SMAD7	4
BP	GO:0070098	chemokine-mediated signaling pathway	4/497	24/11223	0.0199552634651271	0.143867195890877	ENSSSCG00000032474/ENSSSCG00000040095/ENSSSCG00000026478/ENSSSCG00000008978	CXCL10/GPR35/PADI2/CXCL11	4
BP	GO:0007249	I-kappaB kinase/NF-kappaB signaling	13/497	155/11223	0.0201068443660573	0.144674099107253	ENSSSCG00000004154/ENSSSCG00000035078/ENSSSCG00000012118/ENSSSCG00000009002/ENSSSCG00000027426/ENSSSCG00000001404/ENSSSCG00000038856/ENSSSCG00000039103/ENSSSCG00000011436/ENSSSCG00000038110/ENSSSCG00000006578/ENSSSCG00000000687/ENSSSCG00000005291	TNFAIP3/CD40/TLR8/TLR2/BCL3/TNF/TRIM8/ADIPOQ/ENSSSCG00000011436/TIFAB/S100A4/CD4/TLE1	13
BP	GO:0003170	heart valve development	5/497	36/11223	0.0202441614875718	0.145072183611618	ENSSSCG00000004369/ENSSSCG00000006709/ENSSSCG00000007067/ENSSSCG00000038509/ENSSSCG00000006530	PRDM1/NOTCH2/JAG1/NOTCH1/EFNA1	5
BP	GO:0031349	positive regulation of defense response	18/497	240/11223	0.0203281787297347	0.145072183611618	ENSSSCG00000040397/ENSSSCG00000017700/ENSSSCG00000002866/ENSSSCG00000004154/ENSSSCG00000011198/ENSSSCG00000010772/ENSSSCG00000012118/ENSSSCG00000009002/ENSSSCG00000014277/ENSSSCG00000014369/ENSSSCG00000001404/ENSSSCG00000036352/ENSSSCG00000011436/ENSSSCG00000032438/ENSSSCG00000017466/ENSSSCG00000006457/ENSSSCG00000014987/ENSSSCG00000022105	COLEC12/CCL3L1/CEBPA/TNFAIP3/RFTN1/ADAM8/TLR8/TLR2/IRF1/CD14/TNF/RAB7B/ENSSSCG00000011436/FFAR2/CCR7/FCRL3/MMP12/SUCNR1	18
BP	GO:0045638	negative regulation of myeloid cell differentiation	6/497	49/11223	0.0203698834684786	0.145072183611618	ENSSSCG00000016298/ENSSSCG00000028304/ENSSSCG00000017475/ENSSSCG00000039103/ENSSSCG00000034114/ENSSSCG00000036844	INPP5D/ZFP36L1/RARA/ADIPOQ/GPR68/GPR171	6
BP	GO:0010810	regulation of cell-substrate adhesion	12/497	139/11223	0.0203893435399425	0.145072183611618	ENSSSCG00000010312/ENSSSCG00000028004/ENSSSCG00000004789/ENSSSCG00000033327/ENSSSCG00000007067/ENSSSCG00000012112/ENSSSCG00000038509/ENSSSCG00000005122/ENSSSCG00000014987/ENSSSCG00000038460/ENSSSCG00000016459/ENSSSCG00000032330	PLAU/RIN2/THBS1/PDGFB/JAG1/ARHGAP6/NOTCH1/TEK/MMP12/FOXF1/EPHA1/THY1	12
BP	GO:0050864	regulation of B cell activation	9/497	92/11223	0.0204007758203838	0.145072183611618	ENSSSCG00000004154/ENSSSCG00000010908/ENSSSCG00000035078/ENSSSCG00000016298/ENSSSCG00000028304/ENSSSCG00000015652/ENSSSCG00000011436/ENSSSCG00000031954/ENSSSCG00000006457	TNFAIP3/PTPRC/CD40/INPP5D/ZFP36L1/IL10/ENSSSCG00000011436/SLC39A10/FCRL3	9
BP	GO:0071229	cellular response to acid chemical	9/497	92/11223	0.0204007758203838	0.145072183611618	ENSSSCG00000029411/ENSSSCG00000013659/ENSSSCG00000010603/ENSSSCG00000001404/ENSSSCG00000038911/ENSSSCG00000009859/ENSSSCG00000032438/ENSSSCG00000024674/ENSSSCG00000002829	CAPN2/DNMT1/NEURL1/TNF/KLF2/TESC/FFAR2/ABL2/MMP2	9
BP	GO:0002009	morphogenesis of an epithelium	22/497	311/11223	0.0204751524792631	0.145317813704964	ENSSSCG00000036956/ENSSSCG00000006709/ENSSSCG00000017206/ENSSSCG00000011592/ENSSSCG00000043781/ENSSSCG00000003395/ENSSSCG00000032474/ENSSSCG00000007067/ENSSSCG00000017475/ENSSSCG00000001404/ENSSSCG00000015652/ENSSSCG00000003451/ENSSSCG00000038509/ENSSSCG00000004241/ENSSSCG00000014987/ENSSSCG00000038460/ENSSSCG00000000258/ENSSSCG00000040961/ENSSSCG00000025294/ENSSSCG00000005494/ENSSSCG00000025924/…	SOCS3/NOTCH2/GRB2/PLXND1/RHOB/PIK3CD/CXCL10/JAG1/RARA/TNF/IL10/PDPN/NOTCH1/GJA1/MMP12/FOXF1/RARG/LIF/AIRE/TNC/IGFBP5/CYP7B1	22
BP	GO:0032943	mononuclear cell proliferation	14/497	172/11223	0.0205392661605686	0.145489792143212	ENSSSCG00000038055/ENSSSCG00000010908/ENSSSCG00000031106/ENSSSCG00000035078/ENSSSCG00000023503/ENSSSCG00000016298/ENSSSCG00000010280/ENSSSCG00000014277/ENSSSCG00000015652/ENSSSCG00000002135/ENSSSCG00000015037/ENSSSCG00000031954/ENSSSCG00000006457/ENSSSCG00000015487	CORO1A/PTPRC/PLA2G2D/CD40/PRKCD/INPP5D/VSIR/IRF1/IL10/PNP/IL18/SLC39A10/FCRL3/TNFSF18	14
BP	GO:0051282	regulation of sequestering of calcium ion	7/497	63/11223	0.0208057190328032	0.146807085167632	ENSSSCG00000038055/ENSSSCG00000010908/ENSSSCG00000032474/ENSSSCG00000012875/ENSSSCG00000023437/ENSSSCG00000008978/ENSSSCG00000037452	CORO1A/PTPRC/CXCL10/ENSSSCG00000012875/ITPR1/CXCL11/HTR2A	7
BP	GO:1904019	epithelial cell apoptotic process	7/497	63/11223	0.0208057190328032	0.146807085167632	ENSSSCG00000004154/ENSSSCG00000004789/ENSSSCG00000035078/ENSSSCG00000028304/ENSSSCG00000001404/ENSSSCG00000015652/ENSSSCG00000032710	TNFAIP3/THBS1/CD40/ZFP36L1/TNF/IL10/E2F2	7
BP	GO:0043549	regulation of kinase activity	30/497	459/11223	0.0210823462557393	0.148471813013392	ENSSSCG00000014441/ENSSSCG00000029371/ENSSSCG00000004154/ENSSSCG00000010908/ENSSSCG00000010772/ENSSSCG00000004789/ENSSSCG00000035078/ENSSSCG00000023503/ENSSSCG00000033327/ENSSSCG00000036824/ENSSSCG00000022689/ENSSSCG00000001572/ENSSSCG00000010603/ENSSSCG00000015839/ENSSSCG00000037241/ENSSSCG00000038598/ENSSSCG00000001404/ENSSSCG00000039103/ENSSSCG00000014039/ENSSSCG00000015037/ENSSSCG00000005122/…	CSF1R/C5AR1/TNFAIP3/PTPRC/ADAM8/THBS1/CD40/PRKCD/PDGFB/AVPI1/GADD45B/FGD2/NEURL1/NRG1/RGS2/ADRB2/TNF/ADIPOQ/RGS14/IL18/TEK/PDGFRB/EPHA1/CD4/CDK5R1/HTR2A/CDKN1C/KIT/ENSSSCG00000014284/EFNA1	30
BP	GO:0001101	response to acid chemical	11/497	124/11223	0.0215277071122576	0.150735247222517	ENSSSCG00000029411/ENSSSCG00000013659/ENSSSCG00000017475/ENSSSCG00000010603/ENSSSCG00000001404/ENSSSCG00000038911/ENSSSCG00000009859/ENSSSCG00000032438/ENSSSCG00000024674/ENSSSCG00000002829/ENSSSCG00000000258	CAPN2/DNMT1/RARA/NEURL1/TNF/KLF2/TESC/FFAR2/ABL2/MMP2/RARG	11
BP	GO:0009612	response to mechanical stimulus	8/497	78/11223	0.0217024325762933	0.150735247222517	ENSSSCG00000037508/ENSSSCG00000035078/ENSSSCG00000012118/ENSSSCG00000014277/ENSSSCG00000038110/ENSSSCG00000026729/ENSSSCG00000001097/ENSSSCG00000008842	GSN/CD40/TLR8/IRF1/TIFAB/TMEM150C/ENSSSCG00000001097/KIT	8
BP	GO:0050921	positive regulation of chemotaxis	8/497	78/11223	0.0217024325762933	0.150735247222517	ENSSSCG00000029371/ENSSSCG00000004789/ENSSSCG00000033327/ENSSSCG00000032474/ENSSSCG00000017466/ENSSSCG00000026695/ENSSSCG00000001097/ENSSSCG00000022105	C5AR1/THBS1/PDGFB/CXCL10/CCR7/TNFSF14/ENSSSCG00000001097/SUCNR1	8
BP	GO:0072006	nephron development	8/497	78/11223	0.0217024325762933	0.150735247222517	ENSSSCG00000004587/ENSSSCG00000006709/ENSSSCG00000033327/ENSSSCG00000007067/ENSSSCG00000039103/ENSSSCG00000017277/ENSSSCG00000038509/ENSSSCG00000040961	MYO1E/NOTCH2/PDGFB/JAG1/ADIPOQ/PECAM1/NOTCH1/LIF	8
BP	GO:0002689	negative regulation of leukocyte chemotaxis	3/497	14/11223	0.0218153326186014	0.150735247222517	ENSSSCG00000003113/ENSSSCG00000026478/ENSSSCG00000031999	C5AR2/PADI2/GPR18	3
BP	GO:0045109	intermediate filament organization	3/497	14/11223	0.0218153326186014	0.150735247222517	ENSSSCG00000011033/ENSSSCG00000009979/ENSSSCG00000017343	VIM/NEFH/GFAP	3
BP	GO:0046596	regulation of viral entry into host cell	3/497	14/11223	0.0218153326186014	0.150735247222517	ENSSSCG00000038856/ENSSSCG00000000687/ENSSSCG00000001234	TRIM8/CD4/TRIM10	3
BP	GO:0051151	negative regulation of smooth muscle cell differentiation	3/497	14/11223	0.0218153326186014	0.150735247222517	ENSSSCG00000033327/ENSSSCG00000013659/ENSSSCG00000014238	PDGFB/DNMT1/PRDM6	3
BP	GO:0060438	trachea development	3/497	14/11223	0.0218153326186014	0.150735247222517	ENSSSCG00000017475/ENSSSCG00000038460/ENSSSCG00000000258	RARA/FOXF1/RARG	3
BP	GO:0042493	response to drug	26/497	386/11223	0.0218844532475824	0.150735247222517	ENSSSCG00000011033/ENSSSCG00000004154/ENSSSCG00000004789/ENSSSCG00000016573/ENSSSCG00000031888/ENSSSCG00000023503/ENSSSCG00000043781/ENSSSCG00000022204/ENSSSCG00000008051/ENSSSCG00000007067/ENSSSCG00000023478/ENSSSCG00000035906/ENSSSCG00000001404/ENSSSCG00000039103/ENSSSCG00000015652/ENSSSCG00000011436/ENSSSCG00000002135/ENSSSCG00000010054/ENSSSCG00000039556/ENSSSCG00000038509/ENSSSCG00000035077/…	VIM/TNFAIP3/THBS1/IRF5/DDIT4/PRKCD/RHOB/AGRN/ABCA3/JAG1/SLC46A1/SLC13A3/TNF/ADIPOQ/IL10/ENSSSCG00000011436/PNP/ADORA2A/KCNQ1/NOTCH1/INHBA/CDH1/SLC12A5/HTR2A/CHRNB2/SNCG	26
BP	GO:0070838	divalent metal ion transport	18/497	242/11223	0.0218995836151135	0.150735247222517	ENSSSCG00000038055/ENSSSCG00000010908/ENSSSCG00000033327/ENSSSCG00000032474/ENSSSCG00000012875/ENSSSCG00000023437/ENSSSCG00000040095/ENSSSCG00000040648/ENSSSCG00000010278/ENSSSCG00000031954/ENSSSCG00000037991/ENSSSCG00000029471/ENSSSCG00000006457/ENSSSCG00000003069/ENSSSCG00000008978/ENSSSCG00000000687/ENSSSCG00000037452/ENSSSCG00000029635	CORO1A/PTPRC/PDGFB/CXCL10/ENSSSCG00000012875/ITPR1/GPR35/CCL8/CDH23/SLC39A10/RCVRN/STAC3/FCRL3/KCNN4/CXCL11/CD4/HTR2A/GRIN3B	18
BP	GO:0072511	divalent inorganic cation transport	18/497	242/11223	0.0218995836151135	0.150735247222517	ENSSSCG00000038055/ENSSSCG00000010908/ENSSSCG00000033327/ENSSSCG00000032474/ENSSSCG00000012875/ENSSSCG00000023437/ENSSSCG00000040095/ENSSSCG00000040648/ENSSSCG00000010278/ENSSSCG00000031954/ENSSSCG00000037991/ENSSSCG00000029471/ENSSSCG00000006457/ENSSSCG00000003069/ENSSSCG00000008978/ENSSSCG00000000687/ENSSSCG00000037452/ENSSSCG00000029635	CORO1A/PTPRC/PDGFB/CXCL10/ENSSSCG00000012875/ITPR1/GPR35/CCL8/CDH23/SLC39A10/RCVRN/STAC3/FCRL3/KCNN4/CXCL11/CD4/HTR2A/GRIN3B	18
BP	GO:0061515	myeloid cell development	6/497	50/11223	0.022311839458945	0.152555043669383	ENSSSCG00000006709/ENSSSCG00000023527/ENSSSCG00000038911/ENSSSCG00000034114/ENSSSCG00000004493/ENSSSCG00000008842	NOTCH2/NRROS/KLF2/GPR68/SIGLEC15/KIT	6
BP	GO:0010951	negative regulation of endopeptidase activity	7/497	64/11223	0.0225025158710963	0.152555043669383	ENSSSCG00000001011/ENSSSCG00000004789/ENSSSCG00000031321/ENSSSCG00000032434/ENSSSCG00000001404/ENSSSCG00000031615/ENSSSCG00000034371	SERPINB1/THBS1/NR4A1/PLAUR/TNF/SERPINB9/ENSSSCG00000034371	7
BP	GO:0045446	endothelial cell differentiation	7/497	64/11223	0.0225025158710963	0.152555043669383	ENSSSCG00000008522/ENSSSCG00000013658/ENSSSCG00000007067/ENSSSCG00000015839/ENSSSCG00000001404/ENSSSCG00000017277/ENSSSCG00000038509	XDH/S1PR2/JAG1/NRG1/TNF/PECAM1/NOTCH1	7
BP	GO:0051208	sequestering of calcium ion	7/497	64/11223	0.0225025158710963	0.152555043669383	ENSSSCG00000038055/ENSSSCG00000010908/ENSSSCG00000032474/ENSSSCG00000012875/ENSSSCG00000023437/ENSSSCG00000008978/ENSSSCG00000037452	CORO1A/PTPRC/CXCL10/ENSSSCG00000012875/ITPR1/CXCL11/HTR2A	7
BP	GO:0002699	positive regulation of immune effector process	12/497	141/11223	0.0225343862160065	0.152555043669383	ENSSSCG00000010908/ENSSSCG00000001453/ENSSSCG00000035078/ENSSSCG00000017475/ENSSSCG00000001404/ENSSSCG00000032644/ENSSSCG00000015652/ENSSSCG00000015037/ENSSSCG00000032438/ENSSSCG00000038460/ENSSSCG00000008162/ENSSSCG00000008842	PTPRC/HLA-DRA/CD40/RARA/TNF/HLX/IL10/IL18/FFAR2/FOXF1/IL1R1/KIT	12
BP	GO:0034103	regulation of tissue remodeling	5/497	37/11223	0.022582161069481	0.152555043669383	ENSSSCG00000036618/ENSSSCG00000010772/ENSSSCG00000016298/ENSSSCG00000006043/ENSSSCG00000004493	ENSSSCG00000036618/ADAM8/INPP5D/DCSTAMP/SIGLEC15	5
BP	GO:0042490	mechanoreceptor differentiation	5/497	37/11223	0.022582161069481	0.152555043669383	ENSSSCG00000007067/ENSSSCG00000010278/ENSSSCG00000038509/ENSSSCG00000001097/ENSSSCG00000006464	JAG1/CDH23/NOTCH1/ENSSSCG00000001097/NTRK1	5
BP	GO:0046717	acid secretion	5/497	37/11223	0.022582161069481	0.152555043669383	ENSSSCG00000031106/ENSSSCG00000039556/ENSSSCG00000029096/ENSSSCG00000036504/ENSSSCG00000009786	PLA2G2D/KCNQ1/HRH2/PLA2G2F/HIP1R	5
BP	GO:0060191	regulation of lipase activity	5/497	37/11223	0.022582161069481	0.152555043669383	ENSSSCG00000037241/ENSSSCG00000022741/ENSSSCG00000024674/ENSSSCG00000015368/ENSSSCG00000037452	RGS2/PDGFRB/ABL2/HDAC9/HTR2A	5
BP	GO:0070228	regulation of lymphocyte apoptotic process	5/497	37/11223	0.022582161069481	0.152555043669383	ENSSSCG00000030241/ENSSSCG00000010772/ENSSSCG00000015652/ENSSSCG00000031954/ENSSSCG00000006530	TSC22D3/ADAM8/IL10/SLC39A10/EFNA1	5
BP	GO:0002758	innate immune response-activating signal transduction	11/497	125/11223	0.0227019603005022	0.153080870935734	ENSSSCG00000040397/ENSSSCG00000004154/ENSSSCG00000011198/ENSSSCG00000012118/ENSSSCG00000009002/ENSSSCG00000014277/ENSSSCG00000014369/ENSSSCG00000036352/ENSSSCG00000011436/ENSSSCG00000032438/ENSSSCG00000006457	COLEC12/TNFAIP3/RFTN1/TLR8/TLR2/IRF1/CD14/RAB7B/ENSSSCG00000011436/FFAR2/FCRL3	11
BP	GO:0030890	positive regulation of B cell proliferation	4/497	25/11223	0.0229472490762236	0.154164944070099	ENSSSCG00000010908/ENSSSCG00000035078/ENSSSCG00000031954/ENSSSCG00000006457	PTPRC/CD40/SLC39A10/FCRL3	4
BP	GO:0099565	chemical synaptic transmission, postsynaptic	4/497	25/11223	0.0229472490762236	0.154164944070099	ENSSSCG00000013658/ENSSSCG00000038598/ENSSSCG00000010054/ENSSSCG00000035445	S1PR2/ADRB2/ADORA2A/SEZ6	4
BP	GO:0098742	cell-cell adhesion via plasma-membrane adhesion molecules	9/497	94/11223	0.023132853318896	0.155126192844362	ENSSSCG00000039103/ENSSSCG00000017277/ENSSSCG00000015652/ENSSSCG00000010278/ENSSSCG00000015089/ENSSSCG00000025652/ENSSSCG00000008765/ENSSSCG00000007439/ENSSSCG00000023162	ADIPOQ/PECAM1/IL10/CDH23/JAML/CDH1/PCDH7/CDH22/CDH3	9
BP	GO:0046578	regulation of Ras protein signal transduction	10/497	110/11223	0.0237980118266522	0.159293847969958	ENSSSCG00000000130/ENSSSCG00000009567/ENSSSCG00000006709/ENSSSCG00000014852/ENSSSCG00000002960/ENSSSCG00000038509/ENSSSCG00000002815/ENSSSCG00000001097/ENSSSCG00000006464/ENSSSCG00000015523	CYTH4/RASA3/NOTCH2/ARRB1/RASGRP4/NOTCH1/ADGRG1/ENSSSCG00000001097/NTRK1/RALGPS2	10
BP	GO:0051960	regulation of nervous system development	28/497	428/11223	0.0250245948520783	0.165800650641363	ENSSSCG00000011033/ENSSSCG00000030130/ENSSSCG00000006495/ENSSSCG00000022204/ENSSSCG00000007067/ENSSSCG00000021586/ENSSSCG00000024071/ENSSSCG00000010603/ENSSSCG00000001404/ENSSSCG00000038509/ENSSSCG00000035445/ENSSSCG00000024674/ENSSSCG00000032698/ENSSSCG00000010170/ENSSSCG00000026516/ENSSSCG00000002815/ENSSSCG00000006464/ENSSSCG00000040961/ENSSSCG00000017730/ENSSSCG00000003949/ENSSSCG00000017818/…	VIM/DPYSL2/SEMA4A/AGRN/JAG1/ZHX2/SCARF1/NEURL1/TNF/NOTCH1/SEZ6/ABL2/TPPP/DISC1/EPHB3/ADGRG1/NTRK1/LIF/CDK5R1/CDC20/SERPINF1/NEDD4L/ELL3/FSTL4/GFAP/OPALIN/EFNA1/DGKG	28
BP	GO:0010812	negative regulation of cell-substrate adhesion	5/497	38/11223	0.0250882563470483	0.165800650641363	ENSSSCG00000004789/ENSSSCG00000007067/ENSSSCG00000012112/ENSSSCG00000038509/ENSSSCG00000014987	THBS1/JAG1/ARHGAP6/NOTCH1/MMP12	5
BP	GO:0035306	positive regulation of dephosphorylation	5/497	38/11223	0.0250882563470483	0.165800650641363	ENSSSCG00000010908/ENSSSCG00000023503/ENSSSCG00000031954/ENSSSCG00000022741/ENSSSCG00000006457	PTPRC/PRKCD/SLC39A10/PDGFRB/FCRL3	5
BP	GO:0045600	positive regulation of fat cell differentiation	5/497	38/11223	0.0250882563470483	0.165800650641363	ENSSSCG00000002866/ENSSSCG00000028304/ENSSSCG00000040631/ENSSSCG00000037452/ENSSSCG00000009331	CEBPA/ZFP36L1/LPL/HTR2A/MEDAG	5
BP	GO:0046470	phosphatidylcholine metabolic process	5/497	38/11223	0.0250882563470483	0.165800650641363	ENSSSCG00000031106/ENSSSCG00000008051/ENSSSCG00000006001/ENSSSCG00000036504/ENSSSCG00000012182	PLA2G2D/ABCA3/ENPP2/PLA2G2F/PCYT1B	5
BP	GO:0048844	artery morphogenesis	5/497	38/11223	0.0250882563470483	0.165800650641363	ENSSSCG00000004369/ENSSSCG00000007067/ENSSSCG00000004507/ENSSSCG00000038509/ENSSSCG00000038460	PRDM1/JAG1/SMAD7/NOTCH1/FOXF1	5
BP	GO:0050830	defense response to Gram-positive bacterium	5/497	38/11223	0.0250882563470483	0.165800650641363	ENSSSCG00000029371/ENSSSCG00000009002/ENSSSCG00000021866/ENSSSCG00000001404/ENSSSCG00000034542	C5AR1/TLR2/EDDM3B/TNF/LYG2	5
BP	GO:0007369	gastrulation	10/497	111/11223	0.0251621174816656	0.165872388999642	ENSSSCG00000037905/ENSSSCG00000002039/ENSSSCG00000038948/ENSSSCG00000039103/ENSSSCG00000015652/ENSSSCG00000035077/ENSSSCG00000004241/ENSSSCG00000038460/ENSSSCG00000002829/ENSSSCG00000003709	ITGB5/MMP14/ETS2/ADIPOQ/IL10/INHBA/GJA1/FOXF1/MMP2/LAMA3	10
BP	GO:0043406	positive regulation of MAP kinase activity	11/497	127/11223	0.0251900503031254	0.165872388999642	ENSSSCG00000010908/ENSSSCG00000010772/ENSSSCG00000004789/ENSSSCG00000035078/ENSSSCG00000033327/ENSSSCG00000036824/ENSSSCG00000022689/ENSSSCG00000001572/ENSSSCG00000015839/ENSSSCG00000001404/ENSSSCG00000008842	PTPRC/ADAM8/THBS1/CD40/PDGFB/AVPI1/GADD45B/FGD2/NRG1/TNF/KIT	11
BP	GO:0051091	positive regulation of DNA binding transcription factor activity	13/497	160/11223	0.025358193492033	0.166678720466552	ENSSSCG00000010772/ENSSSCG00000035078/ENSSSCG00000009002/ENSSSCG00000001404/ENSSSCG00000036352/ENSSSCG00000038856/ENSSSCG00000015652/ENSSSCG00000011436/ENSSSCG00000015037/ENSSSCG00000005511/ENSSSCG00000006464/ENSSSCG00000002263/ENSSSCG00000008842	ADAM8/CD40/TLR2/TNF/RAB7B/TRIM8/IL10/ENSSSCG00000011436/IL18/TRAF1/NTRK1/SLCO3A1/KIT	13
BP	GO:0007268	chemical synaptic transmission	19/497	264/11223	0.0255663325729863	0.167443413332592	ENSSSCG00000016925/ENSSSCG00000013658/ENSSSCG00000010603/ENSSSCG00000038598/ENSSSCG00000001404/ENSSSCG00000039103/ENSSSCG00000014039/ENSSSCG00000010054/ENSSSCG00000035445/ENSSSCG00000029471/ENSSSCG00000014428/ENSSSCG00000007437/ENSSSCG00000009630/ENSSSCG00000003949/ENSSSCG00000013880/ENSSSCG00000017144/ENSSSCG00000017343/ENSSSCG00000026850/ENSSSCG00000000092	PLK2/S1PR2/NEURL1/ADRB2/TNF/ADIPOQ/RGS14/ADORA2A/SEZ6/STAC3/HTR4/SLC12A5/EGR3/CDC20/ENSSSCG00000013880/NPTX1/GFAP/SNCG/NPTXR	19
BP	GO:0098916	anterograde trans-synaptic signaling	19/497	264/11223	0.0255663325729863	0.167443413332592	ENSSSCG00000016925/ENSSSCG00000013658/ENSSSCG00000010603/ENSSSCG00000038598/ENSSSCG00000001404/ENSSSCG00000039103/ENSSSCG00000014039/ENSSSCG00000010054/ENSSSCG00000035445/ENSSSCG00000029471/ENSSSCG00000014428/ENSSSCG00000007437/ENSSSCG00000009630/ENSSSCG00000003949/ENSSSCG00000013880/ENSSSCG00000017144/ENSSSCG00000017343/ENSSSCG00000026850/ENSSSCG00000000092	PLK2/S1PR2/NEURL1/ADRB2/TNF/ADIPOQ/RGS14/ADORA2A/SEZ6/STAC3/HTR4/SLC12A5/EGR3/CDC20/ENSSSCG00000013880/NPTX1/GFAP/SNCG/NPTXR	19
BP	GO:0002762	negative regulation of myeloid leukocyte differentiation	4/497	26/11223	0.0261975460008761	0.168020838292194	ENSSSCG00000016298/ENSSSCG00000017475/ENSSSCG00000039103/ENSSSCG00000034114	INPP5D/RARA/ADIPOQ/GPR68	4
BP	GO:0043627	response to estrogen	4/497	26/11223	0.0261975460008761	0.168020838292194	ENSSSCG00000007448/ENSSSCG00000008123/ENSSSCG00000017475/ENSSSCG00000031615	OCSTAMP/ARID5A/RARA/SERPINB9	4
BP	GO:0060078	regulation of postsynaptic membrane potential	4/497	26/11223	0.0261975460008761	0.168020838292194	ENSSSCG00000013658/ENSSSCG00000038598/ENSSSCG00000010054/ENSSSCG00000035445	S1PR2/ADRB2/ADORA2A/SEZ6	4
BP	GO:0048729	tissue morphogenesis	25/497	374/11223	0.0263273975673704	0.168020838292194	ENSSSCG00000036956/ENSSSCG00000006709/ENSSSCG00000017206/ENSSSCG00000011592/ENSSSCG00000043781/ENSSSCG00000003395/ENSSSCG00000032474/ENSSSCG00000007067/ENSSSCG00000017475/ENSSSCG00000015839/ENSSSCG00000001404/ENSSSCG00000015652/ENSSSCG00000003451/ENSSSCG00000004507/ENSSSCG00000038509/ENSSSCG00000035077/ENSSSCG00000004241/ENSSSCG00000014987/ENSSSCG00000038460/ENSSSCG00000000258/ENSSSCG00000040961/…	SOCS3/NOTCH2/GRB2/PLXND1/RHOB/PIK3CD/CXCL10/JAG1/RARA/NRG1/TNF/IL10/PDPN/SMAD7/NOTCH1/INHBA/GJA1/MMP12/FOXF1/RARG/LIF/AIRE/TNC/IGFBP5/CYP7B1	25
BP	GO:0001573	ganglioside metabolic process	3/497	15/11223	0.0263914310146457	0.168020838292194	ENSSSCG00000015375/ENSSSCG00000000433/ENSSSCG00000038843	ITGB8/B4GALNT1/ST3GAL2	3
BP	GO:0010863	positive regulation of phospholipase C activity	3/497	15/11223	0.0263914310146457	0.168020838292194	ENSSSCG00000022741/ENSSSCG00000024674/ENSSSCG00000037452	PDGFRB/ABL2/HTR2A	3
BP	GO:0034138	toll-like receptor 3 signaling pathway	3/497	15/11223	0.0263914310146457	0.168020838292194	ENSSSCG00000040397/ENSSSCG00000004154/ENSSSCG00000011198	COLEC12/TNFAIP3/RFTN1	3
BP	GO:0036037	CD8-positive, alpha-beta T cell activation	3/497	15/11223	0.0263914310146457	0.168020838292194	ENSSSCG00000010280/ENSSSCG00000014277/ENSSSCG00000031999	VSIR/IRF1/GPR18	3
BP	GO:0045780	positive regulation of bone resorption	3/497	15/11223	0.0263914310146457	0.168020838292194	ENSSSCG00000036618/ENSSSCG00000010772/ENSSSCG00000006043	ENSSSCG00000036618/ADAM8/DCSTAMP	3
BP	GO:0046386	deoxyribose phosphate catabolic process	3/497	15/11223	0.0263914310146457	0.168020838292194	ENSSSCG00000027806/ENSSSCG00000008522/ENSSSCG00000002135	SAMHD1/XDH/PNP	3
BP	GO:0046852	positive regulation of bone remodeling	3/497	15/11223	0.0263914310146457	0.168020838292194	ENSSSCG00000036618/ENSSSCG00000010772/ENSSSCG00000006043	ENSSSCG00000036618/ADAM8/DCSTAMP	3
BP	GO:0051797	regulation of hair follicle development	3/497	15/11223	0.0263914310146457	0.168020838292194	ENSSSCG00000001404/ENSSSCG00000035077/ENSSSCG00000023162	TNF/INHBA/CDH3	3
BP	GO:0060716	labyrinthine layer blood vessel development	3/497	15/11223	0.0263914310146457	0.168020838292194	ENSSSCG00000002389/ENSSSCG00000013735/ENSSSCG00000022197	VASH1/JUNB/HS6ST1	3
BP	GO:0071624	positive regulation of granulocyte chemotaxis	3/497	15/11223	0.0263914310146457	0.168020838292194	ENSSSCG00000029371/ENSSSCG00000017466/ENSSSCG00000001097	C5AR1/CCR7/ENSSSCG00000001097	3
BP	GO:0090023	positive regulation of neutrophil chemotaxis	3/497	15/11223	0.0263914310146457	0.168020838292194	ENSSSCG00000029371/ENSSSCG00000017466/ENSSSCG00000001097	C5AR1/CCR7/ENSSSCG00000001097	3
BP	GO:1901623	regulation of lymphocyte chemotaxis	3/497	15/11223	0.0263914310146457	0.168020838292194	ENSSSCG00000032474/ENSSSCG00000026478/ENSSSCG00000026695	CXCL10/PADI2/TNFSF14	3
BP	GO:0034329	cell junction assembly	11/497	128/11223	0.0265057492314454	0.168454657136434	ENSSSCG00000007586/ENSSSCG00000022230/ENSSSCG00000027669/ENSSSCG00000039094/ENSSSCG00000012112/ENSSSCG00000001404/ENSSSCG00000017277/ENSSSCG00000004507/ENSSSCG00000007557/ENSSSCG00000005122/ENSSSCG00000032330	FSCN1/CD9/TNS1/PLEC/ARHGAP6/TNF/PECAM1/SMAD7/MICALL2/TEK/THY1	11
BP	GO:0071902	positive regulation of protein serine/threonine kinase activity	14/497	178/11223	0.0266657085135679	0.169176529839123	ENSSSCG00000014441/ENSSSCG00000010908/ENSSSCG00000010772/ENSSSCG00000004789/ENSSSCG00000035078/ENSSSCG00000033327/ENSSSCG00000036824/ENSSSCG00000022689/ENSSSCG00000001572/ENSSSCG00000015839/ENSSSCG00000038598/ENSSSCG00000001404/ENSSSCG00000039103/ENSSSCG00000008842	CSF1R/PTPRC/ADAM8/THBS1/CD40/PDGFB/AVPI1/GADD45B/FGD2/NRG1/ADRB2/TNF/ADIPOQ/KIT	14
BP	GO:0045859	regulation of protein kinase activity	27/497	412/11223	0.0269063283160974	0.17040674600195	ENSSSCG00000014441/ENSSSCG00000029371/ENSSSCG00000004154/ENSSSCG00000010908/ENSSSCG00000010772/ENSSSCG00000004789/ENSSSCG00000035078/ENSSSCG00000023503/ENSSSCG00000033327/ENSSSCG00000036824/ENSSSCG00000022689/ENSSSCG00000001572/ENSSSCG00000010603/ENSSSCG00000015839/ENSSSCG00000037241/ENSSSCG00000038598/ENSSSCG00000001404/ENSSSCG00000039103/ENSSSCG00000014039/ENSSSCG00000015037/ENSSSCG00000016459/…	CSF1R/C5AR1/TNFAIP3/PTPRC/ADAM8/THBS1/CD40/PRKCD/PDGFB/AVPI1/GADD45B/FGD2/NEURL1/NRG1/RGS2/ADRB2/TNF/ADIPOQ/RGS14/IL18/EPHA1/CD4/CDK5R1/CDKN1C/KIT/ENSSSCG00000014284/EFNA1	27
BP	GO:0071900	regulation of protein serine/threonine kinase activity	19/497	266/11223	0.0273644300493589	0.173007696395253	ENSSSCG00000014441/ENSSSCG00000004154/ENSSSCG00000010908/ENSSSCG00000010772/ENSSSCG00000004789/ENSSSCG00000035078/ENSSSCG00000023503/ENSSSCG00000033327/ENSSSCG00000036824/ENSSSCG00000022689/ENSSSCG00000001572/ENSSSCG00000015839/ENSSSCG00000037241/ENSSSCG00000038598/ENSSSCG00000001404/ENSSSCG00000039103/ENSSSCG00000014039/ENSSSCG00000008842/ENSSSCG00000014284	CSF1R/TNFAIP3/PTPRC/ADAM8/THBS1/CD40/PRKCD/PDGFB/AVPI1/GADD45B/FGD2/NRG1/RGS2/ADRB2/TNF/ADIPOQ/RGS14/KIT/ENSSSCG00000014284	19
BP	GO:0032272	negative regulation of protein polymerization	5/497	39/11223	0.0277659805010231	0.174586378915875	ENSSSCG00000037508/ENSSSCG00000015353/ENSSSCG00000023503/ENSSSCG00000009786/ENSSSCG00000006631	GSN/SCIN/PRKCD/HIP1R/TMOD4	5
BP	GO:0034109	homotypic cell-cell adhesion	5/497	39/11223	0.0277659805010231	0.174586378915875	ENSSSCG00000022230/ENSSSCG00000039894/ENSSSCG00000023503/ENSSSCG00000032434/ENSSSCG00000003451	CD9/ENSSSCG00000039894/PRKCD/PLAUR/PDPN	5
BP	GO:0071674	mononuclear cell migration	5/497	39/11223	0.0277659805010231	0.174586378915875	ENSSSCG00000029371/ENSSSCG00000033327/ENSSSCG00000032474/ENSSSCG00000017277/ENSSSCG00000015089	C5AR1/PDGFB/CXCL10/PECAM1/JAML	5
BP	GO:0051235	maintenance of location	14/497	179/11223	0.0278055608964155	0.174586378915875	ENSSSCG00000038055/ENSSSCG00000010908/ENSSSCG00000015353/ENSSSCG00000023527/ENSSSCG00000000433/ENSSSCG00000032474/ENSSSCG00000040631/ENSSSCG00000012875/ENSSSCG00000023437/ENSSSCG00000001404/ENSSSCG00000032438/ENSSSCG00000008978/ENSSSCG00000000687/ENSSSCG00000037452	CORO1A/PTPRC/SCIN/NRROS/B4GALNT1/CXCL10/LPL/ENSSSCG00000012875/ITPR1/TNF/FFAR2/CXCL11/CD4/HTR2A	14
BP	GO:0051924	regulation of calcium ion transport	10/497	113/11223	0.0280573118618555	0.175864387752662	ENSSSCG00000038055/ENSSSCG00000033327/ENSSSCG00000032474/ENSSSCG00000040095/ENSSSCG00000037991/ENSSSCG00000029471/ENSSSCG00000006457/ENSSSCG00000008978/ENSSSCG00000000687/ENSSSCG00000029635	CORO1A/PDGFB/CXCL10/GPR35/RCVRN/STAC3/FCRL3/CXCL11/CD4/GRIN3B	10
BP	GO:0099537	trans-synaptic signaling	19/497	267/11223	0.0282985332416632	0.17678678385152	ENSSSCG00000016925/ENSSSCG00000013658/ENSSSCG00000010603/ENSSSCG00000038598/ENSSSCG00000001404/ENSSSCG00000039103/ENSSSCG00000014039/ENSSSCG00000010054/ENSSSCG00000035445/ENSSSCG00000029471/ENSSSCG00000014428/ENSSSCG00000007437/ENSSSCG00000009630/ENSSSCG00000003949/ENSSSCG00000013880/ENSSSCG00000017144/ENSSSCG00000017343/ENSSSCG00000026850/ENSSSCG00000000092	PLK2/S1PR2/NEURL1/ADRB2/TNF/ADIPOQ/RGS14/ADORA2A/SEZ6/STAC3/HTR4/SLC12A5/EGR3/CDC20/ENSSSCG00000013880/NPTX1/GFAP/SNCG/NPTXR	19
BP	GO:0071248	cellular response to metal ion	8/497	82/11223	0.0283498543182948	0.17678678385152	ENSSSCG00000002866/ENSSSCG00000013735/ENSSSCG00000009330/ENSSSCG00000009827/ENSSSCG00000031616/ENSSSCG00000016442/ENSSSCG00000025652/ENSSSCG00000021519	CEBPA/JUNB/ALOX5AP/HVCN1/FOSB/AOC1/CDH1/CPNE2	8
BP	GO:1901136	carbohydrate derivative catabolic process	8/497	82/11223	0.0283498543182948	0.17678678385152	ENSSSCG00000023503/ENSSSCG00000027806/ENSSSCG00000008522/ENSSSCG00000024257/ENSSSCG00000021977/ENSSSCG00000002135/ENSSSCG00000014987/ENSSSCG00000034542	PRKCD/SAMHD1/XDH/CEMIP2/ENSSSCG00000021977/PNP/MMP12/LYG2	8
BP	GO:0060840	artery development	6/497	53/11223	0.0288742690943491	0.179358271797456	ENSSSCG00000004369/ENSSSCG00000011592/ENSSSCG00000007067/ENSSSCG00000004507/ENSSSCG00000038509/ENSSSCG00000038460	PRDM1/PLXND1/JAG1/SMAD7/NOTCH1/FOXF1	6
BP	GO:2000106	regulation of leukocyte apoptotic process	6/497	53/11223	0.0288742690943491	0.179358271797456	ENSSSCG00000030241/ENSSSCG00000010772/ENSSSCG00000003395/ENSSSCG00000015652/ENSSSCG00000031954/ENSSSCG00000006530	TSC22D3/ADAM8/PIK3CD/IL10/SLC39A10/EFNA1	6
BP	GO:0021700	developmental maturation	13/497	163/11223	0.0289588876339643	0.179358271797456	ENSSSCG00000002866/ENSSSCG00000024071/ENSSSCG00000010603/ENSSSCG00000038911/ENSSSCG00000035760/ENSSSCG00000035445/ENSSSCG00000004632/ENSSSCG00000002829/ENSSSCG00000017730/ENSSSCG00000003949/ENSSSCG00000013880/ENSSSCG00000007382/ENSSSCG00000023162	CEBPA/SCARF1/NEURL1/KLF2/RFLNA/SEZ6/GLDN/MMP2/CDK5R1/CDC20/ENSSSCG00000013880/PABPC1L/CDH3	13
BP	GO:0052548	regulation of endopeptidase activity	13/497	163/11223	0.0289588876339643	0.179358271797456	ENSSSCG00000001011/ENSSSCG00000004789/ENSSSCG00000031321/ENSSSCG00000008522/ENSSSCG00000032434/ENSSSCG00000010280/ENSSSCG00000007700/ENSSSCG00000001404/ENSSSCG00000022447/ENSSSCG00000031615/ENSSSCG00000009786/ENSSSCG00000034371/ENSSSCG00000006530	SERPINB1/THBS1/NR4A1/XDH/PLAUR/VSIR/HIP1/TNF/F3/SERPINB9/HIP1R/ENSSSCG00000034371/EFNA1	13
BP	GO:1902532	negative regulation of intracellular signal transduction	24/497	359/11223	0.0290820184689237	0.179800908193827	ENSSSCG00000036956/ENSSSCG00000004154/ENSSSCG00000010908/ENSSSCG00000032381/ENSSSCG00000009567/ENSSSCG00000004789/ENSSSCG00000031888/ENSSSCG00000023503/ENSSSCG00000008522/ENSSSCG00000015595/ENSSSCG00000032434/ENSSSCG00000023437/ENSSSCG00000027426/ENSSSCG00000037241/ENSSSCG00000039103/ENSSSCG00000014039/ENSSSCG00000034615/ENSSSCG00000015649/ENSSSCG00000001097/ENSSSCG00000040961/ENSSSCG00000005291/…	SOCS3/TNFAIP3/PTPRC/LITAF/RASA3/THBS1/DDIT4/PRKCD/XDH/ATF3/PLAUR/ITPR1/BCL3/RGS2/ADIPOQ/RGS14/TNFAIP8L1/DYRK3/ENSSSCG00000001097/LIF/TLE1/ELL3/EFNA1/DGKG	24
BP	GO:0022604	regulation of cell morphogenesis	18/497	250/11223	0.0291289300281118	0.179800908193827	ENSSSCG00000014441/ENSSSCG00000017700/ENSSSCG00000038055/ENSSSCG00000017333/ENSSSCG00000030130/ENSSSCG00000006495/ENSSSCG00000003451/ENSSSCG00000033120/ENSSSCG00000016794/ENSSSCG00000042910/ENSSSCG00000006001/ENSSSCG00000026516/ENSSSCG00000017730/ENSSSCG00000013461/ENSSSCG00000004919/ENSSSCG00000008842/ENSSSCG00000014293/ENSSSCG00000006530	CSF1R/CCL3L1/CORO1A/FMNL1/DPYSL2/SEMA4A/PDPN/PALM2AKAP2/MYO10/AGO4/ENPP2/EPHB3/CDK5R1/PEAK3/NEDD4L/KIT/FSTL4/EFNA1	18
BP	GO:0001541	ovarian follicle development	4/497	27/11223	0.0297100188112115	0.181241051209531	ENSSSCG00000007572/ENSSSCG00000035077/ENSSSCG00000012182/ENSSSCG00000008842	LFNG/INHBA/PCYT1B/KIT	4
BP	GO:0010517	regulation of phospholipase activity	4/497	27/11223	0.0297100188112115	0.181241051209531	ENSSSCG00000037241/ENSSSCG00000022741/ENSSSCG00000024674/ENSSSCG00000037452	RGS2/PDGFRB/ABL2/HTR2A	4
BP	GO:0034605	cellular response to heat	4/497	27/11223	0.0297100188112115	0.181241051209531	ENSSSCG00000047932/ENSSSCG00000008090/ENSSSCG00000015541/ENSSSCG00000031329	HSPA6/IL1A/IER5/ST8SIA1	4
BP	GO:0045601	regulation of endothelial cell differentiation	4/497	27/11223	0.0297100188112115	0.181241051209531	ENSSSCG00000008522/ENSSSCG00000013658/ENSSSCG00000007067/ENSSSCG00000001404	XDH/S1PR2/JAG1/TNF	4
BP	GO:0048546	digestive tract morphogenesis	4/497	27/11223	0.0297100188112115	0.181241051209531	ENSSSCG00000032644/ENSSSCG00000038509/ENSSSCG00000026516/ENSSSCG00000038460	HLX/NOTCH1/EPHB3/FOXF1	4
BP	GO:0048662	negative regulation of smooth muscle cell proliferation	4/497	27/11223	0.0297100188112115	0.181241051209531	ENSSSCG00000004154/ENSSSCG00000039103/ENSSSCG00000015652/ENSSSCG00000025924	TNFAIP3/ADIPOQ/IL10/IGFBP5	4
BP	GO:0090049	regulation of cell migration involved in sprouting angiogenesis	4/497	27/11223	0.0297100188112115	0.181241051209531	ENSSSCG00000016925/ENSSSCG00000004789/ENSSSCG00000038509/ENSSSCG00000015368	PLK2/THBS1/NOTCH1/HDAC9	4
BP	GO:0070665	positive regulation of leukocyte proliferation	8/497	83/11223	0.0302094706726827	0.183575078823876	ENSSSCG00000007448/ENSSSCG00000038055/ENSSSCG00000010908/ENSSSCG00000035078/ENSSSCG00000002135/ENSSSCG00000015037/ENSSSCG00000031954/ENSSSCG00000006457	OCSTAMP/CORO1A/PTPRC/CD40/PNP/IL18/SLC39A10/FCRL3	8
BP	GO:2000241	regulation of reproductive process	8/497	83/11223	0.0302094706726827	0.183575078823876	ENSSSCG00000007572/ENSSSCG00000038509/ENSSSCG00000035077/ENSSSCG00000004241/ENSSSCG00000021597/ENSSSCG00000040961/ENSSSCG00000003949/ENSSSCG00000017818	LFNG/NOTCH1/INHBA/GJA1/PHLDA2/LIF/CDC20/SERPINF1	8
BP	GO:0002377	immunoglobulin production	7/497	68/11223	0.0302435916593063	0.183575078823876	ENSSSCG00000010908/ENSSSCG00000001457/ENSSSCG00000035078/ENSSSCG00000027806/ENSSSCG00000001404/ENSSSCG00000015652/ENSSSCG00000006457	PTPRC/SLA-DQB1/CD40/SAMHD1/TNF/IL10/FCRL3	7
BP	GO:0002011	morphogenesis of an epithelial sheet	5/497	40/11223	0.0306184708942318	0.183796178802837	ENSSSCG00000006709/ENSSSCG00000007067/ENSSSCG00000003451/ENSSSCG00000038509/ENSSSCG00000014987	NOTCH2/JAG1/PDPN/NOTCH1/MMP12	5
BP	GO:0007589	body fluid secretion	5/497	40/11223	0.0306184708942318	0.183796178802837	ENSSSCG00000008522/ENSSSCG00000010603/ENSSSCG00000038110/ENSSSCG00000026176/ENSSSCG00000003069	XDH/NEURL1/TIFAB/CHRM3/KCNN4	5
BP	GO:0050854	regulation of antigen receptor-mediated signaling pathway	5/497	40/11223	0.0306184708942318	0.183796178802837	ENSSSCG00000010908/ENSSSCG00000031954/ENSSSCG00000017466/ENSSSCG00000006457/ENSSSCG00000003069	PTPRC/SLC39A10/CCR7/FCRL3/KCNN4	5
BP	GO:2000377	regulation of reactive oxygen species metabolic process	9/497	99/11223	0.03108822277672	0.183796178802837	ENSSSCG00000004789/ENSSSCG00000023503/ENSSSCG00000017206/ENSSSCG00000033327/ENSSSCG00000008522/ENSSSCG00000001404/ENSSSCG00000038911/ENSSSCG00000034167/ENSSSCG00000014985	THBS1/PRKCD/GRB2/PDGFB/XDH/TNF/KLF2/SLC5A3/MMP3	9
BP	GO:0007015	actin filament organization	18/497	252/11223	0.0311874324066541	0.183796178802837	ENSSSCG00000037508/ENSSSCG00000007586/ENSSSCG00000037905/ENSSSCG00000038055/ENSSSCG00000015353/ENSSSCG00000009626/ENSSSCG00000007944/ENSSSCG00000003486/ENSSSCG00000023503/ENSSSCG00000017206/ENSSSCG00000014852/ENSSSCG00000012112/ENSSSCG00000035760/ENSSSCG00000007557/ENSSSCG00000016459/ENSSSCG00000009786/ENSSSCG00000006631/ENSSSCG00000014287	GSN/FSCN1/ITGB5/CORO1A/SCIN/SORBS3/ENSSSCG00000007944/ARHGEF10L/PRKCD/GRB2/ARRB1/ARHGAP6/RFLNA/MICALL2/EPHA1/HIP1R/TMOD4/SHROOM1	18
BP	GO:0099536	synaptic signaling	19/497	270/11223	0.0312451473119161	0.183796178802837	ENSSSCG00000016925/ENSSSCG00000013658/ENSSSCG00000010603/ENSSSCG00000038598/ENSSSCG00000001404/ENSSSCG00000039103/ENSSSCG00000014039/ENSSSCG00000010054/ENSSSCG00000035445/ENSSSCG00000029471/ENSSSCG00000014428/ENSSSCG00000007437/ENSSSCG00000009630/ENSSSCG00000003949/ENSSSCG00000013880/ENSSSCG00000017144/ENSSSCG00000017343/ENSSSCG00000026850/ENSSSCG00000000092	PLK2/S1PR2/NEURL1/ADRB2/TNF/ADIPOQ/RGS14/ADORA2A/SEZ6/STAC3/HTR4/SLC12A5/EGR3/CDC20/ENSSSCG00000013880/NPTX1/GFAP/SNCG/NPTXR	19
BP	GO:0007156	homophilic cell adhesion via plasma membrane adhesion molecules	6/497	54/11223	0.0313158420937666	0.183796178802837	ENSSSCG00000017277/ENSSSCG00000010278/ENSSSCG00000025652/ENSSSCG00000008765/ENSSSCG00000007439/ENSSSCG00000023162	PECAM1/CDH23/CDH1/PCDH7/CDH22/CDH3	6
BP	GO:0031099	regeneration	6/497	54/11223	0.0313158420937666	0.183796178802837	ENSSSCG00000022230/ENSSSCG00000040061/ENSSSCG00000024071/ENSSSCG00000006735/ENSSSCG00000005494/ENSSSCG00000017343	CD9/NINJ1/SCARF1/PTGFRN/TNC/GFAP	6
BP	GO:0032602	chemokine production	6/497	54/11223	0.0313158420937666	0.183796178802837	ENSSSCG00000009002/ENSSSCG00000040631/ENSSSCG00000001404/ENSSSCG00000039103/ENSSSCG00000032438/ENSSSCG00000025294	TLR2/LPL/TNF/ADIPOQ/FFAR2/AIRE	6
BP	GO:0032642	regulation of chemokine production	6/497	54/11223	0.0313158420937666	0.183796178802837	ENSSSCG00000009002/ENSSSCG00000040631/ENSSSCG00000001404/ENSSSCG00000039103/ENSSSCG00000032438/ENSSSCG00000025294	TLR2/LPL/TNF/ADIPOQ/FFAR2/AIRE	6
BP	GO:0002719	negative regulation of cytokine production involved in immune response	3/497	16/11223	0.03143882005838	0.183796178802837	ENSSSCG00000001404/ENSSSCG00000015652/ENSSSCG00000004507	TNF/IL10/SMAD7	3
BP	GO:0003416	endochondral bone growth	3/497	16/11223	0.03143882005838	0.183796178802837	ENSSSCG00000017475/ENSSSCG00000000258/ENSSSCG00000032637	RARA/RARG/EVC	3
BP	GO:0009264	deoxyribonucleotide catabolic process	3/497	16/11223	0.03143882005838	0.183796178802837	ENSSSCG00000027806/ENSSSCG00000008522/ENSSSCG00000002135	SAMHD1/XDH/PNP	3
BP	GO:0018149	peptide cross-linking	3/497	16/11223	0.03143882005838	0.183796178802837	ENSSSCG00000024310/ENSSSCG00000004789/ENSSSCG00000026043	F13A1/THBS1/ENSSSCG00000026043	3
BP	GO:0031295	T cell costimulation	3/497	16/11223	0.03143882005838	0.183796178802837	ENSSSCG00000017466/ENSSSCG00000026695/ENSSSCG00000013115	CCR7/TNFSF14/CD5	3
BP	GO:0042311	vasodilation	3/497	16/11223	0.03143882005838	0.183796178802837	ENSSSCG00000037241/ENSSSCG00000038598/ENSSSCG00000038911	RGS2/ADRB2/KLF2	3
BP	GO:0051043	regulation of membrane protein ectodomain proteolysis	3/497	16/11223	0.03143882005838	0.183796178802837	ENSSSCG00000010772/ENSSSCG00000001404/ENSSSCG00000015652	ADAM8/TNF/IL10	3
BP	GO:0051491	positive regulation of filopodium assembly	3/497	16/11223	0.03143882005838	0.183796178802837	ENSSSCG00000007586/ENSSSCG00000010603/ENSSSCG00000001097	FSCN1/NEURL1/ENSSSCG00000001097	3
BP	GO:0090075	relaxation of muscle	3/497	16/11223	0.03143882005838	0.183796178802837	ENSSSCG00000037508/ENSSSCG00000037241/ENSSSCG00000038110	GSN/RGS2/TIFAB	3
BP	GO:0090330	regulation of platelet aggregation	3/497	16/11223	0.03143882005838	0.183796178802837	ENSSSCG00000022230/ENSSSCG00000023503/ENSSSCG00000003451	CD9/PRKCD/PDPN	3
BP	GO:0098868	bone growth	3/497	16/11223	0.03143882005838	0.183796178802837	ENSSSCG00000017475/ENSSSCG00000000258/ENSSSCG00000032637	RARA/RARG/EVC	3
BP	GO:1900274	regulation of phospholipase C activity	3/497	16/11223	0.03143882005838	0.183796178802837	ENSSSCG00000022741/ENSSSCG00000024674/ENSSSCG00000037452	PDGFRB/ABL2/HTR2A	3
BP	GO:2000108	positive regulation of leukocyte apoptotic process	3/497	16/11223	0.03143882005838	0.183796178802837	ENSSSCG00000010772/ENSSSCG00000003395/ENSSSCG00000015652	ADAM8/PIK3CD/IL10	3
BP	GO:0097435	supramolecular fiber organization	27/497	418/11223	0.0315158942824745	0.183951971747947	ENSSSCG00000011033/ENSSSCG00000037508/ENSSSCG00000007586/ENSSSCG00000037905/ENSSSCG00000038055/ENSSSCG00000015353/ENSSSCG00000009626/ENSSSCG00000007944/ENSSSCG00000003486/ENSSSCG00000023503/ENSSSCG00000017206/ENSSSCG00000014852/ENSSSCG00000012112/ENSSSCG00000013734/ENSSSCG00000035760/ENSSSCG00000009979/ENSSSCG00000038745/ENSSSCG00000007557/ENSSSCG00000032698/ENSSSCG00000016459/ENSSSCG00000016754/…	VIM/GSN/FSCN1/ITGB5/CORO1A/SCIN/SORBS3/ENSSSCG00000007944/ARHGEF10L/PRKCD/GRB2/ARRB1/ARHGAP6/HOOK2/RFLNA/NEFH/SERPINF2/MICALL2/TPPP/EPHA1/AEBP1/HIP1R/COL11A2/TMOD4/GFAP/SHROOM1/ADAMTS14	27
BP	GO:0048565	digestive tract development	7/497	69/11223	0.0324271879916228	0.188968661011885	ENSSSCG00000004369/ENSSSCG00000001404/ENSSSCG00000032644/ENSSSCG00000038509/ENSSSCG00000026516/ENSSSCG00000038460/ENSSSCG00000008842	PRDM1/TNF/HLX/NOTCH1/EPHB3/FOXF1/KIT	7
BP	GO:0045444	fat cell differentiation	12/497	149/11223	0.0328004894914577	0.190404649688576	ENSSSCG00000002866/ENSSSCG00000031321/ENSSSCG00000028304/ENSSSCG00000040631/ENSSSCG00000007067/ENSSSCG00000037241/ENSSSCG00000038598/ENSSSCG00000039103/ENSSSCG00000032438/ENSSSCG00000015299/ENSSSCG00000037452/ENSSSCG00000009331	CEBPA/NR4A1/ZFP36L1/LPL/JAG1/RGS2/ADRB2/ADIPOQ/FFAR2/STEAP4/HTR2A/MEDAG	12
BP	GO:0007219	Notch signaling pathway	9/497	100/11223	0.0328823819363494	0.190404649688576	ENSSSCG00000002866/ENSSSCG00000006709/ENSSSCG00000007572/ENSSSCG00000014852/ENSSSCG00000007067/ENSSSCG00000010603/ENSSSCG00000013418/ENSSSCG00000038509/ENSSSCG00000033000	CEBPA/NOTCH2/LFNG/ARRB1/JAG1/NEURL1/CFD/NOTCH1/TIMP4	9
BP	GO:0051896	regulation of protein kinase B signaling	9/497	100/11223	0.0328823819363494	0.190404649688576	ENSSSCG00000010772/ENSSSCG00000004789/ENSSSCG00000008522/ENSSSCG00000003395/ENSSSCG00000001404/ENSSSCG00000015037/ENSSSCG00000022447/ENSSSCG00000005122/ENSSSCG00000025924	ADAM8/THBS1/XDH/PIK3CD/TNF/IL18/F3/TEK/IGFBP5	9
BP	GO:0061572	actin filament bundle organization	9/497	100/11223	0.0328823819363494	0.190404649688576	ENSSSCG00000007586/ENSSSCG00000037905/ENSSSCG00000009626/ENSSSCG00000003486/ENSSSCG00000014852/ENSSSCG00000012112/ENSSSCG00000035760/ENSSSCG00000016459/ENSSSCG00000014287	FSCN1/ITGB5/SORBS3/ARHGEF10L/ARRB1/ARHGAP6/RFLNA/EPHA1/SHROOM1	9
BP	GO:0071604	transforming growth factor beta production	4/497	28/11223	0.033487550612761	0.193002512304077	ENSSSCG00000015375/ENSSSCG00000023527/ENSSSCG00000038745/ENSSSCG00000023162	ITGB8/NRROS/SERPINF2/CDH3	4
BP	GO:2000404	regulation of T cell migration	4/497	28/11223	0.033487550612761	0.193002512304077	ENSSSCG00000010772/ENSSSCG00000032474/ENSSSCG00000026695/ENSSSCG00000025294	ADAM8/CXCL10/TNFSF14/AIRE	4
BP	GO:0006970	response to osmotic stress	5/497	41/11223	0.0336484643161713	0.193002512304077	ENSSSCG00000030241/ENSSSCG00000028304/ENSSSCG00000006307/ENSSSCG00000016290/ENSSSCG00000007437	TSC22D3/ZFP36L1/RCSD1/EFHD1/SLC12A5	5
BP	GO:0030593	neutrophil chemotaxis	5/497	41/11223	0.0336484643161713	0.193002512304077	ENSSSCG00000029371/ENSSSCG00000003113/ENSSSCG00000015089/ENSSSCG00000017466/ENSSSCG00000001097	C5AR1/C5AR2/JAML/CCR7/ENSSSCG00000001097	5
BP	GO:0050886	endocrine process	5/497	41/11223	0.0336484643161713	0.193002512304077	ENSSSCG00000005614/ENSSSCG00000038745/ENSSSCG00000035077/ENSSSCG00000004241/ENSSSCG00000022105	NIBAN2/SERPINF2/INHBA/GJA1/SUCNR1	5
BP	GO:2000401	regulation of lymphocyte migration	5/497	41/11223	0.0336484643161713	0.193002512304077	ENSSSCG00000010772/ENSSSCG00000032474/ENSSSCG00000026478/ENSSSCG00000026695/ENSSSCG00000025294	ADAM8/CXCL10/PADI2/TNFSF14/AIRE	5
BP	GO:0034121	regulation of toll-like receptor signaling pathway	6/497	55/11223	0.0338882688550469	0.194072848953236	ENSSSCG00000004154/ENSSSCG00000009002/ENSSSCG00000014277/ENSSSCG00000036352/ENSSSCG00000011436/ENSSSCG00000006457	TNFAIP3/TLR2/IRF1/RAB7B/ENSSSCG00000011436/FCRL3	6
BP	GO:0010466	negative regulation of peptidase activity	7/497	70/11223	0.0347136837164961	0.197440868143276	ENSSSCG00000001011/ENSSSCG00000004789/ENSSSCG00000031321/ENSSSCG00000032434/ENSSSCG00000001404/ENSSSCG00000031615/ENSSSCG00000034371	SERPINB1/THBS1/NR4A1/PLAUR/TNF/SERPINB9/ENSSSCG00000034371	7
BP	GO:0050868	negative regulation of T cell activation	7/497	70/11223	0.0347136837164961	0.197440868143276	ENSSSCG00000031106/ENSSSCG00000015413/ENSSSCG00000010280/ENSSSCG00000014277/ENSSSCG00000032644/ENSSSCG00000010054/ENSSSCG00000004507	PLA2G2D/FGL2/VSIR/IRF1/HLX/ADORA2A/SMAD7	7
BP	GO:0097553	calcium ion transmembrane import into cytosol	7/497	70/11223	0.0347136837164961	0.197440868143276	ENSSSCG00000038055/ENSSSCG00000010908/ENSSSCG00000032474/ENSSSCG00000012875/ENSSSCG00000023437/ENSSSCG00000008978/ENSSSCG00000037452	CORO1A/PTPRC/CXCL10/ENSSSCG00000012875/ITPR1/CXCL11/HTR2A	7
BP	GO:0046488	phosphatidylinositol metabolic process	9/497	101/11223	0.0347469948870567	0.197440868143276	ENSSSCG00000014441/ENSSSCG00000033327/ENSSSCG00000016298/ENSSSCG00000003395/ENSSSCG00000022741/ENSSSCG00000016192/ENSSSCG00000012315/ENSSSCG00000037452/ENSSSCG00000036785	CSF1R/PDGFB/INPP5D/PIK3CD/PDGFRB/PLCD4/SYNJ2/HTR2A/MTMR7	9
BP	GO:0071222	cellular response to lipopolysaccharide	9/497	101/11223	0.0347469948870567	0.197440868143276	ENSSSCG00000011033/ENSSSCG00000004154/ENSSSCG00000032381/ENSSSCG00000032474/ENSSSCG00000014369/ENSSSCG00000017475/ENSSSCG00000001404/ENSSSCG00000015652/ENSSSCG00000015037	VIM/TNFAIP3/LITAF/CXCL10/CD14/RARA/TNF/IL10/IL18	9
BP	GO:0030278	regulation of ossification	11/497	134/11223	0.0354589997950815	0.201173298992935	ENSSSCG00000002866/ENSSSCG00000007067/ENSSSCG00000038598/ENSSSCG00000001404/ENSSSCG00000035760/ENSSSCG00000004507/ENSSSCG00000038509/ENSSSCG00000027124/ENSSSCG00000016784/ENSSSCG00000025924/ENSSSCG00000017265	CEBPA/JAG1/ADRB2/TNF/RFLNA/SMAD7/NOTCH1/ENSSSCG00000027124/ANKH/IGFBP5/AXIN2	11
BP	GO:0007264	small GTPase mediated signal transduction	19/497	274/11223	0.0355231283713533	0.201224180588038	ENSSSCG00000000130/ENSSSCG00000009567/ENSSSCG00000006709/ENSSSCG00000015563/ENSSSCG00000014852/ENSSSCG00000043781/ENSSSCG00000005738/ENSSSCG00000013659/ENSSSCG00000026224/ENSSSCG00000002960/ENSSSCG00000003451/ENSSSCG00000028327/ENSSSCG00000002440/ENSSSCG00000038509/ENSSSCG00000002815/ENSSSCG00000001097/ENSSSCG00000006464/ENSSSCG00000015523/ENSSSCG00000014011	CYTH4/RASA3/NOTCH2/RGL1/ARRB1/RHOB/ENSSSCG00000005738/DNMT1/ARHGAP31/RASGRP4/PDPN/RHOBTB1/CCDC88C/NOTCH1/ADGRG1/ENSSSCG00000001097/NTRK1/RALGPS2/RASGEF1C	19
BP	GO:0072001	renal system development	13/497	168/11223	0.0357672252120944	0.202292771432125	ENSSSCG00000004587/ENSSSCG00000004369/ENSSSCG00000006709/ENSSSCG00000033327/ENSSSCG00000011592/ENSSSCG00000007067/ENSSSCG00000017475/ENSSSCG00000039103/ENSSSCG00000017277/ENSSSCG00000004507/ENSSSCG00000038509/ENSSSCG00000038460/ENSSSCG00000040961	MYO1E/PRDM1/NOTCH2/PDGFB/PLXND1/JAG1/RARA/ADIPOQ/PECAM1/SMAD7/NOTCH1/FOXF1/LIF	13
BP	GO:0033077	T cell differentiation in thymus	6/497	56/11223	0.0365935321594172	0.20487009432857	ENSSSCG00000010908/ENSSSCG00000010772/ENSSSCG00000028304/ENSSSCG00000017466/ENSSSCG00000009630/ENSSSCG00000025294	PTPRC/ADAM8/ZFP36L1/CCR7/EGR3/AIRE	6
BP	GO:0006919	activation of cysteine-type endopeptidase activity involved in apoptotic process	5/497	42/11223	0.0368582943444065	0.20487009432857	ENSSSCG00000008522/ENSSSCG00000007700/ENSSSCG00000001404/ENSSSCG00000022447/ENSSSCG00000009786	XDH/HIP1/TNF/F3/HIP1R	5
BP	GO:0043500	muscle adaptation	5/497	42/11223	0.0368582943444065	0.20487009432857	ENSSSCG00000006496/ENSSSCG00000037241/ENSSSCG00000038509/ENSSSCG00000025924/ENSSSCG00000007720	LMNA/RGS2/NOTCH1/IGFBP5/GTF2IRD1	5
BP	GO:0071230	cellular response to amino acid stimulus	5/497	42/11223	0.0368582943444065	0.20487009432857	ENSSSCG00000029411/ENSSSCG00000013659/ENSSSCG00000010603/ENSSSCG00000001404/ENSSSCG00000002829	CAPN2/DNMT1/NEURL1/TNF/MMP2	5
BP	GO:0031102	neuron projection regeneration	3/497	17/11223	0.0369529939879931	0.20487009432857	ENSSSCG00000024071/ENSSSCG00000005494/ENSSSCG00000017343	SCARF1/TNC/GFAP	3
BP	GO:0031294	lymphocyte costimulation	3/497	17/11223	0.0369529939879931	0.20487009432857	ENSSSCG00000017466/ENSSSCG00000026695/ENSSSCG00000013115	CCR7/TNFSF14/CD5	3
BP	GO:0033032	regulation of myeloid cell apoptotic process	3/497	17/11223	0.0369529939879931	0.20487009432857	ENSSSCG00000003395/ENSSSCG00000021933/ENSSSCG00000039103	PIK3CD/CLEC5A/ADIPOQ	3
BP	GO:0045061	thymic T cell selection	3/497	17/11223	0.0369529939879931	0.20487009432857	ENSSSCG00000010908/ENSSSCG00000017466/ENSSSCG00000025294	PTPRC/CCR7/AIRE	3
BP	GO:0045652	regulation of megakaryocyte differentiation	3/497	17/11223	0.0369529939879931	0.20487009432857	ENSSSCG00000015353/ENSSSCG00000036352/ENSSSCG00000009859	SCIN/RAB7B/TESC	3
BP	GO:0048384	retinoic acid receptor signaling pathway	3/497	17/11223	0.0369529939879931	0.20487009432857	ENSSSCG00000017475/ENSSSCG00000038911/ENSSSCG00000000258	RARA/KLF2/RARG	3
BP	GO:0051125	regulation of actin nucleation	3/497	17/11223	0.0369529939879931	0.20487009432857	ENSSSCG00000038055/ENSSSCG00000015353/ENSSSCG00000009786	CORO1A/SCIN/HIP1R	3
BP	GO:0060143	positive regulation of syncytium formation by plasma membrane fusion	3/497	17/11223	0.0369529939879931	0.20487009432857	ENSSSCG00000007448/ENSSSCG00000006043/ENSSSCG00000026695	OCSTAMP/DCSTAMP/TNFSF14	3
BP	GO:1900120	regulation of receptor binding	3/497	17/11223	0.0369529939879931	0.20487009432857	ENSSSCG00000039103/ENSSSCG00000015652/ENSSSCG00000021597	ADIPOQ/IL10/PHLDA2	3
BP	GO:0003279	cardiac septum development	7/497	71/11223	0.0371046649463257	0.205398812935048	ENSSSCG00000004369/ENSSSCG00000006709/ENSSSCG00000011592/ENSSSCG00000007067/ENSSSCG00000017475/ENSSSCG00000004507/ENSSSCG00000038509	PRDM1/NOTCH2/PLXND1/JAG1/RARA/SMAD7/NOTCH1	7
BP	GO:0050767	regulation of neurogenesis	24/497	368/11223	0.037278549493094	0.206048709925465	ENSSSCG00000011033/ENSSSCG00000030130/ENSSSCG00000007067/ENSSSCG00000021586/ENSSSCG00000024071/ENSSSCG00000010603/ENSSSCG00000001404/ENSSSCG00000038509/ENSSSCG00000035445/ENSSSCG00000024674/ENSSSCG00000010170/ENSSSCG00000026516/ENSSSCG00000002815/ENSSSCG00000006464/ENSSSCG00000040961/ENSSSCG00000017730/ENSSSCG00000017818/ENSSSCG00000004919/ENSSSCG00000004699/ENSSSCG00000014293/ENSSSCG00000017343/…	VIM/DPYSL2/JAG1/ZHX2/SCARF1/NEURL1/TNF/NOTCH1/SEZ6/ABL2/DISC1/EPHB3/ADGRG1/NTRK1/LIF/CDK5R1/SERPINF1/NEDD4L/ELL3/FSTL4/GFAP/OPALIN/EFNA1/DGKG	24
BP	GO:0003179	heart valve morphogenesis	4/497	29/11223	0.03753207073612	0.206200292236997	ENSSSCG00000006709/ENSSSCG00000007067/ENSSSCG00000038509/ENSSSCG00000006530	NOTCH2/JAG1/NOTCH1/EFNA1	4
BP	GO:0045744	negative regulation of G-protein coupled receptor protein signaling pathway	4/497	29/11223	0.03753207073612	0.206200292236997	ENSSSCG00000014852/ENSSSCG00000037241/ENSSSCG00000038598/ENSSSCG00000014039	ARRB1/RGS2/ADRB2/RGS14	4
BP	GO:0060998	regulation of dendritic spine development	4/497	29/11223	0.03753207073612	0.206200292236997	ENSSSCG00000010603/ENSSSCG00000017730/ENSSSCG00000014293/ENSSSCG00000006530	NEURL1/CDK5R1/FSTL4/EFNA1	4
BP	GO:0098751	bone cell development	4/497	29/11223	0.03753207073612	0.206200292236997	ENSSSCG00000006709/ENSSSCG00000034114/ENSSSCG00000004493/ENSSSCG00000008842	NOTCH2/GPR68/SIGLEC15/KIT	4
BP	GO:0010876	lipid localization	16/497	222/11223	0.0378918197329165	0.207863696820571	ENSSSCG00000004789/ENSSSCG00000031106/ENSSSCG00000000433/ENSSSCG00000023503/ENSSSCG00000004509/ENSSSCG00000040631/ENSSSCG00000008051/ENSSSCG00000001404/ENSSSCG00000039103/ENSSSCG00000035077/ENSSSCG00000032438/ENSSSCG00000021527/ENSSSCG00000003069/ENSSSCG00000036504/ENSSSCG00000002263/ENSSSCG00000007899	THBS1/PLA2G2D/B4GALNT1/PRKCD/LIPG/LPL/ABCA3/TNF/ADIPOQ/INHBA/FFAR2/ATP10B/KCNN4/PLA2G2F/SLCO3A1/ENSSSCG00000007899	16
BP	GO:0071346	cellular response to interferon-gamma	6/497	57/11223	0.0394334085776763	0.215995607344389	ENSSSCG00000011033/ENSSSCG00000037508/ENSSSCG00000001457/ENSSSCG00000009002/ENSSSCG00000014277/ENSSSCG00000036352	VIM/GSN/SLA-DQB1/TLR2/IRF1/RAB7B	6
BP	GO:0016064	immunoglobulin mediated immune response	7/497	72/11223	0.0396015990222328	0.216267415019619	ENSSSCG00000010908/ENSSSCG00000001457/ENSSSCG00000035078/ENSSSCG00000023503/ENSSSCG00000016298/ENSSSCG00000027426/ENSSSCG00000001404	PTPRC/SLA-DQB1/CD40/PRKCD/INPP5D/BCL3/TNF	7
BP	GO:0051048	negative regulation of secretion	7/497	72/11223	0.0396015990222328	0.216267415019619	ENSSSCG00000032936/ENSSSCG00000015839/ENSSSCG00000038110/ENSSSCG00000038509/ENSSSCG00000004241/ENSSSCG00000038460/ENSSSCG00000040961	PIM3/NRG1/TIFAB/NOTCH1/GJA1/FOXF1/LIF	7
BP	GO:0044089	positive regulation of cellular component biogenesis	22/497	333/11223	0.0397657819752012	0.216839420994819	ENSSSCG00000037508/ENSSSCG00000007586/ENSSSCG00000038055/ENSSSCG00000015353/ENSSSCG00000009626/ENSSSCG00000003486/ENSSSCG00000017206/ENSSSCG00000006495/ENSSSCG00000008051/ENSSSCG00000010603/ENSSSCG00000015839/ENSSSCG00000001404/ENSSSCG00000005122/ENSSSCG00000032698/ENSSSCG00000026516/ENSSSCG00000016459/ENSSSCG00000001097/ENSSSCG00000006464/ENSSSCG00000032330/ENSSSCG00000009786/ENSSSCG00000002290/…	GSN/FSCN1/CORO1A/SCIN/SORBS3/ARHGEF10L/GRB2/SEMA4A/ABCA3/NEURL1/NRG1/TNF/TEK/TPPP/EPHB3/EPHA1/ENSSSCG00000001097/NTRK1/THY1/HIP1R/PLEK2/MMP3	22
BP	GO:0006801	superoxide metabolic process	5/497	43/11223	0.040249890692572	0.218825039115503	ENSSSCG00000023527/ENSSSCG00000023503/ENSSSCG00000001404/ENSSSCG00000010604/ENSSSCG00000008034	NRROS/PRKCD/TNF/SH3PXD2A/NOXO1	5
BP	GO:0048708	astrocyte differentiation	5/497	43/11223	0.040249890692572	0.218825039115503	ENSSSCG00000011033/ENSSSCG00000029371/ENSSSCG00000038509/ENSSSCG00000040961/ENSSSCG00000017343	VIM/C5AR1/NOTCH1/LIF/GFAP	5
BP	GO:0002703	regulation of leukocyte mediated immunity	11/497	137/11223	0.0406535981698796	0.220690961493632	ENSSSCG00000010908/ENSSSCG00000001453/ENSSSCG00000035078/ENSSSCG00000001404/ENSSSCG00000011436/ENSSSCG00000015037/ENSSSCG00000004507/ENSSSCG00000031615/ENSSSCG00000038460/ENSSSCG00000008162/ENSSSCG00000008842	PTPRC/HLA-DRA/CD40/TNF/ENSSSCG00000011436/IL18/SMAD7/SERPINB9/FOXF1/IL1R1/KIT	11
BP	GO:0045668	negative regulation of osteoblast differentiation	4/497	30/11223	0.0418445866627906	0.226482273213442	ENSSSCG00000001404/ENSSSCG00000038509/ENSSSCG00000025924/ENSSSCG00000017265	TNF/NOTCH1/IGFBP5/AXIN2	4
BP	GO:0051591	response to cAMP	4/497	30/11223	0.0418445866627906	0.226482273213442	ENSSSCG00000028304/ENSSSCG00000017983/ENSSSCG00000039556/ENSSSCG00000025924	ZFP36L1/PER1/KCNQ1/IGFBP5	4
BP	GO:0002702	positive regulation of production of molecular mediator of immune response	7/497	73/11223	0.042205831583511	0.227761647361906	ENSSSCG00000010908/ENSSSCG00000035078/ENSSSCG00000015652/ENSSSCG00000015037/ENSSSCG00000032438/ENSSSCG00000008162/ENSSSCG00000008842	PTPRC/CD40/IL10/IL18/FFAR2/IL1R1/KIT	7
BP	GO:0019724	B cell mediated immunity	7/497	73/11223	0.042205831583511	0.227761647361906	ENSSSCG00000010908/ENSSSCG00000001457/ENSSSCG00000035078/ENSSSCG00000023503/ENSSSCG00000016298/ENSSSCG00000027426/ENSSSCG00000001404	PTPRC/SLA-DQB1/CD40/PRKCD/INPP5D/BCL3/TNF	7
BP	GO:0002312	B cell activation involved in immune response	6/497	58/11223	0.042409465363386	0.22833319596269	ENSSSCG00000010908/ENSSSCG00000035078/ENSSSCG00000006709/ENSSSCG00000007572/ENSSSCG00000027426/ENSSSCG00000015652	PTPRC/CD40/NOTCH2/LFNG/BCL3/IL10	6
BP	GO:0034330	cell junction organization	12/497	155/11223	0.0424369262233289	0.22833319596269	ENSSSCG00000007586/ENSSSCG00000022230/ENSSSCG00000027669/ENSSSCG00000039094/ENSSSCG00000012112/ENSSSCG00000001404/ENSSSCG00000017277/ENSSSCG00000004507/ENSSSCG00000007557/ENSSSCG00000005122/ENSSSCG00000025652/ENSSSCG00000032330	FSCN1/CD9/TNS1/PLEC/ARHGAP6/TNF/PECAM1/SMAD7/MICALL2/TEK/CDH1/THY1	12
BP	GO:0014002	astrocyte development	3/497	18/11223	0.0429268956435243	0.228609219427119	ENSSSCG00000011033/ENSSSCG00000029371/ENSSSCG00000017343	VIM/C5AR1/GFAP	3
BP	GO:0043011	myeloid dendritic cell differentiation	3/497	18/11223	0.0429268956435243	0.228609219427119	ENSSSCG00000015375/ENSSSCG00000006709/ENSSSCG00000006043	ITGB8/NOTCH2/DCSTAMP	3
BP	GO:0044003	modification by symbiont of host morphology or physiology	3/497	18/11223	0.0429268956435243	0.228609219427119	ENSSSCG00000040648/ENSSSCG00000031615/ENSSSCG00000000687	CCL8/SERPINB9/CD4	3
BP	GO:0048566	embryonic digestive tract development	3/497	18/11223	0.0429268956435243	0.228609219427119	ENSSSCG00000001404/ENSSSCG00000032644/ENSSSCG00000038460	TNF/HLX/FOXF1	3
BP	GO:0051693	actin filament capping	3/497	18/11223	0.0429268956435243	0.228609219427119	ENSSSCG00000037508/ENSSSCG00000015353/ENSSSCG00000006631	GSN/SCIN/TMOD4	3
BP	GO:0061037	negative regulation of cartilage development	3/497	18/11223	0.0429268956435243	0.228609219427119	ENSSSCG00000017475/ENSSSCG00000035760/ENSSSCG00000000258	RARA/RFLNA/RARG	3
BP	GO:2000515	negative regulation of CD4-positive, alpha-beta T cell activation	3/497	18/11223	0.0429268956435243	0.228609219427119	ENSSSCG00000010280/ENSSSCG00000032644/ENSSSCG00000004507	VSIR/HLX/SMAD7	3
BP	GO:0002768	immune response-regulating cell surface receptor signaling pathway	10/497	122/11223	0.0440392861952108	0.234191422799022	ENSSSCG00000029371/ENSSSCG00000011198/ENSSSCG00000010908/ENSSSCG00000035078/ENSSSCG00000031954/ENSSSCG00000032438/ENSSSCG00000017466/ENSSSCG00000006457/ENSSSCG00000003069/ENSSSCG00000008842	C5AR1/RFTN1/PTPRC/CD40/SLC39A10/FFAR2/CCR7/FCRL3/KCNN4/KIT	10
BP	GO:0032496	response to lipopolysaccharide	11/497	139/11223	0.0443964096082088	0.235746873727432	ENSSSCG00000011033/ENSSSCG00000004154/ENSSSCG00000032381/ENSSSCG00000032474/ENSSSCG00000014369/ENSSSCG00000017475/ENSSSCG00000001404/ENSSSCG00000015652/ENSSSCG00000015037/ENSSSCG00000003801/ENSSSCG00000017466	VIM/TNFAIP3/LITAF/CXCL10/CD14/RARA/TNF/IL10/IL18/IL23R/CCR7	11
BP	GO:0061564	axon development	15/497	209/11223	0.0448100087387866	0.237597255638217	ENSSSCG00000014441/ENSSSCG00000030130/ENSSSCG00000006495/ENSSSCG00000024071/ENSSSCG00000009979/ENSSSCG00000038509/ENSSSCG00000014049/ENSSSCG00000026516/ENSSSCG00000006464/ENSSSCG00000017730/ENSSSCG00000005494/ENSSSCG00000017144/ENSSSCG00000012787/ENSSSCG00000014293/ENSSSCG00000006530	CSF1R/DPYSL2/SEMA4A/SCARF1/NEFH/NOTCH1/UNC5A/EPHB3/NTRK1/CDK5R1/TNC/NPTX1/L1CAM/FSTL4/EFNA1	15
BP	GO:0002757	immune response-activating signal transduction	16/497	227/11223	0.0449191756055722	0.237830410172899	ENSSSCG00000029371/ENSSSCG00000040397/ENSSSCG00000004154/ENSSSCG00000011198/ENSSSCG00000010908/ENSSSCG00000012118/ENSSSCG00000009002/ENSSSCG00000014277/ENSSSCG00000014369/ENSSSCG00000036352/ENSSSCG00000011436/ENSSSCG00000031954/ENSSSCG00000032438/ENSSSCG00000017466/ENSSSCG00000006457/ENSSSCG00000003069	C5AR1/COLEC12/TNFAIP3/RFTN1/PTPRC/TLR8/TLR2/IRF1/CD14/RAB7B/ENSSSCG00000011436/SLC39A10/FFAR2/CCR7/FCRL3/KCNN4	16
BP	GO:0003205	cardiac chamber development	9/497	106/11223	0.0451633290109192	0.238776556857729	ENSSSCG00000004369/ENSSSCG00000006709/ENSSSCG00000011592/ENSSSCG00000007067/ENSSSCG00000017475/ENSSSCG00000015839/ENSSSCG00000004507/ENSSSCG00000038509/ENSSSCG00000038460	PRDM1/NOTCH2/PLXND1/JAG1/RARA/NRG1/SMAD7/NOTCH1/FOXF1	9
BP	GO:0006664	glycolipid metabolic process	6/497	59/11223	0.0455230581230689	0.239982826637219	ENSSSCG00000015375/ENSSSCG00000000433/ENSSSCG00000023503/ENSSSCG00000038843/ENSSSCG00000015232/ENSSSCG00000008842	ITGB8/B4GALNT1/PRKCD/ST3GAL2/ST3GAL4/KIT	6
BP	GO:1903557	positive regulation of tumor necrosis factor superfamily cytokine production	6/497	59/11223	0.0455230581230689	0.239982826637219	ENSSSCG00000017700/ENSSSCG00000010908/ENSSSCG00000010772/ENSSSCG00000004789/ENSSSCG00000014369/ENSSSCG00000011436	CCL3L1/PTPRC/ADAM8/THBS1/CD14/ENSSSCG00000011436	6
BP	GO:0071241	cellular response to inorganic substance	8/497	90/11223	0.0455997248633521	0.240040110103187	ENSSSCG00000002866/ENSSSCG00000013735/ENSSSCG00000009330/ENSSSCG00000009827/ENSSSCG00000031616/ENSSSCG00000016442/ENSSSCG00000025652/ENSSSCG00000021519	CEBPA/JUNB/ALOX5AP/HVCN1/FOSB/AOC1/CDH1/CPNE2	8
BP	GO:0071216	cellular response to biotic stimulus	10/497	123/11223	0.0461313720712102	0.241615977033431	ENSSSCG00000011033/ENSSSCG00000004154/ENSSSCG00000032381/ENSSSCG00000032474/ENSSSCG00000009002/ENSSSCG00000014369/ENSSSCG00000017475/ENSSSCG00000001404/ENSSSCG00000015652/ENSSSCG00000015037	VIM/TNFAIP3/LITAF/CXCL10/TLR2/CD14/RARA/TNF/IL10/IL18	10
BP	GO:0001937	negative regulation of endothelial cell proliferation	4/497	31/11223	0.0464252194407543	0.241615977033431	ENSSSCG00000004789/ENSSSCG00000008522/ENSSSCG00000002389/ENSSSCG00000001404	THBS1/XDH/VASH1/TNF	4
BP	GO:0002028	regulation of sodium ion transport	4/497	31/11223	0.0464252194407543	0.241615977033431	ENSSSCG00000017983/ENSSSCG00000038598/ENSSSCG00000009859/ENSSSCG00000004919	PER1/ADRB2/TESC/NEDD4L	4
BP	GO:0002704	negative regulation of leukocyte mediated immunity	4/497	31/11223	0.0464252194407543	0.241615977033431	ENSSSCG00000010908/ENSSSCG00000004507/ENSSSCG00000031615/ENSSSCG00000038460	PTPRC/SMAD7/SERPINB9/FOXF1	4
BP	GO:0002711	positive regulation of T cell mediated immunity	4/497	31/11223	0.0464252194407543	0.241615977033431	ENSSSCG00000010908/ENSSSCG00000001453/ENSSSCG00000015037/ENSSSCG00000008162	PTPRC/HLA-DRA/IL18/IL1R1	4
BP	GO:0014015	positive regulation of gliogenesis	4/497	31/11223	0.0464252194407543	0.241615977033431	ENSSSCG00000001404/ENSSSCG00000038509/ENSSSCG00000040961/ENSSSCG00000017343	TNF/NOTCH1/LIF/GFAP	4
BP	GO:0045581	negative regulation of T cell differentiation	4/497	31/11223	0.0464252194407543	0.241615977033431	ENSSSCG00000015413/ENSSSCG00000014277/ENSSSCG00000032644/ENSSSCG00000004507	FGL2/IRF1/HLX/SMAD7	4
BP	GO:0051962	positive regulation of nervous system development	16/497	228/11223	0.0464289473411281	0.241615977033431	ENSSSCG00000006495/ENSSSCG00000024071/ENSSSCG00000010603/ENSSSCG00000001404/ENSSSCG00000038509/ENSSSCG00000024674/ENSSSCG00000032698/ENSSSCG00000010170/ENSSSCG00000026516/ENSSSCG00000006464/ENSSSCG00000040961/ENSSSCG00000003949/ENSSSCG00000017818/ENSSSCG00000004919/ENSSSCG00000004699/ENSSSCG00000017343	SEMA4A/SCARF1/NEURL1/TNF/NOTCH1/ABL2/TPPP/DISC1/EPHB3/NTRK1/LIF/CDC20/SERPINF1/NEDD4L/ELL3/GFAP	16
BP	GO:0003208	cardiac ventricle morphogenesis	5/497	45/11223	0.0475840908249869	0.247274591637539	ENSSSCG00000007067/ENSSSCG00000015839/ENSSSCG00000004507/ENSSSCG00000038509/ENSSSCG00000038460	JAG1/NRG1/SMAD7/NOTCH1/FOXF1	5
BP	GO:0051147	regulation of muscle cell differentiation	7/497	75/11223	0.0477409511817918	0.247736827754163	ENSSSCG00000033327/ENSSSCG00000032474/ENSSSCG00000013659/ENSSSCG00000038509/ENSSSCG00000026695/ENSSSCG00000008842/ENSSSCG00000014238	PDGFB/CXCL10/DNMT1/NOTCH1/TNFSF14/KIT/PRDM6	7
BP	GO:0050728	negative regulation of inflammatory response	8/497	91/11223	0.0481514330264237	0.249511971136923	ENSSSCG00000036956/ENSSSCG00000004154/ENSSSCG00000023716/ENSSSCG00000039103/ENSSSCG00000015652/ENSSSCG00000010054/ENSSSCG00000028331/ENSSSCG00000038460	SOCS3/TNFAIP3/TNFAIP6/ADIPOQ/IL10/ADORA2A/IL1R2/FOXF1	8
BP	GO:0030324	lung development	10/497	124/11223	0.0482895882956796	0.249519005811104	ENSSSCG00000002866/ENSSSCG00000008051/ENSSSCG00000022197/ENSSSCG00000001404/ENSSSCG00000038911/ENSSSCG00000038509/ENSSSCG00000014987/ENSSSCG00000038460/ENSSSCG00000040961/ENSSSCG00000025924	CEBPA/ABCA3/HS6ST1/TNF/KLF2/NOTCH1/MMP12/FOXF1/LIF/IGFBP5	10
BP	GO:0051480	regulation of cytosolic calcium ion concentration	10/497	124/11223	0.0482895882956796	0.249519005811104	ENSSSCG00000038055/ENSSSCG00000010908/ENSSSCG00000032474/ENSSSCG00000012875/ENSSSCG00000023437/ENSSSCG00000040095/ENSSSCG00000010278/ENSSSCG00000024674/ENSSSCG00000008978/ENSSSCG00000037452	CORO1A/PTPRC/CXCL10/ENSSSCG00000012875/ITPR1/GPR35/CDH23/ABL2/CXCL11/HTR2A	10
BP	GO:0050773	regulation of dendrite development	6/497	60/11223	0.0487753292390927	0.24969947318406	ENSSSCG00000010603/ENSSSCG00000035445/ENSSSCG00000017730/ENSSSCG00000014293/ENSSSCG00000006530/ENSSSCG00000022550	NEURL1/SEZ6/CDK5R1/FSTL4/EFNA1/DGKG	6
BP	GO:0051592	response to calcium ion	6/497	60/11223	0.0487753292390927	0.24969947318406	ENSSSCG00000004789/ENSSSCG00000013735/ENSSSCG00000009330/ENSSSCG00000031616/ENSSSCG00000021519/ENSSSCG00000022105	THBS1/JUNB/ALOX5AP/FOSB/CPNE2/SUCNR1	6
BP	GO:1903509	liposaccharide metabolic process	6/497	60/11223	0.0487753292390927	0.24969947318406	ENSSSCG00000015375/ENSSSCG00000000433/ENSSSCG00000023503/ENSSSCG00000038843/ENSSSCG00000015232/ENSSSCG00000008842	ITGB8/B4GALNT1/PRKCD/ST3GAL2/ST3GAL4/KIT	6
BP	GO:0001893	maternal placenta development	3/497	19/11223	0.0493512390805118	0.24969947318406	ENSSSCG00000004369/ENSSSCG00000013735/ENSSSCG00000040961	PRDM1/JUNB/LIF	3
BP	GO:0030809	negative regulation of nucleotide biosynthetic process	3/497	19/11223	0.0493512390805118	0.24969947318406	ENSSSCG00000031888/ENSSSCG00000032162/ENSSSCG00000002648	DDIT4/P2RY13/CBFA2T3	3
BP	GO:0034105	positive regulation of tissue remodeling	3/497	19/11223	0.0493512390805118	0.24969947318406	ENSSSCG00000036618/ENSSSCG00000010772/ENSSSCG00000006043	ENSSSCG00000036618/ADAM8/DCSTAMP	3
BP	GO:0036003	positive regulation of transcription from RNA polymerase II promoter in response to stress	3/497	19/11223	0.0493512390805118	0.24969947318406	ENSSSCG00000015595/ENSSSCG00000038911/ENSSSCG00000038509	ATF3/KLF2/NOTCH1	3
BP	GO:0043552	positive regulation of phosphatidylinositol 3-kinase activity	3/497	19/11223	0.0493512390805118	0.24969947318406	ENSSSCG00000033327/ENSSSCG00000005122/ENSSSCG00000022741	PDGFB/TEK/PDGFRB	3
BP	GO:0045589	regulation of regulatory T cell differentiation	3/497	19/11223	0.0493512390805118	0.24969947318406	ENSSSCG00000001453/ENSSSCG00000010280/ENSSSCG00000014277	HLA-DRA/VSIR/IRF1	3
BP	GO:0045746	negative regulation of Notch signaling pathway	3/497	19/11223	0.0493512390805118	0.24969947318406	ENSSSCG00000007572/ENSSSCG00000014852/ENSSSCG00000010603	LFNG/ARRB1/NEURL1	3
BP	GO:0045933	positive regulation of muscle contraction	3/497	19/11223	0.0493512390805118	0.24969947318406	ENSSSCG00000037241/ENSSSCG00000039556/ENSSSCG00000026176	RGS2/KCNQ1/CHRM3	3
BP	GO:0046471	phosphatidylglycerol metabolic process	3/497	19/11223	0.0493512390805118	0.24969947318406	ENSSSCG00000031106/ENSSSCG00000008051/ENSSSCG00000036504	PLA2G2D/ABCA3/PLA2G2F	3
BP	GO:0048333	mesodermal cell differentiation	3/497	19/11223	0.0493512390805118	0.24969947318406	ENSSSCG00000035077/ENSSSCG00000004241/ENSSSCG00000038460	INHBA/GJA1/FOXF1	3
BP	GO:1900372	negative regulation of purine nucleotide biosynthetic process	3/497	19/11223	0.0493512390805118	0.24969947318406	ENSSSCG00000031888/ENSSSCG00000032162/ENSSSCG00000002648	DDIT4/P2RY13/CBFA2T3	3
BP	GO:2000406	positive regulation of T cell migration	3/497	19/11223	0.0493512390805118	0.24969947318406	ENSSSCG00000010772/ENSSSCG00000032474/ENSSSCG00000026695	ADAM8/CXCL10/TNFSF14	3
BP	GO:0007204	positive regulation of cytosolic calcium ion concentration	9/497	108/11223	0.0498573223659469	0.251562257248927	ENSSSCG00000038055/ENSSSCG00000010908/ENSSSCG00000032474/ENSSSCG00000012875/ENSSSCG00000023437/ENSSSCG00000040095/ENSSSCG00000024674/ENSSSCG00000008978/ENSSSCG00000037452	CORO1A/PTPRC/CXCL10/ENSSSCG00000012875/ITPR1/GPR35/ABL2/CXCL11/HTR2A	9
BP	GO:2001235	positive regulation of apoptotic signaling pathway	9/497	108/11223	0.0498573223659469	0.251562257248927	ENSSSCG00000010908/ENSSSCG00000004789/ENSSSCG00000023503/ENSSSCG00000015595/ENSSSCG00000032434/ENSSSCG00000010054/ENSSSCG00000040967/ENSSSCG00000035077/ENSSSCG00000009786	PTPRC/THBS1/PRKCD/ATF3/PLAUR/ADORA2A/NACC2/INHBA/HIP1R	9
BP	GO:0050671	positive regulation of lymphocyte proliferation	7/497	76/11223	0.0506738997120305	0.254482702759952	ENSSSCG00000038055/ENSSSCG00000010908/ENSSSCG00000035078/ENSSSCG00000002135/ENSSSCG00000015037/ENSSSCG00000031954/ENSSSCG00000006457	CORO1A/PTPRC/CD40/PNP/IL18/SLC39A10/FCRL3	7
BP	GO:0052547	regulation of peptidase activity	13/497	177/11223	0.0507776905779517	0.254482702759952	ENSSSCG00000001011/ENSSSCG00000004789/ENSSSCG00000031321/ENSSSCG00000008522/ENSSSCG00000032434/ENSSSCG00000010280/ENSSSCG00000007700/ENSSSCG00000001404/ENSSSCG00000022447/ENSSSCG00000031615/ENSSSCG00000009786/ENSSSCG00000034371/ENSSSCG00000006530	SERPINB1/THBS1/NR4A1/XDH/PLAUR/VSIR/HIP1/TNF/F3/SERPINB9/HIP1R/ENSSSCG00000034371/EFNA1	13
BP	GO:0006110	regulation of glycolytic process	4/497	32/11223	0.0512732419212075	0.254482702759952	ENSSSCG00000024166/ENSSSCG00000031888/ENSSSCG00000002648/ENSSSCG00000037452	SLC2A6/DDIT4/CBFA2T3/HTR2A	4
BP	GO:0008347	glial cell migration	4/497	32/11223	0.0512732419212075	0.254482702759952	ENSSSCG00000017700/ENSSSCG00000022230/ENSSSCG00000002815/ENSSSCG00000017730	CCL3L1/CD9/ADGRG1/CDK5R1	4
BP	GO:0032613	interleukin-10 production	4/497	32/11223	0.0512732419212075	0.254482702759952	ENSSSCG00000010280/ENSSSCG00000027426/ENSSSCG00000011436/ENSSSCG00000003801	VSIR/BCL3/ENSSSCG00000011436/IL23R	4
BP	GO:0032653	regulation of interleukin-10 production	4/497	32/11223	0.0512732419212075	0.254482702759952	ENSSSCG00000010280/ENSSSCG00000027426/ENSSSCG00000011436/ENSSSCG00000003801	VSIR/BCL3/ENSSSCG00000011436/IL23R	4
BP	GO:0035904	aorta development	4/497	32/11223	0.0512732419212075	0.254482702759952	ENSSSCG00000004369/ENSSSCG00000011592/ENSSSCG00000007067/ENSSSCG00000038509	PRDM1/PLXND1/JAG1/NOTCH1	4
BP	GO:0045104	intermediate filament cytoskeleton organization	4/497	32/11223	0.0512732419212075	0.254482702759952	ENSSSCG00000011033/ENSSSCG00000039094/ENSSSCG00000009979/ENSSSCG00000017343	VIM/PLEC/NEFH/GFAP	4
BP	GO:0055006	cardiac cell development	4/497	32/11223	0.0512732419212075	0.254482702759952	ENSSSCG00000006496/ENSSSCG00000007067/ENSSSCG00000038509/ENSSSCG00000009957	LMNA/JAG1/NOTCH1/MYO18B	4
BP	GO:0071622	regulation of granulocyte chemotaxis	4/497	32/11223	0.0512732419212075	0.254482702759952	ENSSSCG00000029371/ENSSSCG00000003113/ENSSSCG00000017466/ENSSSCG00000001097	C5AR1/C5AR2/CCR7/ENSSSCG00000001097	4
BP	GO:0090342	regulation of cell aging	4/497	32/11223	0.0512732419212075	0.254482702759952	ENSSSCG00000006496/ENSSSCG00000016925/ENSSSCG00000002389/ENSSSCG00000032861	LMNA/PLK2/VASH1/NUAK1	4
BP	GO:0097028	dendritic cell differentiation	4/497	32/11223	0.0512732419212075	0.254482702759952	ENSSSCG00000015375/ENSSSCG00000006709/ENSSSCG00000006043/ENSSSCG00000017466	ITGB8/NOTCH2/DCSTAMP/CCR7	4
BP	GO:0070227	lymphocyte apoptotic process	5/497	46/11223	0.0515285540293211	0.255402398232287	ENSSSCG00000030241/ENSSSCG00000010772/ENSSSCG00000015652/ENSSSCG00000031954/ENSSSCG00000006530	TSC22D3/ADAM8/IL10/SLC39A10/EFNA1	5
BP	GO:0050871	positive regulation of B cell activation	6/497	61/11223	0.0521672070187909	0.258217057265331	ENSSSCG00000010908/ENSSSCG00000035078/ENSSSCG00000016298/ENSSSCG00000015652/ENSSSCG00000031954/ENSSSCG00000006457	PTPRC/CD40/INPP5D/IL10/SLC39A10/FCRL3	6
BP	GO:0031175	neuron projection development	27/497	440/11223	0.0536686602156399	0.26481653481341	ENSSSCG00000011033/ENSSSCG00000014441/ENSSSCG00000030130/ENSSSCG00000006495/ENSSSCG00000024071/ENSSSCG00000010603/ENSSSCG00000009979/ENSSSCG00000010278/ENSSSCG00000007557/ENSSSCG00000038509/ENSSSCG00000035445/ENSSSCG00000024674/ENSSSCG00000014049/ENSSSCG00000026516/ENSSSCG00000016290/ENSSSCG00000001097/ENSSSCG00000007437/ENSSSCG00000006464/ENSSSCG00000017730/ENSSSCG00000005494/ENSSSCG00000017144/…	VIM/CSF1R/DPYSL2/SEMA4A/SCARF1/NEURL1/NEFH/CDH23/MICALL2/NOTCH1/SEZ6/ABL2/UNC5A/EPHB3/EFHD1/ENSSSCG00000001097/SLC12A5/NTRK1/CDK5R1/TNC/NPTX1/NEDD4L/L1CAM/FSTL4/GFAP/EFNA1/DGKG	27
BP	GO:0032946	positive regulation of mononuclear cell proliferation	7/497	77/11223	0.0537182663821062	0.26481653481341	ENSSSCG00000038055/ENSSSCG00000010908/ENSSSCG00000035078/ENSSSCG00000002135/ENSSSCG00000015037/ENSSSCG00000031954/ENSSSCG00000006457	CORO1A/PTPRC/CD40/PNP/IL18/SLC39A10/FCRL3	7
BP	GO:1903038	negative regulation of leukocyte cell-cell adhesion	7/497	77/11223	0.0537182663821062	0.26481653481341	ENSSSCG00000031106/ENSSSCG00000015413/ENSSSCG00000010280/ENSSSCG00000014277/ENSSSCG00000032644/ENSSSCG00000010054/ENSSSCG00000004507	PLA2G2D/FGL2/VSIR/IRF1/HLX/ADORA2A/SMAD7	7
BP	GO:0002218	activation of innate immune response	11/497	144/11223	0.054770200895628	0.269241113750678	ENSSSCG00000040397/ENSSSCG00000004154/ENSSSCG00000011198/ENSSSCG00000012118/ENSSSCG00000009002/ENSSSCG00000014277/ENSSSCG00000014369/ENSSSCG00000036352/ENSSSCG00000011436/ENSSSCG00000032438/ENSSSCG00000006457	COLEC12/TNFAIP3/RFTN1/TLR8/TLR2/IRF1/CD14/RAB7B/ENSSSCG00000011436/FFAR2/FCRL3	11
BP	GO:0001666	response to hypoxia	10/497	127/11223	0.0551674534009467	0.269241113750678	ENSSSCG00000006496/ENSSSCG00000010312/ENSSSCG00000010772/ENSSSCG00000031888/ENSSSCG00000028304/ENSSSCG00000023437/ENSSSCG00000038509/ENSSSCG00000002648/ENSSSCG00000002829/ENSSSCG00000006545	LMNA/PLAU/ADAM8/DDIT4/ZFP36L1/ITPR1/NOTCH1/CBFA2T3/MMP2/CHRNB2	10
BP	GO:0030323	respiratory tube development	10/497	127/11223	0.0551674534009467	0.269241113750678	ENSSSCG00000002866/ENSSSCG00000008051/ENSSSCG00000022197/ENSSSCG00000001404/ENSSSCG00000038911/ENSSSCG00000038509/ENSSSCG00000014987/ENSSSCG00000038460/ENSSSCG00000040961/ENSSSCG00000025924	CEBPA/ABCA3/HS6ST1/TNF/KLF2/NOTCH1/MMP12/FOXF1/LIF/IGFBP5	10
BP	GO:0002709	regulation of T cell mediated immunity	5/497	47/11223	0.0556585128937458	0.269241113750678	ENSSSCG00000010908/ENSSSCG00000001453/ENSSSCG00000015037/ENSSSCG00000004507/ENSSSCG00000008162	PTPRC/HLA-DRA/IL18/SMAD7/IL1R1	5
BP	GO:0003014	renal system process	5/497	47/11223	0.0556585128937458	0.269241113750678	ENSSSCG00000004587/ENSSSCG00000039103/ENSSSCG00000039556/ENSSSCG00000038745/ENSSSCG00000022105	MYO1E/ADIPOQ/KCNQ1/SERPINF2/SUCNR1	5
BP	GO:1903036	positive regulation of response to wounding	5/497	47/11223	0.0556585128937458	0.269241113750678	ENSSSCG00000004789/ENSSSCG00000024071/ENSSSCG00000003451/ENSSSCG00000038745/ENSSSCG00000015232	THBS1/SCARF1/PDPN/SERPINF2/ST3GAL4	5
BP	GO:1903725	regulation of phospholipid metabolic process	5/497	47/11223	0.0556585128937458	0.269241113750678	ENSSSCG00000023503/ENSSSCG00000033327/ENSSSCG00000005122/ENSSSCG00000022741/ENSSSCG00000037452	PRKCD/PDGFB/TEK/PDGFRB/HTR2A	5
BP	GO:1904064	positive regulation of cation transmembrane transport	6/497	62/11223	0.0556994055415478	0.269241113750678	ENSSSCG00000032474/ENSSSCG00000038598/ENSSSCG00000009859/ENSSSCG00000039556/ENSSSCG00000029471/ENSSSCG00000008978	CXCL10/ADRB2/TESC/KCNQ1/STAC3/CXCL11	6
BP	GO:0001822	kidney development	12/497	162/11223	0.055983315847217	0.269241113750678	ENSSSCG00000004587/ENSSSCG00000004369/ENSSSCG00000006709/ENSSSCG00000033327/ENSSSCG00000011592/ENSSSCG00000007067/ENSSSCG00000017475/ENSSSCG00000039103/ENSSSCG00000017277/ENSSSCG00000004507/ENSSSCG00000038509/ENSSSCG00000040961	MYO1E/PRDM1/NOTCH2/PDGFB/PLXND1/JAG1/RARA/ADIPOQ/PECAM1/SMAD7/NOTCH1/LIF	12
BP	GO:0003044	regulation of systemic arterial blood pressure mediated by a chemical signal	3/497	20/11223	0.0562148048553012	0.269241113750678	ENSSSCG00000038598/ENSSSCG00000038745/ENSSSCG00000022105	ADRB2/SERPINF2/SUCNR1	3
BP	GO:0009394	2'-deoxyribonucleotide metabolic process	3/497	20/11223	0.0562148048553012	0.269241113750678	ENSSSCG00000027806/ENSSSCG00000008522/ENSSSCG00000002135	SAMHD1/XDH/PNP	3
BP	GO:0014888	striated muscle adaptation	3/497	20/11223	0.0562148048553012	0.269241113750678	ENSSSCG00000006496/ENSSSCG00000025924/ENSSSCG00000007720	LMNA/IGFBP5/GTF2IRD1	3
BP	GO:0019692	deoxyribose phosphate metabolic process	3/497	20/11223	0.0562148048553012	0.269241113750678	ENSSSCG00000027806/ENSSSCG00000008522/ENSSSCG00000002135	SAMHD1/XDH/PNP	3
BP	GO:0033028	myeloid cell apoptotic process	3/497	20/11223	0.0562148048553012	0.269241113750678	ENSSSCG00000003395/ENSSSCG00000021933/ENSSSCG00000039103	PIK3CD/CLEC5A/ADIPOQ	3
BP	GO:0060351	cartilage development involved in endochondral bone morphogenesis	3/497	20/11223	0.0562148048553012	0.269241113750678	ENSSSCG00000017475/ENSSSCG00000000258/ENSSSCG00000017265	RARA/RARG/AXIN2	3
BP	GO:0060706	cell differentiation involved in embryonic placenta development	3/497	20/11223	0.0562148048553012	0.269241113750678	ENSSSCG00000036956/ENSSSCG00000004369/ENSSSCG00000040961	SOCS3/PRDM1/LIF	3
BP	GO:0046486	glycerolipid metabolic process	16/497	234/11223	0.0562474552129431	0.269241113750678	ENSSSCG00000014441/ENSSSCG00000031106/ENSSSCG00000033327/ENSSSCG00000016298/ENSSSCG00000003395/ENSSSCG00000040631/ENSSSCG00000008051/ENSSSCG00000006001/ENSSSCG00000022741/ENSSSCG00000016192/ENSSSCG00000012315/ENSSSCG00000036504/ENSSSCG00000012182/ENSSSCG00000037452/ENSSSCG00000036785/ENSSSCG00000022550	CSF1R/PLA2G2D/PDGFB/INPP5D/PIK3CD/LPL/ABCA3/ENPP2/PDGFRB/PLCD4/SYNJ2/PLA2G2F/PCYT1B/HTR2A/MTMR7/DGKG	16
BP	GO:0006509	membrane protein ectodomain proteolysis	4/497	33/11223	0.0563871192175213	0.269241113750678	ENSSSCG00000010772/ENSSSCG00000001404/ENSSSCG00000015652/ENSSSCG00000017052	ADAM8/TNF/IL10/ADAM19	4
BP	GO:0030811	regulation of nucleotide catabolic process	4/497	33/11223	0.0563871192175213	0.269241113750678	ENSSSCG00000024166/ENSSSCG00000031888/ENSSSCG00000002648/ENSSSCG00000037452	SLC2A6/DDIT4/CBFA2T3/HTR2A	4
BP	GO:0031638	zymogen activation	4/497	33/11223	0.0563871192175213	0.269241113750678	ENSSSCG00000010312/ENSSSCG00000002039/ENSSSCG00000004789/ENSSSCG00000010280	PLAU/MMP14/THBS1/VSIR	4
BP	GO:0043299	leukocyte degranulation	4/497	33/11223	0.0563871192175213	0.269241113750678	ENSSSCG00000038055/ENSSSCG00000032612/ENSSSCG00000038460/ENSSSCG00000008842	CORO1A/MILR1/FOXF1/KIT	4
BP	GO:0045103	intermediate filament-based process	4/497	33/11223	0.0563871192175213	0.269241113750678	ENSSSCG00000011033/ENSSSCG00000039094/ENSSSCG00000009979/ENSSSCG00000017343	VIM/PLEC/NEFH/GFAP	4
BP	GO:0070252	actin-mediated cell contraction	4/497	33/11223	0.0563871192175213	0.269241113750678	ENSSSCG00000037508/ENSSSCG00000039556/ENSSSCG00000002440/ENSSSCG00000020963	GSN/KCNQ1/CCDC88C/EPDR1	4
BP	GO:1901379	regulation of potassium ion transmembrane transport	4/497	33/11223	0.0563871192175213	0.269241113750678	ENSSSCG00000017003/ENSSSCG00000039556/ENSSSCG00000020749/ENSSSCG00000004919	KCNIP1/KCNQ1/KCNAB2/NEDD4L	4
BP	GO:0048872	homeostasis of number of cells	14/497	198/11223	0.0568158197524302	0.270860461721064	ENSSSCG00000030241/ENSSSCG00000004154/ENSSSCG00000038055/ENSSSCG00000016298/ENSSSCG00000003395/ENSSSCG00000028304/ENSSSCG00000038911/ENSSSCG00000038509/ENSSSCG00000035077/ENSSSCG00000017466/ENSSSCG00000002815/ENSSSCG00000015649/ENSSSCG00000008842/ENSSSCG00000001234	TSC22D3/TNFAIP3/CORO1A/INPP5D/PIK3CD/ZFP36L1/KLF2/NOTCH1/INHBA/CCR7/ADGRG1/DYRK3/KIT/TRIM10	14
BP	GO:0060402	calcium ion transport into cytosol	7/497	78/11223	0.0568747570390174	0.270860461721064	ENSSSCG00000038055/ENSSSCG00000010908/ENSSSCG00000032474/ENSSSCG00000012875/ENSSSCG00000023437/ENSSSCG00000008978/ENSSSCG00000037452	CORO1A/PTPRC/CXCL10/ENSSSCG00000012875/ITPR1/CXCL11/HTR2A	7
BP	GO:0016358	dendrite development	9/497	111/11223	0.0574827560802155	0.273399079766136	ENSSSCG00000024071/ENSSSCG00000010603/ENSSSCG00000035445/ENSSSCG00000026516/ENSSSCG00000007437/ENSSSCG00000017730/ENSSSCG00000014293/ENSSSCG00000006530/ENSSSCG00000022550	SCARF1/NEURL1/SEZ6/EPHB3/SLC12A5/CDK5R1/FSTL4/EFNA1/DGKG	9
BP	GO:0036293	response to decreased oxygen levels	10/497	128/11223	0.0575964113814129	0.273582954061711	ENSSSCG00000006496/ENSSSCG00000010312/ENSSSCG00000010772/ENSSSCG00000031888/ENSSSCG00000028304/ENSSSCG00000023437/ENSSSCG00000038509/ENSSSCG00000002648/ENSSSCG00000002829/ENSSSCG00000006545	LMNA/PLAU/ADAM8/DDIT4/ZFP36L1/ITPR1/NOTCH1/CBFA2T3/MMP2/CHRNB2	10
BP	GO:0045088	regulation of innate immune response	15/497	217/11223	0.0585197936769334	0.277607551799029	ENSSSCG00000040397/ENSSSCG00000004154/ENSSSCG00000011198/ENSSSCG00000010772/ENSSSCG00000027806/ENSSSCG00000012118/ENSSSCG00000009002/ENSSSCG00000014277/ENSSSCG00000014369/ENSSSCG00000036352/ENSSSCG00000011436/ENSSSCG00000032438/ENSSSCG00000031615/ENSSSCG00000006457/ENSSSCG00000014987	COLEC12/TNFAIP3/RFTN1/ADAM8/SAMHD1/TLR8/TLR2/IRF1/CD14/RAB7B/ENSSSCG00000011436/FFAR2/SERPINB9/FCRL3/MMP12	15
BP	GO:0045665	negative regulation of neuron differentiation	8/497	95/11223	0.0592776684998892	0.280837577516358	ENSSSCG00000011033/ENSSSCG00000007067/ENSSSCG00000021586/ENSSSCG00000038509/ENSSSCG00000017730/ENSSSCG00000014293/ENSSSCG00000017343/ENSSSCG00000006530	VIM/JAG1/ZHX2/NOTCH1/CDK5R1/FSTL4/GFAP/EFNA1	8
BP	GO:0010717	regulation of epithelial to mesenchymal transition	6/497	63/11223	0.0593724251740472	0.280921669305998	ENSSSCG00000003451/ENSSSCG00000004507/ENSSSCG00000038509/ENSSSCG00000004699/ENSSSCG00000017265/ENSSSCG00000006530	PDPN/SMAD7/NOTCH1/ELL3/AXIN2/EFNA1	6
BP	GO:0043200	response to amino acid	5/497	48/11223	0.0599739283684613	0.283033493775093	ENSSSCG00000029411/ENSSSCG00000013659/ENSSSCG00000010603/ENSSSCG00000001404/ENSSSCG00000002829	CAPN2/DNMT1/NEURL1/TNF/MMP2	5
BP	GO:0051193	regulation of cofactor metabolic process	5/497	48/11223	0.0599739283684613	0.283033493775093	ENSSSCG00000024166/ENSSSCG00000031888/ENSSSCG00000002648/ENSSSCG00000037452/ENSSSCG00000014985	SLC2A6/DDIT4/CBFA2T3/HTR2A/MMP3	5
BP	GO:0045834	positive regulation of lipid metabolic process	7/497	79/11223	0.0601439457883972	0.283469139839887	ENSSSCG00000023503/ENSSSCG00000033327/ENSSSCG00000001404/ENSSSCG00000039103/ENSSSCG00000005122/ENSSSCG00000022741/ENSSSCG00000037452	PRKCD/PDGFB/TNF/ADIPOQ/TEK/PDGFRB/HTR2A	7
BP	GO:0120035	regulation of plasma membrane bounded cell projection organization	21/497	330/11223	0.0605867969513951	0.285187916488632	ENSSSCG00000011033/ENSSSCG00000007586/ENSSSCG00000023503/ENSSSCG00000030130/ENSSSCG00000024071/ENSSSCG00000010603/ENSSSCG00000003451/ENSSSCG00000016794/ENSSSCG00000006001/ENSSSCG00000035445/ENSSSCG00000024674/ENSSSCG00000026516/ENSSSCG00000001097/ENSSSCG00000006464/ENSSSCG00000017730/ENSSSCG00000004919/ENSSSCG00000002290/ENSSSCG00000014293/ENSSSCG00000017343/ENSSSCG00000006530/ENSSSCG00000022550	VIM/FSCN1/PRKCD/DPYSL2/SCARF1/NEURL1/PDPN/MYO10/ENPP2/SEZ6/ABL2/EPHB3/ENSSSCG00000001097/NTRK1/CDK5R1/NEDD4L/PLEK2/FSTL4/GFAP/EFNA1/DGKG	21
BP	GO:0045089	positive regulation of innate immune response	13/497	182/11223	0.0607609076242352	0.285638905944858	ENSSSCG00000040397/ENSSSCG00000004154/ENSSSCG00000011198/ENSSSCG00000010772/ENSSSCG00000012118/ENSSSCG00000009002/ENSSSCG00000014277/ENSSSCG00000014369/ENSSSCG00000036352/ENSSSCG00000011436/ENSSSCG00000032438/ENSSSCG00000006457/ENSSSCG00000014987	COLEC12/TNFAIP3/RFTN1/ADAM8/TLR8/TLR2/IRF1/CD14/RAB7B/ENSSSCG00000011436/FFAR2/FCRL3/MMP12	13
BP	GO:0010596	negative regulation of endothelial cell migration	4/497	34/11223	0.0617645508513494	0.28923887227949	ENSSSCG00000004789/ENSSSCG00000002389/ENSSSCG00000001404/ENSSSCG00000038509	THBS1/VASH1/TNF/NOTCH1	4
BP	GO:0045620	negative regulation of lymphocyte differentiation	4/497	34/11223	0.0617645508513494	0.28923887227949	ENSSSCG00000015413/ENSSSCG00000014277/ENSSSCG00000032644/ENSSSCG00000004507	FGL2/IRF1/HLX/SMAD7	4
BP	GO:0060113	inner ear receptor cell differentiation	4/497	34/11223	0.0617645508513494	0.28923887227949	ENSSSCG00000007067/ENSSSCG00000010278/ENSSSCG00000038509/ENSSSCG00000001097	JAG1/CDH23/NOTCH1/ENSSSCG00000001097	4
BP	GO:0001701	in utero embryonic development	19/497	293/11223	0.0618726590417501	0.289373666902955	ENSSSCG00000002866/ENSSSCG00000004587/ENSSSCG00000036956/ENSSSCG00000029411/ENSSSCG00000004369/ENSSSCG00000006709/ENSSSCG00000017206/ENSSSCG00000002389/ENSSSCG00000013735/ENSSSCG00000028304/ENSSSCG00000022197/ENSSSCG00000015652/ENSSSCG00000038911/ENSSSCG00000038509/ENSSSCG00000021597/ENSSSCG00000010604/ENSSSCG00000038460/ENSSSCG00000040961/ENSSSCG00000009957	CEBPA/MYO1E/SOCS3/CAPN2/PRDM1/NOTCH2/GRB2/VASH1/JUNB/ZFP36L1/HS6ST1/IL10/KLF2/NOTCH1/PHLDA2/SH3PXD2A/FOXF1/LIF/MYO18B	19
BP	GO:0034764	positive regulation of transmembrane transport	8/497	96/11223	0.06229228752003	0.290220006223588	ENSSSCG00000032474/ENSSSCG00000005385/ENSSSCG00000038598/ENSSSCG00000039103/ENSSSCG00000009859/ENSSSCG00000039556/ENSSSCG00000029471/ENSSSCG00000008978	CXCL10/NR4A3/ADRB2/ADIPOQ/TESC/KCNQ1/STAC3/CXCL11	8
BP	GO:0048015	phosphatidylinositol-mediated signaling	8/497	96/11223	0.06229228752003	0.290220006223588	ENSSSCG00000014441/ENSSSCG00000033327/ENSSSCG00000003395/ENSSSCG00000028304/ENSSSCG00000015037/ENSSSCG00000005122/ENSSSCG00000022741/ENSSSCG00000037452	CSF1R/PDGFB/PIK3CD/ZFP36L1/IL18/TEK/PDGFRB/HTR2A	8
BP	GO:0071695	anatomical structure maturation	8/497	96/11223	0.06229228752003	0.290220006223588	ENSSSCG00000024071/ENSSSCG00000038911/ENSSSCG00000035760/ENSSSCG00000004632/ENSSSCG00000002829/ENSSSCG00000017730/ENSSSCG00000007382/ENSSSCG00000023162	SCARF1/KLF2/RFLNA/GLDN/MMP2/CDK5R1/PABPC1L/CDH3	8
BP	GO:0035051	cardiocyte differentiation	6/497	64/11223	0.0631865537226283	0.292137681991694	ENSSSCG00000006496/ENSSSCG00000007067/ENSSSCG00000017475/ENSSSCG00000015839/ENSSSCG00000038509/ENSSSCG00000009957	LMNA/JAG1/RARA/NRG1/NOTCH1/MYO18B	6
BP	GO:0071887	leukocyte apoptotic process	6/497	64/11223	0.0631865537226283	0.292137681991694	ENSSSCG00000030241/ENSSSCG00000010772/ENSSSCG00000003395/ENSSSCG00000015652/ENSSSCG00000031954/ENSSSCG00000006530	TSC22D3/ADAM8/PIK3CD/IL10/SLC39A10/EFNA1	6
BP	GO:0006195	purine nucleotide catabolic process	3/497	21/11223	0.0635047099285673	0.292137681991694	ENSSSCG00000027806/ENSSSCG00000008522/ENSSSCG00000002135	SAMHD1/XDH/PNP	3
BP	GO:0032689	negative regulation of interferon-gamma production	3/497	21/11223	0.0635047099285673	0.292137681991694	ENSSSCG00000010280/ENSSSCG00000017475/ENSSSCG00000015652	VSIR/RARA/IL10	3
BP	GO:0042491	inner ear auditory receptor cell differentiation	3/497	21/11223	0.0635047099285673	0.292137681991694	ENSSSCG00000007067/ENSSSCG00000038509/ENSSSCG00000001097	JAG1/NOTCH1/ENSSSCG00000001097	3
BP	GO:0043303	mast cell degranulation	3/497	21/11223	0.0635047099285673	0.292137681991694	ENSSSCG00000032612/ENSSSCG00000038460/ENSSSCG00000008842	MILR1/FOXF1/KIT	3
BP	GO:0050869	negative regulation of B cell activation	3/497	21/11223	0.0635047099285673	0.292137681991694	ENSSSCG00000004154/ENSSSCG00000016298/ENSSSCG00000015652	TNFAIP3/INPP5D/IL10	3
BP	GO:0090184	positive regulation of kidney development	3/497	21/11223	0.0635047099285673	0.292137681991694	ENSSSCG00000033327/ENSSSCG00000039103/ENSSSCG00000040961	PDGFB/ADIPOQ/LIF	3
BP	GO:0097755	positive regulation of blood vessel diameter	3/497	21/11223	0.0635047099285673	0.292137681991694	ENSSSCG00000037241/ENSSSCG00000038598/ENSSSCG00000038911	RGS2/ADRB2/KLF2	3
BP	GO:2000273	positive regulation of signaling receptor activity	3/497	21/11223	0.0635047099285673	0.292137681991694	ENSSSCG00000010603/ENSSSCG00000038598/ENSSSCG00000015652	NEURL1/ADRB2/IL10	3
BP	GO:0006644	phospholipid metabolic process	17/497	257/11223	0.0643876240815712	0.295480612415891	ENSSSCG00000014441/ENSSSCG00000031106/ENSSSCG00000023503/ENSSSCG00000033327/ENSSSCG00000016298/ENSSSCG00000003395/ENSSSCG00000008051/ENSSSCG00000006001/ENSSSCG00000005122/ENSSSCG00000022741/ENSSSCG00000016192/ENSSSCG00000012315/ENSSSCG00000036504/ENSSSCG00000012182/ENSSSCG00000037452/ENSSSCG00000036785/ENSSSCG00000022550	CSF1R/PLA2G2D/PRKCD/PDGFB/INPP5D/PIK3CD/ABCA3/ENPP2/TEK/PDGFRB/PLCD4/SYNJ2/PLA2G2F/PCYT1B/HTR2A/MTMR7/DGKG	17
BP	GO:0030808	regulation of nucleotide biosynthetic process	5/497	49/11223	0.0644743880161866	0.295480612415891	ENSSSCG00000024166/ENSSSCG00000031888/ENSSSCG00000032162/ENSSSCG00000002648/ENSSSCG00000037452	SLC2A6/DDIT4/P2RY13/CBFA2T3/HTR2A	5
BP	GO:1900371	regulation of purine nucleotide biosynthetic process	5/497	49/11223	0.0644743880161866	0.295480612415891	ENSSSCG00000024166/ENSSSCG00000031888/ENSSSCG00000032162/ENSSSCG00000002648/ENSSSCG00000037452	SLC2A6/DDIT4/P2RY13/CBFA2T3/HTR2A	5
BP	GO:0035690	cellular response to drug	12/497	166/11223	0.0649019000065589	0.297066664019984	ENSSSCG00000011033/ENSSSCG00000004154/ENSSSCG00000031888/ENSSSCG00000023503/ENSSSCG00000043781/ENSSSCG00000022204/ENSSSCG00000001404/ENSSSCG00000039103/ENSSSCG00000015652/ENSSSCG00000011436/ENSSSCG00000039556/ENSSSCG00000025652	VIM/TNFAIP3/DDIT4/PRKCD/RHOB/AGRN/TNF/ADIPOQ/IL10/ENSSSCG00000011436/KCNQ1/CDH1	12
BP	GO:0031344	regulation of cell projection organization	21/497	333/11223	0.0653420600371701	0.298602302583027	ENSSSCG00000011033/ENSSSCG00000007586/ENSSSCG00000023503/ENSSSCG00000030130/ENSSSCG00000024071/ENSSSCG00000010603/ENSSSCG00000003451/ENSSSCG00000016794/ENSSSCG00000006001/ENSSSCG00000035445/ENSSSCG00000024674/ENSSSCG00000026516/ENSSSCG00000001097/ENSSSCG00000006464/ENSSSCG00000017730/ENSSSCG00000004919/ENSSSCG00000002290/ENSSSCG00000014293/ENSSSCG00000017343/ENSSSCG00000006530/ENSSSCG00000022550	VIM/FSCN1/PRKCD/DPYSL2/SCARF1/NEURL1/PDPN/MYO10/ENPP2/SEZ6/ABL2/EPHB3/ENSSSCG00000001097/NTRK1/CDK5R1/NEDD4L/PLEK2/FSTL4/GFAP/EFNA1/DGKG	21
BP	GO:0030856	regulation of epithelial cell differentiation	8/497	97/11223	0.0654011073914032	0.298602302583027	ENSSSCG00000008522/ENSSSCG00000013658/ENSSSCG00000028304/ENSSSCG00000007067/ENSSSCG00000001404/ENSSSCG00000039103/ENSSSCG00000038509/ENSSSCG00000040961	XDH/S1PR2/ZFP36L1/JAG1/TNF/ADIPOQ/NOTCH1/LIF	8
BP	GO:0045667	regulation of osteoblast differentiation	7/497	81/11223	0.0670220528080332	0.298665199979211	ENSSSCG00000002866/ENSSSCG00000007067/ENSSSCG00000001404/ENSSSCG00000038509/ENSSSCG00000027124/ENSSSCG00000025924/ENSSSCG00000017265	CEBPA/JAG1/TNF/NOTCH1/ENSSSCG00000027124/IGFBP5/AXIN2	7
BP	GO:0045995	regulation of embryonic development	7/497	81/11223	0.0670220528080332	0.298665199979211	ENSSSCG00000007572/ENSSSCG00000039103/ENSSSCG00000015652/ENSSSCG00000038509/ENSSSCG00000004241/ENSSSCG00000021597/ENSSSCG00000003709	LFNG/ADIPOQ/IL10/NOTCH1/GJA1/PHLDA2/LAMA3	7
BP	GO:0000187	activation of MAPK activity	6/497	65/11223	0.067141868190696	0.298665199979211	ENSSSCG00000010908/ENSSSCG00000004789/ENSSSCG00000036824/ENSSSCG00000015839/ENSSSCG00000001404/ENSSSCG00000008842	PTPRC/THBS1/AVPI1/NRG1/TNF/KIT	6
BP	GO:0009266	response to temperature stimulus	6/497	65/11223	0.067141868190696	0.298665199979211	ENSSSCG00000047932/ENSSSCG00000008090/ENSSSCG00000015541/ENSSSCG00000038598/ENSSSCG00000031329/ENSSSCG00000007437	HSPA6/IL1A/IER5/ADRB2/ST8SIA1/SLC12A5	6
BP	GO:0001954	positive regulation of cell-matrix adhesion	4/497	35/11223	0.0674025141092856	0.298665199979211	ENSSSCG00000028004/ENSSSCG00000005122/ENSSSCG00000016459/ENSSSCG00000032330	RIN2/TEK/EPHA1/THY1	4
BP	GO:0014896	muscle hypertrophy	4/497	35/11223	0.0674025141092856	0.298665199979211	ENSSSCG00000006496/ENSSSCG00000037241/ENSSSCG00000038509/ENSSSCG00000025924	LMNA/RGS2/NOTCH1/IGFBP5	4
BP	GO:0014897	striated muscle hypertrophy	4/497	35/11223	0.0674025141092856	0.298665199979211	ENSSSCG00000006496/ENSSSCG00000037241/ENSSSCG00000038509/ENSSSCG00000025924	LMNA/RGS2/NOTCH1/IGFBP5	4
BP	GO:0030199	collagen fibril organization	4/497	35/11223	0.0674025141092856	0.298665199979211	ENSSSCG00000038745/ENSSSCG00000016754/ENSSSCG00000001473/ENSSSCG00000010272	SERPINF2/AEBP1/COL11A2/ADAMTS14	4
BP	GO:0043154	negative regulation of cysteine-type endopeptidase activity involved in apoptotic process	4/497	35/11223	0.0674025141092856	0.298665199979211	ENSSSCG00000004789/ENSSSCG00000031321/ENSSSCG00000032434/ENSSSCG00000001404	THBS1/NR4A1/PLAUR/TNF	4
BP	GO:0043470	regulation of carbohydrate catabolic process	4/497	35/11223	0.0674025141092856	0.298665199979211	ENSSSCG00000024166/ENSSSCG00000031888/ENSSSCG00000002648/ENSSSCG00000037452	SLC2A6/DDIT4/CBFA2T3/HTR2A	4
BP	GO:0050873	brown fat cell differentiation	4/497	35/11223	0.0674025141092856	0.298665199979211	ENSSSCG00000002866/ENSSSCG00000037241/ENSSSCG00000038598/ENSSSCG00000039103	CEBPA/RGS2/ADRB2/ADIPOQ	4
BP	GO:1903053	regulation of extracellular matrix organization	4/497	35/11223	0.0674025141092856	0.298665199979211	ENSSSCG00000007586/ENSSSCG00000003451/ENSSSCG00000038509/ENSSSCG00000016754	FSCN1/PDPN/NOTCH1/AEBP1	4
BP	GO:0032147	activation of protein kinase activity	10/497	132/11223	0.0680067029494977	0.298665199979211	ENSSSCG00000010908/ENSSSCG00000004789/ENSSSCG00000023503/ENSSSCG00000033327/ENSSSCG00000036824/ENSSSCG00000022689/ENSSSCG00000015839/ENSSSCG00000001404/ENSSSCG00000015037/ENSSSCG00000008842	PTPRC/THBS1/PRKCD/PDGFB/AVPI1/GADD45B/NRG1/TNF/IL18/KIT	10
BP	GO:0034762	regulation of transmembrane transport	15/497	222/11223	0.0684117236570551	0.298665199979211	ENSSSCG00000038055/ENSSSCG00000004789/ENSSSCG00000032474/ENSSSCG00000040095/ENSSSCG00000005385/ENSSSCG00000038598/ENSSSCG00000001404/ENSSSCG00000039103/ENSSSCG00000017003/ENSSSCG00000009859/ENSSSCG00000039556/ENSSSCG00000020749/ENSSSCG00000029471/ENSSSCG00000008978/ENSSSCG00000004919	CORO1A/THBS1/CXCL10/GPR35/NR4A3/ADRB2/TNF/ADIPOQ/KCNIP1/TESC/KCNQ1/KCNAB2/STAC3/CXCL11/NEDD4L	15
BP	GO:0006109	regulation of carbohydrate metabolic process	8/497	98/11223	0.0686044610437735	0.298665199979211	ENSSSCG00000024166/ENSSSCG00000031888/ENSSSCG00000033327/ENSSSCG00000039103/ENSSSCG00000017472/ENSSSCG00000021597/ENSSSCG00000002648/ENSSSCG00000037452	SLC2A6/DDIT4/PDGFB/ADIPOQ/IGFBP4/PHLDA2/CBFA2T3/HTR2A	8
BP	GO:0051017	actin filament bundle assembly	8/497	98/11223	0.0686044610437735	0.298665199979211	ENSSSCG00000007586/ENSSSCG00000037905/ENSSSCG00000009626/ENSSSCG00000003486/ENSSSCG00000014852/ENSSSCG00000012112/ENSSSCG00000016459/ENSSSCG00000014287	FSCN1/ITGB5/SORBS3/ARHGEF10L/ARRB1/ARHGAP6/EPHA1/SHROOM1	8
BP	GO:0060759	regulation of response to cytokine stimulus	8/497	98/11223	0.0686044610437735	0.298665199979211	ENSSSCG00000010908/ENSSSCG00000027806/ENSSSCG00000009002/ENSSSCG00000039103/ENSSSCG00000026478/ENSSSCG00000028331/ENSSSCG00000014987/ENSSSCG00000008162	PTPRC/SAMHD1/TLR2/ADIPOQ/PADI2/IL1R2/MMP12/IL1R1	8
BP	GO:0060411	cardiac septum morphogenesis	5/497	50/11223	0.0691591156336579	0.298665199979211	ENSSSCG00000006709/ENSSSCG00000007067/ENSSSCG00000017475/ENSSSCG00000004507/ENSSSCG00000038509	NOTCH2/JAG1/RARA/SMAD7/NOTCH1	5
BP	GO:0002029	desensitization of G-protein coupled receptor protein signaling pathway	2/497	10/11223	0.0695903015302438	0.298665199979211	ENSSSCG00000014852/ENSSSCG00000038598	ARRB1/ADRB2	2
BP	GO:0002438	acute inflammatory response to antigenic stimulus	2/497	10/11223	0.0695903015302438	0.298665199979211	ENSSSCG00000031106/ENSSSCG00000017466	PLA2G2D/CCR7	2
BP	GO:0002902	regulation of B cell apoptotic process	2/497	10/11223	0.0695903015302438	0.298665199979211	ENSSSCG00000015652/ENSSSCG00000031954	IL10/SLC39A10	2
BP	GO:0003081	regulation of systemic arterial blood pressure by renin-angiotensin	2/497	10/11223	0.0695903015302438	0.298665199979211	ENSSSCG00000038745/ENSSSCG00000022105	SERPINF2/SUCNR1	2
BP	GO:0003214	cardiac left ventricle morphogenesis	2/497	10/11223	0.0695903015302438	0.298665199979211	ENSSSCG00000038509/ENSSSCG00000038460	NOTCH1/FOXF1	2
BP	GO:0003413	chondrocyte differentiation involved in endochondral bone morphogenesis	2/497	10/11223	0.0695903015302438	0.298665199979211	ENSSSCG00000000258/ENSSSCG00000017265	RARG/AXIN2	2
BP	GO:0006152	purine nucleoside catabolic process	2/497	10/11223	0.0695903015302438	0.298665199979211	ENSSSCG00000008522/ENSSSCG00000002135	XDH/PNP	2
BP	GO:0006953	acute-phase response	2/497	10/11223	0.0695903015302438	0.298665199979211	ENSSSCG00000001404/ENSSSCG00000013369	TNF/ENSSSCG00000013369	2
BP	GO:0007274	neuromuscular synaptic transmission	2/497	10/11223	0.0695903015302438	0.298665199979211	ENSSSCG00000029471/ENSSSCG00000009630	STAC3/EGR3	2
BP	GO:0010002	cardioblast differentiation	2/497	10/11223	0.0695903015302438	0.298665199979211	ENSSSCG00000015839/ENSSSCG00000038509	NRG1/NOTCH1	2
BP	GO:0010714	positive regulation of collagen metabolic process	2/497	10/11223	0.0695903015302438	0.298665199979211	ENSSSCG00000011033/ENSSSCG00000038745	VIM/SERPINF2	2
BP	GO:0010738	regulation of protein kinase A signaling	2/497	10/11223	0.0695903015302438	0.298665199979211	ENSSSCG00000038598/ENSSSCG00000039103	ADRB2/ADIPOQ	2
BP	GO:0010819	regulation of T cell chemotaxis	2/497	10/11223	0.0695903015302438	0.298665199979211	ENSSSCG00000032474/ENSSSCG00000026695	CXCL10/TNFSF14	2
BP	GO:0022401	negative adaptation of signaling pathway	2/497	10/11223	0.0695903015302438	0.298665199979211	ENSSSCG00000014852/ENSSSCG00000038598	ARRB1/ADRB2	2
BP	GO:0030730	sequestering of triglyceride	2/497	10/11223	0.0695903015302438	0.298665199979211	ENSSSCG00000040631/ENSSSCG00000001404	LPL/TNF	2
BP	GO:0031649	heat generation	2/497	10/11223	0.0695903015302438	0.298665199979211	ENSSSCG00000038598/ENSSSCG00000001404	ADRB2/TNF	2
BP	GO:0032691	negative regulation of interleukin-1 beta production	2/497	10/11223	0.0695903015302438	0.298665199979211	ENSSSCG00000004154/ENSSSCG00000001011	TNFAIP3/SERPINB1	2
BP	GO:0032693	negative regulation of interleukin-10 production	2/497	10/11223	0.0695903015302438	0.298665199979211	ENSSSCG00000010280/ENSSSCG00000003801	VSIR/IL23R	2
BP	GO:0032967	positive regulation of collagen biosynthetic process	2/497	10/11223	0.0695903015302438	0.298665199979211	ENSSSCG00000011033/ENSSSCG00000038745	VIM/SERPINF2	2
BP	GO:0035025	positive regulation of Rho protein signal transduction	2/497	10/11223	0.0695903015302438	0.298665199979211	ENSSSCG00000014852/ENSSSCG00000002815	ARRB1/ADGRG1	2
BP	GO:0035094	response to nicotine	2/497	10/11223	0.0695903015302438	0.298665199979211	ENSSSCG00000001404/ENSSSCG00000006545	TNF/CHRNB2	2
BP	GO:0045591	positive regulation of regulatory T cell differentiation	2/497	10/11223	0.0695903015302438	0.298665199979211	ENSSSCG00000001453/ENSSSCG00000010280	HLA-DRA/VSIR	2
BP	GO:0046040	IMP metabolic process	2/497	10/11223	0.0695903015302438	0.298665199979211	ENSSSCG00000008522/ENSSSCG00000002135	XDH/PNP	2
BP	GO:0046130	purine ribonucleoside catabolic process	2/497	10/11223	0.0695903015302438	0.298665199979211	ENSSSCG00000008522/ENSSSCG00000002135	XDH/PNP	2
BP	GO:0048557	embryonic digestive tract morphogenesis	2/497	10/11223	0.0695903015302438	0.298665199979211	ENSSSCG00000032644/ENSSSCG00000038460	HLX/FOXF1	2
BP	GO:0060767	epithelial cell proliferation involved in prostate gland development	2/497	10/11223	0.0695903015302438	0.298665199979211	ENSSSCG00000038509/ENSSSCG00000017818	NOTCH1/SERPINF1	2
BP	GO:0070207	protein homotrimerization	2/497	10/11223	0.0695903015302438	0.298665199979211	ENSSSCG00000009330/ENSSSCG00000015299	ALOX5AP/STEAP4	2
BP	GO:0070243	regulation of thymocyte apoptotic process	2/497	10/11223	0.0695903015302438	0.298665199979211	ENSSSCG00000010772/ENSSSCG00000006530	ADAM8/EFNA1	2
BP	GO:0070986	left/right axis specification	2/497	10/11223	0.0695903015302438	0.298665199979211	ENSSSCG00000006709/ENSSSCG00000038509	NOTCH2/NOTCH1	2
BP	GO:0071467	cellular response to pH	2/497	10/11223	0.0695903015302438	0.298665199979211	ENSSSCG00000009827/ENSSSCG00000034114	HVCN1/GPR68	2
BP	GO:0071875	adrenergic receptor signaling pathway	2/497	10/11223	0.0695903015302438	0.298665199979211	ENSSSCG00000037241/ENSSSCG00000038598	RGS2/ADRB2	2
BP	GO:0098815	modulation of excitatory postsynaptic potential	2/497	10/11223	0.0695903015302438	0.298665199979211	ENSSSCG00000013658/ENSSSCG00000038598	S1PR2/ADRB2	2
BP	GO:1900121	negative regulation of receptor binding	2/497	10/11223	0.0695903015302438	0.298665199979211	ENSSSCG00000039103/ENSSSCG00000015652	ADIPOQ/IL10	2
BP	GO:0098660	inorganic ion transmembrane transport	22/497	355/11223	0.0699975965219838	0.300060202247	ENSSSCG00000038055/ENSSSCG00000010908/ENSSSCG00000032474/ENSSSCG00000023478/ENSSSCG00000012875/ENSSSCG00000023437/ENSSSCG00000040095/ENSSSCG00000009827/ENSSSCG00000027157/ENSSSCG00000017003/ENSSSCG00000009859/ENSSSCG00000039556/ENSSSCG00000020749/ENSSSCG00000031954/ENSSSCG00000029471/ENSSSCG00000016784/ENSSSCG00000015299/ENSSSCG00000007437/ENSSSCG00000008978/ENSSSCG00000037452/ENSSSCG00000016516/…	CORO1A/PTPRC/CXCL10/SLC46A1/ENSSSCG00000012875/ITPR1/GPR35/HVCN1/SLC40A1/KCNIP1/TESC/KCNQ1/KCNAB2/SLC39A10/STAC3/ANKH/STEAP4/SLC12A5/CXCL11/HTR2A/ATP6V0A4/NEDD4L	22
BP	GO:0060348	bone development	10/497	133/11223	0.0707847704149731	0.3011322004303	ENSSSCG00000010908/ENSSSCG00000006709/ENSSSCG00000017475/ENSSSCG00000038110/ENSSSCG00000035760/ENSSSCG00000034114/ENSSSCG00000000258/ENSSSCG00000004493/ENSSSCG00000008842/ENSSSCG00000017265	PTPRC/NOTCH2/RARA/TIFAB/RFLNA/GPR68/RARG/SIGLEC15/KIT/AXIN2	10
BP	GO:0002455	humoral immune response mediated by circulating immunoglobulin	3/497	22/11223	0.0712066540081733	0.3011322004303	ENSSSCG00000010908/ENSSSCG00000027426/ENSSSCG00000001404	PTPRC/BCL3/TNF	3
BP	GO:0010470	regulation of gastrulation	3/497	22/11223	0.0712066540081733	0.3011322004303	ENSSSCG00000039103/ENSSSCG00000015652/ENSSSCG00000004241	ADIPOQ/IL10/GJA1	3
BP	GO:0010611	regulation of cardiac muscle hypertrophy	3/497	22/11223	0.0712066540081733	0.3011322004303	ENSSSCG00000006496/ENSSSCG00000037241/ENSSSCG00000038509	LMNA/RGS2/NOTCH1	3
BP	GO:0030835	negative regulation of actin filament depolymerization	3/497	22/11223	0.0712066540081733	0.3011322004303	ENSSSCG00000037508/ENSSSCG00000015353/ENSSSCG00000006631	GSN/SCIN/TMOD4	3
BP	GO:0042119	neutrophil activation	3/497	22/11223	0.0712066540081733	0.3011322004303	ENSSSCG00000036618/ENSSSCG00000023503/ENSSSCG00000015037	ENSSSCG00000036618/PRKCD/IL18	3
BP	GO:0046856	phosphatidylinositol dephosphorylation	3/497	22/11223	0.0712066540081733	0.3011322004303	ENSSSCG00000016298/ENSSSCG00000012315/ENSSSCG00000036785	INPP5D/SYNJ2/MTMR7	3
BP	GO:0060079	excitatory postsynaptic potential	3/497	22/11223	0.0712066540081733	0.3011322004303	ENSSSCG00000013658/ENSSSCG00000038598/ENSSSCG00000035445	S1PR2/ADRB2/SEZ6	3
BP	GO:0070229	negative regulation of lymphocyte apoptotic process	3/497	22/11223	0.0712066540081733	0.3011322004303	ENSSSCG00000030241/ENSSSCG00000031954/ENSSSCG00000006530	TSC22D3/SLC39A10/EFNA1	3
BP	GO:0002065	columnar/cuboidal epithelial cell differentiation	6/497	66/11223	0.0712382371083741	0.3011322004303	ENSSSCG00000004369/ENSSSCG00000007067/ENSSSCG00000017475/ENSSSCG00000038509/ENSSSCG00000001097/ENSSSCG00000000258	PRDM1/JAG1/RARA/NOTCH1/ENSSSCG00000001097/RARG	6
BP	GO:0042303	molting cycle	6/497	66/11223	0.0712382371083741	0.3011322004303	ENSSSCG00000017983/ENSSSCG00000001404/ENSSSCG00000038509/ENSSSCG00000035077/ENSSSCG00000025924/ENSSSCG00000023162	PER1/TNF/NOTCH1/INHBA/IGFBP5/CDH3	6
BP	GO:0042633	hair cycle	6/497	66/11223	0.0712382371083741	0.3011322004303	ENSSSCG00000017983/ENSSSCG00000001404/ENSSSCG00000038509/ENSSSCG00000035077/ENSSSCG00000025924/ENSSSCG00000023162	PER1/TNF/NOTCH1/INHBA/IGFBP5/CDH3	6
BP	GO:0048871	multicellular organismal homeostasis	14/497	205/11223	0.0713969612781544	0.301453836507763	ENSSSCG00000038055/ENSSSCG00000036618/ENSSSCG00000010772/ENSSSCG00000016298/ENSSSCG00000006043/ENSSSCG00000008051/ENSSSCG00000038598/ENSSSCG00000001404/ENSSSCG00000011436/ENSSSCG00000010278/ENSSSCG00000038509/ENSSSCG00000004493/ENSSSCG00000001473/ENSSSCG00000023162	CORO1A/ENSSSCG00000036618/ADAM8/INPP5D/DCSTAMP/ABCA3/ADRB2/TNF/ENSSSCG00000011436/CDH23/NOTCH1/SIGLEC15/COL11A2/CDH3	14
BP	GO:1904062	regulation of cation transmembrane transport	11/497	151/11223	0.0718342184595741	0.302887592586416	ENSSSCG00000038055/ENSSSCG00000032474/ENSSSCG00000040095/ENSSSCG00000038598/ENSSSCG00000017003/ENSSSCG00000009859/ENSSSCG00000039556/ENSSSCG00000020749/ENSSSCG00000029471/ENSSSCG00000008978/ENSSSCG00000004919	CORO1A/CXCL10/GPR35/ADRB2/KCNIP1/TESC/KCNQ1/KCNAB2/STAC3/CXCL11/NEDD4L	11
BP	GO:0048017	inositol lipid-mediated signaling	8/497	99/11223	0.0719025918804375	0.302887592586416	ENSSSCG00000014441/ENSSSCG00000033327/ENSSSCG00000003395/ENSSSCG00000028304/ENSSSCG00000015037/ENSSSCG00000005122/ENSSSCG00000022741/ENSSSCG00000037452	CSF1R/PDGFB/PIK3CD/ZFP36L1/IL18/TEK/PDGFRB/HTR2A	8
BP	GO:0001503	ossification	15/497	224/11223	0.0726633460101074	0.305739199821075	ENSSSCG00000002866/ENSSSCG00000013735/ENSSSCG00000007067/ENSSSCG00000038598/ENSSSCG00000021933/ENSSSCG00000001404/ENSSSCG00000035760/ENSSSCG00000004507/ENSSSCG00000038509/ENSSSCG00000027124/ENSSSCG00000016784/ENSSSCG00000002829/ENSSSCG00000016516/ENSSSCG00000025924/ENSSSCG00000017265	CEBPA/JUNB/JAG1/ADRB2/CLEC5A/TNF/RFLNA/SMAD7/NOTCH1/ENSSSCG00000027124/ANKH/MMP2/ATP6V0A4/IGFBP5/AXIN2	15
BP	GO:0043266	regulation of potassium ion transport	4/497	36/11223	0.0732973081869998	0.306990333256229	ENSSSCG00000017003/ENSSSCG00000039556/ENSSSCG00000020749/ENSSSCG00000004919	KCNIP1/KCNQ1/KCNAB2/NEDD4L	4
BP	GO:0055081	anion homeostasis	4/497	36/11223	0.0732973081869998	0.306990333256229	ENSSSCG00000004509/ENSSSCG00000003492/ENSSSCG00000008051/ENSSSCG00000007437	LIPG/SLC66A1/ABCA3/SLC12A5	4
BP	GO:0071277	cellular response to calcium ion	4/497	36/11223	0.0732973081869998	0.306990333256229	ENSSSCG00000013735/ENSSSCG00000009330/ENSSSCG00000031616/ENSSSCG00000021519	JUNB/ALOX5AP/FOSB/CPNE2	4
BP	GO:2001238	positive regulation of extrinsic apoptotic signaling pathway	4/497	36/11223	0.0732973081869998	0.306990333256229	ENSSSCG00000010908/ENSSSCG00000004789/ENSSSCG00000015595/ENSSSCG00000035077	PTPRC/THBS1/ATF3/INHBA	4
BP	GO:0001942	hair follicle development	5/497	51/11223	0.074026981848622	0.308629062610026	ENSSSCG00000001404/ENSSSCG00000038509/ENSSSCG00000035077/ENSSSCG00000025924/ENSSSCG00000023162	TNF/NOTCH1/INHBA/IGFBP5/CDH3	5
BP	GO:0002637	regulation of immunoglobulin production	5/497	51/11223	0.074026981848622	0.308629062610026	ENSSSCG00000010908/ENSSSCG00000035078/ENSSSCG00000001404/ENSSSCG00000015652/ENSSSCG00000006457	PTPRC/CD40/TNF/IL10/FCRL3	5
BP	GO:0006939	smooth muscle contraction	5/497	51/11223	0.074026981848622	0.308629062610026	ENSSSCG00000012875/ENSSSCG00000037241/ENSSSCG00000038598/ENSSSCG00000038110/ENSSSCG00000026176	ENSSSCG00000012875/RGS2/ADRB2/TIFAB/CHRM3	5
BP	GO:0042116	macrophage activation	5/497	51/11223	0.074026981848622	0.308629062610026	ENSSSCG00000029371/ENSSSCG00000002866/ENSSSCG00000004789/ENSSSCG00000001404/ENSSSCG00000022105	C5AR1/CEBPA/THBS1/TNF/SUCNR1	5
BP	GO:0043270	positive regulation of ion transport	9/497	117/11223	0.0748904836567437	0.3118726990637	ENSSSCG00000023503/ENSSSCG00000033327/ENSSSCG00000032474/ENSSSCG00000008051/ENSSSCG00000038598/ENSSSCG00000009859/ENSSSCG00000039556/ENSSSCG00000029471/ENSSSCG00000008978	PRKCD/PDGFB/CXCL10/ABCA3/ADRB2/TESC/KCNQ1/STAC3/CXCL11	9
BP	GO:2001236	regulation of extrinsic apoptotic signaling pathway	8/497	100/11223	0.0752956536147061	0.313202445138481	ENSSSCG00000006496/ENSSSCG00000004154/ENSSSCG00000010908/ENSSSCG00000004789/ENSSSCG00000015595/ENSSSCG00000001404/ENSSSCG00000005511/ENSSSCG00000035077	LMNA/TNFAIP3/PTPRC/THBS1/ATF3/TNF/TRAF1/INHBA	8
BP	GO:0006936	muscle contraction	10/497	135/11223	0.0765534703294783	0.315636000940817	ENSSSCG00000037508/ENSSSCG00000012875/ENSSSCG00000037241/ENSSSCG00000038598/ENSSSCG00000038110/ENSSSCG00000039556/ENSSSCG00000004507/ENSSSCG00000029471/ENSSSCG00000031903/ENSSSCG00000026176	GSN/ENSSSCG00000012875/RGS2/ADRB2/TIFAB/KCNQ1/SMAD7/STAC3/ENSSSCG00000031903/CHRM3	10
BP	GO:0051056	regulation of small GTPase mediated signal transduction	10/497	135/11223	0.0765534703294783	0.315636000940817	ENSSSCG00000000130/ENSSSCG00000009567/ENSSSCG00000006709/ENSSSCG00000014852/ENSSSCG00000002960/ENSSSCG00000038509/ENSSSCG00000002815/ENSSSCG00000001097/ENSSSCG00000006464/ENSSSCG00000015523	CYTH4/RASA3/NOTCH2/ARRB1/RASGRP4/NOTCH1/ADGRG1/ENSSSCG00000001097/NTRK1/RALGPS2	10
BP	GO:0001649	osteoblast differentiation	9/497	118/11223	0.0780754055172826	0.315636000940817	ENSSSCG00000002866/ENSSSCG00000013735/ENSSSCG00000007067/ENSSSCG00000021933/ENSSSCG00000001404/ENSSSCG00000038509/ENSSSCG00000027124/ENSSSCG00000025924/ENSSSCG00000017265	CEBPA/JUNB/JAG1/CLEC5A/TNF/NOTCH1/ENSSSCG00000027124/IGFBP5/AXIN2	9
BP	GO:0035264	multicellular organism growth	8/497	101/11223	0.0787837102794501	0.315636000940817	ENSSSCG00000006709/ENSSSCG00000028304/ENSSSCG00000017475/ENSSSCG00000038598/ENSSSCG00000038911/ENSSSCG00000016866/ENSSSCG00000007437/ENSSSCG00000000258	NOTCH2/ZFP36L1/RARA/ADRB2/KLF2/GHR/SLC12A5/RARG	8
BP	GO:0043409	negative regulation of MAPK cascade	8/497	101/11223	0.0787837102794501	0.315636000940817	ENSSSCG00000010908/ENSSSCG00000023503/ENSSSCG00000015595/ENSSSCG00000037241/ENSSSCG00000039103/ENSSSCG00000014039/ENSSSCG00000040961/ENSSSCG00000006530	PTPRC/PRKCD/ATF3/RGS2/ADIPOQ/RGS14/LIF/EFNA1	8
BP	GO:0002690	positive regulation of leukocyte chemotaxis	5/497	52/11223	0.0790765155803044	0.315636000940817	ENSSSCG00000029371/ENSSSCG00000032474/ENSSSCG00000017466/ENSSSCG00000026695/ENSSSCG00000001097	C5AR1/CXCL10/CCR7/TNFSF14/ENSSSCG00000001097	5
BP	GO:0008593	regulation of Notch signaling pathway	5/497	52/11223	0.0790765155803044	0.315636000940817	ENSSSCG00000007572/ENSSSCG00000014852/ENSSSCG00000007067/ENSSSCG00000010603/ENSSSCG00000038509	LFNG/ARRB1/JAG1/NEURL1/NOTCH1	5
BP	GO:0002279	mast cell activation involved in immune response	3/497	23/11223	0.079305144034633	0.315636000940817	ENSSSCG00000032612/ENSSSCG00000038460/ENSSSCG00000008842	MILR1/FOXF1/KIT	3
BP	GO:0002828	regulation of type 2 immune response	3/497	23/11223	0.079305144034633	0.315636000940817	ENSSSCG00000017475/ENSSSCG00000032644/ENSSSCG00000015037	RARA/HLX/IL18	3
BP	GO:0010518	positive regulation of phospholipase activity	3/497	23/11223	0.079305144034633	0.315636000940817	ENSSSCG00000022741/ENSSSCG00000024674/ENSSSCG00000037452	PDGFRB/ABL2/HTR2A	3
BP	GO:0031952	regulation of protein autophosphorylation	3/497	23/11223	0.079305144034633	0.315636000940817	ENSSSCG00000010908/ENSSSCG00000033327/ENSSSCG00000039103	PTPRC/PDGFB/ADIPOQ	3
BP	GO:0032373	positive regulation of sterol transport	3/497	23/11223	0.079305144034633	0.315636000940817	ENSSSCG00000004509/ENSSSCG00000008051/ENSSSCG00000039103	LIPG/ABCA3/ADIPOQ	3
BP	GO:0032376	positive regulation of cholesterol transport	3/497	23/11223	0.079305144034633	0.315636000940817	ENSSSCG00000004509/ENSSSCG00000008051/ENSSSCG00000039103	LIPG/ABCA3/ADIPOQ	3
BP	GO:0035315	hair cell differentiation	3/497	23/11223	0.079305144034633	0.315636000940817	ENSSSCG00000007067/ENSSSCG00000038509/ENSSSCG00000001097	JAG1/NOTCH1/ENSSSCG00000001097	3
BP	GO:0060986	endocrine hormone secretion	3/497	23/11223	0.079305144034633	0.315636000940817	ENSSSCG00000005614/ENSSSCG00000035077/ENSSSCG00000004241	NIBAN2/INHBA/GJA1	3
BP	GO:0060997	dendritic spine morphogenesis	3/497	23/11223	0.079305144034633	0.315636000940817	ENSSSCG00000026516/ENSSSCG00000017730/ENSSSCG00000006530	EPHB3/CDK5R1/EFNA1	3
BP	GO:0090218	positive regulation of lipid kinase activity	3/497	23/11223	0.079305144034633	0.315636000940817	ENSSSCG00000033327/ENSSSCG00000005122/ENSSSCG00000022741	PDGFB/TEK/PDGFRB	3
BP	GO:1903428	positive regulation of reactive oxygen species biosynthetic process	3/497	23/11223	0.079305144034633	0.315636000940817	ENSSSCG00000001404/ENSSSCG00000038911/ENSSSCG00000034167	TNF/KLF2/SLC5A3	3
BP	GO:1903524	positive regulation of blood circulation	3/497	23/11223	0.079305144034633	0.315636000940817	ENSSSCG00000037241/ENSSSCG00000039556/ENSSSCG00000029096	RGS2/KCNQ1/HRH2	3
BP	GO:0007409	axonogenesis	13/497	190/11223	0.0793228612594648	0.315636000940817	ENSSSCG00000014441/ENSSSCG00000030130/ENSSSCG00000006495/ENSSSCG00000009979/ENSSSCG00000038509/ENSSSCG00000014049/ENSSSCG00000026516/ENSSSCG00000006464/ENSSSCG00000017730/ENSSSCG00000017144/ENSSSCG00000012787/ENSSSCG00000014293/ENSSSCG00000006530	CSF1R/DPYSL2/SEMA4A/NEFH/NOTCH1/UNC5A/EPHB3/NTRK1/CDK5R1/NPTX1/L1CAM/FSTL4/EFNA1	13
BP	GO:0002720	positive regulation of cytokine production involved in immune response	4/497	37/11223	0.0794445987466991	0.315636000940817	ENSSSCG00000015037/ENSSSCG00000032438/ENSSSCG00000008162/ENSSSCG00000008842	IL18/FFAR2/IL1R1/KIT	4
BP	GO:0030219	megakaryocyte differentiation	4/497	37/11223	0.0794445987466991	0.315636000940817	ENSSSCG00000015353/ENSSSCG00000036352/ENSSSCG00000009859/ENSSSCG00000008842	SCIN/RAB7B/TESC/KIT	4
BP	GO:0033628	regulation of cell adhesion mediated by integrin	4/497	37/11223	0.0794445987466991	0.315636000940817	ENSSSCG00000010312/ENSSSCG00000009859/ENSSSCG00000040961/ENSSSCG00000006530	PLAU/TESC/LIF/EFNA1	4
BP	GO:0043620	regulation of DNA-templated transcription in response to stress	4/497	37/11223	0.0794445987466991	0.315636000940817	ENSSSCG00000015595/ENSSSCG00000038911/ENSSSCG00000014039/ENSSSCG00000038509	ATF3/KLF2/RGS14/NOTCH1	4
BP	GO:0045010	actin nucleation	4/497	37/11223	0.0794445987466991	0.315636000940817	ENSSSCG00000037508/ENSSSCG00000038055/ENSSSCG00000015353/ENSSSCG00000009786	GSN/CORO1A/SCIN/HIP1R	4
BP	GO:0002062	chondrocyte differentiation	6/497	68/11223	0.0798525877631581	0.315636000940817	ENSSSCG00000040607/ENSSSCG00000035760/ENSSSCG00000004507/ENSSSCG00000000258/ENSSSCG00000001473/ENSSSCG00000017265	MAF/RFLNA/SMAD7/RARG/COL11A2/AXIN2	6
BP	GO:0008277	regulation of G-protein coupled receptor protein signaling pathway	6/497	68/11223	0.0798525877631581	0.315636000940817	ENSSSCG00000032416/ENSSSCG00000014852/ENSSSCG00000037241/ENSSSCG00000038598/ENSSSCG00000014039/ENSSSCG00000016331	RGS1/ARRB1/RGS2/ADRB2/RGS14/RAMP1	6
BP	GO:0032479	regulation of type I interferon production	6/497	68/11223	0.0798525877631581	0.315636000940817	ENSSSCG00000016573/ENSSSCG00000012118/ENSSSCG00000014277/ENSSSCG00000014369/ENSSSCG00000011436/ENSSSCG00000014987	IRF5/TLR8/IRF1/CD14/ENSSSCG00000011436/MMP12	6
BP	GO:0032606	type I interferon production	6/497	68/11223	0.0798525877631581	0.315636000940817	ENSSSCG00000016573/ENSSSCG00000012118/ENSSSCG00000014277/ENSSSCG00000014369/ENSSSCG00000011436/ENSSSCG00000014987	IRF5/TLR8/IRF1/CD14/ENSSSCG00000011436/MMP12	6
BP	GO:0034446	substrate adhesion-dependent cell spreading	6/497	68/11223	0.0798525877631581	0.315636000940817	ENSSSCG00000007557/ENSSSCG00000005122/ENSSSCG00000026516/ENSSSCG00000016459/ENSSSCG00000006530/ENSSSCG00000007575	MICALL2/TEK/EPHB3/EPHA1/EFNA1/RADIL	6
BP	GO:0090100	positive regulation of transmembrane receptor protein serine/threonine kinase signaling pathway	6/497	68/11223	0.0798525877631581	0.315636000940817	ENSSSCG00000004789/ENSSSCG00000006709/ENSSSCG00000038509/ENSSSCG00000035077/ENSSSCG00000016574/ENSSSCG00000040461	THBS1/NOTCH2/NOTCH1/INHBA/KCP/CDKN1C	6
BP	GO:0071407	cellular response to organic cyclic compound	18/497	284/11223	0.0803325210255286	0.315636000940817	ENSSSCG00000040397/ENSSSCG00000002866/ENSSSCG00000031888/ENSSSCG00000028304/ENSSSCG00000032162/ENSSSCG00000017983/ENSSSCG00000001404/ENSSSCG00000011436/ENSSSCG00000015037/ENSSSCG00000039556/ENSSSCG00000026478/ENSSSCG00000016442/ENSSSCG00000042910/ENSSSCG00000001906/ENSSSCG00000025652/ENSSSCG00000038460/ENSSSCG00000025924/ENSSSCG00000022092	COLEC12/CEBPA/DDIT4/ZFP36L1/P2RY13/PER1/TNF/ENSSSCG00000011436/IL18/KCNQ1/PADI2/AOC1/AGO4/CYP1A1/CDH1/FOXF1/IGFBP5/CYP7B1	18
BP	GO:0050768	negative regulation of neurogenesis	9/497	119/11223	0.081341820495314	0.315636000940817	ENSSSCG00000011033/ENSSSCG00000007067/ENSSSCG00000021586/ENSSSCG00000038509/ENSSSCG00000002815/ENSSSCG00000017730/ENSSSCG00000014293/ENSSSCG00000017343/ENSSSCG00000006530	VIM/JAG1/ZHX2/NOTCH1/ADGRG1/CDK5R1/FSTL4/GFAP/EFNA1	9
BP	GO:0003206	cardiac chamber morphogenesis	7/497	85/11223	0.0821412382268811	0.315636000940817	ENSSSCG00000006709/ENSSSCG00000007067/ENSSSCG00000017475/ENSSSCG00000015839/ENSSSCG00000004507/ENSSSCG00000038509/ENSSSCG00000038460	NOTCH2/JAG1/RARA/NRG1/SMAD7/NOTCH1/FOXF1	7
BP	GO:0010720	positive regulation of cell development	16/497	247/11223	0.0822256807341256	0.315636000940817	ENSSSCG00000013658/ENSSSCG00000024071/ENSSSCG00000010603/ENSSSCG00000001404/ENSSSCG00000039103/ENSSSCG00000004507/ENSSSCG00000038509/ENSSSCG00000024674/ENSSSCG00000034114/ENSSSCG00000010170/ENSSSCG00000006464/ENSSSCG00000040961/ENSSSCG00000017818/ENSSSCG00000004919/ENSSSCG00000004699/ENSSSCG00000017343	S1PR2/SCARF1/NEURL1/TNF/ADIPOQ/SMAD7/NOTCH1/ABL2/GPR68/DISC1/NTRK1/LIF/SERPINF1/NEDD4L/ELL3/GFAP	16
BP	GO:0070482	response to oxygen levels	10/497	137/11223	0.0826067481023452	0.315636000940817	ENSSSCG00000006496/ENSSSCG00000010312/ENSSSCG00000010772/ENSSSCG00000031888/ENSSSCG00000028304/ENSSSCG00000023437/ENSSSCG00000038509/ENSSSCG00000002648/ENSSSCG00000002829/ENSSSCG00000006545	LMNA/PLAU/ADAM8/DDIT4/ZFP36L1/ITPR1/NOTCH1/CBFA2T3/MMP2/CHRNB2	10
BP	GO:0001916	positive regulation of T cell mediated cytotoxicity	2/497	11/11223	0.0826294903778728	0.315636000940817	ENSSSCG00000010908/ENSSSCG00000001453	PTPRC/HLA-DRA	2
BP	GO:0002371	dendritic cell cytokine production	2/497	11/11223	0.0826294903778728	0.315636000940817	ENSSSCG00000011436/ENSSSCG00000008842	ENSSSCG00000011436/KIT	2
BP	GO:0002467	germinal center formation	2/497	11/11223	0.0826294903778728	0.315636000940817	ENSSSCG00000004154/ENSSSCG00000027426	TNFAIP3/BCL3	2
BP	GO:0002730	regulation of dendritic cell cytokine production	2/497	11/11223	0.0826294903778728	0.315636000940817	ENSSSCG00000011436/ENSSSCG00000008842	ENSSSCG00000011436/KIT	2
BP	GO:0003159	morphogenesis of an endothelium	2/497	11/11223	0.0826294903778728	0.315636000940817	ENSSSCG00000043781/ENSSSCG00000032474	RHOB/CXCL10	2
BP	GO:0003222	ventricular trabecula myocardium morphogenesis	2/497	11/11223	0.0826294903778728	0.315636000940817	ENSSSCG00000015839/ENSSSCG00000038509	NRG1/NOTCH1	2
BP	GO:0003417	growth plate cartilage development	2/497	11/11223	0.0826294903778728	0.315636000940817	ENSSSCG00000017475/ENSSSCG00000000258	RARA/RARG	2
BP	GO:0006972	hyperosmotic response	2/497	11/11223	0.0826294903778728	0.315636000940817	ENSSSCG00000006307/ENSSSCG00000016290	RCSD1/EFHD1	2
BP	GO:0007252	I-kappaB phosphorylation	2/497	11/11223	0.0826294903778728	0.315636000940817	ENSSSCG00000009002/ENSSSCG00000001404	TLR2/TNF	2
BP	GO:0007413	axonal fasciculation	2/497	11/11223	0.0826294903778728	0.315636000940817	ENSSSCG00000026516/ENSSSCG00000017730	EPHB3/CDK5R1	2
BP	GO:0009158	ribonucleoside monophosphate catabolic process	2/497	11/11223	0.0826294903778728	0.315636000940817	ENSSSCG00000008522/ENSSSCG00000002135	XDH/PNP	2
BP	GO:0009159	deoxyribonucleoside monophosphate catabolic process	2/497	11/11223	0.0826294903778728	0.315636000940817	ENSSSCG00000008522/ENSSSCG00000002135	XDH/PNP	2
BP	GO:0019054	modulation by virus of host process	2/497	11/11223	0.0826294903778728	0.315636000940817	ENSSSCG00000040648/ENSSSCG00000000687	CCL8/CD4	2
BP	GO:0021819	layer formation in cerebral cortex	2/497	11/11223	0.0826294903778728	0.315636000940817	ENSSSCG00000002815/ENSSSCG00000017730	ADGRG1/CDK5R1	2
BP	GO:0023058	adaptation of signaling pathway	2/497	11/11223	0.0826294903778728	0.315636000940817	ENSSSCG00000014852/ENSSSCG00000038598	ARRB1/ADRB2	2
BP	GO:0035743	CD4-positive, alpha-beta T cell cytokine production	2/497	11/11223	0.0826294903778728	0.315636000940817	ENSSSCG00000015037/ENSSSCG00000008162	IL18/IL1R1	2
BP	GO:0042501	serine phosphorylation of STAT protein	2/497	11/11223	0.0826294903778728	0.315636000940817	ENSSSCG00000040961/ENSSSCG00000017730	LIF/CDK5R1	2
BP	GO:0045063	T-helper 1 cell differentiation	2/497	11/11223	0.0826294903778728	0.315636000940817	ENSSSCG00000006495/ENSSSCG00000032644	SEMA4A/HLX	2
BP	GO:0045776	negative regulation of blood pressure	2/497	11/11223	0.0826294903778728	0.315636000940817	ENSSSCG00000038598/ENSSSCG00000039103	ADRB2/ADIPOQ	2
BP	GO:0045820	negative regulation of glycolytic process	2/497	11/11223	0.0826294903778728	0.315636000940817	ENSSSCG00000031888/ENSSSCG00000002648	DDIT4/CBFA2T3	2
BP	GO:0048268	clathrin coat assembly	2/497	11/11223	0.0826294903778728	0.315636000940817	ENSSSCG00000007700/ENSSSCG00000009786	HIP1/HIP1R	2
BP	GO:0048302	regulation of isotype switching to IgG isotypes	2/497	11/11223	0.0826294903778728	0.315636000940817	ENSSSCG00000010908/ENSSSCG00000035078	PTPRC/CD40	2
BP	GO:0050862	positive regulation of T cell receptor signaling pathway	2/497	11/11223	0.0826294903778728	0.315636000940817	ENSSSCG00000017466/ENSSSCG00000003069	CCR7/KCNN4	2
BP	GO:0051044	positive regulation of membrane protein ectodomain proteolysis	2/497	11/11223	0.0826294903778728	0.315636000940817	ENSSSCG00000010772/ENSSSCG00000001404	ADAM8/TNF	2
BP	GO:0055091	phospholipid homeostasis	2/497	11/11223	0.0826294903778728	0.315636000940817	ENSSSCG00000004509/ENSSSCG00000008051	LIPG/ABCA3	2
BP	GO:0061154	endothelial tube morphogenesis	2/497	11/11223	0.0826294903778728	0.315636000940817	ENSSSCG00000043781/ENSSSCG00000032474	RHOB/CXCL10	2
BP	GO:0070230	positive regulation of lymphocyte apoptotic process	2/497	11/11223	0.0826294903778728	0.315636000940817	ENSSSCG00000010772/ENSSSCG00000015652	ADAM8/IL10	2
BP	GO:0070242	thymocyte apoptotic process	2/497	11/11223	0.0826294903778728	0.315636000940817	ENSSSCG00000010772/ENSSSCG00000006530	ADAM8/EFNA1	2
BP	GO:0070932	histone H3 deacetylation	2/497	11/11223	0.0826294903778728	0.315636000940817	ENSSSCG00000017983/ENSSSCG00000015368	PER1/HDAC9	2
BP	GO:0071071	regulation of phospholipid biosynthetic process	2/497	11/11223	0.0826294903778728	0.315636000940817	ENSSSCG00000033327/ENSSSCG00000037452	PDGFB/HTR2A	2
BP	GO:0071404	cellular response to low-density lipoprotein particle stimulus	2/497	11/11223	0.0826294903778728	0.315636000940817	ENSSSCG00000022230/ENSSSCG00000040631	CD9/LPL	2
BP	GO:0072574	hepatocyte proliferation	2/497	11/11223	0.0826294903778728	0.315636000940817	ENSSSCG00000004154/ENSSSCG00000006709	TNFAIP3/NOTCH2	2
BP	GO:0072575	epithelial cell proliferation involved in liver morphogenesis	2/497	11/11223	0.0826294903778728	0.315636000940817	ENSSSCG00000004154/ENSSSCG00000006709	TNFAIP3/NOTCH2	2
BP	GO:0090051	negative regulation of cell migration involved in sprouting angiogenesis	2/497	11/11223	0.0826294903778728	0.315636000940817	ENSSSCG00000004789/ENSSSCG00000038509	THBS1/NOTCH1	2
BP	GO:0106030	neuron projection fasciculation	2/497	11/11223	0.0826294903778728	0.315636000940817	ENSSSCG00000026516/ENSSSCG00000017730	EPHB3/CDK5R1	2
BP	GO:1901739	regulation of myoblast fusion	2/497	11/11223	0.0826294903778728	0.315636000940817	ENSSSCG00000032474/ENSSSCG00000026695	CXCL10/TNFSF14	2
BP	GO:1902043	positive regulation of extrinsic apoptotic signaling pathway via death domain receptors	2/497	11/11223	0.0826294903778728	0.315636000940817	ENSSSCG00000004789/ENSSSCG00000015595	THBS1/ATF3	2
BP	GO:1903306	negative regulation of regulated secretory pathway	2/497	11/11223	0.0826294903778728	0.315636000940817	ENSSSCG00000038509/ENSSSCG00000038460	NOTCH1/FOXF1	2
BP	GO:2000353	positive regulation of endothelial cell apoptotic process	2/497	11/11223	0.0826294903778728	0.315636000940817	ENSSSCG00000004789/ENSSSCG00000035078	THBS1/CD40	2
BP	GO:2001026	regulation of endothelial cell chemotaxis	2/497	11/11223	0.0826294903778728	0.315636000940817	ENSSSCG00000004789/ENSSSCG00000038509	THBS1/NOTCH1	2
BP	GO:2001185	regulation of CD8-positive, alpha-beta T cell activation	2/497	11/11223	0.0826294903778728	0.315636000940817	ENSSSCG00000010280/ENSSSCG00000014277	VSIR/IRF1	2
BP	GO:2001212	regulation of vasculogenesis	2/497	11/11223	0.0826294903778728	0.315636000940817	ENSSSCG00000028004/ENSSSCG00000008522	RIN2/XDH	2
BP	GO:0048638	regulation of developmental growth	11/497	155/11223	0.0829580607047256	0.316536980328566	ENSSSCG00000030130/ENSSSCG00000022204/ENSSSCG00000038598/ENSSSCG00000032644/ENSSSCG00000016866/ENSSSCG00000004507/ENSSSCG00000038509/ENSSSCG00000021597/ENSSSCG00000017730/ENSSSCG00000004919/ENSSSCG00000014293	DPYSL2/AGRN/ADRB2/HLX/GHR/SMAD7/NOTCH1/PHLDA2/CDK5R1/NEDD4L/FSTL4	11
BP	GO:0048589	developmental growth	21/497	343/11223	0.0830388953329051	0.316536980328566	ENSSSCG00000022230/ENSSSCG00000040061/ENSSSCG00000006709/ENSSSCG00000030130/ENSSSCG00000028304/ENSSSCG00000022204/ENSSSCG00000017475/ENSSSCG00000038598/ENSSSCG00000032644/ENSSSCG00000038911/ENSSSCG00000016866/ENSSSCG00000004507/ENSSSCG00000038509/ENSSSCG00000006735/ENSSSCG00000021597/ENSSSCG00000007437/ENSSSCG00000000258/ENSSSCG00000017730/ENSSSCG00000004919/ENSSSCG00000014293/ENSSSCG00000032637	CD9/NINJ1/NOTCH2/DPYSL2/ZFP36L1/AGRN/RARA/ADRB2/HLX/KLF2/GHR/SMAD7/NOTCH1/PTGFRN/PHLDA2/SLC12A5/RARG/CDK5R1/NEDD4L/FSTL4/EVC	21
BP	GO:0001889	liver development	5/497	53/11223	0.0843059162559247	0.320269697244593	ENSSSCG00000002866/ENSSSCG00000004154/ENSSSCG00000006709/ENSSSCG00000032644/ENSSSCG00000038509	CEBPA/TNFAIP3/NOTCH2/HLX/NOTCH1	5
BP	GO:0014013	regulation of gliogenesis	5/497	53/11223	0.0843059162559247	0.320269697244593	ENSSSCG00000001404/ENSSSCG00000038509/ENSSSCG00000040961/ENSSSCG00000017343/ENSSSCG00000010506	TNF/NOTCH1/LIF/GFAP/OPALIN	5
BP	GO:0019935	cyclic-nucleotide-mediated signaling	6/497	69/11223	0.0843692925033043	0.320269697244593	ENSSSCG00000004789/ENSSSCG00000032474/ENSSSCG00000037241/ENSSSCG00000038598/ENSSSCG00000010054/ENSSSCG00000008978	THBS1/CXCL10/RGS2/ADRB2/ADORA2A/CXCL11	6
BP	GO:0034767	positive regulation of ion transmembrane transport	6/497	69/11223	0.0843692925033043	0.320269697244593	ENSSSCG00000032474/ENSSSCG00000038598/ENSSSCG00000009859/ENSSSCG00000039556/ENSSSCG00000029471/ENSSSCG00000008978	CXCL10/ADRB2/TESC/KCNQ1/STAC3/CXCL11	6
BP	GO:0006909	phagocytosis	9/497	120/11223	0.0846897538002565	0.321151997778935	ENSSSCG00000037508/ENSSSCG00000040397/ENSSSCG00000038055/ENSSSCG00000010908/ENSSSCG00000004789/ENSSSCG00000017475/ENSSSCG00000001404/ENSSSCG00000039103/ENSSSCG00000017277	GSN/COLEC12/CORO1A/PTPRC/THBS1/RARA/TNF/ADIPOQ/PECAM1	9
BP	GO:0001756	somitogenesis	4/497	38/11223	0.0858394625584227	0.323932677141822	ENSSSCG00000007572/ENSSSCG00000038509/ENSSSCG00000038460/ENSSSCG00000017265	LFNG/NOTCH1/FOXF1/AXIN2	4
BP	GO:0002066	columnar/cuboidal epithelial cell development	4/497	38/11223	0.0858394625584227	0.323932677141822	ENSSSCG00000004369/ENSSSCG00000017475/ENSSSCG00000001097/ENSSSCG00000000258	PRDM1/RARA/ENSSSCG00000001097/RARG	4
BP	GO:0043407	negative regulation of MAP kinase activity	4/497	38/11223	0.0858394625584227	0.323932677141822	ENSSSCG00000023503/ENSSSCG00000037241/ENSSSCG00000039103/ENSSSCG00000014039	PRKCD/RGS2/ADIPOQ/RGS14	4
BP	GO:2000117	negative regulation of cysteine-type endopeptidase activity	4/497	38/11223	0.0858394625584227	0.323932677141822	ENSSSCG00000004789/ENSSSCG00000031321/ENSSSCG00000032434/ENSSSCG00000001404	THBS1/NR4A1/PLAUR/TNF	4
BP	GO:1901653	cellular response to peptide	11/497	156/11223	0.08589709656823	0.323932677141822	ENSSSCG00000011033/ENSSSCG00000036956/ENSSSCG00000031321/ENSSSCG00000023503/ENSSSCG00000017206/ENSSSCG00000028304/ENSSSCG00000038598/ENSSSCG00000039103/ENSSSCG00000016866/ENSSSCG00000015368/ENSSSCG00000007665	VIM/SOCS3/NR4A1/PRKCD/GRB2/ZFP36L1/ADRB2/ADIPOQ/GHR/HDAC9/ENSSSCG00000007665	11
BP	GO:0002706	regulation of lymphocyte mediated immunity	8/497	103/11223	0.0860446173657965	0.323932677141822	ENSSSCG00000010908/ENSSSCG00000001453/ENSSSCG00000035078/ENSSSCG00000001404/ENSSSCG00000015037/ENSSSCG00000004507/ENSSSCG00000031615/ENSSSCG00000008162	PTPRC/HLA-DRA/CD40/TNF/IL18/SMAD7/SERPINB9/IL1R1	8
BP	GO:0048839	inner ear development	8/497	103/11223	0.0860446173657965	0.323932677141822	ENSSSCG00000002866/ENSSSCG00000040607/ENSSSCG00000007067/ENSSSCG00000038110/ENSSSCG00000010278/ENSSSCG00000039556/ENSSSCG00000038509/ENSSSCG00000001097	CEBPA/MAF/JAG1/TIFAB/CDH23/KCNQ1/NOTCH1/ENSSSCG00000001097	8
BP	GO:0045598	regulation of fat cell differentiation	7/497	86/11223	0.0862043040981616	0.324199279742364	ENSSSCG00000002866/ENSSSCG00000028304/ENSSSCG00000040631/ENSSSCG00000007067/ENSSSCG00000039103/ENSSSCG00000037452/ENSSSCG00000009331	CEBPA/ZFP36L1/LPL/JAG1/ADIPOQ/HTR2A/MEDAG	7
BP	GO:0002369	T cell cytokine production	3/497	24/11223	0.0877836984017053	0.325773074027895	ENSSSCG00000015037/ENSSSCG00000004507/ENSSSCG00000008162	IL18/SMAD7/IL1R1	3
BP	GO:0002707	negative regulation of lymphocyte mediated immunity	3/497	24/11223	0.0877836984017053	0.325773074027895	ENSSSCG00000010908/ENSSSCG00000004507/ENSSSCG00000031615	PTPRC/SMAD7/SERPINB9	3
BP	GO:0002724	regulation of T cell cytokine production	3/497	24/11223	0.0877836984017053	0.325773074027895	ENSSSCG00000015037/ENSSSCG00000004507/ENSSSCG00000008162	IL18/SMAD7/IL1R1	3
BP	GO:0002920	regulation of humoral immune response	3/497	24/11223	0.0877836984017053	0.325773074027895	ENSSSCG00000010908/ENSSSCG00000001404/ENSSSCG00000017466	PTPRC/TNF/CCR7	3
BP	GO:0009262	deoxyribonucleotide metabolic process	3/497	24/11223	0.0877836984017053	0.325773074027895	ENSSSCG00000027806/ENSSSCG00000008522/ENSSSCG00000002135	SAMHD1/XDH/PNP	3
BP	GO:0010837	regulation of keratinocyte proliferation	3/497	24/11223	0.0877836984017053	0.325773074027895	ENSSSCG00000006709/ENSSSCG00000028304/ENSSSCG00000023162	NOTCH2/ZFP36L1/CDH3	3
BP	GO:0032620	interleukin-17 production	3/497	24/11223	0.0877836984017053	0.325773074027895	ENSSSCG00000010280/ENSSSCG00000006375/ENSSSCG00000015037	VSIR/LY9/IL18	3
BP	GO:0032660	regulation of interleukin-17 production	3/497	24/11223	0.0877836984017053	0.325773074027895	ENSSSCG00000010280/ENSSSCG00000006375/ENSSSCG00000015037	VSIR/LY9/IL18	3
BP	GO:0032941	secretion by tissue	3/497	24/11223	0.0877836984017053	0.325773074027895	ENSSSCG00000038110/ENSSSCG00000026176/ENSSSCG00000003069	TIFAB/CHRM3/KCNN4	3
BP	GO:0043551	regulation of phosphatidylinositol 3-kinase activity	3/497	24/11223	0.0877836984017053	0.325773074027895	ENSSSCG00000033327/ENSSSCG00000005122/ENSSSCG00000022741	PDGFB/TEK/PDGFRB	3
BP	GO:0072523	purine-containing compound catabolic process	3/497	24/11223	0.0877836984017053	0.325773074027895	ENSSSCG00000027806/ENSSSCG00000008522/ENSSSCG00000002135	SAMHD1/XDH/PNP	3
BP	GO:1905332	positive regulation of morphogenesis of an epithelium	3/497	24/11223	0.0877836984017053	0.325773074027895	ENSSSCG00000003395/ENSSSCG00000004241/ENSSSCG00000040961	PIK3CD/GJA1/LIF	3
BP	GO:2000403	positive regulation of lymphocyte migration	3/497	24/11223	0.0877836984017053	0.325773074027895	ENSSSCG00000010772/ENSSSCG00000032474/ENSSSCG00000026695	ADAM8/CXCL10/TNFSF14	3
BP	GO:0045216	cell-cell junction organization	10/497	139/11223	0.0889453128459773	0.328705867669173	ENSSSCG00000007586/ENSSSCG00000022230/ENSSSCG00000012112/ENSSSCG00000001404/ENSSSCG00000017277/ENSSSCG00000004507/ENSSSCG00000007557/ENSSSCG00000005122/ENSSSCG00000025652/ENSSSCG00000032330	FSCN1/CD9/ARHGAP6/TNF/PECAM1/SMAD7/MICALL2/TEK/CDH1/THY1	10
BP	GO:0007565	female pregnancy	6/497	70/11223	0.0890245058270676	0.328705867669173	ENSSSCG00000004369/ENSSSCG00000013735/ENSSSCG00000004241/ENSSSCG00000002829/ENSSSCG00000040961/ENSSSCG00000025924	PRDM1/JUNB/GJA1/MMP2/LIF/IGFBP5	6
BP	GO:0030038	contractile actin filament bundle assembly	6/497	70/11223	0.0890245058270676	0.328705867669173	ENSSSCG00000037905/ENSSSCG00000009626/ENSSSCG00000003486/ENSSSCG00000014852/ENSSSCG00000012112/ENSSSCG00000016459	ITGB5/SORBS3/ARHGEF10L/ARRB1/ARHGAP6/EPHA1	6
BP	GO:0038127	ERBB signaling pathway	6/497	70/11223	0.0890245058270676	0.328705867669173	ENSSSCG00000017206/ENSSSCG00000032434/ENSSSCG00000010603/ENSSSCG00000015839/ENSSSCG00000007700/ENSSSCG00000009786	GRB2/PLAUR/NEURL1/NRG1/HIP1/HIP1R	6
BP	GO:0043149	stress fiber assembly	6/497	70/11223	0.0890245058270676	0.328705867669173	ENSSSCG00000037905/ENSSSCG00000009626/ENSSSCG00000003486/ENSSSCG00000014852/ENSSSCG00000012112/ENSSSCG00000016459	ITGB5/SORBS3/ARHGEF10L/ARRB1/ARHGAP6/EPHA1	6
BP	GO:0002253	activation of immune response	17/497	269/11223	0.0891397257528774	0.328798503080381	ENSSSCG00000029371/ENSSSCG00000040397/ENSSSCG00000004154/ENSSSCG00000011198/ENSSSCG00000010908/ENSSSCG00000012118/ENSSSCG00000009002/ENSSSCG00000014277/ENSSSCG00000014369/ENSSSCG00000036352/ENSSSCG00000013418/ENSSSCG00000011436/ENSSSCG00000031954/ENSSSCG00000032438/ENSSSCG00000017466/ENSSSCG00000006457/ENSSSCG00000003069	C5AR1/COLEC12/TNFAIP3/RFTN1/PTPRC/TLR8/TLR2/IRF1/CD14/RAB7B/CFD/ENSSSCG00000011436/SLC39A10/FFAR2/CCR7/FCRL3/KCNN4	17
BP	GO:0022404	molting cycle process	5/497	54/11223	0.0897130666806347	0.329962701662248	ENSSSCG00000001404/ENSSSCG00000038509/ENSSSCG00000035077/ENSSSCG00000025924/ENSSSCG00000023162	TNF/NOTCH1/INHBA/IGFBP5/CDH3	5
BP	GO:0022405	hair cycle process	5/497	54/11223	0.0897130666806347	0.329962701662248	ENSSSCG00000001404/ENSSSCG00000038509/ENSSSCG00000035077/ENSSSCG00000025924/ENSSSCG00000023162	TNF/NOTCH1/INHBA/IGFBP5/CDH3	5
BP	GO:0043281	regulation of cysteine-type endopeptidase activity involved in apoptotic process	8/497	104/11223	0.0898171498768125	0.329962701662248	ENSSSCG00000004789/ENSSSCG00000031321/ENSSSCG00000008522/ENSSSCG00000032434/ENSSSCG00000007700/ENSSSCG00000001404/ENSSSCG00000022447/ENSSSCG00000009786	THBS1/NR4A1/XDH/PLAUR/HIP1/TNF/F3/HIP1R	8
BP	GO:0097164	ammonium ion metabolic process	8/497	104/11223	0.0898171498768125	0.329962701662248	ENSSSCG00000031106/ENSSSCG00000023503/ENSSSCG00000035195/ENSSSCG00000008051/ENSSSCG00000016442/ENSSSCG00000006001/ENSSSCG00000036504/ENSSSCG00000012182	PLA2G2D/PRKCD/HNMT/ABCA3/AOC1/ENPP2/PLA2G2F/PCYT1B	8
BP	GO:0010975	regulation of neuron projection development	14/497	213/11223	0.0908445597813346	0.333401362255844	ENSSSCG00000011033/ENSSSCG00000030130/ENSSSCG00000024071/ENSSSCG00000010603/ENSSSCG00000035445/ENSSSCG00000024674/ENSSSCG00000026516/ENSSSCG00000006464/ENSSSCG00000017730/ENSSSCG00000004919/ENSSSCG00000014293/ENSSSCG00000017343/ENSSSCG00000006530/ENSSSCG00000022550	VIM/DPYSL2/SCARF1/NEURL1/SEZ6/ABL2/EPHB3/NTRK1/CDK5R1/NEDD4L/FSTL4/GFAP/EFNA1/DGKG	14
BP	GO:0034765	regulation of ion transmembrane transport	12/497	176/11223	0.0911112266077889	0.334043974537903	ENSSSCG00000038055/ENSSSCG00000004789/ENSSSCG00000032474/ENSSSCG00000040095/ENSSSCG00000038598/ENSSSCG00000017003/ENSSSCG00000009859/ENSSSCG00000039556/ENSSSCG00000020749/ENSSSCG00000029471/ENSSSCG00000008978/ENSSSCG00000004919	CORO1A/THBS1/CXCL10/GPR35/ADRB2/KCNIP1/TESC/KCNQ1/KCNAB2/STAC3/CXCL11/NEDD4L	12
BP	GO:0031663	lipopolysaccharide-mediated signaling pathway	4/497	39/11223	0.0924764319364112	0.33836913109732	ENSSSCG00000004154/ENSSSCG00000014369/ENSSSCG00000001404/ENSSSCG00000015037	TNFAIP3/CD14/TNF/IL18	4
BP	GO:0045824	negative regulation of innate immune response	4/497	39/11223	0.0924764319364112	0.33836913109732	ENSSSCG00000004154/ENSSSCG00000027806/ENSSSCG00000031615/ENSSSCG00000014987	TNFAIP3/SAMHD1/SERPINB9/MMP12	4
BP	GO:0007050	cell cycle arrest	7/497	88/11223	0.0946675137869673	0.34155825406736	ENSSSCG00000004789/ENSSSCG00000006709/ENSSSCG00000014277/ENSSSCG00000038509/ENSSSCG00000035077/ENSSSCG00000017730/ENSSSCG00000040461	THBS1/NOTCH2/IRF1/NOTCH1/INHBA/CDK5R1/CDKN1C	7
BP	GO:0060401	cytosolic calcium ion transport	7/497	88/11223	0.0946675137869673	0.34155825406736	ENSSSCG00000038055/ENSSSCG00000010908/ENSSSCG00000032474/ENSSSCG00000012875/ENSSSCG00000023437/ENSSSCG00000008978/ENSSSCG00000037452	CORO1A/PTPRC/CXCL10/ENSSSCG00000012875/ITPR1/CXCL11/HTR2A	7
BP	GO:0061008	hepaticobiliary system development	5/497	55/11223	0.0952955464631933	0.34155825406736	ENSSSCG00000002866/ENSSSCG00000004154/ENSSSCG00000006709/ENSSSCG00000032644/ENSSSCG00000038509	CEBPA/TNFAIP3/NOTCH2/HLX/NOTCH1	5
BP	GO:0071621	granulocyte chemotaxis	5/497	55/11223	0.0952955464631933	0.34155825406736	ENSSSCG00000029371/ENSSSCG00000003113/ENSSSCG00000015089/ENSSSCG00000017466/ENSSSCG00000001097	C5AR1/C5AR2/JAML/CCR7/ENSSSCG00000001097	5
BP	GO:0098773	skin epidermis development	5/497	55/11223	0.0952955464631933	0.34155825406736	ENSSSCG00000001404/ENSSSCG00000038509/ENSSSCG00000035077/ENSSSCG00000025924/ENSSSCG00000023162	TNF/NOTCH1/INHBA/IGFBP5/CDH3	5
BP	GO:0070085	glycosylation	10/497	141/11223	0.0955690924036817	0.34155825406736	ENSSSCG00000025770/ENSSSCG00000005518/ENSSSCG00000000433/ENSSSCG00000038126/ENSSSCG00000005628/ENSSSCG00000005623/ENSSSCG00000038843/ENSSSCG00000015232/ENSSSCG00000031329/ENSSSCG00000030269	ST6GAL1/ENSSSCG00000005518/B4GALNT1/MGAT3/ST6GALNAC4/ENSSSCG00000005623/ST3GAL2/ST3GAL4/ST8SIA1/ENSSSCG00000030269	10
BP	GO:0042326	negative regulation of phosphorylation	18/497	291/11223	0.095621338040149	0.34155825406736	ENSSSCG00000036956/ENSSSCG00000004154/ENSSSCG00000010908/ENSSSCG00000031888/ENSSSCG00000034259/ENSSSCG00000023503/ENSSSCG00000008522/ENSSSCG00000015595/ENSSSCG00000022689/ENSSSCG00000037241/ENSSSCG00000039103/ENSSSCG00000014039/ENSSSCG00000004507/ENSSSCG00000002648/ENSSSCG00000016459/ENSSSCG00000040961/ENSSSCG00000040461/ENSSSCG00000006530	SOCS3/TNFAIP3/PTPRC/DDIT4/PMEPA1/PRKCD/XDH/ATF3/GADD45B/RGS2/ADIPOQ/RGS14/SMAD7/CBFA2T3/EPHA1/LIF/CDKN1C/EFNA1	18
BP	GO:0002710	negative regulation of T cell mediated immunity	2/497	12/11223	0.0963393624406667	0.34155825406736	ENSSSCG00000010908/ENSSSCG00000004507	PTPRC/SMAD7	2
BP	GO:0006027	glycosaminoglycan catabolic process	2/497	12/11223	0.0963393624406667	0.34155825406736	ENSSSCG00000024257/ENSSSCG00000034542	CEMIP2/LYG2	2
BP	GO:0009651	response to salt stress	2/497	12/11223	0.0963393624406667	0.34155825406736	ENSSSCG00000028304/ENSSSCG00000016290	ZFP36L1/EFHD1	2
BP	GO:0010715	regulation of extracellular matrix disassembly	2/497	12/11223	0.0963393624406667	0.34155825406736	ENSSSCG00000007586/ENSSSCG00000003451	FSCN1/PDPN	2
BP	GO:0014912	negative regulation of smooth muscle cell migration	2/497	12/11223	0.0963393624406667	0.34155825406736	ENSSSCG00000039103/ENSSSCG00000025924	ADIPOQ/IGFBP5	2
BP	GO:0030574	collagen catabolic process	2/497	12/11223	0.0963393624406667	0.34155825406736	ENSSSCG00000017300/ENSSSCG00000002829	MRC2/MMP2	2
BP	GO:0030812	negative regulation of nucleotide catabolic process	2/497	12/11223	0.0963393624406667	0.34155825406736	ENSSSCG00000031888/ENSSSCG00000002648	DDIT4/CBFA2T3	2
BP	GO:0030889	negative regulation of B cell proliferation	2/497	12/11223	0.0963393624406667	0.34155825406736	ENSSSCG00000016298/ENSSSCG00000015652	INPP5D/IL10	2
BP	GO:0032717	negative regulation of interleukin-8 production	2/497	12/11223	0.0963393624406667	0.34155825406736	ENSSSCG00000014852/ENSSSCG00000027426	ARRB1/BCL3	2
BP	GO:0032965	regulation of collagen biosynthetic process	2/497	12/11223	0.0963393624406667	0.34155825406736	ENSSSCG00000011033/ENSSSCG00000038745	VIM/SERPINF2	2
BP	GO:0043525	positive regulation of neuron apoptotic process	2/497	12/11223	0.0963393624406667	0.34155825406736	ENSSSCG00000017700/ENSSSCG00000001404	CCL3L1/TNF	2
BP	GO:0045579	positive regulation of B cell differentiation	2/497	12/11223	0.0963393624406667	0.34155825406736	ENSSSCG00000016298/ENSSSCG00000015652	INPP5D/IL10	2
BP	GO:0045815	positive regulation of gene expression, epigenetic	2/497	12/11223	0.0963393624406667	0.34155825406736	ENSSSCG00000026478/ENSSSCG00000007382	PADI2/PABPC1L	2
BP	GO:0046641	positive regulation of alpha-beta T cell proliferation	2/497	12/11223	0.0963393624406667	0.34155825406736	ENSSSCG00000010908/ENSSSCG00000015037	PTPRC/IL18	2
BP	GO:0048291	isotype switching to IgG isotypes	2/497	12/11223	0.0963393624406667	0.34155825406736	ENSSSCG00000010908/ENSSSCG00000035078	PTPRC/CD40	2
BP	GO:0051198	negative regulation of coenzyme metabolic process	2/497	12/11223	0.0963393624406667	0.34155825406736	ENSSSCG00000031888/ENSSSCG00000002648	DDIT4/CBFA2T3	2
BP	GO:0070206	protein trimerization	2/497	12/11223	0.0963393624406667	0.34155825406736	ENSSSCG00000009330/ENSSSCG00000015299	ALOX5AP/STEAP4	2
BP	GO:0072202	cell differentiation involved in metanephros development	2/497	12/11223	0.0963393624406667	0.34155825406736	ENSSSCG00000039103/ENSSSCG00000040961	ADIPOQ/LIF	2
BP	GO:0072576	liver morphogenesis	2/497	12/11223	0.0963393624406667	0.34155825406736	ENSSSCG00000004154/ENSSSCG00000006709	TNFAIP3/NOTCH2	2
BP	GO:0072673	lamellipodium morphogenesis	2/497	12/11223	0.0963393624406667	0.34155825406736	ENSSSCG00000003451/ENSSSCG00000006001	PDPN/ENPP2	2
BP	GO:1904706	negative regulation of vascular smooth muscle cell proliferation	2/497	12/11223	0.0963393624406667	0.34155825406736	ENSSSCG00000039103/ENSSSCG00000015652	ADIPOQ/IL10	2
BP	GO:2000047	regulation of cell-cell adhesion mediated by cadherin	2/497	12/11223	0.0963393624406667	0.34155825406736	ENSSSCG00000038509/ENSSSCG00000017052	NOTCH1/ADAM19	2
BP	GO:2000696	regulation of epithelial cell differentiation involved in kidney development	2/497	12/11223	0.0963393624406667	0.34155825406736	ENSSSCG00000039103/ENSSSCG00000040961	ADIPOQ/LIF	2
BP	GO:2000811	negative regulation of anoikis	2/497	12/11223	0.0963393624406667	0.34155825406736	ENSSSCG00000038509/ENSSSCG00000005291	NOTCH1/TLE1	2
BP	GO:0006940	regulation of smooth muscle contraction	3/497	25/11223	0.0966250324006346	0.34155825406736	ENSSSCG00000037241/ENSSSCG00000038598/ENSSSCG00000026176	RGS2/ADRB2/CHRM3	3
BP	GO:0035272	exocrine system development	3/497	25/11223	0.0966250324006346	0.34155825406736	ENSSSCG00000011592/ENSSSCG00000001404/ENSSSCG00000006737	PLXND1/TNF/IGSF3	3
BP	GO:0048013	ephrin receptor signaling pathway	3/497	25/11223	0.0966250324006346	0.34155825406736	ENSSSCG00000026516/ENSSSCG00000017730/ENSSSCG00000006530	EPHB3/CDK5R1/EFNA1	3
BP	GO:0099601	regulation of neurotransmitter receptor activity	3/497	25/11223	0.0966250324006346	0.34155825406736	ENSSSCG00000038598/ENSSSCG00000017144/ENSSSCG00000000092	ADRB2/NPTX1/NPTXR	3
BP	GO:0071396	cellular response to lipid	17/497	273/11223	0.0985884539489316	0.348152850380843	ENSSSCG00000011033/ENSSSCG00000004154/ENSSSCG00000032381/ENSSSCG00000031888/ENSSSCG00000028304/ENSSSCG00000032474/ENSSSCG00000014369/ENSSSCG00000017983/ENSSSCG00000017475/ENSSSCG00000001404/ENSSSCG00000015652/ENSSSCG00000009859/ENSSSCG00000015037/ENSSSCG00000026478/ENSSSCG00000032438/ENSSSCG00000024674/ENSSSCG00000022092	VIM/TNFAIP3/LITAF/DDIT4/ZFP36L1/CXCL10/CD14/PER1/RARA/TNF/IL10/TESC/IL18/PADI2/FFAR2/ABL2/CYP7B1	17
BP	GO:1901222	regulation of NIK/NF-kappaB signaling	6/497	72/11223	0.0987457890238895	0.348152850380843	ENSSSCG00000032381/ENSSSCG00000009002/ENSSSCG00000014369/ENSSSCG00000027426/ENSSSCG00000001404/ENSSSCG00000015037	LITAF/TLR2/CD14/BCL3/TNF/IL18	6
BP	GO:0010721	negative regulation of cell development	10/497	142/11223	0.0989877014261131	0.348152850380843	ENSSSCG00000011033/ENSSSCG00000007067/ENSSSCG00000021586/ENSSSCG00000035760/ENSSSCG00000038509/ENSSSCG00000002815/ENSSSCG00000017730/ENSSSCG00000014293/ENSSSCG00000017343/ENSSSCG00000006530	VIM/JAG1/ZHX2/RFLNA/NOTCH1/ADGRG1/CDK5R1/FSTL4/GFAP/EFNA1	10
BP	GO:0046434	organophosphate catabolic process	10/497	142/11223	0.0989877014261131	0.348152850380843	ENSSSCG00000024166/ENSSSCG00000031888/ENSSSCG00000023503/ENSSSCG00000027806/ENSSSCG00000008522/ENSSSCG00000021977/ENSSSCG00000002135/ENSSSCG00000006001/ENSSSCG00000002648/ENSSSCG00000037452	SLC2A6/DDIT4/PRKCD/SAMHD1/XDH/ENSSSCG00000021977/PNP/ENPP2/CBFA2T3/HTR2A	10
BP	GO:0001959	regulation of cytokine-mediated signaling pathway	7/497	89/11223	0.0990663429879922	0.348152850380843	ENSSSCG00000010908/ENSSSCG00000027806/ENSSSCG00000039103/ENSSSCG00000026478/ENSSSCG00000028331/ENSSSCG00000014987/ENSSSCG00000008162	PTPRC/SAMHD1/ADIPOQ/PADI2/IL1R2/MMP12/IL1R1	7
BP	GO:0007189	adenylate cyclase-activating G-protein coupled receptor signaling pathway	4/497	40/11223	0.0993495387188755	0.348152850380843	ENSSSCG00000032474/ENSSSCG00000038598/ENSSSCG00000010054/ENSSSCG00000008978	CXCL10/ADRB2/ADORA2A/CXCL11	4
BP	GO:0032963	collagen metabolic process	4/497	40/11223	0.0993495387188755	0.348152850380843	ENSSSCG00000011033/ENSSSCG00000017300/ENSSSCG00000038745/ENSSSCG00000002829	VIM/MRC2/SERPINF2/MMP2	4
BP	GO:0033619	membrane protein proteolysis	4/497	40/11223	0.0993495387188755	0.348152850380843	ENSSSCG00000010772/ENSSSCG00000001404/ENSSSCG00000015652/ENSSSCG00000017052	ADAM8/TNF/IL10/ADAM19	4
BP	GO:0051196	regulation of coenzyme metabolic process	4/497	40/11223	0.0993495387188755	0.348152850380843	ENSSSCG00000024166/ENSSSCG00000031888/ENSSSCG00000002648/ENSSSCG00000037452	SLC2A6/DDIT4/CBFA2T3/HTR2A	4
BP	GO:0007044	cell-substrate junction assembly	5/497	56/11223	0.10105064590474	0.352496447006161	ENSSSCG00000027669/ENSSSCG00000039094/ENSSSCG00000012112/ENSSSCG00000005122/ENSSSCG00000032330	TNS1/PLEC/ARHGAP6/TEK/THY1	5
BP	GO:0032755	positive regulation of interleukin-6 production	5/497	56/11223	0.10105064590474	0.352496447006161	ENSSSCG00000012118/ENSSSCG00000009002/ENSSSCG00000001404/ENSSSCG00000036352/ENSSSCG00000011436	TLR8/TLR2/TNF/RAB7B/ENSSSCG00000011436	5
BP	GO:0032760	positive regulation of tumor necrosis factor production	5/497	56/11223	0.10105064590474	0.352496447006161	ENSSSCG00000017700/ENSSSCG00000010908/ENSSSCG00000004789/ENSSSCG00000014369/ENSSSCG00000011436	CCL3L1/PTPRC/THBS1/CD14/ENSSSCG00000011436	5
BP	GO:1905954	positive regulation of lipid localization	5/497	56/11223	0.10105064590474	0.352496447006161	ENSSSCG00000023503/ENSSSCG00000004509/ENSSSCG00000040631/ENSSSCG00000008051/ENSSSCG00000039103	PRKCD/LIPG/LPL/ABCA3/ADIPOQ	5
BP	GO:0050804	modulation of chemical synaptic transmission	13/497	198/11223	0.101168799346341	0.352496447006161	ENSSSCG00000016925/ENSSSCG00000013658/ENSSSCG00000010603/ENSSSCG00000038598/ENSSSCG00000001404/ENSSSCG00000039103/ENSSSCG00000014039/ENSSSCG00000010054/ENSSSCG00000003949/ENSSSCG00000017144/ENSSSCG00000017343/ENSSSCG00000026850/ENSSSCG00000000092	PLK2/S1PR2/NEURL1/ADRB2/TNF/ADIPOQ/RGS14/ADORA2A/CDC20/NPTX1/GFAP/SNCG/NPTXR	13
BP	GO:0099177	regulation of trans-synaptic signaling	13/497	198/11223	0.101168799346341	0.352496447006161	ENSSSCG00000016925/ENSSSCG00000013658/ENSSSCG00000010603/ENSSSCG00000038598/ENSSSCG00000001404/ENSSSCG00000039103/ENSSSCG00000014039/ENSSSCG00000010054/ENSSSCG00000003949/ENSSSCG00000017144/ENSSSCG00000017343/ENSSSCG00000026850/ENSSSCG00000000092	PLK2/S1PR2/NEURL1/ADRB2/TNF/ADIPOQ/RGS14/ADORA2A/CDC20/NPTX1/GFAP/SNCG/NPTXR	13
BP	GO:0033993	response to lipid	21/497	352/11223	0.101470170443692	0.352872432582069	ENSSSCG00000011033/ENSSSCG00000004154/ENSSSCG00000032381/ENSSSCG00000031888/ENSSSCG00000028304/ENSSSCG00000032474/ENSSSCG00000014369/ENSSSCG00000017983/ENSSSCG00000017475/ENSSSCG00000001404/ENSSSCG00000015652/ENSSSCG00000009859/ENSSSCG00000015037/ENSSSCG00000026478/ENSSSCG00000032438/ENSSSCG00000003801/ENSSSCG00000017466/ENSSSCG00000024674/ENSSSCG00000000258/ENSSSCG00000022490/ENSSSCG00000022092	VIM/TNFAIP3/LITAF/DDIT4/ZFP36L1/CXCL10/CD14/PER1/RARA/TNF/IL10/TESC/IL18/PADI2/FFAR2/IL23R/CCR7/ABL2/RARG/GPR83/CYP7B1	21
BP	GO:0048598	embryonic morphogenesis	21/497	352/11223	0.101470170443692	0.352872432582069	ENSSSCG00000037905/ENSSSCG00000036956/ENSSSCG00000002039/ENSSSCG00000038948/ENSSSCG00000006709/ENSSSCG00000017206/ENSSSCG00000028304/ENSSSCG00000017475/ENSSSCG00000039103/ENSSSCG00000032644/ENSSSCG00000015652/ENSSSCG00000038110/ENSSSCG00000038509/ENSSSCG00000035077/ENSSSCG00000004241/ENSSSCG00000038460/ENSSSCG00000001097/ENSSSCG00000002829/ENSSSCG00000000258/ENSSSCG00000003709/ENSSSCG00000006530	ITGB5/SOCS3/MMP14/ETS2/NOTCH2/GRB2/ZFP36L1/RARA/ADIPOQ/HLX/IL10/TIFAB/NOTCH1/INHBA/GJA1/FOXF1/ENSSSCG00000001097/MMP2/RARG/LAMA3/EFNA1	21
BP	GO:0098662	inorganic cation transmembrane transport	20/497	333/11223	0.102805831575768	0.357176831988954	ENSSSCG00000038055/ENSSSCG00000010908/ENSSSCG00000032474/ENSSSCG00000023478/ENSSSCG00000012875/ENSSSCG00000023437/ENSSSCG00000040095/ENSSSCG00000009827/ENSSSCG00000027157/ENSSSCG00000017003/ENSSSCG00000009859/ENSSSCG00000039556/ENSSSCG00000020749/ENSSSCG00000031954/ENSSSCG00000029471/ENSSSCG00000015299/ENSSSCG00000008978/ENSSSCG00000037452/ENSSSCG00000016516/ENSSSCG00000004919	CORO1A/PTPRC/CXCL10/SLC46A1/ENSSSCG00000012875/ITPR1/GPR35/HVCN1/SLC40A1/KCNIP1/TESC/KCNQ1/KCNAB2/SLC39A10/STAC3/STEAP4/CXCL11/HTR2A/ATP6V0A4/NEDD4L	20
BP	GO:0030218	erythrocyte differentiation	7/497	90/11223	0.103575575841878	0.359508754206631	ENSSSCG00000016298/ENSSSCG00000028304/ENSSSCG00000038911/ENSSSCG00000035077/ENSSSCG00000015649/ENSSSCG00000008842/ENSSSCG00000001234	INPP5D/ZFP36L1/KLF2/INHBA/DYRK3/KIT/TRIM10	7
BP	GO:0002708	positive regulation of lymphocyte mediated immunity	6/497	73/11223	0.10380906879467	0.359976694831706	ENSSSCG00000010908/ENSSSCG00000001453/ENSSSCG00000035078/ENSSSCG00000001404/ENSSSCG00000015037/ENSSSCG00000008162	PTPRC/HLA-DRA/CD40/TNF/IL18/IL1R1	6
BP	GO:0001933	negative regulation of protein phosphorylation	16/497	256/11223	0.10416247534932	0.360859173859753	ENSSSCG00000036956/ENSSSCG00000004154/ENSSSCG00000010908/ENSSSCG00000034259/ENSSSCG00000023503/ENSSSCG00000008522/ENSSSCG00000015595/ENSSSCG00000022689/ENSSSCG00000037241/ENSSSCG00000039103/ENSSSCG00000014039/ENSSSCG00000004507/ENSSSCG00000016459/ENSSSCG00000040961/ENSSSCG00000040461/ENSSSCG00000006530	SOCS3/TNFAIP3/PTPRC/PMEPA1/PRKCD/XDH/ATF3/GADD45B/RGS2/ADIPOQ/RGS14/SMAD7/EPHA1/LIF/CDKN1C/EFNA1	16
BP	GO:0034220	ion transmembrane transport	28/497	493/11223	0.104990612657216	0.363383069234843	ENSSSCG00000038055/ENSSSCG00000010908/ENSSSCG00000004789/ENSSSCG00000032474/ENSSSCG00000023478/ENSSSCG00000012875/ENSSSCG00000023437/ENSSSCG00000040095/ENSSSCG00000035906/ENSSSCG00000009827/ENSSSCG00000038598/ENSSSCG00000027157/ENSSSCG00000017003/ENSSSCG00000009859/ENSSSCG00000039556/ENSSSCG00000020749/ENSSSCG00000031954/ENSSSCG00000004241/ENSSSCG00000029471/ENSSSCG00000016784/ENSSSCG00000015299/…	CORO1A/PTPRC/THBS1/CXCL10/SLC46A1/ENSSSCG00000012875/ITPR1/GPR35/SLC13A3/HVCN1/ADRB2/SLC40A1/KCNIP1/TESC/KCNQ1/KCNAB2/SLC39A10/GJA1/STAC3/ANKH/STEAP4/SLC12A5/CXCL11/HTR2A/ATP6V0A4/NEDD4L/GFAP/CHRNB2	28
BP	GO:0003197	endocardial cushion development	3/497	26/11223	0.105811226278864	0.363807119194435	ENSSSCG00000007067/ENSSSCG00000038509/ENSSSCG00000038460	JAG1/NOTCH1/FOXF1	3
BP	GO:0032743	positive regulation of interleukin-2 production	3/497	26/11223	0.105811226278864	0.363807119194435	ENSSSCG00000010908/ENSSSCG00000008090/ENSSSCG00000002135	PTPRC/IL1A/PNP	3
BP	GO:0036230	granulocyte activation	3/497	26/11223	0.105811226278864	0.363807119194435	ENSSSCG00000036618/ENSSSCG00000023503/ENSSSCG00000015037	ENSSSCG00000036618/PRKCD/IL18	3
BP	GO:0070232	regulation of T cell apoptotic process	3/497	26/11223	0.105811226278864	0.363807119194435	ENSSSCG00000030241/ENSSSCG00000010772/ENSSSCG00000006530	TSC22D3/ADAM8/EFNA1	3
BP	GO:0071320	cellular response to cAMP	3/497	26/11223	0.105811226278864	0.363807119194435	ENSSSCG00000028304/ENSSSCG00000039556/ENSSSCG00000025924	ZFP36L1/KCNQ1/IGFBP5	3
BP	GO:0071634	regulation of transforming growth factor beta production	3/497	26/11223	0.105811226278864	0.363807119194435	ENSSSCG00000015375/ENSSSCG00000038745/ENSSSCG00000023162	ITGB8/SERPINF2/CDH3	3
BP	GO:1903672	positive regulation of sprouting angiogenesis	3/497	26/11223	0.105811226278864	0.363807119194435	ENSSSCG00000016925/ENSSSCG00000015652/ENSSSCG00000015368	PLK2/IL10/HDAC9	3
BP	GO:0050853	B cell receptor signaling pathway	4/497	41/11223	0.106452357573222	0.365322860232468	ENSSSCG00000011198/ENSSSCG00000010908/ENSSSCG00000031954/ENSSSCG00000006457	RFTN1/PTPRC/SLC39A10/FCRL3	4
BP	GO:2001169	regulation of ATP biosynthetic process	4/497	41/11223	0.106452357573222	0.365322860232468	ENSSSCG00000024166/ENSSSCG00000031888/ENSSSCG00000002648/ENSSSCG00000037452	SLC2A6/DDIT4/CBFA2T3/HTR2A	4
BP	GO:0030510	regulation of BMP signaling pathway	5/497	57/11223	0.106975380263112	0.365399051685236	ENSSSCG00000006709/ENSSSCG00000010703/ENSSSCG00000004507/ENSSSCG00000038509/ENSSSCG00000016574	NOTCH2/HTRA1/SMAD7/NOTCH1/KCP	5
BP	GO:0035282	segmentation	5/497	57/11223	0.106975380263112	0.365399051685236	ENSSSCG00000007572/ENSSSCG00000038110/ENSSSCG00000038509/ENSSSCG00000038460/ENSSSCG00000017265	LFNG/TIFAB/NOTCH1/FOXF1/AXIN2	5
BP	GO:0035296	regulation of tube diameter	5/497	57/11223	0.106975380263112	0.365399051685236	ENSSSCG00000037241/ENSSSCG00000038598/ENSSSCG00000038911/ENSSSCG00000038745/ENSSSCG00000029096	RGS2/ADRB2/KLF2/SERPINF2/HRH2	5
BP	GO:0050880	regulation of blood vessel size	5/497	57/11223	0.106975380263112	0.365399051685236	ENSSSCG00000037241/ENSSSCG00000038598/ENSSSCG00000038911/ENSSSCG00000038745/ENSSSCG00000029096	RGS2/ADRB2/KLF2/SERPINF2/HRH2	5
BP	GO:0097746	regulation of blood vessel diameter	5/497	57/11223	0.106975380263112	0.365399051685236	ENSSSCG00000037241/ENSSSCG00000038598/ENSSSCG00000038911/ENSSSCG00000038745/ENSSSCG00000029096	RGS2/ADRB2/KLF2/SERPINF2/HRH2	5
BP	GO:0002705	positive regulation of leukocyte mediated immunity	7/497	91/11223	0.108194254409832	0.368871626249596	ENSSSCG00000010908/ENSSSCG00000001453/ENSSSCG00000035078/ENSSSCG00000001404/ENSSSCG00000015037/ENSSSCG00000008162/ENSSSCG00000008842	PTPRC/HLA-DRA/CD40/TNF/IL18/IL1R1/KIT	7
BP	GO:0010950	positive regulation of endopeptidase activity	7/497	91/11223	0.108194254409832	0.368871626249596	ENSSSCG00000008522/ENSSSCG00000010280/ENSSSCG00000007700/ENSSSCG00000001404/ENSSSCG00000022447/ENSSSCG00000009786/ENSSSCG00000006530	XDH/VSIR/HIP1/TNF/F3/HIP1R/EFNA1	7
BP	GO:0006937	regulation of muscle contraction	6/497	74/11223	0.109005288041046	0.368918916756519	ENSSSCG00000037241/ENSSSCG00000038598/ENSSSCG00000039556/ENSSSCG00000004507/ENSSSCG00000031903/ENSSSCG00000026176	RGS2/ADRB2/KCNQ1/SMAD7/ENSSSCG00000031903/CHRM3	6
BP	GO:0006941	striated muscle contraction	6/497	74/11223	0.109005288041046	0.368918916756519	ENSSSCG00000037508/ENSSSCG00000037241/ENSSSCG00000039556/ENSSSCG00000004507/ENSSSCG00000029471/ENSSSCG00000031903	GSN/RGS2/KCNQ1/SMAD7/STAC3/ENSSSCG00000031903	6
BP	GO:0061448	connective tissue development	10/497	145/11223	0.109668104023521	0.368918916756519	ENSSSCG00000015375/ENSSSCG00000033327/ENSSSCG00000040607/ENSSSCG00000017475/ENSSSCG00000035760/ENSSSCG00000004507/ENSSSCG00000038509/ENSSSCG00000000258/ENSSSCG00000001473/ENSSSCG00000017265	ITGB8/PDGFB/MAF/RARA/RFLNA/SMAD7/NOTCH1/RARG/COL11A2/AXIN2	10
BP	GO:0051216	cartilage development	8/497	109/11223	0.110086360243318	0.368918916756519	ENSSSCG00000015375/ENSSSCG00000040607/ENSSSCG00000017475/ENSSSCG00000035760/ENSSSCG00000004507/ENSSSCG00000000258/ENSSSCG00000001473/ENSSSCG00000017265	ITGB8/MAF/RARA/RFLNA/SMAD7/RARG/COL11A2/AXIN2	8
BP	GO:0071375	cellular response to peptide hormone stimulus	9/497	127/11223	0.110396383219088	0.368918916756519	ENSSSCG00000036956/ENSSSCG00000031321/ENSSSCG00000023503/ENSSSCG00000017206/ENSSSCG00000028304/ENSSSCG00000039103/ENSSSCG00000016866/ENSSSCG00000015368/ENSSSCG00000007665	SOCS3/NR4A1/PRKCD/GRB2/ZFP36L1/ADIPOQ/GHR/HDAC9/ENSSSCG00000007665	9
BP	GO:0014070	response to organic cyclic compound	21/497	356/11223	0.110438111673178	0.368918916756519	ENSSSCG00000040397/ENSSSCG00000002866/ENSSSCG00000011198/ENSSSCG00000031888/ENSSSCG00000028304/ENSSSCG00000032162/ENSSSCG00000017983/ENSSSCG00000001404/ENSSSCG00000015652/ENSSSCG00000011436/ENSSSCG00000015037/ENSSSCG00000039556/ENSSSCG00000026478/ENSSSCG00000016442/ENSSSCG00000042910/ENSSSCG00000001906/ENSSSCG00000025652/ENSSSCG00000038460/ENSSSCG00000022490/ENSSSCG00000025924/ENSSSCG00000022092	COLEC12/CEBPA/RFTN1/DDIT4/ZFP36L1/P2RY13/PER1/TNF/IL10/ENSSSCG00000011436/IL18/KCNQ1/PADI2/AOC1/AGO4/CYP1A1/CDH1/FOXF1/GPR83/IGFBP5/CYP7B1	21
BP	GO:0001946	lymphangiogenesis	2/497	13/11223	0.110635223391346	0.368918916756519	ENSSSCG00000002389/ENSSSCG00000023760	VASH1/CLEC14A	2
BP	GO:0003215	cardiac right ventricle morphogenesis	2/497	13/11223	0.110635223391346	0.368918916756519	ENSSSCG00000007067/ENSSSCG00000038509	JAG1/NOTCH1	2
BP	GO:0006182	cGMP biosynthetic process	2/497	13/11223	0.110635223391346	0.368918916756519	ENSSSCG00000026724/ENSSSCG00000008866	PLBD1/GUCY1A1	2
BP	GO:0009125	nucleoside monophosphate catabolic process	2/497	13/11223	0.110635223391346	0.368918916756519	ENSSSCG00000008522/ENSSSCG00000002135	XDH/PNP	2
BP	GO:0010737	protein kinase A signaling	2/497	13/11223	0.110635223391346	0.368918916756519	ENSSSCG00000038598/ENSSSCG00000039103	ADRB2/ADIPOQ	2
BP	GO:0015740	C4-dicarboxylate transport	2/497	13/11223	0.110635223391346	0.368918916756519	ENSSSCG00000035906/ENSSSCG00000017343	SLC13A3/GFAP	2
BP	GO:0023035	CD40 signaling pathway	2/497	13/11223	0.110635223391346	0.368918916756519	ENSSSCG00000004154/ENSSSCG00000035078	TNFAIP3/CD40	2
BP	GO:0034368	protein-lipid complex remodeling	2/497	13/11223	0.110635223391346	0.368918916756519	ENSSSCG00000004509/ENSSSCG00000040631	LIPG/LPL	2
BP	GO:0034369	plasma lipoprotein particle remodeling	2/497	13/11223	0.110635223391346	0.368918916756519	ENSSSCG00000004509/ENSSSCG00000040631	LIPG/LPL	2
BP	GO:0045623	negative regulation of T-helper cell differentiation	2/497	13/11223	0.110635223391346	0.368918916756519	ENSSSCG00000032644/ENSSSCG00000004507	HLX/SMAD7	2
BP	GO:0045932	negative regulation of muscle contraction	2/497	13/11223	0.110635223391346	0.368918916756519	ENSSSCG00000037241/ENSSSCG00000038598	RGS2/ADRB2	2
BP	GO:0046697	decidualization	2/497	13/11223	0.110635223391346	0.368918916756519	ENSSSCG00000013735/ENSSSCG00000040961	JUNB/LIF	2
BP	GO:0060306	regulation of membrane repolarization	2/497	13/11223	0.110635223391346	0.368918916756519	ENSSSCG00000039556/ENSSSCG00000004919	KCNQ1/NEDD4L	2
BP	GO:0071800	podosome assembly	2/497	13/11223	0.110635223391346	0.368918916756519	ENSSSCG00000007586/ENSSSCG00000001404	FSCN1/TNF	2
BP	GO:0072243	metanephric nephron epithelium development	2/497	13/11223	0.110635223391346	0.368918916756519	ENSSSCG00000039103/ENSSSCG00000040961	ADIPOQ/LIF	2
BP	GO:0090136	epithelial cell-cell adhesion	2/497	13/11223	0.110635223391346	0.368918916756519	ENSSSCG00000037905/ENSSSCG00000008842	ITGB5/KIT	2
BP	GO:0097150	neuronal stem cell population maintenance	2/497	13/11223	0.110635223391346	0.368918916756519	ENSSSCG00000007067/ENSSSCG00000038509	JAG1/NOTCH1	2
BP	GO:1902004	positive regulation of amyloid-beta formation	2/497	13/11223	0.110635223391346	0.368918916756519	ENSSSCG00000001404/ENSSSCG00000006530	TNF/EFNA1	2
BP	GO:0045664	regulation of neuron differentiation	17/497	278/11223	0.1112531533775	0.370640642485043	ENSSSCG00000011033/ENSSSCG00000030130/ENSSSCG00000007067/ENSSSCG00000021586/ENSSSCG00000024071/ENSSSCG00000010603/ENSSSCG00000038509/ENSSSCG00000035445/ENSSSCG00000024674/ENSSSCG00000026516/ENSSSCG00000006464/ENSSSCG00000017730/ENSSSCG00000004919/ENSSSCG00000014293/ENSSSCG00000017343/ENSSSCG00000006530/ENSSSCG00000022550	VIM/DPYSL2/JAG1/ZHX2/SCARF1/NEURL1/NOTCH1/SEZ6/ABL2/EPHB3/NTRK1/CDK5R1/NEDD4L/FSTL4/GFAP/EFNA1/DGKG	17
BP	GO:0051493	regulation of cytoskeleton organization	21/497	357/11223	0.112755065511813	0.375301531922533	ENSSSCG00000014441/ENSSSCG00000037508/ENSSSCG00000007586/ENSSSCG00000038055/ENSSSCG00000029411/ENSSSCG00000015353/ENSSSCG00000016925/ENSSSCG00000009626/ENSSSCG00000003486/ENSSSCG00000006709/ENSSSCG00000023503/ENSSSCG00000017206/ENSSSCG00000012112/ENSSSCG00000005122/ENSSSCG00000032698/ENSSSCG00000016459/ENSSSCG00000004493/ENSSSCG00000009786/ENSSSCG00000017730/ENSSSCG00000013461/ENSSSCG00000006631	CSF1R/GSN/FSCN1/CORO1A/CAPN2/SCIN/PLK2/SORBS3/ARHGEF10L/NOTCH2/PRKCD/GRB2/ARHGAP6/TEK/TPPP/EPHA1/SIGLEC15/HIP1R/CDK5R1/PEAK3/TMOD4	21
BP	GO:0040007	growth	27/497	477/11223	0.1130595752004	0.375310835053515	ENSSSCG00000002039/ENSSSCG00000011198/ENSSSCG00000022230/ENSSSCG00000040061/ENSSSCG00000006709/ENSSSCG00000030130/ENSSSCG00000028304/ENSSSCG00000006043/ENSSSCG00000022204/ENSSSCG00000017475/ENSSSCG00000038598/ENSSSCG00000032644/ENSSSCG00000017472/ENSSSCG00000038911/ENSSSCG00000016866/ENSSSCG00000004507/ENSSSCG00000038509/ENSSSCG00000035077/ENSSSCG00000006735/ENSSSCG00000021597/ENSSSCG00000007437/…	MMP14/RFTN1/CD9/NINJ1/NOTCH2/DPYSL2/ZFP36L1/DCSTAMP/AGRN/RARA/ADRB2/HLX/IGFBP4/KLF2/GHR/SMAD7/NOTCH1/INHBA/PTGFRN/PHLDA2/SLC12A5/RARG/CDK5R1/NEDD4L/IGFBP5/FSTL4/EVC	27
BP	GO:0021782	glial cell development	5/497	58/11223	0.113066504310256	0.375310835053515	ENSSSCG00000011033/ENSSSCG00000029371/ENSSSCG00000023527/ENSSSCG00000032698/ENSSSCG00000017343	VIM/C5AR1/NRROS/TPPP/GFAP	5
BP	GO:0035150	regulation of tube size	5/497	58/11223	0.113066504310256	0.375310835053515	ENSSSCG00000037241/ENSSSCG00000038598/ENSSSCG00000038911/ENSSSCG00000038745/ENSSSCG00000029096	RGS2/ADRB2/KLF2/SERPINF2/HRH2	5
BP	GO:0030048	actin filament-based movement	4/497	42/11223	0.113778048439413	0.37698666730879	ENSSSCG00000037508/ENSSSCG00000039556/ENSSSCG00000002440/ENSSSCG00000020963	GSN/KCNQ1/CCDC88C/EPDR1	4
BP	GO:0032526	response to retinoic acid	4/497	42/11223	0.113778048439413	0.37698666730879	ENSSSCG00000017475/ENSSSCG00000009859/ENSSSCG00000024674/ENSSSCG00000000258	RARA/TESC/ABL2/RARG	4
BP	GO:0006898	receptor-mediated endocytosis	9/497	128/11223	0.114389658400089	0.378328690710922	ENSSSCG00000022230/ENSSSCG00000017206/ENSSSCG00000014852/ENSSSCG00000014369/ENSSSCG00000024071/ENSSSCG00000007700/ENSSSCG00000038598/ENSSSCG00000039103/ENSSSCG00000009786	CD9/GRB2/ARRB1/CD14/SCARF1/HIP1/ADRB2/ADIPOQ/HIP1R	9
BP	GO:0048545	response to steroid hormone	8/497	110/11223	0.114417669771311	0.378328690710922	ENSSSCG00000031888/ENSSSCG00000028304/ENSSSCG00000017983/ENSSSCG00000001404/ENSSSCG00000015652/ENSSSCG00000026478/ENSSSCG00000022490/ENSSSCG00000022092	DDIT4/ZFP36L1/PER1/TNF/IL10/PADI2/GPR83/CYP7B1	8
BP	GO:0002067	glandular epithelial cell differentiation	3/497	27/11223	0.115323877212321	0.378328690710922	ENSSSCG00000017475/ENSSSCG00000038509/ENSSSCG00000000258	RARA/NOTCH1/RARG	3
BP	GO:0030857	negative regulation of epithelial cell differentiation	3/497	27/11223	0.115323877212321	0.378328690710922	ENSSSCG00000008522/ENSSSCG00000007067/ENSSSCG00000038509	XDH/JAG1/NOTCH1	3
BP	GO:0045576	mast cell activation	3/497	27/11223	0.115323877212321	0.378328690710922	ENSSSCG00000032612/ENSSSCG00000038460/ENSSSCG00000008842	MILR1/FOXF1/KIT	3
BP	GO:0046839	phospholipid dephosphorylation	3/497	27/11223	0.115323877212321	0.378328690710922	ENSSSCG00000016298/ENSSSCG00000012315/ENSSSCG00000036785	INPP5D/SYNJ2/MTMR7	3
BP	GO:0046888	negative regulation of hormone secretion	3/497	27/11223	0.115323877212321	0.378328690710922	ENSSSCG00000032936/ENSSSCG00000004241/ENSSSCG00000040961	PIM3/GJA1/LIF	3
BP	GO:0052652	cyclic purine nucleotide metabolic process	3/497	27/11223	0.115323877212321	0.378328690710922	ENSSSCG00000026724/ENSSSCG00000032162/ENSSSCG00000008866	PLBD1/P2RY13/GUCY1A1	3
BP	GO:1900543	negative regulation of purine nucleotide metabolic process	3/497	27/11223	0.115323877212321	0.378328690710922	ENSSSCG00000031888/ENSSSCG00000032162/ENSSSCG00000002648	DDIT4/P2RY13/CBFA2T3	3
BP	GO:2000249	regulation of actin cytoskeleton reorganization	3/497	27/11223	0.115323877212321	0.378328690710922	ENSSSCG00000014441/ENSSSCG00000006709/ENSSSCG00000005122	CSF1R/NOTCH2/TEK	3
BP	GO:2000772	regulation of cellular senescence	3/497	27/11223	0.115323877212321	0.378328690710922	ENSSSCG00000016925/ENSSSCG00000002389/ENSSSCG00000032861	PLK2/VASH1/NUAK1	3
BP	GO:1902904	negative regulation of supramolecular fiber organization	7/497	93/11223	0.117755541700809	0.385634572843164	ENSSSCG00000037508/ENSSSCG00000038055/ENSSSCG00000015353/ENSSSCG00000023503/ENSSSCG00000012112/ENSSSCG00000009786/ENSSSCG00000006631	GSN/CORO1A/SCIN/PRKCD/ARHGAP6/HIP1R/TMOD4	7
BP	GO:0051050	positive regulation of transport	25/497	439/11223	0.117762311992128	0.385634572843164	ENSSSCG00000010908/ENSSSCG00000023503/ENSSSCG00000033327/ENSSSCG00000014852/ENSSSCG00000008090/ENSSSCG00000004509/ENSSSCG00000032474/ENSSSCG00000009002/ENSSSCG00000008051/ENSSSCG00000014369/ENSSSCG00000005385/ENSSSCG00000007700/ENSSSCG00000038598/ENSSSCG00000001404/ENSSSCG00000039103/ENSSSCG00000009859/ENSSSCG00000039556/ENSSSCG00000029471/ENSSSCG00000034114/ENSSSCG00000025652/ENSSSCG00000003069/…	PTPRC/PRKCD/PDGFB/ARRB1/IL1A/LIPG/CXCL10/TLR2/ABCA3/CD14/NR4A3/HIP1/ADRB2/TNF/ADIPOQ/TESC/KCNQ1/STAC3/GPR68/CDH1/KCNN4/CXCL11/HIP1R/CDK5R1/CDH3	25
BP	GO:0030041	actin filament polymerization	8/497	111/11223	0.118839798990036	0.388813979117177	ENSSSCG00000037508/ENSSSCG00000038055/ENSSSCG00000015353/ENSSSCG00000023503/ENSSSCG00000017206/ENSSSCG00000007557/ENSSSCG00000009786/ENSSSCG00000006631	GSN/CORO1A/SCIN/PRKCD/GRB2/MICALL2/HIP1R/TMOD4	8
BP	GO:0045682	regulation of epidermis development	5/497	59/11223	0.119320527105366	0.389687809203557	ENSSSCG00000028304/ENSSSCG00000001404/ENSSSCG00000038509/ENSSSCG00000035077/ENSSSCG00000023162	ZFP36L1/TNF/NOTCH1/INHBA/CDH3	5
BP	GO:0050806	positive regulation of synaptic transmission	5/497	59/11223	0.119320527105366	0.389687809203557	ENSSSCG00000038598/ENSSSCG00000001404/ENSSSCG00000014039/ENSSSCG00000010054/ENSSSCG00000017343	ADRB2/TNF/RGS14/ADORA2A/GFAP	5
BP	GO:0006869	lipid transport	12/497	185/11223	0.119558075636365	0.389765737195229	ENSSSCG00000004789/ENSSSCG00000031106/ENSSSCG00000023503/ENSSSCG00000004509/ENSSSCG00000008051/ENSSSCG00000039103/ENSSSCG00000035077/ENSSSCG00000021527/ENSSSCG00000003069/ENSSSCG00000036504/ENSSSCG00000002263/ENSSSCG00000007899	THBS1/PLA2G2D/PRKCD/LIPG/ABCA3/ADIPOQ/INHBA/ATP10B/KCNN4/PLA2G2F/SLCO3A1/ENSSSCG00000007899	12
BP	GO:0007265	Ras protein signal transduction	12/497	185/11223	0.119558075636365	0.389765737195229	ENSSSCG00000000130/ENSSSCG00000009567/ENSSSCG00000006709/ENSSSCG00000014852/ENSSSCG00000013659/ENSSSCG00000002960/ENSSSCG00000003451/ENSSSCG00000038509/ENSSSCG00000002815/ENSSSCG00000001097/ENSSSCG00000006464/ENSSSCG00000015523	CYTH4/RASA3/NOTCH2/ARRB1/DNMT1/RASGRP4/PDPN/NOTCH1/ADGRG1/ENSSSCG00000001097/NTRK1/RALGPS2	12
BP	GO:0038061	NIK/NF-kappaB signaling	6/497	76/11223	0.119789083564034	0.390136701763007	ENSSSCG00000032381/ENSSSCG00000009002/ENSSSCG00000014369/ENSSSCG00000027426/ENSSSCG00000001404/ENSSSCG00000015037	LITAF/TLR2/CD14/BCL3/TNF/IL18	6
BP	GO:0071363	cellular response to growth factor stimulus	21/497	360/11223	0.119885757312591	0.390136701763007	ENSSSCG00000037905/ENSSSCG00000038055/ENSSSCG00000004789/ENSSSCG00000031321/ENSSSCG00000015375/ENSSSCG00000006709/ENSSSCG00000023527/ENSSSCG00000034259/ENSSSCG00000033327/ENSSSCG00000008522/ENSSSCG00000003395/ENSSSCG00000028304/ENSSSCG00000010703/ENSSSCG00000015652/ENSSSCG00000004507/ENSSSCG00000038509/ENSSSCG00000022741/ENSSSCG00000016574/ENSSSCG00000006464/ENSSSCG00000009630/ENSSSCG00000040461	ITGB5/CORO1A/THBS1/NR4A1/ITGB8/NOTCH2/NRROS/PMEPA1/PDGFB/XDH/PIK3CD/ZFP36L1/HTRA1/IL10/SMAD7/NOTCH1/PDGFRB/KCP/NTRK1/EGR3/CDKN1C	21
BP	GO:0009408	response to heat	4/497	43/11223	0.12131939795191	0.391780640857416	ENSSSCG00000047932/ENSSSCG00000008090/ENSSSCG00000015541/ENSSSCG00000031329	HSPA6/IL1A/IER5/ST8SIA1	4
BP	GO:0010633	negative regulation of epithelial cell migration	4/497	43/11223	0.12131939795191	0.391780640857416	ENSSSCG00000004789/ENSSSCG00000002389/ENSSSCG00000001404/ENSSSCG00000038509	THBS1/VASH1/TNF/NOTCH1	4
BP	GO:0032370	positive regulation of lipid transport	4/497	43/11223	0.12131939795191	0.391780640857416	ENSSSCG00000023503/ENSSSCG00000004509/ENSSSCG00000008051/ENSSSCG00000039103	PRKCD/LIPG/ABCA3/ADIPOQ	4
BP	GO:0042058	regulation of epidermal growth factor receptor signaling pathway	4/497	43/11223	0.12131939795191	0.391780640857416	ENSSSCG00000032434/ENSSSCG00000010603/ENSSSCG00000007700/ENSSSCG00000009786	PLAUR/NEURL1/HIP1/HIP1R	4
BP	GO:0051961	negative regulation of nervous system development	9/497	130/11223	0.122612213556625	0.391780640857416	ENSSSCG00000011033/ENSSSCG00000007067/ENSSSCG00000021586/ENSSSCG00000038509/ENSSSCG00000002815/ENSSSCG00000017730/ENSSSCG00000014293/ENSSSCG00000017343/ENSSSCG00000006530	VIM/JAG1/ZHX2/NOTCH1/ADGRG1/CDK5R1/FSTL4/GFAP/EFNA1	9
BP	GO:0009166	nucleotide catabolic process	7/497	94/11223	0.122695668073231	0.391780640857416	ENSSSCG00000024166/ENSSSCG00000031888/ENSSSCG00000027806/ENSSSCG00000008522/ENSSSCG00000002135/ENSSSCG00000002648/ENSSSCG00000037452	SLC2A6/DDIT4/SAMHD1/XDH/PNP/CBFA2T3/HTR2A	7
BP	GO:0006875	cellular metal ion homeostasis	16/497	263/11223	0.123499244890159	0.391780640857416	ENSSSCG00000038055/ENSSSCG00000010908/ENSSSCG00000035078/ENSSSCG00000008090/ENSSSCG00000032474/ENSSSCG00000012875/ENSSSCG00000023437/ENSSSCG00000040095/ENSSSCG00000027157/ENSSSCG00000040648/ENSSSCG00000010278/ENSSSCG00000031954/ENSSSCG00000024674/ENSSSCG00000015299/ENSSSCG00000008978/ENSSSCG00000037452	CORO1A/PTPRC/CD40/IL1A/CXCL10/ENSSSCG00000012875/ITPR1/GPR35/SLC40A1/CCL8/CDH23/SLC39A10/ABL2/STEAP4/CXCL11/HTR2A	16
BP	GO:0002714	positive regulation of B cell mediated immunity	3/497	28/11223	0.125144236404268	0.391780640857416	ENSSSCG00000010908/ENSSSCG00000035078/ENSSSCG00000001404	PTPRC/CD40/TNF	3
BP	GO:0002891	positive regulation of immunoglobulin mediated immune response	3/497	28/11223	0.125144236404268	0.391780640857416	ENSSSCG00000010908/ENSSSCG00000035078/ENSSSCG00000001404	PTPRC/CD40/TNF	3
BP	GO:0009190	cyclic nucleotide biosynthetic process	3/497	28/11223	0.125144236404268	0.391780640857416	ENSSSCG00000026724/ENSSSCG00000032162/ENSSSCG00000008866	PLBD1/P2RY13/GUCY1A1	3
BP	GO:0030513	positive regulation of BMP signaling pathway	3/497	28/11223	0.125144236404268	0.391780640857416	ENSSSCG00000006709/ENSSSCG00000038509/ENSSSCG00000016574	NOTCH2/NOTCH1/KCP	3
BP	GO:0045980	negative regulation of nucleotide metabolic process	3/497	28/11223	0.125144236404268	0.391780640857416	ENSSSCG00000031888/ENSSSCG00000032162/ENSSSCG00000002648	DDIT4/P2RY13/CBFA2T3	3
BP	GO:0051445	regulation of meiotic cell cycle	3/497	28/11223	0.125144236404268	0.391780640857416	ENSSSCG00000007572/ENSSSCG00000040961/ENSSSCG00000003949	LFNG/LIF/CDC20	3
BP	GO:0061098	positive regulation of protein tyrosine kinase activity	3/497	28/11223	0.125144236404268	0.391780640857416	ENSSSCG00000033327/ENSSSCG00000010603/ENSSSCG00000006530	PDGFB/NEURL1/EFNA1	3
BP	GO:0071470	cellular response to osmotic stress	3/497	28/11223	0.125144236404268	0.391780640857416	ENSSSCG00000028304/ENSSSCG00000006307/ENSSSCG00000016290	ZFP36L1/RCSD1/EFHD1	3
BP	GO:0071715	icosanoid transport	3/497	28/11223	0.125144236404268	0.391780640857416	ENSSSCG00000031106/ENSSSCG00000036504/ENSSSCG00000002263	PLA2G2D/PLA2G2F/SLCO3A1	3
BP	GO:1901571	fatty acid derivative transport	3/497	28/11223	0.125144236404268	0.391780640857416	ENSSSCG00000031106/ENSSSCG00000036504/ENSSSCG00000002263	PLA2G2D/PLA2G2F/SLCO3A1	3
BP	GO:2000648	positive regulation of stem cell proliferation	3/497	28/11223	0.125144236404268	0.391780640857416	ENSSSCG00000010908/ENSSSCG00000004241/ENSSSCG00000010170	PTPRC/GJA1/DISC1	3
BP	GO:0014065	phosphatidylinositol 3-kinase signaling	6/497	77/11223	0.125372532903352	0.391780640857416	ENSSSCG00000033327/ENSSSCG00000003395/ENSSSCG00000028304/ENSSSCG00000015037/ENSSSCG00000005122/ENSSSCG00000037452	PDGFB/PIK3CD/ZFP36L1/IL18/TEK/HTR2A	6
BP	GO:0001783	B cell apoptotic process	2/497	14/11223	0.125438538520137	0.391780640857416	ENSSSCG00000015652/ENSSSCG00000031954	IL10/SLC39A10	2
BP	GO:0003180	aortic valve morphogenesis	2/497	14/11223	0.125438538520137	0.391780640857416	ENSSSCG00000038509/ENSSSCG00000006530	NOTCH1/EFNA1	2
BP	GO:0006026	aminoglycan catabolic process	2/497	14/11223	0.125438538520137	0.391780640857416	ENSSSCG00000024257/ENSSSCG00000034542	CEMIP2/LYG2	2
BP	GO:0006688	glycosphingolipid biosynthetic process	2/497	14/11223	0.125438538520137	0.391780640857416	ENSSSCG00000000433/ENSSSCG00000038843	B4GALNT1/ST3GAL2	2
BP	GO:0007205	protein kinase C-activating G protein-coupled receptor signaling pathway	2/497	14/11223	0.125438538520137	0.391780640857416	ENSSSCG00000040581/ENSSSCG00000022550	CISH/DGKG	2
BP	GO:0009162	deoxyribonucleoside monophosphate metabolic process	2/497	14/11223	0.125438538520137	0.391780640857416	ENSSSCG00000008522/ENSSSCG00000002135	XDH/PNP	2
BP	GO:0009268	response to pH	2/497	14/11223	0.125438538520137	0.391780640857416	ENSSSCG00000009827/ENSSSCG00000034114	HVCN1/GPR68	2
BP	GO:0015012	heparan sulfate proteoglycan biosynthetic process	2/497	14/11223	0.125438538520137	0.391780640857416	ENSSSCG00000007872/ENSSSCG00000022197	XYLT1/HS6ST1	2
BP	GO:0031069	hair follicle morphogenesis	2/497	14/11223	0.125438538520137	0.391780640857416	ENSSSCG00000038509/ENSSSCG00000025924	NOTCH1/IGFBP5	2
BP	GO:0032740	positive regulation of interleukin-17 production	2/497	14/11223	0.125438538520137	0.391780640857416	ENSSSCG00000006375/ENSSSCG00000015037	LY9/IL18	2
BP	GO:0034367	protein-containing complex remodeling	2/497	14/11223	0.125438538520137	0.391780640857416	ENSSSCG00000004509/ENSSSCG00000040631	LIPG/LPL	2
BP	GO:0034629	cellular protein-containing complex localization	2/497	14/11223	0.125438538520137	0.391780640857416	ENSSSCG00000040967/ENSSSCG00000004507	NACC2/SMAD7	2
BP	GO:0038179	neurotrophin signaling pathway	2/497	14/11223	0.125438538520137	0.391780640857416	ENSSSCG00000038055/ENSSSCG00000006464	CORO1A/NTRK1	2
BP	GO:0043032	positive regulation of macrophage activation	2/497	14/11223	0.125438538520137	0.391780640857416	ENSSSCG00000002866/ENSSSCG00000004789	CEBPA/THBS1	2
BP	GO:0043371	negative regulation of CD4-positive, alpha-beta T cell differentiation	2/497	14/11223	0.125438538520137	0.391780640857416	ENSSSCG00000032644/ENSSSCG00000004507	HLX/SMAD7	2
BP	GO:0048710	regulation of astrocyte differentiation	2/497	14/11223	0.125438538520137	0.391780640857416	ENSSSCG00000038509/ENSSSCG00000040961	NOTCH1/LIF	2
BP	GO:0050855	regulation of B cell receptor signaling pathway	2/497	14/11223	0.125438538520137	0.391780640857416	ENSSSCG00000031954/ENSSSCG00000006457	SLC39A10/FCRL3	2
BP	GO:0051894	positive regulation of focal adhesion assembly	2/497	14/11223	0.125438538520137	0.391780640857416	ENSSSCG00000005122/ENSSSCG00000032330	TEK/THY1	2
BP	GO:0060445	branching involved in salivary gland morphogenesis	2/497	14/11223	0.125438538520137	0.391780640857416	ENSSSCG00000011592/ENSSSCG00000001404	PLXND1/TNF	2
BP	GO:0070633	transepithelial transport	2/497	14/11223	0.125438538520137	0.391780640857416	ENSSSCG00000023437/ENSSSCG00000035121	ITPR1/RHBG	2
BP	GO:0072207	metanephric epithelium development	2/497	14/11223	0.125438538520137	0.391780640857416	ENSSSCG00000039103/ENSSSCG00000040961	ADIPOQ/LIF	2
BP	GO:0090050	positive regulation of cell migration involved in sprouting angiogenesis	2/497	14/11223	0.125438538520137	0.391780640857416	ENSSSCG00000016925/ENSSSCG00000015368	PLK2/HDAC9	2
BP	GO:0097242	amyloid-beta clearance	2/497	14/11223	0.125438538520137	0.391780640857416	ENSSSCG00000029371/ENSSSCG00000001404	C5AR1/TNF	2
BP	GO:1901385	regulation of voltage-gated calcium channel activity	2/497	14/11223	0.125438538520137	0.391780640857416	ENSSSCG00000040095/ENSSSCG00000029471	GPR35/STAC3	2
BP	GO:1901550	regulation of endothelial cell development	2/497	14/11223	0.125438538520137	0.391780640857416	ENSSSCG00000013658/ENSSSCG00000001404	S1PR2/TNF	2
BP	GO:1903140	regulation of establishment of endothelial barrier	2/497	14/11223	0.125438538520137	0.391780640857416	ENSSSCG00000013658/ENSSSCG00000001404	S1PR2/TNF	2
BP	GO:1904996	positive regulation of leukocyte adhesion to vascular endothelial cell	2/497	14/11223	0.125438538520137	0.391780640857416	ENSSSCG00000001404/ENSSSCG00000015232	TNF/ST3GAL4	2
BP	GO:2001170	negative regulation of ATP biosynthetic process	2/497	14/11223	0.125438538520137	0.391780640857416	ENSSSCG00000031888/ENSSSCG00000002648	DDIT4/CBFA2T3	2
BP	GO:0007043	cell-cell junction assembly	5/497	60/11223	0.12573372691139	0.392031312626284	ENSSSCG00000007586/ENSSSCG00000022230/ENSSSCG00000001404/ENSSSCG00000017277/ENSSSCG00000007557	FSCN1/CD9/TNF/PECAM1/MICALL2	5
BP	GO:0019933	cAMP-mediated signaling	5/497	60/11223	0.12573372691139	0.392031312626284	ENSSSCG00000032474/ENSSSCG00000037241/ENSSSCG00000038598/ENSSSCG00000010054/ENSSSCG00000008978	CXCL10/RGS2/ADRB2/ADORA2A/CXCL11	5
BP	GO:0006469	negative regulation of protein kinase activity	9/497	131/11223	0.126840225520432	0.395143588982525	ENSSSCG00000004154/ENSSSCG00000010908/ENSSSCG00000023503/ENSSSCG00000022689/ENSSSCG00000037241/ENSSSCG00000039103/ENSSSCG00000014039/ENSSSCG00000016459/ENSSSCG00000040461	TNFAIP3/PTPRC/PRKCD/GADD45B/RGS2/ADIPOQ/RGS14/EPHA1/CDKN1C	9
BP	GO:0051494	negative regulation of cytoskeleton organization	7/497	95/11223	0.127740281675655	0.397607975727637	ENSSSCG00000037508/ENSSSCG00000038055/ENSSSCG00000015353/ENSSSCG00000023503/ENSSSCG00000012112/ENSSSCG00000009786/ENSSSCG00000006631	GSN/CORO1A/SCIN/PRKCD/ARHGAP6/HIP1R/TMOD4	7
BP	GO:0040008	regulation of growth	18/497	304/11223	0.128628298969318	0.399358100260064	ENSSSCG00000002039/ENSSSCG00000011198/ENSSSCG00000006709/ENSSSCG00000030130/ENSSSCG00000006043/ENSSSCG00000022204/ENSSSCG00000038598/ENSSSCG00000032644/ENSSSCG00000017472/ENSSSCG00000016866/ENSSSCG00000004507/ENSSSCG00000038509/ENSSSCG00000035077/ENSSSCG00000021597/ENSSSCG00000017730/ENSSSCG00000004919/ENSSSCG00000025924/ENSSSCG00000014293	MMP14/RFTN1/NOTCH2/DPYSL2/DCSTAMP/AGRN/ADRB2/HLX/IGFBP4/GHR/SMAD7/NOTCH1/INHBA/PHLDA2/CDK5R1/NEDD4L/IGFBP5/FSTL4	18
BP	GO:0045861	negative regulation of proteolysis	10/497	150/11223	0.12886461193215	0.399358100260064	ENSSSCG00000001011/ENSSSCG00000004789/ENSSSCG00000031321/ENSSSCG00000032434/ENSSSCG00000001404/ENSSSCG00000015652/ENSSSCG00000028331/ENSSSCG00000031615/ENSSSCG00000034371/ENSSSCG00000006530	SERPINB1/THBS1/NR4A1/PLAUR/TNF/IL10/IL1R2/SERPINB9/ENSSSCG00000034371/EFNA1	10
BP	GO:0032623	interleukin-2 production	4/497	44/11223	0.129068859705761	0.399358100260064	ENSSSCG00000004154/ENSSSCG00000010908/ENSSSCG00000008090/ENSSSCG00000002135	TNFAIP3/PTPRC/IL1A/PNP	4
BP	GO:0032663	regulation of interleukin-2 production	4/497	44/11223	0.129068859705761	0.399358100260064	ENSSSCG00000004154/ENSSSCG00000010908/ENSSSCG00000008090/ENSSSCG00000002135	TNFAIP3/PTPRC/IL1A/PNP	4
BP	GO:0072091	regulation of stem cell proliferation	4/497	44/11223	0.129068859705761	0.399358100260064	ENSSSCG00000010908/ENSSSCG00000028304/ENSSSCG00000004241/ENSSSCG00000010170	PTPRC/ZFP36L1/GJA1/DISC1	4
BP	GO:0090303	positive regulation of wound healing	4/497	44/11223	0.129068859705761	0.399358100260064	ENSSSCG00000004789/ENSSSCG00000003451/ENSSSCG00000038745/ENSSSCG00000015232	THBS1/PDPN/SERPINF2/ST3GAL4	4
BP	GO:1903901	negative regulation of viral life cycle	4/497	44/11223	0.129068859705761	0.399358100260064	ENSSSCG00000001404/ENSSSCG00000038856/ENSSSCG00000040648/ENSSSCG00000001234	TNF/TRIM8/CCL8/TRIM10	4
BP	GO:0009725	response to hormone	19/497	324/11223	0.129261004138356	0.399613680590442	ENSSSCG00000036956/ENSSSCG00000031321/ENSSSCG00000031888/ENSSSCG00000023503/ENSSSCG00000017206/ENSSSCG00000028304/ENSSSCG00000022204/ENSSSCG00000017983/ENSSSCG00000001404/ENSSSCG00000039103/ENSSSCG00000015652/ENSSSCG00000016866/ENSSSCG00000026478/ENSSSCG00000038509/ENSSSCG00000015368/ENSSSCG00000022490/ENSSSCG00000008842/ENSSSCG00000007665/ENSSSCG00000022092	SOCS3/NR4A1/DDIT4/PRKCD/GRB2/ZFP36L1/AGRN/PER1/TNF/ADIPOQ/IL10/GHR/PADI2/NOTCH1/HDAC9/GPR83/KIT/ENSSSCG00000007665/CYP7B1	19
BP	GO:0051090	regulation of DNA binding transcription factor activity	16/497	265/11223	0.12938731489286	0.39966547394509	ENSSSCG00000004154/ENSSSCG00000010772/ENSSSCG00000035078/ENSSSCG00000014852/ENSSSCG00000009002/ENSSSCG00000001404/ENSSSCG00000036352/ENSSSCG00000038856/ENSSSCG00000015652/ENSSSCG00000011436/ENSSSCG00000015037/ENSSSCG00000005511/ENSSSCG00000004507/ENSSSCG00000006464/ENSSSCG00000002263/ENSSSCG00000008842	TNFAIP3/ADAM8/CD40/ARRB1/TLR2/TNF/RAB7B/TRIM8/IL10/ENSSSCG00000011436/IL18/TRAF1/SMAD7/NTRK1/SLCO3A1/KIT	16
BP	GO:0050801	ion homeostasis	22/497	384/11223	0.129797078646593	0.40059199907172	ENSSSCG00000038055/ENSSSCG00000010908/ENSSSCG00000035078/ENSSSCG00000008090/ENSSSCG00000004509/ENSSSCG00000032474/ENSSSCG00000003492/ENSSSCG00000008051/ENSSSCG00000012875/ENSSSCG00000023437/ENSSSCG00000040095/ENSSSCG00000027157/ENSSSCG00000040648/ENSSSCG00000010278/ENSSSCG00000031954/ENSSSCG00000024674/ENSSSCG00000015299/ENSSSCG00000007437/ENSSSCG00000008978/ENSSSCG00000037452/ENSSSCG00000016516/…	CORO1A/PTPRC/CD40/IL1A/LIPG/CXCL10/SLC66A1/ABCA3/ENSSSCG00000012875/ITPR1/GPR35/SLC40A1/CCL8/CDH23/SLC39A10/ABL2/STEAP4/SLC12A5/CXCL11/HTR2A/ATP6V0A4/NEDD4L	22
BP	GO:0055088	lipid homeostasis	6/497	78/11223	0.131080680892046	0.404211600924924	ENSSSCG00000002866/ENSSSCG00000004509/ENSSSCG00000040631/ENSSSCG00000008051/ENSSSCG00000015037/ENSSSCG00000015368	CEBPA/LIPG/LPL/ABCA3/IL18/HDAC9	6
BP	GO:0006897	endocytosis	19/497	325/11223	0.131966537115164	0.406599600841317	ENSSSCG00000037508/ENSSSCG00000040397/ENSSSCG00000015085/ENSSSCG00000004587/ENSSSCG00000038055/ENSSSCG00000022230/ENSSSCG00000010908/ENSSSCG00000004789/ENSSSCG00000017206/ENSSSCG00000014852/ENSSSCG00000014369/ENSSSCG00000024071/ENSSSCG00000017475/ENSSSCG00000007700/ENSSSCG00000038598/ENSSSCG00000001404/ENSSSCG00000039103/ENSSSCG00000017277/ENSSSCG00000009786	GSN/COLEC12/IL10RA/MYO1E/CORO1A/CD9/PTPRC/THBS1/GRB2/ARRB1/CD14/SCARF1/RARA/HIP1/ADRB2/TNF/ADIPOQ/PECAM1/HIP1R	19
BP	GO:0007569	cell aging	5/497	61/11223	0.132302166187515	0.406603455983198	ENSSSCG00000006496/ENSSSCG00000016925/ENSSSCG00000023503/ENSSSCG00000002389/ENSSSCG00000032861	LMNA/PLK2/PRKCD/VASH1/NUAK1	5
BP	GO:0010977	negative regulation of neuron projection development	5/497	61/11223	0.132302166187515	0.406603455983198	ENSSSCG00000011033/ENSSSCG00000017730/ENSSSCG00000014293/ENSSSCG00000017343/ENSSSCG00000006530	VIM/CDK5R1/FSTL4/GFAP/EFNA1	5
BP	GO:0070167	regulation of biomineral tissue development	5/497	61/11223	0.132302166187515	0.406603455983198	ENSSSCG00000038598/ENSSSCG00000035760/ENSSSCG00000038509/ENSSSCG00000027124/ENSSSCG00000016784	ADRB2/RFLNA/NOTCH1/ENSSSCG00000027124/ANKH	5
BP	GO:0046777	protein autophosphorylation	10/497	151/11223	0.13290932068907	0.408125590802801	ENSSSCG00000014441/ENSSSCG00000010908/ENSSSCG00000033327/ENSSSCG00000039103/ENSSSCG00000005122/ENSSSCG00000022741/ENSSSCG00000026516/ENSSSCG00000016459/ENSSSCG00000006464/ENSSSCG00000008842	CSF1R/PTPRC/PDGFB/ADIPOQ/TEK/PDGFRB/EPHB3/EPHA1/NTRK1/KIT	10
BP	GO:0110053	regulation of actin filament organization	11/497	170/11223	0.133656244671775	0.410073995426942	ENSSSCG00000037508/ENSSSCG00000038055/ENSSSCG00000015353/ENSSSCG00000009626/ENSSSCG00000003486/ENSSSCG00000023503/ENSSSCG00000017206/ENSSSCG00000012112/ENSSSCG00000016459/ENSSSCG00000009786/ENSSSCG00000006631	GSN/CORO1A/SCIN/SORBS3/ARHGEF10L/PRKCD/GRB2/ARHGAP6/EPHA1/HIP1R/TMOD4	11
BP	GO:0098657	import into cell	23/497	406/11223	0.134494062923607	0.410485987314226	ENSSSCG00000037508/ENSSSCG00000040397/ENSSSCG00000015085/ENSSSCG00000004587/ENSSSCG00000038055/ENSSSCG00000022230/ENSSSCG00000010908/ENSSSCG00000004789/ENSSSCG00000017206/ENSSSCG00000014852/ENSSSCG00000023478/ENSSSCG00000014369/ENSSSCG00000024071/ENSSSCG00000017475/ENSSSCG00000007700/ENSSSCG00000038598/ENSSSCG00000001404/ENSSSCG00000039103/ENSSSCG00000017277/ENSSSCG00000031954/ENSSSCG00000015299/…	GSN/COLEC12/IL10RA/MYO1E/CORO1A/CD9/PTPRC/THBS1/GRB2/ARRB1/SLC46A1/CD14/SCARF1/RARA/HIP1/ADRB2/TNF/ADIPOQ/PECAM1/SLC39A10/STEAP4/HIP1R/GFAP	23
BP	GO:0002686	negative regulation of leukocyte migration	3/497	29/11223	0.1352533324429	0.410485987314226	ENSSSCG00000003113/ENSSSCG00000026478/ENSSSCG00000031999	C5AR2/PADI2/GPR18	3
BP	GO:0010677	negative regulation of cellular carbohydrate metabolic process	3/497	29/11223	0.1352533324429	0.410485987314226	ENSSSCG00000031888/ENSSSCG00000039103/ENSSSCG00000002648	DDIT4/ADIPOQ/CBFA2T3	3
BP	GO:0010830	regulation of myotube differentiation	3/497	29/11223	0.1352533324429	0.410485987314226	ENSSSCG00000032474/ENSSSCG00000038509/ENSSSCG00000026695	CXCL10/NOTCH1/TNFSF14	3
BP	GO:0030514	negative regulation of BMP signaling pathway	3/497	29/11223	0.1352533324429	0.410485987314226	ENSSSCG00000010703/ENSSSCG00000004507/ENSSSCG00000038509	HTRA1/SMAD7/NOTCH1	3
BP	GO:0030834	regulation of actin filament depolymerization	3/497	29/11223	0.1352533324429	0.410485987314226	ENSSSCG00000037508/ENSSSCG00000015353/ENSSSCG00000006631	GSN/SCIN/TMOD4	3
BP	GO:0038084	vascular endothelial growth factor signaling pathway	3/497	29/11223	0.1352533324429	0.410485987314226	ENSSSCG00000008522/ENSSSCG00000003395/ENSSSCG00000022741	XDH/PIK3CD/PDGFRB	3
BP	GO:0045747	positive regulation of Notch signaling pathway	3/497	29/11223	0.1352533324429	0.410485987314226	ENSSSCG00000007572/ENSSSCG00000007067/ENSSSCG00000038509	LFNG/JAG1/NOTCH1	3
BP	GO:0060135	maternal process involved in female pregnancy	3/497	29/11223	0.1352533324429	0.410485987314226	ENSSSCG00000004369/ENSSSCG00000013735/ENSSSCG00000040961	PRDM1/JUNB/LIF	3
BP	GO:0060193	positive regulation of lipase activity	3/497	29/11223	0.1352533324429	0.410485987314226	ENSSSCG00000022741/ENSSSCG00000024674/ENSSSCG00000037452	PDGFRB/ABL2/HTR2A	3
BP	GO:0070830	bicellular tight junction assembly	3/497	29/11223	0.1352533324429	0.410485987314226	ENSSSCG00000001404/ENSSSCG00000017277/ENSSSCG00000007557	TNF/PECAM1/MICALL2	3
BP	GO:1905517	macrophage migration	3/497	29/11223	0.1352533324429	0.410485987314226	ENSSSCG00000029371/ENSSSCG00000017700/ENSSSCG00000022230	C5AR1/CCL3L1/CD9	3
BP	GO:2000179	positive regulation of neural precursor cell proliferation	3/497	29/11223	0.1352533324429	0.410485987314226	ENSSSCG00000010170/ENSSSCG00000002815/ENSSSCG00000004699	DISC1/ADGRG1/ELL3	3
BP	GO:0072503	cellular divalent inorganic cation homeostasis	13/497	209/11223	0.136591779930059	0.412760815377632	ENSSSCG00000038055/ENSSSCG00000010908/ENSSSCG00000035078/ENSSSCG00000032474/ENSSSCG00000012875/ENSSSCG00000023437/ENSSSCG00000040095/ENSSSCG00000040648/ENSSSCG00000010278/ENSSSCG00000031954/ENSSSCG00000024674/ENSSSCG00000008978/ENSSSCG00000037452	CORO1A/PTPRC/CD40/CXCL10/ENSSSCG00000012875/ITPR1/GPR35/CCL8/CDH23/SLC39A10/ABL2/CXCL11/HTR2A	13
BP	GO:0003231	cardiac ventricle development	6/497	79/11223	0.136911097475908	0.412760815377632	ENSSSCG00000004369/ENSSSCG00000007067/ENSSSCG00000015839/ENSSSCG00000004507/ENSSSCG00000038509/ENSSSCG00000038460	PRDM1/JAG1/NRG1/SMAD7/NOTCH1/FOXF1	6
BP	GO:0031345	negative regulation of cell projection organization	6/497	79/11223	0.136911097475908	0.412760815377632	ENSSSCG00000011033/ENSSSCG00000023503/ENSSSCG00000017730/ENSSSCG00000014293/ENSSSCG00000017343/ENSSSCG00000006530	VIM/PRKCD/CDK5R1/FSTL4/GFAP/EFNA1	6
BP	GO:0009798	axis specification	4/497	45/11223	0.137018593255104	0.412760815377632	ENSSSCG00000038948/ENSSSCG00000006709/ENSSSCG00000038110/ENSSSCG00000038509	ETS2/NOTCH2/TIFAB/NOTCH1	4
BP	GO:0015914	phospholipid transport	4/497	45/11223	0.137018593255104	0.412760815377632	ENSSSCG00000023503/ENSSSCG00000008051/ENSSSCG00000021527/ENSSSCG00000003069	PRKCD/ABCA3/ATP10B/KCNN4	4
BP	GO:0030101	natural killer cell activation	4/497	45/11223	0.137018593255104	0.412760815377632	ENSSSCG00000038055/ENSSSCG00000010908/ENSSSCG00000004369/ENSSSCG00000015037	CORO1A/PTPRC/PRDM1/IL18	4
BP	GO:0030858	positive regulation of epithelial cell differentiation	4/497	45/11223	0.137018593255104	0.412760815377632	ENSSSCG00000013658/ENSSSCG00000039103/ENSSSCG00000038509/ENSSSCG00000040961	S1PR2/ADIPOQ/NOTCH1/LIF	4
BP	GO:0090398	cellular senescence	4/497	45/11223	0.137018593255104	0.412760815377632	ENSSSCG00000016925/ENSSSCG00000023503/ENSSSCG00000002389/ENSSSCG00000032861	PLK2/PRKCD/VASH1/NUAK1	4
BP	GO:0090092	regulation of transmembrane receptor protein serine/threonine kinase signaling pathway	10/497	152/11223	0.13702120269252	0.412760815377632	ENSSSCG00000004789/ENSSSCG00000006709/ENSSSCG00000023527/ENSSSCG00000034259/ENSSSCG00000010703/ENSSSCG00000004507/ENSSSCG00000038509/ENSSSCG00000035077/ENSSSCG00000016574/ENSSSCG00000040461	THBS1/NOTCH2/NRROS/PMEPA1/HTRA1/SMAD7/NOTCH1/INHBA/KCP/CDKN1C	10
BP	GO:0002262	myeloid cell homeostasis	8/497	115/11223	0.137417817397877	0.412931917776031	ENSSSCG00000016298/ENSSSCG00000003395/ENSSSCG00000028304/ENSSSCG00000038911/ENSSSCG00000035077/ENSSSCG00000015649/ENSSSCG00000008842/ENSSSCG00000001234	INPP5D/PIK3CD/ZFP36L1/KLF2/INHBA/DYRK3/KIT/TRIM10	8
BP	GO:0002429	immune response-activating cell surface receptor signaling pathway	8/497	115/11223	0.137417817397877	0.412931917776031	ENSSSCG00000029371/ENSSSCG00000011198/ENSSSCG00000010908/ENSSSCG00000031954/ENSSSCG00000032438/ENSSSCG00000017466/ENSSSCG00000006457/ENSSSCG00000003069	C5AR1/RFTN1/PTPRC/SLC39A10/FFAR2/CCR7/FCRL3/KCNN4	8
BP	GO:0009101	glycoprotein biosynthetic process	11/497	171/11223	0.137530778535602	0.412931917776031	ENSSSCG00000025770/ENSSSCG00000005518/ENSSSCG00000038126/ENSSSCG00000007872/ENSSSCG00000022197/ENSSSCG00000005628/ENSSSCG00000005623/ENSSSCG00000038843/ENSSSCG00000015232/ENSSSCG00000017466/ENSSSCG00000031329	ST6GAL1/ENSSSCG00000005518/MGAT3/XYLT1/HS6ST1/ST6GALNAC4/ENSSSCG00000005623/ST3GAL2/ST3GAL4/CCR7/ST8SIA1	11
BP	GO:0031334	positive regulation of protein complex assembly	11/497	171/11223	0.137530778535602	0.412931917776031	ENSSSCG00000037508/ENSSSCG00000007586/ENSSSCG00000038055/ENSSSCG00000015353/ENSSSCG00000017206/ENSSSCG00000008051/ENSSSCG00000015839/ENSSSCG00000001404/ENSSSCG00000032698/ENSSSCG00000009786/ENSSSCG00000014985	GSN/FSCN1/CORO1A/SCIN/GRB2/ABCA3/NRG1/TNF/TPPP/HIP1R/MMP3	11
BP	GO:0010952	positive regulation of peptidase activity	7/497	97/11223	0.138136847669508	0.413730065926408	ENSSSCG00000008522/ENSSSCG00000010280/ENSSSCG00000007700/ENSSSCG00000001404/ENSSSCG00000022447/ENSSSCG00000009786/ENSSSCG00000006530	XDH/VSIR/HIP1/TNF/F3/HIP1R/EFNA1	7
BP	GO:0034101	erythrocyte homeostasis	7/497	97/11223	0.138136847669508	0.413730065926408	ENSSSCG00000016298/ENSSSCG00000028304/ENSSSCG00000038911/ENSSSCG00000035077/ENSSSCG00000015649/ENSSSCG00000008842/ENSSSCG00000001234	INPP5D/ZFP36L1/KLF2/INHBA/DYRK3/KIT/TRIM10	7
BP	GO:0090288	negative regulation of cellular response to growth factor stimulus	7/497	97/11223	0.138136847669508	0.413730065926408	ENSSSCG00000004789/ENSSSCG00000023527/ENSSSCG00000034259/ENSSSCG00000008522/ENSSSCG00000010703/ENSSSCG00000004507/ENSSSCG00000038509	THBS1/NRROS/PMEPA1/XDH/HTRA1/SMAD7/NOTCH1	7
BP	GO:0010563	negative regulation of phosphorus metabolic process	21/497	368/11223	0.140212898626953	0.415536901098665	ENSSSCG00000036956/ENSSSCG00000004154/ENSSSCG00000010908/ENSSSCG00000031888/ENSSSCG00000034259/ENSSSCG00000023503/ENSSSCG00000033327/ENSSSCG00000008522/ENSSSCG00000015595/ENSSSCG00000022689/ENSSSCG00000032162/ENSSSCG00000037241/ENSSSCG00000001404/ENSSSCG00000039103/ENSSSCG00000014039/ENSSSCG00000004507/ENSSSCG00000002648/ENSSSCG00000016459/ENSSSCG00000040961/ENSSSCG00000040461/ENSSSCG00000006530	SOCS3/TNFAIP3/PTPRC/DDIT4/PMEPA1/PRKCD/PDGFB/XDH/ATF3/GADD45B/P2RY13/RGS2/TNF/ADIPOQ/RGS14/SMAD7/CBFA2T3/EPHA1/LIF/CDKN1C/EFNA1	21
BP	GO:0045936	negative regulation of phosphate metabolic process	21/497	368/11223	0.140212898626953	0.415536901098665	ENSSSCG00000036956/ENSSSCG00000004154/ENSSSCG00000010908/ENSSSCG00000031888/ENSSSCG00000034259/ENSSSCG00000023503/ENSSSCG00000033327/ENSSSCG00000008522/ENSSSCG00000015595/ENSSSCG00000022689/ENSSSCG00000032162/ENSSSCG00000037241/ENSSSCG00000001404/ENSSSCG00000039103/ENSSSCG00000014039/ENSSSCG00000004507/ENSSSCG00000002648/ENSSSCG00000016459/ENSSSCG00000040961/ENSSSCG00000040461/ENSSSCG00000006530	SOCS3/TNFAIP3/PTPRC/DDIT4/PMEPA1/PRKCD/PDGFB/XDH/ATF3/GADD45B/P2RY13/RGS2/TNF/ADIPOQ/RGS14/SMAD7/CBFA2T3/EPHA1/LIF/CDKN1C/EFNA1	21
BP	GO:0070848	response to growth factor	21/497	368/11223	0.140212898626953	0.415536901098665	ENSSSCG00000037905/ENSSSCG00000038055/ENSSSCG00000004789/ENSSSCG00000031321/ENSSSCG00000015375/ENSSSCG00000006709/ENSSSCG00000023527/ENSSSCG00000034259/ENSSSCG00000033327/ENSSSCG00000008522/ENSSSCG00000003395/ENSSSCG00000028304/ENSSSCG00000010703/ENSSSCG00000015652/ENSSSCG00000004507/ENSSSCG00000038509/ENSSSCG00000022741/ENSSSCG00000016574/ENSSSCG00000006464/ENSSSCG00000009630/ENSSSCG00000040461	ITGB5/CORO1A/THBS1/NR4A1/ITGB8/NOTCH2/NRROS/PMEPA1/PDGFB/XDH/PIK3CD/ZFP36L1/HTRA1/IL10/SMAD7/NOTCH1/PDGFRB/KCP/NTRK1/EGR3/CDKN1C	21
BP	GO:0001914	regulation of T cell mediated cytotoxicity	2/497	15/11223	0.140676555059444	0.415536901098665	ENSSSCG00000010908/ENSSSCG00000001453	PTPRC/HLA-DRA	2
BP	GO:0002068	glandular epithelial cell development	2/497	15/11223	0.140676555059444	0.415536901098665	ENSSSCG00000017475/ENSSSCG00000000258	RARA/RARG	2
BP	GO:0002726	positive regulation of T cell cytokine production	2/497	15/11223	0.140676555059444	0.415536901098665	ENSSSCG00000015037/ENSSSCG00000008162	IL18/IL1R1	2
BP	GO:0003181	atrioventricular valve morphogenesis	2/497	15/11223	0.140676555059444	0.415536901098665	ENSSSCG00000038509/ENSSSCG00000006530	NOTCH1/EFNA1	2
BP	GO:0007595	lactation	2/497	15/11223	0.140676555059444	0.415536901098665	ENSSSCG00000008522/ENSSSCG00000010603	XDH/NEURL1	2
BP	GO:0009648	photoperiodism	2/497	15/11223	0.140676555059444	0.415536901098665	ENSSSCG00000017983/ENSSSCG00000015120	PER1/USP2	2
BP	GO:0010712	regulation of collagen metabolic process	2/497	15/11223	0.140676555059444	0.415536901098665	ENSSSCG00000011033/ENSSSCG00000038745	VIM/SERPINF2	2
BP	GO:0010743	regulation of macrophage derived foam cell differentiation	2/497	15/11223	0.140676555059444	0.415536901098665	ENSSSCG00000039103/ENSSSCG00000015037	ADIPOQ/IL18	2
BP	GO:0031338	regulation of vesicle fusion	2/497	15/11223	0.140676555059444	0.415536901098665	ENSSSCG00000038055/ENSSSCG00000001977	CORO1A/STXBP6	2
BP	GO:0043153	entrainment of circadian clock by photoperiod	2/497	15/11223	0.140676555059444	0.415536901098665	ENSSSCG00000017983/ENSSSCG00000015120	PER1/USP2	2
BP	GO:0060339	negative regulation of type I interferon-mediated signaling pathway	2/497	15/11223	0.140676555059444	0.415536901098665	ENSSSCG00000027806/ENSSSCG00000014987	SAMHD1/MMP12	2
BP	GO:1901889	negative regulation of cell junction assembly	2/497	15/11223	0.140676555059444	0.415536901098665	ENSSSCG00000012112/ENSSSCG00000001404	ARHGAP6/TNF	2
BP	GO:1904037	positive regulation of epithelial cell apoptotic process	2/497	15/11223	0.140676555059444	0.415536901098665	ENSSSCG00000004789/ENSSSCG00000035078	THBS1/CD40	2
BP	GO:2000737	negative regulation of stem cell differentiation	2/497	15/11223	0.140676555059444	0.415536901098665	ENSSSCG00000007067/ENSSSCG00000038509	JAG1/NOTCH1	2
BP	GO:0006874	cellular calcium ion homeostasis	12/497	191/11223	0.141042666048284	0.416281266783286	ENSSSCG00000038055/ENSSSCG00000010908/ENSSSCG00000035078/ENSSSCG00000032474/ENSSSCG00000012875/ENSSSCG00000023437/ENSSSCG00000040095/ENSSSCG00000040648/ENSSSCG00000010278/ENSSSCG00000024674/ENSSSCG00000008978/ENSSSCG00000037452	CORO1A/PTPRC/CD40/CXCL10/ENSSSCG00000012875/ITPR1/GPR35/CCL8/CDH23/ABL2/CXCL11/HTR2A	12
BP	GO:0003007	heart morphogenesis	10/497	153/11223	0.141199613867514	0.416407592068465	ENSSSCG00000006709/ENSSSCG00000011592/ENSSSCG00000007067/ENSSSCG00000017475/ENSSSCG00000015839/ENSSSCG00000004507/ENSSSCG00000038509/ENSSSCG00000038460/ENSSSCG00000017265/ENSSSCG00000006530	NOTCH2/PLXND1/JAG1/RARA/NRG1/SMAD7/NOTCH1/FOXF1/AXIN2/EFNA1	10
BP	GO:0031333	negative regulation of protein complex assembly	6/497	80/11223	0.142861218255436	0.420627703144334	ENSSSCG00000037508/ENSSSCG00000015353/ENSSSCG00000034259/ENSSSCG00000023503/ENSSSCG00000009786/ENSSSCG00000006631	GSN/SCIN/PMEPA1/PRKCD/HIP1R/TMOD4	6
BP	GO:0044706	multi-multicellular organism process	6/497	80/11223	0.142861218255436	0.420627703144334	ENSSSCG00000004369/ENSSSCG00000013735/ENSSSCG00000004241/ENSSSCG00000002829/ENSSSCG00000040961/ENSSSCG00000025924	PRDM1/JUNB/GJA1/MMP2/LIF/IGFBP5	6
BP	GO:0042129	regulation of T cell proliferation	7/497	98/11223	0.143485492794564	0.421784913549211	ENSSSCG00000038055/ENSSSCG00000010908/ENSSSCG00000031106/ENSSSCG00000010280/ENSSSCG00000014277/ENSSSCG00000002135/ENSSSCG00000015037	CORO1A/PTPRC/PLA2G2D/VSIR/IRF1/PNP/IL18	7
BP	GO:0043901	negative regulation of multi-organism process	7/497	98/11223	0.143485492794564	0.421784913549211	ENSSSCG00000004154/ENSSSCG00000015413/ENSSSCG00000001404/ENSSSCG00000038856/ENSSSCG00000040648/ENSSSCG00000004241/ENSSSCG00000001234	TNFAIP3/FGL2/TNF/TRIM8/CCL8/GJA1/TRIM10	7
BP	GO:0032411	positive regulation of transporter activity	4/497	46/11223	0.145160501752798	0.423656965742614	ENSSSCG00000023503/ENSSSCG00000038598/ENSSSCG00000009859/ENSSSCG00000029471	PRKCD/ADRB2/TESC/STAC3	4
BP	GO:0051963	regulation of synapse assembly	4/497	46/11223	0.145160501752798	0.423656965742614	ENSSSCG00000006495/ENSSSCG00000022204/ENSSSCG00000026516/ENSSSCG00000006464	SEMA4A/AGRN/EPHB3/NTRK1	4
BP	GO:0070301	cellular response to hydrogen peroxide	4/497	46/11223	0.145160501752798	0.423656965742614	ENSSSCG00000004154/ENSSSCG00000023503/ENSSSCG00000043781/ENSSSCG00000015652	TNFAIP3/PRKCD/RHOB/IL10	4
BP	GO:1904029	regulation of cyclin-dependent protein kinase activity	4/497	46/11223	0.145160501752798	0.423656965742614	ENSSSCG00000004154/ENSSSCG00000033327/ENSSSCG00000040461/ENSSSCG00000014284	TNFAIP3/PDGFB/CDKN1C/ENSSSCG00000014284	4
BP	GO:0032731	positive regulation of interleukin-1 beta production	3/497	30/11223	0.145632081974023	0.423656965742614	ENSSSCG00000017700/ENSSSCG00000012118/ENSSSCG00000001404	CCL3L1/TLR8/TNF	3
BP	GO:0050732	negative regulation of peptidyl-tyrosine phosphorylation	3/497	30/11223	0.145632081974023	0.423656965742614	ENSSSCG00000036956/ENSSSCG00000010908/ENSSSCG00000023503	SOCS3/PTPRC/PRKCD	3
BP	GO:0051353	positive regulation of oxidoreductase activity	3/497	30/11223	0.145632081974023	0.423656965742614	ENSSSCG00000001404/ENSSSCG00000024674/ENSSSCG00000023162	TNF/ABL2/CDH3	3
BP	GO:0051965	positive regulation of synapse assembly	3/497	30/11223	0.145632081974023	0.423656965742614	ENSSSCG00000006495/ENSSSCG00000026516/ENSSSCG00000006464	SEMA4A/EPHB3/NTRK1	3
BP	GO:0060393	regulation of pathway-restricted SMAD protein phosphorylation	3/497	30/11223	0.145632081974023	0.423656965742614	ENSSSCG00000034259/ENSSSCG00000004507/ENSSSCG00000035077	PMEPA1/SMAD7/INHBA	3
BP	GO:0060563	neuroepithelial cell differentiation	3/497	30/11223	0.145632081974023	0.423656965742614	ENSSSCG00000007067/ENSSSCG00000038509/ENSSSCG00000001097	JAG1/NOTCH1/ENSSSCG00000001097	3
BP	GO:0061383	trabecula morphogenesis	3/497	30/11223	0.145632081974023	0.423656965742614	ENSSSCG00000015839/ENSSSCG00000038509/ENSSSCG00000002829	NRG1/NOTCH1/MMP2	3
BP	GO:0070527	platelet aggregation	3/497	30/11223	0.145632081974023	0.423656965742614	ENSSSCG00000022230/ENSSSCG00000023503/ENSSSCG00000003451	CD9/PRKCD/PDPN	3
[truncated: 3,206 more rows]
