# Supplementary material for: Retinoic acid inhibits the infection of porcine reproductive and respiratory syndrome virus
Source: Front Vet Sci. 2026 Mar 24;13:1798441. doi: 10.3389/fvets.2026.1798441 (PMC13053225; doi:10.3389/fvets.2026.1798441)
Supplement: SUPPLEMENTARY TABLE S8 — GO enrichment analysis of upregulated genes in PRRSV-infected cells: ATRA-treated versus DMSO-treated groups. [file Table_8.XLS]

Category	GOID	Description	GeneRatio	BgRatio	pvalue	padj	geneID	geneName	Count
BP	GO:0032787	monocarboxylic acid metabolic process	27/306	287/11223	1.88473229618617e-08	5.67869840840893e-05	ENSSSCG00000010554/ENSSSCG00000006238/ENSSSCG00000033626/ENSSSCG00000016223/ENSSSCG00000012583/ENSSSCG00000036865/ENSSSCG00000015340/ENSSSCG00000024149/ENSSSCG00000005688/ENSSSCG00000012880/ENSSSCG00000015784/ENSSSCG00000017694/ENSSSCG00000031174/ENSSSCG00000015446/ENSSSCG00000003669/ENSSSCG00000010475/ENSSSCG00000029944/ENSSSCG00000015334/ENSSSCG00000010853/ENSSSCG00000004596/ENSSSCG00000004136/…	SCD/CYP7A1/SREBF1/ACSL3/ACSL4/SDS/ASNS/ELOVL5/PTGES/CPT1A/ACSL1/ACACA/FBP1/PNPLA8/MFSD2A/CYP26A1/FASN/PDK4/EPHX1/LIPC/AIG1/MLXIPL/ELOVL6/ENSSSCG00000009182/PRKAR2B/MTHFD1L/PGAM2	27
BP	GO:0055088	lipid homeostasis	13/306	78/11223	1.60236691215122e-07	0.000241396575315581	ENSSSCG00000006238/ENSSSCG00000013599/ENSSSCG00000003088/ENSSSCG00000005423/ENSSSCG00000027745/ENSSSCG00000014871/ENSSSCG00000017694/ENSSSCG00000013017/ENSSSCG00000015446/ENSSSCG00000004596/ENSSSCG00000015144/ENSSSCG00000009666/ENSSSCG00000040681	CYP7A1/ANGPTL4/APOE/ABCA1/ABCG1/TSKU/ACACA/EHD1/PNPLA8/LIPC/GRAMD1B/EPHX2/FABP4	13
BP	GO:0006631	fatty acid metabolic process	19/306	179/11223	4.08278552191033e-07	0.000256383803796274	ENSSSCG00000010554/ENSSSCG00000033626/ENSSSCG00000016223/ENSSSCG00000012583/ENSSSCG00000024149/ENSSSCG00000005688/ENSSSCG00000012880/ENSSSCG00000015784/ENSSSCG00000017694/ENSSSCG00000015446/ENSSSCG00000003669/ENSSSCG00000029944/ENSSSCG00000015334/ENSSSCG00000010853/ENSSSCG00000004596/ENSSSCG00000004136/ENSSSCG00000007710/ENSSSCG00000036236/ENSSSCG00000037706	SCD/SREBF1/ACSL3/ACSL4/ELOVL5/PTGES/CPT1A/ACSL1/ACACA/PNPLA8/MFSD2A/FASN/PDK4/EPHX1/LIPC/AIG1/MLXIPL/ELOVL6/PRKAR2B	19
BP	GO:0044283	small molecule biosynthetic process	29/306	382/11223	5.8420194120187e-07	0.000256383803796274	ENSSSCG00000010554/ENSSSCG00000029482/ENSSSCG00000006238/ENSSSCG00000033626/ENSSSCG00000003088/ENSSSCG00000020864/ENSSSCG00000036865/ENSSSCG00000015340/ENSSSCG00000024149/ENSSSCG00000005688/ENSSSCG00000005287/ENSSSCG00000017694/ENSSSCG00000031174/ENSSSCG00000015446/ENSSSCG00000016929/ENSSSCG00000029944/ENSSSCG00000015334/ENSSSCG00000024954/ENSSSCG00000004596/ENSSSCG00000034213/ENSSSCG00000007710/…	SCD/CHST15/CYP7A1/SREBF1/APOE/VDR/SDS/ASNS/ELOVL5/PTGES/PSAT1/ACACA/FBP1/PNPLA8/PDE4D/FASN/PDK4/FGF1/LIPC/ACER2/MLXIPL/DHCR7/BMP6/SHAS2/ELOVL6/MTHFD1L/PSPH/GDA/PGAM2	29
BP	GO:0015908	fatty acid transport	10/306	49/11223	6.27646971573426e-07	0.000256383803796274	ENSSSCG00000035863/ENSSSCG00000003088/ENSSSCG00000016223/ENSSSCG00000005688/ENSSSCG00000009429/ENSSSCG00000015784/ENSSSCG00000015405/ENSSSCG00000015446/ENSSSCG00000003669/ENSSSCG00000040681	PLIN2/APOE/ACSL3/PTGES/TNFSF11/ACSL1/CD36/PNPLA8/MFSD2A/FABP4	10
BP	GO:0042632	cholesterol homeostasis	10/306	49/11223	6.27646971573426e-07	0.000256383803796274	ENSSSCG00000006238/ENSSSCG00000003088/ENSSSCG00000005423/ENSSSCG00000027745/ENSSSCG00000014871/ENSSSCG00000013017/ENSSSCG00000004596/ENSSSCG00000015144/ENSSSCG00000009666/ENSSSCG00000040681	CYP7A1/APOE/ABCA1/ABCG1/TSKU/EHD1/LIPC/GRAMD1B/EPHX2/FABP4	10
BP	GO:0010876	lipid localization	21/306	222/11223	6.92676864170936e-07	0.000256383803796274	ENSSSCG00000035863/ENSSSCG00000016027/ENSSSCG00000001817/ENSSSCG00000003088/ENSSSCG00000005423/ENSSSCG00000016223/ENSSSCG00000027745/ENSSSCG00000005688/ENSSSCG00000009429/ENSSSCG00000014871/ENSSSCG00000015784/ENSSSCG00000015405/ENSSSCG00000013017/ENSSSCG00000015446/ENSSSCG00000021038/ENSSSCG00000003669/ENSSSCG00000004596/ENSSSCG00000015332/ENSSSCG00000009231/ENSSSCG00000006890/ENSSSCG00000040681	PLIN2/ITGAV/FURIN/APOE/ABCA1/ACSL3/ABCG1/PTGES/TNFSF11/TSKU/ACSL1/CD36/EHD1/PNPLA8/NRIP1/MFSD2A/LIPC/PON1/CDS1/ABCA4/FABP4	21
BP	GO:0008203	cholesterol metabolic process	11/306	62/11223	7.61433625149341e-07	0.000256383803796274	ENSSSCG00000006238/ENSSSCG00000033626/ENSSSCG00000003088/ENSSSCG00000005423/ENSSSCG00000027745/ENSSSCG00000014871/ENSSSCG00000024954/ENSSSCG00000004596/ENSSSCG00000015332/ENSSSCG00000021181/ENSSSCG00000009666	CYP7A1/SREBF1/APOE/ABCA1/ABCG1/TSKU/FGF1/LIPC/PON1/DHCR7/EPHX2	11
BP	GO:0055092	sterol homeostasis	10/306	50/11223	7.65832802577651e-07	0.000256383803796274	ENSSSCG00000006238/ENSSSCG00000003088/ENSSSCG00000005423/ENSSSCG00000027745/ENSSSCG00000014871/ENSSSCG00000013017/ENSSSCG00000004596/ENSSSCG00000015144/ENSSSCG00000009666/ENSSSCG00000040681	CYP7A1/APOE/ABCA1/ABCG1/TSKU/EHD1/LIPC/GRAMD1B/EPHX2/FABP4	10
BP	GO:1902652	secondary alcohol metabolic process	11/306	64/11223	1.06117348179458e-06	0.000319731570064706	ENSSSCG00000006238/ENSSSCG00000033626/ENSSSCG00000003088/ENSSSCG00000005423/ENSSSCG00000027745/ENSSSCG00000014871/ENSSSCG00000024954/ENSSSCG00000004596/ENSSSCG00000015332/ENSSSCG00000021181/ENSSSCG00000009666	CYP7A1/SREBF1/APOE/ABCA1/ABCG1/TSKU/FGF1/LIPC/PON1/DHCR7/EPHX2	11
BP	GO:0016125	sterol metabolic process	11/306	65/11223	1.24670739451252e-06	0.000341484489060565	ENSSSCG00000006238/ENSSSCG00000033626/ENSSSCG00000003088/ENSSSCG00000005423/ENSSSCG00000027745/ENSSSCG00000014871/ENSSSCG00000024954/ENSSSCG00000004596/ENSSSCG00000015332/ENSSSCG00000021181/ENSSSCG00000009666	CYP7A1/SREBF1/APOE/ABCA1/ABCG1/TSKU/FGF1/LIPC/PON1/DHCR7/EPHX2	11
BP	GO:0006869	lipid transport	18/306	185/11223	2.9424544935831e-06	0.000738801282430489	ENSSSCG00000035863/ENSSSCG00000016027/ENSSSCG00000001817/ENSSSCG00000003088/ENSSSCG00000005423/ENSSSCG00000016223/ENSSSCG00000027745/ENSSSCG00000005688/ENSSSCG00000009429/ENSSSCG00000014871/ENSSSCG00000015784/ENSSSCG00000015405/ENSSSCG00000015446/ENSSSCG00000003669/ENSSSCG00000004596/ENSSSCG00000015332/ENSSSCG00000006890/ENSSSCG00000040681	PLIN2/ITGAV/FURIN/APOE/ABCA1/ACSL3/ABCG1/PTGES/TNFSF11/TSKU/ACSL1/CD36/PNPLA8/MFSD2A/LIPC/PON1/ABCA4/FABP4	18
BP	GO:0046394	carboxylic acid biosynthetic process	19/306	206/11223	3.46081876699358e-06	0.000800117013620147	ENSSSCG00000010554/ENSSSCG00000006238/ENSSSCG00000036865/ENSSSCG00000015340/ENSSSCG00000024149/ENSSSCG00000005688/ENSSSCG00000005287/ENSSSCG00000017694/ENSSSCG00000031174/ENSSSCG00000015446/ENSSSCG00000029944/ENSSSCG00000015334/ENSSSCG00000004596/ENSSSCG00000007710/ENSSSCG00000005992/ENSSSCG00000036236/ENSSSCG00000004092/ENSSSCG00000007748/ENSSSCG00000016720	SCD/CYP7A1/SDS/ASNS/ELOVL5/PTGES/PSAT1/ACACA/FBP1/PNPLA8/FASN/PDK4/LIPC/MLXIPL/SHAS2/ELOVL6/MTHFD1L/PSPH/PGAM2	19
BP	GO:0016053	organic acid biosynthetic process	19/306	207/11223	3.71776906428213e-06	0.000800117013620147	ENSSSCG00000010554/ENSSSCG00000006238/ENSSSCG00000036865/ENSSSCG00000015340/ENSSSCG00000024149/ENSSSCG00000005688/ENSSSCG00000005287/ENSSSCG00000017694/ENSSSCG00000031174/ENSSSCG00000015446/ENSSSCG00000029944/ENSSSCG00000015334/ENSSSCG00000004596/ENSSSCG00000007710/ENSSSCG00000005992/ENSSSCG00000036236/ENSSSCG00000004092/ENSSSCG00000007748/ENSSSCG00000016720	SCD/CYP7A1/SDS/ASNS/ELOVL5/PTGES/PSAT1/ACACA/FBP1/PNPLA8/FASN/PDK4/LIPC/MLXIPL/SHAS2/ELOVL6/MTHFD1L/PSPH/PGAM2	19
BP	GO:0001676	long-chain fatty acid metabolic process	8/306	36/11223	4.33567337648603e-06	0.000870892258890161	ENSSSCG00000016223/ENSSSCG00000012583/ENSSSCG00000012880/ENSSSCG00000015784/ENSSSCG00000015446/ENSSSCG00000010853/ENSSSCG00000004136/ENSSSCG00000036236	ACSL3/ACSL4/CPT1A/ACSL1/PNPLA8/EPHX1/AIG1/ELOVL6	8
BP	GO:0015718	monocarboxylic acid transport	11/306	74/11223	4.68010280938285e-06	0.000881321860291907	ENSSSCG00000035863/ENSSSCG00000003088/ENSSSCG00000016223/ENSSSCG00000004039/ENSSSCG00000005688/ENSSSCG00000009429/ENSSSCG00000015784/ENSSSCG00000015405/ENSSSCG00000015446/ENSSSCG00000003669/ENSSSCG00000040681	PLIN2/APOE/ACSL3/SLC22A3/PTGES/TNFSF11/ACSL1/CD36/PNPLA8/MFSD2A/FABP4	11
BP	GO:0006066	alcohol metabolic process	15/306	146/11223	1.03044371321979e-05	0.00172484828218402	ENSSSCG00000003439/ENSSSCG00000006238/ENSSSCG00000033626/ENSSSCG00000003088/ENSSSCG00000020864/ENSSSCG00000005423/ENSSSCG00000027745/ENSSSCG00000014871/ENSSSCG00000024954/ENSSSCG00000004596/ENSSSCG00000015332/ENSSSCG00000034213/ENSSSCG00000021181/ENSSSCG00000009666/ENSSSCG00000009182	DHRS3/CYP7A1/SREBF1/APOE/VDR/ABCA1/ABCG1/TSKU/FGF1/LIPC/PON1/ACER2/DHCR7/EPHX2/ENSSSCG00000009182	15
BP	GO:0072330	monocarboxylic acid biosynthetic process	15/306	146/11223	1.03044371321979e-05	0.00172484828218402	ENSSSCG00000010554/ENSSSCG00000006238/ENSSSCG00000036865/ENSSSCG00000015340/ENSSSCG00000024149/ENSSSCG00000005688/ENSSSCG00000017694/ENSSSCG00000031174/ENSSSCG00000015446/ENSSSCG00000029944/ENSSSCG00000015334/ENSSSCG00000004596/ENSSSCG00000007710/ENSSSCG00000036236/ENSSSCG00000016720	SCD/CYP7A1/SDS/ASNS/ELOVL5/PTGES/ACACA/FBP1/PNPLA8/FASN/PDK4/LIPC/MLXIPL/ELOVL6/PGAM2	15
BP	GO:0006633	fatty acid biosynthetic process	10/306	67/11223	1.22692448873208e-05	0.00194564393923671	ENSSSCG00000010554/ENSSSCG00000024149/ENSSSCG00000005688/ENSSSCG00000017694/ENSSSCG00000015446/ENSSSCG00000029944/ENSSSCG00000015334/ENSSSCG00000004596/ENSSSCG00000007710/ENSSSCG00000036236	SCD/ELOVL5/PTGES/ACACA/PNPLA8/FASN/PDK4/LIPC/MLXIPL/ELOVL6	10
BP	GO:0032526	response to retinoic acid	8/306	42/11223	1.4667527271878e-05	0.00210444093667469	ENSSSCG00000005423/ENSSSCG00000034213/ENSSSCG00000008606/ENSSSCG00000040403/ENSSSCG00000010199/ENSSSCG00000009182/ENSSSCG00000001660/ENSSSCG00000003702	ABCA1/ACER2/OSR1/NANOG/RET/ENSSSCG00000009182/PTK7/GATA6	8
BP	GO:0046889	positive regulation of lipid biosynthetic process	8/306	42/11223	1.4667527271878e-05	0.00210444093667469	ENSSSCG00000033626/ENSSSCG00000003088/ENSSSCG00000016223/ENSSSCG00000024149/ENSSSCG00000003669/ENSSSCG00000024954/ENSSSCG00000007710/ENSSSCG00000001027	SREBF1/APOE/ACSL3/ELOVL5/MFSD2A/FGF1/MLXIPL/BMP6	8
BP	GO:0008610	lipid biosynthetic process	24/306	339/11223	1.84757580782673e-05	0.00253033904953724	ENSSSCG00000010554/ENSSSCG00000006238/ENSSSCG00000033626/ENSSSCG00000003088/ENSSSCG00000020864/ENSSSCG00000016223/ENSSSCG00000024149/ENSSSCG00000005688/ENSSSCG00000015784/ENSSSCG00000017694/ENSSSCG00000015446/ENSSSCG00000003669/ENSSSCG00000029944/ENSSSCG00000015334/ENSSSCG00000024954/ENSSSCG00000004596/ENSSSCG00000022405/ENSSSCG00000009231/ENSSSCG00000034213/ENSSSCG00000007710/ENSSSCG00000021181/…	SCD/CYP7A1/SREBF1/APOE/VDR/ACSL3/ELOVL5/PTGES/ACSL1/ACACA/PNPLA8/MFSD2A/FASN/PDK4/FGF1/LIPC/P2RX1/CDS1/ACER2/MLXIPL/DHCR7/BMP6/ELOVL6/GPAT3	24
BP	GO:0015909	long-chain fatty acid transport	7/306	33/11223	2.42810045507624e-05	0.00318081159614988	ENSSSCG00000035863/ENSSSCG00000003088/ENSSSCG00000016223/ENSSSCG00000015784/ENSSSCG00000015405/ENSSSCG00000015446/ENSSSCG00000040681	PLIN2/APOE/ACSL3/ACSL1/CD36/PNPLA8/FABP4	7
BP	GO:0097006	regulation of plasma lipoprotein particle levels	7/306	34/11223	2.98688340766586e-05	0.00374978321137385	ENSSSCG00000003088/ENSSSCG00000005423/ENSSSCG00000016223/ENSSSCG00000015405/ENSSSCG00000013017/ENSSSCG00000003669/ENSSSCG00000004596	APOE/ABCA1/ACSL3/CD36/EHD1/MFSD2A/LIPC	7
BP	GO:0001101	response to acid chemical	13/306	124/11223	3.2411169502795e-05	0.00390619414847685	ENSSSCG00000005423/ENSSSCG00000035357/ENSSSCG00000017694/ENSSSCG00000015405/ENSSSCG00000015334/ENSSSCG00000034213/ENSSSCG00000008606/ENSSSCG00000040403/ENSSSCG00000009217/ENSSSCG00000010199/ENSSSCG00000009182/ENSSSCG00000001660/ENSSSCG00000003702	ABCA1/BCL2L1/ACACA/CD36/PDK4/ACER2/OSR1/NANOG/PKD2/RET/ENSSSCG00000009182/PTK7/GATA6	13
BP	GO:0042060	wound healing	18/306	224/11223	4.10534043491545e-05	0.00475745797323086	ENSSSCG00000005235/ENSSSCG00000012277/ENSSSCG00000003088/ENSSSCG00000039798/ENSSSCG00000014871/ENSSSCG00000015405/ENSSSCG00000024954/ENSSSCG00000017306/ENSSSCG00000022405/ENSSSCG00000006289/ENSSSCG00000015322/ENSSSCG00000006288/ENSSSCG00000042607/ENSSSCG00000016111/ENSSSCG00000007757/ENSSSCG00000001660/ENSSSCG00000005946/ENSSSCG00000013887	KANK1/TIMP1/APOE/SLC11A1/TSKU/CD36/FGF1/ITGB3/P2RX1/F5/TFPI2/SELP/THBD/FZD7/TRIM72/PTK7/CCN4/INSL3	18
BP	GO:0046890	regulation of lipid biosynthetic process	11/306	99/11223	7.70751603800017e-05	0.00860101697129426	ENSSSCG00000006238/ENSSSCG00000033626/ENSSSCG00000003088/ENSSSCG00000020864/ENSSSCG00000016223/ENSSSCG00000024149/ENSSSCG00000003669/ENSSSCG00000015334/ENSSSCG00000024954/ENSSSCG00000007710/ENSSSCG00000001027	CYP7A1/SREBF1/APOE/VDR/ACSL3/ELOVL5/MFSD2A/PDK4/FGF1/MLXIPL/BMP6	11
BP	GO:0071604	transforming growth factor beta production	6/306	28/11223	8.87776726026568e-05	0.00955311169827875	ENSSSCG00000016027/ENSSSCG00000001817/ENSSSCG00000014871/ENSSSCG00000014869/ENSSSCG00000012985/ENSSSCG00000003702	ITGAV/FURIN/TSKU/LRRC32/LTBP3/GATA6	6
BP	GO:0033993	response to lipid	23/306	352/11223	9.54397479499623e-05	0.00991586070942195	ENSSSCG00000005981/ENSSSCG00000028875/ENSSSCG00000020864/ENSSSCG00000005423/ENSSSCG00000039798/ENSSSCG00000027745/ENSSSCG00000011570/ENSSSCG00000017694/ENSSSCG00000008749/ENSSSCG00000015405/ENSSSCG00000021038/ENSSSCG00000015334/ENSSSCG00000040811/ENSSSCG00000015144/ENSSSCG00000034213/ENSSSCG00000008606/ENSSSCG00000040403/ENSSSCG00000001027/ENSSSCG00000036520/ENSSSCG00000010199/ENSSSCG00000009182/…	FBXO32/HAVCR2/VDR/ABCA1/SLC11A1/ABCG1/IRAK2/ACACA/SLIT2/CD36/NRIP1/PDK4/PYCARD/GRAMD1B/ACER2/OSR1/NANOG/BMP6/EFNA5/RET/ENSSSCG00000009182/PTK7/GATA6	23
BP	GO:0008202	steroid metabolic process	13/306	138/11223	9.9121214459835e-05	0.00995507397224943	ENSSSCG00000006238/ENSSSCG00000033626/ENSSSCG00000003088/ENSSSCG00000020864/ENSSSCG00000005423/ENSSSCG00000027745/ENSSSCG00000014871/ENSSSCG00000024954/ENSSSCG00000004596/ENSSSCG00000015332/ENSSSCG00000021181/ENSSSCG00000009666/ENSSSCG00000001027	CYP7A1/SREBF1/APOE/VDR/ABCA1/ABCG1/TSKU/FGF1/LIPC/PON1/DHCR7/EPHX2/BMP6	13
BP	GO:0009611	response to wounding	19/306	270/11223	0.000150319003109251	0.0145130518375677	ENSSSCG00000005235/ENSSSCG00000012277/ENSSSCG00000003088/ENSSSCG00000039798/ENSSSCG00000014871/ENSSSCG00000015405/ENSSSCG00000024954/ENSSSCG00000017306/ENSSSCG00000022405/ENSSSCG00000006289/ENSSSCG00000015322/ENSSSCG00000006288/ENSSSCG00000040125/ENSSSCG00000042607/ENSSSCG00000016111/ENSSSCG00000007757/ENSSSCG00000001660/ENSSSCG00000005946/ENSSSCG00000013887	KANK1/TIMP1/APOE/SLC11A1/TSKU/CD36/FGF1/ITGB3/P2RX1/F5/TFPI2/SELP/NOL3/THBD/FZD7/TRIM72/PTK7/CCN4/INSL3	19
BP	GO:0048871	multicellular organismal homeostasis	16/306	205/11223	0.000154137955128499	0.0145130518375677	ENSSSCG00000008443/ENSSSCG00000039798/ENSSSCG00000005688/ENSSSCG00000009429/ENSSSCG00000014871/ENSSSCG00000017694/ENSSSCG00000015405/ENSSSCG00000003669/ENSSSCG00000015334/ENSSSCG00000013915/ENSSSCG00000012566/ENSSSCG00000012985/ENSSSCG00000001027/ENSSSCG00000006890/ENSSSCG00000011881/ENSSSCG00000029849	EPAS1/SLC11A1/PTGES/TNFSF11/TSKU/ACACA/CD36/MFSD2A/PDK4/CRTC1/ENSSSCG00000012566/LTBP3/BMP6/ABCA4/IQCB1/S1PR1	16
BP	GO:1901615	organic hydroxy compound metabolic process	17/306	229/11223	0.000177049052988843	0.0161651150501631	ENSSSCG00000003439/ENSSSCG00000006238/ENSSSCG00000008443/ENSSSCG00000033626/ENSSSCG00000003088/ENSSSCG00000020864/ENSSSCG00000005423/ENSSSCG00000027745/ENSSSCG00000014871/ENSSSCG00000024954/ENSSSCG00000004596/ENSSSCG00000015332/ENSSSCG00000034213/ENSSSCG00000021181/ENSSSCG00000009666/ENSSSCG00000001027/ENSSSCG00000009182	DHRS3/CYP7A1/EPAS1/SREBF1/APOE/VDR/ABCA1/ABCG1/TSKU/FGF1/LIPC/PON1/ACER2/DHCR7/EPHX2/BMP6/ENSSSCG00000009182	17
BP	GO:0015850	organic hydroxy compound transport	11/306	109/11223	0.000184316510239039	0.0163336954514772	ENSSSCG00000001817/ENSSSCG00000003088/ENSSSCG00000005423/ENSSSCG00000027745/ENSSSCG00000004039/ENSSSCG00000014871/ENSSSCG00000015405/ENSSSCG00000004596/ENSSSCG00000017306/ENSSSCG00000022405/ENSSSCG00000015332	FURIN/APOE/ABCA1/ABCG1/SLC22A3/TSKU/CD36/LIPC/ITGB3/P2RX1/PON1	11
BP	GO:0071827	plasma lipoprotein particle organization	5/306	21/11223	0.000207157267901149	0.0169173347378285	ENSSSCG00000003088/ENSSSCG00000005423/ENSSSCG00000016223/ENSSSCG00000003669/ENSSSCG00000004596	APOE/ABCA1/ACSL3/MFSD2A/LIPC	5
BP	GO:0015918	sterol transport	8/306	60/11223	0.000207746891901645	0.0169173347378285	ENSSSCG00000001817/ENSSSCG00000003088/ENSSSCG00000005423/ENSSSCG00000027745/ENSSSCG00000014871/ENSSSCG00000015405/ENSSSCG00000004596/ENSSSCG00000015332	FURIN/APOE/ABCA1/ABCG1/TSKU/CD36/LIPC/PON1	8
BP	GO:0030301	cholesterol transport	8/306	60/11223	0.000207746891901645	0.0169173347378285	ENSSSCG00000001817/ENSSSCG00000003088/ENSSSCG00000005423/ENSSSCG00000027745/ENSSSCG00000014871/ENSSSCG00000015405/ENSSSCG00000004596/ENSSSCG00000015332	FURIN/APOE/ABCA1/ABCG1/TSKU/CD36/LIPC/PON1	8
BP	GO:0034377	plasma lipoprotein particle assembly	4/306	12/11223	0.000225595222206568	0.0178873264344313	ENSSSCG00000003088/ENSSSCG00000005423/ENSSSCG00000016223/ENSSSCG00000003669	APOE/ABCA1/ACSL3/MFSD2A	4
BP	GO:0006954	inflammatory response	21/306	329/11223	0.000264628073392987	0.0200646012677577	ENSSSCG00000012277/ENSSSCG00000003582/ENSSSCG00000003088/ENSSSCG00000035170/ENSSSCG00000039798/ENSSSCG00000011570/ENSSSCG00000026592/ENSSSCG00000005688/ENSSSCG00000009429/ENSSSCG00000007031/ENSSSCG00000026583/ENSSSCG00000006590/ENSSSCG00000040811/ENSSSCG00000022405/ENSSSCG00000002821/ENSSSCG00000006288/ENSSSCG00000025560/ENSSSCG00000001027/ENSSSCG00000040681/ENSSSCG00000003741/ENSSSCG00000005946	TIMP1/SMPDL3B/APOE/VSIG4/SLC11A1/IRAK2/TLR6/PTGES/TNFSF11/POLB/TLR1/S100A8/PYCARD/P2RX1/CCL22/SELP/PGLYRP2/BMP6/FABP4/ENSSSCG00000003741/CCN4	21
BP	GO:0015711	organic anion transport	17/306	237/11223	0.000266373730736909	0.0200646012677577	ENSSSCG00000035863/ENSSSCG00000003088/ENSSSCG00000005423/ENSSSCG00000016223/ENSSSCG00000039798/ENSSSCG00000027745/ENSSSCG00000004039/ENSSSCG00000005688/ENSSSCG00000009429/ENSSSCG00000015784/ENSSSCG00000015405/ENSSSCG00000015446/ENSSSCG00000003669/ENSSSCG00000023186/ENSSSCG00000008606/ENSSSCG00000006890/ENSSSCG00000040681	PLIN2/APOE/ABCA1/ACSL3/SLC11A1/ABCG1/SLC22A3/PTGES/TNFSF11/ACSL1/CD36/PNPLA8/MFSD2A/CA4/OSR1/ABCA4/FABP4	17
BP	GO:0071825	protein-lipid complex subunit organization	5/306	23/11223	0.000327555489960072	0.0240713339329194	ENSSSCG00000003088/ENSSSCG00000005423/ENSSSCG00000016223/ENSSSCG00000003669/ENSSSCG00000004596	APOE/ABCA1/ACSL3/MFSD2A/LIPC	5
BP	GO:0062012	regulation of small molecule metabolic process	15/306	201/11223	0.000399694036176236	0.0286732888333095	ENSSSCG00000006238/ENSSSCG00000033626/ENSSSCG00000003088/ENSSSCG00000020864/ENSSSCG00000024149/ENSSSCG00000031174/ENSSSCG00000003669/ENSSSCG00000002268/ENSSSCG00000015334/ENSSSCG00000024954/ENSSSCG00000021259/ENSSSCG00000007710/ENSSSCG00000004454/ENSSSCG00000009666/ENSSSCG00000001027	CYP7A1/SREBF1/APOE/VDR/ELOVL5/FBP1/MFSD2A/AKAP5/PDK4/FGF1/CDA/MLXIPL/ME1/EPHX2/BMP6	15
BP	GO:0045940	positive regulation of steroid metabolic process	4/306	14/11223	0.000436907305719056	0.0299182207302618	ENSSSCG00000033626/ENSSSCG00000003088/ENSSSCG00000024954/ENSSSCG00000001027	SREBF1/APOE/FGF1/BMP6	4
BP	GO:0065005	protein-lipid complex assembly	4/306	14/11223	0.000436907305719056	0.0299182207302618	ENSSSCG00000003088/ENSSSCG00000005423/ENSSSCG00000016223/ENSSSCG00000003669	APOE/ABCA1/ACSL3/MFSD2A	4
BP	GO:0046942	carboxylic acid transport	13/306	162/11223	0.000486018112888117	0.0325416127584866	ENSSSCG00000035863/ENSSSCG00000003088/ENSSSCG00000016223/ENSSSCG00000039798/ENSSSCG00000004039/ENSSSCG00000005688/ENSSSCG00000009429/ENSSSCG00000015784/ENSSSCG00000015405/ENSSSCG00000015446/ENSSSCG00000003669/ENSSSCG00000008606/ENSSSCG00000040681	PLIN2/APOE/ACSL3/SLC11A1/SLC22A3/PTGES/TNFSF11/ACSL1/CD36/PNPLA8/MFSD2A/OSR1/FABP4	13
BP	GO:0015849	organic acid transport	13/306	163/11223	0.000515478343939642	0.0337638315280465	ENSSSCG00000035863/ENSSSCG00000003088/ENSSSCG00000016223/ENSSSCG00000039798/ENSSSCG00000004039/ENSSSCG00000005688/ENSSSCG00000009429/ENSSSCG00000015784/ENSSSCG00000015405/ENSSSCG00000015446/ENSSSCG00000003669/ENSSSCG00000008606/ENSSSCG00000040681	PLIN2/APOE/ACSL3/SLC11A1/SLC22A3/PTGES/TNFSF11/ACSL1/CD36/PNPLA8/MFSD2A/OSR1/FABP4	13
BP	GO:1905952	regulation of lipid localization	9/306	87/11223	0.000587889521052567	0.0375876536973774	ENSSSCG00000016027/ENSSSCG00000001817/ENSSSCG00000003088/ENSSSCG00000005423/ENSSSCG00000005688/ENSSSCG00000009429/ENSSSCG00000015405/ENSSSCG00000013017/ENSSSCG00000015332	ITGAV/FURIN/APOE/ABCA1/PTGES/TNFSF11/CD36/EHD1/PON1	9
BP	GO:0071634	regulation of transforming growth factor beta production	5/306	26/11223	0.000598807626111554	0.0375876536973774	ENSSSCG00000016027/ENSSSCG00000001817/ENSSSCG00000014871/ENSSSCG00000014869/ENSSSCG00000003702	ITGAV/FURIN/TSKU/LRRC32/GATA6	5
BP	GO:0019915	lipid storage	7/306	55/11223	0.000690615386206398	0.0408705206009141	ENSSSCG00000035863/ENSSSCG00000016027/ENSSSCG00000003088/ENSSSCG00000015405/ENSSSCG00000013017/ENSSSCG00000021038/ENSSSCG00000009231	PLIN2/ITGAV/APOE/CD36/EHD1/NRIP1/CDS1	7
BP	GO:0050900	leukocyte migration	15/306	213/11223	0.000734005648252191	0.0408705206009141	ENSSSCG00000004595/ENSSSCG00000014310/ENSSSCG00000006287/ENSSSCG00000000600/ENSSSCG00000009429/ENSSSCG00000009477/ENSSSCG00000008749/ENSSSCG00000006590/ENSSSCG00000005277/ENSSSCG00000040811/ENSSSCG00000017306/ENSSSCG00000006288/ENSSSCG00000007056/ENSSSCG00000029849/ENSSSCG00000016183	ADAM10/CXCL14/SELL/EPS8/TNFSF11/EDNRB/SLIT2/S100A8/GCNT1/PYCARD/ITGB3/SELP/PLCB1/S1PR1/ENSSSCG00000016183	15
BP	GO:0006935	chemotaxis	19/306	307/11223	0.000751902763800525	0.0408705206009141	ENSSSCG00000004595/ENSSSCG00000016027/ENSSSCG00000024001/ENSSSCG00000016184/ENSSSCG00000014310/ENSSSCG00000009429/ENSSSCG00000009477/ENSSSCG00000008749/ENSSSCG00000026707/ENSSSCG00000006590/ENSSSCG00000024954/ENSSSCG00000002821/ENSSSCG00000016322/ENSSSCG00000016997/ENSSSCG00000036520/ENSSSCG00000029849/ENSSSCG00000016183/ENSSSCG00000001660/ENSSSCG00000024024	ADAM10/ITGAV/PLXNA1/ENSSSCG00000016184/CXCL14/TNFSF11/EDNRB/SLIT2/XCR1/S100A8/FGF1/CCL22/ACKR3/FGF18/EFNA5/S1PR1/ENSSSCG00000016183/PTK7/CX3CR1	19
BP	GO:0055090	acylglycerol homeostasis	4/306	16/11223	0.000760835892559562	0.0408705206009141	ENSSSCG00000013599/ENSSSCG00000003088/ENSSSCG00000015446/ENSSSCG00000004596	ANGPTL4/APOE/PNPLA8/LIPC	4
BP	GO:0070328	triglyceride homeostasis	4/306	16/11223	0.000760835892559562	0.0408705206009141	ENSSSCG00000013599/ENSSSCG00000003088/ENSSSCG00000015446/ENSSSCG00000004596	ANGPTL4/APOE/PNPLA8/LIPC	4
BP	GO:0090181	regulation of cholesterol metabolic process	4/306	16/11223	0.000760835892559562	0.0408705206009141	ENSSSCG00000033626/ENSSSCG00000003088/ENSSSCG00000024954/ENSSSCG00000009666	SREBF1/APOE/FGF1/EPHX2	4
BP	GO:0019218	regulation of steroid metabolic process	7/306	56/11223	0.000771167126465725	0.0408705206009141	ENSSSCG00000006238/ENSSSCG00000033626/ENSSSCG00000003088/ENSSSCG00000020864/ENSSSCG00000024954/ENSSSCG00000009666/ENSSSCG00000001027	CYP7A1/SREBF1/APOE/VDR/FGF1/EPHX2/BMP6	7
BP	GO:1905954	positive regulation of lipid localization	7/306	56/11223	0.000771167126465725	0.0408705206009141	ENSSSCG00000003088/ENSSSCG00000005423/ENSSSCG00000005688/ENSSSCG00000009429/ENSSSCG00000015405/ENSSSCG00000013017/ENSSSCG00000015332	APOE/ABCA1/PTGES/TNFSF11/CD36/EHD1/PON1	7
BP	GO:0042330	taxis	19/306	308/11223	0.000781885106293364	0.0408705206009141	ENSSSCG00000004595/ENSSSCG00000016027/ENSSSCG00000024001/ENSSSCG00000016184/ENSSSCG00000014310/ENSSSCG00000009429/ENSSSCG00000009477/ENSSSCG00000008749/ENSSSCG00000026707/ENSSSCG00000006590/ENSSSCG00000024954/ENSSSCG00000002821/ENSSSCG00000016322/ENSSSCG00000016997/ENSSSCG00000036520/ENSSSCG00000029849/ENSSSCG00000016183/ENSSSCG00000001660/ENSSSCG00000024024	ADAM10/ITGAV/PLXNA1/ENSSSCG00000016184/CXCL14/TNFSF11/EDNRB/SLIT2/XCR1/S100A8/FGF1/CCL22/ACKR3/FGF18/EFNA5/S1PR1/ENSSSCG00000016183/PTK7/CX3CR1	19
BP	GO:0050810	regulation of steroid biosynthetic process	6/306	41/11223	0.000786754130386	0.0408705206009141	ENSSSCG00000006238/ENSSSCG00000033626/ENSSSCG00000003088/ENSSSCG00000020864/ENSSSCG00000024954/ENSSSCG00000001027	CYP7A1/SREBF1/APOE/VDR/FGF1/BMP6	6
BP	GO:0006919	activation of cysteine-type endopeptidase activity involved in apoptotic process	6/306	42/11223	0.000897171078489451	0.0458165501608257	ENSSSCG00000001963/ENSSSCG00000006590/ENSSSCG00000034087/ENSSSCG00000040811/ENSSSCG00000022405/ENSSSCG00000034213	EGLN3/S100A8/TNFSF15/PYCARD/P2RX1/ACER2	6
BP	GO:0045596	negative regulation of cell differentiation	22/306	389/11223	0.000984207453633996	0.0494236176299872	ENSSSCG00000005235/ENSSSCG00000016027/ENSSSCG00000003088/ENSSSCG00000014310/ENSSSCG00000014871/ENSSSCG00000009477/ENSSSCG00000008749/ENSSSCG00000015135/ENSSSCG00000005457/ENSSSCG00000023852/ENSSSCG00000025560/ENSSSCG00000008606/ENSSSCG00000040403/ENSSSCG00000016111/ENSSSCG00000012985/ENSSSCG00000007757/ENSSSCG00000036520/ENSSSCG00000003741/ENSSSCG00000011881/ENSSSCG00000001513/ENSSSCG00000034774/…	KANK1/ITGAV/APOE/CXCL14/TSKU/EDNRB/SLIT2/SORL1/LPAR1/CCL17/PGLYRP2/OSR1/NANOG/FZD7/LTBP3/TRIM72/EFNA5/ENSSSCG00000003741/IQCB1/SYNGAP1/TBX6/CCN4	22
BP	GO:0006820	anion transport	19/306	319/11223	0.00118579736265351	0.0581831818219388	ENSSSCG00000035863/ENSSSCG00000003088/ENSSSCG00000005423/ENSSSCG00000016223/ENSSSCG00000039798/ENSSSCG00000027745/ENSSSCG00000004039/ENSSSCG00000005688/ENSSSCG00000009429/ENSSSCG00000015784/ENSSSCG00000015405/ENSSSCG00000015446/ENSSSCG00000003669/ENSSSCG00000023186/ENSSSCG00000008606/ENSSSCG00000006890/ENSSSCG00000040681/ENSSSCG00000024809/ENSSSCG00000016277	PLIN2/APOE/ABCA1/ACSL3/SLC11A1/ABCG1/SLC22A3/PTGES/TNFSF11/ACSL1/CD36/PNPLA8/MFSD2A/CA4/OSR1/ABCA4/FABP4/CLCN4/NMUR1	19
BP	GO:0097009	energy homeostasis	4/306	18/11223	0.00122529204342596	0.0581831818219388	ENSSSCG00000014871/ENSSSCG00000015405/ENSSSCG00000003669/ENSSSCG00000013915	TSKU/CD36/MFSD2A/CRTC1	4
BP	GO:1902930	regulation of alcohol biosynthetic process	4/306	18/11223	0.00122529204342596	0.0581831818219388	ENSSSCG00000033626/ENSSSCG00000003088/ENSSSCG00000020864/ENSSSCG00000024954	SREBF1/APOE/VDR/FGF1	4
BP	GO:0051235	maintenance of location	13/306	179/11223	0.001235885707469	0.0581831818219388	ENSSSCG00000035863/ENSSSCG00000016027/ENSSSCG00000003088/ENSSSCG00000012055/ENSSSCG00000015405/ENSSSCG00000013017/ENSSSCG00000015135/ENSSSCG00000026707/ENSSSCG00000021038/ENSSSCG00000040125/ENSSSCG00000038929/ENSSSCG00000009231/ENSSSCG00000009217	PLIN2/ITGAV/APOE/MORC3/CD36/EHD1/SORL1/XCR1/NRIP1/NOL3/CEMIP/CDS1/PKD2	13
BP	GO:0010977	negative regulation of neuron projection development	7/306	61/11223	0.0012919154373189	0.0598852494252593	ENSSSCG00000005235/ENSSSCG00000003088/ENSSSCG00000014871/ENSSSCG00000008749/ENSSSCG00000005457/ENSSSCG00000001513/ENSSSCG00000034774	KANK1/APOE/TSKU/SLIT2/LPAR1/SYNGAP1/TBX6	7
BP	GO:0043583	ear development	10/306	117/11223	0.00133111694917551	0.0600431234292864	ENSSSCG00000003513/ENSSSCG00000004595/ENSSSCG00000014310/ENSSSCG00000014871/ENSSSCG00000014876/ENSSSCG00000024428/ENSSSCG00000005266/ENSSSCG00000008606/ENSSSCG00000011680/ENSSSCG00000001660	ECE1/ADAM10/CXCL14/TSKU/MYO7A/CHRNA9/TMC1/OSR1/PLS1/PTK7	10
BP	GO:0031345	negative regulation of cell projection organization	8/306	79/11223	0.00135510534125173	0.0600431234292864	ENSSSCG00000005235/ENSSSCG00000003088/ENSSSCG00000014871/ENSSSCG00000008749/ENSSSCG00000005457/ENSSSCG00000001513/ENSSSCG00000022029/ENSSSCG00000034774	KANK1/APOE/TSKU/SLIT2/LPAR1/SYNGAP1/RAP1GAP/TBX6	8
BP	GO:0045834	positive regulation of lipid metabolic process	8/306	79/11223	0.00135510534125173	0.0600431234292864	ENSSSCG00000033626/ENSSSCG00000003088/ENSSSCG00000016223/ENSSSCG00000024149/ENSSSCG00000003669/ENSSSCG00000024954/ENSSSCG00000007710/ENSSSCG00000001027	SREBF1/APOE/ACSL3/ELOVL5/MFSD2A/FGF1/MLXIPL/BMP6	8
BP	GO:0052548	regulation of endopeptidase activity	12/306	163/11223	0.00168012501151354	0.073365458836091	ENSSSCG00000012277/ENSSSCG00000001817/ENSSSCG00000004890/ENSSSCG00000001963/ENSSSCG00000015135/ENSSSCG00000006590/ENSSSCG00000034087/ENSSSCG00000040811/ENSSSCG00000022405/ENSSSCG00000015322/ENSSSCG00000040125/ENSSSCG00000034213	TIMP1/FURIN/SERPINB2/EGLN3/SORL1/S100A8/TNFSF15/PYCARD/P2RX1/TFPI2/NOL3/ACER2	12
BP	GO:0006695	cholesterol biosynthetic process	4/306	20/11223	0.00185842536124274	0.0777699390753384	ENSSSCG00000033626/ENSSSCG00000003088/ENSSSCG00000024954/ENSSSCG00000021181	SREBF1/APOE/FGF1/DHCR7	4
BP	GO:0050892	intestinal absorption	4/306	20/11223	0.00185842536124274	0.0777699390753384	ENSSSCG00000020864/ENSSSCG00000015405/ENSSSCG00000004584/ENSSSCG00000011680	VDR/CD36/GCNT3/PLS1	4
BP	GO:1902653	secondary alcohol biosynthetic process	4/306	20/11223	0.00185842536124274	0.0777699390753384	ENSSSCG00000033626/ENSSSCG00000003088/ENSSSCG00000024954/ENSSSCG00000021181	SREBF1/APOE/FGF1/DHCR7	4
BP	GO:0008284	positive regulation of cell proliferation	25/306	490/11223	0.00193422640910191	0.079833207816768	ENSSSCG00000012277/ENSSSCG00000004595/ENSSSCG00000016027/ENSSSCG00000016832/ENSSSCG00000028875/ENSSSCG00000035357/ENSSSCG00000016031/ENSSSCG00000040811/ENSSSCG00000024954/ENSSSCG00000017306/ENSSSCG00000002792/ENSSSCG00000034213/ENSSSCG00000007710/ENSSSCG00000008606/ENSSSCG00000040403/ENSSSCG00000016111/ENSSSCG00000012985/ENSSSCG00000001027/ENSSSCG00000016997/ENSSSCG00000005992/ENSSSCG00000007350/…	TIMP1/ADAM10/ITGAV/IL7R/HAVCR2/BCL2L1/CALCRL/PYCARD/FGF1/ITGB3/HSF4/ACER2/MLXIPL/OSR1/NANOG/FZD7/LTBP3/BMP6/FGF18/SHAS2/PPP1R16B/TGM1/JCAD/S1PR1/GATA6	25
BP	GO:0044282	small molecule catabolic process	13/306	189/11223	0.00201519904731756	0.0819215156997125	ENSSSCG00000006238/ENSSSCG00000003088/ENSSSCG00000036865/ENSSSCG00000001780/ENSSSCG00000003669/ENSSSCG00000010475/ENSSSCG00000015332/ENSSSCG00000002357/ENSSSCG00000038929/ENSSSCG00000021259/ENSSSCG00000004136/ENSSSCG00000009182/ENSSSCG00000034919	CYP7A1/APOE/SDS/FAH/MFSD2A/CYP26A1/PON1/ALDH6A1/CEMIP/CDA/AIG1/ENSSSCG00000009182/GDA	13
BP	GO:1901654	response to ketone	6/306	49/11223	0.0020392013532952	0.0819215156997125	ENSSSCG00000005981/ENSSSCG00000035357/ENSSSCG00000017694/ENSSSCG00000008749/ENSSSCG00000036520/ENSSSCG00000009182	FBXO32/BCL2L1/ACACA/SLIT2/EFNA5/ENSSSCG00000009182	6
BP	GO:0010893	positive regulation of steroid biosynthetic process	3/306	10/11223	0.00208885531570709	0.0828121192924401	ENSSSCG00000033626/ENSSSCG00000024954/ENSSSCG00000001027	SREBF1/FGF1/BMP6	3
BP	GO:0032368	regulation of lipid transport	7/306	67/11223	0.00224158147221147	0.0875009509607665	ENSSSCG00000016027/ENSSSCG00000001817/ENSSSCG00000003088/ENSSSCG00000005423/ENSSSCG00000005688/ENSSSCG00000009429/ENSSSCG00000015332	ITGAV/FURIN/APOE/ABCA1/PTGES/TNFSF11/PON1	7
BP	GO:0006641	triglyceride metabolic process	6/306	50/11223	0.00226520882009286	0.0875009509607665	ENSSSCG00000033626/ENSSSCG00000003088/ENSSSCG00000015135/ENSSSCG00000003669/ENSSSCG00000004596/ENSSSCG00000009233	SREBF1/APOE/SORL1/MFSD2A/LIPC/GPAT3	6
BP	GO:0019216	regulation of lipid metabolic process	13/306	192/11223	0.00231564103081476	0.0883167902005679	ENSSSCG00000006238/ENSSSCG00000033626/ENSSSCG00000003088/ENSSSCG00000020864/ENSSSCG00000016223/ENSSSCG00000024149/ENSSSCG00000015135/ENSSSCG00000003669/ENSSSCG00000015334/ENSSSCG00000024954/ENSSSCG00000007710/ENSSSCG00000009666/ENSSSCG00000001027	CYP7A1/SREBF1/APOE/VDR/ACSL3/ELOVL5/SORL1/MFSD2A/PDK4/FGF1/MLXIPL/EPHX2/BMP6	13
BP	GO:0033344	cholesterol efflux	5/306	35/11223	0.00241866812192135	0.0908276589608569	ENSSSCG00000003088/ENSSSCG00000005423/ENSSSCG00000027745/ENSSSCG00000014871/ENSSSCG00000015332	APOE/ABCA1/ABCG1/TSKU/PON1	5
BP	GO:0010565	regulation of cellular ketone metabolic process	7/306	68/11223	0.00244176580678042	0.0908276589608569	ENSSSCG00000006238/ENSSSCG00000033626/ENSSSCG00000024149/ENSSSCG00000003669/ENSSSCG00000015334/ENSSSCG00000007710/ENSSSCG00000001027	CYP7A1/SREBF1/ELOVL5/MFSD2A/PDK4/MLXIPL/BMP6	7
BP	GO:0097305	response to alcohol	6/306	51/11223	0.002509585560299	0.0922119669900109	ENSSSCG00000035357/ENSSSCG00000000600/ENSSSCG00000017694/ENSSSCG00000015144/ENSSSCG00000005400/ENSSSCG00000009182	BCL2L1/EPS8/ACACA/GRAMD1B/GRIN3A/ENSSSCG00000009182	6
BP	GO:0016126	sterol biosynthetic process	4/306	22/11223	0.00268802787133946	0.0975786503174192	ENSSSCG00000033626/ENSSSCG00000003088/ENSSSCG00000024954/ENSSSCG00000021181	SREBF1/APOE/FGF1/DHCR7	4
BP	GO:0019932	second-messenger-mediated signaling	12/306	173/11223	0.00276553815084494	0.0991972196249502	ENSSSCG00000003088/ENSSSCG00000005423/ENSSSCG00000009429/ENSSSCG00000009477/ENSSSCG00000016031/ENSSSCG00000015405/ENSSSCG00000016929/ENSSSCG00000006288/ENSSSCG00000029990/ENSSSCG00000009217/ENSSSCG00000016183/ENSSSCG00000016277	APOE/ABCA1/TNFSF11/EDNRB/CALCRL/CD36/PDE4D/SELP/DEFB1/PKD2/ENSSSCG00000016183/NMUR1	12
BP	GO:0051961	negative regulation of nervous system development	10/306	130/11223	0.00291748685237101	0.103346931611342	ENSSSCG00000005235/ENSSSCG00000003088/ENSSSCG00000014871/ENSSSCG00000009477/ENSSSCG00000008749/ENSSSCG00000015135/ENSSSCG00000005457/ENSSSCG00000000737/ENSSSCG00000001513/ENSSSCG00000034774	KANK1/APOE/TSKU/EDNRB/SLIT2/SORL1/LPAR1/TULP3/SYNGAP1/TBX6	10
BP	GO:0072507	divalent inorganic cation homeostasis	14/306	221/11223	0.00294982944526234	0.103346931611342	ENSSSCG00000033674/ENSSSCG00000003088/ENSSSCG00000020864/ENSSSCG00000039798/ENSSSCG00000009429/ENSSSCG00000015405/ENSSSCG00000026707/ENSSSCG00000024428/ENSSSCG00000040125/ENSSSCG00000038929/ENSSSCG00000033592/ENSSSCG00000009217/ENSSSCG00000016183/ENSSSCG00000023305	PRKCB/APOE/VDR/SLC11A1/TNFSF11/CD36/XCR1/CHRNA9/NOL3/CEMIP/TMC8/PKD2/ENSSSCG00000016183/ENSSSCG00000023305	14
BP	GO:0008015	blood circulation	13/306	198/11223	0.00302730824645202	0.10484229593747	ENSSSCG00000003513/ENSSSCG00000008443/ENSSSCG00000033626/ENSSSCG00000003088/ENSSSCG00000036201/ENSSSCG00000009477/ENSSSCG00000008749/ENSSSCG00000022405/ENSSSCG00000006289/ENSSSCG00000039947/ENSSSCG00000040207/ENSSSCG00000001027/ENSSSCG00000036569	ECE1/EPAS1/SREBF1/APOE/NPR3/EDNRB/SLIT2/P2RX1/F5/KCNJ2/P2RY2/BMP6/PTP4A3	13
BP	GO:0034103	regulation of tissue remodeling	5/306	37/11223	0.00310675182447842	0.106370945990381	ENSSSCG00000020864/ENSSSCG00000009429/ENSSSCG00000015334/ENSSSCG00000012985/ENSSSCG00000029849	VDR/TNFSF11/PDK4/LTBP3/S1PR1	5
BP	GO:0045124	regulation of bone resorption	4/306	23/11223	0.00318496942531407	0.106625698649681	ENSSSCG00000009429/ENSSSCG00000015334/ENSSSCG00000012985/ENSSSCG00000029849	TNFSF11/PDK4/LTBP3/S1PR1	4
BP	GO:0090207	regulation of triglyceride metabolic process	4/306	23/11223	0.00318496942531407	0.106625698649681	ENSSSCG00000033626/ENSSSCG00000003088/ENSSSCG00000015135/ENSSSCG00000003669	SREBF1/APOE/SORL1/MFSD2A	4
BP	GO:0071396	cellular response to lipid	16/306	273/11223	0.00333407766936342	0.108926761005779	ENSSSCG00000005981/ENSSSCG00000028875/ENSSSCG00000020864/ENSSSCG00000005423/ENSSSCG00000011570/ENSSSCG00000017694/ENSSSCG00000015405/ENSSSCG00000021038/ENSSSCG00000015334/ENSSSCG00000040811/ENSSSCG00000015144/ENSSSCG00000008606/ENSSSCG00000001027/ENSSSCG00000036520/ENSSSCG00000010199/ENSSSCG00000001660	FBXO32/HAVCR2/VDR/ABCA1/IRAK2/ACACA/CD36/NRIP1/PDK4/PYCARD/GRAMD1B/OSR1/BMP6/EFNA5/RET/PTK7	16
BP	GO:0052547	regulation of peptidase activity	12/306	177/11223	0.00333479159243322	0.108926761005779	ENSSSCG00000012277/ENSSSCG00000001817/ENSSSCG00000004890/ENSSSCG00000001963/ENSSSCG00000015135/ENSSSCG00000006590/ENSSSCG00000034087/ENSSSCG00000040811/ENSSSCG00000022405/ENSSSCG00000015322/ENSSSCG00000040125/ENSSSCG00000034213	TIMP1/FURIN/SERPINB2/EGLN3/SORL1/S100A8/TNFSF15/PYCARD/P2RX1/TFPI2/NOL3/ACER2	12
BP	GO:0060349	bone morphogenesis	6/306	54/11223	0.0033621602301817	0.108926761005779	ENSSSCG00000003439/ENSSSCG00000012985/ENSSSCG00000001027/ENSSSCG00000016997/ENSSSCG00000005992/ENSSSCG00000039468	DHRS3/LTBP3/BMP6/FGF18/SHAS2/SERPINH1	6
BP	GO:0060348	bone development	10/306	133/11223	0.003441138068089	0.110299457437789	ENSSSCG00000003439/ENSSSCG00000009429/ENSSSCG00000000737/ENSSSCG00000028101/ENSSSCG00000012985/ENSSSCG00000001027/ENSSSCG00000016997/ENSSSCG00000005992/ENSSSCG00000039468/ENSSSCG00000005946	DHRS3/TNFSF11/TULP3/SLC9B2/LTBP3/BMP6/FGF18/SHAS2/SERPINH1/CCN4	10
BP	GO:0050830	defense response to Gram-positive bacterium	5/306	38/11223	0.0034990910533857	0.110976435198433	ENSSSCG00000016832/ENSSSCG00000028875/ENSSSCG00000015405/ENSSSCG00000025560/ENSSSCG00000029990	IL7R/HAVCR2/CD36/PGLYRP2/DEFB1	5
BP	GO:0071229	cellular response to acid chemical	8/306	92/11223	0.00356734210687155	0.11160159718153	ENSSSCG00000005423/ENSSSCG00000035357/ENSSSCG00000017694/ENSSSCG00000015334/ENSSSCG00000008606/ENSSSCG00000009217/ENSSSCG00000010199/ENSSSCG00000001660	ABCA1/BCL2L1/ACACA/PDK4/OSR1/PKD2/RET/PTK7	8
BP	GO:0003018	vascular process in circulatory system	7/306	73/11223	0.00365689595782165	0.11160159718153	ENSSSCG00000003088/ENSSSCG00000009477/ENSSSCG00000008749/ENSSSCG00000022405/ENSSSCG00000040207/ENSSSCG00000001027/ENSSSCG00000036569	APOE/EDNRB/SLIT2/P2RX1/P2RY2/BMP6/PTP4A3	7
BP	GO:0006694	steroid biosynthetic process	7/306	73/11223	0.00365689595782165	0.11160159718153	ENSSSCG00000006238/ENSSSCG00000033626/ENSSSCG00000003088/ENSSSCG00000020864/ENSSSCG00000024954/ENSSSCG00000021181/ENSSSCG00000001027	CYP7A1/SREBF1/APOE/VDR/FGF1/DHCR7/BMP6	7
BP	GO:0098581	detection of external biotic stimulus	3/306	12/11223	0.00367752638037953	0.11160159718153	ENSSSCG00000026592/ENSSSCG00000026583/ENSSSCG00000025560	TLR6/TLR1/PGLYRP2	3
BP	GO:0071300	cellular response to retinoic acid	4/306	24/11223	0.00374104258723349	0.11160159718153	ENSSSCG00000005423/ENSSSCG00000008606/ENSSSCG00000010199/ENSSSCG00000001660	ABCA1/OSR1/RET/PTK7	4
BP	GO:2000403	positive regulation of lymphocyte migration	4/306	24/11223	0.00374104258723349	0.11160159718153	ENSSSCG00000004595/ENSSSCG00000014310/ENSSSCG00000040811/ENSSSCG00000017306	ADAM10/CXCL14/PYCARD/ITGB3	4
BP	GO:0051056	regulation of small GTPase mediated signal transduction	10/306	135/11223	0.00382989274430658	0.11313202782937	ENSSSCG00000005235/ENSSSCG00000003088/ENSSSCG00000005423/ENSSSCG00000008749/ENSSSCG00000031174/ENSSSCG00000005457/ENSSSCG00000003757/ENSSSCG00000001771/ENSSSCG00000001513/ENSSSCG00000022029	KANK1/APOE/ABCA1/SLIT2/FBP1/LPAR1/SSX2IP/RASGRF1/SYNGAP1/RAP1GAP	10
BP	GO:0003013	circulatory system process	13/306	206/11223	0.00424424078242587	0.120741535786941	ENSSSCG00000003513/ENSSSCG00000008443/ENSSSCG00000033626/ENSSSCG00000003088/ENSSSCG00000036201/ENSSSCG00000009477/ENSSSCG00000008749/ENSSSCG00000022405/ENSSSCG00000006289/ENSSSCG00000039947/ENSSSCG00000040207/ENSSSCG00000001027/ENSSSCG00000036569	ECE1/EPAS1/SREBF1/APOE/NPR3/EDNRB/SLIT2/P2RX1/F5/KCNJ2/P2RY2/BMP6/PTP4A3	13
BP	GO:0050801	ion homeostasis	20/306	384/11223	0.00426993952229606	0.120741535786941	ENSSSCG00000033674/ENSSSCG00000008443/ENSSSCG00000003088/ENSSSCG00000020864/ENSSSCG00000005423/ENSSSCG00000039798/ENSSSCG00000027745/ENSSSCG00000009429/ENSSSCG00000009477/ENSSSCG00000015405/ENSSSCG00000026707/ENSSSCG00000015334/ENSSSCG00000024428/ENSSSCG00000040125/ENSSSCG00000038929/ENSSSCG00000033592/ENSSSCG00000001027/ENSSSCG00000009217/ENSSSCG00000016183/ENSSSCG00000023305	PRKCB/EPAS1/APOE/VDR/ABCA1/SLC11A1/ABCG1/TNFSF11/EDNRB/CD36/XCR1/PDK4/CHRNA9/NOL3/CEMIP/TMC8/BMP6/PKD2/ENSSSCG00000016183/ENSSSCG00000023305	20
BP	GO:0045665	negative regulation of neuron differentiation	8/306	95/11223	0.00434370002200888	0.120741535786941	ENSSSCG00000005235/ENSSSCG00000003088/ENSSSCG00000014871/ENSSSCG00000009477/ENSSSCG00000008749/ENSSSCG00000005457/ENSSSCG00000001513/ENSSSCG00000034774	KANK1/APOE/TSKU/EDNRB/SLIT2/LPAR1/SYNGAP1/TBX6	8
BP	GO:0048771	tissue remodeling	8/306	95/11223	0.00434370002200888	0.120741535786941	ENSSSCG00000012277/ENSSSCG00000008443/ENSSSCG00000020864/ENSSSCG00000009429/ENSSSCG00000015334/ENSSSCG00000040125/ENSSSCG00000012985/ENSSSCG00000029849	TIMP1/EPAS1/VDR/TNFSF11/PDK4/NOL3/LTBP3/S1PR1	8
BP	GO:0046850	regulation of bone remodeling	4/306	25/11223	0.00435941711000323	0.120741535786941	ENSSSCG00000009429/ENSSSCG00000015334/ENSSSCG00000012985/ENSSSCG00000029849	TNFSF11/PDK4/LTBP3/S1PR1	4
BP	GO:0060119	inner ear receptor cell development	4/306	25/11223	0.00435941711000323	0.120741535786941	ENSSSCG00000014871/ENSSSCG00000014876/ENSSSCG00000005266/ENSSSCG00000011680	TSKU/MYO7A/TMC1/PLS1	4
BP	GO:0001944	vasculature development	22/306	439/11223	0.00440808793115284	0.120741535786941	ENSSSCG00000004595/ENSSSCG00000016027/ENSSSCG00000033674/ENSSSCG00000008443/ENSSSCG00000013599/ENSSSCG00000003088/ENSSSCG00000012173/ENSSSCG00000003839/ENSSSCG00000016031/ENSSSCG00000008749/ENSSSCG00000007244/ENSSSCG00000024954/ENSSSCG00000016322/ENSSSCG00000008606/ENSSSCG00000016997/ENSSSCG00000005992/ENSSSCG00000007350/ENSSSCG00000011020/ENSSSCG00000009217/ENSSSCG00000029849/ENSSSCG00000001660/…	ADAM10/ITGAV/PRKCB/EPAS1/ANGPTL4/APOE/SAT1/ENSSSCG00000003839/CALCRL/SLIT2/POFUT1/FGF1/ACKR3/OSR1/FGF18/SHAS2/PPP1R16B/JCAD/PKD2/S1PR1/PTK7/GATA6	22
BP	GO:0072358	cardiovascular system development	22/306	439/11223	0.00440808793115284	0.120741535786941	ENSSSCG00000004595/ENSSSCG00000016027/ENSSSCG00000033674/ENSSSCG00000008443/ENSSSCG00000013599/ENSSSCG00000003088/ENSSSCG00000012173/ENSSSCG00000003839/ENSSSCG00000016031/ENSSSCG00000008749/ENSSSCG00000007244/ENSSSCG00000024954/ENSSSCG00000016322/ENSSSCG00000008606/ENSSSCG00000016997/ENSSSCG00000005992/ENSSSCG00000007350/ENSSSCG00000011020/ENSSSCG00000009217/ENSSSCG00000029849/ENSSSCG00000001660/…	ADAM10/ITGAV/PRKCB/EPAS1/ANGPTL4/APOE/SAT1/ENSSSCG00000003839/CALCRL/SLIT2/POFUT1/FGF1/ACKR3/OSR1/FGF18/SHAS2/PPP1R16B/JCAD/PKD2/S1PR1/PTK7/GATA6	22
BP	GO:0060117	auditory receptor cell development	3/306	13/11223	0.0046851170968192	0.127173493808254	ENSSSCG00000014876/ENSSSCG00000005266/ENSSSCG00000011680	MYO7A/TMC1/PLS1	3
BP	GO:0001568	blood vessel development	21/306	415/11223	0.00479805225647886	0.128231957297674	ENSSSCG00000016027/ENSSSCG00000033674/ENSSSCG00000008443/ENSSSCG00000013599/ENSSSCG00000003088/ENSSSCG00000012173/ENSSSCG00000003839/ENSSSCG00000016031/ENSSSCG00000008749/ENSSSCG00000007244/ENSSSCG00000024954/ENSSSCG00000016322/ENSSSCG00000008606/ENSSSCG00000016997/ENSSSCG00000005992/ENSSSCG00000007350/ENSSSCG00000011020/ENSSSCG00000009217/ENSSSCG00000029849/ENSSSCG00000001660/ENSSSCG00000003702	ITGAV/PRKCB/EPAS1/ANGPTL4/APOE/SAT1/ENSSSCG00000003839/CALCRL/SLIT2/POFUT1/FGF1/ACKR3/OSR1/FGF18/SHAS2/PPP1R16B/JCAD/PKD2/S1PR1/PTK7/GATA6	21
BP	GO:0016042	lipid catabolic process	11/306	162/11223	0.00480923039317529	0.128231957297674	ENSSSCG00000006238/ENSSSCG00000003582/ENSSSCG00000003088/ENSSSCG00000015135/ENSSSCG00000015446/ENSSSCG00000003669/ENSSSCG00000010475/ENSSSCG00000004596/ENSSSCG00000004136/ENSSSCG00000034213/ENSSSCG00000007056	CYP7A1/SMPDL3B/APOE/SORL1/PNPLA8/MFSD2A/CYP26A1/LIPC/AIG1/ACER2/PLCB1	11
BP	GO:0055080	cation homeostasis	18/306	336/11223	0.00493071321777216	0.130317885308312	ENSSSCG00000033674/ENSSSCG00000008443/ENSSSCG00000003088/ENSSSCG00000020864/ENSSSCG00000039798/ENSSSCG00000009429/ENSSSCG00000009477/ENSSSCG00000015405/ENSSSCG00000026707/ENSSSCG00000015334/ENSSSCG00000024428/ENSSSCG00000040125/ENSSSCG00000038929/ENSSSCG00000033592/ENSSSCG00000001027/ENSSSCG00000009217/ENSSSCG00000016183/ENSSSCG00000023305	PRKCB/EPAS1/APOE/VDR/SLC11A1/TNFSF11/EDNRB/CD36/XCR1/PDK4/CHRNA9/NOL3/CEMIP/TMC8/BMP6/PKD2/ENSSSCG00000016183/ENSSSCG00000023305	18
BP	GO:0043277	apoptotic cell clearance	4/306	26/11223	0.00504316428889263	0.132130904368987	ENSSSCG00000016027/ENSSSCG00000015405/ENSSSCG00000030623/ENSSSCG00000017306	ITGAV/CD36/XKR8/ITGB3	4
BP	GO:0050768	negative regulation of neurogenesis	9/306	119/11223	0.0052054336435772	0.135044816432166	ENSSSCG00000005235/ENSSSCG00000003088/ENSSSCG00000014871/ENSSSCG00000009477/ENSSSCG00000008749/ENSSSCG00000015135/ENSSSCG00000005457/ENSSSCG00000001513/ENSSSCG00000034774	KANK1/APOE/TSKU/EDNRB/SLIT2/SORL1/LPAR1/SYNGAP1/TBX6	9
BP	GO:1901605	alpha-amino acid metabolic process	8/306	98/11223	0.00524402373798985	0.135044816432166	ENSSSCG00000036865/ENSSSCG00000015340/ENSSSCG00000001963/ENSSSCG00000005287/ENSSSCG00000001780/ENSSSCG00000002357/ENSSSCG00000002847/ENSSSCG00000007748	SDS/ASNS/EGLN3/PSAT1/FAH/ALDH6A1/GPT2/PSPH	8
BP	GO:0010721	negative regulation of cell development	10/306	142/11223	0.00547166839265153	0.139713024297111	ENSSSCG00000005235/ENSSSCG00000003088/ENSSSCG00000014871/ENSSSCG00000009477/ENSSSCG00000008749/ENSSSCG00000015135/ENSSSCG00000005457/ENSSSCG00000036520/ENSSSCG00000001513/ENSSSCG00000034774	KANK1/APOE/TSKU/EDNRB/SLIT2/SORL1/LPAR1/EFNA5/SYNGAP1/TBX6	10
BP	GO:0007162	negative regulation of cell adhesion	11/306	166/11223	0.00576606660956766	0.144320718510904	ENSSSCG00000040208/ENSSSCG00000005235/ENSSSCG00000004595/ENSSSCG00000028875/ENSSSCG00000035170/ENSSSCG00000014869/ENSSSCG00000034213/ENSSSCG00000016111/ENSSSCG00000001027/ENSSSCG00000036520/ENSSSCG00000003741	PAG1/KANK1/ADAM10/HAVCR2/VSIG4/LRRC32/ACER2/FZD7/BMP6/EFNA5/ENSSSCG00000003741	11
BP	GO:0007159	leukocyte cell-cell adhesion	13/306	214/11223	0.00582917206341655	0.144320718510904	ENSSSCG00000040208/ENSSSCG00000016832/ENSSSCG00000028875/ENSSSCG00000035170/ENSSSCG00000006287/ENSSSCG00000009429/ENSSSCG00000006590/ENSSSCG00000005277/ENSSSCG00000040811/ENSSSCG00000014869/ENSSSCG00000006288/ENSSSCG00000005992/ENSSSCG00000003741	PAG1/IL7R/HAVCR2/VSIG4/SELL/TNFSF11/S100A8/GCNT1/PYCARD/LRRC32/SELP/SHAS2/ENSSSCG00000003741	13
BP	GO:0006026	aminoglycan catabolic process	3/306	14/11223	0.00584371976711925	0.144320718510904	ENSSSCG00000015477/ENSSSCG00000025560/ENSSSCG00000038929	CHIT1/PGLYRP2/CEMIP	3
BP	GO:0009595	detection of biotic stimulus	3/306	14/11223	0.00584371976711925	0.144320718510904	ENSSSCG00000026592/ENSSSCG00000026583/ENSSSCG00000025560	TLR6/TLR1/PGLYRP2	3
BP	GO:0007596	blood coagulation	8/306	100/11223	0.00591911680740282	0.144994300330932	ENSSSCG00000003088/ENSSSCG00000015405/ENSSSCG00000017306/ENSSSCG00000022405/ENSSSCG00000006289/ENSSSCG00000015322/ENSSSCG00000006288/ENSSSCG00000042607	APOE/CD36/ITGB3/P2RX1/F5/TFPI2/SELP/THBD	8
BP	GO:0032370	positive regulation of lipid transport	5/306	43/11223	0.00600820626024453	0.145268416394462	ENSSSCG00000003088/ENSSSCG00000005423/ENSSSCG00000005688/ENSSSCG00000009429/ENSSSCG00000015332	APOE/ABCA1/PTGES/TNFSF11/PON1	5
BP	GO:0030155	regulation of cell adhesion	22/306	451/11223	0.00602673483216323	0.145268416394462	ENSSSCG00000040208/ENSSSCG00000005235/ENSSSCG00000004595/ENSSSCG00000016027/ENSSSCG00000016832/ENSSSCG00000028875/ENSSSCG00000035170/ENSSSCG00000009429/ENSSSCG00000015405/ENSSSCG00000040811/ENSSSCG00000017306/ENSSSCG00000014869/ENSSSCG00000006288/ENSSSCG00000034213/ENSSSCG00000016111/ENSSSCG00000001027/ENSSSCG00000005992/ENSSSCG00000004694/ENSSSCG00000036520/ENSSSCG00000003741/ENSSSCG00000029849/…	PAG1/KANK1/ADAM10/ITGAV/IL7R/HAVCR2/VSIG4/TNFSF11/CD36/PYCARD/ITGB3/LRRC32/SELP/ACER2/FZD7/BMP6/SHAS2/FRMD5/EFNA5/ENSSSCG00000003741/S1PR1/RET	22
BP	GO:0051046	regulation of secretion	16/306	291/11223	0.00614732303101522	0.146368181220751	ENSSSCG00000033674/ENSSSCG00000033626/ENSSSCG00000003088/ENSSSCG00000016223/ENSSSCG00000027745/ENSSSCG00000005688/ENSSSCG00000009429/ENSSSCG00000015135/ENSSSCG00000021238/ENSSSCG00000006590/ENSSSCG00000040207/ENSSSCG00000028101/ENSSSCG00000036520/ENSSSCG00000005400/ENSSSCG00000036705/ENSSSCG00000012594	PRKCB/SREBF1/APOE/ACSL3/ABCG1/PTGES/TNFSF11/SORL1/STX1B/S100A8/P2RY2/SLC9B2/EFNA5/GRIN3A/RPH3AL/IL13RA2	16
BP	GO:0071322	cellular response to carbohydrate stimulus	6/306	61/11223	0.00616951842516938	0.146368181220751	ENSSSCG00000006238/ENSSSCG00000033674/ENSSSCG00000016031/ENSSSCG00000007710/ENSSSCG00000028101/ENSSSCG00000036520	CYP7A1/PRKCB/CALCRL/MLXIPL/SLC9B2/EFNA5	6
BP	GO:0071900	regulation of protein serine/threonine kinase activity	15/306	266/11223	0.00627981883994325	0.146691061666106	ENSSSCG00000003088/ENSSSCG00000026592/ENSSSCG00000009429/ENSSSCG00000015784/ENSSSCG00000015135/ENSSSCG00000005457/ENSSSCG00000034087/ENSSSCG00000040811/ENSSSCG00000015850/ENSSSCG00000024954/ENSSSCG00000038929/ENSSSCG00000016997/ENSSSCG00000009217/ENSSSCG00000010199/ENSSSCG00000037706	APOE/TLR6/TNFSF11/ACSL1/SORL1/LPAR1/TNFSF15/PYCARD/DUSP4/FGF1/CEMIP/FGF18/PKD2/RET/PRKAR2B	15
BP	GO:0007599	hemostasis	8/306	101/11223	0.00628050015098829	0.146691061666106	ENSSSCG00000003088/ENSSSCG00000015405/ENSSSCG00000017306/ENSSSCG00000022405/ENSSSCG00000006289/ENSSSCG00000015322/ENSSSCG00000006288/ENSSSCG00000042607	APOE/CD36/ITGB3/P2RX1/F5/TFPI2/SELP/THBD	8
BP	GO:0098771	inorganic ion homeostasis	18/306	345/11223	0.00644775885163255	0.149044692945166	ENSSSCG00000033674/ENSSSCG00000008443/ENSSSCG00000003088/ENSSSCG00000020864/ENSSSCG00000039798/ENSSSCG00000009429/ENSSSCG00000009477/ENSSSCG00000015405/ENSSSCG00000026707/ENSSSCG00000015334/ENSSSCG00000024428/ENSSSCG00000040125/ENSSSCG00000038929/ENSSSCG00000033592/ENSSSCG00000001027/ENSSSCG00000009217/ENSSSCG00000016183/ENSSSCG00000023305	PRKCB/EPAS1/APOE/VDR/SLC11A1/TNFSF11/EDNRB/CD36/XCR1/PDK4/CHRNA9/NOL3/CEMIP/TMC8/BMP6/PKD2/ENSSSCG00000016183/ENSSSCG00000023305	18
BP	GO:0070838	divalent metal ion transport	14/306	242/11223	0.00656492196783279	0.149044692945166	ENSSSCG00000016027/ENSSSCG00000033674/ENSSSCG00000020864/ENSSSCG00000039798/ENSSSCG00000016031/ENSSSCG00000026707/ENSSSCG00000022405/ENSSSCG00000039947/ENSSSCG00000005266/ENSSSCG00000040125/ENSSSCG00000038929/ENSSSCG00000005400/ENSSSCG00000009217/ENSSSCG00000016277	ITGAV/PRKCB/VDR/SLC11A1/CALCRL/XCR1/P2RX1/KCNJ2/TMC1/NOL3/CEMIP/GRIN3A/PKD2/NMUR1	14
BP	GO:0072511	divalent inorganic cation transport	14/306	242/11223	0.00656492196783279	0.149044692945166	ENSSSCG00000016027/ENSSSCG00000033674/ENSSSCG00000020864/ENSSSCG00000039798/ENSSSCG00000016031/ENSSSCG00000026707/ENSSSCG00000022405/ENSSSCG00000039947/ENSSSCG00000005266/ENSSSCG00000040125/ENSSSCG00000038929/ENSSSCG00000005400/ENSSSCG00000009217/ENSSSCG00000016277	ITGAV/PRKCB/VDR/SLC11A1/CALCRL/XCR1/P2RX1/KCNJ2/TMC1/NOL3/CEMIP/GRIN3A/PKD2/NMUR1	14
BP	GO:0045980	negative regulation of nucleotide metabolic process	4/306	28/11223	0.00661852127011236	0.149044692945166	ENSSSCG00000031174/ENSSSCG00000002268/ENSSSCG00000021259/ENSSSCG00000007710	FBP1/AKAP5/CDA/MLXIPL	4
BP	GO:0090303	positive regulation of wound healing	5/306	44/11223	0.00663060871606167	0.149044692945166	ENSSSCG00000005235/ENSSSCG00000015405/ENSSSCG00000006288/ENSSSCG00000005946/ENSSSCG00000013887	KANK1/CD36/SELP/CCN4/INSL3	5
BP	GO:0046165	alcohol biosynthetic process	6/306	62/11223	0.00667807286677642	0.149044692945166	ENSSSCG00000033626/ENSSSCG00000003088/ENSSSCG00000020864/ENSSSCG00000024954/ENSSSCG00000034213/ENSSSCG00000021181	SREBF1/APOE/VDR/FGF1/ACER2/DHCR7	6
BP	GO:0055065	metal ion homeostasis	16/306	294/11223	0.00676369075151392	0.149845589958172	ENSSSCG00000033674/ENSSSCG00000008443/ENSSSCG00000003088/ENSSSCG00000020864/ENSSSCG00000039798/ENSSSCG00000009429/ENSSSCG00000015405/ENSSSCG00000026707/ENSSSCG00000024428/ENSSSCG00000040125/ENSSSCG00000038929/ENSSSCG00000033592/ENSSSCG00000001027/ENSSSCG00000009217/ENSSSCG00000016183/ENSSSCG00000023305	PRKCB/EPAS1/APOE/VDR/SLC11A1/TNFSF11/CD36/XCR1/CHRNA9/NOL3/CEMIP/TMC8/BMP6/PKD2/ENSSSCG00000016183/ENSSSCG00000023305	16
BP	GO:0071248	cellular response to metal ion	7/306	82/11223	0.00693769795292101	0.152578714833219	ENSSSCG00000031174/ENSSSCG00000013023/ENSSSCG00000001027/ENSSSCG00000016117/ENSSSCG00000040681/ENSSSCG00000009217/ENSSSCG00000023305	FBP1/RASGRP2/BMP6/CARF/FABP4/PKD2/ENSSSCG00000023305	7
BP	GO:0048839	inner ear development	8/306	103/11223	0.00705325459140943	0.152888173265587	ENSSSCG00000004595/ENSSSCG00000014310/ENSSSCG00000014871/ENSSSCG00000014876/ENSSSCG00000024428/ENSSSCG00000005266/ENSSSCG00000011680/ENSSSCG00000001660	ADAM10/CXCL14/TSKU/MYO7A/CHRNA9/TMC1/PLS1/PTK7	8
BP	GO:0050817	coagulation	8/306	103/11223	0.00705325459140943	0.152888173265587	ENSSSCG00000003088/ENSSSCG00000015405/ENSSSCG00000017306/ENSSSCG00000022405/ENSSSCG00000006289/ENSSSCG00000015322/ENSSSCG00000006288/ENSSSCG00000042607	APOE/CD36/ITGB3/P2RX1/F5/TFPI2/SELP/THBD	8
BP	GO:0015914	phospholipid transport	5/306	45/11223	0.00729681708047857	0.154826125799168	ENSSSCG00000003088/ENSSSCG00000005423/ENSSSCG00000027745/ENSSSCG00000003669/ENSSSCG00000006890	APOE/ABCA1/ABCG1/MFSD2A/ABCA4	5
BP	GO:0019217	regulation of fatty acid metabolic process	5/306	45/11223	0.00729681708047857	0.154826125799168	ENSSSCG00000033626/ENSSSCG00000024149/ENSSSCG00000003669/ENSSSCG00000015334/ENSSSCG00000007710	SREBF1/ELOVL5/MFSD2A/PDK4/MLXIPL	5
BP	GO:0022600	digestive system process	5/306	45/11223	0.00729681708047857	0.154826125799168	ENSSSCG00000020864/ENSSSCG00000015405/ENSSSCG00000012566/ENSSSCG00000004584/ENSSSCG00000011680	VDR/CD36/ENSSSCG00000012566/GCNT3/PLS1	5
BP	GO:0097164	ammonium ion metabolic process	8/306	104/11223	0.00746555680167019	0.157298759744282	ENSSSCG00000003582/ENSSSCG00000016223/ENSSSCG00000012173/ENSSSCG00000012880/ENSSSCG00000015446/ENSSSCG00000015332/ENSSSCG00000034213/ENSSSCG00000023539	SMPDL3B/ACSL3/SAT1/CPT1A/PNPLA8/PON1/ACER2/MBOAT2	8
BP	GO:0046903	secretion	22/306	460/11223	0.00753936507008234	0.157750742751098	ENSSSCG00000033674/ENSSSCG00000001817/ENSSSCG00000033626/ENSSSCG00000003088/ENSSSCG00000020864/ENSSSCG00000005423/ENSSSCG00000016223/ENSSSCG00000027745/ENSSSCG00000005688/ENSSSCG00000009429/ENSSSCG00000015135/ENSSSCG00000021238/ENSSSCG00000015446/ENSSSCG00000006590/ENSSSCG00000022405/ENSSSCG00000040207/ENSSSCG00000028101/ENSSSCG00000004057/ENSSSCG00000036520/ENSSSCG00000005400/ENSSSCG00000036705/…	PRKCB/FURIN/SREBF1/APOE/VDR/ABCA1/ACSL3/ABCG1/PTGES/TNFSF11/SORL1/STX1B/PNPLA8/S100A8/P2RX1/P2RY2/SLC9B2/SYTL3/EFNA5/GRIN3A/RPH3AL/IL13RA2	22
BP	GO:0050878	regulation of body fluid levels	11/306	173/11223	0.00779578805527106	0.159771391781014	ENSSSCG00000003088/ENSSSCG00000020864/ENSSSCG00000036201/ENSSSCG00000015405/ENSSSCG00000017306/ENSSSCG00000022405/ENSSSCG00000006289/ENSSSCG00000015322/ENSSSCG00000006288/ENSSSCG00000040207/ENSSSCG00000042607	APOE/VDR/NPR3/CD36/ITGB3/P2RX1/F5/TFPI2/SELP/P2RY2/THBD	11
BP	GO:0060326	cell chemotaxis	11/306	173/11223	0.00779578805527106	0.159771391781014	ENSSSCG00000004595/ENSSSCG00000014310/ENSSSCG00000009429/ENSSSCG00000009477/ENSSSCG00000008749/ENSSSCG00000006590/ENSSSCG00000024954/ENSSSCG00000002821/ENSSSCG00000016997/ENSSSCG00000029849/ENSSSCG00000016183	ADAM10/CXCL14/TNFSF11/EDNRB/SLIT2/S100A8/FGF1/CCL22/FGF18/S1PR1/ENSSSCG00000016183	11
BP	GO:0009743	response to carbohydrate	7/306	84/11223	0.00789493212857766	0.159771391781014	ENSSSCG00000006238/ENSSSCG00000033674/ENSSSCG00000033626/ENSSSCG00000016031/ENSSSCG00000007710/ENSSSCG00000028101/ENSSSCG00000036520	CYP7A1/PRKCB/SREBF1/CALCRL/MLXIPL/SLC9B2/EFNA5	7
BP	GO:0071219	cellular response to molecule of bacterial origin	8/306	105/11223	0.00789576525009745	0.159771391781014	ENSSSCG00000028875/ENSSSCG00000005423/ENSSSCG00000011570/ENSSSCG00000026592/ENSSSCG00000015405/ENSSSCG00000026583/ENSSSCG00000040811/ENSSSCG00000001027	HAVCR2/ABCA1/IRAK2/TLR6/CD36/TLR1/PYCARD/BMP6	8
BP	GO:0007423	sensory organ development	16/306	299/11223	0.00790107446909098	0.159771391781014	ENSSSCG00000003513/ENSSSCG00000004595/ENSSSCG00000014310/ENSSSCG00000014871/ENSSSCG00000003669/ENSSSCG00000000737/ENSSSCG00000014876/ENSSSCG00000010957/ENSSSCG00000024428/ENSSSCG00000005266/ENSSSCG00000002792/ENSSSCG00000008606/ENSSSCG00000001027/ENSSSCG00000011680/ENSSSCG00000001660/ENSSSCG00000040431	ECE1/ADAM10/CXCL14/TSKU/MFSD2A/TULP3/MYO7A/AGTPBP1/CHRNA9/TMC1/HSF4/OSR1/BMP6/PLS1/PTK7/CRYGS	16
BP	GO:0035023	regulation of Rho protein signal transduction	5/306	46/11223	0.00800833159088297	0.160860687222203	ENSSSCG00000005235/ENSSSCG00000003088/ENSSSCG00000005423/ENSSSCG00000005457/ENSSSCG00000001771	KANK1/APOE/ABCA1/LPAR1/RASGRF1	5
BP	GO:0050866	negative regulation of cell activation	9/306	128/11223	0.0083050028941814	0.165715057749461	ENSSSCG00000040208/ENSSSCG00000003088/ENSSSCG00000028875/ENSSSCG00000035170/ENSSSCG00000037532/ENSSSCG00000014869/ENSSSCG00000025560/ENSSSCG00000003741/ENSSSCG00000012594	PAG1/APOE/HAVCR2/VSIG4/MNDA/LRRC32/PGLYRP2/ENSSSCG00000003741/IL13RA2	9
BP	GO:0007266	Rho protein signal transduction	6/306	65/11223	0.00838596032436854	0.166229595113963	ENSSSCG00000005235/ENSSSCG00000003088/ENSSSCG00000005423/ENSSSCG00000005444/ENSSSCG00000005457/ENSSSCG00000001771	KANK1/APOE/ABCA1/TMEM245/LPAR1/RASGRF1	6
BP	GO:0002755	MyD88-dependent toll-like receptor signaling pathway	3/306	16/11223	0.00863535645237862	0.169906930125851	ENSSSCG00000011570/ENSSSCG00000026592/ENSSSCG00000026583	IRAK2/TLR6/TLR1	3
BP	GO:0051047	positive regulation of secretion	9/306	129/11223	0.0087210397510467	0.169906930125851	ENSSSCG00000016223/ENSSSCG00000027745/ENSSSCG00000005688/ENSSSCG00000009429/ENSSSCG00000015135/ENSSSCG00000021238/ENSSSCG00000006590/ENSSSCG00000040207/ENSSSCG00000036705	ACSL3/ABCG1/PTGES/TNFSF11/SORL1/STX1B/S100A8/P2RY2/RPH3AL	9
BP	GO:1903036	positive regulation of response to wounding	5/306	47/11223	0.00876662320056034	0.169906930125851	ENSSSCG00000005235/ENSSSCG00000015405/ENSSSCG00000006288/ENSSSCG00000005946/ENSSSCG00000013887	KANK1/CD36/SELP/CCN4/INSL3	5
BP	GO:0048514	blood vessel morphogenesis	18/306	356/11223	0.00879703986048218	0.169906930125851	ENSSSCG00000016027/ENSSSCG00000033674/ENSSSCG00000008443/ENSSSCG00000013599/ENSSSCG00000003088/ENSSSCG00000012173/ENSSSCG00000016031/ENSSSCG00000008749/ENSSSCG00000007244/ENSSSCG00000024954/ENSSSCG00000016322/ENSSSCG00000016997/ENSSSCG00000005992/ENSSSCG00000007350/ENSSSCG00000011020/ENSSSCG00000009217/ENSSSCG00000029849/ENSSSCG00000003702	ITGAV/PRKCB/EPAS1/ANGPTL4/APOE/SAT1/CALCRL/SLIT2/POFUT1/FGF1/ACKR3/FGF18/SHAS2/PPP1R16B/JCAD/PKD2/S1PR1/GATA6	18
BP	GO:0051050	positive regulation of transport	21/306	439/11223	0.00892199392541348	0.171222724186438	ENSSSCG00000038031/ENSSSCG00000003088/ENSSSCG00000005423/ENSSSCG00000016223/ENSSSCG00000039798/ENSSSCG00000027745/ENSSSCG00000005688/ENSSSCG00000009429/ENSSSCG00000015405/ENSSSCG00000013017/ENSSSCG00000015135/ENSSSCG00000021238/ENSSSCG00000006590/ENSSSCG00000002268/ENSSSCG00000040811/ENSSSCG00000022405/ENSSSCG00000015332/ENSSSCG00000038929/ENSSSCG00000040207/ENSSSCG00000009217/ENSSSCG00000036705	CPSF6/APOE/ABCA1/ACSL3/SLC11A1/ABCG1/PTGES/TNFSF11/CD36/EHD1/SORL1/STX1B/S100A8/AKAP5/PYCARD/P2RX1/PON1/CEMIP/P2RY2/PKD2/RPH3AL	21
BP	GO:0014909	smooth muscle cell migration	4/306	31/11223	0.00954214284008646	0.181407820408243	ENSSSCG00000024001/ENSSSCG00000008749/ENSSSCG00000015135/ENSSSCG00000007032	PLXNA1/SLIT2/SORL1/PLAT	4
BP	GO:0060993	kidney morphogenesis	5/306	48/11223	0.0095731309143414	0.181407820408243	ENSSSCG00000005277/ENSSSCG00000024954/ENSSSCG00000004584/ENSSSCG00000008606/ENSSSCG00000009217	GCNT1/FGF1/GCNT3/OSR1/PKD2	5
BP	GO:0043280	positive regulation of cysteine-type endopeptidase activity involved in apoptotic process	6/306	67/11223	0.00968576959371548	0.182395148661655	ENSSSCG00000001963/ENSSSCG00000006590/ENSSSCG00000034087/ENSSSCG00000040811/ENSSSCG00000022405/ENSSSCG00000034213	EGLN3/S100A8/TNFSF15/PYCARD/P2RX1/ACER2	6
BP	GO:0009069	serine family amino acid metabolic process	3/306	17/11223	0.0102771321063245	0.187043798757201	ENSSSCG00000036865/ENSSSCG00000005287/ENSSSCG00000007748	SDS/PSAT1/PSPH	3
BP	GO:0045471	response to ethanol	3/306	17/11223	0.0102771321063245	0.187043798757201	ENSSSCG00000000600/ENSSSCG00000005400/ENSSSCG00000009182	EPS8/GRIN3A/ENSSSCG00000009182	3
BP	GO:0046578	regulation of Ras protein signal transduction	8/306	110/11223	0.0103317958861131	0.187043798757201	ENSSSCG00000005235/ENSSSCG00000003088/ENSSSCG00000005423/ENSSSCG00000031174/ENSSSCG00000005457/ENSSSCG00000003757/ENSSSCG00000001771/ENSSSCG00000001513	KANK1/APOE/ABCA1/FBP1/LPAR1/SSX2IP/RASGRF1/SYNGAP1	8
BP	GO:0006638	neutral lipid metabolic process	6/306	68/11223	0.0103868022182576	0.187043798757201	ENSSSCG00000033626/ENSSSCG00000003088/ENSSSCG00000015135/ENSSSCG00000003669/ENSSSCG00000004596/ENSSSCG00000009233	SREBF1/APOE/SORL1/MFSD2A/LIPC/GPAT3	6
BP	GO:0006639	acylglycerol metabolic process	6/306	68/11223	0.0103868022182576	0.187043798757201	ENSSSCG00000033626/ENSSSCG00000003088/ENSSSCG00000015135/ENSSSCG00000003669/ENSSSCG00000004596/ENSSSCG00000009233	SREBF1/APOE/SORL1/MFSD2A/LIPC/GPAT3	6
BP	GO:0062013	positive regulation of small molecule metabolic process	6/306	68/11223	0.0103868022182576	0.187043798757201	ENSSSCG00000033626/ENSSSCG00000024149/ENSSSCG00000002268/ENSSSCG00000024954/ENSSSCG00000007710/ENSSSCG00000001027	SREBF1/ELOVL5/AKAP5/FGF1/MLXIPL/BMP6	6
BP	GO:0007586	digestion	5/306	49/11223	0.0104292592735512	0.187043798757201	ENSSSCG00000020864/ENSSSCG00000015405/ENSSSCG00000012566/ENSSSCG00000004584/ENSSSCG00000011680	VDR/CD36/ENSSSCG00000012566/GCNT3/PLS1	5
BP	GO:0034754	cellular hormone metabolic process	5/306	49/11223	0.0104292592735512	0.187043798757201	ENSSSCG00000003513/ENSSSCG00000003439/ENSSSCG00000010475/ENSSSCG00000001027/ENSSSCG00000009182	ECE1/DHRS3/CYP26A1/BMP6/ENSSSCG00000009182	5
BP	GO:0032101	regulation of response to external stimulus	22/306	475/11223	0.0107423069939381	0.191518171436306	ENSSSCG00000004595/ENSSSCG00000003582/ENSSSCG00000003088/ENSSSCG00000028875/ENSSSCG00000035170/ENSSSCG00000014310/ENSSSCG00000005688/ENSSSCG00000009429/ENSSSCG00000008749/ENSSSCG00000015405/ENSSSCG00000006590/ENSSSCG00000040811/ENSSSCG00000024954/ENSSSCG00000006288/ENSSSCG00000025560/ENSSSCG00000042607/ENSSSCG00000001027/ENSSSCG00000016997/ENSSSCG00000040681/ENSSSCG00000005400/ENSSSCG00000003702/…	ADAM10/SMPDL3B/APOE/HAVCR2/VSIG4/CXCL14/PTGES/TNFSF11/SLIT2/CD36/S100A8/PYCARD/FGF1/SELP/PGLYRP2/THBD/BMP6/FGF18/FABP4/GRIN3A/GATA6/CCN4	22
BP	GO:0019935	cyclic-nucleotide-mediated signaling	6/306	69/11223	0.0111231226404179	0.196938450040372	ENSSSCG00000003088/ENSSSCG00000005423/ENSSSCG00000016031/ENSSSCG00000015405/ENSSSCG00000016929/ENSSSCG00000029990	APOE/ABCA1/CALCRL/CD36/PDE4D/DEFB1	6
BP	GO:0031667	response to nutrient levels	11/306	182/11223	0.0111770577354476	0.196938450040372	ENSSSCG00000033626/ENSSSCG00000003088/ENSSSCG00000020864/ENSSSCG00000015340/ENSSSCG00000004039/ENSSSCG00000035619/ENSSSCG00000015135/ENSSSCG00000003669/ENSSSCG00000007709/ENSSSCG00000015334/ENSSSCG00000022405	SREBF1/APOE/VDR/ASNS/SLC22A3/TMEM135/SORL1/MFSD2A/TBL2/PDK4/P2RX1	11
BP	GO:0051262	protein tetramerization	5/306	50/11223	0.0113363759906021	0.197705134842014	ENSSSCG00000038031/ENSSSCG00000017694/ENSSSCG00000013915/ENSSSCG00000039947/ENSSSCG00000009217	CPSF6/ACACA/CRTC1/KCNJ2/PKD2	5
BP	GO:0071241	cellular response to inorganic substance	7/306	90/11223	0.0113518049544203	0.197705134842014	ENSSSCG00000031174/ENSSSCG00000013023/ENSSSCG00000001027/ENSSSCG00000016117/ENSSSCG00000040681/ENSSSCG00000009217/ENSSSCG00000023305	FBP1/RASGRP2/BMP6/CARF/FABP4/PKD2/ENSSSCG00000023305	7
BP	GO:0060627	regulation of vesicle-mediated transport	15/306	286/11223	0.0118143419161501	0.200167459266139	ENSSSCG00000016027/ENSSSCG00000033674/ENSSSCG00000003088/ENSSSCG00000016223/ENSSSCG00000039798/ENSSSCG00000015405/ENSSSCG00000013017/ENSSSCG00000015135/ENSSSCG00000021238/ENSSSCG00000002268/ENSSSCG00000040811/ENSSSCG00000002412/ENSSSCG00000005400/ENSSSCG00000036705/ENSSSCG00000012594	ITGAV/PRKCB/APOE/ACSL3/SLC11A1/CD36/EHD1/SORL1/STX1B/AKAP5/PYCARD/STON2/GRIN3A/RPH3AL/IL13RA2	15
BP	GO:0043062	extracellular structure organization	11/306	184/11223	0.0120615041959184	0.200167459266139	ENSSSCG00000003088/ENSSSCG00000005423/ENSSSCG00000016223/ENSSSCG00000015405/ENSSSCG00000003669/ENSSSCG00000004596/ENSSSCG00000017306/ENSSSCG00000005992/ENSSSCG00000022429/ENSSSCG00000039468/ENSSSCG00000000146	APOE/ABCA1/ACSL3/CD36/MFSD2A/LIPC/ITGB3/SHAS2/KAZALD1/SERPINH1/MYH11	11
BP	GO:0072503	cellular divalent inorganic cation homeostasis	12/306	209/11223	0.0120821260499055	0.200167459266139	ENSSSCG00000033674/ENSSSCG00000003088/ENSSSCG00000020864/ENSSSCG00000039798/ENSSSCG00000015405/ENSSSCG00000026707/ENSSSCG00000024428/ENSSSCG00000040125/ENSSSCG00000038929/ENSSSCG00000009217/ENSSSCG00000016183/ENSSSCG00000023305	PRKCB/APOE/VDR/SLC11A1/CD36/XCR1/CHRNA9/NOL3/CEMIP/PKD2/ENSSSCG00000016183/ENSSSCG00000023305	12
BP	GO:0009112	nucleobase metabolic process	3/306	18/11223	0.0120875001189042	0.200167459266139	ENSSSCG00000002357/ENSSSCG00000008902/ENSSSCG00000034919	ALDH6A1/PPAT/GDA	3
BP	GO:0010875	positive regulation of cholesterol efflux	3/306	18/11223	0.0120875001189042	0.200167459266139	ENSSSCG00000003088/ENSSSCG00000005423/ENSSSCG00000015332	APOE/ABCA1/PON1	3
BP	GO:0043114	regulation of vascular permeability	3/306	18/11223	0.0120875001189042	0.200167459266139	ENSSSCG00000008749/ENSSSCG00000001027/ENSSSCG00000036569	SLIT2/BMP6/PTP4A3	3
BP	GO:0050982	detection of mechanical stimulus	3/306	18/11223	0.0120875001189042	0.200167459266139	ENSSSCG00000024428/ENSSSCG00000005266/ENSSSCG00000009217	CHRNA9/TMC1/PKD2	3
BP	GO:0120033	negative regulation of plasma membrane bounded cell projection assembly	3/306	18/11223	0.0120875001189042	0.200167459266139	ENSSSCG00000005235/ENSSSCG00000008749/ENSSSCG00000022029	KANK1/SLIT2/RAP1GAP	3
BP	GO:0048705	skeletal system morphogenesis	9/306	136/11223	0.0120910977718013	0.200167459266139	ENSSSCG00000003439/ENSSSCG00000000737/ENSSSCG00000008606/ENSSSCG00000012985/ENSSSCG00000001027/ENSSSCG00000016997/ENSSSCG00000005992/ENSSSCG00000039468/ENSSSCG00000004092	DHRS3/TULP3/OSR1/LTBP3/BMP6/FGF18/SHAS2/SERPINH1/MTHFD1L	9
BP	GO:0050877	nervous system process	20/306	425/11223	0.0124992545923389	0.205793738178781	ENSSSCG00000008443/ENSSSCG00000003088/ENSSSCG00000005688/ENSSSCG00000015405/ENSSSCG00000003669/ENSSSCG00000036423/ENSSSCG00000013915/ENSSSCG00000014876/ENSSSCG00000010957/ENSSSCG00000024428/ENSSSCG00000005266/ENSSSCG00000038929/ENSSSCG00000002792/ENSSSCG00000011627/ENSSSCG00000006890/ENSSSCG00000005400/ENSSSCG00000001513/ENSSSCG00000007056/ENSSSCG00000037706/ENSSSCG00000004781	EPAS1/APOE/PTGES/CD36/MFSD2A/CCDC50/CRTC1/MYO7A/AGTPBP1/CHRNA9/TMC1/CEMIP/HSF4/ACP3/ABCA4/GRIN3A/SYNGAP1/PLCB1/PRKAR2B/PAK6	20
BP	GO:0002791	regulation of peptide secretion	9/306	137/11223	0.0126422382636206	0.205809865104565	ENSSSCG00000033626/ENSSSCG00000003088/ENSSSCG00000027745/ENSSSCG00000009429/ENSSSCG00000015135/ENSSSCG00000006590/ENSSSCG00000028101/ENSSSCG00000036520/ENSSSCG00000036705	SREBF1/APOE/ABCG1/TNFSF11/SORL1/S100A8/SLC9B2/EFNA5/RPH3AL	9
BP	GO:0010817	regulation of hormone levels	13/306	236/11223	0.0127016739958827	0.205809865104565	ENSSSCG00000003513/ENSSSCG00000003439/ENSSSCG00000001817/ENSSSCG00000033626/ENSSSCG00000020864/ENSSSCG00000004039/ENSSSCG00000009429/ENSSSCG00000010475/ENSSSCG00000028101/ENSSSCG00000001027/ENSSSCG00000036520/ENSSSCG00000036705/ENSSSCG00000009182	ECE1/DHRS3/FURIN/SREBF1/VDR/SLC22A3/TNFSF11/CYP26A1/SLC9B2/BMP6/EFNA5/RPH3AL/ENSSSCG00000009182	13
BP	GO:0062014	negative regulation of small molecule metabolic process	6/306	71/11223	0.0127051559606536	0.205809865104565	ENSSSCG00000003088/ENSSSCG00000031174/ENSSSCG00000003669/ENSSSCG00000002268/ENSSSCG00000021259/ENSSSCG00000007710	APOE/FBP1/MFSD2A/AKAP5/CDA/MLXIPL	6
BP	GO:0060113	inner ear receptor cell differentiation	4/306	34/11223	0.0131970181066324	0.211796462574046	ENSSSCG00000014871/ENSSSCG00000014876/ENSSSCG00000005266/ENSSSCG00000011680	TSKU/MYO7A/TMC1/PLS1	4
BP	GO:0002695	negative regulation of leukocyte activation	8/306	115/11223	0.0132856061820427	0.211796462574046	ENSSSCG00000040208/ENSSSCG00000028875/ENSSSCG00000035170/ENSSSCG00000037532/ENSSSCG00000014869/ENSSSCG00000025560/ENSSSCG00000003741/ENSSSCG00000012594	PAG1/HAVCR2/VSIG4/MNDA/LRRC32/PGLYRP2/ENSSSCG00000003741/IL13RA2	8
BP	GO:1901617	organic hydroxy compound biosynthetic process	8/306	115/11223	0.0132856061820427	0.211796462574046	ENSSSCG00000006238/ENSSSCG00000033626/ENSSSCG00000003088/ENSSSCG00000020864/ENSSSCG00000024954/ENSSSCG00000034213/ENSSSCG00000021181/ENSSSCG00000001027	CYP7A1/SREBF1/APOE/VDR/FGF1/ACER2/DHCR7/BMP6	8
BP	GO:0051250	negative regulation of lymphocyte activation	7/306	93/11223	0.0134407082001196	0.213141335826107	ENSSSCG00000040208/ENSSSCG00000028875/ENSSSCG00000035170/ENSSSCG00000037532/ENSSSCG00000014869/ENSSSCG00000025560/ENSSSCG00000003741	PAG1/HAVCR2/VSIG4/MNDA/LRRC32/PGLYRP2/ENSSSCG00000003741	7
BP	GO:0001894	tissue homeostasis	9/306	139/11223	0.0138003688476233	0.215178513803762	ENSSSCG00000008443/ENSSSCG00000009429/ENSSSCG00000017694/ENSSSCG00000015334/ENSSSCG00000012566/ENSSSCG00000012985/ENSSSCG00000006890/ENSSSCG00000011881/ENSSSCG00000029849	EPAS1/TNFSF11/ACACA/PDK4/ENSSSCG00000012566/LTBP3/ABCA4/IQCB1/S1PR1	9
BP	GO:0001525	angiogenesis	15/306	292/11223	0.0140639384670328	0.215178513803762	ENSSSCG00000016027/ENSSSCG00000033674/ENSSSCG00000008443/ENSSSCG00000013599/ENSSSCG00000012173/ENSSSCG00000016031/ENSSSCG00000008749/ENSSSCG00000007244/ENSSSCG00000024954/ENSSSCG00000016322/ENSSSCG00000016997/ENSSSCG00000007350/ENSSSCG00000011020/ENSSSCG00000029849/ENSSSCG00000003702	ITGAV/PRKCB/EPAS1/ANGPTL4/SAT1/CALCRL/SLIT2/POFUT1/FGF1/ACKR3/FGF18/PPP1R16B/JCAD/S1PR1/GATA6	15
BP	GO:0033688	regulation of osteoblast proliferation	3/306	19/11223	0.0140690896844809	0.215178513803762	ENSSSCG00000016027/ENSSSCG00000036201/ENSSSCG00000017306	ITGAV/NPR3/ITGB3	3
BP	GO:0034105	positive regulation of tissue remodeling	3/306	19/11223	0.0140690896844809	0.215178513803762	ENSSSCG00000020864/ENSSSCG00000009429/ENSSSCG00000012985	VDR/TNFSF11/LTBP3	3
BP	GO:0034381	plasma lipoprotein particle clearance	3/306	19/11223	0.0140690896844809	0.215178513803762	ENSSSCG00000003088/ENSSSCG00000015405/ENSSSCG00000013017	APOE/CD36/EHD1	3
BP	GO:0050901	leukocyte tethering or rolling	3/306	19/11223	0.0140690896844809	0.215178513803762	ENSSSCG00000006287/ENSSSCG00000005277/ENSSSCG00000006288	SELL/GCNT1/SELP	3
BP	GO:2000406	positive regulation of T cell migration	3/306	19/11223	0.0140690896844809	0.215178513803762	ENSSSCG00000004595/ENSSSCG00000040811/ENSSSCG00000017306	ADAM10/PYCARD/ITGB3	3
BP	GO:0006816	calcium ion transport	12/306	214/11223	0.0143509123033172	0.21838029681765	ENSSSCG00000016027/ENSSSCG00000033674/ENSSSCG00000020864/ENSSSCG00000016031/ENSSSCG00000026707/ENSSSCG00000022405/ENSSSCG00000005266/ENSSSCG00000040125/ENSSSCG00000038929/ENSSSCG00000005400/ENSSSCG00000009217/ENSSSCG00000016277	ITGAV/PRKCB/VDR/CALCRL/XCR1/P2RX1/TMC1/NOL3/CEMIP/GRIN3A/PKD2/NMUR1	12
BP	GO:0032371	regulation of sterol transport	4/306	35/11223	0.0145877729433693	0.219764799391858	ENSSSCG00000001817/ENSSSCG00000003088/ENSSSCG00000005423/ENSSSCG00000015332	FURIN/APOE/ABCA1/PON1	4
BP	GO:0032374	regulation of cholesterol transport	4/306	35/11223	0.0145877729433693	0.219764799391858	ENSSSCG00000001817/ENSSSCG00000003088/ENSSSCG00000005423/ENSSSCG00000015332	FURIN/APOE/ABCA1/PON1	4
BP	GO:0001657	ureteric bud development	5/306	54/11223	0.0155006717342945	0.231434874701079	ENSSSCG00000008749/ENSSSCG00000024954/ENSSSCG00000008606/ENSSSCG00000009217/ENSSSCG00000010199	SLIT2/FGF1/OSR1/PKD2/RET	5
BP	GO:0098657	import into cell	19/306	406/11223	0.0155160453666173	0.231434874701079	ENSSSCG00000016027/ENSSSCG00000003088/ENSSSCG00000005423/ENSSSCG00000039798/ENSSSCG00000004039/ENSSSCG00000016031/ENSSSCG00000015405/ENSSSCG00000013017/ENSSSCG00000015135/ENSSSCG00000030623/ENSSSCG00000040811/ENSSSCG00000014876/ENSSSCG00000017306/ENSSSCG00000016322/ENSSSCG00000039947/ENSSSCG00000002412/ENSSSCG00000028101/ENSSSCG00000033442/ENSSSCG00000050398	ITGAV/APOE/ABCA1/SLC11A1/SLC22A3/CALCRL/CD36/EHD1/SORL1/XKR8/PYCARD/MYO7A/ITGB3/ACKR3/KCNJ2/STON2/SLC9B2/HCN2/ENSSSCG00000050398	19
BP	GO:0051289	protein homotetramerization	4/306	36/11223	0.0160678506503576	0.236148064093932	ENSSSCG00000017694/ENSSSCG00000013915/ENSSSCG00000039947/ENSSSCG00000009217	ACACA/CRTC1/KCNJ2/PKD2	4
BP	GO:0001818	negative regulation of cytokine production	10/306	167/11223	0.0161274840721616	0.236148064093932	ENSSSCG00000001817/ENSSSCG00000028875/ENSSSCG00000035170/ENSSSCG00000039798/ENSSSCG00000026592/ENSSSCG00000014871/ENSSSCG00000040811/ENSSSCG00000014869/ENSSSCG00000025560/ENSSSCG00000003702	FURIN/HAVCR2/VSIG4/SLC11A1/TLR6/TSKU/PYCARD/LRRC32/PGLYRP2/GATA6	10
BP	GO:0019432	triglyceride biosynthetic process	3/306	20/11223	0.0162239128003465	0.236148064093932	ENSSSCG00000033626/ENSSSCG00000003669/ENSSSCG00000009233	SREBF1/MFSD2A/GPAT3	3
BP	GO:0034405	response to fluid shear stress	3/306	20/11223	0.0162239128003465	0.236148064093932	ENSSSCG00000005423/ENSSSCG00000005992/ENSSSCG00000009217	ABCA1/SHAS2/PKD2	3
BP	GO:0072210	metanephric nephron development	3/306	20/11223	0.0162239128003465	0.236148064093932	ENSSSCG00000008606/ENSSSCG00000009217/ENSSSCG00000010199	OSR1/PKD2/RET	3
BP	GO:0006897	endocytosis	16/306	325/11223	0.0165106695114539	0.239166573259667	ENSSSCG00000016027/ENSSSCG00000003088/ENSSSCG00000005423/ENSSSCG00000039798/ENSSSCG00000016031/ENSSSCG00000015405/ENSSSCG00000013017/ENSSSCG00000015135/ENSSSCG00000030623/ENSSSCG00000040811/ENSSSCG00000014876/ENSSSCG00000017306/ENSSSCG00000016322/ENSSSCG00000002412/ENSSSCG00000028101/ENSSSCG00000050398	ITGAV/APOE/ABCA1/SLC11A1/CALCRL/CD36/EHD1/SORL1/XKR8/PYCARD/MYO7A/ITGB3/ACKR3/STON2/SLC9B2/ENSSSCG00000050398	16
BP	GO:0072163	mesonephric epithelium development	5/306	55/11223	0.016681810090698	0.239344256206062	ENSSSCG00000008749/ENSSSCG00000024954/ENSSSCG00000008606/ENSSSCG00000009217/ENSSSCG00000010199	SLIT2/FGF1/OSR1/PKD2/RET	5
BP	GO:0072164	mesonephric tubule development	5/306	55/11223	0.016681810090698	0.239344256206062	ENSSSCG00000008749/ENSSSCG00000024954/ENSSSCG00000008606/ENSSSCG00000009217/ENSSSCG00000010199	SLIT2/FGF1/OSR1/PKD2/RET	5
BP	GO:0006909	phagocytosis	8/306	120/11223	0.0168146619060592	0.240106996791262	ENSSSCG00000016027/ENSSSCG00000005423/ENSSSCG00000039798/ENSSSCG00000015405/ENSSSCG00000030623/ENSSSCG00000040811/ENSSSCG00000014876/ENSSSCG00000017306	ITGAV/ABCA1/SLC11A1/CD36/XKR8/PYCARD/MYO7A/ITGB3	8
BP	GO:0090066	regulation of anatomical structure size	14/306	272/11223	0.017082139074221	0.242775872785981	ENSSSCG00000005235/ENSSSCG00000016832/ENSSSCG00000003088/ENSSSCG00000008617/ENSSSCG00000000600/ENSSSCG00000009477/ENSSSCG00000008749/ENSSSCG00000040811/ENSSSCG00000022405/ENSSSCG00000040207/ENSSSCG00000036520/ENSSSCG00000007085/ENSSSCG00000011680/ENSSSCG00000010199	KANK1/IL7R/APOE/CYRIA/EPS8/EDNRB/SLIT2/PYCARD/P2RX1/P2RY2/EFNA5/DSTN/PLS1/RET	14
BP	GO:0001501	skeletal system development	15/306	300/11223	0.0175653399183698	0.24719062513938	ENSSSCG00000003439/ENSSSCG00000020864/ENSSSCG00000009429/ENSSSCG00000036201/ENSSSCG00000003820/ENSSSCG00000000737/ENSSSCG00000028101/ENSSSCG00000008606/ENSSSCG00000012985/ENSSSCG00000001027/ENSSSCG00000016997/ENSSSCG00000005992/ENSSSCG00000039468/ENSSSCG00000004092/ENSSSCG00000005946	DHRS3/VDR/TNFSF11/NPR3/USP1/TULP3/SLC9B2/OSR1/LTBP3/BMP6/FGF18/SHAS2/SERPINH1/MTHFD1L/CCN4	15
BP	GO:0044242	cellular lipid catabolic process	8/306	121/11223	0.0175944247682956	0.24719062513938	ENSSSCG00000003582/ENSSSCG00000015135/ENSSSCG00000015446/ENSSSCG00000003669/ENSSSCG00000010475/ENSSSCG00000004596/ENSSSCG00000004136/ENSSSCG00000034213	SMPDL3B/SORL1/PNPLA8/MFSD2A/CYP26A1/LIPC/AIG1/ACER2	8
BP	GO:0042490	mechanoreceptor differentiation	4/306	37/11223	0.0176388929322824	0.24719062513938	ENSSSCG00000014871/ENSSSCG00000014876/ENSSSCG00000005266/ENSSSCG00000011680	TSKU/MYO7A/TMC1/PLS1	4
BP	GO:0007264	small GTPase mediated signal transduction	14/306	274/11223	0.0180848366871514	0.250802192358931	ENSSSCG00000005235/ENSSSCG00000003088/ENSSSCG00000005423/ENSSSCG00000000600/ENSSSCG00000008749/ENSSSCG00000005444/ENSSSCG00000031174/ENSSSCG00000005457/ENSSSCG00000013023/ENSSSCG00000003757/ENSSSCG00000001771/ENSSSCG00000001513/ENSSSCG00000022029/ENSSSCG00000015383	KANK1/APOE/ABCA1/EPS8/SLIT2/TMEM245/FBP1/LPAR1/RASGRP2/SSX2IP/RASGRF1/SYNGAP1/RAP1GAP/RAPGEF5	14
BP	GO:0042445	hormone metabolic process	7/306	99/11223	0.0184217597691154	0.250802192358931	ENSSSCG00000003513/ENSSSCG00000003439/ENSSSCG00000001817/ENSSSCG00000020864/ENSSSCG00000010475/ENSSSCG00000001027/ENSSSCG00000009182	ECE1/DHRS3/FURIN/VDR/CYP26A1/BMP6/ENSSSCG00000009182	7
BP	GO:0061041	regulation of wound healing	7/306	99/11223	0.0184217597691154	0.250802192358931	ENSSSCG00000005235/ENSSSCG00000003088/ENSSSCG00000015405/ENSSSCG00000006288/ENSSSCG00000042607/ENSSSCG00000005946/ENSSSCG00000013887	KANK1/APOE/CD36/SELP/THBD/CCN4/INSL3	7
BP	GO:0042491	inner ear auditory receptor cell differentiation	3/306	21/11223	0.0185534050953602	0.250802192358931	ENSSSCG00000014876/ENSSSCG00000005266/ENSSSCG00000011680	MYO7A/TMC1/PLS1	3
BP	GO:0046164	alcohol catabolic process	3/306	21/11223	0.0185534050953602	0.250802192358931	ENSSSCG00000006238/ENSSSCG00000003088/ENSSSCG00000009182	CYP7A1/APOE/ENSSSCG00000009182	3
BP	GO:0032103	positive regulation of response to external stimulus	10/306	171/11223	0.0187228389798062	0.250802192358931	ENSSSCG00000004595/ENSSSCG00000028875/ENSSSCG00000014310/ENSSSCG00000009429/ENSSSCG00000008749/ENSSSCG00000006590/ENSSSCG00000001027/ENSSSCG00000016997/ENSSSCG00000040681/ENSSSCG00000005946	ADAM10/HAVCR2/CXCL14/TNFSF11/SLIT2/S100A8/BMP6/FGF18/FABP4/CCN4	10
BP	GO:0001823	mesonephros development	5/306	57/11223	0.0192200652929474	0.250802192358931	ENSSSCG00000008749/ENSSSCG00000024954/ENSSSCG00000008606/ENSSSCG00000009217/ENSSSCG00000010199	SLIT2/FGF1/OSR1/PKD2/RET	5
BP	GO:0033500	carbohydrate homeostasis	8/306	123/11223	0.0192313683413445	0.250802192358931	ENSSSCG00000006238/ENSSSCG00000005024/ENSSSCG00000015334/ENSSSCG00000007710/ENSSSCG00000028101/ENSSSCG00000036520/ENSSSCG00000036705/ENSSSCG00000005946	CYP7A1/PYGL/PDK4/MLXIPL/SLC9B2/EFNA5/RPH3AL/CCN4	8
BP	GO:0042593	glucose homeostasis	8/306	123/11223	0.0192313683413445	0.250802192358931	ENSSSCG00000006238/ENSSSCG00000005024/ENSSSCG00000015334/ENSSSCG00000007710/ENSSSCG00000028101/ENSSSCG00000036520/ENSSSCG00000036705/ENSSSCG00000005946	CYP7A1/PYGL/PDK4/MLXIPL/SLC9B2/EFNA5/RPH3AL/CCN4	8
BP	GO:0071216	cellular response to biotic stimulus	8/306	123/11223	0.0192313683413445	0.250802192358931	ENSSSCG00000028875/ENSSSCG00000005423/ENSSSCG00000011570/ENSSSCG00000026592/ENSSSCG00000015405/ENSSSCG00000026583/ENSSSCG00000040811/ENSSSCG00000001027	HAVCR2/ABCA1/IRAK2/TLR6/CD36/TLR1/PYCARD/BMP6	8
BP	GO:0002066	columnar/cuboidal epithelial cell development	4/306	38/11223	0.019302399035682	0.250802192358931	ENSSSCG00000014876/ENSSSCG00000005266/ENSSSCG00000001027/ENSSSCG00000011680	MYO7A/TMC1/BMP6/PLS1	4
BP	GO:0010812	negative regulation of cell-substrate adhesion	4/306	38/11223	0.019302399035682	0.250802192358931	ENSSSCG00000005235/ENSSSCG00000034213/ENSSSCG00000016111/ENSSSCG00000036520	KANK1/ACER2/FZD7/EFNA5	4
BP	GO:0015696	ammonium transport	4/306	38/11223	0.019302399035682	0.250802192358931	ENSSSCG00000013639/ENSSSCG00000004039/ENSSSCG00000017306/ENSSSCG00000022405	SLC44A2/SLC22A3/ITGB3/P2RX1	4
BP	GO:0042987	amyloid precursor protein catabolic process	4/306	38/11223	0.019302399035682	0.250802192358931	ENSSSCG00000004595/ENSSSCG00000003088/ENSSSCG00000027745/ENSSSCG00000015135	ADAM10/APOE/ABCG1/SORL1	4
BP	GO:0046470	phosphatidylcholine metabolic process	4/306	38/11223	0.019302399035682	0.250802192358931	ENSSSCG00000016223/ENSSSCG00000015446/ENSSSCG00000015332/ENSSSCG00000023539	ACSL3/PNPLA8/PON1/MBOAT2	4
BP	GO:0009913	epidermal cell differentiation	7/306	100/11223	0.0193628189167712	0.250802192358931	ENSSSCG00000020864/ENSSSCG00000014876/ENSSSCG00000005266/ENSSSCG00000013835/ENSSSCG00000001993/ENSSSCG00000011680/ENSSSCG00000003702	VDR/MYO7A/TMC1/CASP14/TGM1/PLS1/GATA6	7
BP	GO:2001056	positive regulation of cysteine-type endopeptidase activity	6/306	78/11223	0.0194789293037231	0.250802192358931	ENSSSCG00000001963/ENSSSCG00000006590/ENSSSCG00000034087/ENSSSCG00000040811/ENSSSCG00000022405/ENSSSCG00000034213	EGLN3/S100A8/TNFSF15/PYCARD/P2RX1/ACER2	6
BP	GO:0050804	modulation of chemical synaptic transmission	11/306	198/11223	0.019825023109361	0.250802192358931	ENSSSCG00000033674/ENSSSCG00000003088/ENSSSCG00000021238/ENSSSCG00000002268/ENSSSCG00000001771/ENSSSCG00000005400/ENSSSCG00000001513/ENSSSCG00000007056/ENSSSCG00000032878/ENSSSCG00000007032/ENSSSCG00000037706	PRKCB/APOE/STX1B/AKAP5/RASGRF1/GRIN3A/SYNGAP1/PLCB1/SHISA9/PLAT/PRKAR2B	11
BP	GO:0099177	regulation of trans-synaptic signaling	11/306	198/11223	0.019825023109361	0.250802192358931	ENSSSCG00000033674/ENSSSCG00000003088/ENSSSCG00000021238/ENSSSCG00000002268/ENSSSCG00000001771/ENSSSCG00000005400/ENSSSCG00000001513/ENSSSCG00000007056/ENSSSCG00000032878/ENSSSCG00000007032/ENSSSCG00000037706	PRKCB/APOE/STX1B/AKAP5/RASGRF1/GRIN3A/SYNGAP1/PLCB1/SHISA9/PLAT/PRKAR2B	11
BP	GO:0016054	organic acid catabolic process	8/306	124/11223	0.0200893914780855	0.250802192358931	ENSSSCG00000036865/ENSSSCG00000001780/ENSSSCG00000003669/ENSSSCG00000010475/ENSSSCG00000015332/ENSSSCG00000002357/ENSSSCG00000038929/ENSSSCG00000004136	SDS/FAH/MFSD2A/CYP26A1/PON1/ALDH6A1/CEMIP/AIG1	8
BP	GO:0046395	carboxylic acid catabolic process	8/306	124/11223	0.0200893914780855	0.250802192358931	ENSSSCG00000036865/ENSSSCG00000001780/ENSSSCG00000003669/ENSSSCG00000010475/ENSSSCG00000015332/ENSSSCG00000002357/ENSSSCG00000038929/ENSSSCG00000004136	SDS/FAH/MFSD2A/CYP26A1/PON1/ALDH6A1/CEMIP/AIG1	8
BP	GO:0009617	response to bacterium	14/306	278/11223	0.0202240279433248	0.250802192358931	ENSSSCG00000005024/ENSSSCG00000016832/ENSSSCG00000028875/ENSSSCG00000005423/ENSSSCG00000039798/ENSSSCG00000011570/ENSSSCG00000026592/ENSSSCG00000015405/ENSSSCG00000026583/ENSSSCG00000040811/ENSSSCG00000025560/ENSSSCG00000001027/ENSSSCG00000040681/ENSSSCG00000029990	PYGL/IL7R/HAVCR2/ABCA1/SLC11A1/IRAK2/TLR6/CD36/TLR1/PYCARD/PGLYRP2/BMP6/FABP4/DEFB1	14
BP	GO:0043112	receptor metabolic process	7/306	101/11223	0.0203370341440103	0.250802192358931	ENSSSCG00000003513/ENSSSCG00000001817/ENSSSCG00000003088/ENSSSCG00000016031/ENSSSCG00000015405/ENSSSCG00000015135/ENSSSCG00000016322	ECE1/FURIN/APOE/CALCRL/CD36/SORL1/ACKR3	7
BP	GO:0009991	response to extracellular stimulus	11/306	199/11223	0.0204946895056591	0.250802192358931	ENSSSCG00000033626/ENSSSCG00000003088/ENSSSCG00000020864/ENSSSCG00000015340/ENSSSCG00000004039/ENSSSCG00000035619/ENSSSCG00000015135/ENSSSCG00000003669/ENSSSCG00000007709/ENSSSCG00000015334/ENSSSCG00000022405	SREBF1/APOE/VDR/ASNS/SLC22A3/TMEM135/SORL1/MFSD2A/TBL2/PDK4/P2RX1	11
BP	GO:0055074	calcium ion homeostasis	11/306	199/11223	0.0204946895056591	0.250802192358931	ENSSSCG00000033674/ENSSSCG00000003088/ENSSSCG00000020864/ENSSSCG00000009429/ENSSSCG00000015405/ENSSSCG00000026707/ENSSSCG00000024428/ENSSSCG00000040125/ENSSSCG00000038929/ENSSSCG00000009217/ENSSSCG00000016183	PRKCB/APOE/VDR/TNFSF11/CD36/XCR1/CHRNA9/NOL3/CEMIP/PKD2/ENSSSCG00000016183	11
BP	GO:0002698	negative regulation of immune effector process	6/306	79/11223	0.0206141520450671	0.250802192358931	ENSSSCG00000016832/ENSSSCG00000028875/ENSSSCG00000035170/ENSSSCG00000025560/ENSSSCG00000003741/ENSSSCG00000012594	IL7R/HAVCR2/VSIG4/PGLYRP2/ENSSSCG00000003741/IL13RA2	6
BP	GO:0061458	reproductive system development	13/306	252/11223	0.0207649116779582	0.250802192358931	ENSSSCG00000000588/ENSSSCG00000008443/ENSSSCG00000020864/ENSSSCG00000035357/ENSSSCG00000008749/ENSSSCG00000021038/ENSSSCG00000029805/ENSSSCG00000028741/ENSSSCG00000008606/ENSSSCG00000040403/ENSSSCG00000001027/ENSSSCG00000009217/ENSSSCG00000003702	PLEKHA5/EPAS1/VDR/BCL2L1/SLIT2/NRIP1/RHOBTB3/ENSSSCG00000028741/OSR1/NANOG/BMP6/PKD2/GATA6	13
BP	GO:0002237	response to molecule of bacterial origin	9/306	149/11223	0.020798913060458	0.250802192358931	ENSSSCG00000028875/ENSSSCG00000005423/ENSSSCG00000039798/ENSSSCG00000011570/ENSSSCG00000026592/ENSSSCG00000015405/ENSSSCG00000026583/ENSSSCG00000040811/ENSSSCG00000001027	HAVCR2/ABCA1/SLC11A1/IRAK2/TLR6/CD36/TLR1/PYCARD/BMP6	9
BP	GO:0051604	protein maturation	10/306	174/11223	0.020861998053898	0.250802192358931	ENSSSCG00000003513/ENSSSCG00000004595/ENSSSCG00000001817/ENSSSCG00000035170/ENSSSCG00000010954/ENSSSCG00000015135/ENSSSCG00000040811/ENSSSCG00000040125/ENSSSCG00000007032/ENSSSCG00000039468	ECE1/ADAM10/FURIN/VSIG4/ENSSSCG00000010954/SORL1/PYCARD/NOL3/PLAT/SERPINH1	10
BP	GO:0030595	leukocyte chemotaxis	8/306	125/11223	0.0209743337417626	0.250802192358931	ENSSSCG00000004595/ENSSSCG00000014310/ENSSSCG00000009429/ENSSSCG00000009477/ENSSSCG00000008749/ENSSSCG00000006590/ENSSSCG00000029849/ENSSSCG00000016183	ADAM10/CXCL14/TNFSF11/EDNRB/SLIT2/S100A8/S1PR1/ENSSSCG00000016183	8
BP	GO:0006636	unsaturated fatty acid biosynthetic process	3/306	22/11223	0.0210584646570477	0.250802192358931	ENSSSCG00000010554/ENSSSCG00000005688/ENSSSCG00000015446	SCD/PTGES/PNPLA8	3
BP	GO:0016601	Rac protein signal transduction	3/306	22/11223	0.0210584646570477	0.250802192358931	ENSSSCG00000000600/ENSSSCG00000003757/ENSSSCG00000001771	EPS8/SSX2IP/RASGRF1	3
BP	GO:0032309	icosanoid secretion	3/306	22/11223	0.0210584646570477	0.250802192358931	ENSSSCG00000005688/ENSSSCG00000009429/ENSSSCG00000015446	PTGES/TNFSF11/PNPLA8	3
BP	GO:0032890	regulation of organic acid transport	3/306	22/11223	0.0210584646570477	0.250802192358931	ENSSSCG00000005688/ENSSSCG00000009429/ENSSSCG00000008606	PTGES/TNFSF11/OSR1	3
BP	GO:0042304	regulation of fatty acid biosynthetic process	3/306	22/11223	0.0210584646570477	0.250802192358931	ENSSSCG00000024149/ENSSSCG00000015334/ENSSSCG00000007710	ELOVL5/PDK4/MLXIPL	3
BP	GO:0048168	regulation of neuronal synaptic plasticity	3/306	22/11223	0.0210584646570477	0.250802192358931	ENSSSCG00000001771/ENSSSCG00000001513/ENSSSCG00000032878	RASGRF1/SYNGAP1/SHISA9	3
BP	GO:0060122	inner ear receptor cell stereocilium organization	3/306	22/11223	0.0210584646570477	0.250802192358931	ENSSSCG00000014871/ENSSSCG00000014876/ENSSSCG00000011680	TSKU/MYO7A/PLS1	3
BP	GO:0051058	negative regulation of small GTPase mediated signal transduction	4/306	39/11223	0.0210597260759408	0.250802192358931	ENSSSCG00000005235/ENSSSCG00000008749/ENSSSCG00000031174/ENSSSCG00000001513	KANK1/SLIT2/FBP1/SYNGAP1	4
BP	GO:0042742	defense response to bacterium	7/306	102/11223	0.0213449341542748	0.253197978767047	ENSSSCG00000016832/ENSSSCG00000028875/ENSSSCG00000039798/ENSSSCG00000015405/ENSSSCG00000040811/ENSSSCG00000025560/ENSSSCG00000029990	IL7R/HAVCR2/SLC11A1/CD36/PYCARD/PGLYRP2/DEFB1	7
BP	GO:0055082	cellular chemical homeostasis	17/306	364/11223	0.0217822865712883	0.256498732820678	ENSSSCG00000006238/ENSSSCG00000033674/ENSSSCG00000003088/ENSSSCG00000020864/ENSSSCG00000039798/ENSSSCG00000015405/ENSSSCG00000026707/ENSSSCG00000024428/ENSSSCG00000040125/ENSSSCG00000038929/ENSSSCG00000007710/ENSSSCG00000028101/ENSSSCG00000001027/ENSSSCG00000036520/ENSSSCG00000009217/ENSSSCG00000016183/ENSSSCG00000023305	CYP7A1/PRKCB/APOE/VDR/SLC11A1/CD36/XCR1/CHRNA9/NOL3/CEMIP/MLXIPL/SLC9B2/BMP6/EFNA5/PKD2/ENSSSCG00000016183/ENSSSCG00000023305	17
BP	GO:0044706	multi-multicellular organism process	6/306	80/11223	0.0217934535685674	0.256498732820678	ENSSSCG00000012277/ENSSSCG00000028875/ENSSSCG00000020864/ENSSSCG00000012583/ENSSSCG00000022405/ENSSSCG00000042607	TIMP1/HAVCR2/VDR/ACSL4/P2RX1/THBD	6
BP	GO:0019722	calcium-mediated signaling	7/306	103/11223	0.0223870357890671	0.262459684172992	ENSSSCG00000009429/ENSSSCG00000009477/ENSSSCG00000006288/ENSSSCG00000029990/ENSSSCG00000009217/ENSSSCG00000016183/ENSSSCG00000016277	TNFSF11/EDNRB/SELP/DEFB1/PKD2/ENSSSCG00000016183/NMUR1	7
BP	GO:0010771	negative regulation of cell morphogenesis involved in differentiation	4/306	40/11223	0.0229120897731664	0.262487172952663	ENSSSCG00000005235/ENSSSCG00000008749/ENSSSCG00000036520/ENSSSCG00000001513	KANK1/SLIT2/EFNA5/SYNGAP1	4
BP	GO:0033619	membrane protein proteolysis	4/306	40/11223	0.0229120897731664	0.262487172952663	ENSSSCG00000012277/ENSSSCG00000004595/ENSSSCG00000003088/ENSSSCG00000010199	TIMP1/ADAM10/APOE/RET	4
BP	GO:0045453	bone resorption	4/306	40/11223	0.0229120897731664	0.262487172952663	ENSSSCG00000009429/ENSSSCG00000015334/ENSSSCG00000012985/ENSSSCG00000029849	TNFSF11/PDK4/LTBP3/S1PR1	4
BP	GO:0051196	regulation of coenzyme metabolic process	4/306	40/11223	0.0229120897731664	0.262487172952663	ENSSSCG00000031174/ENSSSCG00000015334/ENSSSCG00000007710/ENSSSCG00000004454	FBP1/PDK4/MLXIPL/ME1	4
BP	GO:0072678	T cell migration	4/306	40/11223	0.0229120897731664	0.262487172952663	ENSSSCG00000004595/ENSSSCG00000040811/ENSSSCG00000017306/ENSSSCG00000029849	ADAM10/PYCARD/ITGB3/S1PR1	4
BP	GO:1903078	positive regulation of protein localization to plasma membrane	4/306	40/11223	0.0229120897731664	0.262487172952663	ENSSSCG00000016223/ENSSSCG00000002268/ENSSSCG00000011680/ENSSSCG00000032054	ACSL3/AKAP5/PLS1/CNPY4	4
BP	GO:0043281	regulation of cysteine-type endopeptidase activity involved in apoptotic process	7/306	104/11223	0.0234638435510442	0.266892090230099	ENSSSCG00000001963/ENSSSCG00000006590/ENSSSCG00000034087/ENSSSCG00000040811/ENSSSCG00000022405/ENSSSCG00000040125/ENSSSCG00000034213	EGLN3/S100A8/TNFSF15/PYCARD/P2RX1/NOL3/ACER2	7
BP	GO:0032373	positive regulation of sterol transport	3/306	23/11223	0.0237394889418077	0.266892090230099	ENSSSCG00000003088/ENSSSCG00000005423/ENSSSCG00000015332	APOE/ABCA1/PON1	3
BP	GO:0032376	positive regulation of cholesterol transport	3/306	23/11223	0.0237394889418077	0.266892090230099	ENSSSCG00000003088/ENSSSCG00000005423/ENSSSCG00000015332	APOE/ABCA1/PON1	3
BP	GO:0035315	hair cell differentiation	3/306	23/11223	0.0237394889418077	0.266892090230099	ENSSSCG00000014876/ENSSSCG00000005266/ENSSSCG00000011680	MYO7A/TMC1/PLS1	3
BP	GO:0070542	response to fatty acid	3/306	23/11223	0.0237394889418077	0.266892090230099	ENSSSCG00000017694/ENSSSCG00000015405/ENSSSCG00000015334	ACACA/CD36/PDK4	3
BP	GO:0002790	peptide secretion	10/306	178/11223	0.023984855971416	0.267653226081024	ENSSSCG00000033626/ENSSSCG00000003088/ENSSSCG00000005423/ENSSSCG00000027745/ENSSSCG00000009429/ENSSSCG00000015135/ENSSSCG00000006590/ENSSSCG00000028101/ENSSSCG00000036520/ENSSSCG00000036705	SREBF1/APOE/ABCA1/ABCG1/TNFSF11/SORL1/S100A8/SLC9B2/EFNA5/RPH3AL	10
BP	GO:0071902	positive regulation of protein serine/threonine kinase activity	10/306	178/11223	0.023984855971416	0.267653226081024	ENSSSCG00000026592/ENSSSCG00000009429/ENSSSCG00000015784/ENSSSCG00000005457/ENSSSCG00000034087/ENSSSCG00000024954/ENSSSCG00000038929/ENSSSCG00000016997/ENSSSCG00000009217/ENSSSCG00000010199	TLR6/TNFSF11/ACSL1/LPAR1/TNFSF15/FGF1/CEMIP/FGF18/PKD2/RET	10
BP	GO:0098609	cell-cell adhesion	19/306	426/11223	0.0242580260293946	0.269031736321308	ENSSSCG00000040208/ENSSSCG00000016027/ENSSSCG00000016832/ENSSSCG00000028875/ENSSSCG00000035170/ENSSSCG00000006287/ENSSSCG00000009429/ENSSSCG00000003839/ENSSSCG00000006590/ENSSSCG00000005277/ENSSSCG00000040811/ENSSSCG00000017306/ENSSSCG00000014869/ENSSSCG00000006288/ENSSSCG00000001027/ENSSSCG00000005992/ENSSSCG00000036520/ENSSSCG00000003741/ENSSSCG00000010199	PAG1/ITGAV/IL7R/HAVCR2/VSIG4/SELL/TNFSF11/ENSSSCG00000003839/S100A8/GCNT1/PYCARD/ITGB3/LRRC32/SELP/BMP6/SHAS2/EFNA5/ENSSSCG00000003741/RET	19
BP	GO:1901136	carbohydrate derivative catabolic process	6/306	82/11223	0.0242869672351131	0.269031736321308	ENSSSCG00000016929/ENSSSCG00000015477/ENSSSCG00000025560/ENSSSCG00000038929/ENSSSCG00000021259/ENSSSCG00000034919	PDE4D/CHIT1/PGLYRP2/CEMIP/CDA/GDA	6
BP	GO:0042180	cellular ketone metabolic process	7/306	105/11223	0.024575849143969	0.270244647703571	ENSSSCG00000006238/ENSSSCG00000033626/ENSSSCG00000024149/ENSSSCG00000003669/ENSSSCG00000015334/ENSSSCG00000007710/ENSSSCG00000001027	CYP7A1/SREBF1/ELOVL5/MFSD2A/PDK4/MLXIPL/BMP6	7
BP	GO:0050679	positive regulation of epithelial cell proliferation	7/306	105/11223	0.024575849143969	0.270244647703571	ENSSSCG00000024954/ENSSSCG00000008606/ENSSSCG00000016111/ENSSSCG00000001027/ENSSSCG00000007350/ENSSSCG00000001993/ENSSSCG00000011020	FGF1/OSR1/FZD7/BMP6/PPP1R16B/TGM1/JCAD	7
BP	GO:2000401	regulation of lymphocyte migration	4/306	41/11223	0.0248605655619009	0.272381396501846	ENSSSCG00000004595/ENSSSCG00000014310/ENSSSCG00000040811/ENSSSCG00000017306	ADAM10/CXCL14/PYCARD/ITGB3	4
BP	GO:0033687	osteoblast proliferation	3/306	24/11223	0.026596409849604	0.286196367417346	ENSSSCG00000016027/ENSSSCG00000036201/ENSSSCG00000017306	ITGAV/NPR3/ITGB3	3
BP	GO:0050829	defense response to Gram-negative bacterium	3/306	24/11223	0.026596409849604	0.286196367417346	ENSSSCG00000039798/ENSSSCG00000040811/ENSSSCG00000029990	SLC11A1/PYCARD/DEFB1	3
BP	GO:0070098	chemokine-mediated signaling pathway	3/306	24/11223	0.026596409849604	0.286196367417346	ENSSSCG00000008749/ENSSSCG00000016322/ENSSSCG00000016183	SLIT2/ACKR3/ENSSSCG00000016183	3
BP	GO:1902003	regulation of amyloid-beta formation	3/306	24/11223	0.026596409849604	0.286196367417346	ENSSSCG00000003088/ENSSSCG00000027745/ENSSSCG00000015135	APOE/ABCG1/SORL1	3
BP	GO:1903793	positive regulation of anion transport	3/306	24/11223	0.026596409849604	0.286196367417346	ENSSSCG00000003088/ENSSSCG00000005688/ENSSSCG00000009429	APOE/PTGES/TNFSF11	3
BP	GO:0046486	glycerolipid metabolic process	12/306	234/11223	0.0267780545894091	0.286459538146654	ENSSSCG00000033626/ENSSSCG00000003088/ENSSSCG00000016223/ENSSSCG00000015135/ENSSSCG00000015446/ENSSSCG00000003669/ENSSSCG00000004596/ENSSSCG00000015332/ENSSSCG00000009231/ENSSSCG00000007056/ENSSSCG00000009233/ENSSSCG00000023539	SREBF1/APOE/ACSL3/SORL1/PNPLA8/MFSD2A/LIPC/PON1/CDS1/PLCB1/GPAT3/MBOAT2	12
BP	GO:0014812	muscle cell migration	4/306	42/11223	0.0269060900416539	0.286459538146654	ENSSSCG00000024001/ENSSSCG00000008749/ENSSSCG00000015135/ENSSSCG00000007032	PLXNA1/SLIT2/SORL1/PLAT	4
BP	GO:0033559	unsaturated fatty acid metabolic process	4/306	42/11223	0.0269060900416539	0.286459538146654	ENSSSCG00000010554/ENSSSCG00000005688/ENSSSCG00000015446/ENSSSCG00000010853	SCD/PTGES/PNPLA8/EPHX1	4
BP	GO:0051259	protein complex oligomerization	9/306	157/11223	0.0280079485419769	0.288845317640553	ENSSSCG00000038031/ENSSSCG00000017694/ENSSSCG00000013017/ENSSSCG00000013915/ENSSSCG00000040811/ENSSSCG00000039947/ENSSSCG00000040125/ENSSSCG00000007757/ENSSSCG00000009217	CPSF6/ACACA/EHD1/CRTC1/PYCARD/KCNJ2/NOL3/TRIM72/PKD2	9
BP	GO:0007204	positive regulation of cytosolic calcium ion concentration	7/306	108/11223	0.0281277687858543	0.288845317640553	ENSSSCG00000015405/ENSSSCG00000026707/ENSSSCG00000024428/ENSSSCG00000040125/ENSSSCG00000038929/ENSSSCG00000009217/ENSSSCG00000016183	CD36/XCR1/CHRNA9/NOL3/CEMIP/PKD2/ENSSSCG00000016183	7
BP	GO:0006875	cellular metal ion homeostasis	13/306	263/11223	0.0282063781939858	0.288845317640553	ENSSSCG00000033674/ENSSSCG00000003088/ENSSSCG00000020864/ENSSSCG00000039798/ENSSSCG00000015405/ENSSSCG00000026707/ENSSSCG00000024428/ENSSSCG00000040125/ENSSSCG00000038929/ENSSSCG00000001027/ENSSSCG00000009217/ENSSSCG00000016183/ENSSSCG00000023305	PRKCB/APOE/VDR/SLC11A1/CD36/XCR1/CHRNA9/NOL3/CEMIP/BMP6/PKD2/ENSSSCG00000016183/ENSSSCG00000023305	13
BP	GO:0051588	regulation of neurotransmitter transport	5/306	63/11223	0.0283122112758572	0.288845317640553	ENSSSCG00000033674/ENSSSCG00000009429/ENSSSCG00000021238/ENSSSCG00000017306/ENSSSCG00000005400	PRKCB/TNFSF11/STX1B/ITGB3/GRIN3A	5
BP	GO:1905477	positive regulation of protein localization to membrane	5/306	63/11223	0.0283122112758572	0.288845317640553	ENSSSCG00000016223/ENSSSCG00000002268/ENSSSCG00000038929/ENSSSCG00000011680/ENSSSCG00000032054	ACSL3/AKAP5/CEMIP/PLS1/CNPY4	5
BP	GO:0006953	acute-phase response	2/306	10/11223	0.0288557718585484	0.288845317640553	ENSSSCG00000005688/ENSSSCG00000009429	PTGES/TNFSF11	2
BP	GO:0016486	peptide hormone processing	2/306	10/11223	0.0288557718585484	0.288845317640553	ENSSSCG00000003513/ENSSSCG00000001817	ECE1/FURIN	2
BP	GO:0031290	retinal ganglion cell axon guidance	2/306	10/11223	0.0288557718585484	0.288845317640553	ENSSSCG00000008749/ENSSSCG00000036520	SLIT2/EFNA5	2
BP	GO:0031649	heat generation	2/306	10/11223	0.0288557718585484	0.288845317640553	ENSSSCG00000005688/ENSSSCG00000009429	PTGES/TNFSF11	2
BP	GO:0036119	response to platelet-derived growth factor	2/306	10/11223	0.0288557718585484	0.288845317640553	ENSSSCG00000017306/ENSSSCG00000005992	ITGB3/SHAS2	2
BP	GO:0042761	very long-chain fatty acid biosynthetic process	2/306	10/11223	0.0288557718585484	0.288845317640553	ENSSSCG00000024149/ENSSSCG00000036236	ELOVL5/ELOVL6	2
BP	GO:0045723	positive regulation of fatty acid biosynthetic process	2/306	10/11223	0.0288557718585484	0.288845317640553	ENSSSCG00000024149/ENSSSCG00000007710	ELOVL5/MLXIPL	2
BP	GO:0050995	negative regulation of lipid catabolic process	2/306	10/11223	0.0288557718585484	0.288845317640553	ENSSSCG00000015135/ENSSSCG00000003669	SORL1/MFSD2A	2
BP	GO:0060391	positive regulation of SMAD protein signal transduction	2/306	10/11223	0.0288557718585484	0.288845317640553	ENSSSCG00000015846/ENSSSCG00000001027	RBPMS/BMP6	2
BP	GO:0090520	sphingolipid mediated signaling pathway	2/306	10/11223	0.0288557718585484	0.288845317640553	ENSSSCG00000003839/ENSSSCG00000029849	ENSSSCG00000003839/S1PR1	2
BP	GO:1900025	negative regulation of substrate adhesion-dependent cell spreading	2/306	10/11223	0.0288557718585484	0.288845317640553	ENSSSCG00000005235/ENSSSCG00000036520	KANK1/EFNA5	2
BP	GO:2000738	positive regulation of stem cell differentiation	2/306	10/11223	0.0288557718585484	0.288845317640553	ENSSSCG00000012985/ENSSSCG00000034328	LTBP3/SP7	2
BP	GO:2001135	regulation of endocytic recycling	2/306	10/11223	0.0288557718585484	0.288845317640553	ENSSSCG00000013017/ENSSSCG00000015135	EHD1/SORL1	2
BP	GO:0044070	regulation of anion transport	4/306	43/11223	0.029049462737183	0.289070293547259	ENSSSCG00000003088/ENSSSCG00000005688/ENSSSCG00000009429/ENSSSCG00000008606	APOE/PTGES/TNFSF11/OSR1	4
BP	GO:0006836	neurotransmitter transport	8/306	133/11223	0.0290701290888879	0.289070293547259	ENSSSCG00000033674/ENSSSCG00000013639/ENSSSCG00000004039/ENSSSCG00000009429/ENSSSCG00000021238/ENSSSCG00000017306/ENSSSCG00000022405/ENSSSCG00000005400	PRKCB/SLC44A2/SLC22A3/TNFSF11/STX1B/ITGB3/P2RX1/GRIN3A	8
BP	GO:0010874	regulation of cholesterol efflux	3/306	25/11223	0.0296287270413678	0.289842060310523	ENSSSCG00000003088/ENSSSCG00000005423/ENSSSCG00000015332	APOE/ABCA1/PON1	3
BP	GO:0014910	regulation of smooth muscle cell migration	3/306	25/11223	0.0296287270413678	0.289842060310523	ENSSSCG00000024001/ENSSSCG00000008749/ENSSSCG00000015135	PLXNA1/SLIT2/SORL1	3
BP	GO:0015844	monoamine transport	3/306	25/11223	0.0296287270413678	0.289842060310523	ENSSSCG00000004039/ENSSSCG00000017306/ENSSSCG00000022405	SLC22A3/ITGB3/P2RX1	3
BP	GO:0046460	neutral lipid biosynthetic process	3/306	25/11223	0.0296287270413678	0.289842060310523	ENSSSCG00000033626/ENSSSCG00000003669/ENSSSCG00000009233	SREBF1/MFSD2A/GPAT3	3
BP	GO:0046463	acylglycerol biosynthetic process	3/306	25/11223	0.0296287270413678	0.289842060310523	ENSSSCG00000033626/ENSSSCG00000003669/ENSSSCG00000009233	SREBF1/MFSD2A/GPAT3	3
BP	GO:0010951	negative regulation of endopeptidase activity	5/306	64/11223	0.0300517756620936	0.293029126439767	ENSSSCG00000012277/ENSSSCG00000004890/ENSSSCG00000015135/ENSSSCG00000015322/ENSSSCG00000040125	TIMP1/SERPINB2/SORL1/TFPI2/NOL3	5
BP	GO:0007265	Ras protein signal transduction	10/306	185/11223	0.0302402256629987	0.293915483621339	ENSSSCG00000005235/ENSSSCG00000003088/ENSSSCG00000005423/ENSSSCG00000000600/ENSSSCG00000005444/ENSSSCG00000031174/ENSSSCG00000005457/ENSSSCG00000003757/ENSSSCG00000001771/ENSSSCG00000001513	KANK1/APOE/ABCA1/EPS8/TMEM245/FBP1/LPAR1/SSX2IP/RASGRF1/SYNGAP1	10
BP	GO:0008406	gonad development	7/306	110/11223	0.0306801039648872	0.295332757975096	ENSSSCG00000035357/ENSSSCG00000008749/ENSSSCG00000021038/ENSSSCG00000029805/ENSSSCG00000008606/ENSSSCG00000040403/ENSSSCG00000003702	BCL2L1/SLIT2/NRIP1/RHOBTB3/OSR1/NANOG/GATA6	7
BP	GO:0070374	positive regulation of ERK1 and ERK2 cascade	7/306	110/11223	0.0306801039648872	0.295332757975096	ENSSSCG00000003088/ENSSSCG00000028875/ENSSSCG00000009429/ENSSSCG00000015405/ENSSSCG00000040811/ENSSSCG00000016322/ENSSSCG00000016997	APOE/HAVCR2/TNFSF11/CD36/PYCARD/ACKR3/FGF18	7
BP	GO:1905475	regulation of protein localization to membrane	7/306	110/11223	0.0306801039648872	0.295332757975096	ENSSSCG00000004595/ENSSSCG00000016223/ENSSSCG00000035357/ENSSSCG00000002268/ENSSSCG00000038929/ENSSSCG00000011680/ENSSSCG00000032054	ADAM10/ACSL3/BCL2L1/AKAP5/CEMIP/PLS1/CNPY4	7
BP	GO:0031349	positive regulation of defense response	12/306	240/11223	0.0317041649818224	0.30328535680535	ENSSSCG00000003582/ENSSSCG00000028875/ENSSSCG00000011570/ENSSSCG00000026592/ENSSSCG00000009429/ENSSSCG00000015405/ENSSSCG00000026583/ENSSSCG00000006590/ENSSSCG00000040811/ENSSSCG00000037532/ENSSSCG00000040681/ENSSSCG00000005946	SMPDL3B/HAVCR2/IRAK2/TLR6/TNFSF11/CD36/TLR1/S100A8/PYCARD/MNDA/FABP4/CCN4	12
BP	GO:0010975	regulation of neuron projection development	11/306	213/11223	0.0317075630247876	0.30328535680535	ENSSSCG00000005235/ENSSSCG00000003088/ENSSSCG00000014871/ENSSSCG00000008749/ENSSSCG00000005457/ENSSSCG00000003669/ENSSSCG00000036520/ENSSSCG00000001513/ENSSSCG00000010199/ENSSSCG00000001660/ENSSSCG00000034774	KANK1/APOE/TSKU/SLIT2/LPAR1/MFSD2A/EFNA5/SYNGAP1/RET/PTK7/TBX6	11
BP	GO:0031175	neuron projection development	19/306	440/11223	0.0323283616158158	0.303425842063789	ENSSSCG00000005235/ENSSSCG00000024001/ENSSSCG00000003088/ENSSSCG00000014871/ENSSSCG00000008749/ENSSSCG00000005457/ENSSSCG00000003669/ENSSSCG00000014876/ENSSSCG00000001771/ENSSSCG00000030882/ENSSSCG00000036520/ENSSSCG00000005400/ENSSSCG00000001513/ENSSSCG00000011680/ENSSSCG00000010199/ENSSSCG00000001660/ENSSSCG00000034345/ENSSSCG00000034774/ENSSSCG00000004781	KANK1/PLXNA1/APOE/TSKU/SLIT2/LPAR1/MFSD2A/MYO7A/RASGRF1/ENSSSCG00000030882/EFNA5/GRIN3A/SYNGAP1/PLS1/RET/PTK7/SPRY3/TBX6/PAK6	19
BP	GO:0007548	sex differentiation	8/306	136/11223	0.0325961133181114	0.303425842063789	ENSSSCG00000035357/ENSSSCG00000008749/ENSSSCG00000021038/ENSSSCG00000029805/ENSSSCG00000008606/ENSSSCG00000040403/ENSSSCG00000001027/ENSSSCG00000003702	BCL2L1/SLIT2/NRIP1/RHOBTB3/OSR1/NANOG/BMP6/GATA6	8
BP	GO:0001523	retinoid metabolic process	3/306	26/11223	0.0328355395742993	0.303425842063789	ENSSSCG00000003439/ENSSSCG00000010475/ENSSSCG00000009182	DHRS3/CYP26A1/ENSSSCG00000009182	3
BP	GO:0042551	neuron maturation	3/306	26/11223	0.0328355395742993	0.303425842063789	ENSSSCG00000009477/ENSSSCG00000010199/ENSSSCG00000034774	EDNRB/RET/TBX6	3
BP	GO:1903672	positive regulation of sprouting angiogenesis	3/306	26/11223	0.0328355395742993	0.303425842063789	ENSSSCG00000024954/ENSSSCG00000007350/ENSSSCG00000011020	FGF1/PPP1R16B/JCAD	3
BP	GO:1904375	regulation of protein localization to cell periphery	6/306	88/11223	0.0328904075023027	0.303425842063789	ENSSSCG00000004595/ENSSSCG00000016223/ENSSSCG00000035357/ENSSSCG00000002268/ENSSSCG00000011680/ENSSSCG00000032054	ADAM10/ACSL3/BCL2L1/AKAP5/PLS1/CNPY4	6
BP	GO:0045859	regulation of protein kinase activity	18/306	412/11223	0.0332104990774753	0.303425842063789	ENSSSCG00000003088/ENSSSCG00000039798/ENSSSCG00000026592/ENSSSCG00000009429/ENSSSCG00000015784/ENSSSCG00000015135/ENSSSCG00000005457/ENSSSCG00000034087/ENSSSCG00000040811/ENSSSCG00000015850/ENSSSCG00000024954/ENSSSCG00000017306/ENSSSCG00000038929/ENSSSCG00000016997/ENSSSCG00000040681/ENSSSCG00000009217/ENSSSCG00000010199/ENSSSCG00000037706	APOE/SLC11A1/TLR6/TNFSF11/ACSL1/SORL1/LPAR1/TNFSF15/PYCARD/DUSP4/FGF1/ITGB3/CEMIP/FGF18/FABP4/PKD2/RET/PRKAR2B	18
BP	GO:1903037	regulation of leukocyte cell-cell adhesion	10/306	188/11223	0.0332460105944738	0.303425842063789	ENSSSCG00000040208/ENSSSCG00000016832/ENSSSCG00000028875/ENSSSCG00000035170/ENSSSCG00000009429/ENSSSCG00000040811/ENSSSCG00000014869/ENSSSCG00000006288/ENSSSCG00000005992/ENSSSCG00000003741	PAG1/IL7R/HAVCR2/VSIG4/TNFSF11/PYCARD/LRRC32/SELP/SHAS2/ENSSSCG00000003741	10
BP	GO:0001822	kidney development	9/306	162/11223	0.0333176897362409	0.303425842063789	ENSSSCG00000008749/ENSSSCG00000005277/ENSSSCG00000024954/ENSSSCG00000004584/ENSSSCG00000008606/ENSSSCG00000001027/ENSSSCG00000009217/ENSSSCG00000010199/ENSSSCG00000001660	SLIT2/GCNT1/FGF1/GCNT3/OSR1/BMP6/PKD2/RET/PTK7	9
BP	GO:0071347	cellular response to interleukin-1	4/306	45/11223	0.0336322779986919	0.303425842063789	ENSSSCG00000011570/ENSSSCG00000040811/ENSSSCG00000005992/ENSSSCG00000007056	IRAK2/PYCARD/SHAS2/PLCB1	4
BP	GO:0002065	columnar/cuboidal epithelial cell differentiation	5/306	66/11223	0.0337292385024419	0.303425842063789	ENSSSCG00000014876/ENSSSCG00000005266/ENSSSCG00000001027/ENSSSCG00000011680/ENSSSCG00000003702	MYO7A/TMC1/BMP6/PLS1/GATA6	5
BP	GO:0042471	ear morphogenesis	5/306	66/11223	0.0337292385024419	0.303425842063789	ENSSSCG00000014876/ENSSSCG00000024428/ENSSSCG00000008606/ENSSSCG00000011680/ENSSSCG00000001660	MYO7A/CHRNA9/OSR1/PLS1/PTK7	5
BP	GO:0072676	lymphocyte migration	5/306	66/11223	0.0337292385024419	0.303425842063789	ENSSSCG00000004595/ENSSSCG00000014310/ENSSSCG00000040811/ENSSSCG00000017306/ENSSSCG00000029849	ADAM10/CXCL14/PYCARD/ITGB3/S1PR1	5
BP	GO:0002093	auditory receptor cell morphogenesis	2/306	11/11223	0.0346427114735955	0.303425842063789	ENSSSCG00000014876/ENSSSCG00000011680	MYO7A/PLS1	2
BP	GO:0006144	purine nucleobase metabolic process	2/306	11/11223	0.0346427114735955	0.303425842063789	ENSSSCG00000008902/ENSSSCG00000034919	PPAT/GDA	2
BP	GO:0010885	regulation of cholesterol storage	2/306	11/11223	0.0346427114735955	0.303425842063789	ENSSSCG00000015405/ENSSSCG00000013017	CD36/EHD1	2
BP	GO:0030497	fatty acid elongation	2/306	11/11223	0.0346427114735955	0.303425842063789	ENSSSCG00000024149/ENSSSCG00000036236	ELOVL5/ELOVL6	2
BP	GO:0033690	positive regulation of osteoblast proliferation	2/306	11/11223	0.0346427114735955	0.303425842063789	ENSSSCG00000016027/ENSSSCG00000017306	ITGAV/ITGB3	2
BP	GO:0035020	regulation of Rac protein signal transduction	2/306	11/11223	0.0346427114735955	0.303425842063789	ENSSSCG00000003757/ENSSSCG00000001771	SSX2IP/RASGRF1	2
BP	GO:0042572	retinol metabolic process	2/306	11/11223	0.0346427114735955	0.303425842063789	ENSSSCG00000003439/ENSSSCG00000009182	DHRS3/ENSSSCG00000009182	2
BP	GO:0045332	phospholipid translocation	2/306	11/11223	0.0346427114735955	0.303425842063789	ENSSSCG00000005423/ENSSSCG00000006890	ABCA1/ABCA4	2
BP	GO:0050910	detection of mechanical stimulus involved in sensory perception of sound	2/306	11/11223	0.0346427114735955	0.303425842063789	ENSSSCG00000024428/ENSSSCG00000005266	CHRNA9/TMC1	2
BP	GO:0055091	phospholipid homeostasis	2/306	11/11223	0.0346427114735955	0.303425842063789	ENSSSCG00000005423/ENSSSCG00000027745	ABCA1/ABCG1	2
BP	GO:0060088	auditory receptor cell stereocilium organization	2/306	11/11223	0.0346427114735955	0.303425842063789	ENSSSCG00000014876/ENSSSCG00000011680	MYO7A/PLS1	2
BP	GO:0071636	positive regulation of transforming growth factor beta production	2/306	11/11223	0.0346427114735955	0.303425842063789	ENSSSCG00000001817/ENSSSCG00000003702	FURIN/GATA6	2
BP	GO:0072234	metanephric nephron tubule development	2/306	11/11223	0.0346427114735955	0.303425842063789	ENSSSCG00000008606/ENSSSCG00000009217	OSR1/PKD2	2
BP	GO:0140131	positive regulation of lymphocyte chemotaxis	2/306	11/11223	0.0346427114735955	0.303425842063789	ENSSSCG00000004595/ENSSSCG00000014310	ADAM10/CXCL14	2
BP	GO:1902430	negative regulation of amyloid-beta formation	2/306	11/11223	0.0346427114735955	0.303425842063789	ENSSSCG00000003088/ENSSSCG00000015135	APOE/SORL1	2
BP	GO:2001026	regulation of endothelial cell chemotaxis	2/306	11/11223	0.0346427114735955	0.303425842063789	ENSSSCG00000024954/ENSSSCG00000016997	FGF1/FGF18	2
BP	GO:0045137	development of primary sexual characteristics	7/306	113/11223	0.0347934622744033	0.303862903863123	ENSSSCG00000035357/ENSSSCG00000008749/ENSSSCG00000021038/ENSSSCG00000029805/ENSSSCG00000008606/ENSSSCG00000040403/ENSSSCG00000003702	BCL2L1/SLIT2/NRIP1/RHOBTB3/OSR1/NANOG/GATA6	7
BP	GO:0006520	cellular amino acid metabolic process	9/306	164/11223	0.0356245178799152	0.3102215964514	ENSSSCG00000036865/ENSSSCG00000015340/ENSSSCG00000001963/ENSSSCG00000005287/ENSSSCG00000001780/ENSSSCG00000002357/ENSSSCG00000009870/ENSSSCG00000002847/ENSSSCG00000007748	SDS/ASNS/EGLN3/PSAT1/FAH/ALDH6A1/SDSL/GPT2/PSPH	9
BP	GO:0045123	cellular extravasation	4/306	46/11223	0.0360726538470547	0.310876154612679	ENSSSCG00000006287/ENSSSCG00000005277/ENSSSCG00000006288/ENSSSCG00000007056	SELL/GCNT1/SELP/PLCB1	4
BP	GO:1904377	positive regulation of protein localization to cell periphery	4/306	46/11223	0.0360726538470547	0.310876154612679	ENSSSCG00000016223/ENSSSCG00000002268/ENSSSCG00000011680/ENSSSCG00000032054	ACSL3/AKAP5/PLS1/CNPY4	4
BP	GO:0018198	peptidyl-cysteine modification	3/306	27/11223	0.0362155759273316	0.310876154612679	ENSSSCG00000003561/ENSSSCG00000006590/ENSSSCG00000035027	ZDHHC18/S100A8/ZDHHC14	3
BP	GO:1900543	negative regulation of purine nucleotide metabolic process	3/306	27/11223	0.0362155759273316	0.310876154612679	ENSSSCG00000031174/ENSSSCG00000002268/ENSSSCG00000007710	FBP1/AKAP5/MLXIPL	3
BP	GO:1902991	regulation of amyloid precursor protein catabolic process	3/306	27/11223	0.0362155759273316	0.310876154612679	ENSSSCG00000003088/ENSSSCG00000027745/ENSSSCG00000015135	APOE/ABCG1/SORL1	3
BP	GO:0006874	cellular calcium ion homeostasis	10/306	191/11223	0.03645556157279	0.312047179030728	ENSSSCG00000033674/ENSSSCG00000003088/ENSSSCG00000020864/ENSSSCG00000015405/ENSSSCG00000026707/ENSSSCG00000024428/ENSSSCG00000040125/ENSSSCG00000038929/ENSSSCG00000009217/ENSSSCG00000016183	PRKCB/APOE/VDR/CD36/XCR1/CHRNA9/NOL3/CEMIP/PKD2/ENSSSCG00000016183	10
BP	GO:0030001	metal ion transport	18/306	418/11223	0.0374613813062233	0.3187358496765	ENSSSCG00000016027/ENSSSCG00000033674/ENSSSCG00000020864/ENSSSCG00000039798/ENSSSCG00000016031/ENSSSCG00000026707/ENSSSCG00000022405/ENSSSCG00000039947/ENSSSCG00000005266/ENSSSCG00000040125/ENSSSCG00000038929/ENSSSCG00000028101/ENSSSCG00000008606/ENSSSCG00000006542/ENSSSCG00000033442/ENSSSCG00000005400/ENSSSCG00000009217/ENSSSCG00000016277	ITGAV/PRKCB/VDR/SLC11A1/CALCRL/XCR1/P2RX1/KCNJ2/TMC1/NOL3/CEMIP/SLC9B2/OSR1/KCNN3/HCN2/GRIN3A/PKD2/NMUR1	18
BP	GO:0002062	chondrocyte differentiation	5/306	68/11223	0.0376746902886846	0.3187358496765	ENSSSCG00000008606/ENSSSCG00000012985/ENSSSCG00000016997/ENSSSCG00000039468/ENSSSCG00000005946	OSR1/LTBP3/FGF18/SERPINH1/CCN4	5
BP	GO:0034446	substrate adhesion-dependent cell spreading	5/306	68/11223	0.0376746902886846	0.3187358496765	ENSSSCG00000005235/ENSSSCG00000016027/ENSSSCG00000017306/ENSSSCG00000016111/ENSSSCG00000036520	KANK1/ITGAV/ITGB3/FZD7/EFNA5	5
BP	GO:0010950	positive regulation of endopeptidase activity	6/306	91/11223	0.0378498010909866	0.3187358496765	ENSSSCG00000001963/ENSSSCG00000006590/ENSSSCG00000034087/ENSSSCG00000040811/ENSSSCG00000022405/ENSSSCG00000034213	EGLN3/S100A8/TNFSF15/PYCARD/P2RX1/ACER2	6
BP	GO:0060284	regulation of cell development	19/306	449/11223	0.0384828844578965	0.3187358496765	ENSSSCG00000005235/ENSSSCG00000003088/ENSSSCG00000009429/ENSSSCG00000014871/ENSSSCG00000009477/ENSSSCG00000008749/ENSSSCG00000015135/ENSSSCG00000005457/ENSSSCG00000003669/ENSSSCG00000017306/ENSSSCG00000028101/ENSSSCG00000001027/ENSSSCG00000036520/ENSSSCG00000001513/ENSSSCG00000007056/ENSSSCG00000011717/ENSSSCG00000010199/ENSSSCG00000001660/ENSSSCG00000034774	KANK1/APOE/TNFSF11/TSKU/EDNRB/SLIT2/SORL1/LPAR1/MFSD2A/ITGB3/SLC9B2/BMP6/EFNA5/SYNGAP1/PLCB1/IGSF10/RET/PTK7/TBX6	19
BP	GO:0042982	amyloid precursor protein metabolic process	4/306	47/11223	0.0386127497211472	0.3187358496765	ENSSSCG00000004595/ENSSSCG00000003088/ENSSSCG00000027745/ENSSSCG00000015135	ADAM10/APOE/ABCG1/SORL1	4
BP	GO:0050672	negative regulation of lymphocyte proliferation	4/306	47/11223	0.0386127497211472	0.3187358496765	ENSSSCG00000028875/ENSSSCG00000035170/ENSSSCG00000037532/ENSSSCG00000014869	HAVCR2/VSIG4/MNDA/LRRC32	4
BP	GO:1903034	regulation of response to wounding	7/306	116/11223	0.0392575424639	0.3187358496765	ENSSSCG00000005235/ENSSSCG00000003088/ENSSSCG00000015405/ENSSSCG00000006288/ENSSSCG00000042607/ENSSSCG00000005946/ENSSSCG00000013887	KANK1/APOE/CD36/SELP/THBD/CCN4/INSL3	7
BP	GO:0008630	intrinsic apoptotic signaling pathway in response to DNA damage	5/306	69/11223	0.0397490315112055	0.3187358496765	ENSSSCG00000025717/ENSSSCG00000035357/ENSSSCG00000007031/ENSSSCG00000040811/ENSSSCG00000016322	HIC1/BCL2L1/POLB/PYCARD/ACKR3	5
BP	GO:0071901	negative regulation of protein serine/threonine kinase activity	5/306	69/11223	0.0397490315112055	0.3187358496765	ENSSSCG00000003088/ENSSSCG00000015135/ENSSSCG00000040811/ENSSSCG00000015850/ENSSSCG00000037706	APOE/SORL1/PYCARD/DUSP4/PRKAR2B	5
BP	GO:0007215	glutamate receptor signaling pathway	3/306	28/11223	0.0397672224861979	0.3187358496765	ENSSSCG00000001771/ENSSSCG00000007056/ENSSSCG00000032878	RASGRF1/PLCB1/SHISA9	3
BP	GO:0010883	regulation of lipid storage	3/306	28/11223	0.0397672224861979	0.3187358496765	ENSSSCG00000016027/ENSSSCG00000015405/ENSSSCG00000013017	ITGAV/CD36/EHD1	3
BP	GO:0016101	diterpenoid metabolic process	3/306	28/11223	0.0397672224861979	0.3187358496765	ENSSSCG00000003439/ENSSSCG00000010475/ENSSSCG00000009182	DHRS3/CYP26A1/ENSSSCG00000009182	3
BP	GO:0071715	icosanoid transport	3/306	28/11223	0.0397672224861979	0.3187358496765	ENSSSCG00000005688/ENSSSCG00000009429/ENSSSCG00000015446	PTGES/TNFSF11/PNPLA8	3
BP	GO:1901571	fatty acid derivative transport	3/306	28/11223	0.0397672224861979	0.3187358496765	ENSSSCG00000005688/ENSSSCG00000009429/ENSSSCG00000015446	PTGES/TNFSF11/PNPLA8	3
BP	GO:1901616	organic hydroxy compound catabolic process	3/306	28/11223	0.0397672224861979	0.3187358496765	ENSSSCG00000006238/ENSSSCG00000003088/ENSSSCG00000009182	CYP7A1/APOE/ENSSSCG00000009182	3
BP	GO:2000404	regulation of T cell migration	3/306	28/11223	0.0397672224861979	0.3187358496765	ENSSSCG00000004595/ENSSSCG00000040811/ENSSSCG00000017306	ADAM10/PYCARD/ITGB3	3
BP	GO:0046434	organophosphate catabolic process	8/306	142/11223	0.0405002132083213	0.3187358496765	ENSSSCG00000003582/ENSSSCG00000031174/ENSSSCG00000015446/ENSSSCG00000016929/ENSSSCG00000015332/ENSSSCG00000007710/ENSSSCG00000034919/ENSSSCG00000016720	SMPDL3B/FBP1/PNPLA8/PDE4D/PON1/MLXIPL/GDA/PGAM2	8
BP	GO:0072001	renal system development	9/306	168/11223	0.0405627281527731	0.3187358496765	ENSSSCG00000008749/ENSSSCG00000005277/ENSSSCG00000024954/ENSSSCG00000004584/ENSSSCG00000008606/ENSSSCG00000001027/ENSSSCG00000009217/ENSSSCG00000010199/ENSSSCG00000001660	SLIT2/GCNT1/FGF1/GCNT3/OSR1/BMP6/PKD2/RET/PTK7	9
BP	GO:0002021	response to dietary excess	2/306	12/11223	0.0408357484922387	0.3187358496765	ENSSSCG00000003088/ENSSSCG00000015135	APOE/SORL1	2
BP	GO:0006027	glycosaminoglycan catabolic process	2/306	12/11223	0.0408357484922387	0.3187358496765	ENSSSCG00000025560/ENSSSCG00000038929	PGLYRP2/CEMIP	2
BP	GO:0018230	peptidyl-L-cysteine S-palmitoylation	2/306	12/11223	0.0408357484922387	0.3187358496765	ENSSSCG00000003561/ENSSSCG00000035027	ZDHHC18/ZDHHC14	2
BP	GO:0018231	peptidyl-S-diacylglycerol-L-cysteine biosynthetic process from peptidyl-cysteine	2/306	12/11223	0.0408357484922387	0.3187358496765	ENSSSCG00000003561/ENSSSCG00000035027	ZDHHC18/ZDHHC14	2
BP	GO:0019934	cGMP-mediated signaling	2/306	12/11223	0.0408357484922387	0.3187358496765	ENSSSCG00000003088/ENSSSCG00000015405	APOE/CD36	2
BP	GO:0032892	positive regulation of organic acid transport	2/306	12/11223	0.0408357484922387	0.3187358496765	ENSSSCG00000005688/ENSSSCG00000009429	PTGES/TNFSF11	2
BP	GO:0034383	low-density lipoprotein particle clearance	2/306	12/11223	0.0408357484922387	0.3187358496765	ENSSSCG00000015405/ENSSSCG00000013017	CD36/EHD1	2
BP	GO:0071498	cellular response to fluid shear stress	2/306	12/11223	0.0408357484922387	0.3187358496765	ENSSSCG00000005992/ENSSSCG00000009217	SHAS2/PKD2	2
BP	GO:0072170	metanephric tubule development	2/306	12/11223	0.0408357484922387	0.3187358496765	ENSSSCG00000008606/ENSSSCG00000009217	OSR1/PKD2	2
BP	GO:0072189	ureter development	2/306	12/11223	0.0408357484922387	0.3187358496765	ENSSSCG00000008606/ENSSSCG00000010199	OSR1/RET	2
BP	GO:0090208	positive regulation of triglyceride metabolic process	2/306	12/11223	0.0408357484922387	0.3187358496765	ENSSSCG00000033626/ENSSSCG00000003669	SREBF1/MFSD2A	2
BP	GO:2000191	regulation of fatty acid transport	2/306	12/11223	0.0408357484922387	0.3187358496765	ENSSSCG00000005688/ENSSSCG00000009429	PTGES/TNFSF11	2
BP	GO:0007600	sensory perception	11/306	222/11223	0.0408952520368929	0.3187358496765	ENSSSCG00000008443/ENSSSCG00000005688/ENSSSCG00000015405/ENSSSCG00000036423/ENSSSCG00000014876/ENSSSCG00000024428/ENSSSCG00000005266/ENSSSCG00000038929/ENSSSCG00000002792/ENSSSCG00000011627/ENSSSCG00000006890	EPAS1/PTGES/CD36/CCDC50/MYO7A/CHRNA9/TMC1/CEMIP/HSF4/ACP3/ABCA4	11
BP	GO:0030855	epithelial cell differentiation	15/306	335/11223	0.0411635020578772	0.3187358496765	ENSSSCG00000020864/ENSSSCG00000012880/ENSSSCG00000014876/ENSSSCG00000012566/ENSSSCG00000005266/ENSSSCG00000008606/ENSSSCG00000016111/ENSSSCG00000001027/ENSSSCG00000013835/ENSSSCG00000007350/ENSSSCG00000001993/ENSSSCG00000007056/ENSSSCG00000011680/ENSSSCG00000001660/ENSSSCG00000003702	VDR/CPT1A/MYO7A/ENSSSCG00000012566/TMC1/OSR1/FZD7/BMP6/CASP14/PPP1R16B/TGM1/PLCB1/PLS1/PTK7/GATA6	15
BP	GO:0032945	negative regulation of mononuclear cell proliferation	4/306	48/11223	0.0412527150672204	0.3187358496765	ENSSSCG00000028875/ENSSSCG00000035170/ENSSSCG00000037532/ENSSSCG00000014869	HAVCR2/VSIG4/MNDA/LRRC32	4
BP	GO:0051193	regulation of cofactor metabolic process	4/306	48/11223	0.0412527150672204	0.3187358496765	ENSSSCG00000031174/ENSSSCG00000015334/ENSSSCG00000007710/ENSSSCG00000004454	FBP1/PDK4/MLXIPL/ME1	4
BP	GO:0045664	regulation of neuron differentiation	13/306	278/11223	0.0412738828035711	0.3187358496765	ENSSSCG00000005235/ENSSSCG00000003088/ENSSSCG00000014871/ENSSSCG00000009477/ENSSSCG00000008749/ENSSSCG00000005457/ENSSSCG00000003669/ENSSSCG00000001027/ENSSSCG00000036520/ENSSSCG00000001513/ENSSSCG00000010199/ENSSSCG00000001660/ENSSSCG00000034774	KANK1/APOE/TSKU/EDNRB/SLIT2/LPAR1/MFSD2A/BMP6/EFNA5/SYNGAP1/RET/PTK7/TBX6	13
BP	GO:0019725	cellular homeostasis	18/306	423/11223	0.041298252348251	0.3187358496765	ENSSSCG00000006238/ENSSSCG00000033674/ENSSSCG00000003088/ENSSSCG00000020864/ENSSSCG00000039798/ENSSSCG00000002754/ENSSSCG00000015405/ENSSSCG00000026707/ENSSSCG00000024428/ENSSSCG00000040125/ENSSSCG00000038929/ENSSSCG00000007710/ENSSSCG00000028101/ENSSSCG00000001027/ENSSSCG00000036520/ENSSSCG00000009217/ENSSSCG00000016183/ENSSSCG00000023305	CYP7A1/PRKCB/APOE/VDR/SLC11A1/NQO1/CD36/XCR1/CHRNA9/NOL3/CEMIP/MLXIPL/SLC9B2/BMP6/EFNA5/PKD2/ENSSSCG00000016183/ENSSSCG00000023305	18
BP	GO:0048608	reproductive structure development	12/306	250/11223	0.0413104222497641	0.3187358496765	ENSSSCG00000008443/ENSSSCG00000020864/ENSSSCG00000035357/ENSSSCG00000008749/ENSSSCG00000021038/ENSSSCG00000029805/ENSSSCG00000028741/ENSSSCG00000008606/ENSSSCG00000040403/ENSSSCG00000001027/ENSSSCG00000009217/ENSSSCG00000003702	EPAS1/VDR/BCL2L1/SLIT2/NRIP1/RHOBTB3/ENSSSCG00000028741/OSR1/NANOG/BMP6/PKD2/GATA6	12
BP	GO:0002224	toll-like receptor signaling pathway	6/306	93/11223	0.0414076366382675	0.3187358496765	ENSSSCG00000003582/ENSSSCG00000028875/ENSSSCG00000011570/ENSSSCG00000026592/ENSSSCG00000015405/ENSSSCG00000026583	SMPDL3B/HAVCR2/IRAK2/TLR6/CD36/TLR1	6
BP	GO:0002793	positive regulation of peptide secretion	5/306	70/11223	0.0418916018824739	0.3187358496765	ENSSSCG00000027745/ENSSSCG00000009429/ENSSSCG00000015135/ENSSSCG00000006590/ENSSSCG00000036705	ABCG1/TNFSF11/SORL1/S100A8/RPH3AL	5
BP	GO:0007565	female pregnancy	5/306	70/11223	0.0418916018824739	0.3187358496765	ENSSSCG00000012277/ENSSSCG00000028875/ENSSSCG00000020864/ENSSSCG00000012583/ENSSSCG00000042607	TIMP1/HAVCR2/VDR/ACSL4/THBD	5
BP	GO:0010466	negative regulation of peptidase activity	5/306	70/11223	0.0418916018824739	0.3187358496765	ENSSSCG00000012277/ENSSSCG00000004890/ENSSSCG00000015135/ENSSSCG00000015322/ENSSSCG00000040125	TIMP1/SERPINB2/SORL1/TFPI2/NOL3	5
BP	GO:0015748	organophosphate ester transport	5/306	70/11223	0.0418916018824739	0.3187358496765	ENSSSCG00000003088/ENSSSCG00000005423/ENSSSCG00000027745/ENSSSCG00000003669/ENSSSCG00000006890	APOE/ABCA1/ABCG1/MFSD2A/ABCA4	5
BP	GO:0050868	negative regulation of T cell activation	5/306	70/11223	0.0418916018824739	0.3187358496765	ENSSSCG00000040208/ENSSSCG00000028875/ENSSSCG00000035170/ENSSSCG00000014869/ENSSSCG00000003741	PAG1/HAVCR2/VSIG4/LRRC32/ENSSSCG00000003741	5
BP	GO:0048863	stem cell differentiation	7/306	118/11223	0.0424328367072577	0.322040647352563	ENSSSCG00000009477/ENSSSCG00000028741/ENSSSCG00000008606/ENSSSCG00000040403/ENSSSCG00000012985/ENSSSCG00000034328/ENSSSCG00000010199	EDNRB/ENSSSCG00000028741/OSR1/NANOG/LTBP3/SP7/RET	7
BP	GO:0002218	activation of innate immune response	8/306	144/11223	0.0433956607763385	0.324893456877721	ENSSSCG00000003582/ENSSSCG00000028875/ENSSSCG00000011570/ENSSSCG00000026592/ENSSSCG00000015405/ENSSSCG00000026583/ENSSSCG00000040811/ENSSSCG00000037532	SMPDL3B/HAVCR2/IRAK2/TLR6/CD36/TLR1/PYCARD/MNDA	8
BP	GO:0002673	regulation of acute inflammatory response	3/306	29/11223	0.0434885505548302	0.324893456877721	ENSSSCG00000035170/ENSSSCG00000005688/ENSSSCG00000009429	VSIG4/PTGES/TNFSF11	3
BP	GO:0006911	phagocytosis, engulfment	3/306	29/11223	0.0434885505548302	0.324893456877721	ENSSSCG00000005423/ENSSSCG00000015405/ENSSSCG00000030623	ABCA1/CD36/XKR8	3
BP	GO:0007193	adenylate cyclase-inhibiting G-protein coupled receptor signaling pathway	3/306	29/11223	0.0434885505548302	0.324893456877721	ENSSSCG00000005457/ENSSSCG00000002268/ENSSSCG00000029849	LPAR1/AKAP5/S1PR1	3
BP	GO:0046503	glycerolipid catabolic process	3/306	29/11223	0.0434885505548302	0.324893456877721	ENSSSCG00000015135/ENSSSCG00000015446/ENSSSCG00000004596	SORL1/PNPLA8/LIPC	3
BP	GO:0055086	nucleobase-containing small molecule metabolic process	16/306	367/11223	0.0437826091943297	0.324893456877721	ENSSSCG00000031174/ENSSSCG00000001064/ENSSSCG00000016929/ENSSSCG00000002268/ENSSSCG00000012859/ENSSSCG00000049011/ENSSSCG00000008901/ENSSSCG00000002357/ENSSSCG00000021259/ENSSSCG00000007710/ENSSSCG00000004454/ENSSSCG00000011627/ENSSSCG00000038384/ENSSSCG00000008902/ENSSSCG00000034919/ENSSSCG00000016720	FBP1/ENSSSCG00000001064/PDE4D/AKAP5/NADSYN1/ENSSSCG00000049011/PAICS/ALDH6A1/CDA/MLXIPL/ME1/ACP3/COX4I2/PPAT/GDA/PGAM2	16
BP	GO:0030500	regulation of bone mineralization	4/306	49/11223	0.0439925778044355	0.324893456877721	ENSSSCG00000008606/ENSSSCG00000012985/ENSSSCG00000001027/ENSSSCG00000029849	OSR1/LTBP3/BMP6/S1PR1	4
BP	GO:0070664	negative regulation of leukocyte proliferation	4/306	49/11223	0.0439925778044355	0.324893456877721	ENSSSCG00000028875/ENSSSCG00000035170/ENSSSCG00000037532/ENSSSCG00000014869	HAVCR2/VSIG4/MNDA/LRRC32	4
BP	GO:2000116	regulation of cysteine-type endopeptidase activity	7/306	119/11223	0.0440811306271706	0.324893456877721	ENSSSCG00000001963/ENSSSCG00000006590/ENSSSCG00000034087/ENSSSCG00000040811/ENSSSCG00000022405/ENSSSCG00000040125/ENSSSCG00000034213	EGLN3/S100A8/TNFSF15/PYCARD/P2RX1/NOL3/ACER2	7
BP	GO:0006090	pyruvate metabolic process	5/306	71/11223	0.0441026962704906	0.324893456877721	ENSSSCG00000036865/ENSSSCG00000031174/ENSSSCG00000015334/ENSSSCG00000007710/ENSSSCG00000016720	SDS/FBP1/PDK4/MLXIPL/PGAM2	5
BP	GO:0006140	regulation of nucleotide metabolic process	5/306	71/11223	0.0441026962704906	0.324893456877721	ENSSSCG00000031174/ENSSSCG00000002268/ENSSSCG00000021259/ENSSSCG00000007710/ENSSSCG00000004454	FBP1/AKAP5/CDA/MLXIPL/ME1	5
BP	GO:0008286	insulin receptor signaling pathway	5/306	71/11223	0.0441026962704906	0.324893456877721	ENSSSCG00000005235/ENSSSCG00000033626/ENSSSCG00000015135/ENSSSCG00000015334/ENSSSCG00000007757	KANK1/SREBF1/SORL1/PDK4/TRIM72	5
BP	GO:0043405	regulation of MAP kinase activity	9/306	171/11223	0.0445574538322587	0.327442947308769	ENSSSCG00000003088/ENSSSCG00000026592/ENSSSCG00000009429/ENSSSCG00000015135/ENSSSCG00000005457/ENSSSCG00000015850/ENSSSCG00000024954/ENSSSCG00000016997/ENSSSCG00000010199	APOE/TLR6/TNFSF11/SORL1/LPAR1/DUSP4/FGF1/FGF18/RET	9
BP	GO:0022407	regulation of cell-cell adhesion	12/306	255/11223	0.0468080051021366	0.332190891557519	ENSSSCG00000040208/ENSSSCG00000016832/ENSSSCG00000028875/ENSSSCG00000035170/ENSSSCG00000009429/ENSSSCG00000040811/ENSSSCG00000014869/ENSSSCG00000006288/ENSSSCG00000001027/ENSSSCG00000005992/ENSSSCG00000036520/ENSSSCG00000003741	PAG1/IL7R/HAVCR2/VSIG4/TNFSF11/PYCARD/LRRC32/SELP/BMP6/SHAS2/EFNA5/ENSSSCG00000003741	12
BP	GO:0007613	memory	4/306	50/11223	0.0468322475273775	0.332190891557519	ENSSSCG00000003088/ENSSSCG00000013915/ENSSSCG00000007056/ENSSSCG00000004781	APOE/CRTC1/PLCB1/PAK6	4
BP	GO:0051092	positive regulation of NF-kappaB transcription factor activity	6/306	96/11223	0.0471284503381646	0.332190891557519	ENSSSCG00000033674/ENSSSCG00000011570/ENSSSCG00000026592/ENSSSCG00000009429/ENSSSCG00000015405/ENSSSCG00000040811	PRKCB/IRAK2/TLR6/TNFSF11/CD36/PYCARD	6
BP	GO:0030837	negative regulation of actin filament polymerization	3/306	30/11223	0.0473773419571977	0.332190891557519	ENSSSCG00000005235/ENSSSCG00000000600/ENSSSCG00000008749	KANK1/EPS8/SLIT2	3
BP	GO:0034205	amyloid-beta formation	3/306	30/11223	0.0473773419571977	0.332190891557519	ENSSSCG00000003088/ENSSSCG00000027745/ENSSSCG00000015135	APOE/ABCG1/SORL1	3
BP	GO:0060563	neuroepithelial cell differentiation	3/306	30/11223	0.0473773419571977	0.332190891557519	ENSSSCG00000014876/ENSSSCG00000005266/ENSSSCG00000011680	MYO7A/TMC1/PLS1	3
BP	GO:0097035	regulation of membrane lipid distribution	3/306	30/11223	0.0473773419571977	0.332190891557519	ENSSSCG00000005423/ENSSSCG00000030623/ENSSSCG00000006890	ABCA1/XKR8/ABCA4	3
BP	GO:0002577	regulation of antigen processing and presentation	2/306	13/11223	0.0474085905641332	0.332190891557519	ENSSSCG00000039798/ENSSSCG00000040811	SLC11A1/PYCARD	2
BP	GO:0010866	regulation of triglyceride biosynthetic process	2/306	13/11223	0.0474085905641332	0.332190891557519	ENSSSCG00000033626/ENSSSCG00000003669	SREBF1/MFSD2A	2
BP	GO:0010878	cholesterol storage	2/306	13/11223	0.0474085905641332	0.332190891557519	ENSSSCG00000015405/ENSSSCG00000013017	CD36/EHD1	2
BP	GO:0018904	ether metabolic process	2/306	13/11223	0.0474085905641332	0.332190891557519	ENSSSCG00000010853/ENSSSCG00000009666	EPHX1/EPHX2	2
BP	GO:0034134	toll-like receptor 2 signaling pathway	2/306	13/11223	0.0474085905641332	0.332190891557519	ENSSSCG00000026592/ENSSSCG00000026583	TLR6/TLR1	2
BP	GO:0034204	lipid translocation	2/306	13/11223	0.0474085905641332	0.332190891557519	ENSSSCG00000005423/ENSSSCG00000006890	ABCA1/ABCA4	2
BP	GO:0034368	protein-lipid complex remodeling	2/306	13/11223	0.0474085905641332	0.332190891557519	ENSSSCG00000003088/ENSSSCG00000004596	APOE/LIPC	2
BP	GO:0034369	plasma lipoprotein particle remodeling	2/306	13/11223	0.0474085905641332	0.332190891557519	ENSSSCG00000003088/ENSSSCG00000004596	APOE/LIPC	2
BP	GO:0035584	calcium-mediated signaling using intracellular calcium source	2/306	13/11223	0.0474085905641332	0.332190891557519	ENSSSCG00000006288/ENSSSCG00000029990	SELP/DEFB1	2
BP	GO:0036035	osteoclast development	2/306	13/11223	0.0474085905641332	0.332190891557519	ENSSSCG00000009429/ENSSSCG00000028101	TNFSF11/SLC9B2	2
BP	GO:0048535	lymph node development	2/306	13/11223	0.0474085905641332	0.332190891557519	ENSSSCG00000016832/ENSSSCG00000007031	IL7R/POLB	2
BP	GO:0072243	metanephric nephron epithelium development	2/306	13/11223	0.0474085905641332	0.332190891557519	ENSSSCG00000008606/ENSSSCG00000009217	OSR1/PKD2	2
BP	GO:0140058	neuron projection arborization	2/306	13/11223	0.0474085905641332	0.332190891557519	ENSSSCG00000003669/ENSSSCG00000004781	MFSD2A/PAK6	2
BP	GO:0090087	regulation of peptide transport	13/306	284/11223	0.0475383374596757	0.332327171150819	ENSSSCG00000033626/ENSSSCG00000003088/ENSSSCG00000016223/ENSSSCG00000027745/ENSSSCG00000009429/ENSSSCG00000015405/ENSSSCG00000015135/ENSSSCG00000006590/ENSSSCG00000002268/ENSSSCG00000038929/ENSSSCG00000028101/ENSSSCG00000036520/ENSSSCG00000036705	SREBF1/APOE/ACSL3/ABCG1/TNFSF11/CD36/SORL1/S100A8/AKAP5/CEMIP/SLC9B2/EFNA5/RPH3AL	13
BP	GO:1903076	regulation of protein localization to plasma membrane	5/306	73/11223	0.0487313614688707	0.339878685429879	ENSSSCG00000016223/ENSSSCG00000035357/ENSSSCG00000002268/ENSSSCG00000011680/ENSSSCG00000032054	ACSL3/BCL2L1/AKAP5/PLS1/CNPY4	5
BP	GO:0010952	positive regulation of peptidase activity	6/306	97/11223	0.0491388796858201	0.340379595329478	ENSSSCG00000001963/ENSSSCG00000006590/ENSSSCG00000034087/ENSSSCG00000040811/ENSSSCG00000022405/ENSSSCG00000034213	EGLN3/S100A8/TNFSF15/PYCARD/P2RX1/ACER2	6
BP	GO:0051606	detection of stimulus	6/306	97/11223	0.0491388796858201	0.340379595329478	ENSSSCG00000026592/ENSSSCG00000026583/ENSSSCG00000024428/ENSSSCG00000005266/ENSSSCG00000025560/ENSSSCG00000009217	TLR6/TLR1/CHRNA9/TMC1/PGLYRP2/PKD2	6
BP	GO:0001667	ameboidal-type cell migration	12/306	257/11223	0.0491420922563302	0.340379595329478	ENSSSCG00000005235/ENSSSCG00000012277/ENSSSCG00000003088/ENSSSCG00000009477/ENSSSCG00000008749/ENSSSCG00000024954/ENSSSCG00000017306/ENSSSCG00000016997/ENSSSCG00000036569/ENSSSCG00000011020/ENSSSCG00000010199/ENSSSCG00000013887	KANK1/TIMP1/APOE/EDNRB/SLIT2/FGF1/ITGB3/FGF18/PTP4A3/JCAD/RET/INSL3	12
BP	GO:0050708	regulation of protein secretion	7/306	122/11223	0.0492716269504683	0.340494064224223	ENSSSCG00000033626/ENSSSCG00000003088/ENSSSCG00000027745/ENSSSCG00000015135/ENSSSCG00000028101/ENSSSCG00000036520/ENSSSCG00000036705	SREBF1/APOE/ABCG1/SORL1/SLC9B2/EFNA5/RPH3AL	7
BP	GO:0090596	sensory organ morphogenesis	8/306	148/11223	0.0495892686102955	0.340821786890569	ENSSSCG00000014871/ENSSSCG00000003669/ENSSSCG00000014876/ENSSSCG00000010957/ENSSSCG00000024428/ENSSSCG00000008606/ENSSSCG00000011680/ENSSSCG00000001660	TSKU/MFSD2A/MYO7A/AGTPBP1/CHRNA9/OSR1/PLS1/PTK7	8
BP	GO:0017158	regulation of calcium ion-dependent exocytosis	4/306	51/11223	0.0497715188290244	0.340821786890569	ENSSSCG00000033674/ENSSSCG00000021238/ENSSSCG00000005400/ENSSSCG00000036705	PRKCB/STX1B/GRIN3A/RPH3AL	4
BP	GO:0042116	macrophage activation	4/306	51/11223	0.0497715188290244	0.340821786890569	ENSSSCG00000028875/ENSSSCG00000035170/ENSSSCG00000039798/ENSSSCG00000026583	HAVCR2/VSIG4/SLC11A1/TLR1	4
BP	GO:0050764	regulation of phagocytosis	4/306	51/11223	0.0497715188290244	0.340821786890569	ENSSSCG00000016027/ENSSSCG00000039798/ENSSSCG00000015405/ENSSSCG00000040811	ITGAV/SLC11A1/CD36/PYCARD	4
BP	GO:0048729	tissue morphogenesis	16/306	374/11223	0.050387156052469	0.344255104730361	ENSSSCG00000024001/ENSSSCG00000020864/ENSSSCG00000008749/ENSSSCG00000000737/ENSSSCG00000005277/ENSSSCG00000024954/ENSSSCG00000004584/ENSSSCG00000008606/ENSSSCG00000040403/ENSSSCG00000009217/ENSSSCG00000029849/ENSSSCG00000010199/ENSSSCG00000001660/ENSSSCG00000004092/ENSSSCG00000034774/ENSSSCG00000040431	PLXNA1/VDR/SLIT2/TULP3/GCNT1/FGF1/GCNT3/OSR1/NANOG/PKD2/S1PR1/RET/PTK7/MTHFD1L/TBX6/CRYGS	16
BP	GO:0051260	protein homooligomerization	7/306	123/11223	0.051084401176881	0.348229088418668	ENSSSCG00000017694/ENSSSCG00000013017/ENSSSCG00000013915/ENSSSCG00000040811/ENSSSCG00000039947/ENSSSCG00000007757/ENSSSCG00000009217	ACACA/EHD1/CRTC1/PYCARD/KCNJ2/TRIM72/PKD2	7
BP	GO:0002704	negative regulation of leukocyte mediated immunity	3/306	31/11223	0.051431113291174	0.348229088418668	ENSSSCG00000016832/ENSSSCG00000028875/ENSSSCG00000012594	IL7R/HAVCR2/IL13RA2	3
BP	GO:0006721	terpenoid metabolic process	3/306	31/11223	0.051431113291174	0.348229088418668	ENSSSCG00000003439/ENSSSCG00000010475/ENSSSCG00000009182	DHRS3/CYP26A1/ENSSSCG00000009182	3
BP	GO:0061756	leukocyte adhesion to vascular endothelial cell	3/306	31/11223	0.051431113291174	0.348229088418668	ENSSSCG00000006287/ENSSSCG00000005277/ENSSSCG00000006288	SELL/GCNT1/SELP	3
BP	GO:0016049	cell growth	11/306	231/11223	0.0517860836926945	0.34832888508149	ENSSSCG00000004595/ENSSSCG00000024001/ENSSSCG00000008749/ENSSSCG00000031174/ENSSSCG00000003669/ENSSSCG00000032115/ENSSSCG00000021259/ENSSSCG00000033592/ENSSSCG00000036520/ENSSSCG00000022429/ENSSSCG00000004781	ADAM10/PLXNA1/SLIT2/FBP1/MFSD2A/OSGIN1/CDA/TMC8/EFNA5/KAZALD1/PAK6	11
BP	GO:0030168	platelet activation	4/306	52/11223	0.0528100747267561	0.34832888508149	ENSSSCG00000003088/ENSSSCG00000017306/ENSSSCG00000022405/ENSSSCG00000006288	APOE/ITGB3/P2RX1/SELP	4
BP	GO:0045445	myoblast differentiation	4/306	52/11223	0.0528100747267561	0.34832888508149	ENSSSCG00000008443/ENSSSCG00000014310/ENSSSCG00000023852/ENSSSCG00000007056	EPAS1/CXCL14/CCL17/PLCB1	4
BP	GO:0046849	bone remodeling	4/306	52/11223	0.0528100747267561	0.34832888508149	ENSSSCG00000009429/ENSSSCG00000015334/ENSSSCG00000012985/ENSSSCG00000029849	TNFSF11/PDK4/LTBP3/S1PR1	4
BP	GO:0002274	myeloid leukocyte activation	7/306	124/11223	0.0529388034665525	0.34832888508149	ENSSSCG00000004595/ENSSSCG00000028875/ENSSSCG00000035170/ENSSSCG00000039798/ENSSSCG00000026583/ENSSSCG00000040811/ENSSSCG00000012594	ADAM10/HAVCR2/VSIG4/SLC11A1/TLR1/PYCARD/IL13RA2	7
BP	GO:0051480	regulation of cytosolic calcium ion concentration	7/306	124/11223	0.0529388034665525	0.34832888508149	ENSSSCG00000015405/ENSSSCG00000026707/ENSSSCG00000024428/ENSSSCG00000040125/ENSSSCG00000038929/ENSSSCG00000009217/ENSSSCG00000016183	CD36/XCR1/CHRNA9/NOL3/CEMIP/PKD2/ENSSSCG00000016183	7
BP	GO:0060560	developmental growth involved in morphogenesis	7/306	124/11223	0.0529388034665525	0.34832888508149	ENSSSCG00000024001/ENSSSCG00000008749/ENSSSCG00000024954/ENSSSCG00000036520/ENSSSCG00000029849/ENSSSCG00000001660/ENSSSCG00000004781	PLXNA1/SLIT2/FGF1/EFNA5/S1PR1/PTK7/PAK6	7
BP	GO:0070371	ERK1 and ERK2 cascade	9/306	177/11223	0.0533183979922372	0.34832888508149	ENSSSCG00000016027/ENSSSCG00000003088/ENSSSCG00000028875/ENSSSCG00000009429/ENSSSCG00000015405/ENSSSCG00000040811/ENSSSCG00000015850/ENSSSCG00000016322/ENSSSCG00000016997	ITGAV/APOE/HAVCR2/TNFSF11/CD36/PYCARD/DUSP4/ACKR3/FGF18	9
BP	GO:0009749	response to glucose	5/306	75/11223	0.0536362917239404	0.34832888508149	ENSSSCG00000006238/ENSSSCG00000033626/ENSSSCG00000007710/ENSSSCG00000028101/ENSSSCG00000036520	CYP7A1/SREBF1/MLXIPL/SLC9B2/EFNA5	5
BP	GO:0021543	pallium development	5/306	75/11223	0.0536362917239404	0.34832888508149	ENSSSCG00000014871/ENSSSCG00000008749/ENSSSCG00000003669/ENSSSCG00000007056/ENSSSCG00000002620	TSKU/SLIT2/MFSD2A/PLCB1/EFHC1	5
BP	GO:0043269	regulation of ion transport	12/306	261/11223	0.0540470846674403	0.34832888508149	ENSSSCG00000003088/ENSSSCG00000005688/ENSSSCG00000009429/ENSSSCG00000017306/ENSSSCG00000022405/ENSSSCG00000039947/ENSSSCG00000005266/ENSSSCG00000001771/ENSSSCG00000038929/ENSSSCG00000008606/ENSSSCG00000009217/ENSSSCG00000032878	APOE/PTGES/TNFSF11/ITGB3/P2RX1/KCNJ2/TMC1/RASGRF1/CEMIP/OSR1/PKD2/SHISA9	12
BP	GO:0002043	blood vessel endothelial cell proliferation involved in sprouting angiogenesis	2/306	14/11223	0.0543360690303022	0.34832888508149	ENSSSCG00000007350/ENSSSCG00000011020	PPP1R16B/JCAD	2
BP	GO:0006706	steroid catabolic process	2/306	14/11223	0.0543360690303022	0.34832888508149	ENSSSCG00000006238/ENSSSCG00000003088	CYP7A1/APOE	2
BP	GO:0010884	positive regulation of lipid storage	2/306	14/11223	0.0543360690303022	0.34832888508149	ENSSSCG00000015405/ENSSSCG00000013017	CD36/EHD1	2
BP	GO:0015695	organic cation transport	2/306	14/11223	0.0543360690303022	0.34832888508149	ENSSSCG00000013639/ENSSSCG00000004039	SLC44A2/SLC22A3	2
BP	GO:0034367	protein-containing complex remodeling	2/306	14/11223	0.0543360690303022	0.34832888508149	ENSSSCG00000003088/ENSSSCG00000004596	APOE/LIPC	2
BP	GO:0046320	regulation of fatty acid oxidation	2/306	14/11223	0.0543360690303022	0.34832888508149	ENSSSCG00000003669/ENSSSCG00000015334	MFSD2A/PDK4	2
BP	GO:0048745	smooth muscle tissue development	2/306	14/11223	0.0543360690303022	0.34832888508149	ENSSSCG00000008606/ENSSSCG00000009217	OSR1/PKD2	2
BP	GO:0050974	detection of mechanical stimulus involved in sensory perception	2/306	14/11223	0.0543360690303022	0.34832888508149	ENSSSCG00000024428/ENSSSCG00000005266	CHRNA9/TMC1	2
BP	GO:0061437	renal system vasculature development	2/306	14/11223	0.0543360690303022	0.34832888508149	ENSSSCG00000008606/ENSSSCG00000009217	OSR1/PKD2	2
BP	GO:0061440	kidney vasculature development	2/306	14/11223	0.0543360690303022	0.34832888508149	ENSSSCG00000008606/ENSSSCG00000009217	OSR1/PKD2	2
BP	GO:0072207	metanephric epithelium development	2/306	14/11223	0.0543360690303022	0.34832888508149	ENSSSCG00000008606/ENSSSCG00000009217	OSR1/PKD2	2
BP	GO:1902992	negative regulation of amyloid precursor protein catabolic process	2/306	14/11223	0.0543360690303022	0.34832888508149	ENSSSCG00000003088/ENSSSCG00000015135	APOE/SORL1	2
BP	GO:1903010	regulation of bone development	2/306	14/11223	0.0543360690303022	0.34832888508149	ENSSSCG00000009429/ENSSSCG00000028101	TNFSF11/SLC9B2	2
BP	GO:1903429	regulation of cell maturation	2/306	14/11223	0.0543360690303022	0.34832888508149	ENSSSCG00000009477/ENSSSCG00000034774	EDNRB/TBX6	2
BP	GO:0009108	coenzyme biosynthetic process	7/306	125/11223	0.0548350008231078	0.350030986673504	ENSSSCG00000031174/ENSSSCG00000012859/ENSSSCG00000015334/ENSSSCG00000015462/ENSSSCG00000007710/ENSSSCG00000004092/ENSSSCG00000016720	FBP1/NADSYN1/PDK4/TPK1/MLXIPL/MTHFD1L/PGAM2	7
BP	GO:0045766	positive regulation of angiogenesis	6/306	100/11223	0.0554834721587081	0.350030986673504	ENSSSCG00000033674/ENSSSCG00000024954/ENSSSCG00000016997/ENSSSCG00000007350/ENSSSCG00000011020/ENSSSCG00000003702	PRKCB/FGF1/FGF18/PPP1R16B/JCAD/GATA6	6
BP	GO:2001236	regulation of extrinsic apoptotic signaling pathway	6/306	100/11223	0.0554834721587081	0.350030986673504	ENSSSCG00000016027/ENSSSCG00000035357/ENSSSCG00000015617/ENSSSCG00000040811/ENSSSCG00000040125/ENSSSCG00000033592	ITGAV/BCL2L1/G0S2/PYCARD/NOL3/TMC8	6
BP	GO:0032330	regulation of chondrocyte differentiation	3/306	32/11223	0.0556471388935922	0.350030986673504	ENSSSCG00000012985/ENSSSCG00000016997/ENSSSCG00000005946	LTBP3/FGF18/CCN4	3
BP	GO:0050766	positive regulation of phagocytosis	3/306	32/11223	0.0556471388935922	0.350030986673504	ENSSSCG00000039798/ENSSSCG00000015405/ENSSSCG00000040811	SLC11A1/CD36/PYCARD	3
BP	GO:0060350	endochondral bone morphogenesis	3/306	32/11223	0.0556471388935922	0.350030986673504	ENSSSCG00000001027/ENSSSCG00000016997/ENSSSCG00000039468	BMP6/FGF18/SERPINH1	3
BP	GO:0061971	replacement bone morphogenesis	3/306	32/11223	0.0556471388935922	0.350030986673504	ENSSSCG00000001027/ENSSSCG00000016997/ENSSSCG00000039468	BMP6/FGF18/SERPINH1	3
BP	GO:1901655	cellular response to ketone	3/306	32/11223	0.0556471388935922	0.350030986673504	ENSSSCG00000005981/ENSSSCG00000017694/ENSSSCG00000036520	FBXO32/ACACA/EFNA5	3
BP	GO:0030003	cellular cation homeostasis	13/306	291/11223	0.0556471432514466	0.350030986673504	ENSSSCG00000033674/ENSSSCG00000003088/ENSSSCG00000020864/ENSSSCG00000039798/ENSSSCG00000015405/ENSSSCG00000026707/ENSSSCG00000024428/ENSSSCG00000040125/ENSSSCG00000038929/ENSSSCG00000001027/ENSSSCG00000009217/ENSSSCG00000016183/ENSSSCG00000023305	PRKCB/APOE/VDR/SLC11A1/CD36/XCR1/CHRNA9/NOL3/CEMIP/BMP6/PKD2/ENSSSCG00000016183/ENSSSCG00000023305	13
BP	GO:0032649	regulation of interferon-gamma production	5/306	76/11223	0.0561925161703813	0.352280852425161	ENSSSCG00000028875/ENSSSCG00000039798/ENSSSCG00000016929/ENSSSCG00000040811/ENSSSCG00000025560	HAVCR2/SLC11A1/PDE4D/PYCARD/PGLYRP2	5
BP	GO:0007169	transmembrane receptor protein tyrosine kinase signaling pathway	15/306	350/11223	0.0562386624681389	0.352280852425161	ENSSSCG00000005235/ENSSSCG00000033674/ENSSSCG00000033626/ENSSSCG00000015135/ENSSSCG00000015334/ENSSSCG00000024954/ENSSSCG00000017306/ENSSSCG00000016997/ENSSSCG00000007757/ENSSSCG00000036569/ENSSSCG00000036520/ENSSSCG00000011020/ENSSSCG00000007056/ENSSSCG00000007032/ENSSSCG00000010199	KANK1/PRKCB/SREBF1/SORL1/PDK4/FGF1/ITGB3/FGF18/TRIM72/PTP4A3/EFNA5/JCAD/PLCB1/PLAT/RET	15
BP	GO:0002685	regulation of leukocyte migration	7/306	126/11223	0.0567731420028193	0.354809176853767	ENSSSCG00000004595/ENSSSCG00000014310/ENSSSCG00000008749/ENSSSCG00000040811/ENSSSCG00000017306/ENSSSCG00000006288/ENSSSCG00000007056	ADAM10/CXCL14/SLIT2/PYCARD/ITGB3/SELP/PLCB1	7
BP	GO:0043410	positive regulation of MAPK cascade	13/306	292/11223	0.0568778069765581	0.354809176853767	ENSSSCG00000003088/ENSSSCG00000028875/ENSSSCG00000026592/ENSSSCG00000009429/ENSSSCG00000015405/ENSSSCG00000005457/ENSSSCG00000040811/ENSSSCG00000024954/ENSSSCG00000016322/ENSSSCG00000016997/ENSSSCG00000011020/ENSSSCG00000007056/ENSSSCG00000010199	APOE/HAVCR2/TLR6/TNFSF11/CD36/LPAR1/PYCARD/FGF1/ACKR3/FGF18/JCAD/PLCB1/RET	13
BP	GO:0071222	cellular response to lipopolysaccharide	6/306	101/11223	0.0577032471912154	0.356747650051851	ENSSSCG00000028875/ENSSSCG00000005423/ENSSSCG00000011570/ENSSSCG00000015405/ENSSSCG00000040811/ENSSSCG00000001027	HAVCR2/ABCA1/IRAK2/CD36/PYCARD/BMP6	6
BP	GO:0048598	embryonic morphogenesis	15/306	352/11223	0.0585026963758064	0.356747650051851	ENSSSCG00000003513/ENSSSCG00000016027/ENSSSCG00000003839/ENSSSCG00000000737/ENSSSCG00000014876/ENSSSCG00000024428/ENSSSCG00000008606/ENSSSCG00000040403/ENSSSCG00000016111/ENSSSCG00000009217/ENSSSCG00000011680/ENSSSCG00000010199/ENSSSCG00000001660/ENSSSCG00000004092/ENSSSCG00000034774	ECE1/ITGAV/ENSSSCG00000003839/TULP3/MYO7A/CHRNA9/OSR1/NANOG/FZD7/PKD2/PLS1/RET/PTK7/MTHFD1L/TBX6	15
BP	GO:0010038	response to metal ion	7/306	127/11223	0.0587533574557752	0.356747650051851	ENSSSCG00000031174/ENSSSCG00000013023/ENSSSCG00000001027/ENSSSCG00000016117/ENSSSCG00000040681/ENSSSCG00000009217/ENSSSCG00000023305	FBP1/RASGRP2/BMP6/CARF/FABP4/PKD2/ENSSSCG00000023305	7
BP	GO:0002687	positive regulation of leukocyte migration	5/306	77/11223	0.0588178931855017	0.356747650051851	ENSSSCG00000004595/ENSSSCG00000014310/ENSSSCG00000040811/ENSSSCG00000017306/ENSSSCG00000006288	ADAM10/CXCL14/PYCARD/ITGB3/SELP	5
BP	GO:0007188	adenylate cyclase-modulating G-protein coupled receptor signaling pathway	5/306	77/11223	0.0588178931855017	0.356747650051851	ENSSSCG00000005423/ENSSSCG00000016031/ENSSSCG00000005457/ENSSSCG00000002268/ENSSSCG00000029849	ABCA1/CALCRL/LPAR1/AKAP5/S1PR1	5
BP	GO:0009746	response to hexose	5/306	77/11223	0.0588178931855017	0.356747650051851	ENSSSCG00000006238/ENSSSCG00000033626/ENSSSCG00000007710/ENSSSCG00000028101/ENSSSCG00000036520	CYP7A1/SREBF1/MLXIPL/SLC9B2/EFNA5	5
BP	GO:0032609	interferon-gamma production	5/306	77/11223	0.0588178931855017	0.356747650051851	ENSSSCG00000028875/ENSSSCG00000039798/ENSSSCG00000016929/ENSSSCG00000040811/ENSSSCG00000025560	HAVCR2/SLC11A1/PDE4D/PYCARD/PGLYRP2	5
BP	GO:0034284	response to monosaccharide	5/306	77/11223	0.0588178931855017	0.356747650051851	ENSSSCG00000006238/ENSSSCG00000033626/ENSSSCG00000007710/ENSSSCG00000028101/ENSSSCG00000036520	CYP7A1/SREBF1/MLXIPL/SLC9B2/EFNA5	5
BP	GO:0055076	transition metal ion homeostasis	5/306	77/11223	0.0588178931855017	0.356747650051851	ENSSSCG00000008443/ENSSSCG00000039798/ENSSSCG00000033592/ENSSSCG00000001027/ENSSSCG00000023305	EPAS1/SLC11A1/TMC8/BMP6/ENSSSCG00000023305	5
BP	GO:1903038	negative regulation of leukocyte cell-cell adhesion	5/306	77/11223	0.0588178931855017	0.356747650051851	ENSSSCG00000040208/ENSSSCG00000028875/ENSSSCG00000035170/ENSSSCG00000014869/ENSSSCG00000003741	PAG1/HAVCR2/VSIG4/LRRC32/ENSSSCG00000003741	5
BP	GO:0051090	regulation of DNA binding transcription factor activity	12/306	265/11223	0.0592735748561923	0.356747650051851	ENSSSCG00000033674/ENSSSCG00000028875/ENSSSCG00000011570/ENSSSCG00000026592/ENSSSCG00000009429/ENSSSCG00000003839/ENSSSCG00000015405/ENSSSCG00000013915/ENSSSCG00000040811/ENSSSCG00000016117/ENSSSCG00000009217/ENSSSCG00000034774	PRKCB/HAVCR2/IRAK2/TLR6/TNFSF11/ENSSSCG00000003839/CD36/CRTC1/PYCARD/CARF/PKD2/TBX6	12
BP	GO:0009792	embryo development ending in birth or egg hatching	18/306	443/11223	0.0595132634284898	0.356747650051851	ENSSSCG00000003513/ENSSSCG00000004595/ENSSSCG00000001817/ENSSSCG00000008443/ENSSSCG00000035357/ENSSSCG00000012583/ENSSSCG00000013262/ENSSSCG00000007031/ENSSSCG00000007244/ENSSSCG00000000737/ENSSSCG00000011366/ENSSSCG00000028741/ENSSSCG00000008606/ENSSSCG00000009217/ENSSSCG00000001660/ENSSSCG00000004092/ENSSSCG00000034774/ENSSSCG00000007748	ECE1/ADAM10/FURIN/EPAS1/BCL2L1/ACSL4/AMBRA1/POLB/POFUT1/TULP3/SLC25A20/ENSSSCG00000028741/OSR1/PKD2/PTK7/MTHFD1L/TBX6/PSPH	18
BP	GO:0030162	regulation of proteolysis	16/306	383/11223	0.0598690996601089	0.356747650051851	ENSSSCG00000012277/ENSSSCG00000001817/ENSSSCG00000003088/ENSSSCG00000035170/ENSSSCG00000004890/ENSSSCG00000001963/ENSSSCG00000015135/ENSSSCG00000006590/ENSSSCG00000034087/ENSSSCG00000040811/ENSSSCG00000010957/ENSSSCG00000022405/ENSSSCG00000015322/ENSSSCG00000040125/ENSSSCG00000034213/ENSSSCG00000007032	TIMP1/FURIN/APOE/VSIG4/SERPINB2/EGLN3/SORL1/S100A8/TNFSF15/PYCARD/AGTPBP1/P2RX1/TFPI2/NOL3/ACER2/PLAT	16
BP	GO:0001836	release of cytochrome c from mitochondria	3/306	33/11223	0.0600224725733115	0.356747650051851	ENSSSCG00000035357/ENSSSCG00000040811/ENSSSCG00000040125	BCL2L1/PYCARD/NOL3	3
BP	GO:0006509	membrane protein ectodomain proteolysis	3/306	33/11223	0.0600224725733115	0.356747650051851	ENSSSCG00000012277/ENSSSCG00000004595/ENSSSCG00000003088	TIMP1/ADAM10/APOE	3
BP	GO:0019730	antimicrobial humoral response	3/306	33/11223	0.0600224725733115	0.356747650051851	ENSSSCG00000032857/ENSSSCG00000029990/ENSSSCG00000003702	S100A12/DEFB1/GATA6	3
BP	GO:0031638	zymogen activation	3/306	33/11223	0.0600224725733115	0.356747650051851	ENSSSCG00000001817/ENSSSCG00000040811/ENSSSCG00000007032	FURIN/PYCARD/PLAT	3
BP	GO:0032732	positive regulation of interleukin-1 production	3/306	33/11223	0.0600224725733115	0.356747650051851	ENSSSCG00000028875/ENSSSCG00000015405/ENSSSCG00000040811	HAVCR2/CD36/PYCARD	3
BP	GO:0006898	receptor-mediated endocytosis	7/306	128/11223	0.060775759284136	0.356747650051851	ENSSSCG00000016027/ENSSSCG00000003088/ENSSSCG00000016031/ENSSSCG00000015405/ENSSSCG00000015135/ENSSSCG00000016322/ENSSSCG00000028101	ITGAV/APOE/CALCRL/CD36/SORL1/ACKR3/SLC9B2	7
BP	GO:0001516	prostaglandin biosynthetic process	2/306	15/11223	0.0615940975199775	0.356747650051851	ENSSSCG00000005688/ENSSSCG00000015446	PTGES/PNPLA8	2
BP	GO:0010453	regulation of cell fate commitment	2/306	15/11223	0.0615940975199775	0.356747650051851	ENSSSCG00000040403/ENSSSCG00000016111	NANOG/FZD7	2
BP	GO:0010743	regulation of macrophage derived foam cell differentiation	2/306	15/11223	0.0615940975199775	0.356747650051851	ENSSSCG00000016027/ENSSSCG00000015405	ITGAV/CD36	2
BP	GO:0010863	positive regulation of phospholipase C activity	2/306	15/11223	0.0615940975199775	0.356747650051851	ENSSSCG00000005457/ENSSSCG00000016277	LPAR1/NMUR1	2
BP	GO:0014829	vascular smooth muscle contraction	2/306	15/11223	0.0615940975199775	0.356747650051851	ENSSSCG00000009477/ENSSSCG00000022405	EDNRB/P2RX1	2
BP	GO:0019369	arachidonic acid metabolic process	2/306	15/11223	0.0615940975199775	0.356747650051851	ENSSSCG00000015446/ENSSSCG00000010853	PNPLA8/EPHX1	2
BP	GO:0045780	positive regulation of bone resorption	2/306	15/11223	0.0615940975199775	0.356747650051851	ENSSSCG00000009429/ENSSSCG00000012985	TNFSF11/LTBP3	2
BP	GO:0046457	prostanoid biosynthetic process	2/306	15/11223	0.0615940975199775	0.356747650051851	ENSSSCG00000005688/ENSSSCG00000015446	PTGES/PNPLA8	2
BP	GO:0046461	neutral lipid catabolic process	2/306	15/11223	0.0615940975199775	0.356747650051851	ENSSSCG00000015135/ENSSSCG00000004596	SORL1/LIPC	2
BP	GO:0046464	acylglycerol catabolic process	2/306	15/11223	0.0615940975199775	0.356747650051851	ENSSSCG00000015135/ENSSSCG00000004596	SORL1/LIPC	2
BP	GO:0046852	positive regulation of bone remodeling	2/306	15/11223	0.0615940975199775	0.356747650051851	ENSSSCG00000009429/ENSSSCG00000012985	TNFSF11/LTBP3	2
BP	GO:0050919	negative chemotaxis	2/306	15/11223	0.0615940975199775	0.356747650051851	ENSSSCG00000016027/ENSSSCG00000008749	ITGAV/SLIT2	2
BP	GO:0051291	protein heterooligomerization	2/306	15/11223	0.0615940975199775	0.356747650051851	ENSSSCG00000038031/ENSSSCG00000009217	CPSF6/PKD2	2
BP	GO:0051590	positive regulation of neurotransmitter transport	2/306	15/11223	0.0615940975199775	0.356747650051851	ENSSSCG00000009429/ENSSSCG00000021238	TNFSF11/STX1B	2
BP	GO:0098810	neurotransmitter reuptake	2/306	15/11223	0.0615940975199775	0.356747650051851	ENSSSCG00000004039/ENSSSCG00000017306	SLC22A3/ITGB3	2
BP	GO:1901623	regulation of lymphocyte chemotaxis	2/306	15/11223	0.0615940975199775	0.356747650051851	ENSSSCG00000004595/ENSSSCG00000014310	ADAM10/CXCL14	2
BP	GO:0007249	I-kappaB kinase/NF-kappaB signaling	8/306	155/11223	0.0617513447806445	0.356747650051851	ENSSSCG00000033674/ENSSSCG00000011570/ENSSSCG00000026592/ENSSSCG00000009429/ENSSSCG00000015405/ENSSSCG00000032857/ENSSSCG00000040811/ENSSSCG00000024296	PRKCB/IRAK2/TLR6/TNFSF11/CD36/S100A12/PYCARD/NKIRAS1	8
BP	GO:1903530	regulation of secretion by cell	12/306	267/11223	0.06200931951949	0.356747650051851	ENSSSCG00000033674/ENSSSCG00000033626/ENSSSCG00000003088/ENSSSCG00000027745/ENSSSCG00000009429/ENSSSCG00000015135/ENSSSCG00000021238/ENSSSCG00000028101/ENSSSCG00000036520/ENSSSCG00000005400/ENSSSCG00000036705/ENSSSCG00000012594	PRKCB/SREBF1/APOE/ABCG1/TNFSF11/SORL1/STX1B/SLC9B2/EFNA5/GRIN3A/RPH3AL/IL13RA2	12
BP	GO:0040017	positive regulation of locomotion	15/306	355/11223	0.0620146752232748	0.356747650051851	ENSSSCG00000004595/ENSSSCG00000016027/ENSSSCG00000014310/ENSSSCG00000008749/ENSSSCG00000040811/ENSSSCG00000024954/ENSSSCG00000017306/ENSSSCG00000006288/ENSSSCG00000038929/ENSSSCG00000016997/ENSSSCG00000005992/ENSSSCG00000011020/ENSSSCG00000029990/ENSSSCG00000010199/ENSSSCG00000013887	ADAM10/ITGAV/CXCL14/SLIT2/PYCARD/FGF1/ITGB3/SELP/CEMIP/FGF18/SHAS2/JCAD/DEFB1/RET/INSL3	15
BP	GO:0050777	negative regulation of immune response	6/306	103/11223	0.0623007101663514	0.356747650051851	ENSSSCG00000016832/ENSSSCG00000028875/ENSSSCG00000035170/ENSSSCG00000025560/ENSSSCG00000003741/ENSSSCG00000012594	IL7R/HAVCR2/VSIG4/PGLYRP2/ENSSSCG00000003741/IL13RA2	6
BP	GO:0030193	regulation of blood coagulation	4/306	55/11223	0.0625166807923589	0.356747650051851	ENSSSCG00000003088/ENSSSCG00000015405/ENSSSCG00000006288/ENSSSCG00000042607	APOE/CD36/SELP/THBD	4
BP	GO:0032729	positive regulation of interferon-gamma production	4/306	55/11223	0.0625166807923589	0.356747650051851	ENSSSCG00000028875/ENSSSCG00000039798/ENSSSCG00000016929/ENSSSCG00000040811	HAVCR2/SLC11A1/PDE4D/PYCARD	4
BP	GO:0034121	regulation of toll-like receptor signaling pathway	4/306	55/11223	0.0625166807923589	0.356747650051851	ENSSSCG00000003582/ENSSSCG00000026592/ENSSSCG00000015405/ENSSSCG00000026583	SMPDL3B/TLR6/CD36/TLR1	4
BP	GO:0042472	inner ear morphogenesis	4/306	55/11223	0.0625166807923589	0.356747650051851	ENSSSCG00000014876/ENSSSCG00000024428/ENSSSCG00000011680/ENSSSCG00000001660	MYO7A/CHRNA9/PLS1/PTK7	4
BP	GO:0070555	response to interleukin-1	4/306	55/11223	0.0625166807923589	0.356747650051851	ENSSSCG00000011570/ENSSSCG00000040811/ENSSSCG00000005992/ENSSSCG00000007056	IRAK2/PYCARD/SHAS2/PLCB1	4
BP	GO:0071333	cellular response to glucose stimulus	4/306	55/11223	0.0625166807923589	0.356747650051851	ENSSSCG00000006238/ENSSSCG00000007710/ENSSSCG00000028101/ENSSSCG00000036520	CYP7A1/MLXIPL/SLC9B2/EFNA5	4
BP	GO:0016485	protein processing	7/306	129/11223	0.0628404412172103	0.357917295628459	ENSSSCG00000003513/ENSSSCG00000004595/ENSSSCG00000001817/ENSSSCG00000035170/ENSSSCG00000040811/ENSSSCG00000040125/ENSSSCG00000007032	ECE1/ADAM10/FURIN/VSIG4/PYCARD/NOL3/PLAT	7
BP	GO:0009306	protein secretion	8/306	156/11223	0.0636285929686786	0.361526219492105	ENSSSCG00000033626/ENSSSCG00000003088/ENSSSCG00000005423/ENSSSCG00000027745/ENSSSCG00000015135/ENSSSCG00000028101/ENSSSCG00000036520/ENSSSCG00000036705	SREBF1/APOE/ABCA1/ABCG1/SORL1/SLC9B2/EFNA5/RPH3AL	8
BP	GO:0007187	G-protein coupled receptor signaling pathway, coupled to cyclic nucleotide second messenger	5/306	79/11223	0.0642757340314035	0.361526219492105	ENSSSCG00000005423/ENSSSCG00000016031/ENSSSCG00000005457/ENSSSCG00000002268/ENSSSCG00000029849	ABCA1/CALCRL/LPAR1/AKAP5/S1PR1	5
BP	GO:0072073	kidney epithelium development	5/306	79/11223	0.0642757340314035	0.361526219492105	ENSSSCG00000008749/ENSSSCG00000024954/ENSSSCG00000008606/ENSSSCG00000009217/ENSSSCG00000010199	SLIT2/FGF1/OSR1/PKD2/RET	5
BP	GO:1903305	regulation of regulated secretory pathway	5/306	79/11223	0.0642757340314035	0.361526219492105	ENSSSCG00000033674/ENSSSCG00000021238/ENSSSCG00000005400/ENSSSCG00000036705/ENSSSCG00000012594	PRKCB/STX1B/GRIN3A/RPH3AL/IL13RA2	5
BP	GO:0045661	regulation of myoblast differentiation	3/306	34/11223	0.0645539681668611	0.361526219492105	ENSSSCG00000014310/ENSSSCG00000023852/ENSSSCG00000007056	CXCL14/CCL17/PLCB1	3
BP	GO:0046580	negative regulation of Ras protein signal transduction	3/306	34/11223	0.0645539681668611	0.361526219492105	ENSSSCG00000005235/ENSSSCG00000031174/ENSSSCG00000001513	KANK1/FBP1/SYNGAP1	3
BP	GO:0050435	amyloid-beta metabolic process	3/306	34/11223	0.0645539681668611	0.361526219492105	ENSSSCG00000003088/ENSSSCG00000027745/ENSSSCG00000015135	APOE/ABCG1/SORL1	3
BP	GO:0072171	mesonephric tubule morphogenesis	3/306	34/11223	0.0645539681668611	0.361526219492105	ENSSSCG00000024954/ENSSSCG00000008606/ENSSSCG00000009217	FGF1/OSR1/PKD2	3
BP	GO:1901607	alpha-amino acid biosynthetic process	3/306	34/11223	0.0645539681668611	0.361526219492105	ENSSSCG00000015340/ENSSSCG00000005287/ENSSSCG00000007748	ASNS/PSAT1/PSPH	3
BP	GO:0001505	regulation of neurotransmitter levels	8/306	157/11223	0.0655411107902464	0.3662795764313	ENSSSCG00000033674/ENSSSCG00000004039/ENSSSCG00000015405/ENSSSCG00000021238/ENSSSCG00000010957/ENSSSCG00000017306/ENSSSCG00000005400/ENSSSCG00000009217	PRKCB/SLC22A3/CD36/STX1B/AGTPBP1/ITGB3/GRIN3A/PKD2	8
BP	GO:0006022	aminoglycan metabolic process	4/306	56/11223	0.065947098090713	0.3662795764313	ENSSSCG00000015477/ENSSSCG00000025560/ENSSSCG00000038929/ENSSSCG00000005992	CHIT1/PGLYRP2/CEMIP/SHAS2	4
BP	GO:0032760	positive regulation of tumor necrosis factor production	4/306	56/11223	0.065947098090713	0.3662795764313	ENSSSCG00000028875/ENSSSCG00000015405/ENSSSCG00000026583/ENSSSCG00000040811	HAVCR2/CD36/TLR1/PYCARD	4
BP	GO:1900046	regulation of hemostasis	4/306	56/11223	0.065947098090713	0.3662795764313	ENSSSCG00000003088/ENSSSCG00000015405/ENSSSCG00000006288/ENSSSCG00000042607	APOE/CD36/SELP/THBD	4
BP	GO:0006873	cellular ion homeostasis	13/306	299/11223	0.0660105575845324	0.3662795764313	ENSSSCG00000033674/ENSSSCG00000003088/ENSSSCG00000020864/ENSSSCG00000039798/ENSSSCG00000015405/ENSSSCG00000026707/ENSSSCG00000024428/ENSSSCG00000040125/ENSSSCG00000038929/ENSSSCG00000001027/ENSSSCG00000009217/ENSSSCG00000016183/ENSSSCG00000023305	PRKCB/APOE/VDR/SLC11A1/CD36/XCR1/CHRNA9/NOL3/CEMIP/BMP6/PKD2/ENSSSCG00000016183/ENSSSCG00000023305	13
BP	GO:0006732	coenzyme metabolic process	9/306	185/11223	0.0666489225020608	0.366592219749745	ENSSSCG00000017694/ENSSSCG00000031174/ENSSSCG00000012859/ENSSSCG00000015334/ENSSSCG00000015462/ENSSSCG00000007710/ENSSSCG00000004454/ENSSSCG00000004092/ENSSSCG00000016720	ACACA/FBP1/NADSYN1/PDK4/TPK1/MLXIPL/ME1/MTHFD1L/PGAM2	9
BP	GO:0002064	epithelial cell development	7/306	131/11223	0.067096928416352	0.366592219749745	ENSSSCG00000014876/ENSSSCG00000012566/ENSSSCG00000005266/ENSSSCG00000001027/ENSSSCG00000007350/ENSSSCG00000007056/ENSSSCG00000011680	MYO7A/ENSSSCG00000012566/TMC1/BMP6/PPP1R16B/PLCB1/PLS1	7
BP	GO:0031333	negative regulation of protein complex assembly	5/306	80/11223	0.0671078860622591	0.366592219749745	ENSSSCG00000005235/ENSSSCG00000000600/ENSSSCG00000008749/ENSSSCG00000015135/ENSSSCG00000033592	KANK1/EPS8/SLIT2/SORL1/TMC8	5
BP	GO:0048167	regulation of synaptic plasticity	5/306	80/11223	0.0671078860622591	0.366592219749745	ENSSSCG00000003088/ENSSSCG00000002268/ENSSSCG00000001771/ENSSSCG00000001513/ENSSSCG00000032878	APOE/AKAP5/RASGRF1/SYNGAP1/SHISA9	5
BP	GO:0050727	regulation of inflammatory response	10/306	214/11223	0.0683594080305641	0.366592219749745	ENSSSCG00000003582/ENSSSCG00000003088/ENSSSCG00000035170/ENSSSCG00000005688/ENSSSCG00000009429/ENSSSCG00000006590/ENSSSCG00000040811/ENSSSCG00000025560/ENSSSCG00000040681/ENSSSCG00000005946	SMPDL3B/APOE/VSIG4/PTGES/TNFSF11/S100A8/PYCARD/PGLYRP2/FABP4/CCN4	10
BP	GO:0070661	leukocyte proliferation	9/306	186/11223	0.0684503994311365	0.366592219749745	ENSSSCG00000016832/ENSSSCG00000028875/ENSSSCG00000035170/ENSSSCG00000039798/ENSSSCG00000009429/ENSSSCG00000036201/ENSSSCG00000040811/ENSSSCG00000037532/ENSSSCG00000014869	IL7R/HAVCR2/VSIG4/SLC11A1/TNFSF11/NPR3/PYCARD/MNDA/LRRC32	9
BP	GO:0032386	regulation of intracellular transport	11/306	243/11223	0.0691284809002145	0.366592219749745	ENSSSCG00000038031/ENSSSCG00000033674/ENSSSCG00000033626/ENSSSCG00000015405/ENSSSCG00000013017/ENSSSCG00000015135/ENSSSCG00000021238/ENSSSCG00000002268/ENSSSCG00000038929/ENSSSCG00000005400/ENSSSCG00000012594	CPSF6/PRKCB/SREBF1/CD36/EHD1/SORL1/STX1B/AKAP5/CEMIP/GRIN3A/IL13RA2	11
BP	GO:0030212	hyaluronan metabolic process	2/306	16/11223	0.069159631958206	0.366592219749745	ENSSSCG00000038929/ENSSSCG00000005992	CEMIP/SHAS2	2
BP	GO:0030947	regulation of vascular endothelial growth factor receptor signaling pathway	2/306	16/11223	0.069159631958206	0.366592219749745	ENSSSCG00000033674/ENSSSCG00000016997	PRKCB/FGF18	2
BP	GO:0032366	intracellular sterol transport	2/306	16/11223	0.069159631958206	0.366592219749745	ENSSSCG00000005423/ENSSSCG00000027745	ABCA1/ABCG1	2
BP	GO:0032367	intracellular cholesterol transport	2/306	16/11223	0.069159631958206	0.366592219749745	ENSSSCG00000005423/ENSSSCG00000027745	ABCA1/ABCG1	2
BP	GO:0032480	negative regulation of type I interferon production	2/306	16/11223	0.069159631958206	0.366592219749745	ENSSSCG00000028875/ENSSSCG00000040811	HAVCR2/PYCARD	2
BP	GO:0032528	microvillus organization	2/306	16/11223	0.069159631958206	0.366592219749745	ENSSSCG00000011680/ENSSSCG00000022029	PLS1/RAP1GAP	2
BP	GO:0043171	peptide catabolic process	2/306	16/11223	0.069159631958206	0.366592219749745	ENSSSCG00000003513/ENSSSCG00000006087	ECE1/CPQ	2
BP	GO:0045429	positive regulation of nitric oxide biosynthetic process	2/306	16/11223	0.069159631958206	0.366592219749745	ENSSSCG00000015405/ENSSSCG00000009217	CD36/PKD2	2
BP	GO:0045923	positive regulation of fatty acid metabolic process	2/306	16/11223	0.069159631958206	0.366592219749745	ENSSSCG00000024149/ENSSSCG00000007710	ELOVL5/MLXIPL	2
BP	GO:0051043	regulation of membrane protein ectodomain proteolysis	2/306	16/11223	0.069159631958206	0.366592219749745	ENSSSCG00000012277/ENSSSCG00000003088	TIMP1/APOE	2
BP	GO:0055094	response to lipoprotein particle	2/306	16/11223	0.069159631958206	0.366592219749745	ENSSSCG00000003088/ENSSSCG00000015405	APOE/CD36	2
BP	GO:0060795	cell fate commitment involved in formation of primary germ layer	2/306	16/11223	0.069159631958206	0.366592219749745	ENSSSCG00000040403/ENSSSCG00000016111	NANOG/FZD7	2
BP	GO:0072529	pyrimidine-containing compound catabolic process	2/306	16/11223	0.069159631958206	0.366592219749745	ENSSSCG00000002357/ENSSSCG00000021259	ALDH6A1/CDA	2
BP	GO:1900274	regulation of phospholipase C activity	2/306	16/11223	0.069159631958206	0.366592219749745	ENSSSCG00000005457/ENSSSCG00000016277	LPAR1/NMUR1	2
BP	GO:0032940	secretion by cell	16/306	391/11223	0.0692704401975281	0.366592219749745	ENSSSCG00000033674/ENSSSCG00000001817/ENSSSCG00000033626/ENSSSCG00000003088/ENSSSCG00000005423/ENSSSCG00000027745/ENSSSCG00000009429/ENSSSCG00000015135/ENSSSCG00000021238/ENSSSCG00000022405/ENSSSCG00000028101/ENSSSCG00000004057/ENSSSCG00000036520/ENSSSCG00000005400/ENSSSCG00000036705/ENSSSCG00000012594	PRKCB/FURIN/SREBF1/APOE/ABCA1/ABCG1/TNFSF11/SORL1/STX1B/P2RX1/SLC9B2/SYTL3/EFNA5/GRIN3A/RPH3AL/IL13RA2	16
BP	GO:2000147	positive regulation of cell motility	14/306	331/11223	0.0693299360583301	0.366592219749745	ENSSSCG00000004595/ENSSSCG00000016027/ENSSSCG00000014310/ENSSSCG00000040811/ENSSSCG00000024954/ENSSSCG00000017306/ENSSSCG00000006288/ENSSSCG00000038929/ENSSSCG00000016997/ENSSSCG00000005992/ENSSSCG00000011020/ENSSSCG00000029990/ENSSSCG00000010199/ENSSSCG00000013887	ADAM10/ITGAV/CXCL14/PYCARD/FGF1/ITGB3/SELP/CEMIP/FGF18/SHAS2/JCAD/DEFB1/RET/INSL3	14
BP	GO:0035296	regulation of tube diameter	4/306	57/11223	0.0694736666037519	0.366592219749745	ENSSSCG00000003088/ENSSSCG00000009477/ENSSSCG00000022405/ENSSSCG00000040207	APOE/EDNRB/P2RX1/P2RY2	4
BP	GO:0050880	regulation of blood vessel size	4/306	57/11223	0.0694736666037519	0.366592219749745	ENSSSCG00000003088/ENSSSCG00000009477/ENSSSCG00000022405/ENSSSCG00000040207	APOE/EDNRB/P2RX1/P2RY2	4
BP	GO:0071326	cellular response to monosaccharide stimulus	4/306	57/11223	0.0694736666037519	0.366592219749745	ENSSSCG00000006238/ENSSSCG00000007710/ENSSSCG00000028101/ENSSSCG00000036520	CYP7A1/MLXIPL/SLC9B2/EFNA5	4
BP	GO:0071331	cellular response to hexose stimulus	4/306	57/11223	0.0694736666037519	0.366592219749745	ENSSSCG00000006238/ENSSSCG00000007710/ENSSSCG00000028101/ENSSSCG00000036520	CYP7A1/MLXIPL/SLC9B2/EFNA5	4
BP	GO:0097746	regulation of blood vessel diameter	4/306	57/11223	0.0694736666037519	0.366592219749745	ENSSSCG00000003088/ENSSSCG00000009477/ENSSSCG00000022405/ENSSSCG00000040207	APOE/EDNRB/P2RX1/P2RY2	4
BP	GO:0045995	regulation of embryonic development	5/306	81/11223	0.070008568796148	0.36836731194098	ENSSSCG00000000737/ENSSSCG00000008606/ENSSSCG00000016111/ENSSSCG00000007056/ENSSSCG00000001660	TULP3/OSR1/FZD7/PLCB1/PTK7	5
BP	GO:0032535	regulation of cellular component size	10/306	215/11223	0.0700545867050054	0.36836731194098	ENSSSCG00000005235/ENSSSCG00000016832/ENSSSCG00000008617/ENSSSCG00000000600/ENSSSCG00000008749/ENSSSCG00000040811/ENSSSCG00000036520/ENSSSCG00000007085/ENSSSCG00000011680/ENSSSCG00000010199	KANK1/IL7R/CYRIA/EPS8/SLIT2/PYCARD/EFNA5/DSTN/PLS1/RET	10
BP	GO:0051091	positive regulation of DNA binding transcription factor activity	8/306	160/11223	0.0714909688108764	0.375265311894026	ENSSSCG00000033674/ENSSSCG00000011570/ENSSSCG00000026592/ENSSSCG00000009429/ENSSSCG00000003839/ENSSSCG00000015405/ENSSSCG00000013915/ENSSSCG00000040811	PRKCB/IRAK2/TLR6/TNFSF11/ENSSSCG00000003839/CD36/CRTC1/PYCARD	8
BP	GO:0035150	regulation of tube size	4/306	58/11223	0.0730954756977647	0.383020292656287	ENSSSCG00000003088/ENSSSCG00000009477/ENSSSCG00000022405/ENSSSCG00000040207	APOE/EDNRB/P2RX1/P2RY2	4
BP	GO:0045088	regulation of innate immune response	10/306	217/11223	0.0735244614244183	0.384599309499605	ENSSSCG00000003582/ENSSSCG00000003088/ENSSSCG00000028875/ENSSSCG00000035170/ENSSSCG00000011570/ENSSSCG00000026592/ENSSSCG00000015405/ENSSSCG00000026583/ENSSSCG00000040811/ENSSSCG00000037532	SMPDL3B/APOE/HAVCR2/VSIG4/IRAK2/TLR6/CD36/TLR1/PYCARD/MNDA	10
BP	GO:0008652	cellular amino acid biosynthetic process	3/306	36/11223	0.0740719760889457	0.385455723585481	ENSSSCG00000015340/ENSSSCG00000005287/ENSSSCG00000007748	ASNS/PSAT1/PSPH	3
BP	GO:0055081	anion homeostasis	3/306	36/11223	0.0740719760889457	0.385455723585481	ENSSSCG00000003088/ENSSSCG00000005423/ENSSSCG00000027745	APOE/ABCA1/ABCG1	3
BP	GO:0071277	cellular response to calcium ion	3/306	36/11223	0.0740719760889457	0.385455723585481	ENSSSCG00000013023/ENSSSCG00000016117/ENSSSCG00000009217	RASGRP2/CARF/PKD2	3
BP	GO:0001816	cytokine production	18/306	457/11223	0.0751876083315617	0.390586661901716	ENSSSCG00000016027/ENSSSCG00000001817/ENSSSCG00000028875/ENSSSCG00000035170/ENSSSCG00000039798/ENSSSCG00000026592/ENSSSCG00000014871/ENSSSCG00000015405/ENSSSCG00000026583/ENSSSCG00000015135/ENSSSCG00000016929/ENSSSCG00000040811/ENSSSCG00000014869/ENSSSCG00000025560/ENSSSCG00000012985/ENSSSCG00000007056/ENSSSCG00000003702/ENSSSCG00000005946	ITGAV/FURIN/HAVCR2/VSIG4/SLC11A1/TLR6/TSKU/CD36/TLR1/SORL1/PDE4D/PYCARD/LRRC32/PGLYRP2/LTBP3/PLCB1/GATA6/CCN4	18
BP	GO:0001655	urogenital system development	9/306	190/11223	0.0759599367109338	0.391286735296071	ENSSSCG00000008749/ENSSSCG00000005277/ENSSSCG00000024954/ENSSSCG00000004584/ENSSSCG00000008606/ENSSSCG00000001027/ENSSSCG00000009217/ENSSSCG00000010199/ENSSSCG00000001660	SLIT2/GCNT1/FGF1/GCNT3/OSR1/BMP6/PKD2/RET/PTK7	9
BP	GO:0002683	negative regulation of immune system process	13/306	306/11223	0.0760673939439743	0.391286735296071	ENSSSCG00000040208/ENSSSCG00000003582/ENSSSCG00000016832/ENSSSCG00000028875/ENSSSCG00000035170/ENSSSCG00000026592/ENSSSCG00000008749/ENSSSCG00000037532/ENSSSCG00000014869/ENSSSCG00000025560/ENSSSCG00000003741/ENSSSCG00000007056/ENSSSCG00000012594	PAG1/SMPDL3B/IL7R/HAVCR2/VSIG4/TLR6/SLIT2/MNDA/LRRC32/PGLYRP2/ENSSSCG00000003741/PLCB1/IL13RA2	13
BP	GO:0050818	regulation of coagulation	4/306	59/11223	0.0768115287970101	0.391286735296071	ENSSSCG00000003088/ENSSSCG00000015405/ENSSSCG00000006288/ENSSSCG00000042607	APOE/CD36/SELP/THBD	4
BP	GO:1903557	positive regulation of tumor necrosis factor superfamily cytokine production	4/306	59/11223	0.0768115287970101	0.391286735296071	ENSSSCG00000028875/ENSSSCG00000015405/ENSSSCG00000026583/ENSSSCG00000040811	HAVCR2/CD36/TLR1/PYCARD	4
BP	GO:0032331	negative regulation of chondrocyte differentiation	2/306	17/11223	0.0770106319384568	0.391286735296071	ENSSSCG00000012985/ENSSSCG00000005946	LTBP3/CCN4	2
BP	GO:0032703	negative regulation of interleukin-2 production	2/306	17/11223	0.0770106319384568	0.391286735296071	ENSSSCG00000028875/ENSSSCG00000035170	HAVCR2/VSIG4	2
BP	GO:0035767	endothelial cell chemotaxis	2/306	17/11223	0.0770106319384568	0.391286735296071	ENSSSCG00000024954/ENSSSCG00000016997	FGF1/FGF18	2
BP	GO:0051154	negative regulation of striated muscle cell differentiation	2/306	17/11223	0.0770106319384568	0.391286735296071	ENSSSCG00000016111/ENSSSCG00000007757	FZD7/TRIM72	2
BP	GO:0071398	cellular response to fatty acid	2/306	17/11223	0.0770106319384568	0.391286735296071	ENSSSCG00000017694/ENSSSCG00000015334	ACACA/PDK4	2
BP	GO:0071402	cellular response to lipoprotein particle stimulus	2/306	17/11223	0.0770106319384568	0.391286735296071	ENSSSCG00000003088/ENSSSCG00000015405	APOE/CD36	2
BP	GO:1900449	regulation of glutamate receptor signaling pathway	2/306	17/11223	0.0770106319384568	0.391286735296071	ENSSSCG00000001771/ENSSSCG00000032878	RASGRF1/SHISA9	2
BP	GO:1904407	positive regulation of nitric oxide metabolic process	2/306	17/11223	0.0770106319384568	0.391286735296071	ENSSSCG00000015405/ENSSSCG00000009217	CD36/PKD2	2
BP	GO:1990000	amyloid fibril formation	2/306	17/11223	0.0770106319384568	0.391286735296071	ENSSSCG00000003088/ENSSSCG00000015405	APOE/CD36	2
BP	GO:0097529	myeloid leukocyte migration	6/306	109/11223	0.0773566562360097	0.392092716174084	ENSSSCG00000009429/ENSSSCG00000009477/ENSSSCG00000008749/ENSSSCG00000006590/ENSSSCG00000007056/ENSSSCG00000016183	TNFSF11/EDNRB/SLIT2/S100A8/PLCB1/ENSSSCG00000016183	6
BP	GO:0051960	regulation of nervous system development	17/306	428/11223	0.0774295274223632	0.392092716174084	ENSSSCG00000005235/ENSSSCG00000003088/ENSSSCG00000014871/ENSSSCG00000009477/ENSSSCG00000008749/ENSSSCG00000015135/ENSSSCG00000005457/ENSSSCG00000003669/ENSSSCG00000000737/ENSSSCG00000001027/ENSSSCG00000036520/ENSSSCG00000001513/ENSSSCG00000011717/ENSSSCG00000010199/ENSSSCG00000001660/ENSSSCG00000034774/ENSSSCG00000000810	KANK1/APOE/TSKU/EDNRB/SLIT2/SORL1/LPAR1/MFSD2A/TULP3/BMP6/EFNA5/SYNGAP1/IGSF10/RET/PTK7/TBX6/AMIGO2	17
BP	GO:0043549	regulation of kinase activity	18/306	459/11223	0.0776331094677109	0.392464024876196	ENSSSCG00000003088/ENSSSCG00000039798/ENSSSCG00000026592/ENSSSCG00000009429/ENSSSCG00000015784/ENSSSCG00000015135/ENSSSCG00000005457/ENSSSCG00000034087/ENSSSCG00000040811/ENSSSCG00000015850/ENSSSCG00000024954/ENSSSCG00000017306/ENSSSCG00000038929/ENSSSCG00000016997/ENSSSCG00000040681/ENSSSCG00000009217/ENSSSCG00000010199/ENSSSCG00000037706	APOE/SLC11A1/TLR6/TNFSF11/ACSL1/SORL1/LPAR1/TNFSF15/PYCARD/DUSP4/FGF1/ITGB3/CEMIP/FGF18/FABP4/PKD2/RET/PRKAR2B	18
BP	GO:0050767	regulation of neurogenesis	15/306	368/11223	0.0788787848677227	0.394676977377008	ENSSSCG00000005235/ENSSSCG00000003088/ENSSSCG00000014871/ENSSSCG00000009477/ENSSSCG00000008749/ENSSSCG00000015135/ENSSSCG00000005457/ENSSSCG00000003669/ENSSSCG00000001027/ENSSSCG00000036520/ENSSSCG00000001513/ENSSSCG00000011717/ENSSSCG00000010199/ENSSSCG00000001660/ENSSSCG00000034774	KANK1/APOE/TSKU/EDNRB/SLIT2/SORL1/LPAR1/MFSD2A/BMP6/EFNA5/SYNGAP1/IGSF10/RET/PTK7/TBX6	15
BP	GO:0070848	response to growth factor	15/306	368/11223	0.0788787848677227	0.394676977377008	ENSSSCG00000033674/ENSSSCG00000008749/ENSSSCG00000015135/ENSSSCG00000024954/ENSSSCG00000017306/ENSSSCG00000014869/ENSSSCG00000040403/ENSSSCG00000012985/ENSSSCG00000001027/ENSSSCG00000016997/ENSSSCG00000005992/ENSSSCG00000036569/ENSSSCG00000011020/ENSSSCG00000018047/ENSSSCG00000003702	PRKCB/SLIT2/SORL1/FGF1/ITGB3/LRRC32/NANOG/LTBP3/BMP6/FGF18/SHAS2/PTP4A3/JCAD/FAM83G/GATA6	15
BP	GO:0043648	dicarboxylic acid metabolic process	3/306	37/11223	0.0790513657792395	0.394676977377008	ENSSSCG00000004454/ENSSSCG00000002847/ENSSSCG00000004092	ME1/GPT2/MTHFD1L	3
BP	GO:0046717	acid secretion	3/306	37/11223	0.0790513657792395	0.394676977377008	ENSSSCG00000005688/ENSSSCG00000009429/ENSSSCG00000015446	PTGES/TNFSF11/PNPLA8	3
BP	GO:0060191	regulation of lipase activity	3/306	37/11223	0.0790513657792395	0.394676977377008	ENSSSCG00000013599/ENSSSCG00000005457/ENSSSCG00000016277	ANGPTL4/LPAR1/NMUR1	3
BP	GO:0072078	nephron tubule morphogenesis	3/306	37/11223	0.0790513657792395	0.394676977377008	ENSSSCG00000024954/ENSSSCG00000008606/ENSSSCG00000009217	FGF1/OSR1/PKD2	3
BP	GO:0099024	plasma membrane invagination	3/306	37/11223	0.0790513657792395	0.394676977377008	ENSSSCG00000005423/ENSSSCG00000015405/ENSSSCG00000030623	ABCA1/CD36/XKR8	3
BP	GO:0007605	sensory perception of sound	5/306	84/11223	0.0791187833839074	0.394676977377008	ENSSSCG00000036423/ENSSSCG00000014876/ENSSSCG00000024428/ENSSSCG00000005266/ENSSSCG00000038929	CCDC50/MYO7A/CHRNA9/TMC1/CEMIP	5
BP	GO:1904018	positive regulation of vasculature development	6/306	110/11223	0.0800495342516515	0.3984365965968	ENSSSCG00000033674/ENSSSCG00000024954/ENSSSCG00000016997/ENSSSCG00000007350/ENSSSCG00000011020/ENSSSCG00000003702	PRKCB/FGF1/FGF18/PPP1R16B/JCAD/GATA6	6
BP	GO:0032870	cellular response to hormone stimulus	12/306	279/11223	0.0801771023575428	0.3984365965968	ENSSSCG00000005235/ENSSSCG00000005981/ENSSSCG00000033626/ENSSSCG00000015784/ENSSSCG00000017694/ENSSSCG00000008749/ENSSSCG00000015135/ENSSSCG00000021038/ENSSSCG00000015334/ENSSSCG00000007757/ENSSSCG00000036520/ENSSSCG00000007056	KANK1/FBXO32/SREBF1/ACSL1/ACACA/SLIT2/SORL1/NRIP1/PDK4/TRIM72/EFNA5/PLCB1	12
BP	GO:0009116	nucleoside metabolic process	4/306	60/11223	0.0806207471344535	0.3984365965968	ENSSSCG00000021259/ENSSSCG00000011627/ENSSSCG00000008902/ENSSSCG00000034919	CDA/ACP3/PPAT/GDA	4
BP	GO:0019933	cAMP-mediated signaling	4/306	60/11223	0.0806207471344535	0.3984365965968	ENSSSCG00000005423/ENSSSCG00000016031/ENSSSCG00000016929/ENSSSCG00000029990	ABCA1/CALCRL/PDE4D/DEFB1	4
BP	GO:0042866	pyruvate biosynthetic process	4/306	60/11223	0.0806207471344535	0.3984365965968	ENSSSCG00000036865/ENSSSCG00000031174/ENSSSCG00000007710/ENSSSCG00000016720	SDS/FBP1/MLXIPL/PGAM2	4
BP	GO:0051272	positive regulation of cellular component movement	14/306	339/11223	0.0806658891218214	0.3984365965968	ENSSSCG00000004595/ENSSSCG00000016027/ENSSSCG00000014310/ENSSSCG00000040811/ENSSSCG00000024954/ENSSSCG00000017306/ENSSSCG00000006288/ENSSSCG00000038929/ENSSSCG00000016997/ENSSSCG00000005992/ENSSSCG00000011020/ENSSSCG00000029990/ENSSSCG00000010199/ENSSSCG00000013887	ADAM10/ITGAV/CXCL14/PYCARD/FGF1/ITGB3/SELP/CEMIP/FGF18/SHAS2/JCAD/DEFB1/RET/INSL3	14
BP	GO:0001838	embryonic epithelial tube formation	5/306	85/11223	0.0822903390606938	0.402644754398916	ENSSSCG00000000737/ENSSSCG00000008606/ENSSSCG00000010199/ENSSSCG00000001660/ENSSSCG00000004092	TULP3/OSR1/RET/PTK7/MTHFD1L	5
BP	GO:0090276	regulation of peptide hormone secretion	5/306	85/11223	0.0822903390606938	0.402644754398916	ENSSSCG00000033626/ENSSSCG00000009429/ENSSSCG00000028101/ENSSSCG00000036520/ENSSSCG00000036705	SREBF1/TNFSF11/SLC9B2/EFNA5/RPH3AL	5
BP	GO:0007369	gastrulation	6/306	111/11223	0.0827944875222908	0.402644754398916	ENSSSCG00000016027/ENSSSCG00000003839/ENSSSCG00000008606/ENSSSCG00000040403/ENSSSCG00000016111/ENSSSCG00000034774	ITGAV/ENSSSCG00000003839/OSR1/NANOG/FZD7/TBX6	6
BP	GO:0022408	negative regulation of cell-cell adhesion	6/306	111/11223	0.0827944875222908	0.402644754398916	ENSSSCG00000040208/ENSSSCG00000028875/ENSSSCG00000035170/ENSSSCG00000014869/ENSSSCG00000001027/ENSSSCG00000003741	PAG1/HAVCR2/VSIG4/LRRC32/BMP6/ENSSSCG00000003741	6
BP	GO:0042130	negative regulation of T cell proliferation	3/306	38/11223	0.0841727057858302	0.402644754398916	ENSSSCG00000028875/ENSSSCG00000035170/ENSSSCG00000014869	HAVCR2/VSIG4/LRRC32	3
BP	GO:0043407	negative regulation of MAP kinase activity	3/306	38/11223	0.0841727057858302	0.402644754398916	ENSSSCG00000003088/ENSSSCG00000015135/ENSSSCG00000015850	APOE/SORL1/DUSP4	3
BP	GO:0061333	renal tubule morphogenesis	3/306	38/11223	0.0841727057858302	0.402644754398916	ENSSSCG00000024954/ENSSSCG00000008606/ENSSSCG00000009217	FGF1/OSR1/PKD2	3
BP	GO:0072028	nephron morphogenesis	3/306	38/11223	0.0841727057858302	0.402644754398916	ENSSSCG00000024954/ENSSSCG00000008606/ENSSSCG00000009217	FGF1/OSR1/PKD2	3
BP	GO:0072088	nephron epithelium morphogenesis	3/306	38/11223	0.0841727057858302	0.402644754398916	ENSSSCG00000024954/ENSSSCG00000008606/ENSSSCG00000009217	FGF1/OSR1/PKD2	3
BP	GO:0072527	pyrimidine-containing compound metabolic process	3/306	38/11223	0.0841727057858302	0.402644754398916	ENSSSCG00000002357/ENSSSCG00000021259/ENSSSCG00000015462	ALDH6A1/CDA/TPK1	3
BP	GO:0070372	regulation of ERK1 and ERK2 cascade	8/306	166/11223	0.0843491493198246	0.402644754398916	ENSSSCG00000003088/ENSSSCG00000028875/ENSSSCG00000009429/ENSSSCG00000015405/ENSSSCG00000040811/ENSSSCG00000015850/ENSSSCG00000016322/ENSSSCG00000016997	APOE/HAVCR2/TNFSF11/CD36/PYCARD/DUSP4/ACKR3/FGF18	8
BP	GO:0070167	regulation of biomineral tissue development	4/306	61/11223	0.0845219734943711	0.402644754398916	ENSSSCG00000008606/ENSSSCG00000012985/ENSSSCG00000001027/ENSSSCG00000029849	OSR1/LTBP3/BMP6/S1PR1	4
BP	GO:0001958	endochondral ossification	2/306	18/11223	0.0851260234159009	0.402644754398916	ENSSSCG00000001027/ENSSSCG00000016997	BMP6/FGF18	2
BP	GO:0002507	tolerance induction	2/306	18/11223	0.0851260234159009	0.402644754398916	ENSSSCG00000028875/ENSSSCG00000030623	HAVCR2/XKR8	2
BP	GO:0002825	regulation of T-helper 1 type immune response	2/306	18/11223	0.0851260234159009	0.402644754398916	ENSSSCG00000028875/ENSSSCG00000039798	HAVCR2/SLC11A1	2
BP	GO:0006084	acetyl-CoA metabolic process	2/306	18/11223	0.0851260234159009	0.402644754398916	ENSSSCG00000017694/ENSSSCG00000015334	ACACA/PDK4	2
BP	GO:0010559	regulation of glycoprotein biosynthetic process	2/306	18/11223	0.0851260234159009	0.402644754398916	ENSSSCG00000034213/ENSSSCG00000007056	ACER2/PLCB1	2
BP	GO:0010742	macrophage derived foam cell differentiation	2/306	18/11223	0.0851260234159009	0.402644754398916	ENSSSCG00000016027/ENSSSCG00000015405	ITGAV/CD36	2
BP	GO:0032801	receptor catabolic process	2/306	18/11223	0.0851260234159009	0.402644754398916	ENSSSCG00000001817/ENSSSCG00000003088	FURIN/APOE	2
BP	GO:0036075	replacement ossification	2/306	18/11223	0.0851260234159009	0.402644754398916	ENSSSCG00000001027/ENSSSCG00000016997	BMP6/FGF18	2
BP	GO:0042454	ribonucleoside catabolic process	2/306	18/11223	0.0851260234159009	0.402644754398916	ENSSSCG00000021259/ENSSSCG00000034919	CDA/GDA	2
BP	GO:0045662	negative regulation of myoblast differentiation	2/306	18/11223	0.0851260234159009	0.402644754398916	ENSSSCG00000014310/ENSSSCG00000023852	CXCL14/CCL17	2
BP	GO:0048009	insulin-like growth factor receptor signaling pathway	2/306	18/11223	0.0851260234159009	0.402644754398916	ENSSSCG00000007757/ENSSSCG00000007056	TRIM72/PLCB1	2
BP	GO:0061037	negative regulation of cartilage development	2/306	18/11223	0.0851260234159009	0.402644754398916	ENSSSCG00000012985/ENSSSCG00000005946	LTBP3/CCN4	2
BP	GO:0070498	interleukin-1-mediated signaling pathway	2/306	18/11223	0.0851260234159009	0.402644754398916	ENSSSCG00000011570/ENSSSCG00000007056	IRAK2/PLCB1	2
BP	GO:0090077	foam cell differentiation	2/306	18/11223	0.0851260234159009	0.402644754398916	ENSSSCG00000016027/ENSSSCG00000015405	ITGAV/CD36	2
BP	GO:1900271	regulation of long-term synaptic potentiation	2/306	18/11223	0.0851260234159009	0.402644754398916	ENSSSCG00000003088/ENSSSCG00000002268	APOE/AKAP5	2
BP	GO:0032496	response to lipopolysaccharide	7/306	139/11223	0.0858201810082232	0.405291857958898	ENSSSCG00000028875/ENSSSCG00000005423/ENSSSCG00000039798/ENSSSCG00000011570/ENSSSCG00000015405/ENSSSCG00000040811/ENSSSCG00000001027	HAVCR2/ABCA1/SLC11A1/IRAK2/CD36/PYCARD/BMP6	7
BP	GO:0048562	embryonic organ morphogenesis	8/306	167/11223	0.0866164259563629	0.408412036629924	ENSSSCG00000000737/ENSSSCG00000014876/ENSSSCG00000024428/ENSSSCG00000008606/ENSSSCG00000009217/ENSSSCG00000011680/ENSSSCG00000001660/ENSSSCG00000004092	TULP3/MYO7A/CHRNA9/OSR1/PKD2/PLS1/PTK7/MTHFD1L	8
BP	GO:0051209	release of sequestered calcium ion into cytosol	4/306	62/11223	0.088513975938611	0.416057113109259	ENSSSCG00000026707/ENSSSCG00000040125/ENSSSCG00000038929/ENSSSCG00000009217	XCR1/NOL3/CEMIP/PKD2	4
BP	GO:0051283	negative regulation of sequestering of calcium ion	4/306	62/11223	0.088513975938611	0.416057113109259	ENSSSCG00000026707/ENSSSCG00000040125/ENSSSCG00000038929/ENSSSCG00000009217	XCR1/NOL3/CEMIP/PKD2	4
BP	GO:0042157	lipoprotein metabolic process	5/306	87/11223	0.0888329787607636	0.416474466545386	ENSSSCG00000016027/ENSSSCG00000003088/ENSSSCG00000003561/ENSSSCG00000005423/ENSSSCG00000035027	ITGAV/APOE/ZDHHC18/ABCA1/ZDHHC14	5
BP	GO:0032272	negative regulation of protein polymerization	3/306	39/11223	0.0894321207616544	0.416474466545386	ENSSSCG00000005235/ENSSSCG00000000600/ENSSSCG00000008749	KANK1/EPS8/SLIT2	3
BP	GO:0042733	embryonic digit morphogenesis	3/306	39/11223	0.0894321207616544	0.416474466545386	ENSSSCG00000003513/ENSSSCG00000000737/ENSSSCG00000008606	ECE1/TULP3/OSR1	3
BP	GO:0046626	regulation of insulin receptor signaling pathway	3/306	39/11223	0.0894321207616544	0.416474466545386	ENSSSCG00000005235/ENSSSCG00000015135/ENSSSCG00000007757	KANK1/SORL1/TRIM72	3
BP	GO:0071674	mononuclear cell migration	3/306	39/11223	0.0894321207616544	0.416474466545386	ENSSSCG00000009429/ENSSSCG00000008749/ENSSSCG00000007056	TNFSF11/SLIT2/PLCB1	3
BP	GO:1900024	regulation of substrate adhesion-dependent cell spreading	3/306	39/11223	0.0894321207616544	0.416474466545386	ENSSSCG00000005235/ENSSSCG00000017306/ENSSSCG00000036520	KANK1/ITGB3/EFNA5	3
BP	GO:0001558	regulation of cell growth	9/306	197/11223	0.0902753362610507	0.417292298740862	ENSSSCG00000004595/ENSSSCG00000008749/ENSSSCG00000031174/ENSSSCG00000003669/ENSSSCG00000032115/ENSSSCG00000021259/ENSSSCG00000033592/ENSSSCG00000036520/ENSSSCG00000022429	ADAM10/SLIT2/FBP1/MFSD2A/OSGIN1/CDA/TMC8/EFNA5/KAZALD1	9
BP	GO:0043207	response to external biotic stimulus	18/306	469/11223	0.0906527101159253	0.417292298740862	ENSSSCG00000005024/ENSSSCG00000016832/ENSSSCG00000028875/ENSSSCG00000005423/ENSSSCG00000035357/ENSSSCG00000039798/ENSSSCG00000011570/ENSSSCG00000026592/ENSSSCG00000015570/ENSSSCG00000015405/ENSSSCG00000026583/ENSSSCG00000032857/ENSSSCG00000040811/ENSSSCG00000025560/ENSSSCG00000001027/ENSSSCG00000040681/ENSSSCG00000029990/ENSSSCG00000003702	PYGL/IL7R/HAVCR2/ABCA1/BCL2L1/SLC11A1/IRAK2/TLR6/IVNS1ABP/CD36/TLR1/S100A12/PYCARD/PGLYRP2/BMP6/FABP4/DEFB1/GATA6	18
BP	GO:0051707	response to other organism	18/306	469/11223	0.0906527101159253	0.417292298740862	ENSSSCG00000005024/ENSSSCG00000016832/ENSSSCG00000028875/ENSSSCG00000005423/ENSSSCG00000035357/ENSSSCG00000039798/ENSSSCG00000011570/ENSSSCG00000026592/ENSSSCG00000015570/ENSSSCG00000015405/ENSSSCG00000026583/ENSSSCG00000032857/ENSSSCG00000040811/ENSSSCG00000025560/ENSSSCG00000001027/ENSSSCG00000040681/ENSSSCG00000029990/ENSSSCG00000003702	PYGL/IL7R/HAVCR2/ABCA1/BCL2L1/SLC11A1/IRAK2/TLR6/IVNS1ABP/CD36/TLR1/S100A12/PYCARD/PGLYRP2/BMP6/FABP4/DEFB1/GATA6	18
BP	GO:0043009	chordate embryonic development	17/306	439/11223	0.0923497727571939	0.417292298740862	ENSSSCG00000003513/ENSSSCG00000004595/ENSSSCG00000001817/ENSSSCG00000008443/ENSSSCG00000035357/ENSSSCG00000013262/ENSSSCG00000007031/ENSSSCG00000007244/ENSSSCG00000000737/ENSSSCG00000011366/ENSSSCG00000028741/ENSSSCG00000008606/ENSSSCG00000009217/ENSSSCG00000001660/ENSSSCG00000004092/ENSSSCG00000034774/ENSSSCG00000007748	ECE1/ADAM10/FURIN/EPAS1/BCL2L1/AMBRA1/POLB/POFUT1/TULP3/SLC25A20/ENSSSCG00000028741/OSR1/PKD2/PTK7/MTHFD1L/TBX6/PSPH	17
BP	GO:0043408	regulation of MAPK cascade	16/306	408/11223	0.092412674308201	0.417292298740862	ENSSSCG00000003088/ENSSSCG00000028875/ENSSSCG00000026592/ENSSSCG00000009429/ENSSSCG00000015405/ENSSSCG00000015135/ENSSSCG00000005457/ENSSSCG00000040811/ENSSSCG00000015850/ENSSSCG00000024954/ENSSSCG00000016322/ENSSSCG00000016997/ENSSSCG00000011020/ENSSSCG00000001513/ENSSSCG00000007056/ENSSSCG00000010199	APOE/HAVCR2/TLR6/TNFSF11/CD36/SORL1/LPAR1/PYCARD/DUSP4/FGF1/ACKR3/FGF18/JCAD/SYNGAP1/PLCB1/RET	16
BP	GO:0051282	regulation of sequestering of calcium ion	4/306	63/11223	0.0925954515089671	0.417292298740862	ENSSSCG00000026707/ENSSSCG00000040125/ENSSSCG00000038929/ENSSSCG00000009217	XCR1/NOL3/CEMIP/PKD2	4
BP	GO:0001659	temperature homeostasis	2/306	19/11223	0.0934856626784209	0.417292298740862	ENSSSCG00000005688/ENSSSCG00000009429	PTGES/TNFSF11	2
BP	GO:0006775	fat-soluble vitamin metabolic process	2/306	19/11223	0.0934856626784209	0.417292298740862	ENSSSCG00000020864/ENSSSCG00000010475	VDR/CYP26A1	2
BP	GO:0007218	neuropeptide signaling pathway	2/306	19/11223	0.0934856626784209	0.417292298740862	ENSSSCG00000015135/ENSSSCG00000016277	SORL1/NMUR1	2
BP	GO:0007435	salivary gland morphogenesis	2/306	19/11223	0.0934856626784209	0.417292298740862	ENSSSCG00000024001/ENSSSCG00000007031	PLXNA1/POLB	2
BP	GO:0009154	purine ribonucleotide catabolic process	2/306	19/11223	0.0934856626784209	0.417292298740862	ENSSSCG00000016929/ENSSSCG00000034919	PDE4D/GDA	2
BP	GO:0009164	nucleoside catabolic process	2/306	19/11223	0.0934856626784209	0.417292298740862	ENSSSCG00000021259/ENSSSCG00000034919	CDA/GDA	2
BP	GO:0010955	negative regulation of protein processing	2/306	19/11223	0.0934856626784209	0.417292298740862	ENSSSCG00000035170/ENSSSCG00000040125	VSIG4/NOL3	2
BP	GO:0021772	olfactory bulb development	2/306	19/11223	0.0934856626784209	0.417292298740862	ENSSSCG00000008749/ENSSSCG00000010957	SLIT2/AGTPBP1	2
BP	GO:0030809	negative regulation of nucleotide biosynthetic process	2/306	19/11223	0.0934856626784209	0.417292298740862	ENSSSCG00000031174/ENSSSCG00000002268	FBP1/AKAP5	2
BP	GO:0030810	positive regulation of nucleotide biosynthetic process	2/306	19/11223	0.0934856626784209	0.417292298740862	ENSSSCG00000002268/ENSSSCG00000007710	AKAP5/MLXIPL	2
BP	GO:0034656	nucleobase-containing small molecule catabolic process	2/306	19/11223	0.0934856626784209	0.417292298740862	ENSSSCG00000021259/ENSSSCG00000034919	CDA/GDA	2
BP	GO:0045672	positive regulation of osteoclast differentiation	2/306	19/11223	0.0934856626784209	0.417292298740862	ENSSSCG00000009429/ENSSSCG00000028101	TNFSF11/SLC9B2	2
BP	GO:0045992	negative regulation of embryonic development	2/306	19/11223	0.0934856626784209	0.417292298740862	ENSSSCG00000000737/ENSSSCG00000016111	TULP3/FZD7	2
BP	GO:0046058	cAMP metabolic process	2/306	19/11223	0.0934856626784209	0.417292298740862	ENSSSCG00000016929/ENSSSCG00000002268	PDE4D/AKAP5	2
BP	GO:0055069	zinc ion homeostasis	2/306	19/11223	0.0934856626784209	0.417292298740862	ENSSSCG00000033592/ENSSSCG00000023305	TMC8/ENSSSCG00000023305	2
BP	GO:0060390	regulation of SMAD protein signal transduction	2/306	19/11223	0.0934856626784209	0.417292298740862	ENSSSCG00000015846/ENSSSCG00000001027	RBPMS/BMP6	2
BP	GO:1900372	negative regulation of purine nucleotide biosynthetic process	2/306	19/11223	0.0934856626784209	0.417292298740862	ENSSSCG00000031174/ENSSSCG00000002268	FBP1/AKAP5	2
BP	GO:1900373	positive regulation of purine nucleotide biosynthetic process	2/306	19/11223	0.0934856626784209	0.417292298740862	ENSSSCG00000002268/ENSSSCG00000007710	AKAP5/MLXIPL	2
BP	GO:1900746	regulation of vascular endothelial growth factor signaling pathway	2/306	19/11223	0.0934856626784209	0.417292298740862	ENSSSCG00000036569/ENSSSCG00000011020	PTP4A3/JCAD	2
BP	GO:1902742	apoptotic process involved in development	2/306	19/11223	0.0934856626784209	0.417292298740862	ENSSSCG00000020864/ENSSSCG00000008749	VDR/SLIT2	2
BP	GO:1903318	negative regulation of protein maturation	2/306	19/11223	0.0934856626784209	0.417292298740862	ENSSSCG00000035170/ENSSSCG00000040125	VSIG4/NOL3	2
BP	GO:1904646	cellular response to amyloid-beta	2/306	19/11223	0.0934856626784209	0.417292298740862	ENSSSCG00000026592/ENSSSCG00000015405	TLR6/CD36	2
BP	GO:0008064	regulation of actin polymerization or depolymerization	6/306	115/11223	0.0942906604936392	0.419642186214675	ENSSSCG00000005235/ENSSSCG00000008617/ENSSSCG00000000600/ENSSSCG00000008749/ENSSSCG00000040811/ENSSSCG00000007085	KANK1/CYRIA/EPS8/SLIT2/PYCARD/DSTN	6
BP	GO:0030832	regulation of actin filament length	6/306	115/11223	0.0942906604936392	0.419642186214675	ENSSSCG00000005235/ENSSSCG00000008617/ENSSSCG00000000600/ENSSSCG00000008749/ENSSSCG00000040811/ENSSSCG00000007085	KANK1/CYRIA/EPS8/SLIT2/PYCARD/DSTN	6
BP	GO:0042737	drug catabolic process	3/306	40/11223	0.094825636787748	0.420780034818092	ENSSSCG00000003513/ENSSSCG00000015477/ENSSSCG00000009182	ECE1/CHIT1/ENSSSCG00000009182	3
BP	GO:1901606	alpha-amino acid catabolic process	3/306	40/11223	0.094825636787748	0.420780034818092	ENSSSCG00000036865/ENSSSCG00000001780/ENSSSCG00000002357	SDS/FAH/ALDH6A1	3
BP	GO:0050954	sensory perception of mechanical stimulus	5/306	89/11223	0.0956380890278719	0.423138857916267	ENSSSCG00000036423/ENSSSCG00000014876/ENSSSCG00000024428/ENSSSCG00000005266/ENSSSCG00000038929	CCDC50/MYO7A/CHRNA9/TMC1/CEMIP	5
BP	GO:0072175	epithelial tube formation	5/306	89/11223	0.0956380890278719	0.423138857916267	ENSSSCG00000000737/ENSSSCG00000008606/ENSSSCG00000010199/ENSSSCG00000001660/ENSSSCG00000004092	TULP3/OSR1/RET/PTK7/MTHFD1L	5
BP	GO:0070201	regulation of establishment of protein localization	12/306	288/11223	0.095810875370702	0.423281770516019	ENSSSCG00000033626/ENSSSCG00000003088/ENSSSCG00000016223/ENSSSCG00000027745/ENSSSCG00000015405/ENSSSCG00000015135/ENSSSCG00000002268/ENSSSCG00000038929/ENSSSCG00000028101/ENSSSCG00000036569/ENSSSCG00000036520/ENSSSCG00000036705	SREBF1/APOE/ACSL3/ABCG1/CD36/SORL1/AKAP5/CEMIP/SLC9B2/PTP4A3/EFNA5/RPH3AL	12
BP	GO:0009101	glycoprotein biosynthetic process	8/306	171/11223	0.0960389366140579	0.42366810544386	ENSSSCG00000008188/ENSSSCG00000024393/ENSSSCG00000007244/ENSSSCG00000005277/ENSSSCG00000034213/ENSSSCG00000002306/ENSSSCG00000000521/ENSSSCG00000007056	MGAT4A/B3GNT5/POFUT1/GCNT1/ACER2/GALNT16/PHLDA1/PLCB1	8
BP	GO:0051208	sequestering of calcium ion	4/306	64/11223	0.0967650298987587	0.426247127317193	ENSSSCG00000026707/ENSSSCG00000040125/ENSSSCG00000038929/ENSSSCG00000009217	XCR1/NOL3/CEMIP/PKD2	4
BP	GO:2001242	regulation of intrinsic apoptotic signaling pathway	6/306	116/11223	0.0972924669316249	0.427944821700709	ENSSSCG00000035357/ENSSSCG00000015570/ENSSSCG00000006590/ENSSSCG00000040811/ENSSSCG00000016322/ENSSSCG00000040125	BCL2L1/IVNS1ABP/S100A8/PYCARD/ACKR3/NOL3	6
BP	GO:0043254	regulation of protein complex assembly	12/306	289/11223	0.09765507991824	0.428913638183174	ENSSSCG00000005235/ENSSSCG00000003088/ENSSSCG00000005423/ENSSSCG00000008617/ENSSSCG00000000600/ENSSSCG00000008749/ENSSSCG00000015405/ENSSSCG00000015135/ENSSSCG00000021238/ENSSSCG00000040811/ENSSSCG00000006288/ENSSSCG00000033592	KANK1/APOE/ABCA1/CYRIA/EPS8/SLIT2/CD36/SORL1/STX1B/PYCARD/SELP/TMC8	12
BP	GO:0000904	cell morphogenesis involved in differentiation	14/306	351/11223	0.0997972703754787	0.434989842406629	ENSSSCG00000005235/ENSSSCG00000016027/ENSSSCG00000014871/ENSSSCG00000008749/ENSSSCG00000003669/ENSSSCG00000014876/ENSSSCG00000017306/ENSSSCG00000012566/ENSSSCG00000016111/ENSSSCG00000036520/ENSSSCG00000001513/ENSSSCG00000011680/ENSSSCG00000010199/ENSSSCG00000001660	KANK1/ITGAV/TSKU/SLIT2/MFSD2A/MYO7A/ITGB3/ENSSSCG00000012566/FZD7/EFNA5/SYNGAP1/PLS1/RET/PTK7	14
BP	GO:0043270	positive regulation of ion transport	6/306	117/11223	0.100344758905874	0.434989842406629	ENSSSCG00000003088/ENSSSCG00000005688/ENSSSCG00000009429/ENSSSCG00000022405/ENSSSCG00000038929/ENSSSCG00000009217	APOE/PTGES/TNFSF11/P2RX1/CEMIP/PKD2	6
BP	GO:0045055	regulated exocytosis	6/306	117/11223	0.100344758905874	0.434989842406629	ENSSSCG00000033674/ENSSSCG00000021238/ENSSSCG00000022405/ENSSSCG00000005400/ENSSSCG00000036705/ENSSSCG00000012594	PRKCB/STX1B/P2RX1/GRIN3A/RPH3AL/IL13RA2	6
BP	GO:0002027	regulation of heart rate	3/306	41/11223	0.10034919504242	0.434989842406629	ENSSSCG00000008443/ENSSSCG00000033626/ENSSSCG00000039947	EPAS1/SREBF1/KCNJ2	3
BP	GO:0006766	vitamin metabolic process	3/306	41/11223	0.10034919504242	0.434989842406629	ENSSSCG00000020864/ENSSSCG00000010475/ENSSSCG00000015462	VDR/CYP26A1/TPK1	3
BP	GO:0030593	neutrophil chemotaxis	3/306	41/11223	0.10034919504242	0.434989842406629	ENSSSCG00000008749/ENSSSCG00000006590/ENSSSCG00000016183	SLIT2/S100A8/ENSSSCG00000016183	3
BP	GO:0061035	regulation of cartilage development	3/306	41/11223	0.10034919504242	0.434989842406629	ENSSSCG00000012985/ENSSSCG00000016997/ENSSSCG00000005946	LTBP3/FGF18/CCN4	3
BP	GO:0000187	activation of MAPK activity	4/306	65/11223	0.101021277087296	0.434989842406629	ENSSSCG00000009429/ENSSSCG00000005457/ENSSSCG00000024954/ENSSSCG00000010199	TNFSF11/LPAR1/FGF1/RET	4
BP	GO:0050890	cognition	7/306	145/11223	0.101631189833781	0.434989842406629	ENSSSCG00000003088/ENSSSCG00000003669/ENSSSCG00000013915/ENSSSCG00000001513/ENSSSCG00000007056/ENSSSCG00000037706/ENSSSCG00000004781	APOE/MFSD2A/CRTC1/SYNGAP1/PLCB1/PRKAR2B/PAK6	7
BP	GO:0040007	growth	18/306	477/11223	0.102029881826408	0.434989842406629	ENSSSCG00000004595/ENSSSCG00000024001/ENSSSCG00000035357/ENSSSCG00000008749/ENSSSCG00000031174/ENSSSCG00000003669/ENSSSCG00000024954/ENSSSCG00000032115/ENSSSCG00000021259/ENSSSCG00000033592/ENSSSCG00000016111/ENSSSCG00000036520/ENSSSCG00000007056/ENSSSCG00000029849/ENSSSCG00000011680/ENSSSCG00000022429/ENSSSCG00000001660/ENSSSCG00000004781	ADAM10/PLXNA1/BCL2L1/SLIT2/FBP1/MFSD2A/FGF1/OSGIN1/CDA/TMC8/FZD7/EFNA5/PLCB1/S1PR1/PLS1/KAZALD1/PTK7/PAK6	18
BP	GO:0010862	positive regulation of pathway-restricted SMAD protein phosphorylation	2/306	20/11223	0.102070301553763	0.434989842406629	ENSSSCG00000015846/ENSSSCG00000001027	RBPMS/BMP6	2
BP	GO:0021988	olfactory lobe development	2/306	20/11223	0.102070301553763	0.434989842406629	ENSSSCG00000008749/ENSSSCG00000010957	SLIT2/AGTPBP1	2
BP	GO:0030194	positive regulation of blood coagulation	2/306	20/11223	0.102070301553763	0.434989842406629	ENSSSCG00000015405/ENSSSCG00000006288	CD36/SELP	2
BP	GO:0032365	intracellular lipid transport	2/306	20/11223	0.102070301553763	0.434989842406629	ENSSSCG00000005423/ENSSSCG00000027745	ABCA1/ABCG1	2
BP	GO:0034308	primary alcohol metabolic process	2/306	20/11223	0.102070301553763	0.434989842406629	ENSSSCG00000003439/ENSSSCG00000009182	DHRS3/ENSSSCG00000009182	2
BP	GO:0046627	negative regulation of insulin receptor signaling pathway	2/306	20/11223	0.102070301553763	0.434989842406629	ENSSSCG00000005235/ENSSSCG00000007757	KANK1/TRIM72	2
BP	GO:0046885	regulation of hormone biosynthetic process	2/306	20/11223	0.102070301553763	0.434989842406629	ENSSSCG00000020864/ENSSSCG00000001027	VDR/BMP6	2
BP	GO:0061844	antimicrobial humoral immune response mediated by antimicrobial peptide	2/306	20/11223	0.102070301553763	0.434989842406629	ENSSSCG00000032857/ENSSSCG00000029990	S100A12/DEFB1	2
BP	GO:1900048	positive regulation of hemostasis	2/306	20/11223	0.102070301553763	0.434989842406629	ENSSSCG00000015405/ENSSSCG00000006288	CD36/SELP	2
BP	GO:1900077	negative regulation of cellular response to insulin stimulus	2/306	20/11223	0.102070301553763	0.434989842406629	ENSSSCG00000005235/ENSSSCG00000007757	KANK1/TRIM72	2
BP	GO:1903018	regulation of glycoprotein metabolic process	2/306	20/11223	0.102070301553763	0.434989842406629	ENSSSCG00000034213/ENSSSCG00000007056	ACER2/PLCB1	2
BP	GO:0030335	positive regulation of cell migration	13/306	322/11223	0.102608901236794	0.435827579088465	ENSSSCG00000004595/ENSSSCG00000016027/ENSSSCG00000014310/ENSSSCG00000040811/ENSSSCG00000024954/ENSSSCG00000017306/ENSSSCG00000006288/ENSSSCG00000038929/ENSSSCG00000016997/ENSSSCG00000005992/ENSSSCG00000011020/ENSSSCG00000010199/ENSSSCG00000013887	ADAM10/ITGAV/CXCL14/PYCARD/FGF1/ITGB3/SELP/CEMIP/FGF18/SHAS2/JCAD/RET/INSL3	13
BP	GO:0019362	pyridine nucleotide metabolic process	5/306	91/11223	0.102700823482512	0.435827579088465	ENSSSCG00000031174/ENSSSCG00000012859/ENSSSCG00000007710/ENSSSCG00000004454/ENSSSCG00000016720	FBP1/NADSYN1/MLXIPL/ME1/PGAM2	5
BP	GO:0046496	nicotinamide nucleotide metabolic process	5/306	91/11223	0.102700823482512	0.435827579088465	ENSSSCG00000031174/ENSSSCG00000012859/ENSSSCG00000007710/ENSSSCG00000004454/ENSSSCG00000016720	FBP1/NADSYN1/MLXIPL/ME1/PGAM2	5
BP	GO:0034612	response to tumor necrosis factor	6/306	118/11223	0.103447183309371	0.438377444882047	ENSSSCG00000004595/ENSSSCG00000009429/ENSSSCG00000040811/ENSSSCG00000040125/ENSSSCG00000005992/ENSSSCG00000040681	ADAM10/TNFSF11/PYCARD/NOL3/SHAS2/FABP4	6
BP	GO:0009636	response to toxic substance	7/306	146/11223	0.104411368921443	0.441841930562228	ENSSSCG00000035357/ENSSSCG00000000600/ENSSSCG00000015405/ENSSSCG00000015332/ENSSSCG00000005400/ENSSSCG00000009182/ENSSSCG00000023305	BCL2L1/EPS8/CD36/PON1/GRIN3A/ENSSSCG00000009182/ENSSSCG00000023305	7
BP	GO:0031347	regulation of defense response	16/306	416/11223	0.104826806435369	0.442977794936557	ENSSSCG00000003582/ENSSSCG00000003088/ENSSSCG00000028875/ENSSSCG00000035170/ENSSSCG00000011570/ENSSSCG00000026592/ENSSSCG00000005688/ENSSSCG00000009429/ENSSSCG00000015405/ENSSSCG00000026583/ENSSSCG00000006590/ENSSSCG00000040811/ENSSSCG00000037532/ENSSSCG00000025560/ENSSSCG00000040681/ENSSSCG00000005946	SMPDL3B/APOE/HAVCR2/VSIG4/IRAK2/TLR6/PTGES/TNFSF11/CD36/TLR1/S100A8/PYCARD/MNDA/PGLYRP2/FABP4/CCN4	16
BP	GO:0043086	negative regulation of catalytic activity	14/306	354/11223	0.104982202484604	0.443013131773267	ENSSSCG00000012277/ENSSSCG00000013599/ENSSSCG00000003088/ENSSSCG00000004890/ENSSSCG00000002754/ENSSSCG00000015135/ENSSSCG00000002268/ENSSSCG00000040811/ENSSSCG00000015850/ENSSSCG00000015322/ENSSSCG00000040125/ENSSSCG00000002275/ENSSSCG00000040681/ENSSSCG00000037706	TIMP1/ANGPTL4/APOE/SERPINB2/NQO1/SORL1/AKAP5/PYCARD/DUSP4/TFPI2/NOL3/PPP1R36/FABP4/PRKAR2B	14
BP	GO:0042158	lipoprotein biosynthetic process	4/306	66/11223	0.10536269893148	0.443303839013103	ENSSSCG00000003088/ENSSSCG00000003561/ENSSSCG00000005423/ENSSSCG00000035027	APOE/ZDHHC18/ABCA1/ZDHHC14	4
BP	GO:0045785	positive regulation of cell adhesion	11/306	263/11223	0.105539340099763	0.443303839013103	ENSSSCG00000016027/ENSSSCG00000016832/ENSSSCG00000028875/ENSSSCG00000009429/ENSSSCG00000015405/ENSSSCG00000040811/ENSSSCG00000017306/ENSSSCG00000006288/ENSSSCG00000005992/ENSSSCG00000004694/ENSSSCG00000010199	ITGAV/IL7R/HAVCR2/TNFSF11/CD36/PYCARD/ITGB3/SELP/SHAS2/FRMD5/RET	11
BP	GO:0000165	MAPK cascade	17/306	448/11223	0.105841257216213	0.443303839013103	ENSSSCG00000016027/ENSSSCG00000003088/ENSSSCG00000028875/ENSSSCG00000026592/ENSSSCG00000009429/ENSSSCG00000015405/ENSSSCG00000015135/ENSSSCG00000005457/ENSSSCG00000040811/ENSSSCG00000015850/ENSSSCG00000024954/ENSSSCG00000016322/ENSSSCG00000016997/ENSSSCG00000011020/ENSSSCG00000001513/ENSSSCG00000007056/ENSSSCG00000010199	ITGAV/APOE/HAVCR2/TLR6/TNFSF11/CD36/SORL1/LPAR1/PYCARD/DUSP4/FGF1/ACKR3/FGF18/JCAD/SYNGAP1/PLCB1/RET	17
BP	GO:0023014	signal transduction by protein phosphorylation	17/306	448/11223	0.105841257216213	0.443303839013103	ENSSSCG00000016027/ENSSSCG00000003088/ENSSSCG00000028875/ENSSSCG00000026592/ENSSSCG00000009429/ENSSSCG00000015405/ENSSSCG00000015135/ENSSSCG00000005457/ENSSSCG00000040811/ENSSSCG00000015850/ENSSSCG00000024954/ENSSSCG00000016322/ENSSSCG00000016997/ENSSSCG00000011020/ENSSSCG00000001513/ENSSSCG00000007056/ENSSSCG00000010199	ITGAV/APOE/HAVCR2/TLR6/TNFSF11/CD36/SORL1/LPAR1/PYCARD/DUSP4/FGF1/ACKR3/FGF18/JCAD/SYNGAP1/PLCB1/RET	17
BP	GO:1902803	regulation of synaptic vesicle transport	3/306	42/11223	0.105998664657864	0.443303839013103	ENSSSCG00000033674/ENSSSCG00000021238/ENSSSCG00000005400	PRKCB/STX1B/GRIN3A	3
BP	GO:2000300	regulation of synaptic vesicle exocytosis	3/306	42/11223	0.105998664657864	0.443303839013103	ENSSSCG00000033674/ENSSSCG00000021238/ENSSSCG00000005400	PRKCB/STX1B/GRIN3A	3
BP	GO:0030111	regulation of Wnt signaling pathway	9/306	204/11223	0.106081004954679	0.443303839013103	ENSSSCG00000005235/ENSSSCG00000003088/ENSSSCG00000025717/ENSSSCG00000014871/ENSSSCG00000003839/ENSSSCG00000016111/ENSSSCG00000017640/ENSSSCG00000001660/ENSSSCG00000005946	KANK1/APOE/HIC1/TSKU/ENSSSCG00000003839/FZD7/ENSSSCG00000017640/PTK7/CCN4	9
BP	GO:0009725	response to hormone	13/306	324/11223	0.106277116857049	0.44350824527741	ENSSSCG00000005235/ENSSSCG00000005981/ENSSSCG00000033626/ENSSSCG00000015784/ENSSSCG00000017694/ENSSSCG00000008749/ENSSSCG00000015135/ENSSSCG00000021038/ENSSSCG00000015334/ENSSSCG00000007757/ENSSSCG00000036520/ENSSSCG00000007056/ENSSSCG00000009182	KANK1/FBXO32/SREBF1/ACSL1/ACACA/SLIT2/SORL1/NRIP1/PDK4/TRIM72/EFNA5/PLCB1/ENSSSCG00000009182	13
BP	GO:0042493	response to drug	15/306	386/11223	0.106772805861569	0.444960531204574	ENSSSCG00000005981/ENSSSCG00000035357/ENSSSCG00000039798/ENSSSCG00000004039/ENSSSCG00000000600/ENSSSCG00000008749/ENSSSCG00000031174/ENSSSCG00000022405/ENSSSCG00000034213/ENSSSCG00000008606/ENSSSCG00000036520/ENSSSCG00000005400/ENSSSCG00000007056/ENSSSCG00000009182/ENSSSCG00000003702	FBXO32/BCL2L1/SLC11A1/SLC22A3/EPS8/SLIT2/FBP1/P2RX1/ACER2/OSR1/EFNA5/GRIN3A/PLCB1/ENSSSCG00000009182/GATA6	15
BP	GO:0007268	chemical synaptic transmission	11/306	264/11223	0.107609030402544	0.447208287728089	ENSSSCG00000033674/ENSSSCG00000003088/ENSSSCG00000021238/ENSSSCG00000002268/ENSSSCG00000001771/ENSSSCG00000005400/ENSSSCG00000001513/ENSSSCG00000007056/ENSSSCG00000032878/ENSSSCG00000007032/ENSSSCG00000037706	PRKCB/APOE/STX1B/AKAP5/RASGRF1/GRIN3A/SYNGAP1/PLCB1/SHISA9/PLAT/PRKAR2B	11
BP	GO:0098916	anterograde trans-synaptic signaling	11/306	264/11223	0.107609030402544	0.447208287728089	ENSSSCG00000033674/ENSSSCG00000003088/ENSSSCG00000021238/ENSSSCG00000002268/ENSSSCG00000001771/ENSSSCG00000005400/ENSSSCG00000001513/ENSSSCG00000007056/ENSSSCG00000032878/ENSSSCG00000007032/ENSSSCG00000037706	PRKCB/APOE/STX1B/AKAP5/RASGRF1/GRIN3A/SYNGAP1/PLCB1/SHISA9/PLAT/PRKAR2B	11
BP	GO:0045860	positive regulation of protein kinase activity	11/306	265/11223	0.109702298162425	0.454456954608419	ENSSSCG00000039798/ENSSSCG00000026592/ENSSSCG00000009429/ENSSSCG00000015784/ENSSSCG00000005457/ENSSSCG00000034087/ENSSSCG00000024954/ENSSSCG00000038929/ENSSSCG00000016997/ENSSSCG00000009217/ENSSSCG00000010199	SLC11A1/TLR6/TNFSF11/ACSL1/LPAR1/TNFSF15/FGF1/CEMIP/FGF18/PKD2/RET	11
BP	GO:0021537	telencephalon development	6/306	120/11223	0.109800897791861	0.454456954608419	ENSSSCG00000014871/ENSSSCG00000008749/ENSSSCG00000003669/ENSSSCG00000010957/ENSSSCG00000007056/ENSSSCG00000002620	TSKU/SLIT2/MFSD2A/AGTPBP1/PLCB1/EFHC1	6
BP	GO:0006195	purine nucleotide catabolic process	2/306	21/11223	0.110861553812542	0.454456954608419	ENSSSCG00000016929/ENSSSCG00000034919	PDE4D/GDA	2
BP	GO:0007431	salivary gland development	2/306	21/11223	0.110861553812542	0.454456954608419	ENSSSCG00000024001/ENSSSCG00000007031	PLXNA1/POLB	2
BP	GO:0018345	protein palmitoylation	2/306	21/11223	0.110861553812542	0.454456954608419	ENSSSCG00000003561/ENSSSCG00000035027	ZDHHC18/ZDHHC14	2
BP	GO:0032689	negative regulation of interferon-gamma production	2/306	21/11223	0.110861553812542	0.454456954608419	ENSSSCG00000028875/ENSSSCG00000025560	HAVCR2/PGLYRP2	2
BP	GO:0040019	positive regulation of embryonic development	2/306	21/11223	0.110861553812542	0.454456954608419	ENSSSCG00000008606/ENSSSCG00000007056	OSR1/PLCB1	2
BP	GO:0050820	positive regulation of coagulation	2/306	21/11223	0.110861553812542	0.454456954608419	ENSSSCG00000015405/ENSSSCG00000006288	CD36/SELP	2
BP	GO:1902230	negative regulation of intrinsic apoptotic signaling pathway in response to DNA damage	2/306	21/11223	0.110861553812542	0.454456954608419	ENSSSCG00000035357/ENSSSCG00000016322	BCL2L1/ACKR3	2
BP	GO:1902547	regulation of cellular response to vascular endothelial growth factor stimulus	2/306	21/11223	0.110861553812542	0.454456954608419	ENSSSCG00000036569/ENSSSCG00000011020	PTP4A3/JCAD	2
BP	GO:0001656	metanephros development	3/306	43/11223	0.111769854801915	0.456317848940608	ENSSSCG00000008606/ENSSSCG00000009217/ENSSSCG00000010199	OSR1/PKD2/RET	3
BP	GO:0010324	membrane invagination	3/306	43/11223	0.111769854801915	0.456317848940608	ENSSSCG00000005423/ENSSSCG00000015405/ENSSSCG00000030623	ABCA1/CD36/XKR8	3
BP	GO:0071156	regulation of cell cycle arrest	3/306	43/11223	0.111769854801915	0.456317848940608	ENSSSCG00000007710/ENSSSCG00000009217/ENSSSCG00000003702	MLXIPL/PKD2/GATA6	3
BP	GO:0034097	response to cytokine	18/306	484/11223	0.112691377869818	0.45854895388782	ENSSSCG00000004595/ENSSSCG00000035357/ENSSSCG00000039798/ENSSSCG00000011570/ENSSSCG00000000600/ENSSSCG00000009429/ENSSSCG00000015784/ENSSSCG00000008749/ENSSSCG00000026707/ENSSSCG00000040811/ENSSSCG00000037532/ENSSSCG00000016322/ENSSSCG00000040125/ENSSSCG00000005992/ENSSSCG00000036569/ENSSSCG00000040681/ENSSSCG00000007056/ENSSSCG00000016183	ADAM10/BCL2L1/SLC11A1/IRAK2/EPS8/TNFSF11/ACSL1/SLIT2/XCR1/PYCARD/MNDA/ACKR3/NOL3/SHAS2/PTP4A3/FABP4/PLCB1/ENSSSCG00000016183	18
BP	GO:0007611	learning or memory	6/306	121/11223	0.113051363992523	0.45854895388782	ENSSSCG00000003088/ENSSSCG00000013915/ENSSSCG00000001513/ENSSSCG00000007056/ENSSSCG00000037706/ENSSSCG00000004781	APOE/CRTC1/SYNGAP1/PLCB1/PRKAR2B/PAK6	6
BP	GO:0023061	signal release	9/306	207/11223	0.113306051421502	0.45854895388782	ENSSSCG00000033674/ENSSSCG00000033626/ENSSSCG00000005423/ENSSSCG00000009429/ENSSSCG00000021238/ENSSSCG00000028101/ENSSSCG00000036520/ENSSSCG00000005400/ENSSSCG00000036705	PRKCB/SREBF1/ABCA1/TNFSF11/STX1B/SLC9B2/EFNA5/GRIN3A/RPH3AL	9
BP	GO:0060562	epithelial tube morphogenesis	9/306	207/11223	0.113306051421502	0.45854895388782	ENSSSCG00000020864/ENSSSCG00000008749/ENSSSCG00000000737/ENSSSCG00000024954/ENSSSCG00000008606/ENSSSCG00000009217/ENSSSCG00000010199/ENSSSCG00000001660/ENSSSCG00000004092	VDR/SLIT2/TULP3/FGF1/OSR1/PKD2/RET/PTK7/MTHFD1L	9
BP	GO:0009166	nucleotide catabolic process	5/306	94/11223	0.113765872469744	0.45854895388782	ENSSSCG00000031174/ENSSSCG00000016929/ENSSSCG00000007710/ENSSSCG00000034919/ENSSSCG00000016720	FBP1/PDE4D/MLXIPL/GDA/PGAM2	5
BP	GO:0001817	regulation of cytokine production	17/306	453/11223	0.113838656489572	0.45854895388782	ENSSSCG00000016027/ENSSSCG00000001817/ENSSSCG00000028875/ENSSSCG00000035170/ENSSSCG00000039798/ENSSSCG00000026592/ENSSSCG00000014871/ENSSSCG00000015405/ENSSSCG00000026583/ENSSSCG00000015135/ENSSSCG00000016929/ENSSSCG00000040811/ENSSSCG00000014869/ENSSSCG00000025560/ENSSSCG00000007056/ENSSSCG00000003702/ENSSSCG00000005946	ITGAV/FURIN/HAVCR2/VSIG4/SLC11A1/TLR6/TSKU/CD36/TLR1/SORL1/PDE4D/PYCARD/LRRC32/PGLYRP2/PLCB1/GATA6/CCN4	17
BP	GO:0090287	regulation of cellular response to growth factor stimulus	8/306	178/11223	0.113873852313763	0.45854895388782	ENSSSCG00000033674/ENSSSCG00000008749/ENSSSCG00000015135/ENSSSCG00000024954/ENSSSCG00000040403/ENSSSCG00000016997/ENSSSCG00000036569/ENSSSCG00000011020	PRKCB/SLIT2/SORL1/FGF1/NANOG/FGF18/PTP4A3/JCAD	8
BP	GO:0099537	trans-synaptic signaling	11/306	267/11223	0.113959355806974	0.45854895388782	ENSSSCG00000033674/ENSSSCG00000003088/ENSSSCG00000021238/ENSSSCG00000002268/ENSSSCG00000001771/ENSSSCG00000005400/ENSSSCG00000001513/ENSSSCG00000007056/ENSSSCG00000032878/ENSSSCG00000007032/ENSSSCG00000037706	PRKCB/APOE/STX1B/AKAP5/RASGRF1/GRIN3A/SYNGAP1/PLCB1/SHISA9/PLAT/PRKAR2B	11
BP	GO:1902532	negative regulation of intracellular signal transduction	14/306	359/11223	0.113980909119208	0.45854895388782	ENSSSCG00000005235/ENSSSCG00000003088/ENSSSCG00000035357/ENSSSCG00000015570/ENSSSCG00000008749/ENSSSCG00000031174/ENSSSCG00000015135/ENSSSCG00000016929/ENSSSCG00000040811/ENSSSCG00000015850/ENSSSCG00000016322/ENSSSCG00000040125/ENSSSCG00000001513/ENSSSCG00000009217	KANK1/APOE/BCL2L1/IVNS1ABP/SLIT2/FBP1/SORL1/PDE4D/PYCARD/DUSP4/ACKR3/NOL3/SYNGAP1/PKD2	14
BP	GO:0008277	regulation of G-protein coupled receptor protein signaling pathway	4/306	68/11223	0.114294810610605	0.45854895388782	ENSSSCG00000000737/ENSSSCG00000011627/ENSSSCG00000007056/ENSSSCG00000036705	TULP3/ACP3/PLCB1/RPH3AL	4
BP	GO:0019359	nicotinamide nucleotide biosynthetic process	4/306	68/11223	0.114294810610605	0.45854895388782	ENSSSCG00000031174/ENSSSCG00000012859/ENSSSCG00000007710/ENSSSCG00000016720	FBP1/NADSYN1/MLXIPL/PGAM2	4
BP	GO:0019363	pyridine nucleotide biosynthetic process	4/306	68/11223	0.114294810610605	0.45854895388782	ENSSSCG00000031174/ENSSSCG00000012859/ENSSSCG00000007710/ENSSSCG00000016720	FBP1/NADSYN1/MLXIPL/PGAM2	4
BP	GO:0050729	positive regulation of inflammatory response	4/306	68/11223	0.114294810610605	0.45854895388782	ENSSSCG00000009429/ENSSSCG00000006590/ENSSSCG00000040681/ENSSSCG00000005946	TNFSF11/S100A8/FABP4/CCN4	4
BP	GO:0007507	heart development	12/306	298/11223	0.115214392661863	0.46162362379015	ENSSSCG00000003513/ENSSSCG00000003439/ENSSSCG00000016031/ENSSSCG00000007244/ENSSSCG00000008606/ENSSSCG00000016111/ENSSSCG00000005992/ENSSSCG00000009217/ENSSSCG00000029849/ENSSSCG00000000146/ENSSSCG00000001660/ENSSSCG00000003702	ECE1/DHRS3/CALCRL/POFUT1/OSR1/FZD7/SHAS2/PKD2/S1PR1/MYH11/PTK7/GATA6	12
BP	GO:0071363	cellular response to growth factor stimulus	14/306	360/11223	0.115834066158003	0.463292699047065	ENSSSCG00000033674/ENSSSCG00000008749/ENSSSCG00000015135/ENSSSCG00000024954/ENSSSCG00000017306/ENSSSCG00000014869/ENSSSCG00000040403/ENSSSCG00000012985/ENSSSCG00000001027/ENSSSCG00000016997/ENSSSCG00000005992/ENSSSCG00000036569/ENSSSCG00000011020/ENSSSCG00000018047	PRKCB/SLIT2/SORL1/FGF1/ITGB3/LRRC32/NANOG/LTBP3/BMP6/FGF18/SHAS2/PTP4A3/JCAD/FAM83G	14
BP	GO:0045861	negative regulation of proteolysis	7/306	150/11223	0.115938498201622	0.463292699047065	ENSSSCG00000012277/ENSSSCG00000035170/ENSSSCG00000004890/ENSSSCG00000015135/ENSSSCG00000015322/ENSSSCG00000040125/ENSSSCG00000007032	TIMP1/VSIG4/SERPINB2/SORL1/TFPI2/NOL3/PLAT	7
BP	GO:0051223	regulation of protein transport	11/306	268/11223	0.116123027368164	0.463415472132819	ENSSSCG00000033626/ENSSSCG00000003088/ENSSSCG00000016223/ENSSSCG00000027745/ENSSSCG00000015405/ENSSSCG00000015135/ENSSSCG00000002268/ENSSSCG00000038929/ENSSSCG00000028101/ENSSSCG00000036520/ENSSSCG00000036705	SREBF1/APOE/ACSL3/ABCG1/CD36/SORL1/AKAP5/CEMIP/SLC9B2/EFNA5/RPH3AL	11
BP	GO:0002221	pattern recognition receptor signaling pathway	6/306	122/11223	0.116350315908491	0.463708335756988	ENSSSCG00000003582/ENSSSCG00000028875/ENSSSCG00000011570/ENSSSCG00000026592/ENSSSCG00000015405/ENSSSCG00000026583	SMPDL3B/HAVCR2/IRAK2/TLR6/CD36/TLR1	6
BP	GO:0032623	interleukin-2 production	3/306	44/11223	0.117658526021131	0.464714970913434	ENSSSCG00000028875/ENSSSCG00000035170/ENSSSCG00000016929	HAVCR2/VSIG4/PDE4D	3
BP	GO:0032663	regulation of interleukin-2 production	3/306	44/11223	0.117658526021131	0.464714970913434	ENSSSCG00000028875/ENSSSCG00000035170/ENSSSCG00000016929	HAVCR2/VSIG4/PDE4D	3
BP	GO:0009117	nucleotide metabolic process	13/306	330/11223	0.117747517323022	0.464714970913434	ENSSSCG00000031174/ENSSSCG00000001064/ENSSSCG00000016929/ENSSSCG00000002268/ENSSSCG00000012859/ENSSSCG00000049011/ENSSSCG00000008901/ENSSSCG00000021259/ENSSSCG00000007710/ENSSSCG00000004454/ENSSSCG00000038384/ENSSSCG00000034919/ENSSSCG00000016720	FBP1/ENSSSCG00000001064/PDE4D/AKAP5/NADSYN1/ENSSSCG00000049011/PAICS/CDA/MLXIPL/ME1/COX4I2/GDA/PGAM2	13
BP	GO:0120035	regulation of plasma membrane bounded cell projection organization	13/306	330/11223	0.117747517323022	0.464714970913434	ENSSSCG00000005235/ENSSSCG00000003088/ENSSSCG00000014871/ENSSSCG00000008749/ENSSSCG00000005457/ENSSSCG00000003669/ENSSSCG00000036520/ENSSSCG00000001513/ENSSSCG00000011680/ENSSSCG00000010199/ENSSSCG00000001660/ENSSSCG00000022029/ENSSSCG00000034774	KANK1/APOE/TSKU/SLIT2/LPAR1/MFSD2A/EFNA5/SYNGAP1/PLS1/RET/PTK7/RAP1GAP/TBX6	13
BP	GO:0050678	regulation of epithelial cell proliferation	9/306	209/11223	0.118271130167114	0.464714970913434	ENSSSCG00000003088/ENSSSCG00000020864/ENSSSCG00000024954/ENSSSCG00000008606/ENSSSCG00000016111/ENSSSCG00000001027/ENSSSCG00000007350/ENSSSCG00000001993/ENSSSCG00000011020	APOE/VDR/FGF1/OSR1/FZD7/BMP6/PPP1R16B/TGM1/JCAD	9
BP	GO:0002253	activation of immune response	11/306	269/11223	0.118310039779661	0.464714970913434	ENSSSCG00000033674/ENSSSCG00000003582/ENSSSCG00000028875/ENSSSCG00000035170/ENSSSCG00000011570/ENSSSCG00000026592/ENSSSCG00000015405/ENSSSCG00000026583/ENSSSCG00000016929/ENSSSCG00000040811/ENSSSCG00000037532	PRKCB/SMPDL3B/HAVCR2/VSIG4/IRAK2/TLR6/CD36/TLR1/PDE4D/PYCARD/MNDA	11
BP	GO:0001678	cellular glucose homeostasis	4/306	69/11223	0.118882243170568	0.464714970913434	ENSSSCG00000006238/ENSSSCG00000007710/ENSSSCG00000028101/ENSSSCG00000036520	CYP7A1/MLXIPL/SLC9B2/EFNA5	4
BP	GO:0007601	visual perception	4/306	69/11223	0.118882243170568	0.464714970913434	ENSSSCG00000008443/ENSSSCG00000014876/ENSSSCG00000002792/ENSSSCG00000006890	EPAS1/MYO7A/HSF4/ABCA4	4
BP	GO:0017156	calcium ion regulated exocytosis	4/306	69/11223	0.118882243170568	0.464714970913434	ENSSSCG00000033674/ENSSSCG00000021238/ENSSSCG00000005400/ENSSSCG00000036705	PRKCB/STX1B/GRIN3A/RPH3AL	4
BP	GO:1901657	glycosyl compound metabolic process	4/306	69/11223	0.118882243170568	0.464714970913434	ENSSSCG00000021259/ENSSSCG00000011627/ENSSSCG00000008902/ENSSSCG00000034919	CDA/ACP3/PPAT/GDA	4
BP	GO:2001243	negative regulation of intrinsic apoptotic signaling pathway	4/306	69/11223	0.118882243170568	0.464714970913434	ENSSSCG00000035357/ENSSSCG00000015570/ENSSSCG00000016322/ENSSSCG00000040125	BCL2L1/IVNS1ABP/ACKR3/NOL3	4
BP	GO:0000038	very long-chain fatty acid metabolic process	2/306	22/11223	0.119841862728091	0.464714970913434	ENSSSCG00000024149/ENSSSCG00000036236	ELOVL5/ELOVL6	2
BP	GO:0001755	neural crest cell migration	2/306	22/11223	0.119841862728091	0.464714970913434	ENSSSCG00000009477/ENSSSCG00000010199	EDNRB/RET	2
BP	GO:0002691	regulation of cellular extravasation	2/306	22/11223	0.119841862728091	0.464714970913434	ENSSSCG00000006288/ENSSSCG00000007056	SELP/PLCB1	2
BP	GO:0010470	regulation of gastrulation	2/306	22/11223	0.119841862728091	0.464714970913434	ENSSSCG00000008606/ENSSSCG00000016111	OSR1/FZD7	2
BP	GO:0019233	sensory perception of pain	2/306	22/11223	0.119841862728091	0.464714970913434	ENSSSCG00000005688/ENSSSCG00000011627	PTGES/ACP3	2
BP	GO:0021952	central nervous system projection neuron axonogenesis	2/306	22/11223	0.119841862728091	0.464714970913434	ENSSSCG00000014871/ENSSSCG00000008749	TSKU/SLIT2	2
BP	GO:0022602	ovulation cycle process	2/306	22/11223	0.119841862728091	0.464714970913434	ENSSSCG00000008749/ENSSSCG00000021038	SLIT2/NRIP1	2
BP	GO:0097120	receptor localization to synapse	2/306	22/11223	0.119841862728091	0.464714970913434	ENSSSCG00000004595/ENSSSCG00000000439	ADAM10/KIF5A	2
BP	GO:0098900	regulation of action potential	2/306	22/11223	0.119841862728091	0.464714970913434	ENSSSCG00000015405/ENSSSCG00000039947	CD36/KCNJ2	2
BP	GO:1903579	negative regulation of ATP metabolic process	2/306	22/11223	0.119841862728091	0.464714970913434	ENSSSCG00000031174/ENSSSCG00000007710	FBP1/MLXIPL	2
BP	GO:0099536	synaptic signaling	11/306	270/11223	0.120520320773655	0.466745149731392	ENSSSCG00000033674/ENSSSCG00000003088/ENSSSCG00000021238/ENSSSCG00000002268/ENSSSCG00000001771/ENSSSCG00000005400/ENSSSCG00000001513/ENSSSCG00000007056/ENSSSCG00000032878/ENSSSCG00000007032/ENSSSCG00000037706	PRKCB/APOE/STX1B/AKAP5/RASGRF1/GRIN3A/SYNGAP1/PLCB1/SHISA9/PLAT/PRKAR2B	11
BP	GO:0019221	cytokine-mediated signaling pathway	9/306	210/11223	0.120797798029792	0.467219211121647	ENSSSCG00000011570/ENSSSCG00000009429/ENSSSCG00000015784/ENSSSCG00000008749/ENSSSCG00000040811/ENSSSCG00000016322/ENSSSCG00000040125/ENSSSCG00000007056/ENSSSCG00000016183	IRAK2/TNFSF11/ACSL1/SLIT2/PYCARD/ACKR3/NOL3/PLCB1/ENSSSCG00000016183	9
BP	GO:0043123	positive regulation of I-kappaB kinase/NF-kappaB signaling	5/306	96/11223	0.121447544528734	0.468529387535308	ENSSSCG00000033674/ENSSSCG00000026592/ENSSSCG00000009429/ENSSSCG00000015405/ENSSSCG00000032857	PRKCB/TLR6/TNFSF11/CD36/S100A12	5
BP	GO:0072524	pyridine-containing compound metabolic process	5/306	96/11223	0.121447544528734	0.468529387535308	ENSSSCG00000031174/ENSSSCG00000012859/ENSSSCG00000007710/ENSSSCG00000004454/ENSSSCG00000016720	FBP1/NADSYN1/MLXIPL/ME1/PGAM2	5
BP	GO:0032956	regulation of actin cytoskeleton organization	9/306	211/11223	0.12335369384844	0.474348567177251	ENSSSCG00000005235/ENSSSCG00000008617/ENSSSCG00000000600/ENSSSCG00000008749/ENSSSCG00000005457/ENSSSCG00000040811/ENSSSCG00000017306/ENSSSCG00000036520/ENSSSCG00000007085	KANK1/CYRIA/EPS8/SLIT2/LPAR1/PYCARD/ITGB3/EFNA5/DSTN	9
BP	GO:0050796	regulation of insulin secretion	4/306	70/11223	0.123548342642574	0.474348567177251	ENSSSCG00000033626/ENSSSCG00000028101/ENSSSCG00000036520/ENSSSCG00000036705	SREBF1/SLC9B2/EFNA5/RPH3AL	4
BP	GO:0097553	calcium ion transmembrane import into cytosol	4/306	70/11223	0.123548342642574	0.474348567177251	ENSSSCG00000026707/ENSSSCG00000040125/ENSSSCG00000038929/ENSSSCG00000009217	XCR1/NOL3/CEMIP/PKD2	4
BP	GO:0051651	maintenance of location in cell	3/306	45/11223	0.123660400879876	0.474348567177251	ENSSSCG00000003088/ENSSSCG00000012055/ENSSSCG00000015135	APOE/MORC3/SORL1	3
BP	GO:0031344	regulation of cell projection organization	13/306	333/11223	0.123743104481022	0.474348567177251	ENSSSCG00000005235/ENSSSCG00000003088/ENSSSCG00000014871/ENSSSCG00000008749/ENSSSCG00000005457/ENSSSCG00000003669/ENSSSCG00000036520/ENSSSCG00000001513/ENSSSCG00000011680/ENSSSCG00000010199/ENSSSCG00000001660/ENSSSCG00000022029/ENSSSCG00000034774	KANK1/APOE/TSKU/SLIT2/LPAR1/MFSD2A/EFNA5/SYNGAP1/PLS1/RET/PTK7/RAP1GAP/TBX6	13
BP	GO:0045089	positive regulation of innate immune response	8/306	182/11223	0.124818148794595	0.477861603962026	ENSSSCG00000003582/ENSSSCG00000028875/ENSSSCG00000011570/ENSSSCG00000026592/ENSSSCG00000015405/ENSSSCG00000026583/ENSSSCG00000040811/ENSSSCG00000037532	SMPDL3B/HAVCR2/IRAK2/TLR6/CD36/TLR1/PYCARD/MNDA	8
BP	GO:0048469	cell maturation	5/306	97/11223	0.125377363270197	0.479393395346577	ENSSSCG00000008443/ENSSSCG00000009477/ENSSSCG00000029990/ENSSSCG00000010199/ENSSSCG00000034774	EPAS1/EDNRB/DEFB1/RET/TBX6	5
BP	GO:0002758	innate immune response-activating signal transduction	6/306	125/11223	0.126533303531235	0.480861013058861	ENSSSCG00000003582/ENSSSCG00000028875/ENSSSCG00000011570/ENSSSCG00000026592/ENSSSCG00000015405/ENSSSCG00000026583	SMPDL3B/HAVCR2/IRAK2/TLR6/CD36/TLR1	6
BP	GO:0010942	positive regulation of cell death	14/306	366/11223	0.127324514998018	0.480861013058861	ENSSSCG00000020864/ENSSSCG00000001963/ENSSSCG00000008749/ENSSSCG00000015405/ENSSSCG00000015617/ENSSSCG00000006590/ENSSSCG00000034087/ENSSSCG00000040811/ENSSSCG00000037532/ENSSSCG00000022405/ENSSSCG00000032115/ENSSSCG00000034213/ENSSSCG00000038643/ENSSSCG00000000521	VDR/EGLN3/SLIT2/CD36/G0S2/S100A8/TNFSF15/PYCARD/MNDA/P2RX1/OSGIN1/ACER2/KLF11/PHLDA1	14
BP	GO:0006753	nucleoside phosphate metabolic process	13/306	335/11223	0.127835799550716	0.480861013058861	ENSSSCG00000031174/ENSSSCG00000001064/ENSSSCG00000016929/ENSSSCG00000002268/ENSSSCG00000012859/ENSSSCG00000049011/ENSSSCG00000008901/ENSSSCG00000021259/ENSSSCG00000007710/ENSSSCG00000004454/ENSSSCG00000038384/ENSSSCG00000034919/ENSSSCG00000016720	FBP1/ENSSSCG00000001064/PDE4D/AKAP5/NADSYN1/ENSSSCG00000049011/PAICS/CDA/MLXIPL/ME1/COX4I2/GDA/PGAM2	13
BP	GO:0040008	regulation of growth	12/306	304/11223	0.127873433988755	0.480861013058861	ENSSSCG00000004595/ENSSSCG00000035357/ENSSSCG00000008749/ENSSSCG00000031174/ENSSSCG00000003669/ENSSSCG00000032115/ENSSSCG00000021259/ENSSSCG00000033592/ENSSSCG00000036520/ENSSSCG00000007056/ENSSSCG00000011680/ENSSSCG00000022429	ADAM10/BCL2L1/SLIT2/FBP1/MFSD2A/OSGIN1/CDA/TMC8/EFNA5/PLCB1/PLS1/KAZALD1	12
BP	GO:0008544	epidermis development	7/306	154/11223	0.12810268097406	0.480861013058861	ENSSSCG00000020864/ENSSSCG00000014876/ENSSSCG00000005266/ENSSSCG00000013835/ENSSSCG00000001993/ENSSSCG00000011680/ENSSSCG00000003702	VDR/MYO7A/TMC1/CASP14/TGM1/PLS1/GATA6	7
BP	GO:0000266	mitochondrial fission	2/306	23/11223	0.128994469755356	0.480861013058861	ENSSSCG00000035619/ENSSSCG00000001517	TMEM135/ENSSSCG00000001517	2
BP	GO:0001974	blood vessel remodeling	2/306	23/11223	0.128994469755356	0.480861013058861	ENSSSCG00000008443/ENSSSCG00000040125	EPAS1/NOL3	2
BP	GO:0002063	chondrocyte development	2/306	23/11223	0.128994469755356	0.480861013058861	ENSSSCG00000016997/ENSSSCG00000039468	FGF18/SERPINH1	2
BP	GO:0003401	axis elongation	2/306	23/11223	0.128994469755356	0.480861013058861	ENSSSCG00000024954/ENSSSCG00000001660	FGF1/PTK7	2
BP	GO:0009261	ribonucleotide catabolic process	2/306	23/11223	0.128994469755356	0.480861013058861	ENSSSCG00000016929/ENSSSCG00000034919	PDE4D/GDA	2
BP	GO:0010518	positive regulation of phospholipase activity	2/306	23/11223	0.128994469755356	0.480861013058861	ENSSSCG00000005457/ENSSSCG00000016277	LPAR1/NMUR1	2
BP	GO:0017145	stem cell division	2/306	23/11223	0.128994469755356	0.480861013058861	ENSSSCG00000040403/ENSSSCG00000016111	NANOG/FZD7	2
BP	GO:0030149	sphingolipid catabolic process	2/306	23/11223	0.128994469755356	0.480861013058861	ENSSSCG00000003582/ENSSSCG00000034213	SMPDL3B/ACER2	2
BP	GO:0032814	regulation of natural killer cell activation	2/306	23/11223	0.128994469755356	0.480861013058861	ENSSSCG00000028875/ENSSSCG00000025560	HAVCR2/PGLYRP2	2
BP	GO:0045428	regulation of nitric oxide biosynthetic process	2/306	23/11223	0.128994469755356	0.480861013058861	ENSSSCG00000015405/ENSSSCG00000009217	CD36/PKD2	2
BP	GO:0046006	regulation of activated T cell proliferation	2/306	23/11223	0.128994469755356	0.480861013058861	ENSSSCG00000040811/ENSSSCG00000014869	PYCARD/LRRC32	2
BP	GO:0051281	positive regulation of release of sequestered calcium ion into cytosol	2/306	23/11223	0.128994469755356	0.480861013058861	ENSSSCG00000038929/ENSSSCG00000009217	CEMIP/PKD2	2
BP	GO:0090102	cochlea development	2/306	23/11223	0.128994469755356	0.480861013058861	ENSSSCG00000004595/ENSSSCG00000001660	ADAM10/PTK7	2
BP	GO:1903428	positive regulation of reactive oxygen species biosynthetic process	2/306	23/11223	0.128994469755356	0.480861013058861	ENSSSCG00000015405/ENSSSCG00000009217	CD36/PKD2	2
BP	GO:1904645	response to amyloid-beta	2/306	23/11223	0.128994469755356	0.480861013058861	ENSSSCG00000026592/ENSSSCG00000015405	TLR6/CD36	2
BP	GO:0009267	cellular response to starvation	5/306	98/11223	0.129365317402631	0.480861013058861	ENSSSCG00000033626/ENSSSCG00000015340/ENSSSCG00000003669/ENSSSCG00000007709/ENSSSCG00000015334	SREBF1/ASNS/MFSD2A/TBL2/PDK4	5
BP	GO:0035148	tube formation	5/306	98/11223	0.129365317402631	0.480861013058861	ENSSSCG00000000737/ENSSSCG00000008606/ENSSSCG00000010199/ENSSSCG00000001660/ENSSSCG00000004092	TULP3/OSR1/RET/PTK7/MTHFD1L	5
BP	GO:0006690	icosanoid metabolic process	3/306	46/11223	0.129771173928678	0.480861013058861	ENSSSCG00000005688/ENSSSCG00000015446/ENSSSCG00000010853	PTGES/PNPLA8/EPHX1	3
BP	GO:0006720	isoprenoid metabolic process	3/306	46/11223	0.129771173928678	0.480861013058861	ENSSSCG00000003439/ENSSSCG00000010475/ENSSSCG00000009182	DHRS3/CYP26A1/ENSSSCG00000009182	3
BP	GO:1900076	regulation of cellular response to insulin stimulus	3/306	46/11223	0.129771173928678	0.480861013058861	ENSSSCG00000005235/ENSSSCG00000015135/ENSSSCG00000007757	KANK1/SORL1/TRIM72	3
BP	GO:0043065	positive regulation of apoptotic process	13/306	336/11223	0.129910675283741	0.480861013058861	ENSSSCG00000020864/ENSSSCG00000001963/ENSSSCG00000008749/ENSSSCG00000015617/ENSSSCG00000006590/ENSSSCG00000034087/ENSSSCG00000040811/ENSSSCG00000037532/ENSSSCG00000022405/ENSSSCG00000032115/ENSSSCG00000034213/ENSSSCG00000038643/ENSSSCG00000000521	VDR/EGLN3/SLIT2/G0S2/S100A8/TNFSF15/PYCARD/MNDA/P2RX1/OSGIN1/ACER2/KLF11/PHLDA1	13
BP	GO:0050776	regulation of immune response	18/306	495/11223	0.130775416663667	0.483467890070711	ENSSSCG00000033674/ENSSSCG00000003582/ENSSSCG00000016832/ENSSSCG00000003088/ENSSSCG00000028875/ENSSSCG00000035170/ENSSSCG00000039798/ENSSSCG00000011570/ENSSSCG00000026592/ENSSSCG00000015405/ENSSSCG00000026583/ENSSSCG00000016929/ENSSSCG00000040811/ENSSSCG00000037532/ENSSSCG00000025560/ENSSSCG00000003741/ENSSSCG00000012594/ENSSSCG00000003702	PRKCB/SMPDL3B/IL7R/APOE/HAVCR2/VSIG4/SLC11A1/IRAK2/TLR6/CD36/TLR1/PDE4D/PYCARD/MNDA/PGLYRP2/ENSSSCG00000003741/IL13RA2/GATA6	18
BP	GO:0010563	negative regulation of phosphorus metabolic process	14/306	368/11223	0.131295255549944	0.484201474873907	ENSSSCG00000003088/ENSSSCG00000003839/ENSSSCG00000008749/ENSSSCG00000031174/ENSSSCG00000015135/ENSSSCG00000002268/ENSSSCG00000040811/ENSSSCG00000015850/ENSSSCG00000021259/ENSSSCG00000007710/ENSSSCG00000002275/ENSSSCG00000007350/ENSSSCG00000040681/ENSSSCG00000037706	APOE/ENSSSCG00000003839/SLIT2/FBP1/SORL1/AKAP5/PYCARD/DUSP4/CDA/MLXIPL/PPP1R36/PPP1R16B/FABP4/PRKAR2B	14
BP	GO:0045936	negative regulation of phosphate metabolic process	14/306	368/11223	0.131295255549944	0.484201474873907	ENSSSCG00000003088/ENSSSCG00000003839/ENSSSCG00000008749/ENSSSCG00000031174/ENSSSCG00000015135/ENSSSCG00000002268/ENSSSCG00000040811/ENSSSCG00000015850/ENSSSCG00000021259/ENSSSCG00000007710/ENSSSCG00000002275/ENSSSCG00000007350/ENSSSCG00000040681/ENSSSCG00000037706	APOE/ENSSSCG00000003839/SLIT2/FBP1/SORL1/AKAP5/PYCARD/DUSP4/CDA/MLXIPL/PPP1R36/PPP1R16B/FABP4/PRKAR2B	14
BP	GO:0003158	endothelium development	4/306	72/11223	0.13310953171026	0.487169488642822	ENSSSCG00000024954/ENSSSCG00000001027/ENSSSCG00000007350/ENSSSCG00000007056	FGF1/BMP6/PPP1R16B/PLCB1	4
BP	GO:0050770	regulation of axonogenesis	4/306	72/11223	0.13310953171026	0.487169488642822	ENSSSCG00000008749/ENSSSCG00000036520/ENSSSCG00000001513/ENSSSCG00000010199	SLIT2/EFNA5/SYNGAP1/RET	4
BP	GO:0072525	pyridine-containing compound biosynthetic process	4/306	72/11223	0.13310953171026	0.487169488642822	ENSSSCG00000031174/ENSSSCG00000012859/ENSSSCG00000007710/ENSSSCG00000016720	FBP1/NADSYN1/MLXIPL/PGAM2	4
BP	GO:1901222	regulation of NIK/NF-kappaB signaling	4/306	72/11223	0.13310953171026	0.487169488642822	ENSSSCG00000028875/ENSSSCG00000034087/ENSSSCG00000040125/ENSSSCG00000036569	HAVCR2/TNFSF15/NOL3/PTP4A3	4
BP	GO:0046677	response to antibiotic	5/306	99/11223	0.133410481468505	0.487169488642822	ENSSSCG00000035357/ENSSSCG00000000600/ENSSSCG00000036520/ENSSSCG00000005400/ENSSSCG00000009182	BCL2L1/EPS8/EFNA5/GRIN3A/ENSSSCG00000009182	5
BP	GO:0001666	response to hypoxia	6/306	127/11223	0.133555259747418	0.487169488642822	ENSSSCG00000008443/ENSSSCG00000001963/ENSSSCG00000007709/ENSSSCG00000040125/ENSSSCG00000007032/ENSSSCG00000003702	EPAS1/EGLN3/TBL2/NOL3/PLAT/GATA6	6
BP	GO:0030323	respiratory tube development	6/306	127/11223	0.133555259747418	0.487169488642822	ENSSSCG00000008443/ENSSSCG00000000737/ENSSSCG00000024954/ENSSSCG00000012985/ENSSSCG00000016997/ENSSSCG00000001660	EPAS1/TULP3/FGF1/LTBP3/FGF18/PTK7	6
BP	GO:0031669	cellular response to nutrient levels	6/306	127/11223	0.133555259747418	0.487169488642822	ENSSSCG00000033626/ENSSSCG00000020864/ENSSSCG00000015340/ENSSSCG00000003669/ENSSSCG00000007709/ENSSSCG00000015334	SREBF1/VDR/ASNS/MFSD2A/TBL2/PDK4	6
BP	GO:0043406	positive regulation of MAP kinase activity	6/306	127/11223	0.133555259747418	0.487169488642822	ENSSSCG00000026592/ENSSSCG00000009429/ENSSSCG00000005457/ENSSSCG00000024954/ENSSSCG00000016997/ENSSSCG00000010199	TLR6/TNFSF11/LPAR1/FGF1/FGF18/RET	6
BP	GO:1901653	cellular response to peptide	7/306	156/11223	0.134417337889387	0.489721208054077	ENSSSCG00000005235/ENSSSCG00000033626/ENSSSCG00000026592/ENSSSCG00000015405/ENSSSCG00000015135/ENSSSCG00000015334/ENSSSCG00000007757	KANK1/SREBF1/TLR6/CD36/SORL1/PDK4/TRIM72	7
BP	GO:0002526	acute inflammatory response	3/306	47/11223	0.135986521033737	0.491981224170634	ENSSSCG00000035170/ENSSSCG00000005688/ENSSSCG00000009429	VSIG4/PTGES/TNFSF11	3
BP	GO:0009063	cellular amino acid catabolic process	3/306	47/11223	0.135986521033737	0.491981224170634	ENSSSCG00000036865/ENSSSCG00000001780/ENSSSCG00000002357	SDS/FAH/ALDH6A1	3
BP	GO:0035725	sodium ion transmembrane transport	3/306	47/11223	0.135986521033737	0.491981224170634	ENSSSCG00000008606/ENSSSCG00000033442/ENSSSCG00000009217	OSR1/HCN2/PKD2	3
BP	GO:0051153	regulation of striated muscle cell differentiation	3/306	47/11223	0.135986521033737	0.491981224170634	ENSSSCG00000013017/ENSSSCG00000016111/ENSSSCG00000007757	EHD1/FZD7/TRIM72	3
BP	GO:0009607	response to biotic stimulus	18/306	498/11223	0.135987508567633	0.491981224170634	ENSSSCG00000005024/ENSSSCG00000016832/ENSSSCG00000028875/ENSSSCG00000005423/ENSSSCG00000035357/ENSSSCG00000039798/ENSSSCG00000011570/ENSSSCG00000026592/ENSSSCG00000015570/ENSSSCG00000015405/ENSSSCG00000026583/ENSSSCG00000032857/ENSSSCG00000040811/ENSSSCG00000025560/ENSSSCG00000001027/ENSSSCG00000040681/ENSSSCG00000029990/ENSSSCG00000003702	PYGL/IL7R/HAVCR2/ABCA1/BCL2L1/SLC11A1/IRAK2/TLR6/IVNS1ABP/CD36/TLR1/S100A12/PYCARD/PGLYRP2/BMP6/FABP4/DEFB1/GATA6	18
BP	GO:0036293	response to decreased oxygen levels	6/306	128/11223	0.137134579442334	0.491981224170634	ENSSSCG00000008443/ENSSSCG00000001963/ENSSSCG00000007709/ENSSSCG00000040125/ENSSSCG00000007032/ENSSSCG00000003702	EPAS1/EGLN3/TBL2/NOL3/PLAT/GATA6	6
BP	GO:0051188	cofactor biosynthetic process	7/306	157/11223	0.13763156182068	0.491981224170634	ENSSSCG00000031174/ENSSSCG00000012859/ENSSSCG00000015334/ENSSSCG00000015462/ENSSSCG00000007710/ENSSSCG00000004092/ENSSSCG00000016720	FBP1/NADSYN1/PDK4/TPK1/MLXIPL/MTHFD1L/PGAM2	7
BP	GO:0031532	actin cytoskeleton reorganization	4/306	73/11223	0.138001019840196	0.491981224170634	ENSSSCG00000000600/ENSSSCG00000013018/ENSSSCG00000029849/ENSSSCG00000001660	EPS8/CDC42BPG/S1PR1/PTK7	4
BP	GO:0050953	sensory perception of light stimulus	4/306	73/11223	0.138001019840196	0.491981224170634	ENSSSCG00000008443/ENSSSCG00000014876/ENSSSCG00000002792/ENSSSCG00000006890	EPAS1/MYO7A/HSF4/ABCA4	4
BP	GO:0001773	myeloid dendritic cell activation	2/306	24/11223	0.138303384292243	0.491981224170634	ENSSSCG00000028875/ENSSSCG00000040811	HAVCR2/PYCARD	2
BP	GO:0001881	receptor recycling	2/306	24/11223	0.138303384292243	0.491981224170634	ENSSSCG00000003513/ENSSSCG00000015135	ECE1/SORL1	2
BP	GO:0002707	negative regulation of lymphocyte mediated immunity	2/306	24/11223	0.138303384292243	0.491981224170634	ENSSSCG00000016832/ENSSSCG00000028875	IL7R/HAVCR2	2
BP	GO:0002920	regulation of humoral immune response	2/306	24/11223	0.138303384292243	0.491981224170634	ENSSSCG00000035170/ENSSSCG00000003702	VSIG4/GATA6	2
BP	GO:0006805	xenobiotic metabolic process	2/306	24/11223	0.138303384292243	0.491981224170634	ENSSSCG00000010475/ENSSSCG00000032857	CYP26A1/S100A12	2
BP	GO:0010543	regulation of platelet activation	2/306	24/11223	0.138303384292243	0.491981224170634	ENSSSCG00000003088/ENSSSCG00000006288	APOE/SELP	2
BP	GO:0010837	regulation of keratinocyte proliferation	2/306	24/11223	0.138303384292243	0.491981224170634	ENSSSCG00000020864/ENSSSCG00000001993	VDR/TGM1	2
BP	GO:0036465	synaptic vesicle recycling	2/306	24/11223	0.138303384292243	0.491981224170634	ENSSSCG00000021238/ENSSSCG00000002412	STX1B/STON2	2
BP	GO:0050771	negative regulation of axonogenesis	2/306	24/11223	0.138303384292243	0.491981224170634	ENSSSCG00000008749/ENSSSCG00000001513	SLIT2/SYNGAP1	2
BP	GO:0072523	purine-containing compound catabolic process	2/306	24/11223	0.138303384292243	0.491981224170634	ENSSSCG00000016929/ENSSSCG00000034919	PDE4D/GDA	2
BP	GO:1901658	glycosyl compound catabolic process	2/306	24/11223	0.138303384292243	0.491981224170634	ENSSSCG00000021259/ENSSSCG00000034919	CDA/GDA	2
BP	GO:1903039	positive regulation of leukocyte cell-cell adhesion	6/306	129/11223	0.140758683745998	0.499715911072016	ENSSSCG00000016832/ENSSSCG00000028875/ENSSSCG00000009429/ENSSSCG00000040811/ENSSSCG00000006288/ENSSSCG00000005992	IL7R/HAVCR2/TNFSF11/PYCARD/SELP/SHAS2	6
BP	GO:0071417	cellular response to organonitrogen compound	11/306	279/11223	0.141445462036027	0.499715911072016	ENSSSCG00000005235/ENSSSCG00000033626/ENSSSCG00000035357/ENSSSCG00000026592/ENSSSCG00000008749/ENSSSCG00000015405/ENSSSCG00000015135/ENSSSCG00000015334/ENSSSCG00000033442/ENSSSCG00000007757/ENSSSCG00000009217	KANK1/SREBF1/BCL2L1/TLR6/SLIT2/CD36/SORL1/PDK4/HCN2/TRIM72/PKD2	11
BP	GO:0072521	purine-containing compound metabolic process	11/306	279/11223	0.141445462036027	0.499715911072016	ENSSSCG00000031174/ENSSSCG00000016929/ENSSSCG00000002268/ENSSSCG00000049011/ENSSSCG00000008901/ENSSSCG00000007710/ENSSSCG00000011627/ENSSSCG00000038384/ENSSSCG00000008902/ENSSSCG00000034919/ENSSSCG00000016720	FBP1/PDE4D/AKAP5/ENSSSCG00000049011/PAICS/MLXIPL/ACP3/COX4I2/PPAT/GDA/PGAM2	11
BP	GO:1901292	nucleoside phosphate catabolic process	5/306	101/11223	0.14166860383508	0.499715911072016	ENSSSCG00000031174/ENSSSCG00000016929/ENSSSCG00000007710/ENSSSCG00000034919/ENSSSCG00000016720	FBP1/PDE4D/MLXIPL/GDA/PGAM2	5
BP	GO:0001938	positive regulation of endothelial cell proliferation	3/306	48/11223	0.142302108098171	0.499715911072016	ENSSSCG00000001027/ENSSSCG00000007350/ENSSSCG00000011020	BMP6/PPP1R16B/JCAD	3
BP	GO:0009119	ribonucleoside metabolic process	3/306	48/11223	0.142302108098171	0.499715911072016	ENSSSCG00000021259/ENSSSCG00000011627/ENSSSCG00000034919	CDA/ACP3/GDA	3
BP	GO:0009582	detection of abiotic stimulus	3/306	48/11223	0.142302108098171	0.499715911072016	ENSSSCG00000024428/ENSSSCG00000005266/ENSSSCG00000009217	CHRNA9/TMC1/PKD2	3
BP	GO:0045185	maintenance of protein location	3/306	48/11223	0.142302108098171	0.499715911072016	ENSSSCG00000012055/ENSSSCG00000015135/ENSSSCG00000009217	MORC3/SORL1/PKD2	3
BP	GO:0046928	regulation of neurotransmitter secretion	3/306	48/11223	0.142302108098171	0.499715911072016	ENSSSCG00000033674/ENSSSCG00000021238/ENSSSCG00000005400	PRKCB/STX1B/GRIN3A	3
BP	GO:0071466	cellular response to xenobiotic stimulus	3/306	48/11223	0.142302108098171	0.499715911072016	ENSSSCG00000005981/ENSSSCG00000010475/ENSSSCG00000032857	FBXO32/CYP26A1/S100A12	3
BP	GO:0072080	nephron tubule development	3/306	48/11223	0.142302108098171	0.499715911072016	ENSSSCG00000024954/ENSSSCG00000008606/ENSSSCG00000009217	FGF1/OSR1/PKD2	3
BP	GO:0043068	positive regulation of programmed cell death	13/306	342/11223	0.142755249428592	0.500723593164551	ENSSSCG00000020864/ENSSSCG00000001963/ENSSSCG00000008749/ENSSSCG00000015617/ENSSSCG00000006590/ENSSSCG00000034087/ENSSSCG00000040811/ENSSSCG00000037532/ENSSSCG00000022405/ENSSSCG00000032115/ENSSSCG00000034213/ENSSSCG00000038643/ENSSSCG00000000521	VDR/EGLN3/SLIT2/G0S2/S100A8/TNFSF15/PYCARD/MNDA/P2RX1/OSGIN1/ACER2/KLF11/PHLDA1	13
BP	GO:0072522	purine-containing compound biosynthetic process	7/306	159/11223	0.144171867751252	0.505104462249445	ENSSSCG00000031174/ENSSSCG00000002268/ENSSSCG00000049011/ENSSSCG00000008901/ENSSSCG00000007710/ENSSSCG00000008902/ENSSSCG00000016720	FBP1/AKAP5/ENSSSCG00000049011/PAICS/MLXIPL/PPAT/PGAM2	7
BP	GO:0016331	morphogenesis of embryonic epithelium	5/306	102/11223	0.145879581261836	0.508020492519852	ENSSSCG00000000737/ENSSSCG00000008606/ENSSSCG00000010199/ENSSSCG00000001660/ENSSSCG00000004092	TULP3/OSR1/RET/PTK7/MTHFD1L	5
BP	GO:0022604	regulation of cell morphogenesis	10/306	250/11223	0.146072503240578	0.508020492519852	ENSSSCG00000005235/ENSSSCG00000016567/ENSSSCG00000000600/ENSSSCG00000008749/ENSSSCG00000005457/ENSSSCG00000003669/ENSSSCG00000017306/ENSSSCG00000036520/ENSSSCG00000001513/ENSSSCG00000010199	KANK1/STRIP2/EPS8/SLIT2/LPAR1/MFSD2A/ITGB3/EFNA5/SYNGAP1/RET	10
BP	GO:0050673	epithelial cell proliferation	10/306	250/11223	0.146072503240578	0.508020492519852	ENSSSCG00000003088/ENSSSCG00000020864/ENSSSCG00000009429/ENSSSCG00000024954/ENSSSCG00000008606/ENSSSCG00000016111/ENSSSCG00000001027/ENSSSCG00000007350/ENSSSCG00000001993/ENSSSCG00000011020	APOE/VDR/TNFSF11/FGF1/OSR1/FZD7/BMP6/PPP1R16B/TGM1/JCAD	10
BP	GO:1904951	positive regulation of establishment of protein localization	7/306	160/11223	0.147497137637413	0.508020492519852	ENSSSCG00000016223/ENSSSCG00000027745/ENSSSCG00000015135/ENSSSCG00000002268/ENSSSCG00000038929/ENSSSCG00000036569/ENSSSCG00000036705	ACSL3/ABCG1/SORL1/AKAP5/CEMIP/PTP4A3/RPH3AL	7
BP	GO:0007200	phospholipase C-activating G-protein coupled receptor signaling pathway	2/306	25/11223	0.147753354487971	0.508020492519852	ENSSSCG00000040207/ENSSSCG00000016277	P2RY2/NMUR1	2
BP	GO:0010803	regulation of tumor necrosis factor-mediated signaling pathway	2/306	25/11223	0.147753354487971	0.508020492519852	ENSSSCG00000040811/ENSSSCG00000040125	PYCARD/NOL3	2
BP	GO:0032350	regulation of hormone metabolic process	2/306	25/11223	0.147753354487971	0.508020492519852	ENSSSCG00000020864/ENSSSCG00000001027	VDR/BMP6	2
BP	GO:0032735	positive regulation of interleukin-12 production	2/306	25/11223	0.147753354487971	0.508020492519852	ENSSSCG00000015405/ENSSSCG00000007056	CD36/PLCB1	2
BP	GO:0035272	exocrine system development	2/306	25/11223	0.147753354487971	0.508020492519852	ENSSSCG00000024001/ENSSSCG00000007031	PLXNA1/POLB	2
BP	GO:0046456	icosanoid biosynthetic process	2/306	25/11223	0.147753354487971	0.508020492519852	ENSSSCG00000005688/ENSSSCG00000015446	PTGES/PNPLA8	2
BP	GO:0048002	antigen processing and presentation of peptide antigen	2/306	25/11223	0.147753354487971	0.508020492519852	ENSSSCG00000039798/ENSSSCG00000040811	SLC11A1/PYCARD	2
BP	GO:0048247	lymphocyte chemotaxis	2/306	25/11223	0.147753354487971	0.508020492519852	ENSSSCG00000004595/ENSSSCG00000014310	ADAM10/CXCL14	2
BP	GO:0050798	activated T cell proliferation	2/306	25/11223	0.147753354487971	0.508020492519852	ENSSSCG00000040811/ENSSSCG00000014869	PYCARD/LRRC32	2
BP	GO:0051384	response to glucocorticoid	2/306	25/11223	0.147753354487971	0.508020492519852	ENSSSCG00000005981/ENSSSCG00000008749	FBXO32/SLIT2	2
BP	GO:0099601	regulation of neurotransmitter receptor activity	2/306	25/11223	0.147753354487971	0.508020492519852	ENSSSCG00000001771/ENSSSCG00000032878	RASGRF1/SHISA9	2
BP	GO:0001704	formation of primary germ layer	4/306	75/11223	0.147996523938915	0.508020492519852	ENSSSCG00000016027/ENSSSCG00000040403/ENSSSCG00000016111/ENSSSCG00000034774	ITGAV/NANOG/FZD7/TBX6	4
BP	GO:0006469	negative regulation of protein kinase activity	6/306	131/11223	0.148138809759392	0.508020492519852	ENSSSCG00000003088/ENSSSCG00000015135/ENSSSCG00000040811/ENSSSCG00000015850/ENSSSCG00000040681/ENSSSCG00000037706	APOE/SORL1/PYCARD/DUSP4/FABP4/PRKAR2B	6
BP	GO:0002275	myeloid cell activation involved in immune response	3/306	49/11223	0.148713599204285	0.508020492519852	ENSSSCG00000028875/ENSSSCG00000040811/ENSSSCG00000012594	HAVCR2/PYCARD/IL13RA2	3
BP	GO:0009581	detection of external stimulus	3/306	49/11223	0.148713599204285	0.508020492519852	ENSSSCG00000024428/ENSSSCG00000005266/ENSSSCG00000009217	CHRNA9/TMC1/PKD2	3
BP	GO:0030203	glycosaminoglycan metabolic process	3/306	49/11223	0.148713599204285	0.508020492519852	ENSSSCG00000025560/ENSSSCG00000038929/ENSSSCG00000005992	PGLYRP2/CEMIP/SHAS2	3
BP	GO:0030808	regulation of nucleotide biosynthetic process	3/306	49/11223	0.148713599204285	0.508020492519852	ENSSSCG00000031174/ENSSSCG00000002268/ENSSSCG00000007710	FBP1/AKAP5/MLXIPL	3
BP	GO:1900371	regulation of purine nucleotide biosynthetic process	3/306	49/11223	0.148713599204285	0.508020492519852	ENSSSCG00000031174/ENSSSCG00000002268/ENSSSCG00000007710	FBP1/AKAP5/MLXIPL	3
BP	GO:0030833	regulation of actin filament polymerization	5/306	103/11223	0.150143809378952	0.512325365411985	ENSSSCG00000005235/ENSSSCG00000008617/ENSSSCG00000000600/ENSSSCG00000008749/ENSSSCG00000040811	KANK1/CYRIA/EPS8/SLIT2/PYCARD	5
BP	GO:0032147	activation of protein kinase activity	6/306	132/11223	0.151893570734501	0.517709647763633	ENSSSCG00000039798/ENSSSCG00000009429/ENSSSCG00000005457/ENSSSCG00000034087/ENSSSCG00000024954/ENSSSCG00000010199	SLC11A1/TNFSF11/LPAR1/TNFSF15/FGF1/RET	6
BP	GO:0030282	bone mineralization	4/306	76/11223	0.153096746592723	0.520632615670286	ENSSSCG00000008606/ENSSSCG00000012985/ENSSSCG00000001027/ENSSSCG00000029849	OSR1/LTBP3/BMP6/S1PR1	4
BP	GO:0038061	NIK/NF-kappaB signaling	4/306	76/11223	0.153096746592723	0.520632615670286	ENSSSCG00000028875/ENSSSCG00000034087/ENSSSCG00000040125/ENSSSCG00000036569	HAVCR2/TNFSF15/NOL3/PTP4A3	4
BP	GO:0006733	oxidoreduction coenzyme metabolic process	5/306	104/11223	0.154460240281417	0.524117310886649	ENSSSCG00000031174/ENSSSCG00000012859/ENSSSCG00000007710/ENSSSCG00000004454/ENSSSCG00000016720	FBP1/NADSYN1/MLXIPL/ME1/PGAM2	5
BP	GO:0010631	epithelial cell migration	8/306	192/11223	0.154469356809607	0.524117310886649	ENSSSCG00000005235/ENSSSCG00000003088/ENSSSCG00000008749/ENSSSCG00000024954/ENSSSCG00000016997/ENSSSCG00000036569/ENSSSCG00000011020/ENSSSCG00000013887	KANK1/APOE/SLIT2/FGF1/FGF18/PTP4A3/JCAD/INSL3	8
BP	GO:0055072	iron ion homeostasis	3/306	50/11223	0.155216664204938	0.524374784402837	ENSSSCG00000008443/ENSSSCG00000039798/ENSSSCG00000001027	EPAS1/SLC11A1/BMP6	3
BP	GO:1903670	regulation of sprouting angiogenesis	3/306	50/11223	0.155216664204938	0.524374784402837	ENSSSCG00000024954/ENSSSCG00000007350/ENSSSCG00000011020	FGF1/PPP1R16B/JCAD	3
BP	GO:0008154	actin polymerization or depolymerization	6/306	133/11223	0.155690596051955	0.524374784402837	ENSSSCG00000005235/ENSSSCG00000008617/ENSSSCG00000000600/ENSSSCG00000008749/ENSSSCG00000040811/ENSSSCG00000007085	KANK1/CYRIA/EPS8/SLIT2/PYCARD/DSTN	6
BP	GO:0043122	regulation of I-kappaB kinase/NF-kappaB signaling	6/306	133/11223	0.155690596051955	0.524374784402837	ENSSSCG00000033674/ENSSSCG00000026592/ENSSSCG00000009429/ENSSSCG00000015405/ENSSSCG00000032857/ENSSSCG00000040811	PRKCB/TLR6/TNFSF11/CD36/S100A12/PYCARD	6
BP	GO:0051051	negative regulation of transport	9/306	223/11223	0.156240345885104	0.524374784402837	ENSSSCG00000016027/ENSSSCG00000033674/ENSSSCG00000033626/ENSSSCG00000003088/ENSSSCG00000015405/ENSSSCG00000021238/ENSSSCG00000008606/ENSSSCG00000009217/ENSSSCG00000012594	ITGAV/PRKCB/SREBF1/APOE/CD36/STX1B/OSR1/PKD2/IL13RA2	9
BP	GO:0045087	innate immune response	13/306	348/11223	0.156265433904692	0.524374784402837	ENSSSCG00000003582/ENSSSCG00000003088/ENSSSCG00000028875/ENSSSCG00000035170/ENSSSCG00000039798/ENSSSCG00000011570/ENSSSCG00000026592/ENSSSCG00000015405/ENSSSCG00000026583/ENSSSCG00000006590/ENSSSCG00000040811/ENSSSCG00000037532/ENSSSCG00000029990	SMPDL3B/APOE/HAVCR2/VSIG4/SLC11A1/IRAK2/TLR6/CD36/TLR1/S100A8/PYCARD/MNDA/DEFB1	13
BP	GO:0003006	developmental process involved in reproduction	14/306	380/11223	0.156565484304794	0.524374784402837	ENSSSCG00000008443/ENSSSCG00000020864/ENSSSCG00000035357/ENSSSCG00000008749/ENSSSCG00000021038/ENSSSCG00000029805/ENSSSCG00000017921/ENSSSCG00000028741/ENSSSCG00000008606/ENSSSCG00000040403/ENSSSCG00000001027/ENSSSCG00000029990/ENSSSCG00000009217/ENSSSCG00000003702	EPAS1/VDR/BCL2L1/SLIT2/NRIP1/RHOBTB3/ZMYND15/ENSSSCG00000028741/OSR1/NANOG/BMP6/DEFB1/PKD2/GATA6	14
BP	GO:0006692	prostanoid metabolic process	2/306	26/11223	0.15732983906411	0.524374784402837	ENSSSCG00000005688/ENSSSCG00000015446	PTGES/PNPLA8	2
BP	GO:0006693	prostaglandin metabolic process	2/306	26/11223	0.15732983906411	0.524374784402837	ENSSSCG00000005688/ENSSSCG00000015446	PTGES/PNPLA8	2
BP	GO:0032768	regulation of monooxygenase activity	2/306	26/11223	0.15732983906411	0.524374784402837	ENSSSCG00000003088/ENSSSCG00000020864	APOE/VDR	2
BP	GO:0042149	cellular response to glucose starvation	2/306	26/11223	0.15732983906411	0.524374784402837	ENSSSCG00000015340/ENSSSCG00000007709	ASNS/TBL2	2
BP	GO:0042698	ovulation cycle	2/306	26/11223	0.15732983906411	0.524374784402837	ENSSSCG00000008749/ENSSSCG00000021038	SLIT2/NRIP1	2
BP	GO:0045494	photoreceptor cell maintenance	2/306	26/11223	0.15732983906411	0.524374784402837	ENSSSCG00000006890/ENSSSCG00000011881	ABCA4/IQCB1	2
BP	GO:0071158	positive regulation of cell cycle arrest	2/306	26/11223	0.15732983906411	0.524374784402837	ENSSSCG00000009217/ENSSSCG00000003702	PKD2/GATA6	2
BP	GO:0071320	cellular response to cAMP	2/306	26/11223	0.15732983906411	0.524374784402837	ENSSSCG00000033442/ENSSSCG00000009217	HCN2/PKD2	2
BP	GO:0085029	extracellular matrix assembly	2/306	26/11223	0.15732983906411	0.524374784402837	ENSSSCG00000005992/ENSSSCG00000000146	SHAS2/MYH11	2
BP	GO:0090132	epithelium migration	8/306	193/11223	0.157606971626558	0.524718017139026	ENSSSCG00000005235/ENSSSCG00000003088/ENSSSCG00000008749/ENSSSCG00000024954/ENSSSCG00000016997/ENSSSCG00000036569/ENSSSCG00000011020/ENSSSCG00000013887	KANK1/APOE/SLIT2/FGF1/FGF18/PTP4A3/JCAD/INSL3	8
BP	GO:0001952	regulation of cell-matrix adhesion	4/306	77/11223	0.158262711162981	0.526319590214198	ENSSSCG00000015405/ENSSSCG00000017306/ENSSSCG00000034213/ENSSSCG00000036520	CD36/ITGB3/ACER2/EFNA5	4
BP	GO:0071356	cellular response to tumor necrosis factor	5/306	105/11223	0.15882780530372	0.527616513098244	ENSSSCG00000009429/ENSSSCG00000040811/ENSSSCG00000040125/ENSSSCG00000005992/ENSSSCG00000040681	TNFSF11/PYCARD/NOL3/SHAS2/FABP4	5
BP	GO:0001503	ossification	9/306	224/11223	0.159159357329833	0.528135620743158	ENSSSCG00000003439/ENSSSCG00000009429/ENSSSCG00000008606/ENSSSCG00000012985/ENSSSCG00000001027/ENSSSCG00000016997/ENSSSCG00000034328/ENSSSCG00000029849/ENSSSCG00000005946	DHRS3/TNFSF11/OSR1/LTBP3/BMP6/FGF18/SP7/S1PR1/CCN4	9
BP	GO:0030278	regulation of ossification	6/306	134/11223	0.159529215530595	0.528780557088758	ENSSSCG00000003439/ENSSSCG00000008606/ENSSSCG00000012985/ENSSSCG00000001027/ENSSSCG00000029849/ENSSSCG00000005946	DHRS3/OSR1/LTBP3/BMP6/S1PR1/CCN4	6
BP	GO:0050863	regulation of T cell activation	8/306	194/11223	0.160774708818183	0.529342506175983	ENSSSCG00000040208/ENSSSCG00000016832/ENSSSCG00000028875/ENSSSCG00000035170/ENSSSCG00000009429/ENSSSCG00000040811/ENSSSCG00000014869/ENSSSCG00000003741	PAG1/IL7R/HAVCR2/VSIG4/TNFSF11/PYCARD/LRRC32/ENSSSCG00000003741	8
BP	GO:0090130	tissue migration	8/306	194/11223	0.160774708818183	0.529342506175983	ENSSSCG00000005235/ENSSSCG00000003088/ENSSSCG00000008749/ENSSSCG00000024954/ENSSSCG00000016997/ENSSSCG00000036569/ENSSSCG00000011020/ENSSSCG00000013887	KANK1/APOE/SLIT2/FGF1/FGF18/PTP4A3/JCAD/INSL3	8
BP	GO:0050865	regulation of cell activation	13/306	350/11223	0.160913384445878	0.529342506175983	ENSSSCG00000040208/ENSSSCG00000016832/ENSSSCG00000003088/ENSSSCG00000028875/ENSSSCG00000035170/ENSSSCG00000009429/ENSSSCG00000040811/ENSSSCG00000037532/ENSSSCG00000014869/ENSSSCG00000006288/ENSSSCG00000025560/ENSSSCG00000003741/ENSSSCG00000012594	PAG1/IL7R/APOE/HAVCR2/VSIG4/TNFSF11/PYCARD/MNDA/LRRC32/SELP/PGLYRP2/ENSSSCG00000003741/IL13RA2	13
BP	GO:1901137	carbohydrate derivative biosynthetic process	14/306	382/11223	0.161012918642878	0.529342506175983	ENSSSCG00000008188/ENSSSCG00000024393/ENSSSCG00000031174/ENSSSCG00000007244/ENSSSCG00000005277/ENSSSCG00000002268/ENSSSCG00000008901/ENSSSCG00000034213/ENSSSCG00000007710/ENSSSCG00000005992/ENSSSCG00000002306/ENSSSCG00000000521/ENSSSCG00000007056/ENSSSCG00000016720	MGAT4A/B3GNT5/FBP1/POFUT1/GCNT1/AKAP5/PAICS/ACER2/MLXIPL/SHAS2/GALNT16/PHLDA1/PLCB1/PGAM2	14
BP	GO:0006885	regulation of pH	3/306	51/11223	0.161806985790933	0.529342506175983	ENSSSCG00000039798/ENSSSCG00000009477/ENSSSCG00000015334	SLC11A1/EDNRB/PDK4	3
BP	GO:0006939	smooth muscle contraction	3/306	51/11223	0.161806985790933	0.529342506175983	ENSSSCG00000009477/ENSSSCG00000022405/ENSSSCG00000016277	EDNRB/P2RX1/NMUR1	3
BP	GO:0021954	central nervous system neuron development	3/306	51/11223	0.161806985790933	0.529342506175983	ENSSSCG00000014871/ENSSSCG00000008749/ENSSSCG00000010957	TSKU/SLIT2/AGTPBP1	3
BP	GO:0032612	interleukin-1 production	3/306	51/11223	0.161806985790933	0.529342506175983	ENSSSCG00000028875/ENSSSCG00000015405/ENSSSCG00000040811	HAVCR2/CD36/PYCARD	3
BP	GO:0032652	regulation of interleukin-1 production	3/306	51/11223	0.161806985790933	0.529342506175983	ENSSSCG00000028875/ENSSSCG00000015405/ENSSSCG00000040811	HAVCR2/CD36/PYCARD	3
BP	GO:0033627	cell adhesion mediated by integrin	3/306	51/11223	0.161806985790933	0.529342506175983	ENSSSCG00000016027/ENSSSCG00000034213/ENSSSCG00000010199	ITGAV/ACER2/RET	3
BP	GO:0061326	renal tubule development	3/306	51/11223	0.161806985790933	0.529342506175983	ENSSSCG00000024954/ENSSSCG00000008606/ENSSSCG00000009217	FGF1/OSR1/PKD2	3
BP	GO:1990266	neutrophil migration	3/306	51/11223	0.161806985790933	0.529342506175983	ENSSSCG00000008749/ENSSSCG00000006590/ENSSSCG00000016183	SLIT2/S100A8/ENSSSCG00000016183	3
BP	GO:0002040	sprouting angiogenesis	4/306	78/11223	0.163492460806038	0.53254355071199	ENSSSCG00000008749/ENSSSCG00000024954/ENSSSCG00000007350/ENSSSCG00000011020	SLIT2/FGF1/PPP1R16B/JCAD	4
BP	GO:0050921	positive regulation of chemotaxis	4/306	78/11223	0.163492460806038	0.53254355071199	ENSSSCG00000004595/ENSSSCG00000014310/ENSSSCG00000008749/ENSSSCG00000016997	ADAM10/CXCL14/SLIT2/FGF18	4
BP	GO:0060402	calcium ion transport into cytosol	4/306	78/11223	0.163492460806038	0.53254355071199	ENSSSCG00000026707/ENSSSCG00000040125/ENSSSCG00000038929/ENSSSCG00000009217	XCR1/NOL3/CEMIP/PKD2	4
BP	GO:0072006	nephron development	4/306	78/11223	0.163492460806038	0.53254355071199	ENSSSCG00000024954/ENSSSCG00000008606/ENSSSCG00000009217/ENSSSCG00000010199	FGF1/OSR1/PKD2/RET	4
BP	GO:0001658	branching involved in ureteric bud morphogenesis	2/306	27/11223	0.167018980115052	0.536999102281224	ENSSSCG00000024954/ENSSSCG00000009217	FGF1/PKD2	2
BP	GO:0002823	negative regulation of adaptive immune response based on somatic recombination of immune receptors built from immunoglobulin superfamily domains	2/306	27/11223	0.167018980115052	0.536999102281224	ENSSSCG00000016832/ENSSSCG00000028875	IL7R/HAVCR2	2
BP	GO:0010517	regulation of phospholipase activity	2/306	27/11223	0.167018980115052	0.536999102281224	ENSSSCG00000005457/ENSSSCG00000016277	LPAR1/NMUR1	2
BP	GO:0021955	central nervous system neuron axonogenesis	2/306	27/11223	0.167018980115052	0.536999102281224	ENSSSCG00000014871/ENSSSCG00000008749	TSKU/SLIT2	2
BP	GO:0031960	response to corticosteroid	2/306	27/11223	0.167018980115052	0.536999102281224	ENSSSCG00000005981/ENSSSCG00000008749	FBXO32/SLIT2	2
BP	GO:0042088	T-helper 1 type immune response	2/306	27/11223	0.167018980115052	0.536999102281224	ENSSSCG00000028875/ENSSSCG00000039798	HAVCR2/SLC11A1	2
BP	GO:0043954	cellular component maintenance	2/306	27/11223	0.167018980115052	0.536999102281224	ENSSSCG00000003088/ENSSSCG00000001513	APOE/SYNGAP1	2
BP	GO:0045601	regulation of endothelial cell differentiation	2/306	27/11223	0.167018980115052	0.536999102281224	ENSSSCG00000001027/ENSSSCG00000007056	BMP6/PLCB1	2
BP	GO:0045981	positive regulation of nucleotide metabolic process	2/306	27/11223	0.167018980115052	0.536999102281224	ENSSSCG00000002268/ENSSSCG00000007710	AKAP5/MLXIPL	2
BP	GO:0046466	membrane lipid catabolic process	2/306	27/11223	0.167018980115052	0.536999102281224	ENSSSCG00000003582/ENSSSCG00000034213	SMPDL3B/ACER2	2
BP	GO:0090199	regulation of release of cytochrome c from mitochondria	2/306	27/11223	0.167018980115052	0.536999102281224	ENSSSCG00000040811/ENSSSCG00000040125	PYCARD/NOL3	2
BP	GO:1900544	positive regulation of purine nucleotide metabolic process	2/306	27/11223	0.167018980115052	0.536999102281224	ENSSSCG00000002268/ENSSSCG00000007710	AKAP5/MLXIPL	2
BP	GO:0017157	regulation of exocytosis	5/306	107/11223	0.167711966560449	0.536999102281224	ENSSSCG00000033674/ENSSSCG00000021238/ENSSSCG00000005400/ENSSSCG00000036705/ENSSSCG00000012594	PRKCB/STX1B/GRIN3A/RPH3AL/IL13RA2	5
BP	GO:0021915	neural tube development	5/306	107/11223	0.167711966560449	0.536999102281224	ENSSSCG00000013262/ENSSSCG00000000737/ENSSSCG00000009217/ENSSSCG00000001660/ENSSSCG00000004092	AMBRA1/TULP3/PKD2/PTK7/MTHFD1L	5
BP	GO:0032869	cellular response to insulin stimulus	5/306	107/11223	0.167711966560449	0.536999102281224	ENSSSCG00000005235/ENSSSCG00000033626/ENSSSCG00000015135/ENSSSCG00000015334/ENSSSCG00000007757	KANK1/SREBF1/SORL1/PDK4/TRIM72	5
BP	GO:0042594	response to starvation	5/306	107/11223	0.167711966560449	0.536999102281224	ENSSSCG00000033626/ENSSSCG00000015340/ENSSSCG00000003669/ENSSSCG00000007709/ENSSSCG00000015334	SREBF1/ASNS/MFSD2A/TBL2/PDK4	5
BP	GO:0002757	immune response-activating signal transduction	9/306	227/11223	0.168073582237845	0.537585672274551	ENSSSCG00000033674/ENSSSCG00000003582/ENSSSCG00000028875/ENSSSCG00000011570/ENSSSCG00000026592/ENSSSCG00000015405/ENSSSCG00000026583/ENSSSCG00000016929/ENSSSCG00000037532	PRKCB/SMPDL3B/HAVCR2/IRAK2/TLR6/CD36/TLR1/PDE4D/MNDA	9
BP	GO:0008585	female gonad development	3/306	52/11223	0.168480266060168	0.538314996436147	ENSSSCG00000035357/ENSSSCG00000008749/ENSSSCG00000021038	BCL2L1/SLIT2/NRIP1	3
BP	GO:0006814	sodium ion transport	4/306	79/11223	0.168784019567351	0.538714248894523	ENSSSCG00000028101/ENSSSCG00000008606/ENSSSCG00000033442/ENSSSCG00000009217	SLC9B2/OSR1/HCN2/PKD2	4
BP	GO:0032970	regulation of actin filament-based process	9/306	228/11223	0.171096504224551	0.544973490006052	ENSSSCG00000005235/ENSSSCG00000008617/ENSSSCG00000000600/ENSSSCG00000008749/ENSSSCG00000005457/ENSSSCG00000040811/ENSSSCG00000017306/ENSSSCG00000036520/ENSSSCG00000007085	KANK1/CYRIA/EPS8/SLIT2/LPAR1/PYCARD/ITGB3/EFNA5/DSTN	9
BP	GO:0060541	respiratory system development	6/306	137/11223	0.171287718232901	0.544973490006052	ENSSSCG00000008443/ENSSSCG00000000737/ENSSSCG00000024954/ENSSSCG00000012985/ENSSSCG00000016997/ENSSSCG00000001660	EPAS1/TULP3/FGF1/LTBP3/FGF18/PTK7	6
BP	GO:0070482	response to oxygen levels	6/306	137/11223	0.171287718232901	0.544973490006052	ENSSSCG00000008443/ENSSSCG00000001963/ENSSSCG00000007709/ENSSSCG00000040125/ENSSSCG00000007032/ENSSSCG00000003702	EPAS1/EGLN3/TBL2/NOL3/PLAT/GATA6	6
BP	GO:0045017	glycerolipid biosynthetic process	5/306	108/11223	0.172226332594556	0.547381793362233	ENSSSCG00000033626/ENSSSCG00000016223/ENSSSCG00000003669/ENSSSCG00000009231/ENSSSCG00000009233	SREBF1/ACSL3/MFSD2A/CDS1/GPAT3	5
BP	GO:0001936	regulation of endothelial cell proliferation	4/306	80/11223	0.174135395014988	0.550900960771795	ENSSSCG00000003088/ENSSSCG00000001027/ENSSSCG00000007350/ENSSSCG00000011020	APOE/BMP6/PPP1R16B/JCAD	4
BP	GO:0043534	blood vessel endothelial cell migration	4/306	80/11223	0.174135395014988	0.550900960771795	ENSSSCG00000003088/ENSSSCG00000008749/ENSSSCG00000016997/ENSSSCG00000011020	APOE/SLIT2/FGF18/JCAD	4
BP	GO:0045807	positive regulation of endocytosis	4/306	80/11223	0.174135395014988	0.550900960771795	ENSSSCG00000003088/ENSSSCG00000039798/ENSSSCG00000015405/ENSSSCG00000040811	APOE/SLC11A1/CD36/PYCARD	4
BP	GO:0033674	positive regulation of kinase activity	11/306	292/11223	0.17482323076989	0.550900960771795	ENSSSCG00000039798/ENSSSCG00000026592/ENSSSCG00000009429/ENSSSCG00000015784/ENSSSCG00000005457/ENSSSCG00000034087/ENSSSCG00000024954/ENSSSCG00000038929/ENSSSCG00000016997/ENSSSCG00000009217/ENSSSCG00000010199	SLC11A1/TLR6/TNFSF11/ACSL1/LPAR1/TNFSF15/FGF1/CEMIP/FGF18/PKD2/RET	11
BP	GO:0046683	response to organophosphorus	3/306	53/11223	0.175232232613269	0.550900960771795	ENSSSCG00000022405/ENSSSCG00000033442/ENSSSCG00000009217	P2RX1/HCN2/PKD2	3
BP	GO:1901224	positive regulation of NIK/NF-kappaB signaling	3/306	53/11223	0.175232232613269	0.550900960771795	ENSSSCG00000028875/ENSSSCG00000034087/ENSSSCG00000036569	HAVCR2/TNFSF15/PTP4A3	3
BP	GO:0010769	regulation of cell morphogenesis involved in differentiation	6/306	138/11223	0.175285724943183	0.550900960771795	ENSSSCG00000005235/ENSSSCG00000008749/ENSSSCG00000017306/ENSSSCG00000036520/ENSSSCG00000001513/ENSSSCG00000010199	KANK1/SLIT2/ITGB3/EFNA5/SYNGAP1/RET	6
BP	GO:0198738	cell-cell signaling by wnt	10/306	261/11223	0.176368102080377	0.550900960771795	ENSSSCG00000005235/ENSSSCG00000003088/ENSSSCG00000025717/ENSSSCG00000014871/ENSSSCG00000003839/ENSSSCG00000016111/ENSSSCG00000017640/ENSSSCG00000009217/ENSSSCG00000001660/ENSSSCG00000005946	KANK1/APOE/HIC1/TSKU/ENSSSCG00000003839/FZD7/ENSSSCG00000017640/PKD2/PTK7/CCN4	10
BP	GO:0030072	peptide hormone secretion	5/306	109/11223	0.176787374727178	0.550900960771795	ENSSSCG00000033626/ENSSSCG00000009429/ENSSSCG00000028101/ENSSSCG00000036520/ENSSSCG00000036705	SREBF1/TNFSF11/SLC9B2/EFNA5/RPH3AL	5
BP	GO:0051216	cartilage development	5/306	109/11223	0.176787374727178	0.550900960771795	ENSSSCG00000008606/ENSSSCG00000012985/ENSSSCG00000016997/ENSSSCG00000039468/ENSSSCG00000005946	OSR1/LTBP3/FGF18/SERPINH1/CCN4	5
BP	GO:0001504	neurotransmitter uptake	2/306	28/11223	0.176807576855734	0.550900960771795	ENSSSCG00000004039/ENSSSCG00000017306	SLC22A3/ITGB3	2
BP	GO:0010524	positive regulation of calcium ion transport into cytosol	2/306	28/11223	0.176807576855734	0.550900960771795	ENSSSCG00000038929/ENSSSCG00000009217	CEMIP/PKD2	2
BP	GO:0030195	negative regulation of blood coagulation	2/306	28/11223	0.176807576855734	0.550900960771795	ENSSSCG00000003088/ENSSSCG00000042607	APOE/THBD	2
BP	GO:0030501	positive regulation of bone mineralization	2/306	28/11223	0.176807576855734	0.550900960771795	ENSSSCG00000008606/ENSSSCG00000001027	OSR1/BMP6	2
BP	GO:0034122	negative regulation of toll-like receptor signaling pathway	2/306	28/11223	0.176807576855734	0.550900960771795	ENSSSCG00000003582/ENSSSCG00000026592	SMPDL3B/TLR6	2
BP	GO:0043030	regulation of macrophage activation	2/306	28/11223	0.176807576855734	0.550900960771795	ENSSSCG00000028875/ENSSSCG00000035170	HAVCR2/VSIG4	2
BP	GO:0043113	receptor clustering	2/306	28/11223	0.176807576855734	0.550900960771795	ENSSSCG00000003088/ENSSSCG00000001513	APOE/SYNGAP1	2
BP	GO:0048010	vascular endothelial growth factor receptor signaling pathway	2/306	28/11223	0.176807576855734	0.550900960771795	ENSSSCG00000033674/ENSSSCG00000016997	PRKCB/FGF18	2
BP	GO:0048483	autonomic nervous system development	2/306	28/11223	0.176807576855734	0.550900960771795	ENSSSCG00000009477/ENSSSCG00000010199	EDNRB/RET	2
BP	GO:0097193	intrinsic apoptotic signaling pathway	8/306	199/11223	0.177053069854303	0.551095970527907	ENSSSCG00000025717/ENSSSCG00000035357/ENSSSCG00000015570/ENSSSCG00000007031/ENSSSCG00000006590/ENSSSCG00000040811/ENSSSCG00000016322/ENSSSCG00000040125	HIC1/BCL2L1/IVNS1ABP/POLB/S100A8/PYCARD/ACKR3/NOL3	8
BP	GO:0010810	regulation of cell-substrate adhesion	6/306	139/11223	0.179321764519196	0.557581503092196	ENSSSCG00000005235/ENSSSCG00000015405/ENSSSCG00000017306/ENSSSCG00000034213/ENSSSCG00000016111/ENSSSCG00000036520	KANK1/CD36/ITGB3/ACER2/FZD7/EFNA5	6
BP	GO:0046661	male sex differentiation	4/306	81/11223	0.17954458079259	0.557698785492858	ENSSSCG00000035357/ENSSSCG00000029805/ENSSSCG00000001027/ENSSSCG00000003702	BCL2L1/RHOBTB3/BMP6/GATA6	4
BP	GO:0010594	regulation of endothelial cell migration	5/306	110/11223	0.181393938559346	0.562607892279537	ENSSSCG00000003088/ENSSSCG00000008749/ENSSSCG00000024954/ENSSSCG00000016997/ENSSSCG00000011020	APOE/SLIT2/FGF1/FGF18/JCAD	5
BP	GO:0016079	synaptic vesicle exocytosis	3/306	54/11223	0.182058644199319	0.562607892279537	ENSSSCG00000033674/ENSSSCG00000021238/ENSSSCG00000005400	PRKCB/STX1B/GRIN3A	3
BP	GO:0032637	interleukin-8 production	3/306	54/11223	0.182058644199319	0.562607892279537	ENSSSCG00000026592/ENSSSCG00000026583/ENSSSCG00000040811	TLR6/TLR1/PYCARD	3
BP	GO:0032677	regulation of interleukin-8 production	3/306	54/11223	0.182058644199319	0.562607892279537	ENSSSCG00000026592/ENSSSCG00000026583/ENSSSCG00000040811	TLR6/TLR1/PYCARD	3
BP	GO:0046545	development of primary female sexual characteristics	3/306	54/11223	0.182058644199319	0.562607892279537	ENSSSCG00000035357/ENSSSCG00000008749/ENSSSCG00000021038	BCL2L1/SLIT2/NRIP1	3
BP	GO:0046651	lymphocyte proliferation	7/306	170/11223	0.182664040306361	0.563039099739741	ENSSSCG00000016832/ENSSSCG00000028875/ENSSSCG00000035170/ENSSSCG00000039798/ENSSSCG00000040811/ENSSSCG00000037532/ENSSSCG00000014869	IL7R/HAVCR2/VSIG4/SLC11A1/PYCARD/MNDA/LRRC32	7
BP	GO:0110053	regulation of actin filament organization	7/306	170/11223	0.182664040306361	0.563039099739741	ENSSSCG00000005235/ENSSSCG00000008617/ENSSSCG00000000600/ENSSSCG00000008749/ENSSSCG00000005457/ENSSSCG00000040811/ENSSSCG00000007085	KANK1/CYRIA/EPS8/SLIT2/LPAR1/PYCARD/DSTN	7
BP	GO:0043542	endothelial cell migration	6/306	140/11223	0.183395086868673	0.563039099739741	ENSSSCG00000003088/ENSSSCG00000008749/ENSSSCG00000024954/ENSSSCG00000016997/ENSSSCG00000036569/ENSSSCG00000011020	APOE/SLIT2/FGF1/FGF18/PTP4A3/JCAD	6
BP	GO:0045862	positive regulation of proteolysis	8/306	201/11223	0.183762772704402	0.563039099739741	ENSSSCG00000003088/ENSSSCG00000001963/ENSSSCG00000006590/ENSSSCG00000034087/ENSSSCG00000040811/ENSSSCG00000010957/ENSSSCG00000022405/ENSSSCG00000034213	APOE/EGLN3/S100A8/TNFSF15/PYCARD/AGTPBP1/P2RX1/ACER2	8
BP	GO:0051668	localization within membrane	4/306	82/11223	0.185009559091571	0.563039099739741	ENSSSCG00000004595/ENSSSCG00000003088/ENSSSCG00000001513/ENSSSCG00000000439	ADAM10/APOE/SYNGAP1/KIF5A	4
BP	GO:0016358	dendrite development	5/306	111/11223	0.186044856061094	0.563039099739741	ENSSSCG00000003088/ENSSSCG00000003669/ENSSSCG00000030882/ENSSSCG00000005400/ENSSSCG00000001513	APOE/MFSD2A/ENSSSCG00000030882/GRIN3A/SYNGAP1	5
BP	GO:0030041	actin filament polymerization	5/306	111/11223	0.186044856061094	0.563039099739741	ENSSSCG00000005235/ENSSSCG00000008617/ENSSSCG00000000600/ENSSSCG00000008749/ENSSSCG00000040811	KANK1/CYRIA/EPS8/SLIT2/PYCARD	5
BP	GO:0046883	regulation of hormone secretion	5/306	111/11223	0.186044856061094	0.563039099739741	ENSSSCG00000033626/ENSSSCG00000009429/ENSSSCG00000028101/ENSSSCG00000036520/ENSSSCG00000036705	SREBF1/TNFSF11/SLC9B2/EFNA5/RPH3AL	5
BP	GO:0003012	muscle system process	7/306	171/11223	0.186361453268838	0.563039099739741	ENSSSCG00000009477/ENSSSCG00000022405/ENSSSCG00000039947/ENSSSCG00000040125/ENSSSCG00000007757/ENSSSCG00000016277/ENSSSCG00000016720	EDNRB/P2RX1/KCNJ2/NOL3/TRIM72/NMUR1/PGAM2	7
BP	GO:0002686	negative regulation of leukocyte migration	2/306	29/11223	0.18668306028543	0.563039099739741	ENSSSCG00000008749/ENSSSCG00000007056	SLIT2/PLCB1	2
BP	GO:0002820	negative regulation of adaptive immune response	2/306	29/11223	0.18668306028543	0.563039099739741	ENSSSCG00000016832/ENSSSCG00000028875	IL7R/HAVCR2	2
BP	GO:0010830	regulation of myotube differentiation	2/306	29/11223	0.18668306028543	0.563039099739741	ENSSSCG00000013017/ENSSSCG00000007757	EHD1/TRIM72	2
BP	GO:0030514	negative regulation of BMP signaling pathway	2/306	29/11223	0.18668306028543	0.563039099739741	ENSSSCG00000015135/ENSSSCG00000040403	SORL1/NANOG	2
BP	GO:0030834	regulation of actin filament depolymerization	2/306	29/11223	0.18668306028543	0.563039099739741	ENSSSCG00000000600/ENSSSCG00000007085	EPS8/DSTN	2
BP	GO:0038084	vascular endothelial growth factor signaling pathway	2/306	29/11223	0.18668306028543	0.563039099739741	ENSSSCG00000036569/ENSSSCG00000011020	PTP4A3/JCAD	2
BP	GO:0046902	regulation of mitochondrial membrane permeability	2/306	29/11223	0.18668306028543	0.563039099739741	ENSSSCG00000035357/ENSSSCG00000040125	BCL2L1/NOL3	2
BP	GO:0048701	embryonic cranial skeleton morphogenesis	2/306	29/11223	0.18668306028543	0.563039099739741	ENSSSCG00000000737/ENSSSCG00000004092	TULP3/MTHFD1L	2
BP	GO:0050994	regulation of lipid catabolic process	2/306	29/11223	0.18668306028543	0.563039099739741	ENSSSCG00000015135/ENSSSCG00000003669	SORL1/MFSD2A	2
BP	GO:0060135	maternal process involved in female pregnancy	2/306	29/11223	0.18668306028543	0.563039099739741	ENSSSCG00000028875/ENSSSCG00000020864	HAVCR2/VDR	2
BP	GO:0060193	positive regulation of lipase activity	2/306	29/11223	0.18668306028543	0.563039099739741	ENSSSCG00000005457/ENSSSCG00000016277	LPAR1/NMUR1	2
BP	GO:0071675	regulation of mononuclear cell migration	2/306	29/11223	0.18668306028543	0.563039099739741	ENSSSCG00000008749/ENSSSCG00000007056	SLIT2/PLCB1	2
BP	GO:0098751	bone cell development	2/306	29/11223	0.18668306028543	0.563039099739741	ENSSSCG00000009429/ENSSSCG00000028101	TNFSF11/SLC9B2	2
BP	GO:1900047	negative regulation of hemostasis	2/306	29/11223	0.18668306028543	0.563039099739741	ENSSSCG00000003088/ENSSSCG00000042607	APOE/THBD	2
BP	GO:1902229	regulation of intrinsic apoptotic signaling pathway in response to DNA damage	2/306	29/11223	0.18668306028543	0.563039099739741	ENSSSCG00000035357/ENSSSCG00000016322	BCL2L1/ACKR3	2
BP	GO:0033209	tumor necrosis factor-mediated signaling pathway	3/306	55/11223	0.188955295934336	0.567054090288998	ENSSSCG00000009429/ENSSSCG00000040811/ENSSSCG00000040125	TNFSF11/PYCARD/NOL3	3
BP	GO:0060021	roof of mouth development	3/306	55/11223	0.188955295934336	0.567054090288998	ENSSSCG00000003439/ENSSSCG00000014869/ENSSSCG00000008606	DHRS3/LRRC32/OSR1	3
BP	GO:0071621	granulocyte chemotaxis	3/306	55/11223	0.188955295934336	0.567054090288998	ENSSSCG00000008749/ENSSSCG00000006590/ENSSSCG00000016183	SLIT2/S100A8/ENSSSCG00000016183	3
BP	GO:0098693	regulation of synaptic vesicle cycle	3/306	55/11223	0.188955295934336	0.567054090288998	ENSSSCG00000033674/ENSSSCG00000021238/ENSSSCG00000005400	PRKCB/STX1B/GRIN3A	3
BP	GO:1901264	carbohydrate derivative transport	3/306	55/11223	0.188955295934336	0.567054090288998	ENSSSCG00000027745/ENSSSCG00000003669/ENSSSCG00000040207	ABCG1/MFSD2A/P2RY2	3
BP	GO:0032943	mononuclear cell proliferation	7/306	172/11223	0.190089650633978	0.569324172326217	ENSSSCG00000016832/ENSSSCG00000028875/ENSSSCG00000035170/ENSSSCG00000039798/ENSSSCG00000040811/ENSSSCG00000037532/ENSSSCG00000014869	IL7R/HAVCR2/VSIG4/SLC11A1/PYCARD/MNDA/LRRC32	7
BP	GO:0051346	negative regulation of hydrolase activity	7/306	172/11223	0.190089650633978	0.569324172326217	ENSSSCG00000012277/ENSSSCG00000013599/ENSSSCG00000004890/ENSSSCG00000015135/ENSSSCG00000015322/ENSSSCG00000040125/ENSSSCG00000002275	TIMP1/ANGPTL4/SERPINB2/SORL1/TFPI2/NOL3/PPP1R36	7
BP	GO:0032388	positive regulation of intracellular transport	5/306	112/11223	0.190738946706019	0.570135363517097	ENSSSCG00000038031/ENSSSCG00000013017/ENSSSCG00000015135/ENSSSCG00000002268/ENSSSCG00000038929	CPSF6/EHD1/SORL1/AKAP5/CEMIP	5
BP	GO:0032409	regulation of transporter activity	5/306	112/11223	0.190738946706019	0.570135363517097	ENSSSCG00000015332/ENSSSCG00000001771/ENSSSCG00000008606/ENSSSCG00000009217/ENSSSCG00000032878	PON1/RASGRF1/OSR1/PKD2/SHISA9	5
BP	GO:0002764	immune response-regulating signaling pathway	9/306	235/11223	0.192949009252316	0.576169836350078	ENSSSCG00000033674/ENSSSCG00000003582/ENSSSCG00000028875/ENSSSCG00000011570/ENSSSCG00000026592/ENSSSCG00000015405/ENSSSCG00000026583/ENSSSCG00000016929/ENSSSCG00000037532	PRKCB/SMPDL3B/HAVCR2/IRAK2/TLR6/CD36/TLR1/PDE4D/MNDA	9
BP	GO:0043433	negative regulation of DNA binding transcription factor activity	5/306	113/11223	0.19547501858809	0.576880858136249	ENSSSCG00000028875/ENSSSCG00000011570/ENSSSCG00000040811/ENSSSCG00000009217/ENSSSCG00000034774	HAVCR2/IRAK2/PYCARD/PKD2/TBX6	5
BP	GO:0031668	cellular response to extracellular stimulus	6/306	143/11223	0.195831085191598	0.576880858136249	ENSSSCG00000033626/ENSSSCG00000020864/ENSSSCG00000015340/ENSSSCG00000003669/ENSSSCG00000007709/ENSSSCG00000015334	SREBF1/VDR/ASNS/MFSD2A/TBL2/PDK4	6
BP	GO:0097191	extrinsic apoptotic signaling pathway	6/306	143/11223	0.195831085191598	0.576880858136249	ENSSSCG00000016027/ENSSSCG00000035357/ENSSSCG00000015617/ENSSSCG00000040811/ENSSSCG00000040125/ENSSSCG00000033592	ITGAV/BCL2L1/G0S2/PYCARD/NOL3/TMC8	6
BP	GO:0032755	positive regulation of interleukin-6 production	3/306	56/11223	0.195918024114163	0.576880858136249	ENSSSCG00000015405/ENSSSCG00000026583/ENSSSCG00000040811	CD36/TLR1/PYCARD	3
BP	GO:0048704	embryonic skeletal system morphogenesis	3/306	56/11223	0.195918024114163	0.576880858136249	ENSSSCG00000000737/ENSSSCG00000008606/ENSSSCG00000004092	TULP3/OSR1/MTHFD1L	3
BP	GO:0051302	regulation of cell division	4/306	84/11223	0.196098779025372	0.576880858136249	ENSSSCG00000035357/ENSSSCG00000024954/ENSSSCG00000040403/ENSSSCG00000002620	BCL2L1/FGF1/NANOG/EFHC1	4
BP	GO:0009395	phospholipid catabolic process	2/306	30/11223	0.196633468737447	0.576880858136249	ENSSSCG00000003582/ENSSSCG00000015446	SMPDL3B/PNPLA8	2
BP	GO:0019068	virion assembly	2/306	30/11223	0.196633468737447	0.576880858136249	ENSSSCG00000003088/novel.313	APOE/-	2
BP	GO:0032731	positive regulation of interleukin-1 beta production	2/306	30/11223	0.196633468737447	0.576880858136249	ENSSSCG00000015405/ENSSSCG00000040811	CD36/PYCARD	2
BP	GO:0035567	non-canonical Wnt signaling pathway	2/306	30/11223	0.196633468737447	0.576880858136249	ENSSSCG00000016111/ENSSSCG00000001660	FZD7/PTK7	2
BP	GO:0051353	positive regulation of oxidoreductase activity	2/306	30/11223	0.196633468737447	0.576880858136249	ENSSSCG00000003088/ENSSSCG00000020864	APOE/VDR	2
BP	GO:0051591	response to cAMP	2/306	30/11223	0.196633468737447	0.576880858136249	ENSSSCG00000033442/ENSSSCG00000009217	HCN2/PKD2	2
BP	GO:0051965	positive regulation of synapse assembly	2/306	30/11223	0.196633468737447	0.576880858136249	ENSSSCG00000036520/ENSSSCG00000000810	EFNA5/AMIGO2	2
BP	GO:0060393	regulation of pathway-restricted SMAD protein phosphorylation	2/306	30/11223	0.196633468737447	0.576880858136249	ENSSSCG00000015846/ENSSSCG00000001027	RBPMS/BMP6	2
BP	GO:0090183	regulation of kidney development	2/306	30/11223	0.196633468737447	0.576880858136249	ENSSSCG00000008606/ENSSSCG00000010199	OSR1/RET	2
BP	GO:0098659	inorganic cation import across plasma membrane	2/306	30/11223	0.196633468737447	0.576880858136249	ENSSSCG00000039947/ENSSSCG00000033442	KCNJ2/HCN2	2
BP	GO:0099587	inorganic ion import across plasma membrane	2/306	30/11223	0.196633468737447	0.576880858136249	ENSSSCG00000039947/ENSSSCG00000033442	KCNJ2/HCN2	2
BP	GO:1901570	fatty acid derivative biosynthetic process	2/306	30/11223	0.196633468737447	0.576880858136249	ENSSSCG00000005688/ENSSSCG00000015446	PTGES/PNPLA8	2
BP	GO:0046330	positive regulation of JNK cascade	4/306	85/11223	0.201718948900171	0.591224895949626	ENSSSCG00000026592/ENSSSCG00000009429/ENSSSCG00000040811/ENSSSCG00000007056	TLR6/TNFSF11/PYCARD/PLCB1	4
BP	GO:0014074	response to purine-containing compound	3/306	57/11223	0.20294271064252	0.593656686568847	ENSSSCG00000022405/ENSSSCG00000033442/ENSSSCG00000009217	P2RX1/HCN2/PKD2	3
BP	GO:0035282	segmentation	3/306	57/11223	0.20294271064252	0.593656686568847	ENSSSCG00000007244/ENSSSCG00000008606/ENSSSCG00000034774	POFUT1/OSR1/TBX6	3
BP	GO:0030100	regulation of endocytosis	6/306	145/11223	0.2042939362775	0.595873794776483	ENSSSCG00000016027/ENSSSCG00000003088/ENSSSCG00000039798/ENSSSCG00000015405/ENSSSCG00000040811/ENSSSCG00000002412	ITGAV/APOE/SLC11A1/CD36/PYCARD/STON2	6
BP	GO:0033673	negative regulation of kinase activity	6/306	145/11223	0.2042939362775	0.595873794776483	ENSSSCG00000003088/ENSSSCG00000015135/ENSSSCG00000040811/ENSSSCG00000015850/ENSSSCG00000040681/ENSSSCG00000037706	APOE/SORL1/PYCARD/DUSP4/FABP4/PRKAR2B	6
BP	GO:0061448	connective tissue development	6/306	145/11223	0.2042939362775	0.595873794776483	ENSSSCG00000015135/ENSSSCG00000008606/ENSSSCG00000012985/ENSSSCG00000016997/ENSSSCG00000039468/ENSSSCG00000005946	SORL1/OSR1/LTBP3/FGF18/SERPINH1/CCN4	6
BP	GO:0010035	response to inorganic substance	8/306	207/11223	0.204531255141213	0.595989044236437	ENSSSCG00000031174/ENSSSCG00000015405/ENSSSCG00000013023/ENSSSCG00000001027/ENSSSCG00000016117/ENSSSCG00000040681/ENSSSCG00000009217/ENSSSCG00000023305	FBP1/CD36/RASGRP2/BMP6/CARF/FABP4/PKD2/ENSSSCG00000023305	8
BP	GO:0034765	regulation of ion transmembrane transport	7/306	176/11223	0.205299211199059	0.596387633498188	ENSSSCG00000039947/ENSSSCG00000005266/ENSSSCG00000001771/ENSSSCG00000038929/ENSSSCG00000008606/ENSSSCG00000009217/ENSSSCG00000032878	KCNJ2/TMC1/RASGRF1/CEMIP/OSR1/PKD2/SHISA9	7
BP	GO:0032990	cell part morphogenesis	11/306	303/11223	0.205748142507734	0.596387633498188	ENSSSCG00000005235/ENSSSCG00000024001/ENSSSCG00000035357/ENSSSCG00000014871/ENSSSCG00000008749/ENSSSCG00000003669/ENSSSCG00000036520/ENSSSCG00000001513/ENSSSCG00000010199/ENSSSCG00000001660/ENSSSCG00000004781	KANK1/PLXNA1/BCL2L1/TSKU/SLIT2/MFSD2A/EFNA5/SYNGAP1/RET/PTK7/PAK6	11
BP	GO:0006809	nitric oxide biosynthetic process	2/306	31/11223	0.206647424285466	0.596387633498188	ENSSSCG00000015405/ENSSSCG00000009217	CD36/PKD2	2
BP	GO:0038034	signal transduction in absence of ligand	2/306	31/11223	0.206647424285466	0.596387633498188	ENSSSCG00000016027/ENSSSCG00000035357	ITGAV/BCL2L1	2
BP	GO:0043616	keratinocyte proliferation	2/306	31/11223	0.206647424285466	0.596387633498188	ENSSSCG00000020864/ENSSSCG00000001993	VDR/TGM1	2
BP	GO:0050819	negative regulation of coagulation	2/306	31/11223	0.206647424285466	0.596387633498188	ENSSSCG00000003088/ENSSSCG00000042607	APOE/THBD	2
BP	GO:0097192	extrinsic apoptotic signaling pathway in absence of ligand	2/306	31/11223	0.206647424285466	0.596387633498188	ENSSSCG00000016027/ENSSSCG00000035357	ITGAV/BCL2L1	2
BP	GO:0097306	cellular response to alcohol	2/306	31/11223	0.206647424285466	0.596387633498188	ENSSSCG00000017694/ENSSSCG00000015144	ACACA/GRAMD1B	2
BP	GO:0099072	regulation of postsynaptic membrane neurotransmitter receptor levels	2/306	31/11223	0.206647424285466	0.596387633498188	ENSSSCG00000004595/ENSSSCG00000000600	ADAM10/EPS8	2
BP	GO:1903533	regulation of protein targeting	2/306	31/11223	0.206647424285466	0.596387633498188	ENSSSCG00000033626/ENSSSCG00000038929	SREBF1/CEMIP	2
BP	GO:0009914	hormone transport	6/306	146/11223	0.208574617735616	0.600798588181083	ENSSSCG00000033626/ENSSSCG00000004039/ENSSSCG00000009429/ENSSSCG00000028101/ENSSSCG00000036520/ENSSSCG00000036705	SREBF1/SLC22A3/TNFSF11/SLC9B2/EFNA5/RPH3AL	6
BP	GO:0051222	positive regulation of protein transport	6/306	146/11223	0.208574617735616	0.600798588181083	ENSSSCG00000016223/ENSSSCG00000027745/ENSSSCG00000015135/ENSSSCG00000002268/ENSSSCG00000038929/ENSSSCG00000036705	ACSL3/ABCG1/SORL1/AKAP5/CEMIP/RPH3AL	6
BP	GO:0034404	nucleobase-containing small molecule biosynthetic process	5/306	116/11223	0.209923054831904	0.601287727042196	ENSSSCG00000031174/ENSSSCG00000016929/ENSSSCG00000007710/ENSSSCG00000034919/ENSSSCG00000016720	FBP1/PDE4D/MLXIPL/GDA/PGAM2	5
BP	GO:0006096	glycolytic process	3/306	58/11223	0.210025287094052	0.601287727042196	ENSSSCG00000031174/ENSSSCG00000007710/ENSSSCG00000016720	FBP1/MLXIPL/PGAM2	3
BP	GO:0006757	ATP generation from ADP	3/306	58/11223	0.210025287094052	0.601287727042196	ENSSSCG00000031174/ENSSSCG00000007710/ENSSSCG00000016720	FBP1/MLXIPL/PGAM2	3
BP	GO:0034763	negative regulation of transmembrane transport	3/306	58/11223	0.210025287094052	0.601287727042196	ENSSSCG00000033674/ENSSSCG00000008606/ENSSSCG00000009217	PRKCB/OSR1/PKD2	3
BP	GO:0045833	negative regulation of lipid metabolic process	3/306	58/11223	0.210025287094052	0.601287727042196	ENSSSCG00000003088/ENSSSCG00000015135/ENSSSCG00000003669	APOE/SORL1/MFSD2A	3
BP	GO:0030029	actin filament-based process	15/306	436/11223	0.211479991296947	0.601287727042196	ENSSSCG00000005235/ENSSSCG00000008617/ENSSSCG00000000600/ENSSSCG00000008749/ENSSSCG00000005457/ENSSSCG00000040811/ENSSSCG00000014876/ENSSSCG00000017306/ENSSSCG00000039947/ENSSSCG00000013018/ENSSSCG00000036520/ENSSSCG00000029849/ENSSSCG00000007085/ENSSSCG00000011680/ENSSSCG00000001660	KANK1/CYRIA/EPS8/SLIT2/LPAR1/PYCARD/MYO7A/ITGB3/KCNJ2/CDC42BPG/EFNA5/S1PR1/DSTN/PLS1/PTK7	15
BP	GO:0009100	glycoprotein metabolic process	8/306	209/11223	0.211656096071597	0.601287727042196	ENSSSCG00000008188/ENSSSCG00000024393/ENSSSCG00000007244/ENSSSCG00000005277/ENSSSCG00000034213/ENSSSCG00000002306/ENSSSCG00000000521/ENSSSCG00000007056	MGAT4A/B3GNT5/POFUT1/GCNT1/ACER2/GALNT16/PHLDA1/PLCB1	8
BP	GO:0098542	defense response to other organism	9/306	241/11223	0.212587512289937	0.601287727042196	ENSSSCG00000016832/ENSSSCG00000028875/ENSSSCG00000035357/ENSSSCG00000039798/ENSSSCG00000015405/ENSSSCG00000032857/ENSSSCG00000040811/ENSSSCG00000025560/ENSSSCG00000029990	IL7R/HAVCR2/BCL2L1/SLC11A1/CD36/S100A12/PYCARD/PGLYRP2/DEFB1	9
BP	GO:0030073	insulin secretion	4/306	87/11223	0.213100207982462	0.601287727042196	ENSSSCG00000033626/ENSSSCG00000028101/ENSSSCG00000036520/ENSSSCG00000036705	SREBF1/SLC9B2/EFNA5/RPH3AL	4
BP	GO:0032635	interleukin-6 production	4/306	87/11223	0.213100207982462	0.601287727042196	ENSSSCG00000028875/ENSSSCG00000015405/ENSSSCG00000026583/ENSSSCG00000040811	HAVCR2/CD36/TLR1/PYCARD	4
BP	GO:0032675	regulation of interleukin-6 production	4/306	87/11223	0.213100207982462	0.601287727042196	ENSSSCG00000028875/ENSSSCG00000015405/ENSSSCG00000026583/ENSSSCG00000040811	HAVCR2/CD36/TLR1/PYCARD	4
BP	GO:0051701	interaction with host	4/306	87/11223	0.213100207982462	0.601287727042196	ENSSSCG00000016027/ENSSSCG00000035357/ENSSSCG00000025560/ENSSSCG00000034853	ITGAV/BCL2L1/PGLYRP2/ENSSSCG00000034853	4
BP	GO:1901699	cellular response to nitrogen compound	12/306	339/11223	0.215850950246411	0.601287727042196	ENSSSCG00000005235/ENSSSCG00000033626/ENSSSCG00000035357/ENSSSCG00000026592/ENSSSCG00000008749/ENSSSCG00000015405/ENSSSCG00000015135/ENSSSCG00000015334/ENSSSCG00000033442/ENSSSCG00000007757/ENSSSCG00000007056/ENSSSCG00000009217	KANK1/SREBF1/BCL2L1/TLR6/SLIT2/CD36/SORL1/PDK4/HCN2/TRIM72/PLCB1/PKD2	12
BP	GO:0006110	regulation of glycolytic process	2/306	32/11223	0.216714109978257	0.601287727042196	ENSSSCG00000031174/ENSSSCG00000007710	FBP1/MLXIPL	2
BP	GO:0009880	embryonic pattern specification	2/306	32/11223	0.216714109978257	0.601287727042196	ENSSSCG00000040403/ENSSSCG00000034774	NANOG/TBX6	2
BP	GO:0021766	hippocampus development	2/306	32/11223	0.216714109978257	0.601287727042196	ENSSSCG00000014871/ENSSSCG00000003669	TSKU/MFSD2A	2
BP	GO:0021795	cerebral cortex cell migration	2/306	32/11223	0.216714109978257	0.601287727042196	ENSSSCG00000008749/ENSSSCG00000002620	SLIT2/EFHC1	2
BP	GO:0032413	negative regulation of ion transmembrane transporter activity	2/306	32/11223	0.216714109978257	0.601287727042196	ENSSSCG00000008606/ENSSSCG00000009217	OSR1/PKD2	2
BP	GO:0060976	coronary vasculature development	2/306	32/11223	0.216714109978257	0.601287727042196	ENSSSCG00000001660/ENSSSCG00000003702	PTK7/GATA6	2
BP	GO:0061028	establishment of endothelial barrier	2/306	32/11223	0.216714109978257	0.601287727042196	ENSSSCG00000007350/ENSSSCG00000007056	PPP1R16B/PLCB1	2
BP	GO:0008637	apoptotic mitochondrial changes	3/306	59/11223	0.217161738431393	0.601287727042196	ENSSSCG00000035357/ENSSSCG00000040811/ENSSSCG00000040125	BCL2L1/PYCARD/NOL3	3
BP	GO:0042476	odontogenesis	3/306	59/11223	0.217161738431393	0.601287727042196	ENSSSCG00000009429/ENSSSCG00000014825/ENSSSCG00000008606	TNFSF11/RELT/OSR1	3
BP	GO:0050806	positive regulation of synaptic transmission	3/306	59/11223	0.217161738431393	0.601287727042196	ENSSSCG00000003088/ENSSSCG00000021238/ENSSSCG00000002268	APOE/STX1B/AKAP5	3
BP	GO:0097581	lamellipodium organization	3/306	59/11223	0.217161738431393	0.601287727042196	ENSSSCG00000005235/ENSSSCG00000008749/ENSSSCG00000029849	KANK1/SLIT2/S1PR1	3
BP	GO:1901568	fatty acid derivative metabolic process	3/306	59/11223	0.217161738431393	0.601287727042196	ENSSSCG00000005688/ENSSSCG00000015446/ENSSSCG00000010853	PTGES/PNPLA8/EPHX1	3
BP	GO:0010632	regulation of epithelial cell migration	6/306	148/11223	0.217230412748898	0.601287727042196	ENSSSCG00000003088/ENSSSCG00000008749/ENSSSCG00000024954/ENSSSCG00000016997/ENSSSCG00000011020/ENSSSCG00000013887	APOE/SLIT2/FGF1/FGF18/JCAD/INSL3	6
BP	GO:0030509	BMP signaling pathway	4/306	88/11223	0.218857217259059	0.601287727042196	ENSSSCG00000015135/ENSSSCG00000040403/ENSSSCG00000001027/ENSSSCG00000018047	SORL1/NANOG/BMP6/FAM83G	4
BP	GO:0060401	cytosolic calcium ion transport	4/306	88/11223	0.218857217259059	0.601287727042196	ENSSSCG00000026707/ENSSSCG00000040125/ENSSSCG00000038929/ENSSSCG00000009217	XCR1/NOL3/CEMIP/PKD2	4
BP	GO:0099504	synaptic vesicle cycle	4/306	88/11223	0.218857217259059	0.601287727042196	ENSSSCG00000033674/ENSSSCG00000021238/ENSSSCG00000002412/ENSSSCG00000005400	PRKCB/STX1B/STON2/GRIN3A	4
BP	GO:0045444	fat cell differentiation	6/306	149/11223	0.221603873462702	0.601287727042196	ENSSSCG00000033626/ENSSSCG00000002357/ENSSSCG00000009231/ENSSSCG00000040681/ENSSSCG00000007056/ENSSSCG00000005946	SREBF1/ALDH6A1/CDS1/FABP4/PLCB1/CCN4	6
BP	GO:0001843	neural tube closure	3/306	60/11223	0.22434810639439	0.601287727042196	ENSSSCG00000000737/ENSSSCG00000001660/ENSSSCG00000004092	TULP3/PTK7/MTHFD1L	3
BP	GO:0042133	neurotransmitter metabolic process	3/306	60/11223	0.22434810639439	0.601287727042196	ENSSSCG00000015405/ENSSSCG00000010957/ENSSSCG00000009217	CD36/AGTPBP1/PKD2	3
BP	GO:0050714	positive regulation of protein secretion	3/306	60/11223	0.22434810639439	0.601287727042196	ENSSSCG00000027745/ENSSSCG00000015135/ENSSSCG00000036705	ABCG1/SORL1/RPH3AL	3
BP	GO:0050905	neuromuscular process	3/306	60/11223	0.22434810639439	0.601287727042196	ENSSSCG00000014876/ENSSSCG00000010957/ENSSSCG00000005400	MYO7A/AGTPBP1/GRIN3A	3
BP	GO:0051592	response to calcium ion	3/306	60/11223	0.22434810639439	0.601287727042196	ENSSSCG00000013023/ENSSSCG00000016117/ENSSSCG00000009217	RASGRP2/CARF/PKD2	3
BP	GO:0072009	nephron epithelium development	3/306	60/11223	0.22434810639439	0.601287727042196	ENSSSCG00000024954/ENSSSCG00000008606/ENSSSCG00000009217	FGF1/OSR1/PKD2	3
BP	GO:0001959	regulation of cytokine-mediated signaling pathway	4/306	89/11223	0.224655764469939	0.601287727042196	ENSSSCG00000011570/ENSSSCG00000008749/ENSSSCG00000040811/ENSSSCG00000040125	IRAK2/SLIT2/PYCARD/NOL3	4
BP	GO:1903532	positive regulation of secretion by cell	5/306	119/11223	0.224705147957529	0.601287727042196	ENSSSCG00000027745/ENSSSCG00000009429/ENSSSCG00000015135/ENSSSCG00000021238/ENSSSCG00000036705	ABCG1/TNFSF11/SORL1/STX1B/RPH3AL	5
BP	GO:0030042	actin filament depolymerization	2/306	33/11223	0.22682324787535	0.601287727042196	ENSSSCG00000000600/ENSSSCG00000007085	EPS8/DSTN	2
BP	GO:0030811	regulation of nucleotide catabolic process	2/306	33/11223	0.22682324787535	0.601287727042196	ENSSSCG00000031174/ENSSSCG00000007710	FBP1/MLXIPL	2
BP	GO:0032507	maintenance of protein location in cell	2/306	33/11223	0.22682324787535	0.601287727042196	ENSSSCG00000012055/ENSSSCG00000015135	MORC3/SORL1	2
BP	GO:0042310	vasoconstriction	2/306	33/11223	0.22682324787535	0.601287727042196	ENSSSCG00000009477/ENSSSCG00000022405	EDNRB/P2RX1	2
BP	GO:0046209	nitric oxide metabolic process	2/306	33/11223	0.22682324787535	0.601287727042196	ENSSSCG00000015405/ENSSSCG00000009217	CD36/PKD2	2
BP	GO:0046530	photoreceptor cell differentiation	2/306	33/11223	0.22682324787535	0.601287727042196	ENSSSCG00000003669/ENSSSCG00000010957	MFSD2A/AGTPBP1	2
BP	GO:0050709	negative regulation of protein secretion	2/306	33/11223	0.22682324787535	0.601287727042196	ENSSSCG00000033626/ENSSSCG00000003088	SREBF1/APOE	2
BP	GO:0060675	ureteric bud morphogenesis	2/306	33/11223	0.22682324787535	0.601287727042196	ENSSSCG00000024954/ENSSSCG00000009217	FGF1/PKD2	2
BP	GO:0061178	regulation of insulin secretion involved in cellular response to glucose stimulus	2/306	33/11223	0.22682324787535	0.601287727042196	ENSSSCG00000028101/ENSSSCG00000036520	SLC9B2/EFNA5	2
BP	GO:0070169	positive regulation of biomineral tissue development	2/306	33/11223	0.22682324787535	0.601287727042196	ENSSSCG00000008606/ENSSSCG00000001027	OSR1/BMP6	2
BP	GO:0097756	negative regulation of blood vessel diameter	2/306	33/11223	0.22682324787535	0.601287727042196	ENSSSCG00000009477/ENSSSCG00000022405	EDNRB/P2RX1	2
BP	GO:0098754	detoxification	2/306	33/11223	0.22682324787535	0.601287727042196	ENSSSCG00000015405/ENSSSCG00000023305	CD36/ENSSSCG00000023305	2
BP	GO:1902041	regulation of extrinsic apoptotic signaling pathway via death domain receptors	2/306	33/11223	0.22682324787535	0.601287727042196	ENSSSCG00000035357/ENSSSCG00000033592	BCL2L1/TMC8	2
BP	GO:2000736	regulation of stem cell differentiation	2/306	33/11223	0.22682324787535	0.601287727042196	ENSSSCG00000012985/ENSSSCG00000034328	LTBP3/SP7	2
BP	GO:0060249	anatomical structure homeostasis	9/306	246/11223	0.229538084109676	0.601287727042196	ENSSSCG00000008443/ENSSSCG00000009429/ENSSSCG00000017694/ENSSSCG00000015334/ENSSSCG00000012566/ENSSSCG00000012985/ENSSSCG00000006890/ENSSSCG00000011881/ENSSSCG00000029849	EPAS1/TNFSF11/ACACA/PDK4/ENSSSCG00000012566/LTBP3/ABCA4/IQCB1/S1PR1	9
BP	GO:0002009	morphogenesis of an epithelium	11/306	311/11223	0.229621577909232	0.601287727042196	ENSSSCG00000024001/ENSSSCG00000020864/ENSSSCG00000008749/ENSSSCG00000000737/ENSSSCG00000024954/ENSSSCG00000008606/ENSSSCG00000009217/ENSSSCG00000010199/ENSSSCG00000001660/ENSSSCG00000004092/ENSSSCG00000040431	PLXNA1/VDR/SLIT2/TULP3/FGF1/OSR1/PKD2/RET/PTK7/MTHFD1L/CRYGS	11
BP	GO:0050920	regulation of chemotaxis	5/306	120/11223	0.229700984921254	0.601287727042196	ENSSSCG00000004595/ENSSSCG00000014310/ENSSSCG00000008749/ENSSSCG00000024954/ENSSSCG00000016997	ADAM10/CXCL14/SLIT2/FGF1/FGF18	5
BP	GO:0051347	positive regulation of transferase activity	12/306	344/11223	0.230173301883803	0.601287727042196	ENSSSCG00000039798/ENSSSCG00000026592/ENSSSCG00000009429/ENSSSCG00000015784/ENSSSCG00000015135/ENSSSCG00000005457/ENSSSCG00000034087/ENSSSCG00000024954/ENSSSCG00000038929/ENSSSCG00000016997/ENSSSCG00000009217/ENSSSCG00000010199	SLC11A1/TLR6/TNFSF11/ACSL1/SORL1/LPAR1/TNFSF15/FGF1/CEMIP/FGF18/PKD2/RET	12
BP	GO:0022409	positive regulation of cell-cell adhesion	6/306	151/11223	0.230437743586148	0.601287727042196	ENSSSCG00000016832/ENSSSCG00000028875/ENSSSCG00000009429/ENSSSCG00000040811/ENSSSCG00000006288/ENSSSCG00000005992	IL7R/HAVCR2/TNFSF11/PYCARD/SELP/SHAS2	6
BP	GO:1904062	regulation of cation transmembrane transport	6/306	151/11223	0.230437743586148	0.601287727042196	ENSSSCG00000005266/ENSSSCG00000001771/ENSSSCG00000038929/ENSSSCG00000008606/ENSSSCG00000009217/ENSSSCG00000032878	TMC1/RASGRF1/CEMIP/OSR1/PKD2/SHISA9	6
BP	GO:0006959	humoral immune response	4/306	90/11223	0.230493819538588	0.601287727042196	ENSSSCG00000035170/ENSSSCG00000032857/ENSSSCG00000029990/ENSSSCG00000003702	VSIG4/S100A12/DEFB1/GATA6	4
BP	GO:0021987	cerebral cortex development	3/306	61/11223	0.231580492578874	0.601287727042196	ENSSSCG00000008749/ENSSSCG00000007056/ENSSSCG00000002620	SLIT2/PLCB1/EFHC1	3
BP	GO:0031623	receptor internalization	3/306	61/11223	0.231580492578874	0.601287727042196	ENSSSCG00000016031/ENSSSCG00000015405/ENSSSCG00000016322	CALCRL/CD36/ACKR3	3
BP	GO:0060606	tube closure	3/306	61/11223	0.231580492578874	0.601287727042196	ENSSSCG00000000737/ENSSSCG00000001660/ENSSSCG00000004092	TULP3/PTK7/MTHFD1L	3
BP	GO:2001237	negative regulation of extrinsic apoptotic signaling pathway	3/306	61/11223	0.231580492578874	0.601287727042196	ENSSSCG00000016027/ENSSSCG00000035357/ENSSSCG00000040125	ITGAV/BCL2L1/NOL3	3
BP	GO:0051249	regulation of lymphocyte activation	10/306	279/11223	0.231580526644412	0.601287727042196	ENSSSCG00000040208/ENSSSCG00000016832/ENSSSCG00000028875/ENSSSCG00000035170/ENSSSCG00000009429/ENSSSCG00000040811/ENSSSCG00000037532/ENSSSCG00000014869/ENSSSCG00000025560/ENSSSCG00000003741	PAG1/IL7R/HAVCR2/VSIG4/TNFSF11/PYCARD/MNDA/LRRC32/PGLYRP2/ENSSSCG00000003741	10
BP	GO:0051345	positive regulation of hydrolase activity	11/306	312/11223	0.232680750103724	0.601287727042196	ENSSSCG00000001963/ENSSSCG00000005457/ENSSSCG00000006590/ENSSSCG00000034087/ENSSSCG00000040811/ENSSSCG00000022405/ENSSSCG00000013023/ENSSSCG00000001771/ENSSSCG00000034213/ENSSSCG00000022029/ENSSSCG00000016277	EGLN3/LPAR1/S100A8/TNFSF15/PYCARD/P2RX1/RASGRP2/RASGRF1/ACER2/RAP1GAP/NMUR1	11
BP	GO:0009165	nucleotide biosynthetic process	7/306	183/11223	0.232969658313856	0.601287727042196	ENSSSCG00000031174/ENSSSCG00000002268/ENSSSCG00000012859/ENSSSCG00000049011/ENSSSCG00000008901/ENSSSCG00000007710/ENSSSCG00000016720	FBP1/AKAP5/NADSYN1/ENSSSCG00000049011/PAICS/MLXIPL/PGAM2	7
BP	GO:0001935	endothelial cell proliferation	4/306	91/11223	0.236369359587144	0.601287727042196	ENSSSCG00000003088/ENSSSCG00000001027/ENSSSCG00000007350/ENSSSCG00000011020	APOE/BMP6/PPP1R16B/JCAD	4
BP	GO:0001895	retina homeostasis	2/306	34/11223	0.236965077857131	0.601287727042196	ENSSSCG00000006890/ENSSSCG00000011881	ABCA4/IQCB1	2
BP	GO:0006637	acyl-CoA metabolic process	2/306	34/11223	0.236965077857131	0.601287727042196	ENSSSCG00000017694/ENSSSCG00000015334	ACACA/PDK4	2
BP	GO:0008088	axo-dendritic transport	2/306	34/11223	0.236965077857131	0.601287727042196	ENSSSCG00000010957/ENSSSCG00000000439	AGTPBP1/KIF5A	2
BP	GO:0010596	negative regulation of endothelial cell migration	2/306	34/11223	0.236965077857131	0.601287727042196	ENSSSCG00000003088/ENSSSCG00000008749	APOE/SLIT2	2
BP	GO:0032835	glomerulus development	2/306	34/11223	0.236965077857131	0.601287727042196	ENSSSCG00000008606/ENSSSCG00000010199	OSR1/RET	2
BP	GO:0035383	thioester metabolic process	2/306	34/11223	0.236965077857131	0.601287727042196	ENSSSCG00000017694/ENSSSCG00000015334	ACACA/PDK4	2
BP	GO:0042446	hormone biosynthetic process	2/306	34/11223	0.236965077857131	0.601287727042196	ENSSSCG00000020864/ENSSSCG00000001027	VDR/BMP6	2
BP	GO:0045620	negative regulation of lymphocyte differentiation	2/306	34/11223	0.236965077857131	0.601287727042196	ENSSSCG00000025560/ENSSSCG00000003741	PGLYRP2/ENSSSCG00000003741	2
BP	GO:0051148	negative regulation of muscle cell differentiation	2/306	34/11223	0.236965077857131	0.601287727042196	ENSSSCG00000016111/ENSSSCG00000007757	FZD7/TRIM72	2
BP	GO:1901998	toxin transport	2/306	34/11223	0.236965077857131	0.601287727042196	ENSSSCG00000004595/ENSSSCG00000004039	ADAM10/SLC22A3	2
BP	GO:1902743	regulation of lamellipodium organization	2/306	34/11223	0.236965077857131	0.601287727042196	ENSSSCG00000005235/ENSSSCG00000008749	KANK1/SLIT2	2
BP	GO:1903510	mucopolysaccharide metabolic process	2/306	34/11223	0.236965077857131	0.601287727042196	ENSSSCG00000038929/ENSSSCG00000005992	CEMIP/SHAS2	2
BP	GO:2001057	reactive nitrogen species metabolic process	2/306	34/11223	0.236965077857131	0.601287727042196	ENSSSCG00000015405/ENSSSCG00000009217	CD36/PKD2	2
BP	GO:0002286	T cell activation involved in immune response	3/306	62/11223	0.238855061221599	0.601287727042196	ENSSSCG00000028875/ENSSSCG00000039798/ENSSSCG00000003741	HAVCR2/SLC11A1/ENSSSCG00000003741	3
BP	GO:0043535	regulation of blood vessel endothelial cell migration	3/306	62/11223	0.238855061221599	0.601287727042196	ENSSSCG00000003088/ENSSSCG00000016997/ENSSSCG00000011020	APOE/FGF18/JCAD	3
BP	GO:0046031	ADP metabolic process	3/306	62/11223	0.238855061221599	0.601287727042196	ENSSSCG00000031174/ENSSSCG00000007710/ENSSSCG00000016720	FBP1/MLXIPL/PGAM2	3
BP	GO:0006164	purine nucleotide biosynthetic process	6/306	153/11223	0.239381914356622	0.601287727042196	ENSSSCG00000031174/ENSSSCG00000002268/ENSSSCG00000049011/ENSSSCG00000008901/ENSSSCG00000007710/ENSSSCG00000016720	FBP1/AKAP5/ENSSSCG00000049011/PAICS/MLXIPL/PGAM2	6
BP	GO:0042098	T cell proliferation	5/306	122/11223	0.239787903341084	0.601287727042196	ENSSSCG00000028875/ENSSSCG00000035170/ENSSSCG00000039798/ENSSSCG00000040811/ENSSSCG00000014869	HAVCR2/VSIG4/SLC11A1/PYCARD/LRRC32	5
BP	GO:0002638	negative regulation of immunoglobulin production	1/306	10/11223	0.241606440394691	0.601287727042196	ENSSSCG00000012594	IL13RA2	1
BP	GO:0003413	chondrocyte differentiation involved in endochondral bone morphogenesis	1/306	10/11223	0.241606440394691	0.601287727042196	ENSSSCG00000039468	SERPINH1	1
BP	GO:0006152	purine nucleoside catabolic process	1/306	10/11223	0.241606440394691	0.601287727042196	ENSSSCG00000034919	GDA	1
BP	GO:0006388	tRNA splicing, via endonucleolytic cleavage and ligation	1/306	10/11223	0.241606440394691	0.601287727042196	ENSSSCG00000047604	ENSSSCG00000047604	1
BP	GO:0007035	vacuolar acidification	1/306	10/11223	0.241606440394691	0.601287727042196	ENSSSCG00000039798	SLC11A1	1
BP	GO:0010566	regulation of ketone biosynthetic process	1/306	10/11223	0.241606440394691	0.601287727042196	ENSSSCG00000001027	BMP6	1
BP	GO:0010738	regulation of protein kinase A signaling	1/306	10/11223	0.241606440394691	0.601287727042196	ENSSSCG00000002268	AKAP5	1
BP	GO:0010819	regulation of T cell chemotaxis	1/306	10/11223	0.241606440394691	0.601287727042196	ENSSSCG00000004595	ADAM10	1
BP	GO:0010839	negative regulation of keratinocyte proliferation	1/306	10/11223	0.241606440394691	0.601287727042196	ENSSSCG00000020864	VDR	1
BP	GO:0015802	basic amino acid transport	1/306	10/11223	0.241606440394691	0.601287727042196	ENSSSCG00000039798	SLC11A1	1
BP	GO:0021513	spinal cord dorsal/ventral patterning	1/306	10/11223	0.241606440394691	0.601287727042196	ENSSSCG00000000737	TULP3	1
BP	GO:0021694	cerebellar Purkinje cell layer formation	1/306	10/11223	0.241606440394691	0.601287727042196	ENSSSCG00000010957	AGTPBP1	1
BP	GO:0030033	microvillus assembly	1/306	10/11223	0.241606440394691	0.601287727042196	ENSSSCG00000022029	RAP1GAP	1
BP	GO:0030728	ovulation	1/306	10/11223	0.241606440394691	0.601287727042196	ENSSSCG00000021038	NRIP1	1
BP	GO:0030836	positive regulation of actin filament depolymerization	1/306	10/11223	0.241606440394691	0.601287727042196	ENSSSCG00000007085	DSTN	1
BP	GO:0032332	positive regulation of chondrocyte differentiation	1/306	10/11223	0.241606440394691	0.601287727042196	ENSSSCG00000016997	FGF18	1
BP	GO:0032634	interleukin-5 production	1/306	10/11223	0.241606440394691	0.601287727042196	ENSSSCG00000016929	PDE4D	1
BP	GO:0032674	regulation of interleukin-5 production	1/306	10/11223	0.241606440394691	0.601287727042196	ENSSSCG00000016929	PDE4D	1
BP	GO:0032793	positive regulation of CREB transcription factor activity	1/306	10/11223	0.241606440394691	0.601287727042196	ENSSSCG00000013915	CRTC1	1
BP	GO:0032823	regulation of natural killer cell differentiation	1/306	10/11223	0.241606440394691	0.601287727042196	ENSSSCG00000025560	PGLYRP2	1
BP	GO:0033194	response to hydroperoxide	1/306	10/11223	0.241606440394691	0.601287727042196	ENSSSCG00000015405	CD36	1
BP	GO:0034154	toll-like receptor 7 signaling pathway	1/306	10/11223	0.241606440394691	0.601287727042196	ENSSSCG00000028875	HAVCR2	1
BP	GO:0034638	phosphatidylcholine catabolic process	1/306	10/11223	0.241606440394691	0.601287727042196	ENSSSCG00000015446	PNPLA8	1
BP	GO:0034694	response to prostaglandin	1/306	10/11223	0.241606440394691	0.601287727042196	ENSSSCG00000017694	ACACA	1
BP	GO:0034695	response to prostaglandin E	1/306	10/11223	0.241606440394691	0.601287727042196	ENSSSCG00000017694	ACACA	1
BP	GO:0035025	positive regulation of Rho protein signal transduction	1/306	10/11223	0.241606440394691	0.601287727042196	ENSSSCG00000005457	LPAR1	1
BP	GO:0035641	locomotory exploration behavior	1/306	10/11223	0.241606440394691	0.601287727042196	ENSSSCG00000003088	APOE	1
BP	GO:0042249	establishment of planar polarity of embryonic epithelium	1/306	10/11223	0.241606440394691	0.601287727042196	ENSSSCG00000001660	PTK7	1
BP	GO:0042368	vitamin D biosynthetic process	1/306	10/11223	0.241606440394691	0.601287727042196	ENSSSCG00000020864	VDR	1
BP	GO:0042474	middle ear morphogenesis	1/306	10/11223	0.241606440394691	0.601287727042196	ENSSSCG00000008606	OSR1	1
BP	GO:0043031	negative regulation of macrophage activation	1/306	10/11223	0.241606440394691	0.601287727042196	ENSSSCG00000035170	VSIG4	1
BP	GO:0043129	surfactant homeostasis	1/306	10/11223	0.241606440394691	0.601287727042196	ENSSSCG00000008443	EPAS1	1
BP	GO:0043567	regulation of insulin-like growth factor receptor signaling pathway	1/306	10/11223	0.241606440394691	0.601287727042196	ENSSSCG00000007757	TRIM72	1
BP	GO:0045064	T-helper 2 cell differentiation	1/306	10/11223	0.241606440394691	0.601287727042196	ENSSSCG00000003741	ENSSSCG00000003741	1
BP	GO:0045342	MHC class II biosynthetic process	1/306	10/11223	0.241606440394691	0.601287727042196	ENSSSCG00000039798	SLC11A1	1
BP	GO:0046040	IMP metabolic process	1/306	10/11223	0.241606440394691	0.601287727042196	ENSSSCG00000008901	PAICS	1
BP	GO:0046130	purine ribonucleoside catabolic process	1/306	10/11223	0.241606440394691	0.601287727042196	ENSSSCG00000034919	GDA	1
BP	GO:0046184	aldehyde biosynthetic process	1/306	10/11223	0.241606440394691	0.601287727042196	ENSSSCG00000001027	BMP6	1
BP	GO:0046628	positive regulation of insulin receptor signaling pathway	1/306	10/11223	0.241606440394691	0.601287727042196	ENSSSCG00000015135	SORL1	1
BP	GO:0046653	tetrahydrofolate metabolic process	1/306	10/11223	0.241606440394691	0.601287727042196	ENSSSCG00000004092	MTHFD1L	1
BP	GO:0048265	response to pain	1/306	10/11223	0.241606440394691	0.601287727042196	ENSSSCG00000010199	RET	1
BP	GO:0051450	myoblast proliferation	1/306	10/11223	0.241606440394691	0.601287727042196	ENSSSCG00000003702	GATA6	1
BP	GO:0051580	regulation of neurotransmitter uptake	1/306	10/11223	0.241606440394691	0.601287727042196	ENSSSCG00000017306	ITGB3	1
BP	GO:0051654	establishment of mitochondrion localization	1/306	10/11223	0.241606440394691	0.601287727042196	ENSSSCG00000010957	AGTPBP1	1
BP	GO:0051875	pigment granule localization	1/306	10/11223	0.241606440394691	0.601287727042196	ENSSSCG00000014876	MYO7A	1
BP	GO:0051905	establishment of pigment granule localization	1/306	10/11223	0.241606440394691	0.601287727042196	ENSSSCG00000014876	MYO7A	1
BP	GO:0060831	smoothened signaling pathway involved in dorsal/ventral neural tube patterning	1/306	10/11223	0.241606440394691	0.601287727042196	ENSSSCG00000000737	TULP3	1
BP	GO:0070262	peptidyl-serine dephosphorylation	1/306	10/11223	0.241606440394691	0.601287727042196	ENSSSCG00000007350	PPP1R16B	1
BP	GO:0098815	modulation of excitatory postsynaptic potential	1/306	10/11223	0.241606440394691	0.601287727042196	ENSSSCG00000021238	STX1B	1
BP	GO:1900016	negative regulation of cytokine production involved in inflammatory response	1/306	10/11223	0.241606440394691	0.601287727042196	ENSSSCG00000040811	PYCARD	1
BP	GO:1900424	regulation of defense response to bacterium	1/306	10/11223	0.241606440394691	0.601287727042196	ENSSSCG00000028875	HAVCR2	1
BP	GO:1901741	positive regulation of myoblast fusion	1/306	10/11223	0.241606440394691	0.601287727042196	ENSSSCG00000013017	EHD1	1
BP	GO:1902683	regulation of receptor localization to synapse	1/306	10/11223	0.241606440394691	0.601287727042196	ENSSSCG00000004595	ADAM10	1
BP	GO:1905245	regulation of aspartic-type peptidase activity	1/306	10/11223	0.241606440394691	0.601287727042196	ENSSSCG00000015135	SORL1	1
BP	GO:1905668	positive regulation of protein localization to endosome	1/306	10/11223	0.241606440394691	0.601287727042196	ENSSSCG00000015135	SORL1	1
BP	GO:1905906	regulation of amyloid fibril formation	1/306	10/11223	0.241606440394691	0.601287727042196	ENSSSCG00000003088	APOE	1
BP	GO:2000479	regulation of cAMP-dependent protein kinase activity	1/306	10/11223	0.241606440394691	0.601287727042196	ENSSSCG00000037706	PRKAR2B	1
BP	GO:2001044	regulation of integrin-mediated signaling pathway	1/306	10/11223	0.241606440394691	0.601287727042196	ENSSSCG00000012277	TIMP1	1
BP	GO:0032640	tumor necrosis factor production	4/306	92/11223	0.242280370620092	0.601287727042196	ENSSSCG00000028875/ENSSSCG00000015405/ENSSSCG00000026583/ENSSSCG00000040811	HAVCR2/CD36/TLR1/PYCARD	4
BP	GO:0032680	regulation of tumor necrosis factor production	4/306	92/11223	0.242280370620092	0.601287727042196	ENSSSCG00000028875/ENSSSCG00000015405/ENSSSCG00000026583/ENSSSCG00000040811	HAVCR2/CD36/TLR1/PYCARD	4
BP	GO:0071772	response to BMP	4/306	92/11223	0.242280370620092	0.601287727042196	ENSSSCG00000015135/ENSSSCG00000040403/ENSSSCG00000001027/ENSSSCG00000018047	SORL1/NANOG/BMP6/FAM83G	4
BP	GO:0071773	cellular response to BMP stimulus	4/306	92/11223	0.242280370620092	0.601287727042196	ENSSSCG00000015135/ENSSSCG00000040403/ENSSSCG00000001027/ENSSSCG00000018047	SORL1/NANOG/BMP6/FAM83G	4
BP	GO:0045778	positive regulation of ossification	3/306	63/11223	0.246168041707231	0.601287727042196	ENSSSCG00000008606/ENSSSCG00000001027/ENSSSCG00000005946	OSR1/BMP6/CCN4	3
BP	GO:0046660	female sex differentiation	3/306	63/11223	0.246168041707231	0.601287727042196	ENSSSCG00000035357/ENSSSCG00000008749/ENSSSCG00000021038	BCL2L1/SLIT2/NRIP1	3
BP	GO:0001954	positive regulation of cell-matrix adhesion	2/306	35/11223	0.247130337183681	0.601287727042196	ENSSSCG00000015405/ENSSSCG00000017306	CD36/ITGB3	2
BP	GO:0043470	regulation of carbohydrate catabolic process	2/306	35/11223	0.247130337183681	0.601287727042196	ENSSSCG00000031174/ENSSSCG00000007710	FBP1/MLXIPL	2
BP	GO:0043502	regulation of muscle adaptation	2/306	35/11223	0.247130337183681	0.601287727042196	ENSSSCG00000005981/ENSSSCG00000040125	FBXO32/NOL3	2
BP	GO:0043536	positive regulation of blood vessel endothelial cell migration	2/306	35/11223	0.247130337183681	0.601287727042196	ENSSSCG00000016997/ENSSSCG00000011020	FGF18/JCAD	2
BP	GO:0050873	brown fat cell differentiation	2/306	35/11223	0.247130337183681	0.601287727042196	ENSSSCG00000002357/ENSSSCG00000040681	ALDH6A1/FABP4	2
BP	GO:0060389	pathway-restricted SMAD protein phosphorylation	2/306	35/11223	0.247130337183681	0.601287727042196	ENSSSCG00000015846/ENSSSCG00000001027	RBPMS/BMP6	2
BP	GO:1904427	positive regulation of calcium ion transmembrane transport	2/306	35/11223	0.247130337183681	0.601287727042196	ENSSSCG00000038929/ENSSSCG00000009217	CEMIP/PKD2	2
BP	GO:0051129	negative regulation of cellular component organization	15/306	450/11223	0.247145729382978	0.601287727042196	ENSSSCG00000005235/ENSSSCG00000016027/ENSSSCG00000003088/ENSSSCG00000000600/ENSSSCG00000014871/ENSSSCG00000008749/ENSSSCG00000015135/ENSSSCG00000005457/ENSSSCG00000040125/ENSSSCG00000033592/ENSSSCG00000001027/ENSSSCG00000036520/ENSSSCG00000001513/ENSSSCG00000022029/ENSSSCG00000034774	KANK1/ITGAV/APOE/EPS8/TSKU/SLIT2/SORL1/LPAR1/NOL3/TMC8/BMP6/EFNA5/SYNGAP1/RAP1GAP/TBX6	15
BP	GO:1902904	negative regulation of supramolecular fiber organization	4/306	93/11223	0.24822484913366	0.601287727042196	ENSSSCG00000005235/ENSSSCG00000003088/ENSSSCG00000000600/ENSSSCG00000008749	KANK1/APOE/EPS8/SLIT2	4
BP	GO:0006887	exocytosis	7/306	187/11223	0.249317357248857	0.601287727042196	ENSSSCG00000033674/ENSSSCG00000021238/ENSSSCG00000022405/ENSSSCG00000004057/ENSSSCG00000005400/ENSSSCG00000036705/ENSSSCG00000012594	PRKCB/STX1B/P2RX1/SYTL3/GRIN3A/RPH3AL/IL13RA2	7
BP	GO:0030324	lung development	5/306	124/11223	0.249993493188487	0.601287727042196	ENSSSCG00000008443/ENSSSCG00000024954/ENSSSCG00000012985/ENSSSCG00000016997/ENSSSCG00000001660	EPAS1/FGF1/LTBP3/FGF18/PTK7	5
BP	GO:0032868	response to insulin	5/306	124/11223	0.249993493188487	0.601287727042196	ENSSSCG00000005235/ENSSSCG00000033626/ENSSSCG00000015135/ENSSSCG00000015334/ENSSSCG00000007757	KANK1/SREBF1/SORL1/PDK4/TRIM72	5
BP	GO:0098655	cation transmembrane transport	13/306	385/11223	0.252771501750845	0.601287727042196	ENSSSCG00000016027/ENSSSCG00000039798/ENSSSCG00000026707/ENSSSCG00000022405/ENSSSCG00000039947/ENSSSCG00000005266/ENSSSCG00000040125/ENSSSCG00000001771/ENSSSCG00000038929/ENSSSCG00000008606/ENSSSCG00000033442/ENSSSCG00000009217/ENSSSCG00000032878	ITGAV/SLC11A1/XCR1/P2RX1/KCNJ2/TMC1/NOL3/RASGRF1/CEMIP/OSR1/HCN2/PKD2/SHISA9	13
BP	GO:0043066	negative regulation of apoptotic process	16/306	486/11223	0.253092457526895	0.601287727042196	ENSSSCG00000016027/ENSSSCG00000013599/ENSSSCG00000016832/ENSSSCG00000035357/ENSSSCG00000004890/ENSSSCG00000015340/ENSSSCG00000015570/ENSSSCG00000013262/ENSSSCG00000015334/ENSSSCG00000016322/ENSSSCG00000040125/ENSSSCG00000008606/ENSSSCG00000023814/ENSSSCG00000001513/ENSSSCG00000003702/ENSSSCG00000000810	ITGAV/ANGPTL4/IL7R/BCL2L1/SERPINB2/ASNS/IVNS1ABP/AMBRA1/PDK4/ACKR3/NOL3/OSR1/FAIM/SYNGAP1/GATA6/AMIGO2	16
BP	GO:0006497	protein lipidation	3/306	64/11223	0.253515730812565	0.601287727042196	ENSSSCG00000003561/ENSSSCG00000005423/ENSSSCG00000035027	ZDHHC18/ABCA1/ZDHHC14	3
BP	GO:0014020	primary neural tube formation	3/306	64/11223	0.253515730812565	0.601287727042196	ENSSSCG00000000737/ENSSSCG00000001660/ENSSSCG00000004092	TULP3/PTK7/MTHFD1L	3
BP	GO:0032088	negative regulation of NF-kappaB transcription factor activity	3/306	64/11223	0.253515730812565	0.601287727042196	ENSSSCG00000028875/ENSSSCG00000011570/ENSSSCG00000040811	HAVCR2/IRAK2/PYCARD	3
BP	GO:0035051	cardiocyte differentiation	3/306	64/11223	0.253515730812565	0.601287727042196	ENSSSCG00000016111/ENSSSCG00000000146/ENSSSCG00000003702	FZD7/MYH11/GATA6	3
BP	GO:0045446	endothelial cell differentiation	3/306	64/11223	0.253515730812565	0.601287727042196	ENSSSCG00000001027/ENSSSCG00000007350/ENSSSCG00000007056	BMP6/PPP1R16B/PLCB1	3
BP	GO:0046916	cellular transition metal ion homeostasis	3/306	64/11223	0.253515730812565	0.601287727042196	ENSSSCG00000039798/ENSSSCG00000001027/ENSSSCG00000023305	SLC11A1/BMP6/ENSSSCG00000023305	3
BP	GO:0030308	negative regulation of cell growth	4/306	94/11223	0.254200803652057	0.601287727042196	ENSSSCG00000008749/ENSSSCG00000031174/ENSSSCG00000032115/ENSSSCG00000021259	SLIT2/FBP1/OSGIN1/CDA	4
BP	GO:0098742	cell-cell adhesion via plasma-membrane adhesion molecules	4/306	94/11223	0.254200803652057	0.601287727042196	ENSSSCG00000006287/ENSSSCG00000006288/ENSSSCG00000036520/ENSSSCG00000010199	SELL/SELP/EFNA5/RET	4
BP	GO:1905114	cell surface receptor signaling pathway involved in cell-cell signaling	10/306	286/11223	0.25466498964777	0.601287727042196	ENSSSCG00000005235/ENSSSCG00000003088/ENSSSCG00000025717/ENSSSCG00000014871/ENSSSCG00000003839/ENSSSCG00000021238/ENSSSCG00000016111/ENSSSCG00000017640/ENSSSCG00000001660/ENSSSCG00000005946	KANK1/APOE/HIC1/TSKU/ENSSSCG00000003839/STX1B/FZD7/ENSSSCG00000017640/PTK7/CCN4	10
BP	GO:0061138	morphogenesis of a branching epithelium	5/306	125/11223	0.25513766775754	0.601287727042196	ENSSSCG00000024001/ENSSSCG00000020864/ENSSSCG00000008749/ENSSSCG00000024954/ENSSSCG00000009217	PLXNA1/VDR/SLIT2/FGF1/PKD2	5
BP	GO:0002792	negative regulation of peptide secretion	2/306	36/11223	0.257310240777489	0.601287727042196	ENSSSCG00000033626/ENSSSCG00000003088	SREBF1/APOE	2
BP	GO:0009593	detection of chemical stimulus	2/306	36/11223	0.257310240777489	0.601287727042196	ENSSSCG00000026592/ENSSSCG00000026583	TLR6/TLR1	2
BP	GO:0033555	multicellular organismal response to stress	2/306	36/11223	0.257310240777489	0.601287727042196	ENSSSCG00000003088/ENSSSCG00000010199	APOE/RET	2
BP	GO:0090559	regulation of membrane permeability	2/306	36/11223	0.257310240777489	0.601287727042196	ENSSSCG00000035357/ENSSSCG00000040125	BCL2L1/NOL3	2
BP	GO:0106027	neuron projection organization	2/306	36/11223	0.257310240777489	0.601287727042196	ENSSSCG00000003088/ENSSSCG00000011680	APOE/PLS1	2
BP	GO:2001238	positive regulation of extrinsic apoptotic signaling pathway	2/306	36/11223	0.257310240777489	0.601287727042196	ENSSSCG00000015617/ENSSSCG00000040811	G0S2/PYCARD	2
BP	GO:0042391	regulation of membrane potential	6/306	157/11223	0.257573840048334	0.601287727042196	ENSSSCG00000035357/ENSSSCG00000015405/ENSSSCG00000021238/ENSSSCG00000013915/ENSSSCG00000039947/ENSSSCG00000033442	BCL2L1/CD36/STX1B/CRTC1/KCNJ2/HCN2	6
BP	GO:1901293	nucleoside phosphate biosynthetic process	7/306	189/11223	0.257621238051174	0.601287727042196	ENSSSCG00000031174/ENSSSCG00000002268/ENSSSCG00000012859/ENSSSCG00000049011/ENSSSCG00000008901/ENSSSCG00000007710/ENSSSCG00000016720	FBP1/AKAP5/NADSYN1/ENSSSCG00000049011/PAICS/MLXIPL/PGAM2	7
BP	GO:1901652	response to peptide	7/306	189/11223	0.257621238051174	0.601287727042196	ENSSSCG00000005235/ENSSSCG00000033626/ENSSSCG00000026592/ENSSSCG00000015405/ENSSSCG00000015135/ENSSSCG00000015334/ENSSSCG00000007757	KANK1/SREBF1/TLR6/CD36/SORL1/PDK4/TRIM72	7
BP	GO:0048667	cell morphogenesis involved in neuron differentiation	9/306	254/11223	0.257646429834211	0.601287727042196	ENSSSCG00000014871/ENSSSCG00000008749/ENSSSCG00000003669/ENSSSCG00000014876/ENSSSCG00000036520/ENSSSCG00000001513/ENSSSCG00000011680/ENSSSCG00000010199/ENSSSCG00000001660	TSKU/SLIT2/MFSD2A/MYO7A/EFNA5/SYNGAP1/PLS1/RET/PTK7	9
BP	GO:0061061	muscle structure development	11/306	320/11223	0.257703104516909	0.601287727042196	ENSSSCG00000008443/ENSSSCG00000014310/ENSSSCG00000009477/ENSSSCG00000013017/ENSSSCG00000023852/ENSSSCG00000016111/ENSSSCG00000007757/ENSSSCG00000007056/ENSSSCG00000029849/ENSSSCG00000000146/ENSSSCG00000003702	EPAS1/CXCL14/EDNRB/EHD1/CCL17/FZD7/TRIM72/PLCB1/S1PR1/MYH11/GATA6	11
BP	GO:0120039	plasma membrane bounded cell projection morphogenesis	10/306	287/11223	0.25802616330499	0.601287727042196	ENSSSCG00000005235/ENSSSCG00000024001/ENSSSCG00000014871/ENSSSCG00000008749/ENSSSCG00000003669/ENSSSCG00000036520/ENSSSCG00000001513/ENSSSCG00000010199/ENSSSCG00000001660/ENSSSCG00000004781	KANK1/PLXNA1/TSKU/SLIT2/MFSD2A/EFNA5/SYNGAP1/RET/PTK7/PAK6	10
BP	GO:0034762	regulation of transmembrane transport	8/306	222/11223	0.260123664673805	0.601287727042196	ENSSSCG00000033674/ENSSSCG00000039947/ENSSSCG00000005266/ENSSSCG00000001771/ENSSSCG00000038929/ENSSSCG00000008606/ENSSSCG00000009217/ENSSSCG00000032878	PRKCB/KCNJ2/TMC1/RASGRF1/CEMIP/OSR1/PKD2/SHISA9	8
BP	GO:0030216	keratinocyte differentiation	3/306	65/11223	0.260894494702498	0.601287727042196	ENSSSCG00000020864/ENSSSCG00000013835/ENSSSCG00000001993	VDR/CASP14/TGM1	3
BP	GO:0072329	monocarboxylic acid catabolic process	3/306	65/11223	0.260894494702498	0.601287727042196	ENSSSCG00000003669/ENSSSCG00000010475/ENSSSCG00000004136	MFSD2A/CYP26A1/AIG1	3
BP	GO:2001257	regulation of cation channel activity	3/306	65/11223	0.260894494702498	0.601287727042196	ENSSSCG00000001771/ENSSSCG00000009217/ENSSSCG00000032878	RASGRF1/PKD2/SHISA9	3
BP	GO:0090407	organophosphate biosynthetic process	11/306	321/11223	0.260895604062389	0.601287727042196	ENSSSCG00000016223/ENSSSCG00000031174/ENSSSCG00000002268/ENSSSCG00000012859/ENSSSCG00000049011/ENSSSCG00000008901/ENSSSCG00000015462/ENSSSCG00000009231/ENSSSCG00000007710/ENSSSCG00000009233/ENSSSCG00000016720	ACSL3/FBP1/AKAP5/NADSYN1/ENSSSCG00000049011/PAICS/TPK1/CDS1/MLXIPL/GPAT3/PGAM2	11
BP	GO:0070588	calcium ion transmembrane transport	6/306	158/11223	0.262180049326394	0.601287727042196	ENSSSCG00000016027/ENSSSCG00000026707/ENSSSCG00000005266/ENSSSCG00000040125/ENSSSCG00000038929/ENSSSCG00000009217	ITGAV/XCR1/TMC1/NOL3/CEMIP/PKD2	6
BP	GO:0000394	RNA splicing, via endonucleolytic cleavage and ligation	1/306	11/11223	0.262302813286801	0.601287727042196	ENSSSCG00000047604	ENSSSCG00000047604	1
BP	GO:0002281	macrophage activation involved in immune response	1/306	11/11223	0.262302813286801	0.601287727042196	ENSSSCG00000028875	HAVCR2	1
BP	GO:0002323	natural killer cell activation involved in immune response	1/306	11/11223	0.262302813286801	0.601287727042196	ENSSSCG00000025560	PGLYRP2	1
BP	GO:0002495	antigen processing and presentation of peptide antigen via MHC class II	1/306	11/11223	0.262302813286801	0.601287727042196	ENSSSCG00000040811	PYCARD	1
BP	GO:0002643	regulation of tolerance induction	1/306	11/11223	0.262302813286801	0.601287727042196	ENSSSCG00000028875	HAVCR2	1
BP	GO:0003159	morphogenesis of an endothelium	1/306	11/11223	0.262302813286801	0.601287727042196	ENSSSCG00000024954	FGF1	1
BP	GO:0006379	mRNA cleavage	1/306	11/11223	0.262302813286801	0.601287727042196	ENSSSCG00000038031	CPSF6	1
BP	GO:0006656	phosphatidylcholine biosynthetic process	1/306	11/11223	0.262302813286801	0.601287727042196	ENSSSCG00000016223	ACSL3	1
BP	GO:0007250	activation of NF-kappaB-inducing kinase activity	1/306	11/11223	0.262302813286801	0.601287727042196	ENSSSCG00000034087	TNFSF15	1
BP	GO:0007398	ectoderm development	1/306	11/11223	0.262302813286801	0.601287727042196	ENSSSCG00000016111	FZD7	1
BP	GO:0009067	aspartate family amino acid biosynthetic process	1/306	11/11223	0.262302813286801	0.601287727042196	ENSSSCG00000015340	ASNS	1
BP	GO:0009158	ribonucleoside monophosphate catabolic process	1/306	11/11223	0.262302813286801	0.601287727042196	ENSSSCG00000034919	GDA	1
BP	GO:0009159	deoxyribonucleoside monophosphate catabolic process	1/306	11/11223	0.262302813286801	0.601287727042196	ENSSSCG00000034919	GDA	1
BP	GO:0010043	response to zinc ion	1/306	11/11223	0.262302813286801	0.601287727042196	ENSSSCG00000023305	ENSSSCG00000023305	1
BP	GO:0010560	positive regulation of glycoprotein biosynthetic process	1/306	11/11223	0.262302813286801	0.601287727042196	ENSSSCG00000007056	PLCB1	1
BP	GO:0010804	negative regulation of tumor necrosis factor-mediated signaling pathway	1/306	11/11223	0.262302813286801	0.601287727042196	ENSSSCG00000040125	NOL3	1
BP	GO:0017001	antibiotic catabolic process	1/306	11/11223	0.262302813286801	0.601287727042196	ENSSSCG00000009182	ENSSSCG00000009182	1
BP	GO:0019054	modulation by virus of host process	1/306	11/11223	0.262302813286801	0.601287727042196	ENSSSCG00000035357	BCL2L1	1
BP	GO:0021533	cell differentiation in hindbrain	1/306	11/11223	0.262302813286801	0.601287727042196	ENSSSCG00000010957	AGTPBP1	1
BP	GO:0030502	negative regulation of bone mineralization	1/306	11/11223	0.262302813286801	0.601287727042196	ENSSSCG00000012985	LTBP3	1
BP	GO:0031279	regulation of cyclase activity	1/306	11/11223	0.262302813286801	0.601287727042196	ENSSSCG00000002268	AKAP5	1
BP	GO:0035587	purinergic receptor signaling pathway	1/306	11/11223	0.262302813286801	0.601287727042196	ENSSSCG00000011627	ACP3	1
BP	GO:0036151	phosphatidylcholine acyl-chain remodeling	1/306	11/11223	0.262302813286801	0.601287727042196	ENSSSCG00000023539	MBOAT2	1
BP	GO:0042359	vitamin D metabolic process	1/306	11/11223	0.262302813286801	0.601287727042196	ENSSSCG00000020864	VDR	1
BP	GO:0042501	serine phosphorylation of STAT protein	1/306	11/11223	0.262302813286801	0.601287727042196	ENSSSCG00000010199	RET	1
BP	GO:0042635	positive regulation of hair cycle	1/306	11/11223	0.262302813286801	0.601287727042196	ENSSSCG00000014871	TSKU	1
BP	GO:0042832	defense response to protozoan	1/306	11/11223	0.262302813286801	0.601287727042196	ENSSSCG00000039798	SLC11A1	1
BP	GO:0044030	regulation of DNA methylation	1/306	11/11223	0.262302813286801	0.601287727042196	ENSSSCG00000028741	ENSSSCG00000028741	1
BP	GO:0045663	positive regulation of myoblast differentiation	1/306	11/11223	0.262302813286801	0.601287727042196	ENSSSCG00000007056	PLCB1	1
BP	GO:0045820	negative regulation of glycolytic process	1/306	11/11223	0.262302813286801	0.601287727042196	ENSSSCG00000031174	FBP1	1
BP	GO:0045821	positive regulation of glycolytic process	1/306	11/11223	0.262302813286801	0.601287727042196	ENSSSCG00000007710	MLXIPL	1
BP	GO:0046112	nucleobase biosynthetic process	1/306	11/11223	0.262302813286801	0.601287727042196	ENSSSCG00000008902	PPAT	1
BP	GO:0046831	regulation of RNA export from nucleus	1/306	11/11223	0.262302813286801	0.601287727042196	ENSSSCG00000038031	CPSF6	1
BP	GO:0051000	positive regulation of nitric-oxide synthase activity	1/306	11/11223	0.262302813286801	0.601287727042196	ENSSSCG00000003088	APOE	1
BP	GO:0051044	positive regulation of membrane protein ectodomain proteolysis	1/306	11/11223	0.262302813286801	0.601287727042196	ENSSSCG00000003088	APOE	1
BP	GO:0051955	regulation of amino acid transport	1/306	11/11223	0.262302813286801	0.601287727042196	ENSSSCG00000008606	OSR1	1
BP	GO:0055026	negative regulation of cardiac muscle tissue development	1/306	11/11223	0.262302813286801	0.601287727042196	ENSSSCG00000016111	FZD7	1
BP	GO:0060314	regulation of ryanodine-sensitive calcium-release channel activity	1/306	11/11223	0.262302813286801	0.601287727042196	ENSSSCG00000009217	PKD2	1
BP	GO:0061154	endothelial tube morphogenesis	1/306	11/11223	0.262302813286801	0.601287727042196	ENSSSCG00000024954	FGF1	1
BP	GO:0061744	motor behavior	1/306	11/11223	0.262302813286801	0.601287727042196	ENSSSCG00000003669	MFSD2A	1
BP	GO:0070254	mucus secretion	1/306	11/11223	0.262302813286801	0.601287727042196	ENSSSCG00000040207	P2RY2	1
BP	GO:0071071	regulation of phospholipid biosynthetic process	1/306	11/11223	0.262302813286801	0.601287727042196	ENSSSCG00000016223	ACSL3	1
BP	GO:0071404	cellular response to low-density lipoprotein particle stimulus	1/306	11/11223	0.262302813286801	0.601287727042196	ENSSSCG00000015405	CD36	1
BP	GO:0072215	regulation of metanephros development	1/306	11/11223	0.262302813286801	0.601287727042196	ENSSSCG00000010199	RET	1
BP	GO:0097186	amelogenesis	1/306	11/11223	0.262302813286801	0.601287727042196	ENSSSCG00000014825	RELT	1
BP	GO:0097202	activation of cysteine-type endopeptidase activity	1/306	11/11223	0.262302813286801	0.601287727042196	ENSSSCG00000040811	PYCARD	1
BP	GO:0099622	cardiac muscle cell membrane repolarization	1/306	11/11223	0.262302813286801	0.601287727042196	ENSSSCG00000039947	KCNJ2	1
BP	GO:1901071	glucosamine-containing compound metabolic process	1/306	11/11223	0.262302813286801	0.601287727042196	ENSSSCG00000015477	CHIT1	1
BP	GO:1901163	regulation of trophoblast cell migration	1/306	11/11223	0.262302813286801	0.601287727042196	ENSSSCG00000012277	TIMP1	1
BP	GO:1901739	regulation of myoblast fusion	1/306	11/11223	0.262302813286801	0.601287727042196	ENSSSCG00000013017	EHD1	1
BP	GO:1901881	positive regulation of protein depolymerization	1/306	11/11223	0.262302813286801	0.601287727042196	ENSSSCG00000007085	DSTN	1
BP	GO:1902473	regulation of protein localization to synapse	1/306	11/11223	0.262302813286801	0.601287727042196	ENSSSCG00000004595	ADAM10	1
BP	GO:1903306	negative regulation of regulated secretory pathway	1/306	11/11223	0.262302813286801	0.601287727042196	ENSSSCG00000012594	IL13RA2	1
BP	GO:1903792	negative regulation of anion transport	1/306	11/11223	0.262302813286801	0.601287727042196	ENSSSCG00000008606	OSR1	1
BP	GO:1905666	regulation of protein localization to endosome	1/306	11/11223	0.262302813286801	0.601287727042196	ENSSSCG00000015135	SORL1	1
BP	GO:0048858	cell projection morphogenesis	10/306	289/11223	0.264792869713156	0.601287727042196	ENSSSCG00000005235/ENSSSCG00000024001/ENSSSCG00000014871/ENSSSCG00000008749/ENSSSCG00000003669/ENSSSCG00000036520/ENSSSCG00000001513/ENSSSCG00000010199/ENSSSCG00000001660/ENSSSCG00000004781	KANK1/PLXNA1/TSKU/SLIT2/MFSD2A/EFNA5/SYNGAP1/RET/PTK7/PAK6	10
BP	GO:0001933	negative regulation of protein phosphorylation	9/306	256/11223	0.264844407603787	0.601287727042196	ENSSSCG00000003088/ENSSSCG00000003839/ENSSSCG00000008749/ENSSSCG00000015135/ENSSSCG00000040811/ENSSSCG00000015850/ENSSSCG00000007710/ENSSSCG00000040681/ENSSSCG00000037706	APOE/ENSSSCG00000003839/SLIT2/SORL1/PYCARD/DUSP4/MLXIPL/FABP4/PRKAR2B	9
BP	GO:0048568	embryonic organ development	9/306	256/11223	0.264844407603787	0.601287727042196	ENSSSCG00000008443/ENSSSCG00000000737/ENSSSCG00000014876/ENSSSCG00000024428/ENSSSCG00000008606/ENSSSCG00000009217/ENSSSCG00000011680/ENSSSCG00000001660/ENSSSCG00000004092	EPAS1/TULP3/MYO7A/CHRNA9/OSR1/PKD2/PLS1/PTK7/MTHFD1L	9
BP	GO:0071375	cellular response to peptide hormone stimulus	5/306	127/11223	0.26550253992942	0.601287727042196	ENSSSCG00000005235/ENSSSCG00000033626/ENSSSCG00000015135/ENSSSCG00000015334/ENSSSCG00000007757	KANK1/SREBF1/SORL1/PDK4/TRIM72	5
BP	GO:0014070	response to organic cyclic compound	12/306	356/11223	0.2660054037437	0.601287727042196	ENSSSCG00000005981/ENSSSCG00000020864/ENSSSCG00000035357/ENSSSCG00000008749/ENSSSCG00000015405/ENSSSCG00000021038/ENSSSCG00000022405/ENSSSCG00000015144/ENSSSCG00000033442/ENSSSCG00000036520/ENSSSCG00000009217/ENSSSCG00000009182	FBXO32/VDR/BCL2L1/SLIT2/CD36/NRIP1/P2RX1/GRAMD1B/HCN2/EFNA5/PKD2/ENSSSCG00000009182	12
BP	GO:0017144	drug metabolic process	12/306	356/11223	0.2660054037437	0.601287727042196	ENSSSCG00000003513/ENSSSCG00000031174/ENSSSCG00000015405/ENSSSCG00000015477/ENSSSCG00000015462/ENSSSCG00000007710/ENSSSCG00000011627/ENSSSCG00000009217/ENSSSCG00000038384/ENSSSCG00000009182/ENSSSCG00000004092/ENSSSCG00000016720	ECE1/FBP1/CD36/CHIT1/TPK1/MLXIPL/ACP3/PKD2/COX4I2/ENSSSCG00000009182/MTHFD1L/PGAM2	12
BP	GO:0010634	positive regulation of epithelial cell migration	4/306	96/11223	0.266239243655408	0.601287727042196	ENSSSCG00000024954/ENSSSCG00000016997/ENSSSCG00000011020/ENSSSCG00000013887	FGF1/FGF18/JCAD/INSL3	4
BP	GO:0010821	regulation of mitochondrion organization	4/306	96/11223	0.266239243655408	0.601287727042196	ENSSSCG00000033626/ENSSSCG00000035619/ENSSSCG00000040811/ENSSSCG00000040125	SREBF1/TMEM135/PYCARD/NOL3	4
BP	GO:0031214	biomineral tissue development	4/306	96/11223	0.266239243655408	0.601287727042196	ENSSSCG00000008606/ENSSSCG00000012985/ENSSSCG00000001027/ENSSSCG00000029849	OSR1/LTBP3/BMP6/S1PR1	4
BP	GO:0071695	anatomical structure maturation	4/306	96/11223	0.266239243655408	0.601287727042196	ENSSSCG00000009477/ENSSSCG00000029849/ENSSSCG00000010199/ENSSSCG00000034774	EDNRB/S1PR1/RET/TBX6	4
BP	GO:0071706	tumor necrosis factor superfamily cytokine production	4/306	96/11223	0.266239243655408	0.601287727042196	ENSSSCG00000028875/ENSSSCG00000015405/ENSSSCG00000026583/ENSSSCG00000040811	HAVCR2/CD36/TLR1/PYCARD	4
BP	GO:0097485	neuron projection guidance	4/306	96/11223	0.266239243655408	0.601287727042196	ENSSSCG00000024001/ENSSSCG00000008749/ENSSSCG00000036520/ENSSSCG00000001660	PLXNA1/SLIT2/EFNA5/PTK7	4
BP	GO:1903555	regulation of tumor necrosis factor superfamily cytokine production	4/306	96/11223	0.266239243655408	0.601287727042196	ENSSSCG00000028875/ENSSSCG00000015405/ENSSSCG00000026583/ENSSSCG00000040811	HAVCR2/CD36/TLR1/PYCARD	4
BP	GO:0060485	mesenchyme development	6/306	159/11223	0.26680782115287	0.601287727042196	ENSSSCG00000009477/ENSSSCG00000008606/ENSSSCG00000005992/ENSSSCG00000009217/ENSSSCG00000010199/ENSSSCG00000001660	EDNRB/OSR1/SHAS2/PKD2/RET/PTK7	6
BP	GO:0001708	cell fate specification	2/306	37/11223	0.26749646220596	0.601287727042196	ENSSSCG00000016111/ENSSSCG00000034774	FZD7/TBX6	2
BP	GO:0009187	cyclic nucleotide metabolic process	2/306	37/11223	0.26749646220596	0.601287727042196	ENSSSCG00000016929/ENSSSCG00000002268	PDE4D/AKAP5	2
BP	GO:0033628	regulation of cell adhesion mediated by integrin	2/306	37/11223	0.26749646220596	0.601287727042196	ENSSSCG00000034213/ENSSSCG00000010199	ACER2/RET	2
BP	GO:0035773	insulin secretion involved in cellular response to glucose stimulus	2/306	37/11223	0.26749646220596	0.601287727042196	ENSSSCG00000028101/ENSSSCG00000036520	SLC9B2/EFNA5	2
BP	GO:0060291	long-term synaptic potentiation	2/306	37/11223	0.26749646220596	0.601287727042196	ENSSSCG00000003088/ENSSSCG00000002268	APOE/AKAP5	2
BP	GO:0090277	positive regulation of peptide hormone secretion	2/306	37/11223	0.26749646220596	0.601287727042196	ENSSSCG00000009429/ENSSSCG00000036705	TNFSF11/RPH3AL	2
BP	GO:0008217	regulation of blood pressure	3/306	66/11223	0.268300770691594	0.601287727042196	ENSSSCG00000003513/ENSSSCG00000036201/ENSSSCG00000009477	ECE1/NPR3/EDNRB	3
BP	GO:0009179	purine ribonucleoside diphosphate metabolic process	3/306	66/11223	0.268300770691594	0.601287727042196	ENSSSCG00000031174/ENSSSCG00000007710/ENSSSCG00000016720	FBP1/MLXIPL/PGAM2	3
BP	GO:0036294	cellular response to decreased oxygen levels	3/306	66/11223	0.268300770691594	0.601287727042196	ENSSSCG00000008443/ENSSSCG00000007709/ENSSSCG00000003702	EPAS1/TBL2/GATA6	3
BP	GO:0071456	cellular response to hypoxia	3/306	66/11223	0.268300770691594	0.601287727042196	ENSSSCG00000008443/ENSSSCG00000007709/ENSSSCG00000003702	EPAS1/TBL2/GATA6	3
BP	GO:0097530	granulocyte migration	3/306	66/11223	0.268300770691594	0.601287727042196	ENSSSCG00000008749/ENSSSCG00000006590/ENSSSCG00000016183	SLIT2/S100A8/ENSSSCG00000016183	3
BP	GO:1903531	negative regulation of secretion by cell	3/306	66/11223	0.268300770691594	0.601287727042196	ENSSSCG00000033626/ENSSSCG00000003088/ENSSSCG00000012594	SREBF1/APOE/IL13RA2	3
BP	GO:0006644	phospholipid metabolic process	9/306	257/11223	0.268466877261304	0.601287727042196	ENSSSCG00000003582/ENSSSCG00000016223/ENSSSCG00000003839/ENSSSCG00000015446/ENSSSCG00000015332/ENSSSCG00000009231/ENSSSCG00000007056/ENSSSCG00000009233/ENSSSCG00000023539	SMPDL3B/ACSL3/ENSSSCG00000003839/PNPLA8/PON1/CDS1/PLCB1/GPAT3/MBOAT2	9
BP	GO:0042326	negative regulation of phosphorylation	10/306	291/11223	0.271616552910742	0.601287727042196	ENSSSCG00000003088/ENSSSCG00000003839/ENSSSCG00000008749/ENSSSCG00000031174/ENSSSCG00000015135/ENSSSCG00000040811/ENSSSCG00000015850/ENSSSCG00000007710/ENSSSCG00000040681/ENSSSCG00000037706	APOE/ENSSSCG00000003839/SLIT2/FBP1/SORL1/PYCARD/DUSP4/MLXIPL/FABP4/PRKAR2B	10
BP	GO:0016055	Wnt signaling pathway	9/306	258/11223	0.272104469430251	0.601287727042196	ENSSSCG00000005235/ENSSSCG00000003088/ENSSSCG00000025717/ENSSSCG00000014871/ENSSSCG00000003839/ENSSSCG00000016111/ENSSSCG00000017640/ENSSSCG00000001660/ENSSSCG00000005946	KANK1/APOE/HIC1/TSKU/ENSSSCG00000003839/FZD7/ENSSSCG00000017640/PTK7/CCN4	9
BP	GO:0030856	regulation of epithelial cell differentiation	4/306	97/11223	0.272297819155847	0.601287727042196	ENSSSCG00000020864/ENSSSCG00000008606/ENSSSCG00000001027/ENSSSCG00000007056	VDR/OSR1/BMP6/PLCB1	4
BP	GO:0048588	developmental cell growth	4/306	97/11223	0.272297819155847	0.601287727042196	ENSSSCG00000024001/ENSSSCG00000008749/ENSSSCG00000036520/ENSSSCG00000004781	PLXNA1/SLIT2/EFNA5/PAK6	4
BP	GO:0042110	T cell activation	10/306	292/11223	0.275048940220701	0.601287727042196	ENSSSCG00000040208/ENSSSCG00000016832/ENSSSCG00000028875/ENSSSCG00000035170/ENSSSCG00000039798/ENSSSCG00000009429/ENSSSCG00000040811/ENSSSCG00000014869/ENSSSCG00000016111/ENSSSCG00000003741	PAG1/IL7R/HAVCR2/VSIG4/SLC11A1/TNFSF11/PYCARD/LRRC32/FZD7/ENSSSCG00000003741	10
BP	GO:0051186	cofactor metabolic process	10/306	292/11223	0.275048940220701	0.601287727042196	ENSSSCG00000017694/ENSSSCG00000031174/ENSSSCG00000012859/ENSSSCG00000015334/ENSSSCG00000015462/ENSSSCG00000007710/ENSSSCG00000004454/ENSSSCG00000002847/ENSSSCG00000004092/ENSSSCG00000016720	ACACA/FBP1/NADSYN1/PDK4/TPK1/MLXIPL/ME1/GPT2/MTHFD1L/PGAM2	10
BP	GO:0009135	purine nucleoside diphosphate metabolic process	3/306	67/11223	0.275731068784513	0.601287727042196	ENSSSCG00000031174/ENSSSCG00000007710/ENSSSCG00000016720	FBP1/MLXIPL/PGAM2	3
BP	GO:0009185	ribonucleoside diphosphate metabolic process	3/306	67/11223	0.275731068784513	0.601287727042196	ENSSSCG00000031174/ENSSSCG00000007710/ENSSSCG00000016720	FBP1/MLXIPL/PGAM2	3
BP	GO:0034332	adherens junction organization	3/306	67/11223	0.275731068784513	0.601287727042196	ENSSSCG00000004595/ENSSSCG00000001027/ENSSSCG00000036520	ADAM10/BMP6/EFNA5	3
BP	GO:0055067	monovalent inorganic cation homeostasis	3/306	67/11223	0.275731068784513	0.601287727042196	ENSSSCG00000039798/ENSSSCG00000009477/ENSSSCG00000015334	SLC11A1/EDNRB/PDK4	3
BP	GO:0099173	postsynapse organization	3/306	67/11223	0.275731068784513	0.601287727042196	ENSSSCG00000004595/ENSSSCG00000003088/ENSSSCG00000001513	ADAM10/APOE/SYNGAP1	3
BP	GO:0045927	positive regulation of growth	5/306	129/11223	0.275961155590774	0.601287727042196	ENSSSCG00000004595/ENSSSCG00000003669/ENSSSCG00000036520/ENSSSCG00000007056/ENSSSCG00000011680	ADAM10/MFSD2A/EFNA5/PLCB1/PLS1	5
BP	GO:0001756	somitogenesis	2/306	38/11223	0.277681115340412	0.601287727042196	ENSSSCG00000007244/ENSSSCG00000034774	POFUT1/TBX6	2
BP	GO:0002042	cell migration involved in sprouting angiogenesis	2/306	38/11223	0.277681115340412	0.601287727042196	ENSSSCG00000008749/ENSSSCG00000011020	SLIT2/JCAD	2
BP	GO:0022029	telencephalon cell migration	2/306	38/11223	0.277681115340412	0.601287727042196	ENSSSCG00000008749/ENSSSCG00000002620	SLIT2/EFHC1	2
BP	GO:0032410	negative regulation of transporter activity	2/306	38/11223	0.277681115340412	0.601287727042196	ENSSSCG00000008606/ENSSSCG00000009217	OSR1/PKD2	2
BP	GO:0032615	interleukin-12 production	2/306	38/11223	0.277681115340412	0.601287727042196	ENSSSCG00000015405/ENSSSCG00000007056	CD36/PLCB1	2
BP	GO:0032655	regulation of interleukin-12 production	2/306	38/11223	0.277681115340412	0.601287727042196	ENSSSCG00000015405/ENSSSCG00000007056	CD36/PLCB1	2
BP	GO:0046128	purine ribonucleoside metabolic process	2/306	38/11223	0.277681115340412	0.601287727042196	ENSSSCG00000011627/ENSSSCG00000034919	ACP3/GDA	2
BP	GO:0046718	viral entry into host cell	2/306	38/11223	0.277681115340412	0.601287727042196	ENSSSCG00000016027/ENSSSCG00000034853	ITGAV/ENSSSCG00000034853	2
BP	GO:0048844	artery morphogenesis	2/306	38/11223	0.277681115340412	0.601287727042196	ENSSSCG00000003088/ENSSSCG00000009217	APOE/PKD2	2
BP	GO:0070265	necrotic cell death	2/306	38/11223	0.277681115340412	0.601287727042196	ENSSSCG00000005024/ENSSSCG00000040125	PYGL/NOL3	2
BP	GO:0090501	RNA phosphodiester bond hydrolysis	2/306	38/11223	0.277681115340412	0.601287727042196	ENSSSCG00000038031/ENSSSCG00000034853	CPSF6/ENSSSCG00000034853	2
BP	GO:0097194	execution phase of apoptosis	2/306	38/11223	0.277681115340412	0.601287727042196	ENSSSCG00000035357/ENSSSCG00000030623	BCL2L1/XKR8	2
BP	GO:0042129	regulation of T cell proliferation	4/306	98/11223	0.278380053273005	0.601287727042196	ENSSSCG00000028875/ENSSSCG00000035170/ENSSSCG00000040811/ENSSSCG00000014869	HAVCR2/VSIG4/PYCARD/LRRC32	4
BP	GO:0060759	regulation of response to cytokine stimulus	4/306	98/11223	0.278380053273005	0.601287727042196	ENSSSCG00000011570/ENSSSCG00000008749/ENSSSCG00000040811/ENSSSCG00000040125	IRAK2/SLIT2/PYCARD/NOL3	4
BP	GO:0002694	regulation of leukocyte activation	11/306	327/11223	0.280324251072358	0.601287727042196	ENSSSCG00000040208/ENSSSCG00000016832/ENSSSCG00000028875/ENSSSCG00000035170/ENSSSCG00000009429/ENSSSCG00000040811/ENSSSCG00000037532/ENSSSCG00000014869/ENSSSCG00000025560/ENSSSCG00000003741/ENSSSCG00000012594	PAG1/IL7R/HAVCR2/VSIG4/TNFSF11/PYCARD/MNDA/LRRC32/PGLYRP2/ENSSSCG00000003741/IL13RA2	11
BP	GO:0050670	regulation of lymphocyte proliferation	5/306	130/11223	0.281222523099772	0.601287727042196	ENSSSCG00000028875/ENSSSCG00000035170/ENSSSCG00000040811/ENSSSCG00000037532/ENSSSCG00000014869	HAVCR2/VSIG4/PYCARD/MNDA/LRRC32	5
BP	GO:0008285	negative regulation of cell proliferation	13/306	395/11223	0.282101321986299	0.601287727042196	ENSSSCG00000003088/ENSSSCG00000012055/ENSSSCG00000028875/ENSSSCG00000035170/ENSSSCG00000020864/ENSSSCG00000005688/ENSSSCG00000013262/ENSSSCG00000037532/ENSSSCG00000010957/ENSSSCG00000016322/ENSSSCG00000014869/ENSSSCG00000038643/ENSSSCG00000003702	APOE/MORC3/HAVCR2/VSIG4/VDR/PTGES/AMBRA1/MNDA/AGTPBP1/ACKR3/LRRC32/KLF11/GATA6	13
BP	GO:0001562	response to protozoan	1/306	12/11223	0.282436182813579	0.601287727042196	ENSSSCG00000039798	SLC11A1	1
BP	GO:0002385	mucosal immune response	1/306	12/11223	0.282436182813579	0.601287727042196	ENSSSCG00000029990	DEFB1	1
BP	GO:0002675	positive regulation of acute inflammatory response	1/306	12/11223	0.282436182813579	0.601287727042196	ENSSSCG00000009429	TNFSF11	1
BP	GO:0002710	negative regulation of T cell mediated immunity	1/306	12/11223	0.282436182813579	0.601287727042196	ENSSSCG00000016832	IL7R	1
BP	GO:0002834	regulation of response to tumor cell	1/306	12/11223	0.282436182813579	0.601287727042196	ENSSSCG00000028875	HAVCR2	1
BP	GO:0002837	regulation of immune response to tumor cell	1/306	12/11223	0.282436182813579	0.601287727042196	ENSSSCG00000028875	HAVCR2	1
BP	GO:0003323	type B pancreatic cell development	1/306	12/11223	0.282436182813579	0.601287727042196	ENSSSCG00000001027	BMP6	1
BP	GO:0006085	acetyl-CoA biosynthetic process	1/306	12/11223	0.282436182813579	0.601287727042196	ENSSSCG00000015334	PDK4	1
BP	GO:0006684	sphingomyelin metabolic process	1/306	12/11223	0.282436182813579	0.601287727042196	ENSSSCG00000003582	SMPDL3B	1
BP	GO:0006760	folic acid-containing compound metabolic process	1/306	12/11223	0.282436182813579	0.601287727042196	ENSSSCG00000004092	MTHFD1L	1
BP	GO:0007618	mating	1/306	12/11223	0.282436182813579	0.601287727042196	ENSSSCG00000022405	P2RX1	1
BP	GO:0009151	purine deoxyribonucleotide metabolic process	1/306	12/11223	0.282436182813579	0.601287727042196	ENSSSCG00000034919	GDA	1
BP	GO:0009299	mRNA transcription	1/306	12/11223	0.282436182813579	0.601287727042196	ENSSSCG00000033626	SREBF1	1
BP	GO:0009435	NAD biosynthetic process	1/306	12/11223	0.282436182813579	0.601287727042196	ENSSSCG00000012859	NADSYN1	1
BP	GO:0010039	response to iron ion	1/306	12/11223	0.282436182813579	0.601287727042196	ENSSSCG00000001027	BMP6	1
BP	GO:0010544	negative regulation of platelet activation	1/306	12/11223	0.282436182813579	0.601287727042196	ENSSSCG00000003088	APOE	1
BP	GO:0010656	negative regulation of muscle cell apoptotic process	1/306	12/11223	0.282436182813579	0.601287727042196	ENSSSCG00000040125	NOL3	1
BP	GO:0010888	negative regulation of lipid storage	1/306	12/11223	0.282436182813579	0.601287727042196	ENSSSCG00000016027	ITGAV	1
BP	GO:0014912	negative regulation of smooth muscle cell migration	1/306	12/11223	0.282436182813579	0.601287727042196	ENSSSCG00000008749	SLIT2	1
BP	GO:0015693	magnesium ion transport	1/306	12/11223	0.282436182813579	0.601287727042196	ENSSSCG00000039947	KCNJ2	1
BP	GO:0015701	bicarbonate transport	1/306	12/11223	0.282436182813579	0.601287727042196	ENSSSCG00000023186	CA4	1
BP	GO:0021511	spinal cord patterning	1/306	12/11223	0.282436182813579	0.601287727042196	ENSSSCG00000000737	TULP3	1
BP	GO:0030318	melanocyte differentiation	1/306	12/11223	0.282436182813579	0.601287727042196	ENSSSCG00000009477	EDNRB	1
BP	GO:0030812	negative regulation of nucleotide catabolic process	1/306	12/11223	0.282436182813579	0.601287727042196	ENSSSCG00000031174	FBP1	1
BP	GO:0030813	positive regulation of nucleotide catabolic process	1/306	12/11223	0.282436182813579	0.601287727042196	ENSSSCG00000007710	MLXIPL	1
BP	GO:0030889	negative regulation of B cell proliferation	1/306	12/11223	0.282436182813579	0.601287727042196	ENSSSCG00000037532	MNDA	1
BP	GO:0032094	response to food	1/306	12/11223	0.282436182813579	0.601287727042196	ENSSSCG00000035619	TMEM135	1
BP	GO:0032239	regulation of nucleobase-containing compound transport	1/306	12/11223	0.282436182813579	0.601287727042196	ENSSSCG00000038031	CPSF6	1
BP	GO:0032717	negative regulation of interleukin-8 production	1/306	12/11223	0.282436182813579	0.601287727042196	ENSSSCG00000026592	TLR6	1
BP	GO:0032933	SREBP signaling pathway	1/306	12/11223	0.282436182813579	0.601287727042196	ENSSSCG00000033626	SREBF1	1
BP	GO:0033151	V(D)J recombination	1/306	12/11223	0.282436182813579	0.601287727042196	ENSSSCG00000007031	POLB	1
BP	GO:0033280	response to vitamin D	1/306	12/11223	0.282436182813579	0.601287727042196	ENSSSCG00000020864	VDR	1
BP	GO:0033623	regulation of integrin activation	1/306	12/11223	0.282436182813579	0.601287727042196	ENSSSCG00000006288	SELP	1
BP	GO:0035384	thioester biosynthetic process	1/306	12/11223	0.282436182813579	0.601287727042196	ENSSSCG00000015334	PDK4	1
BP	GO:0035640	exploration behavior	1/306	12/11223	0.282436182813579	0.601287727042196	ENSSSCG00000003088	APOE	1
BP	GO:0035970	peptidyl-threonine dephosphorylation	1/306	12/11223	0.282436182813579	0.601287727042196	ENSSSCG00000015850	DUSP4	1
BP	GO:0042362	fat-soluble vitamin biosynthetic process	1/306	12/11223	0.282436182813579	0.601287727042196	ENSSSCG00000020864	VDR	1
BP	GO:0046823	negative regulation of nucleocytoplasmic transport	1/306	12/11223	0.282436182813579	0.601287727042196	ENSSSCG00000015405	CD36	1
BP	GO:0048240	sperm capacitation	1/306	12/11223	0.282436182813579	0.601287727042196	ENSSSCG00000029990	DEFB1	1
BP	GO:0048385	regulation of retinoic acid receptor signaling pathway	1/306	12/11223	0.282436182813579	0.601287727042196	ENSSSCG00000003439	DHRS3	1
BP	GO:0048875	chemical homeostasis within a tissue	1/306	12/11223	0.282436182813579	0.601287727042196	ENSSSCG00000008443	EPAS1	1
BP	GO:0051016	barbed-end actin filament capping	1/306	12/11223	0.282436182813579	0.601287727042196	ENSSSCG00000000600	EPS8	1
BP	GO:0051197	positive regulation of coenzyme metabolic process	1/306	12/11223	0.282436182813579	0.601287727042196	ENSSSCG00000007710	MLXIPL	1
BP	GO:0051198	negative regulation of coenzyme metabolic process	1/306	12/11223	0.282436182813579	0.601287727042196	ENSSSCG00000031174	FBP1	1
BP	GO:0051339	regulation of lyase activity	1/306	12/11223	0.282436182813579	0.601287727042196	ENSSSCG00000002268	AKAP5	1
BP	GO:0051446	positive regulation of meiotic cell cycle	1/306	12/11223	0.282436182813579	0.601287727042196	ENSSSCG00000007056	PLCB1	1
BP	GO:0061081	positive regulation of myeloid leukocyte cytokine production involved in immune response	1/306	12/11223	0.282436182813579	0.601287727042196	ENSSSCG00000015405	CD36	1
BP	GO:0061450	trophoblast cell migration	1/306	12/11223	0.282436182813579	0.601287727042196	ENSSSCG00000012277	TIMP1	1
BP	GO:0071295	cellular response to vitamin	1/306	12/11223	0.282436182813579	0.601287727042196	ENSSSCG00000020864	VDR	1
BP	GO:0071501	cellular response to sterol depletion	1/306	12/11223	0.282436182813579	0.601287727042196	ENSSSCG00000033626	SREBF1	1
BP	GO:0071616	acyl-CoA biosynthetic process	1/306	12/11223	0.282436182813579	0.601287727042196	ENSSSCG00000015334	PDK4	1
BP	GO:0072012	glomerulus vasculature development	1/306	12/11223	0.282436182813579	0.601287727042196	ENSSSCG00000008606	OSR1	1
BP	GO:0072079	nephron tubule formation	1/306	12/11223	0.282436182813579	0.601287727042196	ENSSSCG00000008606	OSR1	1
BP	GO:0072202	cell differentiation involved in metanephros development	1/306	12/11223	0.282436182813579	0.601287727042196	ENSSSCG00000008606	OSR1	1
BP	GO:0072273	metanephric nephron morphogenesis	1/306	12/11223	0.282436182813579	0.601287727042196	ENSSSCG00000009217	PKD2	1
BP	GO:0072673	lamellipodium morphogenesis	1/306	12/11223	0.282436182813579	0.601287727042196	ENSSSCG00000005235	KANK1	1
BP	GO:0090103	cochlea morphogenesis	1/306	12/11223	0.282436182813579	0.601287727042196	ENSSSCG00000001660	PTK7	1
BP	GO:0090201	negative regulation of release of cytochrome c from mitochondria	1/306	12/11223	0.282436182813579	0.601287727042196	ENSSSCG00000040125	NOL3	1
BP	GO:0099560	synaptic membrane adhesion	1/306	12/11223	0.282436182813579	0.601287727042196	ENSSSCG00000036520	EFNA5	1
BP	GO:1903020	positive regulation of glycoprotein metabolic process	1/306	12/11223	0.282436182813579	0.601287727042196	ENSSSCG00000007056	PLCB1	1
BP	GO:1903214	regulation of protein targeting to mitochondrion	1/306	12/11223	0.282436182813579	0.601287727042196	ENSSSCG00000033626	SREBF1	1
BP	GO:1903392	negative regulation of adherens junction organization	1/306	12/11223	0.282436182813579	0.601287727042196	ENSSSCG00000001027	BMP6	1
BP	GO:2000047	regulation of cell-cell adhesion mediated by cadherin	1/306	12/11223	0.282436182813579	0.601287727042196	ENSSSCG00000001027	BMP6	1
BP	GO:2000696	regulation of epithelial cell differentiation involved in kidney development	1/306	12/11223	0.282436182813579	0.601287727042196	ENSSSCG00000008606	OSR1	1
BP	GO:2000725	regulation of cardiac muscle cell differentiation	1/306	12/11223	0.282436182813579	0.601287727042196	ENSSSCG00000016111	FZD7	1
BP	GO:2000811	negative regulation of anoikis	1/306	12/11223	0.282436182813579	0.601287727042196	ENSSSCG00000015334	PDK4	1
BP	GO:0008584	male gonad development	3/306	68/11223	0.283181973007924	0.601287727042196	ENSSSCG00000035357/ENSSSCG00000029805/ENSSSCG00000003702	BCL2L1/RHOBTB3/GATA6	3
BP	GO:0009410	response to xenobiotic stimulus	3/306	68/11223	0.283181973007924	0.601287727042196	ENSSSCG00000005981/ENSSSCG00000010475/ENSSSCG00000032857	FBXO32/CYP26A1/S100A12	3
BP	GO:0048489	synaptic vesicle transport	3/306	68/11223	0.283181973007924	0.601287727042196	ENSSSCG00000033674/ENSSSCG00000021238/ENSSSCG00000005400	PRKCB/STX1B/GRIN3A	3
BP	GO:0097480	establishment of synaptic vesicle localization	3/306	68/11223	0.283181973007924	0.601287727042196	ENSSSCG00000033674/ENSSSCG00000021238/ENSSSCG00000005400	PRKCB/STX1B/GRIN3A	3
BP	GO:1900542	regulation of purine nucleotide metabolic process	3/306	68/11223	0.283181973007924	0.601287727042196	ENSSSCG00000031174/ENSSSCG00000002268/ENSSSCG00000007710	FBP1/AKAP5/MLXIPL	3
BP	GO:0002831	regulation of response to biotic stimulus	4/306	99/11223	0.284484035243721	0.602739978215972	ENSSSCG00000028875/ENSSSCG00000040811/ENSSSCG00000001027/ENSSSCG00000003702	HAVCR2/PYCARD/BMP6/GATA6	4
BP	GO:0050803	regulation of synapse structure or activity	4/306	99/11223	0.284484035243721	0.602739978215972	ENSSSCG00000003088/ENSSSCG00000036520/ENSSSCG00000001513/ENSSSCG00000000810	APOE/EFNA5/SYNGAP1/AMIGO2	4
BP	GO:1903522	regulation of blood circulation	4/306	99/11223	0.284484035243721	0.602739978215972	ENSSSCG00000008443/ENSSSCG00000033626/ENSSSCG00000022405/ENSSSCG00000039947	EPAS1/SREBF1/P2RX1/KCNJ2	4
BP	GO:0021700	developmental maturation	6/306	163/11223	0.285517208188596	0.602739978215972	ENSSSCG00000008443/ENSSSCG00000009477/ENSSSCG00000029990/ENSSSCG00000029849/ENSSSCG00000010199/ENSSSCG00000034774	EPAS1/EDNRB/DEFB1/S1PR1/RET/TBX6	6
BP	GO:0001763	morphogenesis of a branching structure	5/306	131/11223	0.286503622835502	0.602739978215972	ENSSSCG00000024001/ENSSSCG00000020864/ENSSSCG00000008749/ENSSSCG00000024954/ENSSSCG00000009217	PLXNA1/VDR/SLIT2/FGF1/PKD2	5
BP	GO:2001233	regulation of apoptotic signaling pathway	9/306	262/11223	0.286798017991885	0.602739978215972	ENSSSCG00000016027/ENSSSCG00000035357/ENSSSCG00000015570/ENSSSCG00000015617/ENSSSCG00000006590/ENSSSCG00000040811/ENSSSCG00000016322/ENSSSCG00000040125/ENSSSCG00000033592	ITGAV/BCL2L1/IVNS1ABP/G0S2/S100A8/PYCARD/ACKR3/NOL3/TMC8	9
BP	GO:1901361	organic cyclic compound catabolic process	11/306	329/11223	0.286898057809937	0.602739978215972	ENSSSCG00000006238/ENSSSCG00000003088/ENSSSCG00000039798/ENSSSCG00000031174/ENSSSCG00000016929/ENSSSCG00000002357/ENSSSCG00000021259/ENSSSCG00000007710/ENSSSCG00000009666/ENSSSCG00000034919/ENSSSCG00000016720	CYP7A1/APOE/SLC11A1/FBP1/PDE4D/ALDH6A1/CDA/MLXIPL/EPHX2/GDA/PGAM2	11
BP	GO:0002833	positive regulation of response to biotic stimulus	2/306	39/11223	0.287856736668993	0.602739978215972	ENSSSCG00000028875/ENSSSCG00000001027	HAVCR2/BMP6	2
BP	GO:0031663	lipopolysaccharide-mediated signaling pathway	2/306	39/11223	0.287856736668993	0.602739978215972	ENSSSCG00000011570/ENSSSCG00000001027	IRAK2/BMP6	2
BP	GO:0032757	positive regulation of interleukin-8 production	2/306	39/11223	0.287856736668993	0.602739978215972	ENSSSCG00000026583/ENSSSCG00000040811	TLR1/PYCARD	2
BP	GO:0034109	homotypic cell-cell adhesion	2/306	39/11223	0.287856736668993	0.602739978215972	ENSSSCG00000009429/ENSSSCG00000017306	TNFSF11/ITGB3	2
BP	GO:0045670	regulation of osteoclast differentiation	2/306	39/11223	0.287856736668993	0.602739978215972	ENSSSCG00000009429/ENSSSCG00000028101	TNFSF11/SLC9B2	2
BP	GO:0045824	negative regulation of innate immune response	2/306	39/11223	0.287856736668993	0.602739978215972	ENSSSCG00000028875/ENSSSCG00000035170	HAVCR2/VSIG4	2
BP	GO:0061951	establishment of protein localization to plasma membrane	2/306	39/11223	0.287856736668993	0.602739978215972	ENSSSCG00000016223/ENSSSCG00000002268	ACSL3/AKAP5	2
BP	GO:1903391	regulation of adherens junction organization	2/306	39/11223	0.287856736668993	0.602739978215972	ENSSSCG00000001027/ENSSSCG00000036520	BMP6/EFNA5	2
BP	GO:1901215	negative regulation of neuron death	4/306	100/11223	0.290607874086746	0.602739978215972	ENSSSCG00000035357/ENSSSCG00000013262/ENSSSCG00000015135/ENSSSCG00000001513	BCL2L1/AMBRA1/SORL1/SYNGAP1	4
BP	GO:0010595	positive regulation of endothelial cell migration	3/306	69/11223	0.290650142545986	0.602739978215972	ENSSSCG00000024954/ENSSSCG00000016997/ENSSSCG00000011020	FGF1/FGF18/JCAD	3
BP	GO:0030316	osteoclast differentiation	3/306	69/11223	0.290650142545986	0.602739978215972	ENSSSCG00000009429/ENSSSCG00000028101/ENSSSCG00000005946	TNFSF11/SLC9B2/CCN4	3
BP	GO:0046546	development of primary male sexual characteristics	3/306	69/11223	0.290650142545986	0.602739978215972	ENSSSCG00000035357/ENSSSCG00000029805/ENSSSCG00000003702	BCL2L1/RHOBTB3/GATA6	3
BP	GO:0032102	negative regulation of response to external stimulus	7/306	197/11223	0.291584572517931	0.602739978215972	ENSSSCG00000003582/ENSSSCG00000003088/ENSSSCG00000028875/ENSSSCG00000008749/ENSSSCG00000040811/ENSSSCG00000042607/ENSSSCG00000005400	SMPDL3B/APOE/HAVCR2/SLIT2/PYCARD/THBD/GRIN3A	7
BP	GO:0016197	endosomal transport	5/306	132/11223	0.291803231185935	0.602739978215972	ENSSSCG00000005423/ENSSSCG00000013017/ENSSSCG00000015135/ENSSSCG00000002268/ENSSSCG00000029805	ABCA1/EHD1/SORL1/AKAP5/RHOBTB3	5
BP	GO:0032944	regulation of mononuclear cell proliferation	5/306	132/11223	0.291803231185935	0.602739978215972	ENSSSCG00000028875/ENSSSCG00000035170/ENSSSCG00000040811/ENSSSCG00000037532/ENSSSCG00000014869	HAVCR2/VSIG4/PYCARD/MNDA/LRRC32	5
BP	GO:0033157	regulation of intracellular protein transport	5/306	132/11223	0.291803231185935	0.602739978215972	ENSSSCG00000033626/ENSSSCG00000015405/ENSSSCG00000015135/ENSSSCG00000002268/ENSSSCG00000038929	SREBF1/CD36/SORL1/AKAP5/CEMIP	5
BP	GO:0006163	purine nucleotide metabolic process	9/306	264/11223	0.294225024095084	0.602739978215972	ENSSSCG00000031174/ENSSSCG00000016929/ENSSSCG00000002268/ENSSSCG00000049011/ENSSSCG00000008901/ENSSSCG00000007710/ENSSSCG00000038384/ENSSSCG00000034919/ENSSSCG00000016720	FBP1/PDE4D/AKAP5/ENSSSCG00000049011/PAICS/MLXIPL/COX4I2/GDA/PGAM2	9
BP	GO:0051348	negative regulation of transferase activity	6/306	165/11223	0.294978762402203	0.602739978215972	ENSSSCG00000003088/ENSSSCG00000015135/ENSSSCG00000040811/ENSSSCG00000015850/ENSSSCG00000040681/ENSSSCG00000037706	APOE/SORL1/PYCARD/DUSP4/FABP4/PRKAR2B	6
BP	GO:2000146	negative regulation of cell motility	6/306	165/11223	0.294978762402203	0.602739978215972	ENSSSCG00000005235/ENSSSCG00000012277/ENSSSCG00000003088/ENSSSCG00000008749/ENSSSCG00000004694/ENSSSCG00000007056	KANK1/TIMP1/APOE/SLIT2/FRMD5/PLCB1	6
BP	GO:0009127	purine nucleoside monophosphate biosynthetic process	4/306	101/11223	0.296749699664134	0.602739978215972	ENSSSCG00000031174/ENSSSCG00000008901/ENSSSCG00000007710/ENSSSCG00000016720	FBP1/PAICS/MLXIPL/PGAM2	4
BP	GO:0009168	purine ribonucleoside monophosphate biosynthetic process	4/306	101/11223	0.296749699664134	0.602739978215972	ENSSSCG00000031174/ENSSSCG00000008901/ENSSSCG00000007710/ENSSSCG00000016720	FBP1/PAICS/MLXIPL/PGAM2	4
BP	GO:0032412	regulation of ion transmembrane transporter activity	4/306	101/11223	0.296749699664134	0.602739978215972	ENSSSCG00000001771/ENSSSCG00000008606/ENSSSCG00000009217/ENSSSCG00000032878	RASGRF1/OSR1/PKD2/SHISA9	4
BP	GO:0001885	endothelial cell development	2/306	40/11223	0.29801626824169	0.602739978215972	ENSSSCG00000007350/ENSSSCG00000007056	PPP1R16B/PLCB1	2
BP	GO:0007189	adenylate cyclase-activating G-protein coupled receptor signaling pathway	2/306	40/11223	0.29801626824169	0.602739978215972	ENSSSCG00000005423/ENSSSCG00000016031	ABCA1/CALCRL	2
BP	GO:0007589	body fluid secretion	2/306	40/11223	0.29801626824169	0.602739978215972	ENSSSCG00000020864/ENSSSCG00000040207	VDR/P2RY2	2
BP	GO:0021885	forebrain cell migration	2/306	40/11223	0.29801626824169	0.602739978215972	ENSSSCG00000008749/ENSSSCG00000002620	SLIT2/EFHC1	2
BP	GO:0043507	positive regulation of JUN kinase activity	2/306	40/11223	0.29801626824169	0.602739978215972	ENSSSCG00000026592/ENSSSCG00000009429	TLR6/TNFSF11	2
BP	GO:0140029	exocytic process	2/306	40/11223	0.29801626824169	0.602739978215972	ENSSSCG00000021238/ENSSSCG00000022405	STX1B/P2RX1	2
BP	GO:0001841	neural tube formation	3/306	70/11223	0.298132312690915	0.602739978215972	ENSSSCG00000000737/ENSSSCG00000001660/ENSSSCG00000004092	TULP3/PTK7/MTHFD1L	3
BP	GO:0030326	embryonic limb morphogenesis	3/306	70/11223	0.298132312690915	0.602739978215972	ENSSSCG00000003513/ENSSSCG00000000737/ENSSSCG00000008606	ECE1/TULP3/OSR1	3
BP	GO:0035113	embryonic appendage morphogenesis	3/306	70/11223	0.298132312690915	0.602739978215972	ENSSSCG00000003513/ENSSSCG00000000737/ENSSSCG00000008606	ECE1/TULP3/OSR1	3
BP	GO:0051224	negative regulation of protein transport	3/306	70/11223	0.298132312690915	0.602739978215972	ENSSSCG00000033626/ENSSSCG00000003088/ENSSSCG00000015405	SREBF1/APOE/CD36	3
BP	GO:0007610	behavior	10/306	299/11223	0.299428067290305	0.602739978215972	ENSSSCG00000003088/ENSSSCG00000000600/ENSSSCG00000003669/ENSSSCG00000013915/ENSSSCG00000010957/ENSSSCG00000001513/ENSSSCG00000007056/ENSSSCG00000009182/ENSSSCG00000037706/ENSSSCG00000004781	APOE/EPS8/MFSD2A/CRTC1/AGTPBP1/SYNGAP1/PLCB1/ENSSSCG00000009182/PRKAR2B/PAK6	10
BP	GO:0002366	leukocyte activation involved in immune response	6/306	166/11223	0.299733232704221	0.602739978215972	ENSSSCG00000028875/ENSSSCG00000039798/ENSSSCG00000040811/ENSSSCG00000025560/ENSSSCG00000003741/ENSSSCG00000012594	HAVCR2/SLC11A1/PYCARD/PGLYRP2/ENSSSCG00000003741/IL13RA2	6
BP	GO:0035690	cellular response to drug	6/306	166/11223	0.299733232704221	0.602739978215972	ENSSSCG00000005981/ENSSSCG00000008749/ENSSSCG00000031174/ENSSSCG00000034213/ENSSSCG00000036520/ENSSSCG00000007056	FBXO32/SLIT2/FBP1/ACER2/EFNA5/PLCB1	6
BP	GO:0001759	organ induction	1/306	13/11223	0.302021815501033	0.602739978215972	ENSSSCG00000024954	FGF1	1
BP	GO:0001845	phagolysosome assembly	1/306	13/11223	0.302021815501033	0.602739978215972	ENSSSCG00000014876	MYO7A	1
BP	GO:0001964	startle response	1/306	13/11223	0.302021815501033	0.602739978215972	ENSSSCG00000005400	GRIN3A	1
BP	GO:0006525	arginine metabolic process	1/306	13/11223	0.302021815501033	0.602739978215972	ENSSSCG00000001780	FAH	1
BP	GO:0006991	response to sterol depletion	1/306	13/11223	0.302021815501033	0.602739978215972	ENSSSCG00000033626	SREBF1	1
BP	GO:0007157	heterophilic cell-cell adhesion via plasma membrane cell adhesion molecules	1/306	13/11223	0.302021815501033	0.602739978215972	ENSSSCG00000006288	SELP	1
BP	GO:0008045	motor neuron axon guidance	1/306	13/11223	0.302021815501033	0.602739978215972	ENSSSCG00000008749	SLIT2	1
BP	GO:0009065	glutamine family amino acid catabolic process	1/306	13/11223	0.302021815501033	0.602739978215972	ENSSSCG00000001780	FAH	1
BP	GO:0009072	aromatic amino acid family metabolic process	1/306	13/11223	0.302021815501033	0.602739978215972	ENSSSCG00000001780	FAH	1
BP	GO:0009125	nucleoside monophosphate catabolic process	1/306	13/11223	0.302021815501033	0.602739978215972	ENSSSCG00000034919	GDA	1
BP	GO:0010737	protein kinase A signaling	1/306	13/11223	0.302021815501033	0.602739978215972	ENSSSCG00000002268	AKAP5	1
BP	GO:0010818	T cell chemotaxis	1/306	13/11223	0.302021815501033	0.602739978215972	ENSSSCG00000004595	ADAM10	1
BP	GO:0017121	phospholipid scrambling	1/306	13/11223	0.302021815501033	0.602739978215972	ENSSSCG00000030623	XKR8	1
BP	GO:0021692	cerebellar Purkinje cell layer morphogenesis	1/306	13/11223	0.302021815501033	0.602739978215972	ENSSSCG00000010957	AGTPBP1	1
BP	GO:0022038	corpus callosum development	1/306	13/11223	0.302021815501033	0.602739978215972	ENSSSCG00000014871	TSKU	1
BP	GO:0030539	male genitalia development	1/306	13/11223	0.302021815501033	0.602739978215972	ENSSSCG00000001027	BMP6	1
BP	GO:0032148	activation of protein kinase B activity	1/306	13/11223	0.302021815501033	0.602739978215972	ENSSSCG00000024954	FGF1	1
BP	GO:0034162	toll-like receptor 9 signaling pathway	1/306	13/11223	0.302021815501033	0.602739978215972	ENSSSCG00000028875	HAVCR2	1
BP	GO:0036315	cellular response to sterol	1/306	13/11223	0.302021815501033	0.602739978215972	ENSSSCG00000015144	GRAMD1B	1
BP	GO:0042104	positive regulation of activated T cell proliferation	1/306	13/11223	0.302021815501033	0.602739978215972	ENSSSCG00000040811	PYCARD	1
BP	GO:0042159	lipoprotein catabolic process	1/306	13/11223	0.302021815501033	0.602739978215972	ENSSSCG00000003088	APOE	1
BP	GO:0043951	negative regulation of cAMP-mediated signaling	1/306	13/11223	0.302021815501033	0.602739978215972	ENSSSCG00000016929	PDE4D	1
BP	GO:0044068	modulation by symbiont of host cellular process	1/306	13/11223	0.302021815501033	0.602739978215972	ENSSSCG00000035357	BCL2L1	1
BP	GO:0044794	positive regulation by host of viral process	1/306	13/11223	0.302021815501033	0.602739978215972	ENSSSCG00000003088	APOE	1
BP	GO:0045198	establishment of epithelial cell apical/basal polarity	1/306	13/11223	0.302021815501033	0.602739978215972	ENSSSCG00000001660	PTK7	1
BP	GO:0045623	negative regulation of T-helper cell differentiation	1/306	13/11223	0.302021815501033	0.602739978215972	ENSSSCG00000003741	ENSSSCG00000003741	1
BP	GO:0045737	positive regulation of cyclin-dependent protein serine/threonine kinase activity	1/306	13/11223	0.302021815501033	0.602739978215972	ENSSSCG00000009217	PKD2	1
BP	GO:0046697	decidualization	1/306	13/11223	0.302021815501033	0.602739978215972	ENSSSCG00000020864	VDR	1
BP	GO:0048103	somatic stem cell division	1/306	13/11223	0.302021815501033	0.602739978215972	ENSSSCG00000016111	FZD7	1
BP	GO:0048169	regulation of long-term neuronal synaptic plasticity	1/306	13/11223	0.302021815501033	0.602739978215972	ENSSSCG00000001513	SYNGAP1	1
BP	GO:0051195	negative regulation of cofactor metabolic process	1/306	13/11223	0.302021815501033	0.602739978215972	ENSSSCG00000031174	FBP1	1
BP	GO:0051220	cytoplasmic sequestering of protein	1/306	13/11223	0.302021815501033	0.602739978215972	ENSSSCG00000009217	PKD2	1
BP	GO:0060306	regulation of membrane repolarization	1/306	13/11223	0.302021815501033	0.602739978215972	ENSSSCG00000039947	KCNJ2	1
BP	GO:0060547	negative regulation of necrotic cell death	1/306	13/11223	0.302021815501033	0.602739978215972	ENSSSCG00000040125	NOL3	1
BP	GO:0070841	inclusion body assembly	1/306	13/11223	0.302021815501033	0.602739978215972	ENSSSCG00000015135	SORL1	1
BP	GO:0080154	regulation of fertilization	1/306	13/11223	0.302021815501033	0.602739978215972	ENSSSCG00000007056	PLCB1	1
BP	GO:0090502	RNA phosphodiester bond hydrolysis, endonucleolytic	1/306	13/11223	0.302021815501033	0.602739978215972	ENSSSCG00000034853	ENSSSCG00000034853	1
BP	GO:0090594	inflammatory response to wounding	1/306	13/11223	0.302021815501033	0.602739978215972	ENSSSCG00000012277	TIMP1	1
BP	GO:0097428	protein maturation by iron-sulfur cluster transfer	1/306	13/11223	0.302021815501033	0.602739978215972	ENSSSCG00000010954	ENSSSCG00000010954	1
BP	GO:1900078	positive regulation of cellular response to insulin stimulus	1/306	13/11223	0.302021815501033	0.602739978215972	ENSSSCG00000015135	SORL1	1
BP	GO:1902004	positive regulation of amyloid-beta formation	1/306	13/11223	0.302021815501033	0.602739978215972	ENSSSCG00000027745	ABCG1	1
BP	GO:1902176	negative regulation of oxidative stress-induced intrinsic apoptotic signaling pathway	1/306	13/11223	0.302021815501033	0.602739978215972	ENSSSCG00000040125	NOL3	1
BP	GO:1903747	regulation of establishment of protein localization to mitochondrion	1/306	13/11223	0.302021815501033	0.602739978215972	ENSSSCG00000033626	SREBF1	1
BP	GO:0006486	protein glycosylation	5/306	134/11223	0.30245311221544	0.602739978215972	ENSSSCG00000008188/ENSSSCG00000024393/ENSSSCG00000007244/ENSSSCG00000034213/ENSSSCG00000002306	MGAT4A/B3GNT5/POFUT1/ACER2/GALNT16	5
BP	GO:0043413	macromolecule glycosylation	5/306	134/11223	0.30245311221544	0.602739978215972	ENSSSCG00000008188/ENSSSCG00000024393/ENSSSCG00000007244/ENSSSCG00000034213/ENSSSCG00000002306	MGAT4A/B3GNT5/POFUT1/ACER2/GALNT16	5
BP	GO:0001890	placenta development	4/306	102/11223	0.302907663680555	0.602739978215972	ENSSSCG00000008443/ENSSSCG00000020864/ENSSSCG00000028741/ENSSSCG00000009217	EPAS1/VDR/ENSSSCG00000028741/PKD2	4
BP	GO:0032874	positive regulation of stress-activated MAPK cascade	4/306	102/11223	0.302907663680555	0.602739978215972	ENSSSCG00000026592/ENSSSCG00000009429/ENSSSCG00000040811/ENSSSCG00000007056	TLR6/TNFSF11/PYCARD/PLCB1	4
BP	GO:1902903	regulation of supramolecular fiber organization	8/306	233/11223	0.303504288207025	0.602739978215972	ENSSSCG00000005235/ENSSSCG00000003088/ENSSSCG00000008617/ENSSSCG00000000600/ENSSSCG00000008749/ENSSSCG00000005457/ENSSSCG00000040811/ENSSSCG00000007085	KANK1/APOE/CYRIA/EPS8/SLIT2/LPAR1/PYCARD/DSTN	8
BP	GO:0001654	eye development	7/306	200/11223	0.304583189588744	0.602739978215972	ENSSSCG00000014871/ENSSSCG00000003669/ENSSSCG00000000737/ENSSSCG00000010957/ENSSSCG00000002792/ENSSSCG00000001027/ENSSSCG00000040431	TSKU/MFSD2A/TULP3/AGTPBP1/HSF4/BMP6/CRYGS	7
BP	GO:0071345	cellular response to cytokine stimulus	14/306	437/11223	0.305557777351969	0.602739978215972	ENSSSCG00000011570/ENSSSCG00000000600/ENSSSCG00000009429/ENSSSCG00000015784/ENSSSCG00000008749/ENSSSCG00000040811/ENSSSCG00000037532/ENSSSCG00000016322/ENSSSCG00000040125/ENSSSCG00000005992/ENSSSCG00000036569/ENSSSCG00000040681/ENSSSCG00000007056/ENSSSCG00000016183	IRAK2/EPS8/TNFSF11/ACSL1/SLIT2/PYCARD/MNDA/ACKR3/NOL3/SHAS2/PTP4A3/FABP4/PLCB1/ENSSSCG00000016183	14
BP	GO:0003279	cardiac septum development	3/306	71/11223	0.305625295619636	0.602739978215972	ENSSSCG00000003439/ENSSSCG00000001660/ENSSSCG00000003702	DHRS3/PTK7/GATA6	3
BP	GO:0007269	neurotransmitter secretion	3/306	71/11223	0.305625295619636	0.602739978215972	ENSSSCG00000033674/ENSSSCG00000021238/ENSSSCG00000005400	PRKCB/STX1B/GRIN3A	3
BP	GO:0071804	cellular potassium ion transport	3/306	71/11223	0.305625295619636	0.602739978215972	ENSSSCG00000039947/ENSSSCG00000033442/ENSSSCG00000009217	KCNJ2/HCN2/PKD2	3
BP	GO:0071805	potassium ion transmembrane transport	3/306	71/11223	0.305625295619636	0.602739978215972	ENSSSCG00000039947/ENSSSCG00000033442/ENSSSCG00000009217	KCNJ2/HCN2/PKD2	3
BP	GO:0097479	synaptic vesicle localization	3/306	71/11223	0.305625295619636	0.602739978215972	ENSSSCG00000033674/ENSSSCG00000021238/ENSSSCG00000005400	PRKCB/STX1B/GRIN3A	3
BP	GO:0099643	signal release from synapse	3/306	71/11223	0.305625295619636	0.602739978215972	ENSSSCG00000033674/ENSSSCG00000021238/ENSSSCG00000005400	PRKCB/STX1B/GRIN3A	3
BP	GO:0006936	muscle contraction	5/306	135/11223	0.307800972525505	0.602739978215972	ENSSSCG00000009477/ENSSSCG00000022405/ENSSSCG00000039947/ENSSSCG00000016277/ENSSSCG00000016720	EDNRB/P2RX1/KCNJ2/NMUR1/PGAM2	5
BP	GO:0001910	regulation of leukocyte mediated cytotoxicity	2/306	41/11223	0.308153041226268	0.602739978215972	ENSSSCG00000016832/ENSSSCG00000028875	IL7R/HAVCR2	2
BP	GO:0001960	negative regulation of cytokine-mediated signaling pathway	2/306	41/11223	0.308153041226268	0.602739978215972	ENSSSCG00000008749/ENSSSCG00000040125	SLIT2/NOL3	2
BP	GO:0002763	positive regulation of myeloid leukocyte differentiation	2/306	41/11223	0.308153041226268	0.602739978215972	ENSSSCG00000009429/ENSSSCG00000028101	TNFSF11/SLC9B2	2
BP	GO:0006493	protein O-linked glycosylation	2/306	41/11223	0.308153041226268	0.602739978215972	ENSSSCG00000007244/ENSSSCG00000002306	POFUT1/GALNT16	2
BP	GO:0006879	cellular iron ion homeostasis	2/306	41/11223	0.308153041226268	0.602739978215972	ENSSSCG00000039798/ENSSSCG00000001027	SLC11A1/BMP6	2
BP	GO:0014032	neural crest cell development	2/306	41/11223	0.308153041226268	0.602739978215972	ENSSSCG00000009477/ENSSSCG00000010199	EDNRB/RET	2
BP	GO:0040014	regulation of multicellular organism growth	2/306	41/11223	0.308153041226268	0.602739978215972	ENSSSCG00000003669/ENSSSCG00000011680	MFSD2A/PLS1	2
BP	GO:0042136	neurotransmitter biosynthetic process	2/306	41/11223	0.308153041226268	0.602739978215972	ENSSSCG00000015405/ENSSSCG00000009217	CD36/PKD2	2
BP	GO:0042278	purine nucleoside metabolic process	2/306	41/11223	0.308153041226268	0.602739978215972	ENSSSCG00000011627/ENSSSCG00000034919	ACP3/GDA	2
BP	GO:0050853	B cell receptor signaling pathway	2/306	41/11223	0.308153041226268	0.602739978215972	ENSSSCG00000033674/ENSSSCG00000037532	PRKCB/MNDA	2
BP	GO:1903426	regulation of reactive oxygen species biosynthetic process	2/306	41/11223	0.308153041226268	0.602739978215972	ENSSSCG00000015405/ENSSSCG00000009217	CD36/PKD2	2
BP	GO:1904063	negative regulation of cation transmembrane transport	2/306	41/11223	0.308153041226268	0.602739978215972	ENSSSCG00000008606/ENSSSCG00000009217	OSR1/PKD2	2
BP	GO:2001169	regulation of ATP biosynthetic process	2/306	41/11223	0.308153041226268	0.602739978215972	ENSSSCG00000031174/ENSSSCG00000007710	FBP1/MLXIPL	2
BP	GO:0048754	branching morphogenesis of an epithelial tube	4/306	103/11223	0.309079940622033	0.602739978215972	ENSSSCG00000020864/ENSSSCG00000008749/ENSSSCG00000024954/ENSSSCG00000009217	VDR/SLIT2/FGF1/PKD2	4
BP	GO:0090257	regulation of muscle system process	4/306	103/11223	0.309079940622033	0.602739978215972	ENSSSCG00000005981/ENSSSCG00000022405/ENSSSCG00000039947/ENSSSCG00000040125	FBXO32/P2RX1/KCNJ2/NOL3	4
BP	GO:0002263	cell activation involved in immune response	6/306	168/11223	0.309285264700355	0.602739978215972	ENSSSCG00000028875/ENSSSCG00000039798/ENSSSCG00000040811/ENSSSCG00000025560/ENSSSCG00000003741/ENSSSCG00000012594	HAVCR2/SLC11A1/PYCARD/PGLYRP2/ENSSSCG00000003741/IL13RA2	6
BP	GO:0001819	positive regulation of cytokine production	10/306	302/11223	0.310046487741208	0.602739978215972	ENSSSCG00000001817/ENSSSCG00000028875/ENSSSCG00000039798/ENSSSCG00000015405/ENSSSCG00000026583/ENSSSCG00000015135/ENSSSCG00000016929/ENSSSCG00000040811/ENSSSCG00000007056/ENSSSCG00000003702	FURIN/HAVCR2/SLC11A1/CD36/TLR1/SORL1/PDE4D/PYCARD/PLCB1/GATA6	10
BP	GO:0007389	pattern specification process	8/306	235/11223	0.31156893078626	0.602739978215972	ENSSSCG00000007244/ENSSSCG00000000737/ENSSSCG00000024954/ENSSSCG00000008606/ENSSSCG00000040403/ENSSSCG00000001513/ENSSSCG00000009217/ENSSSCG00000034774	POFUT1/TULP3/FGF1/OSR1/NANOG/SYNGAP1/PKD2/TBX6	8
BP	GO:0048706	embryonic skeletal system development	3/306	72/11223	0.313125981007	0.602739978215972	ENSSSCG00000000737/ENSSSCG00000008606/ENSSSCG00000004092	TULP3/OSR1/MTHFD1L	3
BP	GO:0051048	negative regulation of secretion	3/306	72/11223	0.313125981007	0.602739978215972	ENSSSCG00000033626/ENSSSCG00000003088/ENSSSCG00000012594	SREBF1/APOE/IL13RA2	3
BP	GO:0090305	nucleic acid phosphodiester bond hydrolysis	3/306	72/11223	0.313125981007	0.602739978215972	ENSSSCG00000038031/ENSSSCG00000034853/ENSSSCG00000047604	CPSF6/ENSSSCG00000034853/ENSSSCG00000047604	3
BP	GO:1903169	regulation of calcium ion transmembrane transport	3/306	72/11223	0.313125981007	0.602739978215972	ENSSSCG00000005266/ENSSSCG00000038929/ENSSSCG00000009217	TMC1/CEMIP/PKD2	3
BP	GO:1904950	negative regulation of establishment of protein localization	3/306	72/11223	0.313125981007	0.602739978215972	ENSSSCG00000033626/ENSSSCG00000003088/ENSSSCG00000015405	SREBF1/APOE/CD36	3
BP	GO:0006813	potassium ion transport	4/306	104/11223	0.315264728635658	0.602739978215972	ENSSSCG00000039947/ENSSSCG00000006542/ENSSSCG00000033442/ENSSSCG00000009217	KCNJ2/KCNN3/HCN2/PKD2	4
BP	GO:0009156	ribonucleoside monophosphate biosynthetic process	4/306	104/11223	0.315264728635658	0.602739978215972	ENSSSCG00000031174/ENSSSCG00000008901/ENSSSCG00000007710/ENSSSCG00000016720	FBP1/PAICS/MLXIPL/PGAM2	4
BP	GO:0021953	central nervous system neuron differentiation	4/306	104/11223	0.315264728635658	0.602739978215972	ENSSSCG00000014871/ENSSSCG00000008749/ENSSSCG00000000737/ENSSSCG00000010957	TSKU/SLIT2/TULP3/AGTPBP1	4
BP	GO:0022898	regulation of transmembrane transporter activity	4/306	104/11223	0.315264728635658	0.602739978215972	ENSSSCG00000001771/ENSSSCG00000008606/ENSSSCG00000009217/ENSSSCG00000032878	RASGRF1/OSR1/PKD2/SHISA9	4
BP	GO:0070304	positive regulation of stress-activated protein kinase signaling cascade	4/306	104/11223	0.315264728635658	0.602739978215972	ENSSSCG00000026592/ENSSSCG00000009429/ENSSSCG00000040811/ENSSSCG00000007056	TLR6/TNFSF11/PYCARD/PLCB1	4
BP	GO:0030036	actin cytoskeleton organization	13/306	406/11223	0.315534367848614	0.602739978215972	ENSSSCG00000005235/ENSSSCG00000008617/ENSSSCG00000000600/ENSSSCG00000008749/ENSSSCG00000005457/ENSSSCG00000040811/ENSSSCG00000017306/ENSSSCG00000013018/ENSSSCG00000036520/ENSSSCG00000029849/ENSSSCG00000007085/ENSSSCG00000011680/ENSSSCG00000001660	KANK1/CYRIA/EPS8/SLIT2/LPAR1/PYCARD/ITGB3/CDC42BPG/EFNA5/S1PR1/DSTN/PLS1/PTK7	13
BP	GO:0044057	regulation of system process	7/306	203/11223	0.317697754898102	0.602739978215972	ENSSSCG00000008443/ENSSSCG00000005981/ENSSSCG00000033626/ENSSSCG00000022405/ENSSSCG00000039947/ENSSSCG00000040125/ENSSSCG00000011627	EPAS1/FBXO32/SREBF1/P2RX1/KCNJ2/NOL3/ACP3	7
BP	GO:0021761	limbic system development	2/306	42/11223	0.318260760054689	0.602739978215972	ENSSSCG00000014871/ENSSSCG00000003669	TSKU/MFSD2A	2
BP	GO:0030048	actin filament-based movement	2/306	42/11223	0.318260760054689	0.602739978215972	ENSSSCG00000014876/ENSSSCG00000039947	MYO7A/KCNJ2	2
BP	GO:0030260	entry into host cell	2/306	42/11223	0.318260760054689	0.602739978215972	ENSSSCG00000016027/ENSSSCG00000034853	ITGAV/ENSSSCG00000034853	2
BP	GO:0032387	negative regulation of intracellular transport	2/306	42/11223	0.318260760054689	0.602739978215972	ENSSSCG00000015405/ENSSSCG00000012594	CD36/IL13RA2	2
BP	GO:0032722	positive regulation of chemokine production	2/306	42/11223	0.318260760054689	0.602739978215972	ENSSSCG00000028875/ENSSSCG00000040811	HAVCR2/PYCARD	2
BP	GO:0044409	entry into host	2/306	42/11223	0.318260760054689	0.602739978215972	ENSSSCG00000016027/ENSSSCG00000034853	ITGAV/ENSSSCG00000034853	2
BP	GO:0051279	regulation of release of sequestered calcium ion into cytosol	2/306	42/11223	0.318260760054689	0.602739978215972	ENSSSCG00000038929/ENSSSCG00000009217	CEMIP/PKD2	2
BP	GO:0051806	entry into cell of other organism involved in symbiotic interaction	2/306	42/11223	0.318260760054689	0.602739978215972	ENSSSCG00000016027/ENSSSCG00000034853	ITGAV/ENSSSCG00000034853	2
BP	GO:0051828	entry into other organism involved in symbiotic interaction	2/306	42/11223	0.318260760054689	0.602739978215972	ENSSSCG00000016027/ENSSSCG00000034853	ITGAV/ENSSSCG00000034853	2
BP	GO:0060395	SMAD protein signal transduction	2/306	42/11223	0.318260760054689	0.602739978215972	ENSSSCG00000015846/ENSSSCG00000001027	RBPMS/BMP6	2
BP	GO:0002688	regulation of leukocyte chemotaxis	3/306	73/11223	0.320631336485577	0.602739978215972	ENSSSCG00000004595/ENSSSCG00000014310/ENSSSCG00000008749	ADAM10/CXCL14/SLIT2	3
BP	GO:0007498	mesoderm development	3/306	73/11223	0.320631336485577	0.602739978215972	ENSSSCG00000008606/ENSSSCG00000040403/ENSSSCG00000034774	OSR1/NANOG/TBX6	3
BP	GO:0007612	learning	3/306	73/11223	0.320631336485577	0.602739978215972	ENSSSCG00000001513/ENSSSCG00000037706/ENSSSCG00000004781	SYNGAP1/PRKAR2B/PAK6	3
BP	GO:0099531	presynaptic process involved in chemical synaptic transmission	3/306	73/11223	0.320631336485577	0.602739978215972	ENSSSCG00000033674/ENSSSCG00000021238/ENSSSCG00000005400	PRKCB/STX1B/GRIN3A	3
BP	GO:0002251	organ or tissue specific immune response	1/306	14/11223	0.32107456522955	0.602739978215972	ENSSSCG00000029990	DEFB1	1
BP	GO:0002418	immune response to tumor cell	1/306	14/11223	0.32107456522955	0.602739978215972	ENSSSCG00000028875	HAVCR2	1
BP	GO:0002689	negative regulation of leukocyte chemotaxis	1/306	14/11223	0.32107456522955	0.602739978215972	ENSSSCG00000008749	SLIT2	1
BP	GO:0002829	negative regulation of type 2 immune response	1/306	14/11223	0.32107456522955	0.602739978215972	ENSSSCG00000003741	ENSSSCG00000003741	1
BP	GO:0003309	type B pancreatic cell differentiation	1/306	14/11223	0.32107456522955	0.602739978215972	ENSSSCG00000001027	BMP6	1
BP	GO:0006171	cAMP biosynthetic process	1/306	14/11223	0.32107456522955	0.602739978215972	ENSSSCG00000002268	AKAP5	1
BP	GO:0006595	polyamine metabolic process	1/306	14/11223	0.32107456522955	0.602739978215972	ENSSSCG00000012173	SAT1	1
BP	GO:0006670	sphingosine metabolic process	1/306	14/11223	0.32107456522955	0.602739978215972	ENSSSCG00000034213	ACER2	1
BP	GO:0006699	bile acid biosynthetic process	1/306	14/11223	0.32107456522955	0.602739978215972	ENSSSCG00000006238	CYP7A1	1
BP	GO:0007141	male meiosis I	1/306	14/11223	0.32107456522955	0.602739978215972	ENSSSCG00000028741	ENSSSCG00000028741	1
BP	GO:0008207	C21-steroid hormone metabolic process	1/306	14/11223	0.32107456522955	0.602739978215972	ENSSSCG00000001027	BMP6	1
BP	GO:0009162	deoxyribonucleoside monophosphate metabolic process	1/306	14/11223	0.32107456522955	0.602739978215972	ENSSSCG00000034919	GDA	1
BP	GO:0010669	epithelial structure maintenance	1/306	14/11223	0.32107456522955	0.602739978215972	ENSSSCG00000012566	ENSSSCG00000012566	1
BP	GO:0015872	dopamine transport	1/306	14/11223	0.32107456522955	0.602739978215972	ENSSSCG00000004039	SLC22A3	1
BP	GO:0019430	removal of superoxide radicals	1/306	14/11223	0.32107456522955	0.602739978215972	ENSSSCG00000015405	CD36	1
BP	GO:0035458	cellular response to interferon-beta	1/306	14/11223	0.32107456522955	0.602739978215972	ENSSSCG00000037532	MNDA	1
BP	GO:0043032	positive regulation of macrophage activation	1/306	14/11223	0.32107456522955	0.602739978215972	ENSSSCG00000028875	HAVCR2	1
BP	GO:0043371	negative regulation of CD4-positive, alpha-beta T cell differentiation	1/306	14/11223	0.32107456522955	0.602739978215972	ENSSSCG00000003741	ENSSSCG00000003741	1
BP	GO:0043687	post-translational protein modification	1/306	14/11223	0.32107456522955	0.602739978215972	ENSSSCG00000010957	AGTPBP1	1
BP	GO:0045603	positive regulation of endothelial cell differentiation	1/306	14/11223	0.32107456522955	0.602739978215972	ENSSSCG00000001027	BMP6	1
BP	GO:0045618	positive regulation of keratinocyte differentiation	1/306	14/11223	0.32107456522955	0.602739978215972	ENSSSCG00000020864	VDR	1
BP	GO:0045922	negative regulation of fatty acid metabolic process	1/306	14/11223	0.32107456522955	0.602739978215972	ENSSSCG00000003669	MFSD2A	1
BP	GO:0046337	phosphatidylethanolamine metabolic process	1/306	14/11223	0.32107456522955	0.602739978215972	ENSSSCG00000015446	PNPLA8	1
BP	GO:0048261	negative regulation of receptor-mediated endocytosis	1/306	14/11223	0.32107456522955	0.602739978215972	ENSSSCG00000016027	ITGAV	1
BP	GO:0048668	collateral sprouting	1/306	14/11223	0.32107456522955	0.602739978215972	ENSSSCG00000036520	EFNA5	1
BP	GO:0048846	axon extension involved in axon guidance	1/306	14/11223	0.32107456522955	0.602739978215972	ENSSSCG00000008749	SLIT2	1
BP	GO:0050855	regulation of B cell receptor signaling pathway	1/306	14/11223	0.32107456522955	0.602739978215972	ENSSSCG00000033674	PRKCB	1
BP	GO:0060037	pharyngeal system development	1/306	14/11223	0.32107456522955	0.602739978215972	ENSSSCG00000003513	ECE1	1
BP	GO:0060445	branching involved in salivary gland morphogenesis	1/306	14/11223	0.32107456522955	0.602739978215972	ENSSSCG00000024001	PLXNA1	1
BP	GO:0060561	apoptotic process involved in morphogenesis	1/306	14/11223	0.32107456522955	0.602739978215972	ENSSSCG00000020864	VDR	1
BP	GO:0070584	mitochondrion morphogenesis	1/306	14/11223	0.32107456522955	0.602739978215972	ENSSSCG00000035357	BCL2L1	1
BP	GO:0070723	response to cholesterol	1/306	14/11223	0.32107456522955	0.602739978215972	ENSSSCG00000015144	GRAMD1B	1
BP	GO:0071157	negative regulation of cell cycle arrest	1/306	14/11223	0.32107456522955	0.602739978215972	ENSSSCG00000007710	MLXIPL	1
BP	GO:0090050	positive regulation of cell migration involved in sprouting angiogenesis	1/306	14/11223	0.32107456522955	0.602739978215972	ENSSSCG00000011020	JCAD	1
BP	GO:0097242	amyloid-beta clearance	1/306	14/11223	0.32107456522955	0.602739978215972	ENSSSCG00000003088	APOE	1
BP	GO:1901550	regulation of endothelial cell development	1/306	14/11223	0.32107456522955	0.602739978215972	ENSSSCG00000007056	PLCB1	1
BP	GO:1902284	neuron projection extension involved in neuron projection guidance	1/306	14/11223	0.32107456522955	0.602739978215972	ENSSSCG00000008749	SLIT2	1
BP	GO:1902667	regulation of axon guidance	1/306	14/11223	0.32107456522955	0.602739978215972	ENSSSCG00000008749	SLIT2	1
BP	GO:1903140	regulation of establishment of endothelial barrier	1/306	14/11223	0.32107456522955	0.602739978215972	ENSSSCG00000007056	PLCB1	1
BP	GO:1904996	positive regulation of leukocyte adhesion to vascular endothelial cell	1/306	14/11223	0.32107456522955	0.602739978215972	ENSSSCG00000006288	SELP	1
BP	GO:1905276	regulation of epithelial tube formation	1/306	14/11223	0.32107456522955	0.602739978215972	ENSSSCG00000001660	PTK7	1
BP	GO:2000114	regulation of establishment of cell polarity	1/306	14/11223	0.32107456522955	0.602739978215972	ENSSSCG00000005235	KANK1	1
BP	GO:2001170	negative regulation of ATP biosynthetic process	1/306	14/11223	0.32107456522955	0.602739978215972	ENSSSCG00000031174	FBP1	1
BP	GO:0030178	negative regulation of Wnt signaling pathway	4/306	105/11223	0.321460250351774	0.603088252994954	ENSSSCG00000003088/ENSSSCG00000025717/ENSSSCG00000014871/ENSSSCG00000017640	APOE/HIC1/TSKU/ENSSSCG00000017640	4
BP	GO:0031330	negative regulation of cellular catabolic process	6/306	171/11223	0.323708244200593	0.606927778330048	ENSSSCG00000012277/ENSSSCG00000001817/ENSSSCG00000039798/ENSSSCG00000031174/ENSSSCG00000015135/ENSSSCG00000003669	TIMP1/FURIN/SLC11A1/FBP1/SORL1/MFSD2A	6
BP	GO:0031348	negative regulation of defense response	5/306	138/11223	0.323921933249185	0.606950736865544	ENSSSCG00000003582/ENSSSCG00000003088/ENSSSCG00000028875/ENSSSCG00000035170/ENSSSCG00000040811	SMPDL3B/APOE/HAVCR2/VSIG4/PYCARD	5
BP	GO:0050731	positive regulation of peptidyl-tyrosine phosphorylation	4/306	106/11223	0.327664753650222	0.610696135966628	ENSSSCG00000003839/ENSSSCG00000015405/ENSSSCG00000001027/ENSSSCG00000036520	ENSSSCG00000003839/CD36/BMP6/EFNA5	4
BP	GO:0006165	nucleoside diphosphate phosphorylation	3/306	74/11223	0.328138407961554	0.610696135966628	ENSSSCG00000031174/ENSSSCG00000007710/ENSSSCG00000016720	FBP1/MLXIPL/PGAM2	3
BP	GO:0010633	negative regulation of epithelial cell migration	2/306	43/11223	0.328333487140189	0.610696135966628	ENSSSCG00000003088/ENSSSCG00000008749	APOE/SLIT2	2
BP	GO:0014031	mesenchymal cell development	2/306	43/11223	0.328333487140189	0.610696135966628	ENSSSCG00000009477/ENSSSCG00000010199	EDNRB/RET	2
BP	GO:0048708	astrocyte differentiation	2/306	43/11223	0.328333487140189	0.610696135966628	ENSSSCG00000003839/ENSSSCG00000006590	ENSSSCG00000003839/S100A8	2
BP	GO:0061512	protein localization to cilium	2/306	43/11223	0.328333487140189	0.610696135966628	ENSSSCG00000013017/ENSSSCG00000000737	EHD1/TULP3	2
BP	GO:0070613	regulation of protein processing	2/306	43/11223	0.328333487140189	0.610696135966628	ENSSSCG00000035170/ENSSSCG00000040125	VSIG4/NOL3	2
BP	GO:0007160	cell-matrix adhesion	5/306	139/11223	0.32931746193314	0.610696135966628	ENSSSCG00000016027/ENSSSCG00000015405/ENSSSCG00000017306/ENSSSCG00000034213/ENSSSCG00000036520	ITGAV/CD36/ITGB3/ACER2/EFNA5	5
BP	GO:0070663	regulation of leukocyte proliferation	5/306	139/11223	0.32931746193314	0.610696135966628	ENSSSCG00000028875/ENSSSCG00000035170/ENSSSCG00000040811/ENSSSCG00000037532/ENSSSCG00000014869	HAVCR2/VSIG4/PYCARD/MNDA/LRRC32	5
BP	GO:0044703	multi-organism reproductive process	14/306	446/11223	0.332312928798722	0.610696135966628	ENSSSCG00000012277/ENSSSCG00000028875/ENSSSCG00000020864/ENSSSCG00000035357/ENSSSCG00000012583/ENSSSCG00000021038/ENSSSCG00000022405/ENSSSCG00000017921/ENSSSCG00000042607/ENSSSCG00000028741/ENSSSCG00000015293/ENSSSCG00000029990/ENSSSCG00000007056/ENSSSCG00000001517	TIMP1/HAVCR2/VDR/BCL2L1/ACSL4/NRIP1/P2RX1/ZMYND15/THBD/ENSSSCG00000028741/ENSSSCG00000015293/DEFB1/PLCB1/ENSSSCG00000001517	14
BP	GO:0031400	negative regulation of protein modification process	12/306	377/11223	0.332658451568817	0.610696135966628	ENSSSCG00000003088/ENSSSCG00000003839/ENSSSCG00000015570/ENSSSCG00000008749/ENSSSCG00000015135/ENSSSCG00000040811/ENSSSCG00000015850/ENSSSCG00000034213/ENSSSCG00000007710/ENSSSCG00000007350/ENSSSCG00000040681/ENSSSCG00000037706	APOE/ENSSSCG00000003839/IVNS1ABP/SLIT2/SORL1/PYCARD/DUSP4/ACER2/MLXIPL/PPP1R16B/FABP4/PRKAR2B	12
BP	GO:0009124	nucleoside monophosphate biosynthetic process	4/306	107/11223	0.333876512372155	0.610696135966628	ENSSSCG00000031174/ENSSSCG00000008901/ENSSSCG00000007710/ENSSSCG00000016720	FBP1/PAICS/MLXIPL/PGAM2	4
BP	GO:0048589	developmental growth	11/306	343/11223	0.334046958062774	0.610696135966628	ENSSSCG00000024001/ENSSSCG00000008749/ENSSSCG00000003669/ENSSSCG00000024954/ENSSSCG00000016111/ENSSSCG00000036520/ENSSSCG00000007056/ENSSSCG00000029849/ENSSSCG00000011680/ENSSSCG00000001660/ENSSSCG00000004781	PLXNA1/SLIT2/MFSD2A/FGF1/FZD7/EFNA5/PLCB1/S1PR1/PLS1/PTK7/PAK6	11
BP	GO:0043524	negative regulation of neuron apoptotic process	3/306	75/11223	0.335644319795831	0.610696135966628	ENSSSCG00000035357/ENSSSCG00000013262/ENSSSCG00000001513	BCL2L1/AMBRA1/SYNGAP1	3
BP	GO:0046939	nucleotide phosphorylation	3/306	75/11223	0.335644319795831	0.610696135966628	ENSSSCG00000031174/ENSSSCG00000007710/ENSSSCG00000016720	FBP1/MLXIPL/PGAM2	3
BP	GO:0051147	regulation of muscle cell differentiation	3/306	75/11223	0.335644319795831	0.610696135966628	ENSSSCG00000013017/ENSSSCG00000016111/ENSSSCG00000007757	EHD1/FZD7/TRIM72	3
BP	GO:0001707	mesoderm formation	2/306	44/11223	0.338365628145859	0.610696135966628	ENSSSCG00000040403/ENSSSCG00000034774	NANOG/TBX6	2
BP	GO:0019319	hexose biosynthetic process	2/306	44/11223	0.338365628145859	0.610696135966628	ENSSSCG00000029482/ENSSSCG00000031174	CHST15/FBP1	2
BP	GO:0032456	endocytic recycling	2/306	44/11223	0.338365628145859	0.610696135966628	ENSSSCG00000013017/ENSSSCG00000015135	EHD1/SORL1	2
BP	GO:0032611	interleukin-1 beta production	2/306	44/11223	0.338365628145859	0.610696135966628	ENSSSCG00000015405/ENSSSCG00000040811	CD36/PYCARD	2
BP	GO:0032651	regulation of interleukin-1 beta production	2/306	44/11223	0.338365628145859	0.610696135966628	ENSSSCG00000015405/ENSSSCG00000040811	CD36/PYCARD	2
BP	GO:0045669	positive regulation of osteoblast differentiation	2/306	44/11223	0.338365628145859	0.610696135966628	ENSSSCG00000001027/ENSSSCG00000005946	BMP6/CCN4	2
BP	GO:0048008	platelet-derived growth factor receptor signaling pathway	2/306	44/11223	0.338365628145859	0.610696135966628	ENSSSCG00000017306/ENSSSCG00000007032	ITGB3/PLAT	2
BP	GO:0048864	stem cell development	2/306	44/11223	0.338365628145859	0.610696135966628	ENSSSCG00000009477/ENSSSCG00000010199	EDNRB/RET	2
BP	GO:0051145	smooth muscle cell differentiation	2/306	44/11223	0.338365628145859	0.610696135966628	ENSSSCG00000009477/ENSSSCG00000003702	EDNRB/GATA6	2
BP	GO:0060761	negative regulation of response to cytokine stimulus	2/306	44/11223	0.338365628145859	0.610696135966628	ENSSSCG00000008749/ENSSSCG00000040125	SLIT2/NOL3	2
BP	GO:0061045	negative regulation of wound healing	2/306	44/11223	0.338365628145859	0.610696135966628	ENSSSCG00000003088/ENSSSCG00000042607	APOE/THBD	2
BP	GO:1903317	regulation of protein maturation	2/306	44/11223	0.338365628145859	0.610696135966628	ENSSSCG00000035170/ENSSSCG00000040125	VSIG4/NOL3	2
BP	GO:0001914	regulation of T cell mediated cytotoxicity	1/306	15/11223	0.339608884351663	0.610696135966628	ENSSSCG00000016832	IL7R	1
BP	GO:0002068	glandular epithelial cell development	1/306	15/11223	0.339608884351663	0.610696135966628	ENSSSCG00000001027	BMP6	1
BP	GO:0002504	antigen processing and presentation of peptide or polysaccharide antigen via MHC class II	1/306	15/11223	0.339608884351663	0.610696135966628	ENSSSCG00000040811	PYCARD	1
BP	GO:0002693	positive regulation of cellular extravasation	1/306	15/11223	0.339608884351663	0.610696135966628	ENSSSCG00000006288	SELP	1
BP	GO:0002827	positive regulation of T-helper 1 type immune response	1/306	15/11223	0.339608884351663	0.610696135966628	ENSSSCG00000039798	SLC11A1	1
BP	GO:0003338	metanephros morphogenesis	1/306	15/11223	0.339608884351663	0.610696135966628	ENSSSCG00000009217	PKD2	1
BP	GO:0006040	amino sugar metabolic process	1/306	15/11223	0.339608884351663	0.610696135966628	ENSSSCG00000015477	CHIT1	1
BP	GO:0006376	mRNA splice site selection	1/306	15/11223	0.339608884351663	0.610696135966628	ENSSSCG00000040125	NOL3	1
BP	GO:0006584	catecholamine metabolic process	1/306	15/11223	0.339608884351663	0.610696135966628	ENSSSCG00000008443	EPAS1	1
BP	GO:0006658	phosphatidylserine metabolic process	1/306	15/11223	0.339608884351663	0.610696135966628	ENSSSCG00000023539	MBOAT2	1
BP	GO:0007595	lactation	1/306	15/11223	0.339608884351663	0.610696135966628	ENSSSCG00000020864	VDR	1
BP	GO:0009648	photoperiodism	1/306	15/11223	0.339608884351663	0.610696135966628	ENSSSCG00000013915	CRTC1	1
BP	GO:0009712	catechol-containing compound metabolic process	1/306	15/11223	0.339608884351663	0.610696135966628	ENSSSCG00000008443	EPAS1	1
BP	GO:0014808	release of sequestered calcium ion into cytosol by sarcoplasmic reticulum	1/306	15/11223	0.339608884351663	0.610696135966628	ENSSSCG00000040125	NOL3	1
BP	GO:0021697	cerebellar cortex formation	1/306	15/11223	0.339608884351663	0.610696135966628	ENSSSCG00000010957	AGTPBP1	1
BP	GO:0031065	positive regulation of histone deacetylation	1/306	15/11223	0.339608884351663	0.610696135966628	ENSSSCG00000033626	SREBF1	1
BP	GO:0031664	regulation of lipopolysaccharide-mediated signaling pathway	1/306	15/11223	0.339608884351663	0.610696135966628	ENSSSCG00000001027	BMP6	1
BP	GO:0032369	negative regulation of lipid transport	1/306	15/11223	0.339608884351663	0.610696135966628	ENSSSCG00000016027	ITGAV	1
BP	GO:0033630	positive regulation of cell adhesion mediated by integrin	1/306	15/11223	0.339608884351663	0.610696135966628	ENSSSCG00000010199	RET	1
BP	GO:0034138	toll-like receptor 3 signaling pathway	1/306	15/11223	0.339608884351663	0.610696135966628	ENSSSCG00000028875	HAVCR2	1
BP	GO:0034312	diol biosynthetic process	1/306	15/11223	0.339608884351663	0.610696135966628	ENSSSCG00000034213	ACER2	1
BP	GO:0043153	entrainment of circadian clock by photoperiod	1/306	15/11223	0.339608884351663	0.610696135966628	ENSSSCG00000013915	CRTC1	1
BP	GO:0043304	regulation of mast cell degranulation	1/306	15/11223	0.339608884351663	0.610696135966628	ENSSSCG00000012594	IL13RA2	1
BP	GO:0045116	protein neddylation	1/306	15/11223	0.339608884351663	0.610696135966628	ENSSSCG00000008443	EPAS1	1
BP	GO:0045117	azole transport	1/306	15/11223	0.339608884351663	0.610696135966628	ENSSSCG00000004039	SLC22A3	1
BP	GO:0046386	deoxyribose phosphate catabolic process	1/306	15/11223	0.339608884351663	0.610696135966628	ENSSSCG00000034919	GDA	1
BP	GO:0046514	ceramide catabolic process	1/306	15/11223	0.339608884351663	0.610696135966628	ENSSSCG00000034213	ACER2	1
BP	GO:0048147	negative regulation of fibroblast proliferation	1/306	15/11223	0.339608884351663	0.610696135966628	ENSSSCG00000012055	MORC3	1
BP	GO:0051194	positive regulation of cofactor metabolic process	1/306	15/11223	0.339608884351663	0.610696135966628	ENSSSCG00000007710	MLXIPL	1
BP	GO:0051457	maintenance of protein location in nucleus	1/306	15/11223	0.339608884351663	0.610696135966628	ENSSSCG00000012055	MORC3	1
BP	GO:0060575	intestinal epithelial cell differentiation	1/306	15/11223	0.339608884351663	0.610696135966628	ENSSSCG00000003702	GATA6	1
BP	GO:0060749	mammary gland alveolus development	1/306	15/11223	0.339608884351663	0.610696135966628	ENSSSCG00000009429	TNFSF11	1
BP	GO:0061377	mammary gland lobule development	1/306	15/11223	0.339608884351663	0.610696135966628	ENSSSCG00000009429	TNFSF11	1
BP	GO:0071450	cellular response to oxygen radical	1/306	15/11223	0.339608884351663	0.610696135966628	ENSSSCG00000015405	CD36	1
BP	GO:0071451	cellular response to superoxide	1/306	15/11223	0.339608884351663	0.610696135966628	ENSSSCG00000015405	CD36	1
BP	GO:0090200	positive regulation of release of cytochrome c from mitochondria	1/306	15/11223	0.339608884351663	0.610696135966628	ENSSSCG00000040811	PYCARD	1
BP	GO:0090314	positive regulation of protein targeting to membrane	1/306	15/11223	0.339608884351663	0.610696135966628	ENSSSCG00000038929	CEMIP	1
BP	GO:0140115	export across plasma membrane	1/306	15/11223	0.339608884351663	0.610696135966628	ENSSSCG00000005423	ABCA1	1
BP	GO:1902236	negative regulation of endoplasmic reticulum stress-induced intrinsic apoptotic signaling pathway	1/306	15/11223	0.339608884351663	0.610696135966628	ENSSSCG00000035357	BCL2L1	1
BP	GO:0048812	neuron projection morphogenesis	9/306	276/11223	0.339703526013963	0.610696135966628	ENSSSCG00000024001/ENSSSCG00000014871/ENSSSCG00000008749/ENSSSCG00000003669/ENSSSCG00000036520/ENSSSCG00000001513/ENSSSCG00000010199/ENSSSCG00000001660/ENSSSCG00000004781	PLXNA1/TSKU/SLIT2/MFSD2A/EFNA5/SYNGAP1/RET/PTK7/PAK6	9
BP	GO:0046879	hormone secretion	5/306	141/11223	0.34013438638874	0.610741898801713	ENSSSCG00000033626/ENSSSCG00000009429/ENSSSCG00000028101/ENSSSCG00000036520/ENSSSCG00000036705	SREBF1/TNFSF11/SLC9B2/EFNA5/RPH3AL	5
BP	GO:0070085	glycosylation	5/306	141/11223	0.34013438638874	0.610741898801713	ENSSSCG00000008188/ENSSSCG00000024393/ENSSSCG00000007244/ENSSSCG00000034213/ENSSSCG00000002306	MGAT4A/B3GNT5/POFUT1/ACER2/GALNT16	5
BP	GO:0043010	camera-type eye development	6/306	175/11223	0.343080660379302	0.615050402230865	ENSSSCG00000014871/ENSSSCG00000003669/ENSSSCG00000000737/ENSSSCG00000010957/ENSSSCG00000002792/ENSSSCG00000040431	TSKU/MFSD2A/TULP3/AGTPBP1/HSF4/CRYGS	6
BP	GO:0018210	peptidyl-threonine modification	3/306	76/11223	0.343146274858973	0.615050402230865	ENSSSCG00000033674/ENSSSCG00000038929/ENSSSCG00000002306	PRKCB/CEMIP/GALNT16	3
BP	GO:0071453	cellular response to oxygen levels	3/306	76/11223	0.343146274858973	0.615050402230865	ENSSSCG00000008443/ENSSSCG00000007709/ENSSSCG00000003702	EPAS1/TBL2/GATA6	3
BP	GO:0061564	axon development	7/306	209/11223	0.344205292353915	0.616516250548113	ENSSSCG00000014871/ENSSSCG00000008749/ENSSSCG00000036520/ENSSSCG00000001513/ENSSSCG00000010199/ENSSSCG00000001660/ENSSSCG00000034345	TSKU/SLIT2/EFNA5/SYNGAP1/RET/PTK7/SPRY3	7
BP	GO:0032271	regulation of protein polymerization	5/306	142/11223	0.345553505450137	0.616516250548113	ENSSSCG00000005235/ENSSSCG00000008617/ENSSSCG00000000600/ENSSSCG00000008749/ENSSSCG00000040811	KANK1/CYRIA/EPS8/SLIT2/PYCARD	5
BP	GO:0045666	positive regulation of neuron differentiation	5/306	142/11223	0.345553505450137	0.616516250548113	ENSSSCG00000003088/ENSSSCG00000001027/ENSSSCG00000036520/ENSSSCG00000010199/ENSSSCG00000001660	APOE/BMP6/EFNA5/RET/PTK7	5
BP	GO:0071496	cellular response to external stimulus	6/306	176/11223	0.347943535056251	0.616516250548113	ENSSSCG00000033626/ENSSSCG00000020864/ENSSSCG00000015340/ENSSSCG00000003669/ENSSSCG00000007709/ENSSSCG00000015334	SREBF1/VDR/ASNS/MFSD2A/TBL2/PDK4	6
BP	GO:0002532	production of molecular mediator involved in inflammatory response	2/306	45/11223	0.348351917786137	0.616516250548113	ENSSSCG00000040811/ENSSSCG00000022405	PYCARD/P2RX1	2
BP	GO:0008543	fibroblast growth factor receptor signaling pathway	2/306	45/11223	0.348351917786137	0.616516250548113	ENSSSCG00000024954/ENSSSCG00000016997	FGF1/FGF18	2
BP	GO:0014033	neural crest cell differentiation	2/306	45/11223	0.348351917786137	0.616516250548113	ENSSSCG00000009477/ENSSSCG00000010199	EDNRB/RET	2
BP	GO:0030101	natural killer cell activation	2/306	45/11223	0.348351917786137	0.616516250548113	ENSSSCG00000028875/ENSSSCG00000025560	HAVCR2/PGLYRP2	2
BP	GO:0030858	positive regulation of epithelial cell differentiation	2/306	45/11223	0.348351917786137	0.616516250548113	ENSSSCG00000020864/ENSSSCG00000001027	VDR/BMP6	2
BP	GO:0035924	cellular response to vascular endothelial growth factor stimulus	2/306	45/11223	0.348351917786137	0.616516250548113	ENSSSCG00000036569/ENSSSCG00000011020	PTP4A3/JCAD	2
BP	GO:0048145	regulation of fibroblast proliferation	2/306	45/11223	0.348351917786137	0.616516250548113	ENSSSCG00000012055/ENSSSCG00000017306	MORC3/ITGB3	2
BP	GO:0098876	vesicle-mediated transport to the plasma membrane	2/306	45/11223	0.348351917786137	0.616516250548113	ENSSSCG00000016223/ENSSSCG00000002268	ACSL3/AKAP5	2
BP	GO:1901879	regulation of protein depolymerization	2/306	45/11223	0.348351917786137	0.616516250548113	ENSSSCG00000000600/ENSSSCG00000007085	EPS8/DSTN	2
BP	GO:1904888	cranial skeletal system development	2/306	45/11223	0.348351917786137	0.616516250548113	ENSSSCG00000000737/ENSSSCG00000004092	TULP3/MTHFD1L	2
BP	GO:1901342	regulation of vasculature development	7/306	210/11223	0.348651873314088	0.616516250548113	ENSSSCG00000004595/ENSSSCG00000033674/ENSSSCG00000024954/ENSSSCG00000016997/ENSSSCG00000007350/ENSSSCG00000011020/ENSSSCG00000003702	ADAM10/PRKCB/FGF1/FGF18/PPP1R16B/JCAD/GATA6	7
BP	GO:0022612	gland morphogenesis	3/306	77/11223	0.350641554468269	0.616516250548113	ENSSSCG00000024001/ENSSSCG00000020864/ENSSSCG00000007031	PLXNA1/VDR/POLB	3
BP	GO:0035821	modification of morphology or physiology of other organism	3/306	77/11223	0.350641554468269	0.616516250548113	ENSSSCG00000003088/ENSSSCG00000035357/ENSSSCG00000032857	APOE/BCL2L1/S100A12	3
BP	GO:1990830	cellular response to leukemia inhibitory factor	3/306	77/11223	0.350641554468269	0.616516250548113	ENSSSCG00000000600/ENSSSCG00000009429/ENSSSCG00000036569	EPS8/TNFSF11/PTP4A3	3
BP	GO:0009952	anterior/posterior pattern specification	4/306	110/11223	0.352538462390221	0.616516250548113	ENSSSCG00000007244/ENSSSCG00000000737/ENSSSCG00000008606/ENSSSCG00000034774	POFUT1/TULP3/OSR1/TBX6	4
BP	GO:0046328	regulation of JNK cascade	4/306	110/11223	0.352538462390221	0.616516250548113	ENSSSCG00000026592/ENSSSCG00000009429/ENSSSCG00000040811/ENSSSCG00000007056	TLR6/TNFSF11/PYCARD/PLCB1	4
BP	GO:0051271	negative regulation of cellular component movement	6/306	177/11223	0.352812678059252	0.616516250548113	ENSSSCG00000005235/ENSSSCG00000012277/ENSSSCG00000003088/ENSSSCG00000008749/ENSSSCG00000004694/ENSSSCG00000007056	KANK1/TIMP1/APOE/SLIT2/FRMD5/PLCB1	6
BP	GO:0001919	regulation of receptor recycling	1/306	16/11223	0.357638834511227	0.616516250548113	ENSSSCG00000003513	ECE1	1
BP	GO:0003382	epithelial cell morphogenesis	1/306	16/11223	0.357638834511227	0.616516250548113	ENSSSCG00000012566	ENSSSCG00000012566	1
BP	GO:0007616	long-term memory	1/306	16/11223	0.357638834511227	0.616516250548113	ENSSSCG00000003088	APOE	1
BP	GO:0009264	deoxyribonucleotide catabolic process	1/306	16/11223	0.357638834511227	0.616516250548113	ENSSSCG00000034919	GDA	1
BP	GO:0009409	response to cold	1/306	16/11223	0.357638834511227	0.616516250548113	ENSSSCG00000035619	TMEM135	1
BP	GO:0009649	entrainment of circadian clock	1/306	16/11223	0.357638834511227	0.616516250548113	ENSSSCG00000013915	CRTC1	1
BP	GO:0018149	peptide cross-linking	1/306	16/11223	0.357638834511227	0.616516250548113	ENSSSCG00000001993	TGM1	1
BP	GO:0018200	peptidyl-glutamic acid modification	1/306	16/11223	0.357638834511227	0.616516250548113	ENSSSCG00000010957	AGTPBP1	1
BP	GO:0019048	modulation by virus of host morphology or physiology	1/306	16/11223	0.357638834511227	0.616516250548113	ENSSSCG00000035357	BCL2L1	1
BP	GO:0031639	plasminogen activation	1/306	16/11223	0.357638834511227	0.616516250548113	ENSSSCG00000007032	PLAT	1
BP	GO:0032753	positive regulation of interleukin-4 production	1/306	16/11223	0.357638834511227	0.616516250548113	ENSSSCG00000028875	HAVCR2	1
BP	GO:0032878	regulation of establishment or maintenance of cell polarity	1/306	16/11223	0.357638834511227	0.616516250548113	ENSSSCG00000005235	KANK1	1
BP	GO:0035024	negative regulation of Rho protein signal transduction	1/306	16/11223	0.357638834511227	0.616516250548113	ENSSSCG00000005235	KANK1	1
BP	GO:0035089	establishment of apical/basal cell polarity	1/306	16/11223	0.357638834511227	0.616516250548113	ENSSSCG00000001660	PTK7	1
BP	GO:0035115	embryonic forelimb morphogenesis	1/306	16/11223	0.357638834511227	0.616516250548113	ENSSSCG00000008606	OSR1	1
BP	GO:0035883	enteroendocrine cell differentiation	1/306	16/11223	0.357638834511227	0.616516250548113	ENSSSCG00000001027	BMP6	1
BP	GO:0042311	vasodilation	1/306	16/11223	0.357638834511227	0.616516250548113	ENSSSCG00000003088	APOE	1
BP	GO:0046475	glycerophospholipid catabolic process	1/306	16/11223	0.357638834511227	0.616516250548113	ENSSSCG00000015446	PNPLA8	1
BP	GO:0046519	sphingoid metabolic process	1/306	16/11223	0.357638834511227	0.616516250548113	ENSSSCG00000034213	ACER2	1
BP	GO:0046639	negative regulation of alpha-beta T cell differentiation	1/306	16/11223	0.357638834511227	0.616516250548113	ENSSSCG00000003741	ENSSSCG00000003741	1
BP	GO:0050999	regulation of nitric-oxide synthase activity	1/306	16/11223	0.357638834511227	0.616516250548113	ENSSSCG00000003088	APOE	1
BP	GO:0070233	negative regulation of T cell apoptotic process	1/306	16/11223	0.357638834511227	0.616516250548113	ENSSSCG00000016832	IL7R	1
BP	GO:0071276	cellular response to cadmium ion	1/306	16/11223	0.357638834511227	0.616516250548113	ENSSSCG00000023305	ENSSSCG00000023305	1
BP	GO:0071392	cellular response to estradiol stimulus	1/306	16/11223	0.357638834511227	0.616516250548113	ENSSSCG00000021038	NRIP1	1
BP	GO:0086091	regulation of heart rate by cardiac conduction	1/306	16/11223	0.357638834511227	0.616516250548113	ENSSSCG00000039947	KCNJ2	1
BP	GO:0090075	relaxation of muscle	1/306	16/11223	0.357638834511227	0.616516250548113	ENSSSCG00000039947	KCNJ2	1
BP	GO:1900117	regulation of execution phase of apoptosis	1/306	16/11223	0.357638834511227	0.616516250548113	ENSSSCG00000035357	BCL2L1	1
BP	GO:1901020	negative regulation of calcium ion transmembrane transporter activity	1/306	16/11223	0.357638834511227	0.616516250548113	ENSSSCG00000009217	PKD2	1
BP	GO:1901522	positive regulation of transcription from RNA polymerase II promoter involved in cellular response to chemical stimulus	1/306	16/11223	0.357638834511227	0.616516250548113	ENSSSCG00000016117	CARF	1
BP	GO:1902993	positive regulation of amyloid precursor protein catabolic process	1/306	16/11223	0.357638834511227	0.616516250548113	ENSSSCG00000027745	ABCG1	1
BP	GO:1903514	release of sequestered calcium ion into cytosol by endoplasmic reticulum	1/306	16/11223	0.357638834511227	0.616516250548113	ENSSSCG00000040125	NOL3	1
BP	GO:1903649	regulation of cytoplasmic transport	1/306	16/11223	0.357638834511227	0.616516250548113	ENSSSCG00000015135	SORL1	1
BP	GO:1904031	positive regulation of cyclin-dependent protein kinase activity	1/306	16/11223	0.357638834511227	0.616516250548113	ENSSSCG00000009217	PKD2	1
BP	GO:2000209	regulation of anoikis	1/306	16/11223	0.357638834511227	0.616516250548113	ENSSSCG00000015334	PDK4	1
BP	GO:2001024	negative regulation of response to drug	1/306	16/11223	0.357638834511227	0.616516250548113	ENSSSCG00000008606	OSR1	1
BP	GO:2001171	positive regulation of ATP biosynthetic process	1/306	16/11223	0.357638834511227	0.616516250548113	ENSSSCG00000007710	MLXIPL	1
BP	GO:0009126	purine nucleoside monophosphate metabolic process	6/306	178/11223	0.35768727988066	0.616516250548113	ENSSSCG00000031174/ENSSSCG00000008901/ENSSSCG00000007710/ENSSSCG00000038384/ENSSSCG00000034919/ENSSSCG00000016720	FBP1/PAICS/MLXIPL/COX4I2/GDA/PGAM2	6
BP	GO:0009167	purine ribonucleoside monophosphate metabolic process	6/306	178/11223	0.35768727988066	0.616516250548113	ENSSSCG00000031174/ENSSSCG00000008901/ENSSSCG00000007710/ENSSSCG00000038384/ENSSSCG00000034919/ENSSSCG00000016720	FBP1/PAICS/MLXIPL/COX4I2/GDA/PGAM2	6
BP	GO:0008643	carbohydrate transport	3/306	78/11223	0.358127518214759	0.616516250548113	ENSSSCG00000033674/ENSSSCG00000003669/ENSSSCG00000011680	PRKCB/MFSD2A/PLS1	3
BP	GO:0009612	response to mechanical stimulus	3/306	78/11223	0.358127518214759	0.616516250548113	ENSSSCG00000024428/ENSSSCG00000005266/ENSSSCG00000009217	CHRNA9/TMC1/PKD2	3
BP	GO:0030534	adult behavior	3/306	78/11223	0.358127518214759	0.616516250548113	ENSSSCG00000000600/ENSSSCG00000010957/ENSSSCG00000009182	EPS8/AGTPBP1/ENSSSCG00000009182	3
BP	GO:1990138	neuron projection extension	3/306	78/11223	0.358127518214759	0.616516250548113	ENSSSCG00000024001/ENSSSCG00000008749/ENSSSCG00000004781	PLXNA1/SLIT2/PAK6	3
BP	GO:1990823	response to leukemia inhibitory factor	3/306	78/11223	0.358127518214759	0.616516250548113	ENSSSCG00000000600/ENSSSCG00000009429/ENSSSCG00000036569	EPS8/TNFSF11/PTP4A3	3
BP	GO:0032411	positive regulation of transporter activity	2/306	46/11223	0.358287406143294	0.616516250548113	ENSSSCG00000015332/ENSSSCG00000009217	PON1/PKD2	2
BP	GO:0034766	negative regulation of ion transmembrane transport	2/306	46/11223	0.358287406143294	0.616516250548113	ENSSSCG00000008606/ENSSSCG00000009217	OSR1/PKD2	2
BP	GO:0043506	regulation of JUN kinase activity	2/306	46/11223	0.358287406143294	0.616516250548113	ENSSSCG00000026592/ENSSSCG00000009429	TLR6/TNFSF11	2
BP	GO:0048144	fibroblast proliferation	2/306	46/11223	0.358287406143294	0.616516250548113	ENSSSCG00000012055/ENSSSCG00000017306	MORC3/ITGB3	2
BP	GO:0048332	mesoderm morphogenesis	2/306	46/11223	0.358287406143294	0.616516250548113	ENSSSCG00000040403/ENSSSCG00000034774	NANOG/TBX6	2
BP	GO:0051963	regulation of synapse assembly	2/306	46/11223	0.358287406143294	0.616516250548113	ENSSSCG00000036520/ENSSSCG00000000810	EFNA5/AMIGO2	2
BP	GO:0051402	neuron apoptotic process	4/306	111/11223	0.358762522439908	0.616981438419773	ENSSSCG00000035357/ENSSSCG00000013262/ENSSSCG00000007031/ENSSSCG00000001513	BCL2L1/AMBRA1/POLB/SYNGAP1	4
BP	GO:0002697	regulation of immune effector process	8/306	247/11223	0.360747403923953	0.619687530229687	ENSSSCG00000016832/ENSSSCG00000028875/ENSSSCG00000035170/ENSSSCG00000015405/ENSSSCG00000040811/ENSSSCG00000025560/ENSSSCG00000003741/ENSSSCG00000012594	IL7R/HAVCR2/VSIG4/CD36/PYCARD/PGLYRP2/ENSSSCG00000003741/IL13RA2	8
BP	GO:0010720	positive regulation of cell development	8/306	247/11223	0.360747403923953	0.619687530229687	ENSSSCG00000003088/ENSSSCG00000009429/ENSSSCG00000017306/ENSSSCG00000028101/ENSSSCG00000001027/ENSSSCG00000036520/ENSSSCG00000010199/ENSSSCG00000001660	APOE/TNFSF11/ITGB3/SLC9B2/BMP6/EFNA5/RET/PTK7	8
BP	GO:0050730	regulation of peptidyl-tyrosine phosphorylation	5/306	145/11223	0.361840079775896	0.621210347786197	ENSSSCG00000003839/ENSSSCG00000015405/ENSSSCG00000017306/ENSSSCG00000001027/ENSSSCG00000036520	ENSSSCG00000003839/CD36/ITGB3/BMP6/EFNA5	5
BP	GO:0010976	positive regulation of neuron projection development	4/306	112/11223	0.364985617837459	0.624882038020625	ENSSSCG00000003088/ENSSSCG00000036520/ENSSSCG00000010199/ENSSSCG00000001660	APOE/EFNA5/RET/PTK7	4
BP	GO:0008360	regulation of cell shape	3/306	79/11223	0.365601603687683	0.624882038020625	ENSSSCG00000016567/ENSSSCG00000000600/ENSSSCG00000005457	STRIP2/EPS8/LPAR1	3
BP	GO:0009152	purine ribonucleotide biosynthetic process	5/306	146/11223	0.367275025238317	0.624882038020625	ENSSSCG00000031174/ENSSSCG00000002268/ENSSSCG00000008901/ENSSSCG00000007710/ENSSSCG00000016720	FBP1/AKAP5/PAICS/MLXIPL/PGAM2	5
BP	GO:0003151	outflow tract morphogenesis	2/306	47/11223	0.368167445481497	0.624882038020625	ENSSSCG00000003439/ENSSSCG00000003702	DHRS3/GATA6	2
BP	GO:0030032	lamellipodium assembly	2/306	47/11223	0.368167445481497	0.624882038020625	ENSSSCG00000008749/ENSSSCG00000029849	SLIT2/S1PR1	2
BP	GO:0043473	pigmentation	2/306	47/11223	0.368167445481497	0.624882038020625	ENSSSCG00000009477/ENSSSCG00000014876	EDNRB/MYO7A	2
BP	GO:0055007	cardiac muscle cell differentiation	2/306	47/11223	0.368167445481497	0.624882038020625	ENSSSCG00000016111/ENSSSCG00000000146	FZD7/MYH11	2
BP	GO:0034220	ion transmembrane transport	15/306	493/11223	0.368379960955727	0.624882038020625	ENSSSCG00000016027/ENSSSCG00000039798/ENSSSCG00000015405/ENSSSCG00000026707/ENSSSCG00000022405/ENSSSCG00000024428/ENSSSCG00000039947/ENSSSCG00000005266/ENSSSCG00000040125/ENSSSCG00000001771/ENSSSCG00000038929/ENSSSCG00000008606/ENSSSCG00000033442/ENSSSCG00000009217/ENSSSCG00000032878	ITGAV/SLC11A1/CD36/XCR1/P2RX1/CHRNA9/KCNJ2/TMC1/NOL3/RASGRF1/CEMIP/OSR1/HCN2/PKD2/SHISA9	15
BP	GO:0002819	regulation of adaptive immune response	4/306	113/11223	0.371206190286978	0.624882038020625	ENSSSCG00000016832/ENSSSCG00000028875/ENSSSCG00000039798/ENSSSCG00000040811	IL7R/HAVCR2/SLC11A1/PYCARD	4
BP	GO:0051924	regulation of calcium ion transport	4/306	113/11223	0.371206190286978	0.624882038020625	ENSSSCG00000022405/ENSSSCG00000005266/ENSSSCG00000038929/ENSSSCG00000009217	P2RX1/TMC1/CEMIP/PKD2	4
BP	GO:0050778	positive regulation of immune response	12/306	389/11223	0.372271843308906	0.624882038020625	ENSSSCG00000033674/ENSSSCG00000003582/ENSSSCG00000028875/ENSSSCG00000035170/ENSSSCG00000039798/ENSSSCG00000011570/ENSSSCG00000026592/ENSSSCG00000015405/ENSSSCG00000026583/ENSSSCG00000016929/ENSSSCG00000040811/ENSSSCG00000037532	PRKCB/SMPDL3B/HAVCR2/VSIG4/SLC11A1/IRAK2/TLR6/CD36/TLR1/PDE4D/PYCARD/MNDA	12
BP	GO:0043434	response to peptide hormone	5/306	147/11223	0.372711221516257	0.624882038020625	ENSSSCG00000005235/ENSSSCG00000033626/ENSSSCG00000015135/ENSSSCG00000015334/ENSSSCG00000007757	KANK1/SREBF1/SORL1/PDK4/TRIM72	5
BP	GO:0030307	positive regulation of cell growth	3/306	80/11223	0.373061326103501	0.624882038020625	ENSSSCG00000004595/ENSSSCG00000003669/ENSSSCG00000036520	ADAM10/MFSD2A/EFNA5	3
BP	GO:0097696	STAT cascade	3/306	80/11223	0.373061326103501	0.624882038020625	ENSSSCG00000016832/ENSSSCG00000009217/ENSSSCG00000010199	IL7R/PKD2/RET	3
BP	GO:0000303	response to superoxide	1/306	17/11223	0.375178097172025	0.624882038020625	ENSSSCG00000015405	CD36	1
BP	GO:0000305	response to oxygen radical	1/306	17/11223	0.375178097172025	0.624882038020625	ENSSSCG00000015405	CD36	1
BP	GO:0001990	regulation of systemic arterial blood pressure by hormone	1/306	17/11223	0.375178097172025	0.624882038020625	ENSSSCG00000003513	ECE1	1
BP	GO:0003009	skeletal muscle contraction	1/306	17/11223	0.375178097172025	0.624882038020625	ENSSSCG00000039947	KCNJ2	1
BP	GO:0003148	outflow tract septum morphogenesis	1/306	17/11223	0.375178097172025	0.624882038020625	ENSSSCG00000003702	GATA6	1
BP	GO:0006622	protein targeting to lysosome	1/306	17/11223	0.375178097172025	0.624882038020625	ENSSSCG00000015135	SORL1	1
BP	GO:0006882	cellular zinc ion homeostasis	1/306	17/11223	0.375178097172025	0.624882038020625	ENSSSCG00000023305	ENSSSCG00000023305	1
BP	GO:0006929	substrate-dependent cell migration	1/306	17/11223	0.375178097172025	0.624882038020625	ENSSSCG00000008749	SLIT2	1
BP	GO:0009954	proximal/distal pattern formation	1/306	17/11223	0.375178097172025	0.624882038020625	ENSSSCG00000008606	OSR1	1
BP	GO:0010458	exit from mitosis	1/306	17/11223	0.375178097172025	0.624882038020625	ENSSSCG00000000600	EPS8	1
BP	GO:0010894	negative regulation of steroid biosynthetic process	1/306	17/11223	0.375178097172025	0.624882038020625	ENSSSCG00000003088	APOE	1
BP	GO:0019731	antibacterial humoral response	1/306	17/11223	0.375178097172025	0.624882038020625	ENSSSCG00000029990	DEFB1	1
BP	GO:0021884	forebrain neuron development	1/306	17/11223	0.375178097172025	0.624882038020625	ENSSSCG00000008749	SLIT2	1
BP	GO:0030859	polarized epithelial cell differentiation	1/306	17/11223	0.375178097172025	0.624882038020625	ENSSSCG00000001660	PTK7	1
BP	GO:0032770	positive regulation of monooxygenase activity	1/306	17/11223	0.375178097172025	0.624882038020625	ENSSSCG00000003088	APOE	1
BP	GO:0033006	regulation of mast cell activation involved in immune response	1/306	17/11223	0.375178097172025	0.624882038020625	ENSSSCG00000012594	IL13RA2	1
BP	GO:0033273	response to vitamin	1/306	17/11223	0.375178097172025	0.624882038020625	ENSSSCG00000020864	VDR	1
BP	GO:0033363	secretory granule organization	1/306	17/11223	0.375178097172025	0.624882038020625	ENSSSCG00000005423	ABCA1	1
BP	GO:0035116	embryonic hindlimb morphogenesis	1/306	17/11223	0.375178097172025	0.624882038020625	ENSSSCG00000008606	OSR1	1
BP	GO:0035456	response to interferon-beta	1/306	17/11223	0.375178097172025	0.624882038020625	ENSSSCG00000037532	MNDA	1
BP	GO:0042558	pteridine-containing compound metabolic process	1/306	17/11223	0.375178097172025	0.624882038020625	ENSSSCG00000004092	MTHFD1L	1
[truncated: 2,003 more rows]
