# Supplementary material for: Retinoic acid inhibits the infection of porcine reproductive and respiratory syndrome virus
Source: Front Vet Sci. 2026 Mar 24;13:1798441. doi: 10.3389/fvets.2026.1798441 (PMC13053225; doi:10.3389/fvets.2026.1798441)
Supplement: SUPPLEMENTARY TABLE S9 — KEGG enrichment analysis of upregulated genes: PRRSV-infected versus DMSO-treated control group. [file Table_9.XLS]

KEGGID	Description	GeneRatio	BgRatio	pvalue	padj	geneID	geneName	keggID	Count
ssc04060	Cytokine-cytokine receptor interaction	53/546	208/6704	1.48241529386343e-14	4.53619079922209e-12	ENSSSCG00000007816/ENSSSCG00000017723/ENSSSCG00000016832/ENSSSCG00000040648/ENSSSCG00000024344/ENSSSCG00000009542/ENSSSCG00000039300/ENSSSCG00000036445/ENSSSCG00000008957/ENSSSCG00000007817/ENSSSCG00000021815/ENSSSCG00000035736/ENSSSCG00000022370/ENSSSCG00000005163/ENSSSCG00000032474/ENSSSCG00000028331/ENSSSCG00000006161/ENSSSCG00000021504/ENSSSCG00000009051/ENSSSCG00000040961/ENSSSCG00000021206/…	IL21R/CCL2/IL7R/CCL8/CCR5/TNFSF13B/IL27/ENSSSCG00000036445/AMCF-II/IL4R/ENSSSCG00000021815/ENSSSCG00000035736/TNFSF9/IFNB1/CXCL10/IL1R2/IL7/IFN-ALPHAOMEGA/IL15/LIF/IL1RAP/CD40/CCL3L1/EBI3/CCR2/CCL5/TGFB2/IFNA1/OSM/CXCL11/IL10/CSF3/IL2RA/IL1R1/IL18/ENSSSCG00000024140/ENSSSCG00000016254/CCL4/IL1A/ACKR3/CCR7/CD40LG/OSMR/ENSSSCG00000039214/TNFRSF17/IFN-ALPHA-9/TNF/ENSSSCG00000000363/CSF2/IL23R/CCR9/I…	ssc:100518723/ssc:397422/ssc:100271930/ssc:100302703/ssc:414371/ssc:100038026/ssc:493187/ssc:100524265/ssc:396900/ssc:397614/ssc:733692/ssc:780407/ssc:100736831/ssc:445459/ssc:494019/ssc:100628112/ssc:397253/ssc:100310806/ssc:397683/ssc:399503/ssc:100628318/ssc:397395/ssc:494459/ssc:100522599/ssc:414372/ssc:396613/ssc:397084/ssc:100153661/ssc:100152038/ssc:100169744/ssc:397106/ssc:396839/ssc:3968…	53
ssc05168	Herpes simplex virus 1 infection	43/546	173/6704	1.27839064382256e-11	1.95593768504851e-09	ENSSSCG00000046640/ENSSSCG00000012853/ENSSSCG00000001912/ENSSSCG00000009881/ENSSSCG00000015549/ENSSSCG00000015897/ENSSSCG00000017723/ENSSSCG00000036956/ENSSSCG00000025618/ENSSSCG00000033453/ENSSSCG00000008496/ENSSSCG00000025593/ENSSSCG00000001509/ENSSSCG00000021383/ENSSSCG00000014349/ENSSSCG00000005215/ENSSSCG00000009002/ENSSSCG00000016057/ENSSSCG00000044574/ENSSSCG00000000769/ENSSSCG00000001459/…	OAS1/IRF7/PML/OAS2/RNASEL/IFIH1/CCL2/SOCS3/TAP1/BST2/EIF2AK2/ENSSSCG00000025593/DAXX/CGAS/STING1/JAK2/TLR2/STAT1/ENSSSCG00000044574/BID/HLA-DOB/IFNB1/HLA-DRA/STAT2/TICAM1/ENSSSCG00000041364/ENSSSCG00000030408/PIK3CD/IFN-ALPHAOMEGA/TLR3/TRAF5/CCL5/IFNA1/POU2F2/AKT3/SLA-DOA/ENSSSCG00000031336/ENSSSCG00000043413/ENSSSCG00000039214/IFN-ALPHA-9/TNF/IL12A/IL6	ssc:397570/ssc:100037289/ssc:100157336/ssc:595128/ssc:100048946/ssc:100101927/ssc:397422/ssc:493186/ssc:733649/ssc:100302088/ssc:397588/ssc:733650/ssc:100524813/ssc:100516408/ssc:100217389/ssc:397201/ssc:396623/ssc:396655/ssc:100037293/ssc:594852/ssc:100135049/ssc:445459/ssc:100135040/ssc:396923/ssc:100623776/ssc:100135031/ssc:396723/ssc:100518131/ssc:100310806/ssc:100037937/ssc:396616/ssc:396613…	43
ssc05164	Influenza A	39/546	155/6704	8.04343625083066e-11	8.20430497584727e-09	ENSSSCG00000046640/ENSSSCG00000008648/ENSSSCG00000012077/ENSSSCG00000028711/ENSSSCG00000012853/ENSSSCG00000001912/ENSSSCG00000009881/ENSSSCG00000015549/ENSSSCG00000015897/ENSSSCG00000017723/ENSSSCG00000036956/ENSSSCG00000008496/ENSSSCG00000006543/ENSSSCG00000005215/ENSSSCG00000016057/ENSSSCG00000000769/ENSSSCG00000001459/ENSSSCG00000005163/ENSSSCG00000001453/ENSSSCG00000032474/ENSSSCG00000000396/…	OAS1/RSAD2/MX1/CASP1/IRF7/PML/OAS2/RNASEL/IFIH1/CCL2/SOCS3/EIF2AK2/ADAR/JAK2/STAT1/BID/HLA-DOB/IFNB1/HLA-DRA/CXCL10/STAT2/TICAM1/ENSSSCG00000030408/PIK3CD/IFN-ALPHAOMEGA/TLR3/CCL5/IFNA1/AKT3/SLA-DOA/IL18/ENSSSCG00000031336/IL1A/ENSSSCG00000039214/IFN-ALPHA-9/TNF/TMPRSS2/IL12A/IL6	ssc:397570/ssc:396752/ssc:397128/ssc:397319/ssc:100037289/ssc:100157336/ssc:595128/ssc:100048946/ssc:100101927/ssc:397422/ssc:493186/ssc:397588/ssc:100523784/ssc:397201/ssc:396655/ssc:594852/ssc:100135049/ssc:445459/ssc:100135040/ssc:494019/ssc:396923/ssc:100623776/ssc:396723/ssc:100518131/ssc:100310806/ssc:100037937/ssc:396613/ssc:100153661/ssc:100513811/ssc:100157996/ssc:397057/ssc:106504372/ss…	39
ssc04630	JAK-STAT signaling pathway	34/546	140/6704	3.70714372585514e-09	2.83596495027918e-07	ENSSSCG00000007816/ENSSSCG00000016832/ENSSSCG00000036956/ENSSSCG00000027855/ENSSSCG00000039300/ENSSSCG00000005215/ENSSSCG00000016057/ENSSSCG00000007817/ENSSSCG00000021815/ENSSSCG00000005163/ENSSSCG00000000396/ENSSSCG00000006161/ENSSSCG00000003395/ENSSSCG00000021504/ENSSSCG00000009051/ENSSSCG00000040961/ENSSSCG00000001573/ENSSSCG00000038694/ENSSSCG00000050619/ENSSSCG00000009997/ENSSSCG00000015652/…	IL21R/IL7R/SOCS3/SOCS1/IL27/JAK2/STAT1/IL4R/ENSSSCG00000021815/IFNB1/STAT2/IL7/PIK3CD/IFN-ALPHAOMEGA/IL15/LIF/PIM1/CCND2/IFNA1/OSM/IL10/CSF3/IL2RA/AKT3/ENSSSCG00000024140/CISH/PDGFRB/PDGFB/OSMR/IFN-ALPHA-9/CSF2/IL23R/IL12A/IL6	ssc:100518723/ssc:100271930/ssc:493186/ssc:100307052/ssc:493187/ssc:397201/ssc:396655/ssc:397614/ssc:733692/ssc:445459/ssc:396923/ssc:397253/ssc:100518131/ssc:100310806/ssc:397683/ssc:399503/ssc:100157844/ssc:397162/ssc:100153661/ssc:100152038/ssc:397106/ssc:396839/ssc:396814/ssc:100513811/ssc:100152132/ssc:100518866/ssc:102166564/ssc:100519764/ssc:100519398/ssc:100157766/ssc:397208/ssc:733613/ss…	34
ssc04620	Toll-like receptor signaling pathway	28/546	104/6704	7.98804482501504e-09	4.88868343290921e-07	ENSSSCG00000012853/ENSSSCG00000002383/ENSSSCG00000009002/ENSSSCG00000016057/ENSSSCG00000031912/ENSSSCG00000005163/ENSSSCG00000032474/ENSSSCG00000000396/ENSSSCG00000024771/ENSSSCG00000020705/ENSSSCG00000003395/ENSSSCG00000021504/ENSSSCG00000009216/ENSSSCG00000035078/ENSSSCG00000017700/ENSSSCG00000015801/ENSSSCG00000017705/ENSSSCG00000050619/ENSSSCG00000008978/ENSSSCG00000010872/ENSSSCG00000038141/…	IRF7/FOS/TLR2/STAT1/ENSSSCG00000031912/IFNB1/CXCL10/STAT2/TICAM1/MAP3K8/PIK3CD/IFN-ALPHAOMEGA/SPP1/CD40/CCL3L1/TLR3/CCL5/IFNA1/CXCL11/AKT3/ENSSSCG00000038141/CCL4/ENSSSCG00000039214/IFN-ALPHA-9/TNF/MAPK13/IL12A/IL6	ssc:100037289/ssc:100144486/ssc:396623/ssc:396655/ssc:396913/ssc:445459/ssc:494019/ssc:396923/ssc:100623776/ssc:100622217/ssc:100518131/ssc:100310806/ssc:397087/ssc:397395/ssc:494459/ssc:100037937/ssc:396613/ssc:100153661/ssc:100169744/ssc:100513811/ssc:100520421/ssc:100515857/ssc:397122/ssc:100157766/ssc:397086/ssc:100155841/ssc:397053/ssc:399500	28
ssc04061	Viral protein interaction with cytokine and cytokine receptor	21/546	64/6704	1.35562423407941e-08	6.91368359380499e-07	ENSSSCG00000017723/ENSSSCG00000040648/ENSSSCG00000024344/ENSSSCG00000036445/ENSSSCG00000008957/ENSSSCG00000035736/ENSSSCG00000032474/ENSSSCG00000017700/ENSSSCG00000024311/ENSSSCG00000017705/ENSSSCG00000008978/ENSSSCG00000015652/ENSSSCG00000022849/ENSSSCG00000015037/ENSSSCG00000016254/ENSSSCG00000032343/ENSSSCG00000016322/ENSSSCG00000017466/ENSSSCG00000001404/ENSSSCG00000011316/ENSSSCG00000020970	CCL2/CCL8/CCR5/ENSSSCG00000036445/AMCF-II/ENSSSCG00000035736/CXCL10/CCL3L1/CCR2/CCL5/CXCL11/IL10/IL2RA/IL18/ENSSSCG00000016254/CCL4/ACKR3/CCR7/TNF/CCR9/IL6	ssc:397422/ssc:100302703/ssc:414371/ssc:100524265/ssc:396900/ssc:780407/ssc:494019/ssc:494459/ssc:414372/ssc:396613/ssc:100169744/ssc:397106/ssc:396814/ssc:397057/ssc:553951/ssc:100515857/ssc:100515346/ssc:396663/ssc:397086/ssc:414377/ssc:399500	21
ssc04621	NOD-like receptor signaling pathway	34/546	152/6704	3.46494928469787e-08	1.51467783016793e-06	ENSSSCG00000046640/ENSSSCG00000028711/ENSSSCG00000012853/ENSSSCG00000009881/ENSSSCG00000015549/ENSSSCG00000017723/ENSSSCG00000006923/ENSSSCG00000014997/ENSSSCG00000024973/ENSSSCG00000006418/ENSSSCG00000014349/ENSSSCG00000015435/ENSSSCG00000016057/ENSSSCG00000001867/ENSSSCG00000037532/ENSSSCG00000031912/ENSSSCG00000005163/ENSSSCG00000000396/ENSSSCG00000024771/ENSSSCG00000021504/ENSSSCG00000009256/…	OAS1/CASP1/IRF7/OAS2/RNASEL/CCL2/GBP2/ENSSSCG00000014997/ENSSSCG00000024973/ENSSSCG00000006418/STING1/NAMPT/STAT1/PSTPIP1/MNDA/ENSSSCG00000031912/IFNB1/STAT2/TICAM1/IFN-ALPHAOMEGA/ANTXR2/PANX1/TRAF5/CCL5/IFNA1/NLRP12/IL18/-/TNFAIP3/ENSSSCG00000039214/IFN-ALPHA-9/TNF/MAPK13/IL6	ssc:397570/ssc:397319/ssc:100037289/ssc:595128/ssc:100048946/ssc:397422/ssc:100153137/ssc:100522887/ssc:100151938/ssc:100156073/ssc:100217389/ssc:595123/ssc:396655/ssc:100152628/ssc:100156073/ssc:396913/ssc:445459/ssc:396923/ssc:100623776/ssc:100310806/ssc:100514416/ssc:100738603/ssc:396616/ssc:396613/ssc:100153661/ssc:100523066/ssc:397057/ssc:100517333/ssc:100622156/ssc:397122/ssc:100157766/ssc:…	34
ssc04668	TNF signaling pathway	28/546	114/6704	7.0374062933613e-08	2.6918079072107e-06	ENSSSCG00000017723/ENSSSCG00000036956/ENSSSCG00000002383/ENSSSCG00000026940/ENSSSCG00000008957/ENSSSCG00000031912/ENSSSCG00000005163/ENSSSCG00000032474/ENSSSCG00000020705/ENSSSCG00000003395/ENSSSCG00000009051/ENSSSCG00000040961/ENSSSCG00000013735/ENSSSCG00000021068/ENSSSCG00000017705/ENSSSCG00000015579/ENSSSCG00000035598/ENSSSCG00000010872/ENSSSCG00000014277/ENSSSCG00000016254/ENSSSCG00000006862/…	CCL2/SOCS3/FOS/CASP10/AMCF-II/ENSSSCG00000031912/IFNB1/CXCL10/MAP3K8/PIK3CD/IL15/LIF/JUNB/TRAF5/CCL5/PTGS2/EDN1/AKT3/IRF1/ENSSSCG00000016254/VCAM1/ENSSSCG00000030960/TNFAIP3/ENSSSCG00000039214/TNF/MAPK13/CSF2/IL6	ssc:397422/ssc:493186/ssc:100144486/ssc:100154896/ssc:396900/ssc:396913/ssc:445459/ssc:494019/ssc:100622217/ssc:100518131/ssc:397683/ssc:399503/ssc:100523358/ssc:396616/ssc:396613/ssc:397590/ssc:396915/ssc:100513811/ssc:396611/ssc:553951/ssc:396925/ssc:397508/ssc:100622156/ssc:397122/ssc:397086/ssc:100155841/ssc:397208/ssc:399500	28
ssc05169	Epstein-Barr virus infection	40/546	203/6704	9.13028635443091e-08	3.10429736050651e-06	ENSSSCG00000046640/ENSSSCG00000040575/ENSSSCG00000012853/ENSSSCG00000009881/ENSSSCG00000025618/ENSSSCG00000008496/ENSSSCG00000025593/ENSSSCG00000010497/ENSSSCG00000009002/ENSSSCG00000016057/ENSSSCG00000044574/ENSSSCG00000000769/ENSSSCG00000001459/ENSSSCG00000032686/ENSSSCG00000031912/ENSSSCG00000005163/ENSSSCG00000001453/ENSSSCG00000032474/ENSSSCG00000000396/ENSSSCG00000041364/ENSSSCG00000022689/…	OAS1/ISG15/IRF7/OAS2/TAP1/EIF2AK2/ENSSSCG00000025593/ENTPD1/TLR2/STAT1/ENSSSCG00000044574/BID/HLA-DOB/RUNX3/ENSSSCG00000031912/IFNB1/HLA-DRA/CXCL10/STAT2/ENSSSCG00000041364/GADD45B/ENSSSCG00000030408/PIK3CD/IFN-ALPHAOMEGA/CD40/CCND2/TRAF5/IFNA1/AKT3/SLA-DOA/ENSSSCG00000031336/TNFAIP3/E2F2/BBS7/HES1/ENSSSCG00000043413/IFN-ALPHA-9/TNF/MAPK13/IL6	ssc:397570/ssc:100145895/ssc:100037289/ssc:595128/ssc:733649/ssc:397588/ssc:733650/ssc:397298/ssc:396623/ssc:396655/ssc:100037293/ssc:594852/ssc:100135049/ssc:100622884/ssc:396913/ssc:445459/ssc:100135040/ssc:494019/ssc:396923/ssc:100135031/ssc:100621090/ssc:396723/ssc:100518131/ssc:100310806/ssc:397395/ssc:397162/ssc:396616/ssc:100153661/ssc:100513811/ssc:100157996/ssc:106504372/ssc:100622156/ss…	40
ssc05321	Inflammatory bowel disease	19/546	61/6704	1.71863178983958e-07	5.25901327690911e-06	ENSSSCG00000007816/ENSSSCG00000004952/ENSSSCG00000009002/ENSSSCG00000016057/ENSSSCG00000007817/ENSSSCG00000001459/ENSSSCG00000031912/ENSSSCG00000001453/ENSSSCG00000010816/ENSSSCG00000015652/ENSSSCG00000001472/ENSSSCG00000015037/ENSSSCG00000031336/ENSSSCG00000008090/ENSSSCG00000039214/ENSSSCG00000001404/ENSSSCG00000003801/ENSSSCG00000011730/ENSSSCG00000020970	IL21R/SMAD3/TLR2/STAT1/IL4R/HLA-DOB/ENSSSCG00000031912/HLA-DRA/TGFB2/IL10/SLA-DOA/IL18/ENSSSCG00000031336/IL1A/ENSSSCG00000039214/TNF/IL23R/IL12A/IL6	ssc:100518723/ssc:397260/ssc:396623/ssc:396655/ssc:397614/ssc:100135049/ssc:396913/ssc:100135040/ssc:397084/ssc:397106/ssc:100157996/ssc:397057/ssc:106504372/ssc:397094/ssc:397122/ssc:397086/ssc:733613/ssc:397053/ssc:399500	19
ssc05323	Rheumatoid arthritis	23/546	90/6704	4.92151808711666e-07	1.36907684968882e-05	ENSSSCG00000017723/ENSSSCG00000002383/ENSSSCG00000009542/ENSSSCG00000008957/ENSSSCG00000009002/ENSSSCG00000001459/ENSSSCG00000031912/ENSSSCG00000001453/ENSSSCG00000001695/ENSSSCG00000009051/ENSSSCG00000017700/ENSSSCG00000017705/ENSSSCG00000010816/ENSSSCG00000001472/ENSSSCG00000015037/ENSSSCG00000016254/ENSSSCG00000031336/ENSSSCG00000032343/ENSSSCG00000008090/ENSSSCG00000039214/ENSSSCG00000001404/…	CCL2/FOS/TNFSF13B/AMCF-II/TLR2/HLA-DOB/ENSSSCG00000031912/HLA-DRA/VEGFA/IL15/CCL3L1/CCL5/TGFB2/SLA-DOA/IL18/ENSSSCG00000016254/ENSSSCG00000031336/CCL4/IL1A/ENSSSCG00000039214/TNF/CSF2/IL6	ssc:397422/ssc:100144486/ssc:100038026/ssc:396900/ssc:396623/ssc:100135049/ssc:396913/ssc:100135040/ssc:397157/ssc:397683/ssc:494459/ssc:396613/ssc:397084/ssc:100157996/ssc:397057/ssc:553951/ssc:106504372/ssc:100515857/ssc:397094/ssc:397122/ssc:397086/ssc:397208/ssc:399500	23
ssc04623	Cytosolic DNA-sensing pathway	21/546	78/6704	6.07643851009625e-07	1.52908953718042e-05	ENSSSCG00000028711/ENSSSCG00000007508/ENSSSCG00000012853/ENSSSCG00000006543/ENSSSCG00000006418/ENSSSCG00000021383/ENSSSCG00000014349/ENSSSCG00000027806/ENSSSCG00000037532/ENSSSCG00000005163/ENSSSCG00000032474/ENSSSCG00000030408/ENSSSCG00000021504/ENSSSCG00000035983/ENSSSCG00000017705/ENSSSCG00000050619/ENSSSCG00000015037/novel.136/ENSSSCG00000039214/ENSSSCG00000045163/ENSSSCG00000020970	CASP1/ZBP1/IRF7/ADAR/ENSSSCG00000006418/CGAS/STING1/SAMHD1/MNDA/IFNB1/CXCL10/ENSSSCG00000030408/IFN-ALPHAOMEGA/TPPP3/CCL5/IFNA1/IL18/-/ENSSSCG00000039214/IFN-ALPHA-9/IL6	ssc:397319/ssc:100144524/ssc:100037289/ssc:100523784/ssc:100156073/ssc:100516408/ssc:100217389/ssc:100154500/ssc:100156073/ssc:445459/ssc:494019/ssc:396723/ssc:100310806/ssc:100525400/ssc:396613/ssc:100153661/ssc:397057/ssc:100517333/ssc:397122/ssc:100157766/ssc:399500	21
ssc04933	AGE-RAGE signaling pathway in diabetic complications	24/546	98/6704	6.49613202070114e-07	1.52908953718042e-05	ENSSSCG00000017723/ENSSSCG00000044700/ENSSSCG00000004952/ENSSSCG00000014336/ENSSSCG00000005215/ENSSSCG00000016057/ENSSSCG00000031912/ENSSSCG00000001695/ENSSSCG00000002829/ENSSSCG00000003395/ENSSSCG00000044051/ENSSSCG00000001573/ENSSSCG00000016192/ENSSSCG00000010816/ENSSSCG00000035598/ENSSSCG00000010872/ENSSSCG00000006862/ENSSSCG00000030960/ENSSSCG00000008090/ENSSSCG00000039214/ENSSSCG00000001404/…	CCL2/ENSSSCG00000044700/SMAD3/EGR1/JAK2/STAT1/ENSSSCG00000031912/VEGFA/MMP2/PIK3CD/ENSSSCG00000044051/PIM1/PLCD4/TGFB2/EDN1/AKT3/VCAM1/ENSSSCG00000030960/IL1A/ENSSSCG00000039214/TNF/MAPK13/PLCE1/IL6	ssc:397422/ssc:100515336/ssc:397260/ssc:100520726/ssc:397201/ssc:396655/ssc:396913/ssc:397157/ssc:397391/ssc:100518131/ssc:100515336/ssc:100157844/ssc:397119/ssc:397084/ssc:396915/ssc:100513811/ssc:396925/ssc:397508/ssc:397094/ssc:397122/ssc:397086/ssc:100155841/ssc:100157745/ssc:399500	24
ssc05162	Measles	29/546	141/6704	2.27203710524838e-06	4.96602395861431e-05	ENSSSCG00000046640/ENSSSCG00000012077/ENSSSCG00000012853/ENSSSCG00000009881/ENSSSCG00000015897/ENSSSCG00000002383/ENSSSCG00000008496/ENSSSCG00000006543/ENSSSCG00000009002/ENSSSCG00000016057/ENSSSCG00000000769/ENSSSCG00000031912/ENSSSCG00000005163/ENSSSCG00000029160/ENSSSCG00000000396/ENSSSCG00000030408/ENSSSCG00000003395/ENSSSCG00000021504/ENSSSCG00000022486/ENSSSCG00000038694/ENSSSCG00000050619/…	OAS1/MX1/IRF7/OAS2/IFIH1/FOS/EIF2AK2/ADAR/TLR2/STAT1/BID/ENSSSCG00000031912/IFNB1/ENSSSCG00000029160/STAT2/ENSSSCG00000030408/PIK3CD/IFN-ALPHAOMEGA/CBLB/CCND2/IFNA1/IL2RA/AKT3/IL1A/TNFAIP3/ENSSSCG00000039214/IFN-ALPHA-9/IL12A/IL6	ssc:397570/ssc:397128/ssc:100037289/ssc:595128/ssc:100101927/ssc:100144486/ssc:397588/ssc:100523784/ssc:396623/ssc:396655/ssc:594852/ssc:396913/ssc:445459/ssc:396648/ssc:396923/ssc:396723/ssc:100518131/ssc:100310806/ssc:100621690/ssc:397162/ssc:100153661/ssc:396814/ssc:100513811/ssc:397094/ssc:100622156/ssc:397122/ssc:100157766/ssc:397053/ssc:399500	29
ssc04640	Hematopoietic cell lineage	20/546	78/6704	2.60018012902705e-06	5.30436746321518e-05	ENSSSCG00000016832/ENSSSCG00000008742/ENSSSCG00000010505/ENSSSCG00000006678/ENSSSCG00000007817/ENSSSCG00000001459/ENSSSCG00000001453/ENSSSCG00000028331/ENSSSCG00000006161/ENSSSCG00000006736/ENSSSCG00000017488/ENSSSCG00000022849/ENSSSCG00000008162/ENSSSCG00000001472/ENSSSCG00000031336/ENSSSCG00000008090/ENSSSCG00000039214/ENSSSCG00000001404/ENSSSCG00000023737/ENSSSCG00000020970	IL7R/CD38/DNTT/FCGR1A/IL4R/HLA-DOB/HLA-DRA/IL1R2/IL7/CD2/CSF3/IL2RA/IL1R1/SLA-DOA/ENSSSCG00000031336/IL1A/ENSSSCG00000039214/TNF/CSF2/IL6	ssc:100271930/ssc:100511702/ssc:100518694/ssc:613130/ssc:397614/ssc:100135049/ssc:100135040/ssc:100628112/ssc:397253/ssc:396662/ssc:396839/ssc:396814/ssc:100626904/ssc:100157996/ssc:106504372/ssc:397094/ssc:397122/ssc:397086/ssc:397208/ssc:399500	20
ssc05133	Pertussis	19/546	73/6704	3.63698200365166e-06	6.95572808198381e-05	novel.188/ENSSSCG00000028711/ENSSSCG00000013181/ENSSSCG00000002383/ENSSSCG00000008957/ENSSSCG00000015407/ENSSSCG00000031912/ENSSSCG00000001422/ENSSSCG00000024771/novel.196/ENSSSCG00000015652/ENSSSCG00000038141/ENSSSCG00000014277/ENSSSCG00000008090/ENSSSCG00000039214/ENSSSCG00000001404/ENSSSCG00000038774/ENSSSCG00000011730/ENSSSCG00000020970	-/CASP1/SERPING1/FOS/AMCF-II/GNAI1/ENSSSCG00000031912/C2/TICAM1/-/IL10/ENSSSCG00000038141/IRF1/IL1A/ENSSSCG00000039214/TNF/MAPK13/IL12A/IL6	ssc:445464/ssc:397319/ssc:100144304/ssc:100144486/ssc:396900/ssc:100144419/ssc:396913/ssc:448981/ssc:100623776/ssc:397274/ssc:397106/ssc:100520421/ssc:396611/ssc:397094/ssc:397122/ssc:397086/ssc:100155841/ssc:397053/ssc:399500	19
ssc05417	Lipid and atherosclerosis	36/546	200/6704	3.88192237756441e-06	6.98746027961593e-05	ENSSSCG00000028711/ENSSSCG00000012853/ENSSSCG00000017723/ENSSSCG00000002383/ENSSSCG00000005215/ENSSSCG00000009123/ENSSSCG00000009002/ENSSSCG00000000769/ENSSSCG00000031912/ENSSSCG00000005163/ENSSSCG00000029160/ENSSSCG00000024771/ENSSSCG00000003395/ENSSSCG00000021504/ENSSSCG00000035078/ENSSSCG00000017700/ENSSSCG00000017705/ENSSSCG00000050619/ENSSSCG00000037132/ENSSSCG00000007477/ENSSSCG00000005743/…	CASP1/IRF7/CCL2/FOS/JAK2/CAMK2D/TLR2/BID/ENSSSCG00000031912/IFNB1/ENSSSCG00000029160/TICAM1/PIK3CD/IFN-ALPHAOMEGA/CD40/CCL3L1/CCL5/IFNA1/POU2F2/NFATC2/VAV2/AKT3/IL18/ENSSSCG00000038141/CCL4/VCAM1/ENSSSCG00000030960/LDLR/CAMK2B/CD40LG/ENSSSCG00000039214/IFN-ALPHA-9/TNF/MAPK13/IL12A/IL6	ssc:397319/ssc:100037289/ssc:397422/ssc:100144486/ssc:397201/ssc:397674/ssc:396623/ssc:594852/ssc:396913/ssc:445459/ssc:396648/ssc:100623776/ssc:100518131/ssc:100310806/ssc:397395/ssc:494459/ssc:396613/ssc:100153661/ssc:397105/ssc:100134969/ssc:100151931/ssc:100513811/ssc:397057/ssc:100520421/ssc:100515857/ssc:396925/ssc:397508/ssc:396801/ssc:100516166/ssc:397231/ssc:397122/ssc:100157766/ssc:3970…	36
ssc05140	Leishmaniasis	19/546	75/6704	5.61426655698659e-06	9.08589884585194e-05	ENSSSCG00000002383/ENSSSCG00000005215/ENSSSCG00000009002/ENSSSCG00000016057/ENSSSCG00000006678/ENSSSCG00000001459/ENSSSCG00000031912/ENSSSCG00000001453/ENSSSCG00000010816/ENSSSCG00000015579/ENSSSCG00000015652/ENSSSCG00000001472/ENSSSCG00000031380/ENSSSCG00000031336/ENSSSCG00000008090/ENSSSCG00000039214/ENSSSCG00000001404/ENSSSCG00000038774/ENSSSCG00000011730	FOS/JAK2/TLR2/STAT1/FCGR1A/HLA-DOB/ENSSSCG00000031912/HLA-DRA/TGFB2/PTGS2/IL10/SLA-DOA/MARCKSL1/ENSSSCG00000031336/IL1A/ENSSSCG00000039214/TNF/MAPK13/IL12A	ssc:100144486/ssc:397201/ssc:396623/ssc:396655/ssc:613130/ssc:100135049/ssc:396913/ssc:100135040/ssc:397084/ssc:397590/ssc:397106/ssc:100157996/ssc:100628001/ssc:106504372/ssc:397094/ssc:397122/ssc:397086/ssc:100155841/ssc:397053	19
ssc04110	Cell cycle	30/546	155/6704	5.64157117879695e-06	9.08589884585194e-05	ENSSSCG00000004952/ENSSSCG00000003419/ENSSSCG00000000265/ENSSSCG00000004588/ENSSSCG00000022689/ENSSSCG00000004782/ENSSSCG00000040355/ENSSSCG00000020870/ENSSSCG00000000745/ENSSSCG00000026748/ENSSSCG00000003697/ENSSSCG00000003861/ENSSSCG00000010214/ENSSSCG00000011624/ENSSSCG00000038694/ENSSSCG00000013008/ENSSSCG00000029326/ENSSSCG00000010816/ENSSSCG00000017471/ENSSSCG00000004466/ENSSSCG00000012307/…	SMAD3/MAD2L2/ESPL1/CCNB2/GADD45B/BUB1B/TICRR/ENSSSCG00000020870/DDX11/PLK1/NDC80/ORC1/CDK1/MCM2/CCND2/CDCA5/CCNB1/TGFB2/CDC6/TTK/CCNB3/CDC20/E2F2/ENSSSCG00000039107/FBXO5/BBS7/SGO1/MTBP/BUB1/CDKN1C	ssc:397260/ssc:100736650/ssc:100153121/ssc:100135668/ssc:100621090/ssc:102164975/ssc:100154672/ssc:100192446/ssc:100515028/ssc:396953/ssc:100626545/ssc:100520746/ssc:100155762/ssc:100519111/ssc:397162/ssc:100519128/ssc:397662/ssc:397084/ssc:100522031/ssc:100157649/ssc:100515638/ssc:397379/ssc:110261113/ssc:100626221/ssc:100514379/ssc:100415929/ssc:100520101/ssc:100152418/ssc:100627208/ssc:1102592…	30
ssc04659	Th17 cell differentiation	23/546	104/6704	7.22776248495898e-06	0.000110584766019872	ENSSSCG00000033613/ENSSSCG00000007816/ENSSSCG00000002383/ENSSSCG00000004952/ENSSSCG00000039300/ENSSSCG00000005215/ENSSSCG00000016057/ENSSSCG00000007817/ENSSSCG00000001459/ENSSSCG00000031912/ENSSSCG00000001453/ENSSSCG00000021206/ENSSSCG00000013498/ENSSSCG00000047246/ENSSSCG00000007477/ENSSSCG00000022849/ENSSSCG00000008162/ENSSSCG00000001472/ENSSSCG00000031336/ENSSSCG00000039214/ENSSSCG00000038774/…	FOXS1/IL21R/FOS/SMAD3/IL27/JAK2/STAT1/IL4R/HLA-DOB/ENSSSCG00000031912/HLA-DRA/IL1RAP/EBI3/ENSSSCG00000047246/NFATC2/IL2RA/IL1R1/SLA-DOA/ENSSSCG00000031336/ENSSSCG00000039214/MAPK13/IL23R/IL6	ssc:102167710/ssc:100518723/ssc:100144486/ssc:397260/ssc:493187/ssc:397201/ssc:396655/ssc:397614/ssc:100135049/ssc:396913/ssc:100135040/ssc:100628318/ssc:100522599/ssc:102167710/ssc:100134969/ssc:396814/ssc:100626904/ssc:100157996/ssc:106504372/ssc:397122/ssc:100155841/ssc:733613/ssc:399500	23
ssc04672	Intestinal immune network for IgA production	15/546	51/6704	7.66523299518214e-06	0.000111693395072654	ENSSSCG00000009542/ENSSSCG00000000257/ENSSSCG00000021815/ENSSSCG00000001459/ENSSSCG00000001453/ENSSSCG00000009051/ENSSSCG00000035078/ENSSSCG00000015652/ENSSSCG00000001472/ENSSSCG00000031336/ENSSSCG00000030172/ENSSSCG00000032578/ENSSSCG00000011316/ENSSSCG00000020970/ENSSSCG00000025042	TNFSF13B/ITGB7/ENSSSCG00000021815/HLA-DOB/HLA-DRA/IL15/CD40/IL10/SLA-DOA/ENSSSCG00000031336/CD40LG/TNFRSF17/CCR9/IL6/ICOS	ssc:100038026/ssc:397221/ssc:733692/ssc:100135049/ssc:100135040/ssc:397683/ssc:397395/ssc:397106/ssc:100157996/ssc:106504372/ssc:397231/ssc:100517087/ssc:414377/ssc:399500/ssc:733597	15
ssc05161	Hepatitis B	31/546	166/6704	8.50726223377875e-06	0.000118328283797104	ENSSSCG00000012853/ENSSSCG00000015897/ENSSSCG00000002383/ENSSSCG00000004952/ENSSSCG00000026940/ENSSSCG00000005215/ENSSSCG00000009002/ENSSSCG00000016057/ENSSSCG00000009664/ENSSSCG00000000769/ENSSSCG00000031912/ENSSSCG00000005163/ENSSSCG00000000396/ENSSSCG00000024771/ENSSSCG00000030408/ENSSSCG00000003395/ENSSSCG00000021504/ENSSSCG00000015801/ENSSSCG00000010816/ENSSSCG00000050619/ENSSSCG00000009630/…	IRF7/IFIH1/FOS/SMAD3/CASP10/JAK2/TLR2/STAT1/PTK2B/BID/ENSSSCG00000031912/IFNB1/STAT2/TICAM1/ENSSSCG00000030408/PIK3CD/IFN-ALPHAOMEGA/TLR3/TGFB2/IFNA1/EGR3/NFATC2/AKT3/ENSSSCG00000038141/E2F2/BBS7/BIRC5/IFN-ALPHA-9/TNF/MAPK13/IL6	ssc:100037289/ssc:100101927/ssc:100144486/ssc:397260/ssc:100154896/ssc:397201/ssc:396623/ssc:396655/ssc:100157507/ssc:594852/ssc:396913/ssc:445459/ssc:396923/ssc:100623776/ssc:396723/ssc:100518131/ssc:100310806/ssc:100037937/ssc:397084/ssc:100153661/ssc:100516296/ssc:100134969/ssc:100513811/ssc:100520421/ssc:110261113/ssc:100415929/ssc:397266/ssc:100157766/ssc:397086/ssc:100155841/ssc:399500	31
ssc04622	RIG-I-like receptor signaling pathway	18/546	73/6704	1.48408431183323e-05	0.000197447738878682	ENSSSCG00000040575/ENSSSCG00000030108/ENSSSCG00000017416/ENSSSCG00000012853/ENSSSCG00000015897/ENSSSCG00000006543/ENSSSCG00000014349/ENSSSCG00000026940/ENSSSCG00000005163/ENSSSCG00000032474/ENSSSCG00000030408/ENSSSCG00000021504/ENSSSCG00000050619/ENSSSCG00000024140/ENSSSCG00000045163/ENSSSCG00000001404/ENSSSCG00000038774/ENSSSCG00000011730	ISG15/ZNFX1/DHX58/IRF7/IFIH1/ADAR/STING1/CASP10/IFNB1/CXCL10/ENSSSCG00000030408/IFN-ALPHAOMEGA/IFNA1/ENSSSCG00000024140/IFN-ALPHA-9/TNF/MAPK13/IL12A	ssc:100145895/ssc:100624243/ssc:100524520/ssc:100037289/ssc:100101927/ssc:100523784/ssc:100217389/ssc:100154896/ssc:445459/ssc:494019/ssc:396723/ssc:100310806/ssc:100153661/ssc:100152132/ssc:100157766/ssc:397086/ssc:100155841/ssc:397053	18
ssc05152	Tuberculosis	31/546	173/6704	2.01748136711835e-05	0.000257228874307589	ENSSSCG00000026940/ENSSSCG00000005215/ENSSSCG00000009123/ENSSSCG00000009002/ENSSSCG00000016057/ENSSSCG00000006678/ENSSSCG00000000769/ENSSSCG00000001459/ENSSSCG00000005163/ENSSSCG00000001453/ENSSSCG00000006625/ENSSSCG00000021504/ENSSSCG00000035457/ENSSSCG00000000648/ENSSSCG00000038055/ENSSSCG00000020864/ENSSSCG00000010816/ENSSSCG00000050619/ENSSSCG00000015652/ENSSSCG00000010872/ENSSSCG00000001472/…	CASP10/JAK2/CAMK2D/TLR2/STAT1/FCGR1A/BID/HLA-DOB/IFNB1/HLA-DRA/RFX5/IFN-ALPHAOMEGA/ENSSSCG00000035457/CLEC7A/CORO1A/VDR/TGFB2/IFNA1/IL10/AKT3/SLA-DOA/IL18/ENSSSCG00000031336/IL1A/CAMK2B/ENSSSCG00000039214/IFN-ALPHA-9/TNF/MAPK13/IL12A/IL6	ssc:100154896/ssc:397201/ssc:397674/ssc:396623/ssc:396655/ssc:613130/ssc:594852/ssc:100135049/ssc:445459/ssc:100135040/ssc:100517711/ssc:100310806/ssc:110258711/ssc:100038025/ssc:100621483/ssc:396628/ssc:397084/ssc:100153661/ssc:397106/ssc:100513811/ssc:100157996/ssc:397057/ssc:106504372/ssc:397094/ssc:100516166/ssc:397122/ssc:100157766/ssc:397086/ssc:100155841/ssc:397053/ssc:399500	31
ssc05167	Kaposi sarcoma-associated herpesvirus infection	32/546	186/6704	3.46810530873768e-05	0.000424496089789493	ENSSSCG00000012853/ENSSSCG00000024344/ENSSSCG00000002383/ENSSSCG00000001394/ENSSSCG00000008496/ENSSSCG00000005215/ENSSSCG00000016057/ENSSSCG00000044574/ENSSSCG00000000769/ENSSSCG00000000656/ENSSSCG00000028056/ENSSSCG00000031912/ENSSSCG00000005163/ENSSSCG00000010638/ENSSSCG00000000396/ENSSSCG00000001695/ENSSSCG00000024771/ENSSSCG00000041364/ENSSSCG00000003395/ENSSSCG00000021504/ENSSSCG00000015801/…	IRF7/CCR5/FOS/ENSSSCG00000001394/EIF2AK2/JAK2/STAT1/ENSSSCG00000044574/BID/CLEC2B/ZFP36/ENSSSCG00000031912/IFNB1/TCF7L2/STAT2/VEGFA/TICAM1/ENSSSCG00000041364/PIK3CD/IFN-ALPHAOMEGA/TLR3/ENSSSCG00000001395/PTGS2/IFNA1/NFATC2/AKT3/CCDC42/E2F2/IFN-ALPHA-9/MAPK13/CSF2/IL6	ssc:100037289/ssc:414371/ssc:100144486/ssc:100153163/ssc:397588/ssc:397201/ssc:396655/ssc:100037293/ssc:594852/ssc:100520839/ssc:100316849/ssc:396913/ssc:445459/ssc:100153922/ssc:396923/ssc:397157/ssc:100623776/ssc:100135031/ssc:100518131/ssc:100310806/ssc:100037937/ssc:100153163/ssc:397590/ssc:100153661/ssc:100134969/ssc:100513811/ssc:100034246/ssc:110261113/ssc:100157766/ssc:100155841/ssc:39720…	32
ssc04657	IL-17 signaling pathway	18/546	80/6704	5.58891812474498e-05	0.000657772671604601	ENSSSCG00000017723/ENSSSCG00000002383/ENSSSCG00000031616/ENSSSCG00000024623/ENSSSCG00000008957/ENSSSCG00000031912/ENSSSCG00000032474/ENSSSCG00000021068/ENSSSCG00000015579/ENSSSCG00000017488/ENSSSCG00000016254/ENSSSCG00000004154/ENSSSCG00000039214/ENSSSCG00000001404/ENSSSCG00000038774/ENSSSCG00000023737/ENSSSCG00000020970/ENSSSCG00000006590	CCL2/FOS/FOSB/USP25/AMCF-II/ENSSSCG00000031912/CXCL10/TRAF5/PTGS2/CSF3/ENSSSCG00000016254/TNFAIP3/ENSSSCG00000039214/TNF/MAPK13/CSF2/IL6/S100A8	ssc:397422/ssc:100144486/ssc:110261009/ssc:100628105/ssc:396900/ssc:396913/ssc:494019/ssc:396616/ssc:397590/ssc:396839/ssc:553951/ssc:100622156/ssc:397122/ssc:397086/ssc:100155841/ssc:397208/ssc:399500/ssc:100127488	18
ssc05144	Malaria	14/546	53/6704	5.8411548851336e-05	0.000661997553648474	ENSSSCG00000017723/ENSSSCG00000009002/ENSSSCG00000035078/ENSSSCG00000010816/ENSSSCG00000015652/ENSSSCG00000017488/ENSSSCG00000015037/ENSSSCG00000006862/ENSSSCG00000030960/ENSSSCG00000030172/ENSSSCG00000039214/ENSSSCG00000001404/ENSSSCG00000011730/ENSSSCG00000020970	CCL2/TLR2/CD40/TGFB2/IL10/CSF3/IL18/VCAM1/ENSSSCG00000030960/CD40LG/ENSSSCG00000039214/TNF/IL12A/IL6	ssc:397422/ssc:396623/ssc:397395/ssc:397084/ssc:397106/ssc:396839/ssc:397057/ssc:396925/ssc:397508/ssc:397231/ssc:397122/ssc:397086/ssc:397053/ssc:399500	14
ssc05322	Systemic lupus erythematosus	19/546	94/6704	0.000162682567586488	0.00177788806005233	novel.188/ENSSSCG00000014780/ENSSSCG00000017202/ENSSSCG00000006678/ENSSSCG00000001459/ENSSSCG00000001422/ENSSSCG00000001453/novel.196/ENSSSCG00000035078/ENSSSCG00000045769/ENSSSCG00000021411/ENSSSCG00000015652/ENSSSCG00000033606/ENSSSCG00000001472/ENSSSCG00000031336/ENSSSCG00000005840/ENSSSCG00000030172/ENSSSCG00000001404/ENSSSCG00000051689	-/TRIM21/ENSSSCG00000017202/FCGR1A/HLA-DOB/C2/HLA-DRA/-/CD40/ENSSSCG00000045769/HIST1H2BD/IL10/H2AC6/SLA-DOA/ENSSSCG00000031336/C8G/CD40LG/TNF/ENSSSCG00000051689	ssc:445464/ssc:100302538/ssc:396970/ssc:613130/ssc:100135049/ssc:448981/ssc:100135040/ssc:397274/ssc:397395/ssc:100621915/ssc:100157327/ssc:397106/ssc:110261482/ssc:100157996/ssc:106504372/ssc:100037955/ssc:397231/ssc:397086/ssc:100624086	19
ssc05160	Hepatitis C	25/546	142/6704	0.000170320297647669	0.00178856926950125	ENSSSCG00000046640/ENSSSCG00000008648/ENSSSCG00000012077/ENSSSCG00000012853/ENSSSCG00000009881/ENSSSCG00000015549/ENSSSCG00000036956/ENSSSCG00000008496/ENSSSCG00000009657/ENSSSCG00000016057/ENSSSCG00000000769/ENSSSCG00000005163/ENSSSCG00000032474/ENSSSCG00000000396/ENSSSCG00000024771/ENSSSCG00000030408/ENSSSCG00000003395/ENSSSCG00000021504/ENSSSCG00000015801/ENSSSCG00000050619/ENSSSCG00000010872/…	OAS1/RSAD2/MX1/IRF7/OAS2/RNASEL/SOCS3/EIF2AK2/PPP2R2A/STAT1/BID/IFNB1/CXCL10/STAT2/TICAM1/ENSSSCG00000030408/PIK3CD/IFN-ALPHAOMEGA/TLR3/IFNA1/AKT3/LDLR/E2F2/IFN-ALPHA-9/TNF	ssc:397570/ssc:396752/ssc:397128/ssc:100037289/ssc:595128/ssc:100048946/ssc:493186/ssc:397588/ssc:397090/ssc:396655/ssc:594852/ssc:445459/ssc:494019/ssc:396923/ssc:100623776/ssc:396723/ssc:100518131/ssc:100310806/ssc:100037937/ssc:100153661/ssc:100513811/ssc:396801/ssc:110261113/ssc:100157766/ssc:397086	25
ssc05145	Toxoplasmosis	21/546	110/6704	0.000175349928382475	0.00178856926950125	ENSSSCG00000024344/ENSSSCG00000027855/ENSSSCG00000005215/ENSSSCG00000009002/ENSSSCG00000016057/ENSSSCG00000001459/ENSSSCG00000015407/ENSSSCG00000029160/ENSSSCG00000001453/ENSSSCG00000035078/ENSSSCG00000010816/ENSSSCG00000015652/ENSSSCG00000010872/ENSSSCG00000001472/ENSSSCG00000031336/ENSSSCG00000017988/ENSSSCG00000028512/ENSSSCG00000030172/ENSSSCG00000001404/ENSSSCG00000038774/ENSSSCG00000011730	CCR5/SOCS1/JAK2/TLR2/STAT1/HLA-DOB/GNAI1/ENSSSCG00000029160/HLA-DRA/CD40/TGFB2/IL10/AKT3/SLA-DOA/ENSSSCG00000031336/CCDC42/LDLR/CD40LG/TNF/MAPK13/IL12A	ssc:414371/ssc:100307052/ssc:397201/ssc:396623/ssc:396655/ssc:100135049/ssc:100144419/ssc:396648/ssc:100135040/ssc:397395/ssc:397084/ssc:397106/ssc:100513811/ssc:100157996/ssc:106504372/ssc:100034246/ssc:396801/ssc:397231/ssc:397086/ssc:100155841/ssc:397053	21
ssc05171	Coronavirus disease - COVID-19	39/546	266/6704	0.00019632020821762	0.00193787044240618	ENSSSCG00000046640/ENSSSCG00000040575/novel.188/ENSSSCG00000012077/ENSSSCG00000028711/ENSSSCG00000009881/ENSSSCG00000015897/ENSSSCG00000017723/ENSSSCG00000002383/ENSSSCG00000008496/ENSSSCG00000014362/ENSSSCG00000006543/ENSSSCG00000021383/ENSSSCG00000014349/ENSSSCG00000009002/ENSSSCG00000016057/ENSSSCG00000011806/ENSSSCG00000031912/ENSSSCG00000005163/ENSSSCG00000001422/ENSSSCG00000032474/ENSSSCG00…	OAS1/ISG15/-/MX1/CASP1/OAS2/IFIH1/CCL2/FOS/EIF2AK2/HBEGF/ADAR/CGAS/STING1/TLR2/STAT1/MASP1/ENSSSCG00000031912/IFNB1/C2/CXCL10/STAT2/ENSSSCG00000030408/-/PIK3CD/IFN-ALPHAOMEGA/TLR3/IFNA1/CSF3/ENSSSCG00000024914/C8G/ENSSSCG00000039214/IFN-ALPHA-9/TNF/MAPK13/TMPRSS2/CSF2/IL12A/IL6	ssc:397570/ssc:100145895/ssc:445464/ssc:397128/ssc:397319/ssc:595128/ssc:100101927/ssc:397422/ssc:100144486/ssc:397588/ssc:397564/ssc:100523784/ssc:100516408/ssc:100217389/ssc:396623/ssc:396655/ssc:100152125/ssc:396913/ssc:445459/ssc:448981/ssc:494019/ssc:396923/ssc:396723/ssc:397274/ssc:100518131/ssc:100310806/ssc:100037937/ssc:100153661/ssc:396839/ssc:100124383/ssc:100037955/ssc:397122/ssc:1001…	39
ssc05330	Allograft rejection	11/546	40/6704	0.000246123848550747	0.00231802898154367	ENSSSCG00000044574/ENSSSCG00000001459/ENSSSCG00000001453/ENSSSCG00000041364/ENSSSCG00000035078/ENSSSCG00000015652/ENSSSCG00000001472/ENSSSCG00000031336/ENSSSCG00000030172/ENSSSCG00000001404/ENSSSCG00000011730	ENSSSCG00000044574/HLA-DOB/HLA-DRA/ENSSSCG00000041364/CD40/IL10/SLA-DOA/ENSSSCG00000031336/CD40LG/TNF/IL12A	ssc:100037293/ssc:100135049/ssc:100135040/ssc:100135031/ssc:397395/ssc:397106/ssc:100157996/ssc:106504372/ssc:397231/ssc:397086/ssc:397053	11
ssc04625	C-type lectin receptor signaling pathway	20/546	105/6704	0.00025691289643598	0.00231802898154367	ENSSSCG00000028711/ENSSSCG00000016057/ENSSSCG00000031912/ENSSSCG00000000396/ENSSSCG00000003395/ENSSSCG00000022486/ENSSSCG00000035457/ENSSSCG00000000648/ENSSSCG00000015579/ENSSSCG00000037528/ENSSSCG00000009630/ENSSSCG00000015652/ENSSSCG00000007477/ENSSSCG00000010872/ENSSSCG00000014277/ENSSSCG00000039214/ENSSSCG00000001404/ENSSSCG00000038774/ENSSSCG00000011730/ENSSSCG00000020970	CASP1/STAT1/ENSSSCG00000031912/STAT2/PIK3CD/CBLB/ENSSSCG00000035457/CLEC7A/PTGS2/ENSSSCG00000037528/EGR3/IL10/NFATC2/AKT3/IRF1/ENSSSCG00000039214/TNF/MAPK13/IL12A/IL6	ssc:397319/ssc:396655/ssc:396913/ssc:396923/ssc:100518131/ssc:100621690/ssc:110258711/ssc:100038025/ssc:397590/ssc:110258710/ssc:100516296/ssc:397106/ssc:100134969/ssc:100513811/ssc:396611/ssc:397122/ssc:397086/ssc:100155841/ssc:397053/ssc:399500	20
ssc05332	Graft-versus-host disease	10/546	34/6704	0.000257558775727074	0.00231802898154367	ENSSSCG00000044574/ENSSSCG00000001459/ENSSSCG00000001453/ENSSSCG00000041364/ENSSSCG00000001472/ENSSSCG00000031336/ENSSSCG00000008090/ENSSSCG00000039214/ENSSSCG00000001404/ENSSSCG00000020970	ENSSSCG00000044574/HLA-DOB/HLA-DRA/ENSSSCG00000041364/SLA-DOA/ENSSSCG00000031336/IL1A/ENSSSCG00000039214/TNF/IL6	ssc:100037293/ssc:100135049/ssc:100135040/ssc:100135031/ssc:100157996/ssc:106504372/ssc:397094/ssc:397122/ssc:397086/ssc:399500	10
ssc04217	Necroptosis	24/546	140/6704	0.000346331546052444	0.00302792723120137	ENSSSCG00000028711/ENSSSCG00000007508/ENSSSCG00000033113/ENSSSCG00000008496/ENSSSCG00000005215/ENSSSCG00000009123/ENSSSCG00000016057/ENSSSCG00000000769/ENSSSCG00000005163/ENSSSCG00000000396/ENSSSCG00000024771/ENSSSCG00000021504/ENSSSCG00000015801/ENSSSCG00000021068/ENSSSCG00000050619/ENSSSCG00000033606/ENSSSCG00000038141/ENSSSCG00000008090/ENSSSCG00000004154/ENSSSCG00000039535/ENSSSCG00000039214/…	CASP1/ZBP1/CHMP7/EIF2AK2/JAK2/CAMK2D/STAT1/BID/IFNB1/STAT2/TICAM1/IFN-ALPHAOMEGA/TLR3/TRAF5/IFNA1/H2AC6/ENSSSCG00000038141/IL1A/TNFAIP3/CAMK2B/ENSSSCG00000039214/IFN-ALPHA-9/TNF/ENSSSCG00000051689	ssc:397319/ssc:100144524/ssc:110256869/ssc:397588/ssc:397201/ssc:397674/ssc:396655/ssc:594852/ssc:445459/ssc:396923/ssc:100623776/ssc:100310806/ssc:100037937/ssc:396616/ssc:100153661/ssc:110261482/ssc:100520421/ssc:397094/ssc:100622156/ssc:100516166/ssc:397122/ssc:100157766/ssc:397086/ssc:100624086	24
ssc05166	Human T-cell leukemia virus 1 infection	33/546	219/6704	0.000365689684766332	0.00310836232051382	ENSSSCG00000002383/ENSSSCG00000004952/ENSSSCG00000014336/ENSSSCG00000044574/ENSSSCG00000021815/ENSSSCG00000001459/ENSSSCG00000028056/ENSSSCG00000038948/ENSSSCG00000031912/ENSSSCG00000001453/ENSSSCG00000000265/ENSSSCG00000017414/ENSSSCG00000041364/ENSSSCG00000028331/ENSSSCG00000004588/ENSSSCG00000004782/ENSSSCG00000003395/ENSSSCG00000009051/ENSSSCG00000035078/ENSSSCG00000038694/ENSSSCG00000010816/…	FOS/SMAD3/EGR1/ENSSSCG00000044574/ENSSSCG00000021815/HLA-DOB/ZFP36/ETS2/ENSSSCG00000031912/HLA-DRA/ESPL1/KAT2A/ENSSSCG00000041364/IL1R2/CCNB2/BUB1B/PIK3CD/IL15/CD40/CCND2/TGFB2/NFATC2/IL2RA/IL1R1/AKT3/SLA-DOA/ENSSSCG00000031336/CDC20/E2F2/BBS7/TNF/CSF2/IL6	ssc:100144486/ssc:397260/ssc:100520726/ssc:100037293/ssc:733692/ssc:100135049/ssc:100316849/ssc:100154449/ssc:396913/ssc:100135040/ssc:100153121/ssc:100524215/ssc:100135031/ssc:100628112/ssc:100135668/ssc:102164975/ssc:100518131/ssc:397683/ssc:397395/ssc:397162/ssc:397084/ssc:100134969/ssc:396814/ssc:100626904/ssc:100513811/ssc:100157996/ssc:106504372/ssc:397379/ssc:110261113/ssc:100415929/ssc:39…	33
ssc05142	Chagas disease	20/546	111/6704	0.00054966694362001	0.00454589418237089	ENSSSCG00000017723/ENSSSCG00000002383/ENSSSCG00000009002/ENSSSCG00000009657/ENSSSCG00000015407/ENSSSCG00000031912/ENSSSCG00000005163/ENSSSCG00000024771/ENSSSCG00000003395/ENSSSCG00000017700/ENSSSCG00000017705/ENSSSCG00000010816/ENSSSCG00000015652/ENSSSCG00000010872/ENSSSCG00000032343/ENSSSCG00000039214/ENSSSCG00000001404/ENSSSCG00000038774/ENSSSCG00000011730/ENSSSCG00000020970	CCL2/FOS/TLR2/PPP2R2A/GNAI1/ENSSSCG00000031912/IFNB1/TICAM1/PIK3CD/CCL3L1/CCL5/TGFB2/IL10/AKT3/CCL4/ENSSSCG00000039214/TNF/MAPK13/IL12A/IL6	ssc:397422/ssc:100144486/ssc:396623/ssc:397090/ssc:100144419/ssc:396913/ssc:445459/ssc:100623776/ssc:100518131/ssc:494459/ssc:396613/ssc:397084/ssc:397106/ssc:100513811/ssc:100515857/ssc:397122/ssc:397086/ssc:100155841/ssc:397053/ssc:399500	20
ssc05170	Human immunodeficiency virus 1 infection	32/546	216/6704	0.000606385340047949	0.00488299773828085	ENSSSCG00000024344/ENSSSCG00000040847/ENSSSCG00000002383/ENSSSCG00000014670/ENSSSCG00000025618/ENSSSCG00000033453/ENSSSCG00000025593/ENSSSCG00000021383/ENSSSCG00000014349/ENSSSCG00000027806/ENSSSCG00000009002/ENSSSCG00000009664/ENSSSCG00000044574/ENSSSCG00000000769/ENSSSCG00000015407/ENSSSCG00000031912/ENSSSCG00000005163/ENSSSCG00000041364/ENSSSCG00000004588/ENSSSCG00000003395/ENSSSCG00000021504/…	CCR5/AP1S3/FOS/TRIM22/TAP1/BST2/ENSSSCG00000025593/CGAS/STING1/SAMHD1/TLR2/PTK2B/ENSSSCG00000044574/BID/GNAI1/ENSSSCG00000031912/IFNB1/ENSSSCG00000041364/CCNB2/PIK3CD/IFN-ALPHAOMEGA/CDK1/TRAF5/CCNB1/IFNA1/NFATC2/AKT3/CCNB3/ENSSSCG00000043413/IFN-ALPHA-9/TNF/MAPK13	ssc:414371/ssc:100627432/ssc:100144486/ssc:733579/ssc:733649/ssc:100302088/ssc:733650/ssc:100516408/ssc:100217389/ssc:100154500/ssc:396623/ssc:100157507/ssc:100037293/ssc:594852/ssc:100144419/ssc:396913/ssc:445459/ssc:100135031/ssc:100135668/ssc:100518131/ssc:100310806/ssc:100155762/ssc:396616/ssc:397662/ssc:100153661/ssc:100134969/ssc:100513811/ssc:100515638/ssc:733650/ssc:100157766/ssc:397086/s…	32
ssc05200	Pathways in cancer	59/546	480/6704	0.000720906718049594	0.00565634501854297	ENSSSCG00000001912/ENSSSCG00000016832/ENSSSCG00000044700/ENSSSCG00000002383/ENSSSCG00000004952/ENSSSCG00000026454/ENSSSCG00000005215/ENSSSCG00000001963/ENSSSCG00000009123/ENSSSCG00000016057/ENSSSCG00000008581/ENSSSCG00000000769/ENSSSCG00000005738/ENSSSCG00000038904/ENSSSCG00000007817/ENSSSCG00000021815/ENSSSCG00000015407/ENSSSCG00000031912/ENSSSCG00000010638/ENSSSCG00000003140/ENSSSCG00000000396/…	PML/IL7R/ENSSSCG00000044700/FOS/SMAD3/PMAIP1/JAK2/EGLN3/CAMK2D/STAT1/NCOA1/BID/ENSSSCG00000005738/FRAT2/IL4R/ENSSSCG00000021815/GNAI1/ENSSSCG00000031912/TCF7L2/FGF21/STAT2/VEGFA/FRAT1/GADD45B/IL7/MMP2/PIK3CD/IFN-ALPHAOMEGA/IL15/ENSSSCG00000044051/PIM1/WNT9A/CCND2/TRAF5/TGFB2/PTGS2/IFNA1/IL2RA/EDN1/AKT3/PTCH2/NTRK1/FZD6/PDGFRB/PDGFB/CAMK2B/E2F2/WNT5A/BBS7/RAD51/BIRC5/HES1/IFN-ALPHA-9/IL23R/WNT8A/I…	ssc:100157336/ssc:100271930/ssc:100515336/ssc:100144486/ssc:397260/ssc:397278/ssc:397201/ssc:100152368/ssc:397674/ssc:396655/ssc:574068/ssc:594852/ssc:100513970/ssc:110256599/ssc:397614/ssc:733692/ssc:100144419/ssc:396913/ssc:100153922/ssc:100302504/ssc:396923/ssc:397157/ssc:110256598/ssc:100621090/ssc:397253/ssc:397391/ssc:100518131/ssc:100310806/ssc:397683/ssc:100515336/ssc:100157844/ssc:100512…	59
ssc05320	Autoimmune thyroid disease	12/546	52/6704	0.000755341231657638	0.00577836042218093	ENSSSCG00000044574/ENSSSCG00000001459/ENSSSCG00000001453/ENSSSCG00000041364/ENSSSCG00000021504/ENSSSCG00000035078/ENSSSCG00000050619/ENSSSCG00000015652/ENSSSCG00000001472/ENSSSCG00000031336/ENSSSCG00000030172/ENSSSCG00000045163	ENSSSCG00000044574/HLA-DOB/HLA-DRA/ENSSSCG00000041364/IFN-ALPHAOMEGA/CD40/IFNA1/IL10/SLA-DOA/ENSSSCG00000031336/CD40LG/IFN-ALPHA-9	ssc:100037293/ssc:100135049/ssc:100135040/ssc:100135031/ssc:100310806/ssc:397395/ssc:100153661/ssc:397106/ssc:100157996/ssc:106504372/ssc:397231/ssc:100157766	12
ssc05143	African trypanosomiasis	9/546	33/6704	0.000962283476024877	0.00718192057716128	ENSSSCG00000007007/ENSSSCG00000015652/ENSSSCG00000015037/ENSSSCG00000006862/ENSSSCG00000030960/ENSSSCG00000039214/ENSSSCG00000001404/ENSSSCG00000011730/ENSSSCG00000020970	IDO1/IL10/IL18/VCAM1/ENSSSCG00000030960/ENSSSCG00000039214/TNF/IL12A/IL6	ssc:100519877/ssc:397106/ssc:397057/ssc:396925/ssc:397508/ssc:397122/ssc:397086/ssc:397053/ssc:399500	9
ssc04612	Antigen processing and presentation	13/546	62/6704	0.00120752305237764	0.00879766795303711	ENSSSCG00000025618/ENSSSCG00000025593/ENSSSCG00000044574/ENSSSCG00000001459/ENSSSCG00000029160/ENSSSCG00000001453/ENSSSCG00000041364/ENSSSCG00000006625/ENSSSCG00000002004/ENSSSCG00000001472/ENSSSCG00000031336/ENSSSCG00000043413/ENSSSCG00000001404	TAP1/ENSSSCG00000025593/ENSSSCG00000044574/HLA-DOB/ENSSSCG00000029160/HLA-DRA/ENSSSCG00000041364/RFX5/PSME2/SLA-DOA/ENSSSCG00000031336/ENSSSCG00000043413/TNF	ssc:733649/ssc:733650/ssc:100037293/ssc:100135049/ssc:396648/ssc:100135040/ssc:100135031/ssc:100517711/ssc:397522/ssc:100157996/ssc:106504372/ssc:733650/ssc:397086	13
ssc05163	Human cytomegalovirus infection	31/546	219/6704	0.00157662962916509	0.0111004465819034	ENSSSCG00000017723/ENSSSCG00000024344/ENSSSCG00000025618/ENSSSCG00000025593/ENSSSCG00000021383/ENSSSCG00000014349/ENSSSCG00000009664/ENSSSCG00000044574/ENSSSCG00000000769/ENSSSCG00000015407/ENSSSCG00000005163/ENSSSCG00000001695/ENSSSCG00000041364/ENSSSCG00000003395/ENSSSCG00000021504/ENSSSCG00000017700/ENSSSCG00000021068/ENSSSCG00000017705/ENSSSCG00000015579/ENSSSCG00000050619/ENSSSCG00000007477/…	CCL2/CCR5/TAP1/ENSSSCG00000025593/CGAS/STING1/PTK2B/ENSSSCG00000044574/BID/GNAI1/IFNB1/VEGFA/ENSSSCG00000041364/PIK3CD/IFN-ALPHAOMEGA/CCL3L1/TRAF5/CCL5/PTGS2/IFNA1/NFATC2/IL1R1/AKT3/CCL4/E2F2/ENSSSCG00000043413/ENSSSCG00000039214/IFN-ALPHA-9/TNF/MAPK13/IL6	ssc:397422/ssc:414371/ssc:733649/ssc:733650/ssc:100516408/ssc:100217389/ssc:100157507/ssc:100037293/ssc:594852/ssc:100144419/ssc:445459/ssc:397157/ssc:100135031/ssc:100518131/ssc:100310806/ssc:494459/ssc:396616/ssc:396613/ssc:397590/ssc:100153661/ssc:100134969/ssc:100626904/ssc:100513811/ssc:100515857/ssc:110261113/ssc:733650/ssc:397122/ssc:100157766/ssc:397086/ssc:100155841/ssc:399500	31
ssc04940	Type I diabetes mellitus	10/546	42/6704	0.00159614264576389	0.0111004465819034	ENSSSCG00000044574/ENSSSCG00000001459/ENSSSCG00000001453/ENSSSCG00000041364/ENSSSCG00000001472/ENSSSCG00000031336/ENSSSCG00000008090/ENSSSCG00000039214/ENSSSCG00000001404/ENSSSCG00000011730	ENSSSCG00000044574/HLA-DOB/HLA-DRA/ENSSSCG00000041364/SLA-DOA/ENSSSCG00000031336/IL1A/ENSSSCG00000039214/TNF/IL12A	ssc:100037293/ssc:100135049/ssc:100135040/ssc:100135031/ssc:100157996/ssc:106504372/ssc:397094/ssc:397122/ssc:397086/ssc:397053	10
ssc04514	Cell adhesion molecules	20/546	121/6704	0.00167788150968256	0.011286304590205	ENSSSCG00000000257/ENSSSCG00000044574/ENSSSCG00000007146/ENSSSCG00000015375/ENSSSCG00000001459/ENSSSCG00000005211/ENSSSCG00000001453/ENSSSCG00000041364/ENSSSCG00000006736/ENSSSCG00000035078/ENSSSCG00000038594/ENSSSCG00000001472/ENSSSCG00000031336/ENSSSCG00000029267/ENSSSCG00000006862/ENSSSCG00000030960/ENSSSCG00000012787/ENSSSCG00000030172/ENSSSCG00000025784/ENSSSCG00000025042	ITGB7/ENSSSCG00000044574/SIGLEC1/ITGB8/HLA-DOB/CD274/HLA-DRA/ENSSSCG00000041364/CD2/CD40/ENSSSCG00000038594/SLA-DOA/ENSSSCG00000031336/TIGIT/VCAM1/ENSSSCG00000030960/L1CAM/CD40LG/CDH4/ICOS	ssc:397221/ssc:100037293/ssc:397623/ssc:100037284/ssc:100135049/ssc:574058/ssc:100135040/ssc:100135031/ssc:396662/ssc:397395/ssc:397528/ssc:100157996/ssc:106504372/ssc:100624099/ssc:396925/ssc:397508/ssc:100525324/ssc:397231/ssc:100626354/ssc:733597	20
ssc05310	Asthma	8/546	29/6704	0.00169663402336416	0.011286304590205	ENSSSCG00000001459/ENSSSCG00000001453/ENSSSCG00000035078/ENSSSCG00000015652/ENSSSCG00000001472/ENSSSCG00000031336/ENSSSCG00000030172/ENSSSCG00000001404	HLA-DOB/HLA-DRA/CD40/IL10/SLA-DOA/ENSSSCG00000031336/CD40LG/TNF	ssc:100135049/ssc:100135040/ssc:397395/ssc:397106/ssc:100157996/ssc:106504372/ssc:397231/ssc:397086	8
ssc05418	Fluid shear stress and atherosclerosis	21/546	130/6704	0.00174665295544428	0.0113718256248074	ENSSSCG00000017723/ENSSSCG00000016991/ENSSSCG00000002383/ENSSSCG00000031912/ENSSSCG00000001695/ENSSSCG00000028331/ENSSSCG00000002829/ENSSSCG00000003395/ENSSSCG00000038911/ENSSSCG00000038594/ENSSSCG00000035598/ENSSSCG00000008162/ENSSSCG00000010872/ENSSSCG00000006862/ENSSSCG00000030960/ENSSSCG00000008090/ENSSSCG00000033327/ENSSSCG00000039214/ENSSSCG00000001404/ENSSSCG00000038774/ENSSSCG00000006821	CCL2/DUSP1/FOS/ENSSSCG00000031912/VEGFA/IL1R2/MMP2/PIK3CD/KLF2/ENSSSCG00000038594/EDN1/IL1R1/AKT3/VCAM1/ENSSSCG00000030960/IL1A/PDGFB/ENSSSCG00000039214/TNF/MAPK13/GSTM3	ssc:397422/ssc:100522469/ssc:100144486/ssc:396913/ssc:397157/ssc:100628112/ssc:397391/ssc:100518131/ssc:100174959/ssc:397528/ssc:396915/ssc:100626904/ssc:100513811/ssc:396925/ssc:397508/ssc:397094/ssc:100519764/ssc:397122/ssc:397086/ssc:100155841/ssc:100514231	21
ssc04062	Chemokine signaling pathway	25/546	167/6704	0.00201772553053911	0.0128630002571868	ENSSSCG00000017723/ENSSSCG00000040648/ENSSSCG00000024344/ENSSSCG00000036445/ENSSSCG00000008957/ENSSSCG00000005215/ENSSSCG00000016057/ENSSSCG00000009664/ENSSSCG00000015407/ENSSSCG00000035736/ENSSSCG00000032474/ENSSSCG00000000396/ENSSSCG00000003395/ENSSSCG00000017700/ENSSSCG00000024311/ENSSSCG00000017705/ENSSSCG00000008978/ENSSSCG00000005743/ENSSSCG00000010872/ENSSSCG00000016254/ENSSSCG00000017988/…	CCL2/CCL8/CCR5/ENSSSCG00000036445/AMCF-II/JAK2/STAT1/PTK2B/GNAI1/ENSSSCG00000035736/CXCL10/STAT2/PIK3CD/CCL3L1/CCR2/CCL5/CXCL11/VAV2/AKT3/ENSSSCG00000016254/CCDC42/CCL4/CCR7/CCR9/PARD3	ssc:397422/ssc:100302703/ssc:414371/ssc:100524265/ssc:396900/ssc:397201/ssc:396655/ssc:100157507/ssc:100144419/ssc:780407/ssc:494019/ssc:396923/ssc:100518131/ssc:494459/ssc:414372/ssc:396613/ssc:100169744/ssc:100151931/ssc:100513811/ssc:553951/ssc:100034246/ssc:100515857/ssc:396663/ssc:414377/ssc:100512009	25
ssc05165	Human papillomavirus infection	40/546	316/6704	0.00306667578882716	0.0188267299350201	ENSSSCG00000040575/ENSSSCG00000012077/ENSSSCG00000035420/ENSSSCG00000044700/ENSSSCG00000008496/ENSSSCG00000009657/ENSSSCG00000000257/ENSSSCG00000016057/ENSSSCG00000044574/ENSSSCG00000015375/ENSSSCG00000005163/ENSSSCG00000010638/ENSSSCG00000000396/ENSSSCG00000001695/ENSSSCG00000024771/ENSSSCG00000041364/ENSSSCG00000003395/ENSSSCG00000021504/ENSSSCG00000009216/ENSSSCG00000044051/ENSSSCG00000009921/…	ISG15/MX1/HES4/ENSSSCG00000044700/EIF2AK2/PPP2R2A/ITGB7/STAT1/ENSSSCG00000044574/ITGB8/IFNB1/TCF7L2/STAT2/VEGFA/TICAM1/ENSSSCG00000041364/PIK3CD/IFN-ALPHAOMEGA/SPP1/ENSSSCG00000044051/OASL/WNT9A/CCND2/TLR3/PTGS2/IFNA1/MAML3/AKT3/IRF1/FZD6/PDGFRB/WNT5A/BBS7/HES1/MAGI1/IFN-ALPHA-9/TNF/WNT8A/PARD3/AXIN2	ssc:100145895/ssc:397128/ssc:100739264/ssc:100515336/ssc:397588/ssc:397090/ssc:397221/ssc:396655/ssc:100037293/ssc:100037284/ssc:445459/ssc:100153922/ssc:396923/ssc:397157/ssc:100623776/ssc:100135031/ssc:100518131/ssc:100310806/ssc:397087/ssc:100515336/ssc:595119/ssc:100512949/ssc:397162/ssc:100037937/ssc:397590/ssc:100153661/ssc:100626233/ssc:100513811/ssc:396611/ssc:100157360/ssc:102166564/ssc:…	40
ssc04380	Osteoclast differentiation	21/546	136/6704	0.0030762630612778	0.0188267299350201	ENSSSCG00000036956/ENSSSCG00000002383/ENSSSCG00000027855/ENSSSCG00000031616/ENSSSCG00000016057/ENSSSCG00000006678/ENSSSCG00000008820/ENSSSCG00000032527/ENSSSCG00000031912/ENSSSCG00000005163/ENSSSCG00000000396/ENSSSCG00000003395/ENSSSCG00000013735/ENSSSCG00000010816/ENSSSCG00000007477/ENSSSCG00000008162/ENSSSCG00000010872/ENSSSCG00000008090/ENSSSCG00000039214/ENSSSCG00000001404/ENSSSCG00000038774	SOCS3/FOS/SOCS1/FOSB/STAT1/FCGR1A/TEC/FOSL2/ENSSSCG00000031912/IFNB1/STAT2/PIK3CD/JUNB/TGFB2/NFATC2/IL1R1/AKT3/IL1A/ENSSSCG00000039214/TNF/MAPK13	ssc:493186/ssc:100144486/ssc:100307052/ssc:110261009/ssc:396655/ssc:613130/ssc:404277/ssc:100623777/ssc:396913/ssc:445459/ssc:396923/ssc:100518131/ssc:100523358/ssc:397084/ssc:100134969/ssc:100626904/ssc:100513811/ssc:397094/ssc:397122/ssc:397086/ssc:100155841	21
ssc01523	Antifolate resistance	7/546	26/6704	0.00382547060896557	0.0229528236537934	ENSSSCG00000017561/ENSSSCG00000009215/ENSSSCG00000010543/ENSSSCG00000036208/ENSSSCG00000039214/ENSSSCG00000001404/ENSSSCG00000020970	ABCC3/ABCG2/ABCC2/SHMT1/ENSSSCG00000039214/TNF/IL6	ssc:100513231/ssc:110255210/ssc:397535/ssc:397181/ssc:397122/ssc:397086/ssc:399500	7
ssc05202	Transcriptional misregulation in cancer	24/546	167/6704	0.00422713461400643	0.0248750613824224	ENSSSCG00000040162/ENSSSCG00000001912/ENSSSCG00000017202/ENSSSCG00000005385/ENSSSCG00000000257/ENSSSCG00000006678/ENSSSCG00000023229/ENSSSCG00000013307/ENSSSCG00000028331/ENSSSCG00000022689/ENSSSCG00000001710/ENSSSCG00000001561/ENSSSCG00000035078/ENSSSCG00000011951/ENSSSCG00000038694/ENSSSCG00000024591/ENSSSCG00000006464/ENSSSCG00000016338/ENSSSCG00000033327/ENSSSCG00000009093/ENSSSCG00000024336/…	NUPR1/PML/ENSSSCG00000017202/NR4A3/ITGB7/FCGR1A/ETV5/LMO2/IL1R2/GADD45B/RUNX2/ETV7/CD40/NFKBIZ/CCND2/ETV1/NTRK1/PER2/PDGFB/BBS7/TMPRSS2/CSF2/PAX5/IL6	ssc:110260086/ssc:100157336/ssc:396970/ssc:397479/ssc:397221/ssc:613130/ssc:100623208/ssc:100512825/ssc:100628112/ssc:100621090/ssc:100737965/ssc:100156210/ssc:397395/ssc:100520981/ssc:397162/ssc:100513560/ssc:100154471/ssc:100154609/ssc:100519764/ssc:100415929/ssc:100739292/ssc:397208/ssc:100520167/ssc:399500	24
ssc05146	Amoebiasis	16/546	96/6704	0.00433734725510288	0.0250420426426694	ENSSSCG00000044700/ENSSSCG00000004195/ENSSSCG00000009002/ENSSSCG00000028331/ENSSSCG00000003395/ENSSSCG00000044051/ENSSSCG00000010816/ENSSSCG00000015652/ENSSSCG00000008162/ENSSSCG00000005840/ENSSSCG00000039214/ENSSSCG00000001404/ENSSSCG00000023737/ENSSSCG00000011730/ENSSSCG00000020970/ENSSSCG00000031615	ENSSSCG00000044700/ARG1/TLR2/IL1R2/PIK3CD/ENSSSCG00000044051/TGFB2/IL10/IL1R1/C8G/ENSSSCG00000039214/TNF/CSF2/IL12A/IL6/SERPINB9	ssc:100515336/ssc:397115/ssc:396623/ssc:100628112/ssc:100518131/ssc:100515336/ssc:397084/ssc:397106/ssc:100626904/ssc:100037955/ssc:397122/ssc:397086/ssc:397208/ssc:397053/ssc:399500/ssc:100126851	16
ssc04658	Th1 and Th2 cell differentiation	15/546	89/6704	0.00508297255307495	0.0288035111340914	ENSSSCG00000002383/ENSSSCG00000005215/ENSSSCG00000016057/ENSSSCG00000007817/ENSSSCG00000001459/ENSSSCG00000032686/ENSSSCG00000031912/ENSSSCG00000001453/ENSSSCG00000009060/ENSSSCG00000007477/ENSSSCG00000022849/ENSSSCG00000001472/ENSSSCG00000031336/ENSSSCG00000038774/ENSSSCG00000011730	FOS/JAK2/STAT1/IL4R/HLA-DOB/RUNX3/ENSSSCG00000031912/HLA-DRA/MAML3/NFATC2/IL2RA/SLA-DOA/ENSSSCG00000031336/MAPK13/IL12A	ssc:100144486/ssc:397201/ssc:396655/ssc:397614/ssc:100135049/ssc:100622884/ssc:396913/ssc:100135040/ssc:100626233/ssc:100134969/ssc:396814/ssc:100157996/ssc:106504372/ssc:100155841/ssc:397053	15
ssc05340	Primary immunodeficiency	8/546	35/6704	0.00602815407595568	0.0335384572225898	ENSSSCG00000016832/ENSSSCG00000025618/ENSSSCG00000025593/ENSSSCG00000006625/ENSSSCG00000035078/ENSSSCG00000030172/ENSSSCG00000043413/ENSSSCG00000025042	IL7R/TAP1/ENSSSCG00000025593/RFX5/CD40/CD40LG/ENSSSCG00000043413/ICOS	ssc:100271930/ssc:733649/ssc:733650/ssc:100517711/ssc:397395/ssc:397231/ssc:733650/ssc:733597	8
ssc00590	Arachidonic acid metabolism	10/546	51/6704	0.00714173365186471	0.0384033248077551	ENSSSCG00000051054/ENSSSCG00000035347/ENSSSCG00000016504/ENSSSCG00000000891/ENSSSCG00000005533/ENSSSCG00000031106/ENSSSCG00000015579/ENSSSCG00000036504/ENSSSCG00000003494/ENSSSCG00000034429	ENSSSCG00000051054/CYP2C42/TBXAS1/LTA4H/PTGS1/PLA2G2D/PTGS2/PLA2G2F/PLA2G2A/PLA2G5	ssc:403111/ssc:403110/ssc:397112/ssc:100154219/ssc:397541/ssc:100512662/ssc:397590/ssc:100513737/ssc:100738064/ssc:100514108	10
ssc05150	Staphylococcus aureus infection	12/546	67/6704	0.00715356050340536	0.0384033248077551	novel.188/ENSSSCG00000006678/ENSSSCG00000011806/ENSSSCG00000001459/ENSSSCG00000001422/ENSSSCG00000001453/novel.196/ENSSSCG00000010893/ENSSSCG00000015652/ENSSSCG00000001472/ENSSSCG00000031336/ENSSSCG00000024914	-/FCGR1A/MASP1/HLA-DOB/C2/HLA-DRA/-/ENSSSCG00000010893/IL10/SLA-DOA/ENSSSCG00000031336/ENSSSCG00000024914	ssc:445464/ssc:613130/ssc:100152125/ssc:100135049/ssc:448981/ssc:100135040/ssc:397274/ssc:397525/ssc:397106/ssc:100157996/ssc:106504372/ssc:100124383	12
ssc00591	Linoleic acid metabolism	6/546	24/6704	0.0107399344503025	0.0566624127895269	ENSSSCG00000051054/ENSSSCG00000035347/ENSSSCG00000031106/ENSSSCG00000036504/ENSSSCG00000003494/ENSSSCG00000034429	ENSSSCG00000051054/CYP2C42/PLA2G2D/PLA2G2F/PLA2G2A/PLA2G5	ssc:403111/ssc:403110/ssc:100512662/ssc:100513737/ssc:100738064/ssc:100514108	6
ssc04218	Cellular senescence	21/546	155/6704	0.0138001546380282	0.0715736833768919	ENSSSCG00000004952/ENSSSCG00000044574/ENSSSCG00000006127/ENSSSCG00000007366/ENSSSCG00000041364/ENSSSCG00000004588/ENSSSCG00000022689/ENSSSCG00000003395/ENSSSCG00000010214/ENSSSCG00000038694/ENSSSCG00000029326/ENSSSCG00000010816/ENSSSCG00000000739/ENSSSCG00000007477/ENSSSCG00000010872/ENSSSCG00000012307/ENSSSCG00000008090/ENSSSCG00000032710/ENSSSCG00000009093/ENSSSCG00000038774/ENSSSCG00000020970	SMAD3/ENSSSCG00000044574/NBN/MYBL2/ENSSSCG00000041364/CCNB2/GADD45B/PIK3CD/CDK1/CCND2/CCNB1/TGFB2/FOXM1/NFATC2/AKT3/CCNB3/IL1A/E2F2/BBS7/MAPK13/IL6	ssc:397260/ssc:100037293/ssc:100153233/ssc:100157175/ssc:100135031/ssc:100135668/ssc:100621090/ssc:100518131/ssc:100155762/ssc:397162/ssc:397662/ssc:397084/ssc:100511565/ssc:100134969/ssc:100513811/ssc:100515638/ssc:397094/ssc:110261113/ssc:100415929/ssc:100155841/ssc:399500	21
ssc05235	PD-L1 expression and PD-1 checkpoint pathway in cancer	14/546	93/6704	0.0175986247328559	0.0884935726652368	ENSSSCG00000002383/ENSSSCG00000023178/ENSSSCG00000005215/ENSSSCG00000009002/ENSSSCG00000016057/ENSSSCG00000031912/ENSSSCG00000005211/ENSSSCG00000024771/ENSSSCG00000003395/ENSSSCG00000007477/ENSSSCG00000026587/ENSSSCG00000010872/ENSSSCG00000038141/ENSSSCG00000038774	FOS/BATF2/JAK2/TLR2/STAT1/ENSSSCG00000031912/CD274/TICAM1/PIK3CD/NFATC2/BATF3/AKT3/ENSSSCG00000038141/MAPK13	ssc:100144486/ssc:100515875/ssc:397201/ssc:396623/ssc:396655/ssc:396913/ssc:574058/ssc:100623776/ssc:100518131/ssc:100134969/ssc:100621683/ssc:100513811/ssc:100520421/ssc:100155841	14
ssc05224	Breast cancer	18/546	130/6704	0.0176408755966648	0.0884935726652368	ENSSSCG00000002383/ENSSSCG00000008581/ENSSSCG00000038904/ENSSSCG00000031912/ENSSSCG00000010638/ENSSSCG00000003140/ENSSSCG00000032821/ENSSSCG00000022689/ENSSSCG00000003395/ENSSSCG00000024671/ENSSSCG00000022101/ENSSSCG00000010872/ENSSSCG00000006052/ENSSSCG00000032710/ENSSSCG00000035859/ENSSSCG00000031356/ENSSSCG00000023647/ENSSSCG00000017265	FOS/NCOA1/FRAT2/ENSSSCG00000031912/TCF7L2/FGF21/FRAT1/GADD45B/PIK3CD/WNT9A/BRCA1/AKT3/FZD6/E2F2/WNT5A/HES1/WNT8A/AXIN2	ssc:100144486/ssc:574068/ssc:110256599/ssc:396913/ssc:100153922/ssc:100302504/ssc:110256598/ssc:100621090/ssc:100518131/ssc:100512949/ssc:100049662/ssc:100513811/ssc:100157360/ssc:110261113/ssc:100627056/ssc:100499567/ssc:100739710/ssc:100739604	18
ssc02010	ABC transporters	9/546	50/6704	0.0181118177920428	0.089390584586534	ENSSSCG00000025618/ENSSSCG00000025593/ENSSSCG00000017561/ENSSSCG00000015390/ENSSSCG00000009215/ENSSSCG00000000571/ENSSSCG00000010543/ENSSSCG00000017255/ENSSSCG00000043413	TAP1/ENSSSCG00000025593/ABCC3/ENSSSCG00000015390/ABCG2/ABCC9/ABCC2/ABCA5/ENSSSCG00000043413	ssc:733649/ssc:733650/ssc:100513231/ssc:396910/ssc:110255210/ssc:100127449/ssc:397535/ssc:100520049/ssc:733650	9
ssc05135	Yersinia infection	20/546	150/6704	0.0188220293664929	0.0914212854943939	ENSSSCG00000028711/ENSSSCG00000017723/ENSSSCG00000002383/ENSSSCG00000016855/ENSSSCG00000009664/ENSSSCG00000031912/ENSSSCG00000005163/ENSSSCG00000024771/ENSSSCG00000003395/ENSSSCG00000015652/ENSSSCG00000007477/ENSSSCG00000005743/ENSSSCG00000010872/ENSSSCG00000015037/novel.136/ENSSSCG00000004022/ENSSSCG00000039214/ENSSSCG00000001404/ENSSSCG00000038774/ENSSSCG00000020970	CASP1/CCL2/FOS/FYB1/PTK2B/ENSSSCG00000031912/IFNB1/TICAM1/PIK3CD/IL10/NFATC2/VAV2/AKT3/IL18/-/RPS6KA2/ENSSSCG00000039214/TNF/MAPK13/IL6	ssc:397319/ssc:397422/ssc:100144486/ssc:100520112/ssc:100157507/ssc:396913/ssc:445459/ssc:100623776/ssc:100518131/ssc:397106/ssc:100134969/ssc:100151931/ssc:100513811/ssc:397057/ssc:100517333/ssc:100515286/ssc:397122/ssc:397086/ssc:100155841/ssc:399500	20
ssc00604	Glycosphingolipid biosynthesis - ganglio series	4/546	14/6704	0.022531896071786	0.106477460693673	ENSSSCG00000005623/ENSSSCG00000031329/ENSSSCG00000005628/ENSSSCG00000005943	ENSSSCG00000005623/ST8SIA1/ST6GALNAC4/ST3GAL1	ssc:100523532/ssc:100625270/ssc:396676/ssc:445537	4
ssc04917	Prolactin signaling pathway	11/546	69/6704	0.0226177612584599	0.106477460693673	ENSSSCG00000036956/ENSSSCG00000002383/ENSSSCG00000027855/ENSSSCG00000005215/ENSSSCG00000016057/ENSSSCG00000003395/ENSSSCG00000038694/ENSSSCG00000010872/ENSSSCG00000014277/ENSSSCG00000040581/ENSSSCG00000038774	SOCS3/FOS/SOCS1/JAK2/STAT1/PIK3CD/CCND2/AKT3/IRF1/CISH/MAPK13	ssc:493186/ssc:100144486/ssc:100307052/ssc:397201/ssc:396655/ssc:100518131/ssc:397162/ssc:100513811/ssc:396611/ssc:100518866/ssc:100155841	11
ssc04650	Natural killer cell mediated cytotoxicity	14/546	99/6704	0.0288452032299467	0.133736851338844	ENSSSCG00000001394/ENSSSCG00000009664/ENSSSCG00000000769/ENSSSCG00000005163/ENSSSCG00000003395/ENSSSCG00000021504/ENSSSCG00000001395/ENSSSCG00000050619/ENSSSCG00000007477/ENSSSCG00000005743/ENSSSCG00000045163/ENSSSCG00000001404/ENSSSCG00000023737/ENSSSCG00000026042	ENSSSCG00000001394/PTK2B/BID/IFNB1/PIK3CD/IFN-ALPHAOMEGA/ENSSSCG00000001395/IFNA1/NFATC2/VAV2/IFN-ALPHA-9/TNF/CSF2/ULBP1	ssc:100153163/ssc:100157507/ssc:594852/ssc:445459/ssc:100518131/ssc:100310806/ssc:100153163/ssc:100153661/ssc:100134969/ssc:100151931/ssc:100157766/ssc:397086/ssc:397208/ssc:445523	14
ssc05210	Colorectal cancer	13/546	91/6704	0.0319887080965783	0.146097681754522	ENSSSCG00000002383/ENSSSCG00000004952/ENSSSCG00000026454/ENSSSCG00000005738/ENSSSCG00000031912/ENSSSCG00000010638/ENSSSCG00000022689/ENSSSCG00000003395/ENSSSCG00000010816/ENSSSCG00000010872/ENSSSCG00000008963/ENSSSCG00000040486/ENSSSCG00000017265	FOS/SMAD3/PMAIP1/ENSSSCG00000005738/ENSSSCG00000031912/TCF7L2/GADD45B/PIK3CD/TGFB2/AKT3/AREG/BIRC5/AXIN2	ssc:100144486/ssc:397260/ssc:397278/ssc:100513970/ssc:396913/ssc:100153922/ssc:100621090/ssc:100518131/ssc:397084/ssc:100513811/ssc:397668/ssc:397266/ssc:100739604	13
ssc04064	NF-kappa B signaling pathway	14/546	101/6704	0.0335662522700299	0.151048135215135	ENSSSCG00000009542/ENSSSCG00000024771/ENSSSCG00000022689/ENSSSCG00000030408/ENSSSCG00000035078/ENSSSCG00000021068/ENSSSCG00000015579/ENSSSCG00000008162/ENSSSCG00000038141/ENSSSCG00000006862/ENSSSCG00000004154/ENSSSCG00000030172/ENSSSCG00000039214/ENSSSCG00000001404	TNFSF13B/TICAM1/GADD45B/ENSSSCG00000030408/CD40/TRAF5/PTGS2/IL1R1/ENSSSCG00000038141/VCAM1/TNFAIP3/CD40LG/ENSSSCG00000039214/TNF	ssc:100038026/ssc:100623776/ssc:100621090/ssc:396723/ssc:397395/ssc:396616/ssc:397590/ssc:100626904/ssc:100520421/ssc:396925/ssc:100622156/ssc:397231/ssc:397122/ssc:397086	14
ssc04010	MAPK signaling pathway	31/546	274/6704	0.0369337671328905	0.163338764920938	ENSSSCG00000016991/ENSSSCG00000002383/ENSSSCG00000040815/ENSSSCG00000001509/ENSSSCG00000035971/ENSSSCG00000031912/ENSSSCG00000003140/ENSSSCG00000029160/ENSSSCG00000001695/ENSSSCG00000020705/ENSSSCG00000022689/ENSSSCG00000010831/ENSSSCG00000011040/ENSSSCG00000021206/ENSSSCG00000010816/ENSSSCG00000032097/ENSSSCG00000032911/ENSSSCG00000026257/ENSSSCG00000008162/ENSSSCG00000010872/ENSSSCG00000006464/…	DUSP1/FOS/DUSP5/DAXX/DUSP2/ENSSSCG00000031912/FGF21/ENSSSCG00000029160/VEGFA/MAP3K8/GADD45B/DUSP10/CACNB2/IL1RAP/TGFB2/DUSP16/DUSP8/STMN1/IL1R1/AKT3/NTRK1/ENSSSCG00000027725/IL1A/PDGFRB/PDGFB/AREG/RPS6KA2/ENSSSCG00000039214/TNF/MAPK13/PDGFD	ssc:100522469/ssc:100144486/ssc:100157144/ssc:100524813/ssc:100622812/ssc:396913/ssc:100302504/ssc:396648/ssc:397157/ssc:100622217/ssc:100621090/ssc:100517416/ssc:100524101/ssc:100628318/ssc:397084/ssc:100620494/ssc:110259213/ssc:494463/ssc:100626904/ssc:100513811/ssc:100154471/ssc:100518733/ssc:397094/ssc:102166564/ssc:100519764/ssc:397668/ssc:100515286/ssc:397122/ssc:397086/ssc:100155841/ssc:10…	31
ssc04914	Progesterone-mediated oocyte maturation	13/546	93/6704	0.0373650769426982	0.163338764920938	ENSSSCG00000003419/ENSSSCG00000015407/ENSSSCG00000004588/ENSSSCG00000003395/ENSSSCG00000026748/ENSSSCG00000010214/ENSSSCG00000029326/ENSSSCG00000010872/ENSSSCG00000012307/ENSSSCG00000004022/ENSSSCG00000009093/ENSSSCG00000038774/ENSSSCG00000030469	MAD2L2/GNAI1/CCNB2/PIK3CD/PLK1/CDK1/CCNB1/AKT3/CCNB3/RPS6KA2/BBS7/MAPK13/BUB1	ssc:100736650/ssc:100144419/ssc:100135668/ssc:100518131/ssc:396953/ssc:100155762/ssc:397662/ssc:100513811/ssc:100515638/ssc:100515286/ssc:100415929/ssc:100155841/ssc:100627208	13
ssc00983	Drug metabolism - other enzymes	8/546	48/6704	0.038195947365951	0.164619153436352	ENSSSCG00000030388/ENSSSCG00000039985/ENSSSCG00000031741/ENSSSCG00000002825/ENSSSCG00000037120/ENSSSCG00000008522/ENSSSCG00000010060/ENSSSCG00000006821	UPP1/CES1/ENSSSCG00000031741/ENSSSCG00000002825/TK1/XDH/UPB1/GSTM3	ssc:100625277/ssc:100736962/ssc:100316853/ssc:397478/ssc:110255958/ssc:100515259/ssc:100155919/ssc:100514231	8
ssc04660	T cell receptor signaling pathway	16/546	124/6704	0.0433064153616864	0.184052265287167	ENSSSCG00000002383/ENSSSCG00000009657/ENSSSCG00000008820/ENSSSCG00000031912/ENSSSCG00000020705/ENSSSCG00000003395/ENSSSCG00000022486/ENSSSCG00000015652/ENSSSCG00000007477/ENSSSCG00000005743/ENSSSCG00000010872/ENSSSCG00000030172/ENSSSCG00000001404/ENSSSCG00000038774/ENSSSCG00000023737/ENSSSCG00000025042	FOS/PPP2R2A/TEC/ENSSSCG00000031912/MAP3K8/PIK3CD/CBLB/IL10/NFATC2/VAV2/AKT3/CD40LG/TNF/MAPK13/CSF2/ICOS	ssc:100144486/ssc:397090/ssc:404277/ssc:396913/ssc:100622217/ssc:100518131/ssc:100621690/ssc:397106/ssc:100134969/ssc:100151931/ssc:100513811/ssc:397231/ssc:397086/ssc:100155841/ssc:397208/ssc:733597	16
ssc04020	Calcium signaling pathway	26/546	227/6704	0.0466703593295295	0.195631917189534	ENSSSCG00000023912/ENSSSCG00000008742/ENSSSCG00000009123/ENSSSCG00000009664/ENSSSCG00000012157/ENSSSCG00000003140/ENSSSCG00000029096/ENSSSCG00000001695/ENSSSCG00000035051/ENSSSCG00000003755/ENSSSCG00000026176/ENSSSCG00000016192/ENSSSCG00000000297/ENSSSCG00000038598/ENSSSCG00000032191/ENSSSCG00000007477/ENSSSCG00000006464/ENSSSCG00000027725/ENSSSCG00000037452/ENSSSCG00000022741/ENSSSCG00000033327/…	ORAI2/CD38/CAMK2D/PTK2B/PHKA2/FGF21/HRH2/VEGFA/ADORA2B/MCOLN2/CHRM3/PLCD4/ENSSSCG00000000297/ADRB2/ENSSSCG00000032191/NFATC2/NTRK1/ENSSSCG00000027725/HTR2A/PDGFRB/PDGFB/CAMK2B/CYSLTR1/HTR7/PLCE1/PDGFD	ssc:100521440/ssc:100511702/ssc:397674/ssc:100157507/ssc:100519810/ssc:100302504/ssc:100625720/ssc:397157/ssc:606745/ssc:100522324/ssc:100144478/ssc:397119/ssc:100521662/ssc:397357/ssc:100738769/ssc:100134969/ssc:100154471/ssc:100518733/ssc:397432/ssc:102166564/ssc:100519764/ssc:100516166/ssc:397242/ssc:397158/ssc:100157745/ssc:100524161	26
ssc04114	Oocyte meiosis	15/546	117/6704	0.0517126440951203	0.213838771528471	ENSSSCG00000003419/ENSSSCG00000009123/ENSSSCG00000000265/ENSSSCG00000004588/ENSSSCG00000026748/ENSSSCG00000010214/ENSSSCG00000029326/ENSSSCG00000007650/ENSSSCG00000039535/ENSSSCG00000003949/ENSSSCG00000004022/ENSSSCG00000004077/ENSSSCG00000011207/ENSSSCG00000038774/ENSSSCG00000030469	MAD2L2/CAMK2D/ESPL1/CCNB2/PLK1/CDK1/CCNB1/STAG3/CAMK2B/CDC20/RPS6KA2/FBXO5/SGO1/MAPK13/BUB1	ssc:100736650/ssc:397674/ssc:100153121/ssc:100135668/ssc:396953/ssc:100155762/ssc:397662/ssc:100515304/ssc:100516166/ssc:397379/ssc:100515286/ssc:100514379/ssc:100520101/ssc:100155841/ssc:100627208	15
ssc04930	Type II diabetes mellitus	7/546	43/6704	0.0566883150881338	0.227667453190853	ENSSSCG00000036956/ENSSSCG00000027855/ENSSSCG00000039103/ENSSSCG00000008261/ENSSSCG00000003395/ENSSSCG00000027725/ENSSSCG00000001404	SOCS3/SOCS1/ADIPOQ/HK2/PIK3CD/ENSSSCG00000027725/TNF	ssc:493186/ssc:100307052/ssc:397660/ssc:494561/ssc:100518131/ssc:100518733/ssc:397086	7
ssc04151	PI3K-Akt signaling pathway	34/546	317/6704	0.0570954690816999	0.227667453190853	ENSSSCG00000016832/ENSSSCG00000044700/ENSSSCG00000005215/ENSSSCG00000009002/ENSSSCG00000009657/ENSSSCG00000000257/ENSSSCG00000004896/ENSSSCG00000007817/ENSSSCG00000015375/ENSSSCG00000005163/ENSSSCG00000003140/ENSSSCG00000001695/ENSSSCG00000006161/ENSSSCG00000003395/ENSSSCG00000021504/ENSSSCG00000009216/ENSSSCG00000044051/ENSSSCG00000022101/ENSSSCG00000038694/ENSSSCG00000050619/ENSSSCG00000009997/…	IL7R/ENSSSCG00000044700/JAK2/TLR2/PPP2R2A/ITGB7/PHLPP1/IL4R/ITGB8/IFNB1/FGF21/VEGFA/IL7/PIK3CD/IFN-ALPHAOMEGA/SPP1/ENSSSCG00000044051/BRCA1/CCND2/IFNA1/OSM/CSF3/IL2RA/AKT3/NTRK1/CCDC42/PDGFRB/PDGFB/AREG/OSMR/MAGI1/IFN-ALPHA-9/IL6/PDGFD	ssc:100271930/ssc:100515336/ssc:397201/ssc:396623/ssc:397090/ssc:397221/ssc:100154633/ssc:397614/ssc:100037284/ssc:445459/ssc:100302504/ssc:397157/ssc:397253/ssc:100518131/ssc:100310806/ssc:397087/ssc:100515336/ssc:100049662/ssc:397162/ssc:100153661/ssc:100152038/ssc:396839/ssc:396814/ssc:100513811/ssc:100154471/ssc:100034246/ssc:102166564/ssc:100519764/ssc:397668/ssc:100519398/ssc:100520932/ssc:…	34
ssc04725	Cholinergic synapse	13/546	99/6704	0.0572888689401819	0.227667453190853	ENSSSCG00000002383/ENSSSCG00000005215/ENSSSCG00000009123/ENSSSCG00000015407/ENSSSCG00000039556/ENSSSCG00000003395/ENSSSCG00000026176/ENSSSCG00000006545/ENSSSCG00000010872/ENSSSCG00000017988/ENSSSCG00000027725/ENSSSCG00000039535/ENSSSCG00000005953	FOS/JAK2/CAMK2D/GNAI1/KCNQ1/PIK3CD/CHRM3/CHRNB2/AKT3/CCDC42/ENSSSCG00000027725/CAMK2B/KCNQ3	ssc:100144486/ssc:397201/ssc:397674/ssc:100144419/ssc:397326/ssc:100518131/ssc:100144478/ssc:100516491/ssc:100513811/ssc:100034246/ssc:100518733/ssc:100516166/ssc:100157152	13
ssc05226	Gastric cancer	16/546	129/6704	0.058520177665261	0.229579158532947	ENSSSCG00000004952/ENSSSCG00000038904/ENSSSCG00000010638/ENSSSCG00000003140/ENSSSCG00000015390/ENSSSCG00000032821/ENSSSCG00000022689/ENSSSCG00000003395/ENSSSCG00000024671/ENSSSCG00000010816/ENSSSCG00000010872/ENSSSCG00000006052/ENSSSCG00000032710/ENSSSCG00000035859/ENSSSCG00000023647/ENSSSCG00000017265	SMAD3/FRAT2/TCF7L2/FGF21/ENSSSCG00000015390/FRAT1/GADD45B/PIK3CD/WNT9A/TGFB2/AKT3/FZD6/E2F2/WNT5A/WNT8A/AXIN2	ssc:397260/ssc:110256599/ssc:100153922/ssc:100302504/ssc:396910/ssc:110256598/ssc:100621090/ssc:100518131/ssc:100512949/ssc:397084/ssc:100513811/ssc:100157360/ssc:110261113/ssc:100627056/ssc:100739710/ssc:100739604	16
ssc05416	Viral myocarditis	10/546	71/6704	0.0604310906781058	0.234074857563296	ENSSSCG00000044574/ENSSSCG00000000769/ENSSSCG00000001459/ENSSSCG00000024674/ENSSSCG00000001453/ENSSSCG00000041364/ENSSSCG00000035078/ENSSSCG00000001472/ENSSSCG00000031336/ENSSSCG00000030172	ENSSSCG00000044574/BID/HLA-DOB/ABL2/HLA-DRA/ENSSSCG00000041364/CD40/SLA-DOA/ENSSSCG00000031336/CD40LG	ssc:100037293/ssc:594852/ssc:100135049/ssc:100627019/ssc:100135040/ssc:100135031/ssc:397395/ssc:100157996/ssc:106504372/ssc:397231	10
ssc04750	Inflammatory mediator regulation of TRP channels	12/546	91/6704	0.0643517441735681	0.246145421463898	ENSSSCG00000051054/ENSSSCG00000035347/ENSSSCG00000009123/ENSSSCG00000003395/ENSSSCG00000021206/ENSSSCG00000008162/ENSSSCG00000006464/ENSSSCG00000022054/ENSSSCG00000037452/ENSSSCG00000039535/ENSSSCG00000039214/ENSSSCG00000038774	ENSSSCG00000051054/CYP2C42/CAMK2D/PIK3CD/IL1RAP/IL1R1/NTRK1/ENSSSCG00000022054/HTR2A/CAMK2B/ENSSSCG00000039214/MAPK13	ssc:403111/ssc:403110/ssc:397674/ssc:100518131/ssc:100628318/ssc:100626904/ssc:100154471/ssc:450248/ssc:397432/ssc:100516166/ssc:397122/ssc:100155841	12
ssc04068	FoxO signaling pathway	15/546	123/6704	0.0736796227630552	0.273378551588611	ENSSSCG00000016832/ENSSSCG00000004952/ENSSSCG00000004588/ENSSSCG00000022689/ENSSSCG00000003395/ENSSSCG00000026748/ENSSSCG00000038911/ENSSSCG00000038694/ENSSSCG00000029326/ENSSSCG00000010816/ENSSSCG00000015652/ENSSSCG00000010872/ENSSSCG00000012307/ENSSSCG00000038774/ENSSSCG00000020970	IL7R/SMAD3/CCNB2/GADD45B/PIK3CD/PLK1/KLF2/CCND2/CCNB1/TGFB2/IL10/AKT3/CCNB3/MAPK13/IL6	ssc:100271930/ssc:397260/ssc:100135668/ssc:100621090/ssc:100518131/ssc:396953/ssc:100174959/ssc:397162/ssc:397662/ssc:397084/ssc:397106/ssc:100513811/ssc:100515638/ssc:100155841/ssc:399500	15
ssc00592	alpha-Linolenic acid metabolism	4/546	20/6704	0.0741516986335122	0.273378551588611	ENSSSCG00000031106/ENSSSCG00000036504/ENSSSCG00000003494/ENSSSCG00000034429	PLA2G2D/PLA2G2F/PLA2G2A/PLA2G5	ssc:100512662/ssc:100513737/ssc:100738064/ssc:100514108	4
ssc04981	Folate transport and metabolism	4/546	20/6704	0.0741516986335122	0.273378551588611	ENSSSCG00000017561/ENSSSCG00000009215/ENSSSCG00000010543/ENSSSCG00000036208	ABCC3/ABCG2/ABCC2/SHMT1	ssc:100513231/ssc:110255210/ssc:397535/ssc:397181	4
ssc05217	Basal cell carcinoma	8/546	55/6704	0.0753281311630606	0.274409620665435	ENSSSCG00000010638/ENSSSCG00000022689/ENSSSCG00000024671/ENSSSCG00000031977/ENSSSCG00000006052/ENSSSCG00000035859/ENSSSCG00000023647/ENSSSCG00000017265	TCF7L2/GADD45B/WNT9A/PTCH2/FZD6/WNT5A/WNT8A/AXIN2	ssc:100153922/ssc:100621090/ssc:100512949/ssc:100623280/ssc:100157360/ssc:100627056/ssc:100739710/ssc:100739604	8
ssc01232	Nucleotide metabolism	10/546	75/6704	0.0814887464279246	0.293359487140529	ENSSSCG00000022912/ENSSSCG00000008647/ENSSSCG00000030388/ENSSSCG00000031741/ENSSSCG00000010497/ENSSSCG00000040337/ENSSSCG00000037120/ENSSSCG00000008522/ENSSSCG00000022492/ENSSSCG00000006754	NT5C3A/CMPK2/UPP1/ENSSSCG00000031741/ENTPD1/AK4/TK1/XDH/AMPD3/AMPD1	ssc:100623678/ssc:100623872/ssc:100625277/ssc:100316853/ssc:397298/ssc:733667/ssc:110255958/ssc:100515259/ssc:100620914/ssc:100101472	10
ssc00603	Glycosphingolipid biosynthesis - globo and isoglobo series	3/546	13/6704	0.0831681694420636	0.295923951735715	ENSSSCG00000038580/ENSSSCG00000031329/ENSSSCG00000005943	FUT1/ST8SIA1/ST3GAL1	ssc:397138/ssc:100625270/ssc:445537	3
ssc01524	Platinum drug resistance	9/546	67/6704	0.0918992917034864	0.323231991508814	ENSSSCG00000026454/ENSSSCG00000000769/ENSSSCG00000003395/ENSSSCG00000017473/ENSSSCG00000022101/ENSSSCG00000010872/ENSSSCG00000010543/ENSSSCG00000040486/ENSSSCG00000006821	PMAIP1/BID/PIK3CD/TOP2A/BRCA1/AKT3/ABCC2/BIRC5/GSTM3	ssc:397278/ssc:594852/ssc:100518131/ssc:396917/ssc:100049662/ssc:100513811/ssc:397535/ssc:397266/ssc:100514231	9
ssc00532	Glycosaminoglycan biosynthesis - chondroitin sulfate / dermatan sulfate	4/546	22/6704	0.09862942790118	0.339406952896871	ENSSSCG00000004825/ENSSSCG00000007872/ENSSSCG00000029482/ENSSSCG00000000837	CHSY1/XYLT1/CHST15/CHST11	ssc:100520288/ssc:100514160/ssc:100152393/ssc:100157186	4
ssc04610	Complement and coagulation cascades	9/546	68/6704	0.0987164013327499	0.339406952896871	novel.188/ENSSSCG00000013181/ENSSSCG00000011806/ENSSSCG00000001422/novel.196/ENSSSCG00000010893/ENSSSCG00000024914/ENSSSCG00000005840/ENSSSCG00000004890	-/SERPING1/MASP1/C2/-/ENSSSCG00000010893/ENSSSCG00000024914/C8G/SERPINB2	ssc:445464/ssc:100144304/ssc:100152125/ssc:448981/ssc:397274/ssc:397525/ssc:100124383/ssc:100037955/ssc:100519286	9
ssc03440	Homologous recombination	6/546	40/6704	0.102615678850465	0.346844531600071	ENSSSCG00000035839/ENSSSCG00000006127/ENSSSCG00000003216/ENSSSCG00000022101/ENSSSCG00000004766/ENSSSCG00000016170	TOP3A/NBN/POLD1/BRCA1/RAD51/BARD1	ssc:110256129/ssc:100153233/ssc:100525752/ssc:100049662/ssc:100141309/ssc:100511662	6
ssc05134	Legionellosis	8/546	59/6704	0.103823323484574	0.346844531600071	ENSSSCG00000028711/ENSSSCG00000009002/ENSSSCG00000029160/ENSSSCG00000015037/ENSSSCG00000039214/ENSSSCG00000001404/ENSSSCG00000011730/ENSSSCG00000020970	CASP1/TLR2/ENSSSCG00000029160/IL18/ENSSSCG00000039214/TNF/IL12A/IL6	ssc:397319/ssc:396623/ssc:396648/ssc:397057/ssc:397122/ssc:397086/ssc:397053/ssc:399500	8
ssc05221	Acute myeloid leukemia	9/546	69/6704	0.10581724900897	0.346844531600071	ENSSSCG00000001912/ENSSSCG00000006678/ENSSSCG00000010638/ENSSSCG00000003395/ENSSSCG00000001573/ENSSSCG00000010872/ENSSSCG00000016338/ENSSSCG00000009093/ENSSSCG00000023737	PML/FCGR1A/TCF7L2/PIK3CD/PIM1/AKT3/PER2/BBS7/CSF2	ssc:100157336/ssc:613130/ssc:100153922/ssc:100518131/ssc:100157844/ssc:100513811/ssc:100154609/ssc:100415929/ssc:397208	9
ssc05206	MicroRNAs in cancer	17/546	151/6704	0.106337309145256	0.346844531600071	ENSSSCG00000027855/ENSSSCG00000001695/ENSSSCG00000015390/ENSSSCG00000003395/ENSSSCG00000001573/ENSSSCG00000022101/ENSSSCG00000038694/ENSSSCG00000013008/ENSSSCG00000010816/ENSSSCG00000015579/ENSSSCG00000026257/ENSSSCG00000022741/ENSSSCG00000004969/ENSSSCG00000033327/ENSSSCG00000032710/ENSSSCG00000006038/ENSSSCG00000005338	SOCS1/VEGFA/ENSSSCG00000015390/PIK3CD/PIM1/BRCA1/CCND2/CDCA5/TGFB2/PTGS2/STMN1/PDGFRB/KIF23/PDGFB/E2F2/ZFPM2/RECK	ssc:100307052/ssc:397157/ssc:396910/ssc:100518131/ssc:100157844/ssc:100049662/ssc:397162/ssc:100519128/ssc:397084/ssc:397590/ssc:494463/ssc:102166564/ssc:100522116/ssc:100519764/ssc:110261113/ssc:100337657/ssc:100519638	17
ssc05212	Pancreatic cancer	10/546	79/6704	0.106547012975185	0.346844531600071	ENSSSCG00000004952/ENSSSCG00000016057/ENSSSCG00000005738/ENSSSCG00000001695/ENSSSCG00000022689/ENSSSCG00000003395/ENSSSCG00000010816/ENSSSCG00000010872/ENSSSCG00000032710/ENSSSCG00000004766	SMAD3/STAT1/ENSSSCG00000005738/VEGFA/GADD45B/PIK3CD/TGFB2/AKT3/E2F2/RAD51	ssc:397260/ssc:396655/ssc:100513970/ssc:397157/ssc:100621090/ssc:100518131/ssc:397084/ssc:100513811/ssc:110261113/ssc:100141309	10
ssc00240	Pyrimidine metabolism	7/546	50/6704	0.108562502528711	0.349685534460899	ENSSSCG00000022912/ENSSSCG00000008647/ENSSSCG00000030388/ENSSSCG00000031741/ENSSSCG00000010497/ENSSSCG00000037120/ENSSSCG00000010060	NT5C3A/CMPK2/UPP1/ENSSSCG00000031741/ENTPD1/TK1/UPB1	ssc:100623678/ssc:100623872/ssc:100625277/ssc:100316853/ssc:397298/ssc:110255958/ssc:100155919	7
ssc00601	Glycosphingolipid biosynthesis - lacto and neolacto series	4/546	23/6704	0.112104050802367	0.350613287574087	ENSSSCG00000008374/ENSSSCG00000024393/ENSSSCG00000038580/ENSSSCG00000031329	B3GNT2/B3GNT5/FUT1/ST8SIA1	ssc:100524195/ssc:397599/ssc:397138/ssc:100625270	4
ssc00565	Ether lipid metabolism	6/546	41/6704	0.112417285303038	0.350613287574087	ENSSSCG00000002828/ENSSSCG00000031106/ENSSSCG00000036504/ENSSSCG00000003302/ENSSSCG00000003494/ENSSSCG00000034429	LPCAT2/PLA2G2D/PLA2G2F/ENSSSCG00000003302/PLA2G2A/PLA2G5	ssc:100517894/ssc:100512662/ssc:100513737/ssc:100514582/ssc:100738064/ssc:100514108	6
ssc00562	Inositol phosphate metabolism	9/546	70/6704	0.113199281375683	0.350613287574087	ENSSSCG00000016050/ENSSSCG00000027340/ENSSSCG00000003395/ENSSSCG00000016192/ENSSSCG00000012315/ENSSSCG00000036785/ENSSSCG00000009050/ENSSSCG00000000436/ENSSSCG00000010483	INPP1/PI4K2B/PIK3CD/PLCD4/SYNJ2/MTMR7/INPP4B/PIP4K2C/PLCE1	ssc:100514878/ssc:100623115/ssc:100518131/ssc:397119/ssc:100516167/ssc:100516469/ssc:100511393/ssc:100520306/ssc:100157745	9
ssc01521	EGFR tyrosine kinase inhibitor resistance	10/546	80/6704	0.113433710685734	0.350613287574087	ENSSSCG00000005215/ENSSSCG00000001695/ENSSSCG00000038806/ENSSSCG00000003395/ENSSSCG00000015839/ENSSSCG00000010872/ENSSSCG00000022741/ENSSSCG00000033327/ENSSSCG00000020970/ENSSSCG00000014994	JAK2/VEGFA/AXL/PIK3CD/NRG1/AKT3/PDGFRB/PDGFB/IL6/PDGFD	ssc:397201/ssc:397157/ssc:100144875/ssc:100518131/ssc:102164569/ssc:100513811/ssc:102166564/ssc:100519764/ssc:399500/ssc:100524161	10
ssc03250	Viral life cycle - HIV-1	8/546	61/6704	0.120036826682504	0.36616741671041	ENSSSCG00000012077/ENSSSCG00000024344/ENSSSCG00000014670/ENSSSCG00000033453/ENSSSCG00000027806/ENSSSCG00000040181/ENSSSCG00000017414/novel.123	MX1/CCR5/TRIM22/BST2/SAMHD1/ELL/KAT2A/-	ssc:397128/ssc:414371/ssc:733579/ssc:100302088/ssc:100154500/ssc:102162997/ssc:100524215/ssc:100524238	8
ssc04115	p53 signaling pathway	9/546	71/6704	0.120859180025331	0.36616741671041	ENSSSCG00000026454/ENSSSCG00000031741/ENSSSCG00000000769/ENSSSCG00000004588/ENSSSCG00000022689/ENSSSCG00000010214/ENSSSCG00000038694/ENSSSCG00000029326/ENSSSCG00000000002	PMAIP1/ENSSSCG00000031741/BID/CCNB2/GADD45B/CDK1/CCND2/CCNB1/ENSSSCG00000000002	ssc:397278/ssc:100316853/ssc:594852/ssc:100135668/ssc:100621090/ssc:100155762/ssc:397162/ssc:397662/ssc:100520739	9
ssc05218	Melanoma	8/546	62/6704	0.128619458178612	0.385858374535835	ENSSSCG00000003140/ENSSSCG00000022689/ENSSSCG00000003395/ENSSSCG00000010872/ENSSSCG00000022741/ENSSSCG00000033327/ENSSSCG00000032710/ENSSSCG00000014994	FGF21/GADD45B/PIK3CD/AKT3/PDGFRB/PDGFB/E2F2/PDGFD	ssc:100302504/ssc:100621090/ssc:100518131/ssc:100513811/ssc:102166564/ssc:100519764/ssc:110261113/ssc:100524161	8
ssc04012	ErbB signaling pathway	10/546	84/6704	0.14339917582606	0.420080368301633	ENSSSCG00000014362/ENSSSCG00000009123/ENSSSCG00000031912/ENSSSCG00000024674/ENSSSCG00000003395/ENSSSCG00000022486/ENSSSCG00000015839/ENSSSCG00000010872/ENSSSCG00000039535/ENSSSCG00000008963	HBEGF/CAMK2D/ENSSSCG00000031912/ABL2/PIK3CD/CBLB/NRG1/AKT3/CAMK2B/AREG	ssc:397564/ssc:397674/ssc:396913/ssc:100627019/ssc:100518131/ssc:100621690/ssc:102164569/ssc:100513811/ssc:100516166/ssc:397668	10
ssc04210	Apoptosis	14/546	126/6704	0.144015674703509	0.420080368301633	ENSSSCG00000002383/ENSSSCG00000026454/ENSSSCG00000001509/ENSSSCG00000026940/ENSSSCG00000023033/ENSSSCG00000000769/ENSSSCG00000031912/ENSSSCG00000026655/ENSSSCG00000022689/ENSSSCG00000003395/ENSSSCG00000010872/ENSSSCG00000006464/ENSSSCG00000040486/ENSSSCG00000001404	FOS/PMAIP1/DAXX/CASP10/PARP3/BID/ENSSSCG00000031912/PTPN13/GADD45B/PIK3CD/AKT3/NTRK1/BIRC5/TNF	ssc:100144486/ssc:397278/ssc:100524813/ssc:100154896/ssc:100620838/ssc:594852/ssc:396913/ssc:100521910/ssc:100621090/ssc:100518131/ssc:100513811/ssc:100154471/ssc:397266/ssc:397086	14
ssc04814	Motor proteins	18/546	169/6704	0.144145224417227	0.420080368301633	ENSSSCG00000010471/ENSSSCG00000014876/ENSSSCG00000031903/ENSSSCG00000011309/ENSSSCG00000036056/ENSSSCG00000018015/ENSSSCG00000017342/ENSSSCG00000003931/ENSSSCG00000010912/ENSSSCG00000023296/ENSSSCG00000012377/ENSSSCG00000004969/ENSSSCG00000035093/ENSSSCG00000009957/ENSSSCG00000043280/ENSSSCG00000031352/ENSSSCG00000018007/ENSSSCG00000000439	KIF11/MYO7A/ENSSSCG00000031903/KIF15/DNAH17/DNAH9/KIF18B/KIF2C/KIF14/CENPE/KIF4A/KIF23/KIF26A/MYO18B/ENSSSCG00000043280/DYNLT5/MYH3/KIF5A	ssc:100526080/ssc:397373/ssc:414906/ssc:100738172/ssc:102163805/ssc:100518397/ssc:100521577/ssc:100516205/ssc:100524038/ssc:100626792/ssc:100152604/ssc:100522116/ssc:110258336/ssc:100154025/ssc:100156478/ssc:100628189/ssc:396711/ssc:100519957	18
ssc05207	Chemical carcinogenesis - receptor activation	17/546	159/6704	0.148902478983658	0.429850552537729	ENSSSCG00000002383/ENSSSCG00000005215/ENSSSCG00000015407/ENSSSCG00000031912/ENSSSCG00000001695/ENSSSCG00000003395/ENSSSCG00000020864/ENSSSCG00000003551/ENSSSCG00000038598/ENSSSCG00000006545/ENSSSCG00000017471/ENSSSCG00000010872/ENSSSCG00000027725/ENSSSCG00000004968/ENSSSCG00000004022/ENSSSCG00000040486/ENSSSCG00000006821	FOS/JAK2/GNAI1/ENSSSCG00000031912/VEGFA/PIK3CD/VDR/PAQR7/ADRB2/CHRNB2/CDC6/AKT3/ENSSSCG00000027725/PAQR5/RPS6KA2/BIRC5/GSTM3	ssc:100144486/ssc:397201/ssc:100144419/ssc:396913/ssc:397157/ssc:100518131/ssc:396628/ssc:396558/ssc:397357/ssc:100516491/ssc:100522031/ssc:100513811/ssc:100518733/ssc:100521597/ssc:100515286/ssc:397266/ssc:100514231	17
ssc04936	Alcoholic liver disease	14/546	128/6704	0.157231058062307	0.449651437075382	ENSSSCG00000039103/ENSSSCG00000005163/ENSSSCG00000001422/ENSSSCG00000010638/ENSSSCG00000024771/ENSSSCG00000021504/ENSSSCG00000050619/ENSSSCG00000010872/ENSSSCG00000039214/ENSSSCG00000045163/ENSSSCG00000001404/ENSSSCG00000038774/ENSSSCG00000011730/ENSSSCG00000020970	ADIPOQ/IFNB1/C2/TCF7L2/TICAM1/IFN-ALPHAOMEGA/IFNA1/AKT3/ENSSSCG00000039214/IFN-ALPHA-9/TNF/MAPK13/IL12A/IL6	ssc:397660/ssc:445459/ssc:448981/ssc:100153922/ssc:100623776/ssc:100310806/ssc:100153661/ssc:100513811/ssc:397122/ssc:100157766/ssc:397086/ssc:100155841/ssc:397053/ssc:399500	14
ssc04390	Hippo signaling pathway	15/546	140/6704	0.165461203220407	0.468806742457819	ENSSSCG00000004952/ENSSSCG00000009657/ENSSSCG00000010638/ENSSSCG00000012591/ENSSSCG00000026268/ENSSSCG00000024671/ENSSSCG00000038694/ENSSSCG00000010816/ENSSSCG00000006052/ENSSSCG00000008963/ENSSSCG00000035859/ENSSSCG00000040486/ENSSSCG00000023647/ENSSSCG00000011103/ENSSSCG00000017265	SMAD3/PPP2R2A/TCF7L2/AMOT/DLG5/WNT9A/CCND2/TGFB2/FZD6/AREG/WNT5A/BIRC5/WNT8A/PARD3/AXIN2	ssc:397260/ssc:397090/ssc:100153922/ssc:100158213/ssc:100523285/ssc:100512949/ssc:397162/ssc:397084/ssc:100157360/ssc:397668/ssc:100627056/ssc:397266/ssc:100739710/ssc:100512009/ssc:100739604	15
ssc04976	Bile secretion	7/546	57/6704	0.178824308901113	0.498123691943432	ENSSSCG00000017561/ENSSSCG00000015390/ENSSSCG00000009215/ENSSSCG00000004041/ENSSSCG00000010543/ENSSSCG00000028512/ENSSSCG00000004597	ABCC3/ENSSSCG00000015390/ABCG2/SLC22A1/ABCC2/LDLR/AQP9	ssc:100513231/ssc:396910/ssc:110255210/ssc:397049/ssc:397535/ssc:396801/ssc:100127153	7
ssc04145	Phagosome	15/546	142/6704	0.179064072267247	0.498123691943432	novel.188/ENSSSCG00000025618/ENSSSCG00000025593/ENSSSCG00000009002/ENSSSCG00000006678/ENSSSCG00000044574/ENSSSCG00000001459/ENSSSCG00000001453/ENSSSCG00000041364/ENSSSCG00000000648/ENSSSCG00000038055/ENSSSCG00000001472/ENSSSCG00000031336/ENSSSCG00000025629/ENSSSCG00000043413	-/TAP1/ENSSSCG00000025593/TLR2/FCGR1A/ENSSSCG00000044574/HLA-DOB/HLA-DRA/ENSSSCG00000041364/CLEC7A/CORO1A/SLA-DOA/ENSSSCG00000031336/COLEC11/ENSSSCG00000043413	ssc:445464/ssc:733649/ssc:733650/ssc:396623/ssc:613130/ssc:100037293/ssc:100135049/ssc:100135040/ssc:100135031/ssc:100038025/ssc:100621483/ssc:100157996/ssc:106504372/ssc:100736753/ssc:733650	15
ssc04935	Growth hormone synthesis, secretion and action	12/546	110/6704	0.182791050539823	0.503910463650322	ENSSSCG00000036956/ENSSSCG00000002383/ENSSSCG00000027855/ENSSSCG00000005215/ENSSSCG00000016057/ENSSSCG00000015407/ENSSSCG00000020906/ENSSSCG00000003395/ENSSSCG00000013735/ENSSSCG00000010872/ENSSSCG00000027725/ENSSSCG00000038774	SOCS3/FOS/SOCS1/JAK2/STAT1/GNAI1/GHSR/PIK3CD/JUNB/AKT3/ENSSSCG00000027725/MAPK13	ssc:493186/ssc:100144486/ssc:100307052/ssc:397201/ssc:396655/ssc:100144419/ssc:397372/ssc:100518131/ssc:100523358/ssc:100513811/ssc:100518733/ssc:100155841	12
ssc04726	Serotonergic synapse	10/546	89/6704	0.185977067512592	0.508115916596903	ENSSSCG00000016991/ENSSSCG00000051054/ENSSSCG00000035347/ENSSSCG00000015407/ENSSSCG00000005533/ENSSSCG00000015579/ENSSSCG00000027725/ENSSSCG00000037452/ENSSSCG00000010459/ENSSSCG00000012257	DUSP1/ENSSSCG00000051054/CYP2C42/GNAI1/PTGS1/PTGS2/ENSSSCG00000027725/HTR2A/HTR7/ENSSSCG00000012257	ssc:100522469/ssc:403111/ssc:403110/ssc:100144419/ssc:397541/ssc:397590/ssc:100518733/ssc:397432/ssc:397158/ssc:414424	10
ssc04975	Fat digestion and absorption	4/546	28/6704	0.189887155798404	0.514207696232847	ENSSSCG00000031106/ENSSSCG00000036504/ENSSSCG00000003494/ENSSSCG00000034429	PLA2G2D/PLA2G2F/PLA2G2A/PLA2G5	ssc:100512662/ssc:100513737/ssc:100738064/ssc:100514108	4
ssc04923	Regulation of lipolysis in adipocytes	6/546	48/6704	0.192900337546026	0.517785116570913	ENSSSCG00000015407/ENSSSCG00000003395/ENSSSCG00000005533/ENSSSCG00000038598/ENSSSCG00000015579/ENSSSCG00000010872	GNAI1/PIK3CD/PTGS1/ADRB2/PTGS2/AKT3	ssc:100144419/ssc:100518131/ssc:397541/ssc:397357/ssc:397590/ssc:100513811	6
ssc00340	Histidine metabolism	3/546	19/6704	0.197754055402919	0.526197747419942	ENSSSCG00000004869/ENSSSCG00000018044/ENSSSCG00000012257	CNDP1/ALDH3A1/ENSSSCG00000012257	ssc:100516053/ssc:100526075/ssc:414424	3
ssc04360	Axon guidance	16/546	156/6704	0.200144243369286	0.52796671095691	ENSSSCG00000009123/ENSSSCG00000015407/ENSSSCG00000003395/ENSSSCG00000008721/ENSSSCG00000011400/ENSSSCG00000006495/ENSSSCG00000016459/ENSSSCG00000007477/ENSSSCG00000011398/ENSSSCG00000039535/ENSSSCG00000012787/ENSSSCG00000035859/ENSSSCG00000009584/ENSSSCG00000021562/ENSSSCG00000008197/ENSSSCG00000011103	CAMK2D/GNAI1/PIK3CD/ABLIM2/SEMA3B/SEMA4A/EPHA1/NFATC2/SEMA3F/CAMK2B/L1CAM/WNT5A/SEMA4D/PLXNA4/SEMA4C/PARD3	ssc:397674/ssc:100144419/ssc:100518131/ssc:100522624/ssc:100153200/ssc:100157147/ssc:100519989/ssc:100134969/ssc:100153225/ssc:100516166/ssc:100525324/ssc:100627056/ssc:100152598/ssc:100620243/ssc:100525283/ssc:100512009	16
ssc04080	Neuroactive ligand-receptor interaction	20/546	202/6704	0.209163376189528	0.54635862352171	ENSSSCG00000032162/ENSSSCG00000034216/ENSSSCG00000020906/ENSSSCG00000029096/ENSSSCG00000035051/ENSSSCG00000026176/ENSSSCG00000038598/ENSSSCG00000032191/ENSSSCG00000036907/ENSSSCG00000006545/ENSSSCG00000035598/ENSSSCG00000022054/ENSSSCG00000040095/ENSSSCG00000037452/ENSSSCG00000039203/ENSSSCG00000010459/ENSSSCG00000022490/ENSSSCG00000031228/ENSSSCG00000012446/ENSSSCG00000008875	P2RY13/OGFR/GHSR/HRH2/ADORA2B/CHRM3/ADRB2/ENSSSCG00000032191/ENSSSCG00000036907/CHRNB2/EDN1/ENSSSCG00000022054/GPR35/HTR2A/CYSLTR1/HTR7/GPR83/OPRL1/P2RY10/RXFP1	ssc:100524766/ssc:106508728/ssc:397372/ssc:100625720/ssc:606745/ssc:100144478/ssc:397357/ssc:100738769/ssc:100141313/ssc:100516491/ssc:396915/ssc:450248/ssc:110257126/ssc:397432/ssc:397242/ssc:397158/ssc:100513220/ssc:397364/ssc:100157702/ssc:100623130	20
ssc05205	Proteoglycans in cancer	19/546	191/6704	0.210687312338437	0.54635862352171	ENSSSCG00000014362/ENSSSCG00000009123/ENSSSCG00000009002/ENSSSCG00000001695/ENSSSCG00000002829/ENSSSCG00000003395/ENSSSCG00000024671/ENSSSCG00000010816/novel.268/ENSSSCG00000038594/ENSSSCG00000005743/ENSSSCG00000010872/ENSSSCG00000006052/ENSSSCG00000039535/ENSSSCG00000035859/ENSSSCG00000001404/ENSSSCG00000038774/ENSSSCG00000023647/ENSSSCG00000010483	HBEGF/CAMK2D/TLR2/VEGFA/MMP2/PIK3CD/WNT9A/TGFB2/-/ENSSSCG00000038594/VAV2/AKT3/FZD6/CAMK2B/WNT5A/TNF/MAPK13/WNT8A/PLCE1	ssc:397564/ssc:397674/ssc:396623/ssc:397157/ssc:397391/ssc:100518131/ssc:100512949/ssc:397084/ssc:100516456/ssc:397528/ssc:100151931/ssc:100513811/ssc:100157360/ssc:100516166/ssc:100627056/ssc:397086/ssc:100155841/ssc:100739710/ssc:100157745	19
ssc05031	Amphetamine addiction	7/546	60/6704	0.213676497461629	0.549453850615618	ENSSSCG00000002383/ENSSSCG00000031616/ENSSSCG00000009123/ENSSSCG00000031912/ENSSSCG00000027725/ENSSSCG00000039535/ENSSSCG00000012257	FOS/FOSB/CAMK2D/ENSSSCG00000031912/ENSSSCG00000027725/CAMK2B/ENSSSCG00000012257	ssc:100144486/ssc:110261009/ssc:397674/ssc:396913/ssc:100518733/ssc:100516166/ssc:414424	7
ssc04820	Cytoskeleton in muscle cells	20/546	203/6704	0.215550107722058	0.549652774691247	ENSSSCG00000044700/ENSSSCG00000022204/ENSSSCG00000000257/ENSSSCG00000015375/ENSSSCG00000004736/ENSSSCG00000044051/ENSSSCG00000031903/ENSSSCG00000026816/ENSSSCG00000011090/ENSSSCG00000049158/ENSSSCG00000017500/ENSSSCG00000038594/ENSSSCG00000009448/ENSSSCG00000001473/ENSSSCG00000006631/ENSSSCG00000004082/ENSSSCG00000000951/ENSSSCG00000022492/ENSSSCG00000018007/ENSSSCG00000006754	ENSSSCG00000044700/AGRN/ITGB7/ITGB8/SPTBN5/ENSSSCG00000044051/ENSSSCG00000031903/ENSSSCG00000026816/NEBL/ENSSSCG00000049158/TCAP/ENSSSCG00000038594/DIAPH3/COL11A2/TMOD4/ENSSSCG00000004082/CSRP2/AMPD3/MYH3/AMPD1	ssc:100515336/ssc:100621139/ssc:397221/ssc:100037284/ssc:100155358/ssc:100515336/ssc:414906/ssc:100621139/ssc:100522395/ssc:100157427/ssc:100271745/ssc:397528/ssc:100737986/ssc:100520915/ssc:100151861/ssc:100157427/ssc:100622890/ssc:100620914/ssc:396711/ssc:100101472	20
ssc05203	Viral carcinogenesis	17/546	170/6704	0.220445809518564	0.555654151802026	ENSSSCG00000012853/ENSSSCG00000024344/ENSSSCG00000008496/ENSSSCG00000026454/ENSSSCG00000044574/ENSSSCG00000031912/ENSSSCG00000017414/ENSSSCG00000041364/ENSSSCG00000003395/ENSSSCG00000010214/ENSSSCG00000045769/ENSSSCG00000038694/ENSSSCG00000021068/ENSSSCG00000021411/ENSSSCG00000009630/ENSSSCG00000003949/ENSSSCG00000009093	IRF7/CCR5/EIF2AK2/PMAIP1/ENSSSCG00000044574/ENSSSCG00000031912/KAT2A/ENSSSCG00000041364/PIK3CD/CDK1/ENSSSCG00000045769/CCND2/TRAF5/HIST1H2BD/EGR3/CDC20/BBS7	ssc:100037289/ssc:414371/ssc:397588/ssc:397278/ssc:100037293/ssc:396913/ssc:100524215/ssc:100135031/ssc:100518131/ssc:100155762/ssc:100621915/ssc:397162/ssc:396616/ssc:100157327/ssc:100516296/ssc:397379/ssc:100415929	17
ssc05225	Hepatocellular carcinoma	15/546	148/6704	0.223005045929291	0.555654151802026	ENSSSCG00000004952/ENSSSCG00000038904/ENSSSCG00000010638/ENSSSCG00000032821/ENSSSCG00000022689/ENSSSCG00000003395/ENSSSCG00000024671/ENSSSCG00000010816/ENSSSCG00000010872/ENSSSCG00000006052/ENSSSCG00000032710/ENSSSCG00000035859/ENSSSCG00000023647/ENSSSCG00000017265/ENSSSCG00000006821	SMAD3/FRAT2/TCF7L2/FRAT1/GADD45B/PIK3CD/WNT9A/TGFB2/AKT3/FZD6/E2F2/WNT5A/WNT8A/AXIN2/GSTM3	ssc:397260/ssc:110256599/ssc:100153922/ssc:110256598/ssc:100621090/ssc:100518131/ssc:100512949/ssc:397084/ssc:100513811/ssc:100157360/ssc:110261113/ssc:100627056/ssc:100739710/ssc:100739604/ssc:100514231	15
ssc05030	Cocaine addiction	5/546	40/6704	0.22335117866552	0.555654151802026	ENSSSCG00000031616/ENSSSCG00000015407/ENSSSCG00000031912/ENSSSCG00000035402/ENSSSCG00000012257	FOSB/GNAI1/ENSSSCG00000031912/RGS9/ENSSSCG00000012257	ssc:110261009/ssc:100144419/ssc:396913/ssc:102166057/ssc:414424	5
ssc04310	Wnt signaling pathway	15/546	149/6704	0.230750678111823	0.565087140659526	ENSSSCG00000004952/ENSSSCG00000009123/ENSSSCG00000038904/ENSSSCG00000031912/ENSSSCG00000010638/ENSSSCG00000032821/ENSSSCG00000024671/ENSSSCG00000038694/ENSSSCG00000007477/ENSSSCG00000006052/ENSSSCG00000039535/ENSSSCG00000035859/ENSSSCG00000023647/ENSSSCG00000005288/ENSSSCG00000017265	SMAD3/CAMK2D/FRAT2/ENSSSCG00000031912/TCF7L2/FRAT1/WNT9A/CCND2/NFATC2/FZD6/CAMK2B/WNT5A/WNT8A/TLE4/AXIN2	ssc:397260/ssc:397674/ssc:110256599/ssc:396913/ssc:100153922/ssc:110256598/ssc:100512949/ssc:397162/ssc:100134969/ssc:100157360/ssc:100516166/ssc:100627056/ssc:100739710/ssc:100156044/ssc:100739604	15
ssc04512	ECM-receptor interaction	9/546	83/6704	0.232304976697367	0.565087140659526	ENSSSCG00000044700/ENSSSCG00000022204/ENSSSCG00000000257/ENSSSCG00000015375/ENSSSCG00000009216/ENSSSCG00000044051/ENSSSCG00000017022/ENSSSCG00000026816/ENSSSCG00000038594	ENSSSCG00000044700/AGRN/ITGB7/ITGB8/SPP1/ENSSSCG00000044051/HMMR/ENSSSCG00000026816/ENSSSCG00000038594	ssc:100515336/ssc:100621139/ssc:397221/ssc:100037284/ssc:397087/ssc:100515336/ssc:100515063/ssc:100621139/ssc:397528	9
ssc03460	Fanconi anemia pathway	6/546	51/6704	0.23268294027157	0.565087140659526	ENSSSCG00000035839/ENSSSCG00000022149/ENSSSCG00000039950/ENSSSCG00000022101/ENSSSCG00000004766/ENSSSCG00000031356	TOP3A/RMI2/RMI1/BRCA1/RAD51/HES1	ssc:110256129/ssc:100518832/ssc:100517963/ssc:100049662/ssc:100141309/ssc:100499567	6
ssc04148	Efferocytosis	19/546	195/6704	0.2376253898449	0.572546214901885	ENSSSCG00000028711/ENSSSCG00000004195/ENSSSCG00000040815/ENSSSCG00000028875/ENSSSCG00000005215/ENSSSCG00000009123/ENSSSCG00000035971/ENSSSCG00000038806/ENSSSCG00000017062/ENSSSCG00000032360/ENSSSCG00000015579/ENSSSCG00000032097/ENSSSCG00000015652/ENSSSCG00000032911/ENSSSCG00000007477/ENSSSCG00000022054/ENSSSCG00000039535/ENSSSCG00000048614/ENSSSCG00000038774	CASP1/ARG1/DUSP5/HAVCR2/JAK2/CAMK2D/DUSP2/AXL/TIMD4/PANX1/PTGS2/DUSP16/IL10/DUSP8/NFATC2/ENSSSCG00000022054/CAMK2B/ENSSSCG00000048614/MAPK13	ssc:397319/ssc:397115/ssc:100157144/ssc:100522045/ssc:397201/ssc:397674/ssc:100622812/ssc:100144875/ssc:100523827/ssc:100738603/ssc:397590/ssc:100620494/ssc:397106/ssc:110259213/ssc:100134969/ssc:450248/ssc:100516166/ssc:100624673/ssc:100155841	19
ssc05204	Chemical carcinogenesis - DNA adducts	4/546	31/6704	0.242862596619076	0.580593395042478	ENSSSCG00000051054/ENSSSCG00000035347/ENSSSCG00000015579/ENSSSCG00000006821	ENSSSCG00000051054/CYP2C42/PTGS2/GSTM3	ssc:403111/ssc:403110/ssc:397590/ssc:100514231	4
ssc04550	Signaling pathways regulating pluripotency of stem cells	12/546	118/6704	0.251828491485656	0.597360607710162	ENSSSCG00000004952/ENSSSCG00000005215/ENSSSCG00000039514/ENSSSCG00000003395/ENSSSCG00000040961/ENSSSCG00000024671/ENSSSCG00000010872/ENSSSCG00000006052/ENSSSCG00000035859/ENSSSCG00000038774/ENSSSCG00000023647/ENSSSCG00000017265	SMAD3/JAK2/ID3/PIK3CD/LIF/WNT9A/AKT3/FZD6/WNT5A/MAPK13/WNT8A/AXIN2	ssc:397260/ssc:397201/ssc:100626978/ssc:100518131/ssc:399503/ssc:100512949/ssc:100513811/ssc:100157360/ssc:100627056/ssc:100155841/ssc:100739710/ssc:100739604	12
ssc00360	Phenylalanine metabolism	2/546	12/6704	0.255276754759029	0.600197207186741	ENSSSCG00000018044/ENSSSCG00000012257	ALDH3A1/ENSSSCG00000012257	ssc:100526075/ssc:414424	2
ssc04613	Neutrophil extracellular trap formation	14/546	141/6704	0.256947170396938	0.600197207186741	ENSSSCG00000028711/ENSSSCG00000017202/ENSSSCG00000014997/ENSSSCG00000009002/ENSSSCG00000006678/ENSSSCG00000003395/ENSSSCG00000000648/ENSSSCG00000045769/ENSSSCG00000021411/ENSSSCG00000033606/ENSSSCG00000010872/ENSSSCG00000004597/ENSSSCG00000051689/ENSSSCG00000038774	CASP1/ENSSSCG00000017202/ENSSSCG00000014997/TLR2/FCGR1A/PIK3CD/CLEC7A/ENSSSCG00000045769/HIST1H2BD/H2AC6/AKT3/AQP9/ENSSSCG00000051689/MAPK13	ssc:397319/ssc:396970/ssc:100522887/ssc:396623/ssc:613130/ssc:100518131/ssc:100038025/ssc:100621915/ssc:100157327/ssc:110261482/ssc:100513811/ssc:100127153/ssc:100624086/ssc:100155841	14
ssc03272	Virion - Hepatitis viruses	4/546	32/6704	0.261220549833213	0.605556729158813	ENSSSCG00000033113/ENSSSCG00000015894/ENSSSCG00000028512/novel.123	CHMP7/DPP4/LDLR/-	ssc:110256869/ssc:397492/ssc:396801/ssc:100524238	4
ssc04912	GnRH signaling pathway	9/546	87/6704	0.275933924945029	0.627219129806326	ENSSSCG00000014362/ENSSSCG00000014336/ENSSSCG00000009123/ENSSSCG00000009664/ENSSSCG00000031912/ENSSSCG00000002829/ENSSSCG00000027725/ENSSSCG00000039535/ENSSSCG00000038774	HBEGF/EGR1/CAMK2D/PTK2B/ENSSSCG00000031912/MMP2/ENSSSCG00000027725/CAMK2B/MAPK13	ssc:397564/ssc:100520726/ssc:397674/ssc:100157507/ssc:396913/ssc:397391/ssc:100518733/ssc:100516166/ssc:100155841	9
ssc04916	Melanogenesis	9/546	87/6704	0.275933924945029	0.627219129806326	ENSSSCG00000009123/ENSSSCG00000015407/ENSSSCG00000010638/ENSSSCG00000024671/ENSSSCG00000035598/ENSSSCG00000006052/ENSSSCG00000039535/ENSSSCG00000035859/ENSSSCG00000023647	CAMK2D/GNAI1/TCF7L2/WNT9A/EDN1/FZD6/CAMK2B/WNT5A/WNT8A	ssc:397674/ssc:100144419/ssc:100153922/ssc:100512949/ssc:396915/ssc:100157360/ssc:100516166/ssc:100627056/ssc:100739710	9
ssc05214	Glioma	8/546	76/6704	0.276714321973379	0.627219129806326	ENSSSCG00000009123/ENSSSCG00000022689/ENSSSCG00000003395/ENSSSCG00000010872/ENSSSCG00000022741/ENSSSCG00000033327/ENSSSCG00000039535/ENSSSCG00000032710	CAMK2D/GADD45B/PIK3CD/AKT3/PDGFRB/PDGFB/CAMK2B/E2F2	ssc:397674/ssc:100621090/ssc:100518131/ssc:100513811/ssc:102166564/ssc:100519764/ssc:100516166/ssc:110261113	8
ssc05215	Prostate cancer	10/546	99/6704	0.285072719417072	0.641413618688412	ENSSSCG00000023229/ENSSSCG00000010638/ENSSSCG00000028331/ENSSSCG00000003395/ENSSSCG00000010872/ENSSSCG00000022741/ENSSSCG00000033327/ENSSSCG00000032710/ENSSSCG00000024336/ENSSSCG00000014994	ETV5/TCF7L2/IL1R2/PIK3CD/AKT3/PDGFRB/PDGFB/E2F2/TMPRSS2/PDGFD	ssc:100623208/ssc:100153922/ssc:100628112/ssc:100518131/ssc:100513811/ssc:102166564/ssc:100519764/ssc:110261113/ssc:100739292/ssc:100524161	10
ssc04926	Relaxin signaling pathway	12/546	122/6704	0.289468688560522	0.646550501456349	ENSSSCG00000044700/ENSSSCG00000002383/ENSSSCG00000015407/ENSSSCG00000031912/ENSSSCG00000001695/ENSSSCG00000002829/ENSSSCG00000003395/ENSSSCG00000044051/ENSSSCG00000035598/ENSSSCG00000010872/ENSSSCG00000038774/ENSSSCG00000008875	ENSSSCG00000044700/FOS/GNAI1/ENSSSCG00000031912/VEGFA/MMP2/PIK3CD/ENSSSCG00000044051/EDN1/AKT3/MAPK13/RXFP1	ssc:100515336/ssc:100144486/ssc:100144419/ssc:396913/ssc:397157/ssc:397391/ssc:100518131/ssc:100515336/ssc:396915/ssc:100513811/ssc:100155841/ssc:100623130	12
ssc04710	Circadian rhythm	4/546	34/6704	0.29864129419314	0.659986278612041	ENSSSCG00000036136/ENSSSCG00000013270/ENSSSCG00000036933/ENSSSCG00000016338	BHLHE40/CRY2/NR1D1/PER2	ssc:100514873/ssc:100517750/ssc:641342/ssc:100154609	4
ssc04015	Rap1 signaling pathway	18/546	192/6704	0.299797688650567	0.659986278612041	ENSSSCG00000016855/ENSSSCG00000037105/ENSSSCG00000005738/ENSSSCG00000015407/ENSSSCG00000003140/ENSSSCG00000002332/ENSSSCG00000001695/ENSSSCG00000035051/ENSSSCG00000003395/ENSSSCG00000005743/ENSSSCG00000010872/ENSSSCG00000022741/ENSSSCG00000033327/ENSSSCG00000011497/ENSSSCG00000038774/ENSSSCG00000010483/ENSSSCG00000011103/ENSSSCG00000014994	FYB1/EVL/ENSSSCG00000005738/GNAI1/FGF21/SIPA1L1/VEGFA/ADORA2B/PIK3CD/VAV2/AKT3/PDGFRB/PDGFB/MAGI1/MAPK13/PLCE1/PARD3/PDGFD	ssc:100520112/ssc:100513162/ssc:100513970/ssc:100144419/ssc:100302504/ssc:100157762/ssc:397157/ssc:606745/ssc:100518131/ssc:100151931/ssc:100513811/ssc:102166564/ssc:100519764/ssc:100520932/ssc:100155841/ssc:100157745/ssc:100512009/ssc:100524161	18
ssc05230	Central carbon metabolism in cancer	7/546	67/6704	0.302879631059935	0.662008336459572	ENSSSCG00000024018/ENSSSCG00000001852/ENSSSCG00000008261/ENSSSCG00000003395/ENSSSCG00000010872/ENSSSCG00000006464/ENSSSCG00000022741	SLC16A3/IDH2/HK2/PIK3CD/AKT3/NTRK1/PDGFRB	ssc:100158243/ssc:397603/ssc:494561/ssc:100518131/ssc:100513811/ssc:100154471/ssc:102166564	7
ssc00533	Glycosaminoglycan biosynthesis - keratan sulfate	2/546	14/6704	0.317713206468322	0.68615905821373	ENSSSCG00000008374/ENSSSCG00000005943	B3GNT2/ST3GAL1	ssc:100524195/ssc:445537	2
ssc04370	VEGF signaling pathway	6/546	57/6704	0.318413680608986	0.68615905821373	ENSSSCG00000001695/ENSSSCG00000003395/ENSSSCG00000015579/ENSSSCG00000007477/ENSSSCG00000010872/ENSSSCG00000038774	VEGFA/PIK3CD/PTGS2/NFATC2/AKT3/MAPK13	ssc:397157/ssc:100518131/ssc:397590/ssc:100134969/ssc:100513811/ssc:100155841	6
ssc05410	Hypertrophic cardiomyopathy	8/546	80/6704	0.325820792941544	0.697210927553233	ENSSSCG00000000257/ENSSSCG00000015375/ENSSSCG00000011040/ENSSSCG00000010816/ENSSSCG00000035598/ENSSSCG00000027725/ENSSSCG00000001404/ENSSSCG00000020970	ITGB7/ITGB8/CACNB2/TGFB2/EDN1/ENSSSCG00000027725/TNF/IL6	ssc:397221/ssc:100037284/ssc:100524101/ssc:397084/ssc:396915/ssc:100518733/ssc:397086/ssc:399500	8
ssc04330	Notch signaling pathway	6/546	58/6704	0.333211662804887	0.704752765779464	ENSSSCG00000011876/ENSSSCG00000000449/ENSSSCG00000017414/ENSSSCG00000009060/ENSSSCG00000031356/ENSSSCG00000005288	DTX3L/DTX3/KAT2A/MAML3/HES1/TLE4	ssc:100520459/ssc:100620343/ssc:100524215/ssc:100626233/ssc:100499567/ssc:100156044	6
ssc00230	Purine metabolism	11/546	115/6704	0.333951473980465	0.704752765779464	ENSSSCG00000031741/ENSSSCG00000010497/ENSSSCG00000003805/ENSSSCG00000010437/ENSSSCG00000004165/ENSSSCG00000040337/ENSSSCG00000000297/ENSSSCG00000008522/ENSSSCG00000005322/ENSSSCG00000022492/ENSSSCG00000006754	ENSSSCG00000031741/ENTPD1/PDE4B/PAPSS2/PDE7B/AK4/ENSSSCG00000000297/XDH/NPR2/AMPD3/AMPD1	ssc:100316853/ssc:397298/ssc:100037941/ssc:100156262/ssc:100037969/ssc:733667/ssc:100521662/ssc:100515259/ssc:100512698/ssc:100620914/ssc:100101472	11
ssc04972	Pancreatic secretion	8/546	81/6704	0.338347958201525	0.709140241162101	ENSSSCG00000008742/ENSSSCG00000031781/ENSSSCG00000039556/ENSSSCG00000026176/ENSSSCG00000031106/ENSSSCG00000036504/ENSSSCG00000003494/ENSSSCG00000034429	CD38/PSMB10/KCNQ1/CHRM3/PLA2G2D/PLA2G2F/PLA2G2A/PLA2G5	ssc:100511702/ssc:100621609/ssc:397326/ssc:100144478/ssc:100512662/ssc:100513737/ssc:100738064/ssc:100514108	8
ssc01522	Endocrine resistance	9/546	93/6704	0.345110459820382	0.713539193952953	ENSSSCG00000002383/ENSSSCG00000014362/ENSSSCG00000031912/ENSSSCG00000002829/ENSSSCG00000003395/ENSSSCG00000042788/ENSSSCG00000010872/ENSSSCG00000032710/ENSSSCG00000038774	FOS/HBEGF/ENSSSCG00000031912/MMP2/PIK3CD/ENSSSCG00000042788/AKT3/E2F2/MAPK13	ssc:100144486/ssc:397564/ssc:396913/ssc:397391/ssc:100518131/ssc:100620827/ssc:100513811/ssc:110261113/ssc:100155841	9
ssc04670	Leukocyte transendothelial migration	9/546	93/6704	0.345110459820382	0.713539193952953	ENSSSCG00000008794/ENSSSCG00000009664/ENSSSCG00000015407/ENSSSCG00000002829/ENSSSCG00000003395/ENSSSCG00000005743/ENSSSCG00000006862/ENSSSCG00000008819/ENSSSCG00000038774	RHOH/PTK2B/GNAI1/MMP2/PIK3CD/VAV2/VCAM1/TXK/MAPK13	ssc:100513215/ssc:100157507/ssc:100144419/ssc:397391/ssc:100518131/ssc:100151931/ssc:396925/ssc:444993/ssc:100155841	9
ssc04071	Sphingolipid signaling pathway	11/546	117/6704	0.355011003937728	0.729083001375468	ENSSSCG00000009657/ENSSSCG00000000769/ENSSSCG00000015407/ENSSSCG00000003395/ENSSSCG00000002404/ENSSSCG00000009152/ENSSSCG00000010872/ENSSSCG00000034213/ENSSSCG00000002512/ENSSSCG00000001404/ENSSSCG00000038774	PPP2R2A/BID/GNAI1/PIK3CD/SPTLC2/SGMS2/AKT3/ACER2/DEGS2/TNF/MAPK13	ssc:397090/ssc:594852/ssc:100144419/ssc:100518131/ssc:100158010/ssc:100518796/ssc:100513811/ssc:100155321/ssc:100739329/ssc:397086/ssc:100155841	11
ssc04971	Gastric acid secretion	6/546	61/6704	0.377993042287082	0.771105806265648	ENSSSCG00000009123/ENSSSCG00000015407/ENSSSCG00000029096/ENSSSCG00000039556/ENSSSCG00000026176/ENSSSCG00000039535	CAMK2D/GNAI1/HRH2/KCNQ1/CHRM3/CAMK2B	ssc:397674/ssc:100144419/ssc:100625720/ssc:397326/ssc:100144478/ssc:100516166	6
ssc05231	Choline metabolism in cancer	9/546	96/6704	0.380690932544967	0.771466393104371	ENSSSCG00000002383/ENSSSCG00000005738/ENSSSCG00000031912/ENSSSCG00000003395/ENSSSCG00000004041/ENSSSCG00000010872/ENSSSCG00000022741/ENSSSCG00000033327/ENSSSCG00000014994	FOS/ENSSSCG00000005738/ENSSSCG00000031912/PIK3CD/SLC22A1/AKT3/PDGFRB/PDGFB/PDGFD	ssc:100144486/ssc:100513970/ssc:396913/ssc:100518131/ssc:397049/ssc:100513811/ssc:102166564/ssc:100519764/ssc:100524161	9
ssc04066	HIF-1 signaling pathway	10/546	108/6704	0.384160695388649	0.773376136769254	ENSSSCG00000001963/ENSSSCG00000009123/ENSSSCG00000001695/ENSSSCG00000008261/ENSSSCG00000003395/ENSSSCG00000011133/ENSSSCG00000035598/ENSSSCG00000010872/ENSSSCG00000039535/ENSSSCG00000020970	EGLN3/CAMK2D/VEGFA/HK2/PIK3CD/PFKFB3/EDN1/AKT3/CAMK2B/IL6	ssc:100152368/ssc:397674/ssc:397157/ssc:494561/ssc:100518131/ssc:100516289/ssc:396915/ssc:100513811/ssc:100516166/ssc:399500	10
ssc04070	Phosphatidylinositol signaling system	9/546	97/6704	0.392620128895319	0.777527285255851	ENSSSCG00000016050/ENSSSCG00000027340/ENSSSCG00000003395/ENSSSCG00000016192/ENSSSCG00000012315/ENSSSCG00000036785/ENSSSCG00000009050/ENSSSCG00000000436/ENSSSCG00000010483	INPP1/PI4K2B/PIK3CD/PLCD4/SYNJ2/MTMR7/INPP4B/PIP4K2C/PLCE1	ssc:100514878/ssc:100623115/ssc:100518131/ssc:397119/ssc:100516167/ssc:100516469/ssc:100511393/ssc:100520306/ssc:100157745	9
ssc00380	Tryptophan metabolism	4/546	39/6704	0.393845520309336	0.777527285255851	ENSSSCG00000007007/ENSSSCG00000015673/ENSSSCG00000017176/ENSSSCG00000012257	IDO1/KYNU/AANAT/ENSSSCG00000012257	ssc:100519877/ssc:100521160/ssc:100518330/ssc:414424	4
ssc05219	Bladder cancer	4/546	39/6704	0.393845520309336	0.777527285255851	ENSSSCG00000014362/ENSSSCG00000001695/ENSSSCG00000002829/ENSSSCG00000032710	HBEGF/VEGFA/MMP2/E2F2	ssc:397564/ssc:397157/ssc:397391/ssc:110261113	4
ssc03050	Proteasome	4/546	40/6704	0.412789336047538	0.809702159170172	ENSSSCG00000026951/ENSSSCG00000038854/ENSSSCG00000001463/ENSSSCG00000002004	PSMB8/PSMF1/PSMB9/PSME2	ssc:396975/ssc:100152620/ssc:654294/ssc:397522	4
ssc00410	beta-Alanine metabolism	3/546	29/6704	0.424451569316602	0.822039115258735	ENSSSCG00000004869/ENSSSCG00000018044/ENSSSCG00000010060	CNDP1/ALDH3A1/UPB1	ssc:100516053/ssc:100526075/ssc:100155919	3
ssc04215	Apoptosis - multiple species	3/546	29/6704	0.424451569316602	0.822039115258735	ENSSSCG00000026454/ENSSSCG00000000769/ENSSSCG00000040486	PMAIP1/BID/BIRC5	ssc:397278/ssc:594852/ssc:397266	3
ssc04934	Cushing syndrome	12/546	136/6704	0.430163689995214	0.822698331452277	ENSSSCG00000009123/ENSSSCG00000015407/ENSSSCG00000010638/ENSSSCG00000024671/ENSSSCG00000027725/ENSSSCG00000006052/ENSSSCG00000028512/ENSSSCG00000039535/ENSSSCG00000032710/ENSSSCG00000035859/ENSSSCG00000023647/ENSSSCG00000017265	CAMK2D/GNAI1/TCF7L2/WNT9A/ENSSSCG00000027725/FZD6/LDLR/CAMK2B/E2F2/WNT5A/WNT8A/AXIN2	ssc:397674/ssc:100144419/ssc:100153922/ssc:100512949/ssc:100518733/ssc:100157360/ssc:396801/ssc:100516166/ssc:110261113/ssc:100627056/ssc:100739710/ssc:100739604	12
ssc04024	cAMP signaling pathway	16/546	184/6704	0.430169062197269	0.822698331452277	ENSSSCG00000002383/ENSSSCG00000037735/ENSSSCG00000009123/ENSSSCG00000003805/ENSSSCG00000015407/ENSSSCG00000031912/ENSSSCG00000020906/ENSSSCG00000032438/ENSSSCG00000003395/ENSSSCG00000038598/ENSSSCG00000035598/ENSSSCG00000005743/ENSSSCG00000010872/ENSSSCG00000027725/ENSSSCG00000039535/ENSSSCG00000010483	FOS/ENSSSCG00000037735/CAMK2D/PDE4B/GNAI1/ENSSSCG00000031912/GHSR/FFAR2/PIK3CD/ADRB2/EDN1/VAV2/AKT3/ENSSSCG00000027725/CAMK2B/PLCE1	ssc:100144486/ssc:102164386/ssc:397674/ssc:100037941/ssc:100144419/ssc:396913/ssc:397372/ssc:100126285/ssc:100518131/ssc:397357/ssc:396915/ssc:100151931/ssc:100513811/ssc:100518733/ssc:100516166/ssc:100157745	16
ssc05033	Nicotine addiction	2/546	18/6704	0.437580416181795	0.823312113814287	ENSSSCG00000006545/ENSSSCG00000038946	CHRNB2/SLC17A8	ssc:100516491/ssc:100526221	2
ssc04921	Oxytocin signaling pathway	12/546	137/6704	0.440406748802595	0.823312113814287	ENSSSCG00000002383/ENSSSCG00000008742/ENSSSCG00000009123/ENSSSCG00000015407/ENSSSCG00000031912/ENSSSCG00000011040/ENSSSCG00000015579/ENSSSCG00000007477/ENSSSCG00000005322/ENSSSCG00000017988/ENSSSCG00000027725/ENSSSCG00000039535	FOS/CD38/CAMK2D/GNAI1/ENSSSCG00000031912/CACNB2/PTGS2/NFATC2/NPR2/CCDC42/ENSSSCG00000027725/CAMK2B	ssc:100144486/ssc:100511702/ssc:397674/ssc:100144419/ssc:396913/ssc:100524101/ssc:397590/ssc:100134969/ssc:100512698/ssc:100034246/ssc:100518733/ssc:100516166	12
ssc04144	Endocytosis	20/546	234/6704	0.444791963993418	0.823312113814287	ENSSSCG00000028108/ENSSSCG00000001912/ENSSSCG00000020666/ENSSSCG00000024344/ENSSSCG00000033113/ENSSSCG00000004952/ENSSSCG00000044574/ENSSSCG00000029160/ENSSSCG00000008768/ENSSSCG00000041364/ENSSSCG00000007034/ENSSSCG00000022486/ENSSSCG00000000130/ENSSSCG00000022849/ENSSSCG00000028512/ENSSSCG00000040359/ENSSSCG00000012975/novel.123/ENSSSCG00000011103/ENSSSCG00000000439	ASAP3/PML/EHD4/CCR5/CHMP7/SMAD3/ENSSSCG00000044574/ENSSSCG00000029160/ARAP2/ENSSSCG00000041364/PSD3/CBLB/CYTH4/IL2RA/LDLR/GOLGA7B/SNX32/-/PARD3/KIF5A	ssc:100626125/ssc:100157336/ssc:100738234/ssc:414371/ssc:110256869/ssc:397260/ssc:100037293/ssc:396648/ssc:100521564/ssc:100135031/ssc:100623956/ssc:100621690/ssc:100240722/ssc:396814/ssc:396801/ssc:100154382/ssc:100511178/ssc:100524238/ssc:100512009/ssc:100519957	20
ssc00051	Fructose and mannose metabolism	3/546	30/6704	0.446633368931934	0.823312113814287	ENSSSCG00000008261/ENSSSCG00000011133/ENSSSCG00000031174	HK2/PFKFB3/FBP1	ssc:494561/ssc:100516289/ssc:397038	3
ssc00512	Mucin type O-glycan biosynthesis	3/546	30/6704	0.446633368931934	0.823312113814287	ENSSSCG00000005628/ENSSSCG00000016431/ENSSSCG00000005943	ST6GALNAC4/GALNTL5/ST3GAL1	ssc:396676/ssc:100515695/ssc:445537	3
ssc00982	Drug metabolism - cytochrome P450	3/546	30/6704	0.446633368931934	0.823312113814287	ENSSSCG00000018044/ENSSSCG00000006821/ENSSSCG00000012257	ALDH3A1/GSTM3/ENSSSCG00000012257	ssc:100526075/ssc:100514231/ssc:414424	3
ssc04928	Parathyroid hormone synthesis, secretion and action	9/546	103/6704	0.464141674356087	0.848412835355171	ENSSSCG00000002383/ENSSSCG00000014362/ENSSSCG00000014336/ENSSSCG00000003805/ENSSSCG00000015407/ENSSSCG00000001710/ENSSSCG00000031321/ENSSSCG00000020864/ENSSSCG00000032538	FOS/HBEGF/EGR1/PDE4B/GNAI1/RUNX2/NR4A1/VDR/GCM1	ssc:100144486/ssc:397564/ssc:100520726/ssc:100037941/ssc:100144419/ssc:100737965/ssc:100157120/ssc:396628/ssc:414910	9
ssc00534	Glycosaminoglycan biosynthesis - heparan sulfate / heparin	2/546	19/6704	0.46579528215578	0.848412835355171	ENSSSCG00000007872/ENSSSCG00000022197	XYLT1/HS6ST1	ssc:100514160/ssc:100156717	2
ssc03410	Base excision repair	4/546	43/6704	0.468700472043619	0.848652925712115	ENSSSCG00000023033/ENSSSCG00000033051/ENSSSCG00000003216/ENSSSCG00000015771	PARP3/POLE/POLD1/NEIL3	ssc:100620838/ssc:100620959/ssc:100525752/ssc:100156631	4
ssc04261	Adrenergic signaling in cardiomyocytes	11/546	128/6704	0.472594073576766	0.850669332438179	ENSSSCG00000009123/ENSSSCG00000009657/ENSSSCG00000015407/ENSSSCG00000039556/ENSSSCG00000011040/ENSSSCG00000038598/ENSSSCG00000010872/ENSSSCG00000017988/ENSSSCG00000027725/ENSSSCG00000039535/ENSSSCG00000038774	CAMK2D/PPP2R2A/GNAI1/KCNQ1/CACNB2/ADRB2/AKT3/CCDC42/ENSSSCG00000027725/CAMK2B/MAPK13	ssc:397674/ssc:397090/ssc:100144419/ssc:397326/ssc:100524101/ssc:397357/ssc:100513811/ssc:100034246/ssc:100518733/ssc:100516166/ssc:100155841	11
ssc04664	Fc epsilon RI signaling pathway	6/546	68/6704	0.481918970011572	0.86238131475755	ENSSSCG00000003395/ENSSSCG00000005743/ENSSSCG00000010872/ENSSSCG00000001404/ENSSSCG00000038774/ENSSSCG00000023737	PIK3CD/VAV2/AKT3/TNF/MAPK13/CSF2	ssc:100518131/ssc:100151931/ssc:100513811/ssc:397086/ssc:100155841/ssc:397208	6
ssc05216	Thyroid cancer	3/546	33/6704	0.510912442318413	0.892042823162917	ENSSSCG00000010638/ENSSSCG00000022689/ENSSSCG00000006464	TCF7L2/GADD45B/NTRK1	ssc:100153922/ssc:100621090/ssc:100154471	3
ssc04932	Non-alcoholic fatty liver disease	12/546	144/6704	0.511429786959635	0.892042823162917	ENSSSCG00000036956/ENSSSCG00000002383/ENSSSCG00000039103/ENSSSCG00000000769/ENSSSCG00000031912/ENSSSCG00000003395/ENSSSCG00000010872/ENSSSCG00000008090/ENSSSCG00000039214/ENSSSCG00000001404/ENSSSCG00000038774/ENSSSCG00000020970	SOCS3/FOS/ADIPOQ/BID/ENSSSCG00000031912/PIK3CD/AKT3/IL1A/ENSSSCG00000039214/TNF/MAPK13/IL6	ssc:493186/ssc:100144486/ssc:397660/ssc:594852/ssc:396913/ssc:100518131/ssc:100513811/ssc:397094/ssc:397122/ssc:397086/ssc:100155841/ssc:399500	12
ssc04014	Ras signaling pathway	18/546	218/6704	0.512401908909539	0.892042823162917	ENSSSCG00000015519/ENSSSCG00000005738/ENSSSCG00000038948/ENSSSCG00000024674/ENSSSCG00000003140/ENSSSCG00000001695/ENSSSCG00000003395/ENSSSCG00000031106/ENSSSCG00000010872/ENSSSCG00000006464/ENSSSCG00000036504/ENSSSCG00000022741/ENSSSCG00000033327/ENSSSCG00000010459/ENSSSCG00000010483/ENSSSCG00000003494/ENSSSCG00000014994/ENSSSCG00000034429	RASAL2/ENSSSCG00000005738/ETS2/ABL2/FGF21/VEGFA/PIK3CD/PLA2G2D/AKT3/NTRK1/PLA2G2F/PDGFRB/PDGFB/HTR7/PLCE1/PLA2G2A/PDGFD/PLA2G5	ssc:106504097/ssc:100513970/ssc:100154449/ssc:100627019/ssc:100302504/ssc:397157/ssc:100518131/ssc:100512662/ssc:100513811/ssc:100154471/ssc:100513737/ssc:102166564/ssc:100519764/ssc:397158/ssc:100157745/ssc:100738064/ssc:100524161/ssc:100514108	18
ssc05222	Small cell lung cancer	8/546	95/6704	0.51500156208561	0.892042823162917	ENSSSCG00000044700/ENSSSCG00000022689/ENSSSCG00000003395/ENSSSCG00000044051/ENSSSCG00000021068/ENSSSCG00000015579/ENSSSCG00000010872/ENSSSCG00000032710	ENSSSCG00000044700/GADD45B/PIK3CD/ENSSSCG00000044051/TRAF5/PTGS2/AKT3/E2F2	ssc:100515336/ssc:100621090/ssc:100518131/ssc:100515336/ssc:396616/ssc:397590/ssc:100513811/ssc:110261113	8
ssc04924	Renin secretion	5/546	58/6704	0.515985554574628	0.892042823162917	ENSSSCG00000015407/ENSSSCG00000000297/ENSSSCG00000038598/ENSSSCG00000035598/ENSSSCG00000027725	GNAI1/ENSSSCG00000000297/ADRB2/EDN1/ENSSSCG00000027725	ssc:100144419/ssc:100521662/ssc:397357/ssc:396915/ssc:100518733	5
ssc05213	Endometrial cancer	5/546	58/6704	0.515985554574628	0.892042823162917	ENSSSCG00000010638/ENSSSCG00000022689/ENSSSCG00000003395/ENSSSCG00000010872/ENSSSCG00000017265	TCF7L2/GADD45B/PIK3CD/AKT3/AXIN2	ssc:100153922/ssc:100621090/ssc:100518131/ssc:100513811/ssc:100739604	5
ssc03430	Mismatch repair	2/546	21/6704	0.519608902542083	0.893260248190322	ENSSSCG00000003216/ENSSSCG00000010865	POLD1/EXO1	ssc:100525752/ssc:100512301	2
ssc04973	Carbohydrate digestion and absorption	4/546	46/6704	0.52255708205249	0.893309872112078	ENSSSCG00000039651/ENSSSCG00000008261/ENSSSCG00000003395/ENSSSCG00000010872	SLC2A5/HK2/PIK3CD/AKT3	ssc:100625876/ssc:494561/ssc:100518131/ssc:100513811	4
ssc04728	Dopaminergic synapse	10/546	121/6704	0.529323446820336	0.899849859594571	ENSSSCG00000002383/ENSSSCG00000009123/ENSSSCG00000009657/ENSSSCG00000015407/ENSSSCG00000010872/ENSSSCG00000027725/ENSSSCG00000039535/ENSSSCG00000038774/ENSSSCG00000000439/ENSSSCG00000012257	FOS/CAMK2D/PPP2R2A/GNAI1/AKT3/ENSSSCG00000027725/CAMK2B/MAPK13/KIF5A/ENSSSCG00000012257	ssc:100144486/ssc:397674/ssc:397090/ssc:100144419/ssc:100513811/ssc:100518733/ssc:100516166/ssc:100155841/ssc:100519957/ssc:414424	10
ssc00980	Metabolism of xenobiotics by cytochrome P450	3/546	35/6704	0.551504217701849	0.927254344048164	ENSSSCG00000032803/ENSSSCG00000018044/ENSSSCG00000006821	CYP2S1/ALDH3A1/GSTM3	ssc:106510546/ssc:100526075/ssc:100514231	3
ssc03030	DNA replication	3/546	35/6704	0.551504217701849	0.927254344048164	ENSSSCG00000033051/ENSSSCG00000003216/ENSSSCG00000011624	POLE/POLD1/MCM2	ssc:100620959/ssc:100525752/ssc:100519111	3
ssc00600	Sphingolipid metabolism	4/546	48/6704	0.556972950471258	0.928348700684795	ENSSSCG00000002404/ENSSSCG00000009152/ENSSSCG00000034213/ENSSSCG00000002512	SPTLC2/SGMS2/ACER2/DEGS2	ssc:100158010/ssc:100518796/ssc:100155321/ssc:100739329	4
ssc04974	Protein digestion and absorption	7/546	86/6704	0.55822274812419	0.928348700684795	ENSSSCG00000044700/ENSSSCG00000031781/ENSSSCG00000039556/ENSSSCG00000044051/ENSSSCG00000015894/ENSSSCG00000011355/ENSSSCG00000001473	ENSSSCG00000044700/PSMB10/KCNQ1/ENSSSCG00000044051/DPP4/ENSSSCG00000011355/COL11A2	ssc:100515336/ssc:100621609/ssc:397326/ssc:100515336/ssc:397492/ssc:100523209/ssc:100520915	7
ssc00350	Tyrosine metabolism	2/546	23/6704	0.569680621595955	0.942078377889525	ENSSSCG00000018044/ENSSSCG00000012257	ALDH3A1/ENSSSCG00000012257	ssc:100526075/ssc:414424	2
ssc00920	Sulfur metabolism	1/546	10/6704	0.572635876756378	0.942078377889525	ENSSSCG00000010437	PAPSS2	ssc:100156262	1
ssc04920	Adipocytokine signaling pathway	5/546	62/6704	0.576747336405957	0.943768368664293	ENSSSCG00000036956/ENSSSCG00000005215/ENSSSCG00000039103/ENSSSCG00000010872/ENSSSCG00000001404	SOCS3/JAK2/ADIPOQ/AKT3/TNF	ssc:493186/ssc:397201/ssc:397660/ssc:100513811/ssc:397086	5
ssc05211	Renal cell carcinoma	6/546	75/6704	0.579964247425045	0.943984360170552	ENSSSCG00000001963/ENSSSCG00000031912/ENSSSCG00000001695/ENSSSCG00000003395/ENSSSCG00000010816/ENSSSCG00000010872	EGLN3/ENSSSCG00000031912/VEGFA/PIK3CD/TGFB2/AKT3	ssc:100152368/ssc:396913/ssc:397157/ssc:100518131/ssc:397084/ssc:100513811	6
ssc04340	Hedgehog signaling pathway	4/546	50/6704	0.590014439985774	0.952303555177792	ENSSSCG00000038694/ENSSSCG00000014575/ENSSSCG00000031977/ENSSSCG00000032637	CCND2/ENSSSCG00000014575/PTCH2/EVC	ssc:397162/ssc:100519613/ssc:100623280/ssc:100620576	4
ssc00260	Glycine, serine and threonine metabolism	5/546	63/6704	0.59129959308425	0.952303555177792	ENSSSCG00000017146/ENSSSCG00000005287/ENSSSCG00000033883/ENSSSCG00000036208/ENSSSCG00000012257	ENSSSCG00000017146/PSAT1/ENSSSCG00000033883/SHMT1/ENSSSCG00000012257	ssc:106505596/ssc:100154160/ssc:110255953/ssc:397181/ssc:414424	5
ssc04662	B cell receptor signaling pathway	7/546	89/6704	0.59543331099364	0.953940278345831	ENSSSCG00000002383/ENSSSCG00000031912/ENSSSCG00000003395/ENSSSCG00000039327/ENSSSCG00000007477/ENSSSCG00000005743/ENSSSCG00000010872	FOS/ENSSSCG00000031912/PIK3CD/DAPP1/NFATC2/VAV2/AKT3	ssc:100144486/ssc:396913/ssc:100518131/ssc:100525936/ssc:100134969/ssc:100151931/ssc:100513811	7
ssc05132	Salmonella infection	19/546	244/6704	0.617561523640147	0.981445360846973	ENSSSCG00000028711/ENSSSCG00000002383/ENSSSCG00000014997/ENSSSCG00000009002/ENSSSCG00000031951/ENSSSCG00000008794/ENSSSCG00000031912/ENSSSCG00000010638/ENSSSCG00000003395/ENSSSCG00000000130/ENSSSCG00000010872/ENSSSCG00000015037/ENSSSCG00000039214/ENSSSCG00000043781/ENSSSCG00000001404/ENSSSCG00000038774/ENSSSCG00000045888/ENSSSCG00000020970/ENSSSCG00000000439	CASP1/FOS/ENSSSCG00000014997/TLR2/ENSSSCG00000031951/RHOH/ENSSSCG00000031912/TCF7L2/PIK3CD/CYTH4/AKT3/IL18/ENSSSCG00000039214/RHOB/TNF/MAPK13/ENSSSCG00000045888/IL6/KIF5A	ssc:397319/ssc:100144486/ssc:100522887/ssc:396623/ssc:100627463/ssc:100513215/ssc:396913/ssc:100153922/ssc:100518131/ssc:100240722/ssc:100513811/ssc:397057/ssc:397122/ssc:100144503/ssc:397086/ssc:100155841/ssc:100627463/ssc:399500/ssc:100519957	19
ssc05220	Chronic myeloid leukemia	6/546	78/6704	0.619016191645313	0.981445360846973	ENSSSCG00000004952/ENSSSCG00000022689/ENSSSCG00000003395/ENSSSCG00000010816/ENSSSCG00000010872/ENSSSCG00000032710	SMAD3/GADD45B/PIK3CD/TGFB2/AKT3/E2F2	ssc:397260/ssc:100621090/ssc:100518131/ssc:397084/ssc:100513811/ssc:110261113	6
ssc00830	Retinol metabolism	3/546	39/6704	0.626369520116178	0.984840853477078	ENSSSCG00000051054/ENSSSCG00000035347/ENSSSCG00000032803	ENSSSCG00000051054/CYP2C42/CYP2S1	ssc:403111/ssc:403110/ssc:106510546	3
ssc04915	Estrogen signaling pathway	9/546	118/6704	0.631692416033471	0.984840853477078	ENSSSCG00000002383/ENSSSCG00000014362/ENSSSCG00000008581/ENSSSCG00000015407/ENSSSCG00000031912/ENSSSCG00000029160/ENSSSCG00000002829/ENSSSCG00000003395/ENSSSCG00000010872	FOS/HBEGF/NCOA1/GNAI1/ENSSSCG00000031912/ENSSSCG00000029160/MMP2/PIK3CD/AKT3	ssc:100144486/ssc:397564/ssc:574068/ssc:100144419/ssc:396913/ssc:396648/ssc:397391/ssc:100518131/ssc:100513811	9
ssc01230	Biosynthesis of amino acids	5/546	66/6704	0.63324351943024	0.984840853477078	ENSSSCG00000004195/ENSSSCG00000001852/ENSSSCG00000005287/ENSSSCG00000033883/ENSSSCG00000036208	ARG1/IDH2/PSAT1/ENSSSCG00000033883/SHMT1	ssc:397115/ssc:397603/ssc:100154160/ssc:110255953/ssc:397181	5
ssc00730	Thiamine metabolism	1/546	12/6704	0.639513836640976	0.984840853477078	ENSSSCG00000040337	AK4	ssc:733667	1
ssc03450	Non-homologous end-joining	1/546	12/6704	0.639513836640976	0.984840853477078	ENSSSCG00000010505	DNTT	ssc:100518694	1
ssc04270	Vascular smooth muscle contraction	9/546	119/6704	0.641854947293936	0.984840853477078	ENSSSCG00000017389/ENSSSCG00000035051/ENSSSCG00000031106/ENSSSCG00000005322/ENSSSCG00000035598/ENSSSCG00000036504/ENSSSCG00000027725/ENSSSCG00000003494/ENSSSCG00000034429	RAMP2/ADORA2B/PLA2G2D/NPR2/EDN1/PLA2G2F/ENSSSCG00000027725/PLA2G2A/PLA2G5	ssc:397155/ssc:606745/ssc:100512662/ssc:100512698/ssc:396915/ssc:100513737/ssc:100518733/ssc:100738064/ssc:100514108	9
ssc04742	Taste transduction	3/546	40/6704	0.643686832337959	0.984840853477078	ENSSSCG00000026176/ENSSSCG00000000297/ENSSSCG00000027725	CHRM3/ENSSSCG00000000297/ENSSSCG00000027725	ssc:100144478/ssc:100521662/ssc:100518733	3
ssc04979	Cholesterol metabolism	3/546	41/6704	0.660430256251134	0.999999524332486	ENSSSCG00000004509/ENSSSCG00000028512/ENSSSCG00000017499	LIPG/LDLR/STARD3	ssc:100155736/ssc:396801/ssc:100233202	3
ssc04540	Gap junction	6/546	82/6704	0.667737354489689	0.999999524332486	ENSSSCG00000015407/ENSSSCG00000010214/ENSSSCG00000037452/ENSSSCG00000022741/ENSSSCG00000033327/ENSSSCG00000014994	GNAI1/CDK1/HTR2A/PDGFRB/PDGFB/PDGFD	ssc:100144419/ssc:100155762/ssc:397432/ssc:102166564/ssc:100519764/ssc:100524161	6
ssc00120	Primary bile acid biosynthesis	1/546	13/6704	0.668925887626336	0.999999524332486	ENSSSCG00000001718	CYP39A1	ssc:100113410	1
ssc05414	Dilated cardiomyopathy	6/546	84/6704	0.690565322797235	0.999999524332486	ENSSSCG00000000257/ENSSSCG00000015375/ENSSSCG00000011040/ENSSSCG00000010816/ENSSSCG00000027725/ENSSSCG00000001404	ITGB7/ITGB8/CACNB2/TGFB2/ENSSSCG00000027725/TNF	ssc:397221/ssc:100037284/ssc:100524101/ssc:397084/ssc:100518733/ssc:397086	6
ssc04810	Regulation of actin cytoskeleton	16/546	217/6704	0.700105158381843	0.999999524332486	ENSSSCG00000000257/ENSSSCG00000031951/ENSSSCG00000015375/ENSSSCG00000003140/ENSSSCG00000003395/ENSSSCG00000026176/ENSSSCG00000005743/ENSSSCG00000009448/ENSSSCG00000010872/ENSSSCG00000022741/ENSSSCG00000033327/ENSSSCG00000005840/ENSSSCG00000000436/ENSSSCG00000006475/ENSSSCG00000045888/ENSSSCG00000014994	ITGB7/ENSSSCG00000031951/ITGB8/FGF21/PIK3CD/CHRM3/VAV2/DIAPH3/AKT3/PDGFRB/PDGFB/C8G/PIP4K2C/IQGAP3/ENSSSCG00000045888/PDGFD	ssc:397221/ssc:100627463/ssc:100037284/ssc:100302504/ssc:100518131/ssc:100144478/ssc:100151931/ssc:100737986/ssc:100513811/ssc:102166564/ssc:100519764/ssc:100037955/ssc:100520306/ssc:100515079/ssc:100627463/ssc:100524161	16
ssc04929	GnRH secretion	4/546	58/6704	0.706609206558753	0.999999524332486	ENSSSCG00000003395/ENSSSCG00000009216/ENSSSCG00000010872/ENSSSCG00000027725	PIK3CD/SPP1/AKT3/ENSSSCG00000027725	ssc:100518131/ssc:397087/ssc:100513811/ssc:100518733	4
ssc04510	Focal adhesion	14/546	192/6704	0.708085957281431	0.999999524332486	ENSSSCG00000044700/ENSSSCG00000000257/ENSSSCG00000015375/ENSSSCG00000031912/ENSSSCG00000001695/ENSSSCG00000003395/ENSSSCG00000009216/ENSSSCG00000044051/ENSSSCG00000038694/ENSSSCG00000005743/ENSSSCG00000010872/ENSSSCG00000022741/ENSSSCG00000033327/ENSSSCG00000014994	ENSSSCG00000044700/ITGB7/ITGB8/ENSSSCG00000031912/VEGFA/PIK3CD/SPP1/ENSSSCG00000044051/CCND2/VAV2/AKT3/PDGFRB/PDGFB/PDGFD	ssc:100515336/ssc:397221/ssc:100037284/ssc:396913/ssc:397157/ssc:100518131/ssc:397087/ssc:100515336/ssc:397162/ssc:100151931/ssc:100513811/ssc:102166564/ssc:100519764/ssc:100524161	14
ssc05223	Non-small cell lung cancer	5/546	72/6704	0.708799471729829	0.999999524332486	ENSSSCG00000022689/ENSSSCG00000003395/ENSSSCG00000010872/ENSSSCG00000032710/ENSSSCG00000000439	GADD45B/PIK3CD/AKT3/E2F2/KIF5A	ssc:100621090/ssc:100518131/ssc:100513811/ssc:110261113/ssc:100519957	5
ssc05412	Arrhythmogenic right ventricular cardiomyopathy	5/546	73/6704	0.7202663665529	0.999999524332486	ENSSSCG00000000257/ENSSSCG00000015375/ENSSSCG00000010638/ENSSSCG00000011040/ENSSSCG00000027725	ITGB7/ITGB8/TCF7L2/CACNB2/ENSSSCG00000027725	ssc:397221/ssc:100037284/ssc:100153922/ssc:100524101/ssc:100518733	5
ssc00480	Glutathione metabolism	3/546	45/6704	0.721662121134434	0.999999524332486	ENSSSCG00000001852/ENSSSCG00000031741/ENSSSCG00000006821	IDH2/ENSSSCG00000031741/GSTM3	ssc:397603/ssc:100316853/ssc:100514231	3
ssc00330	Arginine and proline metabolism	3/546	46/6704	0.735553170372709	0.999999524332486	ENSSSCG00000004195/ENSSSCG00000004869/ENSSSCG00000012257	ARG1/CNDP1/ENSSSCG00000012257	ssc:397115/ssc:100516053/ssc:414424	3
ssc04950	Maturity onset diabetes of the young	1/546	16/6704	0.743551307404629	0.999999524332486	ENSSSCG00000031356	HES1	ssc:100499567	1
ssc04720	Long-term potentiation	4/546	61/6704	0.743574296104772	0.999999524332486	ENSSSCG00000009123/ENSSSCG00000027725/ENSSSCG00000039535/ENSSSCG00000004022	CAMK2D/ENSSSCG00000027725/CAMK2B/RPS6KA2	ssc:397674/ssc:100518733/ssc:100516166/ssc:100515286	4
ssc04713	Circadian entrainment	6/546	90/6704	0.752662203579551	0.999999524332486	ENSSSCG00000002383/ENSSSCG00000009123/ENSSSCG00000015407/ENSSSCG00000016338/ENSSSCG00000027725/ENSSSCG00000039535	FOS/CAMK2D/GNAI1/PER2/ENSSSCG00000027725/CAMK2B	ssc:100144486/ssc:397674/ssc:100144419/ssc:100154609/ssc:100518733/ssc:100516166	6
ssc04931	Insulin resistance	7/546	104/6704	0.753959856235906	0.999999524332486	ENSSSCG00000036956/ENSSSCG00000003395/ENSSSCG00000010872/ENSSSCG00000010464/ENSSSCG00000004022/ENSSSCG00000001404/ENSSSCG00000020970	SOCS3/PIK3CD/AKT3/PPP1R3C/RPS6KA2/TNF/IL6	ssc:493186/ssc:100518131/ssc:100513811/ssc:641349/ssc:100515286/ssc:397086/ssc:399500	7
ssc04722	Neurotrophin signaling pathway	8/546	118/6704	0.756098421389267	0.999999524332486	ENSSSCG00000009123/ENSSSCG00000031912/ENSSSCG00000003395/ENSSSCG00000010872/ENSSSCG00000006464/ENSSSCG00000039535/ENSSSCG00000004022/ENSSSCG00000038774	CAMK2D/ENSSSCG00000031912/PIK3CD/AKT3/NTRK1/CAMK2B/RPS6KA2/MAPK13	ssc:397674/ssc:396913/ssc:100518131/ssc:100513811/ssc:100154471/ssc:100516166/ssc:100515286/ssc:100155841	8
ssc04978	Mineral absorption	3/546	48/6704	0.761685789237305	0.999999524332486	ENSSSCG00000020864/ENSSSCG00000032870/ENSSSCG00000040720	VDR/ENSSSCG00000032870/SLC26A9	ssc:396628/ssc:503660/ssc:110255469	3
ssc00760	Nicotinate and nicotinamide metabolism	2/546	33/6704	0.762820796649004	0.999999524332486	ENSSSCG00000008742/ENSSSCG00000015435	CD38/NAMPT	ssc:100511702/ssc:595123	2
ssc00450	Selenocompound metabolism	1/546	17/6704	0.764487459641033	0.999999524332486	ENSSSCG00000010437	PAPSS2	ssc:100156262	1
ssc04721	Synaptic vesicle cycle	4/546	63/6704	0.766183333201459	0.999999524332486	ENSSSCG00000005617/ENSSSCG00000038946/ENSSSCG00000000749/ENSSSCG00000013880	STXBP1/SLC17A8/SLC6A12/ENSSSCG00000013880	ssc:100517927/ssc:100526221/ssc:100512716/ssc:100627038	4
ssc05032	Morphine addiction	4/546	63/6704	0.766183333201459	0.999999524332486	ENSSSCG00000003805/ENSSSCG00000015407/ENSSSCG00000004165/ENSSSCG00000000297	PDE4B/GNAI1/PDE7B/ENSSSCG00000000297	ssc:100037941/ssc:100144419/ssc:100037969/ssc:100521662	4
ssc00564	Glycerophospholipid metabolism	6/546	92/6704	0.77121930523373	0.999999524332486	ENSSSCG00000002828/ENSSSCG00000031106/ENSSSCG00000009152/ENSSSCG00000036504/ENSSSCG00000003494/ENSSSCG00000034429	LPCAT2/PLA2G2D/SGMS2/PLA2G2F/PLA2G2A/PLA2G5	ssc:100517894/ssc:100512662/ssc:100518796/ssc:100513737/ssc:100738064/ssc:100514108	6
ssc04666	Fc gamma R-mediated phagocytosis	6/546	93/6704	0.780100611880824	0.999999524332486	ENSSSCG00000028108/ENSSSCG00000006678/ENSSSCG00000003395/ENSSSCG00000005743/ENSSSCG00000010872/ENSSSCG00000031380	ASAP3/FCGR1A/PIK3CD/VAV2/AKT3/MARCKSL1	ssc:100626125/ssc:613130/ssc:100518131/ssc:100151931/ssc:100513811/ssc:100628001	6
ssc04910	Insulin signaling pathway	9/546	136/6704	0.78877084845994	0.999999524332486	ENSSSCG00000036956/ENSSSCG00000027855/ENSSSCG00000012157/ENSSSCG00000008261/ENSSSCG00000003395/ENSSSCG00000022486/ENSSSCG00000031174/ENSSSCG00000010872/ENSSSCG00000010464	SOCS3/SOCS1/PHKA2/HK2/PIK3CD/CBLB/FBP1/AKT3/PPP1R3C	ssc:493186/ssc:100307052/ssc:100519810/ssc:494561/ssc:100518131/ssc:100621690/ssc:397038/ssc:100513811/ssc:641349	9
ssc04081	Hormone signaling	10/546	151/6704	0.796977995759155	0.999999524332486	ENSSSCG00000005215/ENSSSCG00000039103/ENSSSCG00000015407/ENSSSCG00000020906/ENSSSCG00000017389/ENSSSCG00000003395/ENSSSCG00000038598/ENSSSCG00000032191/ENSSSCG00000005322/ENSSSCG00000031228	JAK2/ADIPOQ/GNAI1/GHSR/RAMP2/PIK3CD/ADRB2/ENSSSCG00000032191/NPR2/OPRL1	ssc:397201/ssc:397660/ssc:100144419/ssc:397372/ssc:397155/ssc:100518131/ssc:397357/ssc:100738769/ssc:100512698/ssc:397364	10
ssc00100	Steroid biosynthesis	1/546	19/6704	0.801379619258598	0.999999524332486	ENSSSCG00000005970	SQLE	ssc:100113409	1
ssc00220	Arginine biosynthesis	1/546	19/6704	0.801379619258598	0.999999524332486	ENSSSCG00000004195	ARG1	ssc:397115	1
ssc01250	Biosynthesis of nucleotide sugars	2/546	36/6704	0.80390152078942	0.999999524332486	ENSSSCG00000001099/ENSSSCG00000008261	CMAH/HK2	ssc:396918/ssc:494561	2
ssc04727	GABAergic synapse	4/546	67/6704	0.806697379225134	0.999999524332486	ENSSSCG00000015407/ENSSSCG00000017427/ENSSSCG00000027725/ENSSSCG00000000749	GNAI1/HAP1/ENSSSCG00000027725/SLC6A12	ssc:100144419/ssc:100736934/ssc:100518733/ssc:100512716	4
ssc05034	Alcoholism	9/546	140/6704	0.815949697867256	0.999999524332486	ENSSSCG00000017202/ENSSSCG00000031616/ENSSSCG00000015407/ENSSSCG00000035051/ENSSSCG00000045769/ENSSSCG00000021411/ENSSSCG00000033606/ENSSSCG00000051689/ENSSSCG00000012257	ENSSSCG00000017202/FOSB/GNAI1/ADORA2B/ENSSSCG00000045769/HIST1H2BD/H2AC6/ENSSSCG00000051689/ENSSSCG00000012257	ssc:396970/ssc:110261009/ssc:100144419/ssc:606745/ssc:100621915/ssc:100157327/ssc:110261482/ssc:100624086/ssc:414424	9
ssc04911	Insulin secretion	4/546	69/6704	0.824711324812237	0.999999524332486	ENSSSCG00000009123/ENSSSCG00000026176/ENSSSCG00000027725/ENSSSCG00000039535	CAMK2D/CHRM3/ENSSSCG00000027725/CAMK2B	ssc:397674/ssc:100144478/ssc:100518733/ssc:100516166	4
ssc04152	AMPK signaling pathway	7/546	113/6704	0.82484454956472	0.999999524332486	ENSSSCG00000009657/ENSSSCG00000039103/ENSSSCG00000003395/ENSSSCG00000011133/ENSSSCG00000031174/ENSSSCG00000010872/ENSSSCG00000009093	PPP2R2A/ADIPOQ/PIK3CD/PFKFB3/FBP1/AKT3/BBS7	ssc:397090/ssc:397660/ssc:100518131/ssc:100516289/ssc:397038/ssc:100513811/ssc:100415929	7
ssc04925	Aldosterone synthesis and secretion	5/546	84/6704	0.82539473640442	0.999999524332486	ENSSSCG00000009123/ENSSSCG00000031321/ENSSSCG00000027725/ENSSSCG00000028512/ENSSSCG00000039535	CAMK2D/NR4A1/ENSSSCG00000027725/LDLR/CAMK2B	ssc:397674/ssc:100157120/ssc:100518733/ssc:396801/ssc:100516166	5
ssc04213	Longevity regulating pathway - multiple species	3/546	55/6704	0.83702801549285	0.999999524332486	ENSSSCG00000029160/ENSSSCG00000003395/ENSSSCG00000010872	ENSSSCG00000029160/PIK3CD/AKT3	ssc:396648/ssc:100518131/ssc:100513811	3
ssc04913	Ovarian steroidogenesis	2/546	39/6704	0.838538428127528	0.999999524332486	ENSSSCG00000015579/ENSSSCG00000028512	PTGS2/LDLR	ssc:397590/ssc:396801	2
ssc04072	Phospholipase D signaling pathway	9/546	144/6704	0.840396242277567	0.999999524332486	ENSSSCG00000009664/ENSSSCG00000005738/ENSSSCG00000003395/ENSSSCG00000000130/ENSSSCG00000010872/ENSSSCG00000017988/ENSSSCG00000022741/ENSSSCG00000033327/ENSSSCG00000014994	PTK2B/ENSSSCG00000005738/PIK3CD/CYTH4/AKT3/CCDC42/PDGFRB/PDGFB/PDGFD	ssc:100157507/ssc:100513970/ssc:100518131/ssc:100240722/ssc:100513811/ssc:100034246/ssc:102166564/ssc:100519764/ssc:100524161	9
ssc00010	Glycolysis / Gluconeogenesis	3/546	56/6704	0.845921912723485	0.999999524332486	ENSSSCG00000008261/ENSSSCG00000031174/ENSSSCG00000018044	HK2/FBP1/ALDH3A1	ssc:494561/ssc:397038/ssc:100526075	3
ssc00770	Pantothenate and CoA biosynthesis	1/546	22/6704	0.846186258345147	0.999999524332486	ENSSSCG00000010060	UPB1	ssc:100155919	1
ssc04919	Thyroid hormone signaling pathway	7/546	117/6704	0.850737900700212	0.999999524332486	ENSSSCG00000016057/ENSSSCG00000008581/ENSSSCG00000017414/ENSSSCG00000003395/ENSSSCG00000016192/ENSSSCG00000010872/ENSSSCG00000010483	STAT1/NCOA1/KAT2A/PIK3CD/PLCD4/AKT3/PLCE1	ssc:396655/ssc:574068/ssc:100524215/ssc:100518131/ssc:397119/ssc:100513811/ssc:100157745	7
ssc04120	Ubiquitin mediated proteolysis	9/546	146/6704	0.851631939745948	0.999999524332486	ENSSSCG00000001912/ENSSSCG00000036956/ENSSSCG00000027855/ENSSSCG00000023379/ENSSSCG00000022486/ENSSSCG00000011393/ENSSSCG00000022101/ENSSSCG00000007423/ENSSSCG00000003949	PML/SOCS3/SOCS1/UBE2L6/CBLB/UBA7/BRCA1/UBE2C/CDC20	ssc:100157336/ssc:493186/ssc:100307052/ssc:100514753/ssc:100621690/ssc:100512631/ssc:100049662/ssc:100153133/ssc:397379	9
ssc04611	Platelet activation	7/546	119/6704	0.862479529331268	0.999999524332486	ENSSSCG00000016504/ENSSSCG00000015407/ENSSSCG00000003395/ENSSSCG00000005533/ENSSSCG00000010872/ENSSSCG00000017988/ENSSSCG00000038774	TBXAS1/GNAI1/PIK3CD/PTGS1/AKT3/CCDC42/MAPK13	ssc:397112/ssc:100144419/ssc:100518131/ssc:397541/ssc:100513811/ssc:100034246/ssc:100155841	7
ssc04150	mTOR signaling pathway	9/546	149/6704	0.867301475080486	0.999999524332486	ENSSSCG00000003395/ENSSSCG00000004902/ENSSSCG00000024671/ENSSSCG00000010872/ENSSSCG00000006052/ENSSSCG00000035859/ENSSSCG00000004022/ENSSSCG00000001404/ENSSSCG00000023647	PIK3CD/RNF152/WNT9A/AKT3/FZD6/WNT5A/RPS6KA2/TNF/WNT8A	ssc:100518131/ssc:100155834/ssc:100512949/ssc:100513811/ssc:100157360/ssc:100627056/ssc:100515286/ssc:397086/ssc:100739710	9
ssc00030	Pentose phosphate pathway	1/546	24/6704	0.870297868924771	0.999999524332486	ENSSSCG00000031174	FBP1	ssc:397038	1
ssc04744	Phototransduction	1/546	24/6704	0.870297868924771	0.999999524332486	ENSSSCG00000035402	RGS9	ssc:102166057	1
ssc00140	Steroid hormone biosynthesis	2/546	43/6704	0.876100178159407	0.999999524332486	ENSSSCG00000051054/ENSSSCG00000035347	ENSSSCG00000051054/CYP2C42	ssc:403111/ssc:403110	2
ssc04371	Apelin signaling pathway	8/546	137/6704	0.879819009414031	0.999999524332486	ENSSSCG00000004952/ENSSSCG00000014336/ENSSSCG00000015407/ENSSSCG00000009216/ENSSSCG00000038911/ENSSSCG00000010872/ENSSSCG00000017988/ENSSSCG00000030351	SMAD3/EGR1/GNAI1/SPP1/KLF2/AKT3/CCDC42/MEF2B	ssc:397260/ssc:100520726/ssc:100144419/ssc:397087/ssc:100174959/ssc:100513811/ssc:100034246/ssc:733675	8
ssc00670	One carbon pool by folate	3/546	61/6704	0.884328915178784	0.999999524332486	ENSSSCG00000017146/ENSSSCG00000000839/ENSSSCG00000036208	ENSSSCG00000017146/ALDH1L2/SHMT1	ssc:106505596/ssc:100151976/ssc:397181	3
ssc04922	Glucagon signaling pathway	5/546	93/6704	0.885427707681303	0.999999524332486	ENSSSCG00000009123/ENSSSCG00000012157/ENSSSCG00000031174/ENSSSCG00000010872/ENSSSCG00000039535	CAMK2D/PHKA2/FBP1/AKT3/CAMK2B	ssc:397674/ssc:100519810/ssc:397038/ssc:100513811/ssc:100516166	5
ssc01210	2-Oxocarboxylic acid metabolism	1/546	26/6704	0.890635608165221	0.999999524332486	ENSSSCG00000001852	IDH2	ssc:397603	1
ssc01240	Biosynthesis of cofactors	7/546	125/6704	0.893244250437072	0.999999524332486	ENSSSCG00000008647/ENSSSCG00000007007/ENSSSCG00000015673/ENSSSCG00000040337/ENSSSCG00000005287/ENSSSCG00000004349/ENSSSCG00000036208	CMPK2/IDO1/KYNU/AK4/PSAT1/FAXC/SHMT1	ssc:100623872/ssc:100519877/ssc:100521160/ssc:733667/ssc:100154160/ssc:100152047/ssc:397181	7
ssc03022	Basal transcription factors	2/546	47/6704	0.905459868209829	0.999999524332486	ENSSSCG00000006001/ENSSSCG00000035789	ENPP2/ENSSSCG00000035789	ssc:100155674/ssc:100151814	2
ssc04740	Olfactory transduction	5/546	97/6704	0.905848972303654	0.999999524332486	ENSSSCG00000009123/ENSSSCG00000000297/ENSSSCG00000039535/ENSSSCG00000014766/ENSSSCG00000014769	CAMK2D/ENSSSCG00000000297/CAMK2B/OR51E1/ENSSSCG00000014769	ssc:397674/ssc:100521662/ssc:100516166/ssc:100737531/ssc:100738212	5
ssc00020	Citrate cycle (TCA cycle)	1/546	28/6704	0.907789237431511	0.999999524332486	ENSSSCG00000001852	IDH2	ssc:397603	1
ssc03083	Polycomb repressive complex	4/546	82/6704	0.910683575275228	0.999999524332486	ENSSSCG00000024480/ENSSSCG00000012241/ENSSSCG00000012152/ENSSSCG00000012155	SFMBT2/ENSSSCG00000012241/ENSSSCG00000012152/SCML2	ssc:100621009/ssc:100154380/ssc:100521306/ssc:100519636	4
ssc00052	Galactose metabolism	1/546	29/6704	0.915330740781181	0.999999524332486	ENSSSCG00000008261	HK2	ssc:494561	1
ssc00520	Amino sugar and nucleotide sugar metabolism	2/546	49/6704	0.917573189885163	0.999999524332486	ENSSSCG00000001099/ENSSSCG00000008261	CMAH/HK2	ssc:396918/ssc:494561	2
ssc00250	Alanine, aspartate and glutamate metabolism	1/546	30/6704	0.922256495917282	0.999999524332486	ENSSSCG00000013065	ASRGL1	ssc:100517023	1
ssc04970	Salivary secretion	3/546	68/6704	0.923753186319823	0.999999524332486	ENSSSCG00000008742/ENSSSCG00000026176/ENSSSCG00000038598	CD38/CHRM3/ADRB2	ssc:100511702/ssc:100144478/ssc:397357	3
ssc04022	cGMP-PKG signaling pathway	8/546	148/6704	0.92399774969895	0.999999524332486	ENSSSCG00000015407/ENSSSCG00000038598/ENSSSCG00000007477/ENSSSCG00000005322/ENSSSCG00000010872/ENSSSCG00000017988/ENSSSCG00000027725/ENSSSCG00000030351	GNAI1/ADRB2/NFATC2/NPR2/AKT3/CCDC42/ENSSSCG00000027725/MEF2B	ssc:100144419/ssc:397357/ssc:100134969/ssc:100512698/ssc:100513811/ssc:100034246/ssc:100518733/ssc:733675	8
ssc00640	Propanoate metabolism	1/546	31/6704	0.928616692685212	0.999999524332486	ENSSSCG00000000939	ACSS3	ssc:100512104	1
ssc04130	SNARE interactions in vesicular transport	1/546	31/6704	0.928616692685212	0.999999524332486	ENSSSCG00000004125	STX11	ssc:100152253	1
ssc04520	Adherens junction	4/546	87/6704	0.932152170950569	0.999999524332486	ENSSSCG00000004952/ENSSSCG00000010638/ENSSSCG00000032613/ENSSSCG00000011103	SMAD3/TCF7L2/SNAI1/PARD3	ssc:397260/ssc:100153922/ssc:396583/ssc:100512009	4
ssc00561	Glycerolipid metabolism	2/546	52/6704	0.933039827801833	0.999999524332486	ENSSSCG00000004509/ENSSSCG00000027266	LIPG/PNPLA3	ssc:100155736/ssc:100049690	2
ssc04927	Cortisol synthesis and secretion	2/546	52/6704	0.933039827801833	0.999999524332486	ENSSSCG00000027725/ENSSSCG00000028512	ENSSSCG00000027725/LDLR	ssc:100518733/ssc:396801	2
ssc00500	Starch and sucrose metabolism	1/546	32/6704	0.934457436847339	0.999999524332486	ENSSSCG00000008261	HK2	ssc:494561	1
ssc04960	Aldosterone-regulated sodium reabsorption	1/546	33/6704	0.939821081853537	0.999999524332486	ENSSSCG00000003395	PIK3CD	ssc:100518131	1
ssc05022	Pathways of neurodegeneration - multiple diseases	27/546	430/6704	0.944011695404098	0.999999524332486	ENSSSCG00000001509/ENSSSCG00000023379/ENSSSCG00000009123/ENSSSCG00000000769/ENSSSCG00000038904/ENSSSCG00000032821/ENSSSCG00000026176/ENSSSCG00000011393/ENSSSCG00000024671/ENSSSCG00000009979/ENSSSCG00000036056/ENSSSCG00000018015/ENSSSCG00000015579/ENSSSCG00000017427/ENSSSCG00000027725/ENSSSCG00000006052/ENSSSCG00000008090/ENSSSCG00000039535/ENSSSCG00000035859/ENSSSCG00000039214/ENSSSCG00000043280/…	DAXX/UBE2L6/CAMK2D/BID/FRAT2/FRAT1/CHRM3/UBA7/WNT9A/NEFH/DNAH17/DNAH9/PTGS2/HAP1/ENSSSCG00000027725/FZD6/IL1A/CAMK2B/WNT5A/ENSSSCG00000039214/ENSSSCG00000043280/TNF/MAPK13/WNT8A/IL6/KIF5A/AXIN2	ssc:100524813/ssc:100514753/ssc:397674/ssc:594852/ssc:110256599/ssc:110256598/ssc:100144478/ssc:100512631/ssc:100512949/ssc:100156492/ssc:102163805/ssc:100518397/ssc:397590/ssc:100736934/ssc:100518733/ssc:100157360/ssc:397094/ssc:100516166/ssc:100627056/ssc:397122/ssc:100156478/ssc:397086/ssc:100155841/ssc:100739710/ssc:399500/ssc:100519957/ssc:100739604	27
ssc05100	Bacterial invasion of epithelial cells	3/546	74/6704	0.947314483015873	0.999999524332486	ENSSSCG00000003419/ENSSSCG00000003395/ENSSSCG00000007800	MAD2L2/PIK3CD/SEPTIN1	ssc:100736650/ssc:100518131/ssc:100514708	3
ssc01200	Carbon metabolism	6/546	127/6704	0.953243794494274	0.999999524332486	ENSSSCG00000017146/ENSSSCG00000001852/ENSSSCG00000008261/ENSSSCG00000005287/ENSSSCG00000031174/ENSSSCG00000036208	ENSSSCG00000017146/IDH2/HK2/PSAT1/FBP1/SHMT1	ssc:106505596/ssc:397603/ssc:494561/ssc:100154160/ssc:397038/ssc:397181	6
ssc00630	Glyoxylate and dicarboxylate metabolism	2/546	58/6704	0.956115397217248	0.999999524332486	ENSSSCG00000017146/ENSSSCG00000036208	ENSSSCG00000017146/SHMT1	ssc:106505596/ssc:397181	2
ssc00510	N-Glycan biosynthesis	2/546	60/6704	0.961950947756364	0.999999524332486	ENSSSCG00000038126/ENSSSCG00000039476	MGAT3/ENSSSCG00000039476	ssc:100625969/ssc:102159510	2
ssc03420	Nucleotide excision repair	2/546	60/6704	0.961950947756364	0.999999524332486	ENSSSCG00000033051/ENSSSCG00000003216	POLE/POLD1	ssc:100620959/ssc:100525752	2
ssc04350	TGF-beta signaling pathway	4/546	99/6704	0.9659452106328	0.999999524332486	ENSSSCG00000004952/ENSSSCG00000039514/ENSSSCG00000010816/ENSSSCG00000001404	SMAD3/ID3/TGFB2/TNF	ssc:397260/ssc:100626978/ssc:397084/ssc:397086	4
ssc04211	Longevity regulating pathway	3/546	81/6704	0.966195227032193	0.999999524332486	ENSSSCG00000039103/ENSSSCG00000003395/ENSSSCG00000010872	ADIPOQ/PIK3CD/AKT3	ssc:397660/ssc:100518131/ssc:100513811	3
ssc04723	Retrograde endocannabinoid signaling	5/546	118/6704	0.968903086029259	0.999999524332486	ENSSSCG00000015407/ENSSSCG00000015579/ENSSSCG00000038946/ENSSSCG00000027725/ENSSSCG00000038774	GNAI1/PTGS2/SLC17A8/ENSSSCG00000027725/MAPK13	ssc:100144419/ssc:397590/ssc:100526221/ssc:100518733/ssc:100155841	5
ssc00514	Other types of O-glycan biosynthesis	1/546	43/6704	0.974394427573932	0.999999524332486	ENSSSCG00000016431	GALNTL5	ssc:100515695	1
ssc00785	Lipoic acid metabolism	1/546	43/6704	0.974394427573932	0.999999524332486	ENSSSCG00000017146	ENSSSCG00000017146	ssc:106505596	1
ssc04961	Endocrine and other factor-regulated calcium reabsorption	1/546	43/6704	0.974394427573932	0.999999524332486	ENSSSCG00000020864	VDR	ssc:396628	1
ssc00970	Aminoacyl-tRNA biosynthesis	1/546	44/6704	0.976493308003992	0.999999524332486	ENSSSCG00000002516	WARS1	ssc:100515390	1
ssc04260	Cardiac muscle contraction	2/546	68/6704	0.978669779983288	0.999999524332486	ENSSSCG00000011040/ENSSSCG00000027725	CACNB2/ENSSSCG00000027725	ssc:100524101/ssc:100518733	2
ssc04146	Peroxisome	2/546	70/6704	0.981576541628463	0.999999524332486	ENSSSCG00000001852/ENSSSCG00000008522	IDH2/XDH	ssc:397603/ssc:100515259	2
ssc00270	Cysteine and methionine metabolism	1/546	47/6704	0.981814399021164	0.999999524332486	ENSSSCG00000005287	PSAT1	ssc:100154160	1
ssc04530	Tight junction	6/546	145/6704	0.981862670642952	0.999999524332486	ENSSSCG00000009657/ENSSSCG00000031912/ENSSSCG00000012591/ENSSSCG00000011643/ENSSSCG00000011497/ENSSSCG00000011103	PPP2R2A/ENSSSCG00000031912/AMOT/AMOTL2/MAGI1/PARD3	ssc:397090/ssc:396913/ssc:100158213/ssc:100523696/ssc:100520932/ssc:100512009	6
ssc03018	RNA degradation	2/546	71/6704	0.982882083864977	0.999999524332486	ENSSSCG00000023976/ENSSSCG00000031882	DCP1B/PNPT1	ssc:100620800/ssc:100642182	2
ssc05010	Alzheimer disease	19/546	355/6704	0.985267206963142	0.999999524332486	ENSSSCG00000008496/ENSSSCG00000000769/ENSSSCG00000038904/ENSSSCG00000032821/ENSSSCG00000003395/ENSSSCG00000026176/ENSSSCG00000024671/ENSSSCG00000015579/ENSSSCG00000010872/ENSSSCG00000027725/ENSSSCG00000006052/ENSSSCG00000008090/ENSSSCG00000035859/ENSSSCG00000039214/ENSSSCG00000001404/ENSSSCG00000023647/ENSSSCG00000020970/ENSSSCG00000000439/ENSSSCG00000017265	EIF2AK2/BID/FRAT2/FRAT1/PIK3CD/CHRM3/WNT9A/PTGS2/AKT3/ENSSSCG00000027725/FZD6/IL1A/WNT5A/ENSSSCG00000039214/TNF/WNT8A/IL6/KIF5A/AXIN2	ssc:397588/ssc:594852/ssc:110256599/ssc:110256598/ssc:100518131/ssc:100144478/ssc:100512949/ssc:397590/ssc:100513811/ssc:100518733/ssc:100157360/ssc:397094/ssc:100627056/ssc:397122/ssc:397086/ssc:100739710/ssc:399500/ssc:100519957/ssc:100739604	19
ssc04137	Mitophagy - animal	3/546	97/6704	0.988242442739352	0.999999524332486	ENSSSCG00000000457/ENSSSCG00000012258/ENSSSCG00000031912	USP15/FUNDC1/ENSSSCG00000031912	ssc:100524085/ssc:100518350/ssc:396913	3
ssc04724	Glutamatergic synapse	3/546	97/6704	0.988242442739352	0.999999524332486	ENSSSCG00000015407/ENSSSCG00000038946/ENSSSCG00000027725	GNAI1/SLC17A8/ENSSSCG00000027725	ssc:100144419/ssc:100526221/ssc:100518733	3
ssc05208	Chemical carcinogenesis - reactive oxygen species	9/546	205/6704	0.988861494347764	0.999999524332486	ENSSSCG00000002383/ENSSSCG00000031912/ENSSSCG00000024674/ENSSSCG00000001695/ENSSSCG00000003395/ENSSSCG00000040720/ENSSSCG00000010872/ENSSSCG00000038774/ENSSSCG00000006821	FOS/ENSSSCG00000031912/ABL2/VEGFA/PIK3CD/SLC26A9/AKT3/MAPK13/GSTM3	ssc:100144486/ssc:396913/ssc:100627019/ssc:397157/ssc:100518131/ssc:110255469/ssc:100513811/ssc:100155841/ssc:100514231	9
ssc05020	Prion disease	12/546	256/6704	0.989944759749872	0.999999524332486	ENSSSCG00000014336/ENSSSCG00000029160/ENSSSCG00000003395/ENSSSCG00000017705/ENSSSCG00000027725/ENSSSCG00000008090/ENSSSCG00000005840/ENSSSCG00000039214/ENSSSCG00000001404/ENSSSCG00000038774/ENSSSCG00000020970/ENSSSCG00000000439	EGR1/ENSSSCG00000029160/PIK3CD/CCL5/ENSSSCG00000027725/IL1A/C8G/ENSSSCG00000039214/TNF/MAPK13/IL6/KIF5A	ssc:100520726/ssc:396648/ssc:100518131/ssc:396613/ssc:100518733/ssc:397094/ssc:100037955/ssc:397122/ssc:397086/ssc:100155841/ssc:399500/ssc:100519957	12
ssc05415	Diabetic cardiomyopathy	8/546	193/6704	0.991297328443982	0.999999524332486	ENSSSCG00000004952/ENSSSCG00000009123/ENSSSCG00000002829/ENSSSCG00000003395/ENSSSCG00000010816/ENSSSCG00000010872/ENSSSCG00000039535/ENSSSCG00000038774	SMAD3/CAMK2D/MMP2/PIK3CD/TGFB2/AKT3/CAMK2B/MAPK13	ssc:397260/ssc:397674/ssc:397391/ssc:100518131/ssc:397084/ssc:100513811/ssc:100516166/ssc:100155841	8
ssc03320	PPAR signaling pathway	1/546	59/6704	0.993493503379939	0.999999524332486	ENSSSCG00000039103	ADIPOQ	ssc:397660	1
ssc04730	Long-term depression	1/546	59/6704	0.993493503379939	0.999999524332486	ENSSSCG00000015407	GNAI1	ssc:100144419	1
ssc00310	Lysine degradation	1/546	62/6704	0.994969390629603	0.999999524332486	ENSSSCG00000016613	AASS	ssc:100513962	1
ssc03082	ATP-dependent chromatin remodeling	2/546	105/6704	0.99869884954107	0.999999524332486	ENSSSCG00000033606/ENSSSCG00000051689	H2AC6/ENSSSCG00000051689	ssc:110261482/ssc:100624086	2
ssc05012	Parkinson disease	9/546	250/6704	0.99899379632001	0.999999524332486	ENSSSCG00000016991/ENSSSCG00000001509/ENSSSCG00000023379/ENSSSCG00000009123/ENSSSCG00000015407/ENSSSCG00000011393/ENSSSCG00000039535/ENSSSCG00000000439/ENSSSCG00000012257	DUSP1/DAXX/UBE2L6/CAMK2D/GNAI1/UBA7/CAMK2B/KIF5A/ENSSSCG00000012257	ssc:100522469/ssc:100524813/ssc:100514753/ssc:397674/ssc:100144419/ssc:100512631/ssc:100516166/ssc:100519957/ssc:414424	9
ssc03015	mRNA surveillance pathway	1/546	81/6704	0.999016458130236	0.999999524332486	ENSSSCG00000009657	PPP2R2A	ssc:397090	1
ssc05014	Amyotrophic lateral sclerosis	13/546	327/6704	0.999308690933295	0.999999524332486	ENSSSCG00000028711/ENSSSCG00000005724/ENSSSCG00000001509/ENSSSCG00000000769/ENSSSCG00000009979/ENSSSCG00000036056/ENSSSCG00000018015/ENSSSCG00000015839/ENSSSCG00000017427/ENSSSCG00000043280/ENSSSCG00000001404/ENSSSCG00000038774/ENSSSCG00000000439	CASP1/SETX/DAXX/BID/NEFH/DNAH17/DNAH9/NRG1/HAP1/ENSSSCG00000043280/TNF/MAPK13/KIF5A	ssc:397319/ssc:100511239/ssc:100524813/ssc:594852/ssc:100156492/ssc:102163805/ssc:100518397/ssc:102164569/ssc:100736934/ssc:100156478/ssc:397086/ssc:100155841/ssc:100519957	13
ssc03013	Nucleocytoplasmic transport	1/546	101/6704	0.999824466192078	0.999999524332486	ENSSSCG00000029430	IPO13	ssc:100624339	1
ssc04140	Autophagy - animal	3/546	159/6704	0.99986290937783	0.999999524332486	ENSSSCG00000011853/ENSSSCG00000003395/ENSSSCG00000010872	RUBCN/PIK3CD/AKT3	ssc:100153714/ssc:100518131/ssc:100513811	3
ssc05017	Spinocerebellar ataxia	2/546	139/6704	0.999910965915182	0.999999524332486	ENSSSCG00000003395/ENSSSCG00000010872	PIK3CD/AKT3	ssc:100518131/ssc:100513811	2
ssc04141	Protein processing in endoplasmic reticulum	3/546	168/6704	0.999930454141188	0.999999524332486	ENSSSCG00000003155/ENSSSCG00000000171/ENSSSCG00000029160	PPP1R15A/CKAP4/ENSSSCG00000029160	ssc:100522679/ssc:100523493/ssc:396648	3
ssc03040	Spliceosome	1/546	125/6704	0.999977965106928	0.999999524332486	ENSSSCG00000029160	ENSSSCG00000029160	ssc:396648	1
ssc04142	Lysosome	1/546	128/6704	0.999983009219217	0.999999524332486	ENSSSCG00000040847	AP1S3	ssc:100627432	1
ssc00190	Oxidative phosphorylation	1/546	129/6704	0.999984419950103	0.999999524332486	ENSSSCG00000010261	PPA1	ssc:100155201	1
ssc04714	Thermogenesis	4/546	218/6704	0.999989907836089	0.999999524332486	ENSSSCG00000003140/ENSSSCG00000004022/ENSSSCG00000014335/ENSSSCG00000038774	FGF21/RPS6KA2/REEP2/MAPK13	ssc:100302504/ssc:100515286/ssc:100515884/ssc:100155841	4
ssc05016	Huntington disease	5/546	283/6704	0.999999524332486	0.999999524332486	ENSSSCG00000036056/ENSSSCG00000018015/ENSSSCG00000017427/ENSSSCG00000043280/ENSSSCG00000000439	DNAH17/DNAH9/HAP1/ENSSSCG00000043280/KIF5A	ssc:102163805/ssc:100518397/ssc:100736934/ssc:100156478/ssc:100519957	5
