# Supplementary material for: Retinoic acid inhibits the infection of porcine reproductive and respiratory syndrome virus
Source: Front Vet Sci. 2026 Mar 24;13:1798441. doi: 10.3389/fvets.2026.1798441 (PMC13053225; doi:10.3389/fvets.2026.1798441)
Supplement: SUPPLEMENTARY TABLE S10 — KEGG enrichment analysis of downregulated genes in PRRSV infected cells: ATRA-treated versus DMSO-treated groups. [file Table_10.XLS]

KEGGID	Description	GeneRatio	BgRatio	pvalue	padj	geneID	geneName	keggID	Count
ssc04640	Hematopoietic cell lineage	22/341	80/6765	2.71515282652016e-11	7.92824625343887e-09	ENSSSCG00000014441/ENSSSCG00000001469/ENSSSCG00000022230/ENSSSCG00000001453/ENSSSCG00000001456/ENSSSCG00000001470/ENSSSCG00000001455/ENSSSCG00000001457/ENSSSCG00000039214/ENSSSCG00000008090/ENSSSCG00000001472/ENSSSCG00000014369/ENSSSCG00000001404/ENSSSCG00000010505/ENSSSCG00000008742/ENSSSCG00000028331/ENSSSCG00000008162/ENSSSCG00000031336/ENSSSCG00000000687/ENSSSCG00000001458/ENSSSCG00000008842/…	CSF1R/SLA-DMB/CD9/HLA-DRA/ENSSSCG00000001456/SLA-DMA/ENSSSCG00000001455/SLA-DQB1/ENSSSCG00000039214/IL1A/SLA-DOA/CD14/TNF/DNTT/CD38/IL1R2/IL1R1/ENSSSCG00000031336/CD4/ENSSSCG00000001458/KIT/CD5	ssc:100517086/ssc:100135050/ssc:397067/ssc:100135040/ssc:100153387/ssc:445528/ssc:100153386/ssc:100037921/ssc:397122/ssc:397094/ssc:100157996/ssc:100037938/ssc:397086/ssc:100518694/ssc:100511702/ssc:100628112/ssc:100626904/ssc:106504372/ssc:404704/ssc:100153386/ssc:396810/ssc:100513336	22
ssc05321	Inflammatory bowel disease	18/341	62/6765	6.86052785873596e-10	1.00163706737545e-07	ENSSSCG00000001469/ENSSSCG00000001453/ENSSSCG00000001456/ENSSSCG00000001470/ENSSSCG00000001455/ENSSSCG00000001457/ENSSSCG00000039214/ENSSSCG00000007816/ENSSSCG00000008090/ENSSSCG00000001472/ENSSSCG00000009002/ENSSSCG00000040607/ENSSSCG00000001404/ENSSSCG00000015652/ENSSSCG00000015037/ENSSSCG00000003801/ENSSSCG00000031336/ENSSSCG00000001458	SLA-DMB/HLA-DRA/ENSSSCG00000001456/SLA-DMA/ENSSSCG00000001455/SLA-DQB1/ENSSSCG00000039214/IL21R/IL1A/SLA-DOA/TLR2/MAF/TNF/IL10/IL18/IL23R/ENSSSCG00000031336/ENSSSCG00000001458	ssc:100135050/ssc:100135040/ssc:100153387/ssc:445528/ssc:100153386/ssc:100037921/ssc:397122/ssc:100518723/ssc:397094/ssc:100157996/ssc:396623/ssc:106510466/ssc:397086/ssc:397106/ssc:397057/ssc:733613/ssc:106504372/ssc:100153386	18
ssc05310	Asthma	12/341	29/6765	5.30756855812209e-09	5.16603339657217e-07	ENSSSCG00000001469/ENSSSCG00000001453/ENSSSCG00000001456/ENSSSCG00000001470/ENSSSCG00000001455/ENSSSCG00000001457/ENSSSCG00000035078/ENSSSCG00000001472/ENSSSCG00000001404/ENSSSCG00000015652/ENSSSCG00000031336/ENSSSCG00000001458	SLA-DMB/HLA-DRA/ENSSSCG00000001456/SLA-DMA/ENSSSCG00000001455/SLA-DQB1/CD40/SLA-DOA/TNF/IL10/ENSSSCG00000031336/ENSSSCG00000001458	ssc:100135050/ssc:100135040/ssc:100153387/ssc:445528/ssc:100153386/ssc:100037921/ssc:397395/ssc:100157996/ssc:397086/ssc:397106/ssc:106504372/ssc:100153386	12
ssc05150	Staphylococcus aureus infection	17/341	66/6765	1.54365427069996e-08	1.12686761761097e-06	ENSSSCG00000029371/ENSSSCG00000001469/ENSSSCG00000001453/ENSSSCG00000001456/ENSSSCG00000036618/ENSSSCG00000001470/ENSSSCG00000001455/ENSSSCG00000001457/ENSSSCG00000001472/ENSSSCG00000006350/novel.188/ENSSSCG00000013418/ENSSSCG00000015652/ENSSSCG00000024067/novel.196/ENSSSCG00000031336/ENSSSCG00000001458	C5AR1/SLA-DMB/HLA-DRA/ENSSSCG00000001456/ENSSSCG00000036618/SLA-DMA/ENSSSCG00000001455/SLA-DQB1/SLA-DOA/ENSSSCG00000006350/-/CFD/IL10/KRT23/-/ENSSSCG00000031336/ENSSSCG00000001458	ssc:100048955/ssc:100135050/ssc:100135040/ssc:100153387/ssc:397684/ssc:445528/ssc:100153386/ssc:100037921/ssc:100157996/ssc:110260307/ssc:445464/ssc:396877/ssc:397106/ssc:100519795/ssc:397274/ssc:106504372/ssc:100153386	17
ssc05332	Graft-versus-host disease	12/341	33/6765	3.0204676954561e-08	1.76395313414636e-06	ENSSSCG00000001469/ENSSSCG00000001453/ENSSSCG00000001456/ENSSSCG00000001470/ENSSSCG00000001455/ENSSSCG00000001457/ENSSSCG00000039214/ENSSSCG00000008090/ENSSSCG00000001472/ENSSSCG00000001404/ENSSSCG00000031336/ENSSSCG00000001458	SLA-DMB/HLA-DRA/ENSSSCG00000001456/SLA-DMA/ENSSSCG00000001455/SLA-DQB1/ENSSSCG00000039214/IL1A/SLA-DOA/TNF/ENSSSCG00000031336/ENSSSCG00000001458	ssc:100135050/ssc:100135040/ssc:100153387/ssc:445528/ssc:100153386/ssc:100037921/ssc:397122/ssc:397094/ssc:100157996/ssc:397086/ssc:106504372/ssc:100153386	12
ssc04060	Cytokine-cytokine receptor interaction	31/341	211/6765	5.39164205575493e-08	2.62393246713406e-06	ENSSSCG00000014441/ENSSSCG00000015085/ENSSSCG00000017700/ENSSSCG00000035078/ENSSSCG00000032343/ENSSSCG00000039214/ENSSSCG00000007816/ENSSSCG00000008090/ENSSSCG00000032474/ENSSSCG00000033457/ENSSSCG00000035736/ENSSSCG00000036445/ENSSSCG00000001404/ENSSSCG00000034722/ENSSSCG00000015652/ENSSSCG00000016866/ENSSSCG00000015037/ENSSSCG00000040648/ENSSSCG00000035077/ENSSSCG00000003801/ENSSSCG00000017466/…	CSF1R/IL10RA/CCL3L1/CD40/CCL4/ENSSSCG00000039214/IL21R/IL1A/CXCL10/ENSSSCG00000033457/ENSSSCG00000035736/ENSSSCG00000036445/TNF/CCL14/IL10/GHR/IL18/CCL8/INHBA/IL23R/CCR7/IL1R2/TNFSF14/TNFSF18/IL1R1/CXCL11/LIF/CD4/IFNA1/ENSSSCG00000032082/ENSSSCG00000038351	ssc:100517086/ssc:100525654/ssc:494459/ssc:397395/ssc:100515857/ssc:397122/ssc:100518723/ssc:397094/ssc:494019/ssc:100516039/ssc:780407/ssc:100524265/ssc:397086/ssc:100516223/ssc:397106/ssc:397488/ssc:397057/ssc:100302703/ssc:397093/ssc:733613/ssc:396663/ssc:100628112/ssc:100519468/ssc:100516458/ssc:100626904/ssc:100169744/ssc:399503/ssc:404704/ssc:100153661/ssc:100515668/ssc:100622025	31
ssc05323	Rheumatoid arthritis	19/341	90/6765	7.2822546570573e-08	3.03774051408676e-06	ENSSSCG00000001469/ENSSSCG00000017700/ENSSSCG00000001453/ENSSSCG00000001456/ENSSSCG00000001470/ENSSSCG00000001455/ENSSSCG00000001457/ENSSSCG00000032343/ENSSSCG00000039214/ENSSSCG00000008090/ENSSSCG00000001472/ENSSSCG00000009002/ENSSSCG00000001404/ENSSSCG00000015037/ENSSSCG00000005122/ENSSSCG00000031336/ENSSSCG00000001458/ENSSSCG00000016516/ENSSSCG00000014985	SLA-DMB/CCL3L1/HLA-DRA/ENSSSCG00000001456/SLA-DMA/ENSSSCG00000001455/SLA-DQB1/CCL4/ENSSSCG00000039214/IL1A/SLA-DOA/TLR2/TNF/IL18/TEK/ENSSSCG00000031336/ENSSSCG00000001458/ATP6V0A4/MMP3	ssc:100135050/ssc:494459/ssc:100135040/ssc:100153387/ssc:445528/ssc:100153386/ssc:100037921/ssc:100515857/ssc:397122/ssc:397094/ssc:100157996/ssc:396623/ssc:397086/ssc:397057/ssc:396729/ssc:106504372/ssc:100153386/ssc:100519402/ssc:397320	19
ssc05140	Leishmaniasis	17/341	75/6765	1.19981444675997e-07	4.37932273067388e-06	ENSSSCG00000001469/ENSSSCG00000001453/ENSSSCG00000001456/ENSSSCG00000036618/ENSSSCG00000001470/ENSSSCG00000001455/ENSSSCG00000001457/ENSSSCG00000039214/ENSSSCG00000008090/ENSSSCG00000001472/ENSSSCG00000009002/ENSSSCG00000006350/ENSSSCG00000031380/ENSSSCG00000001404/ENSSSCG00000015652/ENSSSCG00000031336/ENSSSCG00000001458	SLA-DMB/HLA-DRA/ENSSSCG00000001456/ENSSSCG00000036618/SLA-DMA/ENSSSCG00000001455/SLA-DQB1/ENSSSCG00000039214/IL1A/SLA-DOA/TLR2/ENSSSCG00000006350/MARCKSL1/TNF/IL10/ENSSSCG00000031336/ENSSSCG00000001458	ssc:100135050/ssc:100135040/ssc:100153387/ssc:397684/ssc:445528/ssc:100153386/ssc:100037921/ssc:397122/ssc:397094/ssc:100157996/ssc:396623/ssc:110260307/ssc:100628001/ssc:397086/ssc:397106/ssc:106504372/ssc:100153386	17
ssc04061	Viral protein interaction with cytokine and cytokine receptor	16/341	68/6765	1.6336210125029e-07	5.30019261834274e-06	ENSSSCG00000014441/ENSSSCG00000015085/ENSSSCG00000017700/ENSSSCG00000032343/ENSSSCG00000032474/ENSSSCG00000033457/ENSSSCG00000035736/ENSSSCG00000036445/ENSSSCG00000001404/ENSSSCG00000034722/ENSSSCG00000015652/ENSSSCG00000015037/ENSSSCG00000040648/ENSSSCG00000017466/ENSSSCG00000026695/ENSSSCG00000008978	CSF1R/IL10RA/CCL3L1/CCL4/CXCL10/ENSSSCG00000033457/ENSSSCG00000035736/ENSSSCG00000036445/TNF/CCL14/IL10/IL18/CCL8/CCR7/TNFSF14/CXCL11	ssc:100517086/ssc:100525654/ssc:494459/ssc:100515857/ssc:494019/ssc:100516039/ssc:780407/ssc:100524265/ssc:397086/ssc:100516223/ssc:397106/ssc:397057/ssc:100302703/ssc:396663/ssc:100519468/ssc:100169744	16
ssc05330	Allograft rejection	12/341	39/6765	2.52876130045404e-07	7.38398299732581e-06	ENSSSCG00000001469/ENSSSCG00000001453/ENSSSCG00000001456/ENSSSCG00000001470/ENSSSCG00000001455/ENSSSCG00000001457/ENSSSCG00000035078/ENSSSCG00000001472/ENSSSCG00000001404/ENSSSCG00000015652/ENSSSCG00000031336/ENSSSCG00000001458	SLA-DMB/HLA-DRA/ENSSSCG00000001456/SLA-DMA/ENSSSCG00000001455/SLA-DQB1/CD40/SLA-DOA/TNF/IL10/ENSSSCG00000031336/ENSSSCG00000001458	ssc:100135050/ssc:100135040/ssc:100153387/ssc:445528/ssc:100153386/ssc:100037921/ssc:397395/ssc:100157996/ssc:397086/ssc:397106/ssc:106504372/ssc:100153386	12
ssc04940	Type I diabetes mellitus	12/341	41/6765	4.66034511696105e-07	1.23710979468421e-05	ENSSSCG00000001469/ENSSSCG00000001453/ENSSSCG00000001456/ENSSSCG00000001470/ENSSSCG00000001455/ENSSSCG00000001457/ENSSSCG00000039214/ENSSSCG00000008090/ENSSSCG00000001472/ENSSSCG00000001404/ENSSSCG00000031336/ENSSSCG00000001458	SLA-DMB/HLA-DRA/ENSSSCG00000001456/SLA-DMA/ENSSSCG00000001455/SLA-DQB1/ENSSSCG00000039214/IL1A/SLA-DOA/TNF/ENSSSCG00000031336/ENSSSCG00000001458	ssc:100135050/ssc:100135040/ssc:100153387/ssc:445528/ssc:100153386/ssc:100037921/ssc:397122/ssc:397094/ssc:100157996/ssc:397086/ssc:106504372/ssc:100153386	12
ssc04145	Phagosome	23/341	143/6765	5.95357697535873e-07	1.44870373067062e-05	ENSSSCG00000040397/ENSSSCG00000001469/ENSSSCG00000037905/ENSSSCG00000038055/ENSSSCG00000001453/ENSSSCG00000001456/ENSSSCG00000036618/ENSSSCG00000001470/ENSSSCG00000004789/ENSSSCG00000001455/ENSSSCG00000001457/ENSSSCG00000001472/ENSSSCG00000009002/ENSSSCG00000006350/novel.188/ENSSSCG00000014369/ENSSSCG00000036352/ENSSSCG00000017300/ENSSSCG00000000703/ENSSSCG00000031336/ENSSSCG00000001458/ENSSSCG00…	COLEC12/SLA-DMB/ITGB5/CORO1A/HLA-DRA/ENSSSCG00000001456/ENSSSCG00000036618/SLA-DMA/THBS1/ENSSSCG00000001455/SLA-DQB1/SLA-DOA/TLR2/ENSSSCG00000006350/-/CD14/RAB7B/MRC2/ENSSSCG00000000703/ENSSSCG00000031336/ENSSSCG00000001458/ATP6V0A4/ENSSSCG00000016215	ssc:102166764/ssc:100135050/ssc:100134977/ssc:100621483/ssc:100135040/ssc:100153387/ssc:397684/ssc:445528/ssc:492313/ssc:100153386/ssc:100037921/ssc:100157996/ssc:396623/ssc:110260307/ssc:445464/ssc:100037938/ssc:100627693/ssc:100516106/ssc:100628225/ssc:106504372/ssc:100153386/ssc:100519402/ssc:100158003	23
ssc05152	Tuberculosis	25/341	174/6765	1.69166032221742e-06	3.79972933913451e-05	ENSSSCG00000015085/ENSSSCG00000001469/ENSSSCG00000038055/ENSSSCG00000001453/ENSSSCG00000001456/ENSSSCG00000036618/ENSSSCG00000001470/ENSSSCG00000001455/ENSSSCG00000001457/ENSSSCG00000039214/ENSSSCG00000008090/ENSSSCG00000001472/ENSSSCG00000009002/ENSSSCG00000006350/ENSSSCG00000014369/ENSSSCG00000001404/ENSSSCG00000015652/ENSSSCG00000011436/ENSSSCG00000017300/ENSSSCG00000015037/ENSSSCG00000031336/…	IL10RA/SLA-DMB/CORO1A/HLA-DRA/ENSSSCG00000001456/ENSSSCG00000036618/SLA-DMA/ENSSSCG00000001455/SLA-DQB1/ENSSSCG00000039214/IL1A/SLA-DOA/TLR2/ENSSSCG00000006350/CD14/TNF/IL10/ENSSSCG00000011436/MRC2/IL18/ENSSSCG00000031336/IFNA1/ENSSSCG00000001458/ATP6V0A4/CALML4	ssc:100525654/ssc:100135050/ssc:100621483/ssc:100135040/ssc:100153387/ssc:397684/ssc:445528/ssc:100153386/ssc:100037921/ssc:397122/ssc:397094/ssc:100157996/ssc:396623/ssc:110260307/ssc:100037938/ssc:397086/ssc:397106/ssc:397007/ssc:100516106/ssc:397057/ssc:106504372/ssc:100153661/ssc:100153386/ssc:100519402/ssc:100519528	25
ssc04514	Cell adhesion molecules	20/341	126/6765	4.05564257904233e-06	8.45891166485971e-05	ENSSSCG00000001469/ENSSSCG00000010908/ENSSSCG00000001453/ENSSSCG00000001456/ENSSSCG00000001470/ENSSSCG00000022246/ENSSSCG00000015375/ENSSSCG00000001455/ENSSSCG00000001457/ENSSSCG00000035078/ENSSSCG00000001472/ENSSSCG00000010280/ENSSSCG00000017277/ENSSSCG00000038594/ENSSSCG00000025652/ENSSSCG00000031336/ENSSSCG00000000687/ENSSSCG00000001458/ENSSSCG00000012787/ENSSSCG00000023162	SLA-DMB/PTPRC/HLA-DRA/ENSSSCG00000001456/SLA-DMA/ENSSSCG00000022246/ITGB8/ENSSSCG00000001455/SLA-DQB1/CD40/SLA-DOA/VSIR/PECAM1/ENSSSCG00000038594/CDH1/ENSSSCG00000031336/CD4/ENSSSCG00000001458/L1CAM/CDH3	ssc:100135050/ssc:100522631/ssc:100135040/ssc:100153387/ssc:445528/ssc:100621467/ssc:100037284/ssc:100153386/ssc:100037921/ssc:397395/ssc:100157996/ssc:100154373/ssc:396941/ssc:397528/ssc:100048953/ssc:106504372/ssc:404704/ssc:100153386/ssc:100525324/ssc:100187727	20
ssc04672	Intestinal immune network for IgA production	12/341	52/6765	7.36301466067634e-06	0.000134375017557343	ENSSSCG00000001469/ENSSSCG00000001453/ENSSSCG00000001456/ENSSSCG00000001470/ENSSSCG00000022246/ENSSSCG00000001455/ENSSSCG00000001457/ENSSSCG00000035078/ENSSSCG00000001472/ENSSSCG00000015652/ENSSSCG00000031336/ENSSSCG00000001458	SLA-DMB/HLA-DRA/ENSSSCG00000001456/SLA-DMA/ENSSSCG00000022246/ENSSSCG00000001455/SLA-DQB1/CD40/SLA-DOA/IL10/ENSSSCG00000031336/ENSSSCG00000001458	ssc:100135050/ssc:100135040/ssc:100153387/ssc:445528/ssc:100621467/ssc:100153386/ssc:100037921/ssc:397395/ssc:100157996/ssc:397106/ssc:106504372/ssc:100153386	12
ssc05320	Autoimmune thyroid disease	12/341	52/6765	7.36301466067634e-06	0.000134375017557343	ENSSSCG00000001469/ENSSSCG00000001453/ENSSSCG00000001456/ENSSSCG00000001470/ENSSSCG00000001455/ENSSSCG00000001457/ENSSSCG00000035078/ENSSSCG00000001472/ENSSSCG00000015652/ENSSSCG00000031336/ENSSSCG00000050619/ENSSSCG00000001458	SLA-DMB/HLA-DRA/ENSSSCG00000001456/SLA-DMA/ENSSSCG00000001455/SLA-DQB1/CD40/SLA-DOA/IL10/ENSSSCG00000031336/IFNA1/ENSSSCG00000001458	ssc:100135050/ssc:100135040/ssc:100153387/ssc:445528/ssc:100153386/ssc:100037921/ssc:397395/ssc:100157996/ssc:397106/ssc:106504372/ssc:100153661/ssc:100153386	12
ssc05322	Systemic lupus erythematosus	16/341	92/6765	1.15621258744667e-05	0.000198596515020252	ENSSSCG00000001469/ENSSSCG00000001453/ENSSSCG00000001456/ENSSSCG00000036618/ENSSSCG00000001470/ENSSSCG00000001455/ENSSSCG00000001457/ENSSSCG00000035078/ENSSSCG00000001472/ENSSSCG00000006350/novel.188/ENSSSCG00000001404/ENSSSCG00000015652/novel.196/ENSSSCG00000031336/ENSSSCG00000001458	SLA-DMB/HLA-DRA/ENSSSCG00000001456/ENSSSCG00000036618/SLA-DMA/ENSSSCG00000001455/SLA-DQB1/CD40/SLA-DOA/ENSSSCG00000006350/-/TNF/IL10/-/ENSSSCG00000031336/ENSSSCG00000001458	ssc:100135050/ssc:100135040/ssc:100153387/ssc:397684/ssc:445528/ssc:100153386/ssc:100037921/ssc:397395/ssc:100157996/ssc:110260307/ssc:445464/ssc:397086/ssc:397106/ssc:397274/ssc:106504372/ssc:100153386	16
ssc04659	Th17 cell differentiation	17/341	104/6765	1.45154906168427e-05	0.000235473514451004	ENSSSCG00000001469/ENSSSCG00000001453/ENSSSCG00000001456/ENSSSCG00000001470/ENSSSCG00000001455/ENSSSCG00000001457/ENSSSCG00000001703/ENSSSCG00000039214/ENSSSCG00000007816/ENSSSCG00000001472/ENSSSCG00000017475/ENSSSCG00000003801/ENSSSCG00000008162/ENSSSCG00000000258/ENSSSCG00000031336/ENSSSCG00000000687/ENSSSCG00000001458	SLA-DMB/HLA-DRA/ENSSSCG00000001456/SLA-DMA/ENSSSCG00000001455/SLA-DQB1/NFKBIE/ENSSSCG00000039214/IL21R/SLA-DOA/RARA/IL23R/IL1R1/RARG/ENSSSCG00000031336/CD4/ENSSSCG00000001458	ssc:100135050/ssc:100135040/ssc:100153387/ssc:445528/ssc:100153386/ssc:100037921/ssc:100153486/ssc:397122/ssc:100518723/ssc:100157996/ssc:396709/ssc:733613/ssc:100626904/ssc:396709/ssc:106504372/ssc:404704/ssc:100153386	17
ssc04658	Th1 and Th2 cell differentiation	15/341	89/6765	3.19961412208576e-05	0.000491730170341601	ENSSSCG00000001469/ENSSSCG00000001453/ENSSSCG00000001456/ENSSSCG00000001470/ENSSSCG00000001455/ENSSSCG00000001457/ENSSSCG00000006709/ENSSSCG00000001703/ENSSSCG00000001472/ENSSSCG00000040607/ENSSSCG00000007067/ENSSSCG00000038509/ENSSSCG00000031336/ENSSSCG00000000687/ENSSSCG00000001458	SLA-DMB/HLA-DRA/ENSSSCG00000001456/SLA-DMA/ENSSSCG00000001455/SLA-DQB1/NOTCH2/NFKBIE/SLA-DOA/MAF/JAG1/NOTCH1/ENSSSCG00000031336/CD4/ENSSSCG00000001458	ssc:100135050/ssc:100135040/ssc:100153387/ssc:445528/ssc:100153386/ssc:100037921/ssc:100153369/ssc:100153486/ssc:100157996/ssc:106510466/ssc:100156773/ssc:110258061/ssc:106504372/ssc:404704/ssc:100153386	15
ssc04612	Antigen processing and presentation	12/341	61/6765	4.12201877150419e-05	0.000601814740639612	ENSSSCG00000001469/ENSSSCG00000001453/ENSSSCG00000001456/ENSSSCG00000047932/ENSSSCG00000001470/ENSSSCG00000001455/ENSSSCG00000001457/ENSSSCG00000001472/ENSSSCG00000001404/ENSSSCG00000031336/ENSSSCG00000000687/ENSSSCG00000001458	SLA-DMB/HLA-DRA/ENSSSCG00000001456/HSPA6/SLA-DMA/ENSSSCG00000001455/SLA-DQB1/SLA-DOA/TNF/ENSSSCG00000031336/CD4/ENSSSCG00000001458	ssc:100135050/ssc:100135040/ssc:100153387/ssc:396906/ssc:445528/ssc:100153386/ssc:100037921/ssc:100157996/ssc:397086/ssc:106504372/ssc:404704/ssc:100153386	12
ssc05145	Toxoplasmosis	16/341	111/6765	0.000124580703247604	0.00173226501658573	ENSSSCG00000015085/ENSSSCG00000001469/ENSSSCG00000001453/ENSSSCG00000001456/ENSSSCG00000047932/ENSSSCG00000001470/ENSSSCG00000001455/ENSSSCG00000001457/ENSSSCG00000035078/ENSSSCG00000001472/ENSSSCG00000009002/ENSSSCG00000001404/ENSSSCG00000015652/ENSSSCG00000031336/ENSSSCG00000001458/ENSSSCG00000003709	IL10RA/SLA-DMB/HLA-DRA/ENSSSCG00000001456/HSPA6/SLA-DMA/ENSSSCG00000001455/SLA-DQB1/CD40/SLA-DOA/TLR2/TNF/IL10/ENSSSCG00000031336/ENSSSCG00000001458/LAMA3	ssc:100525654/ssc:100135050/ssc:100135040/ssc:100153387/ssc:396906/ssc:445528/ssc:100153386/ssc:100037921/ssc:397395/ssc:100157996/ssc:396623/ssc:397086/ssc:397106/ssc:106504372/ssc:100153386/ssc:100511642	16
ssc05144	Malaria	10/341	52/6765	0.000220309753046568	0.00292411126770899	ENSSSCG00000004789/ENSSSCG00000035078/ENSSSCG00000039214/ENSSSCG00000009002/ENSSSCG00000001404/ENSSSCG00000017277/ENSSSCG00000015652/ENSSSCG00000011436/ENSSSCG00000015037/ENSSSCG00000040701	THBS1/CD40/ENSSSCG00000039214/TLR2/TNF/PECAM1/IL10/ENSSSCG00000011436/IL18/ENSSSCG00000040701	ssc:492313/ssc:397395/ssc:397122/ssc:396623/ssc:397086/ssc:396941/ssc:397106/ssc:397007/ssc:397057/ssc:100518277	10
ssc00604	Glycosphingolipid biosynthesis - ganglio series	5/341	14/6765	0.000433679261835944	0.0055058410633085	ENSSSCG00000000433/ENSSSCG00000005628/ENSSSCG00000005623/ENSSSCG00000038843/ENSSSCG00000031329	B4GALNT1/ST6GALNAC4/ENSSSCG00000005623/ST3GAL2/ST8SIA1	ssc:100516440/ssc:396676/ssc:100523532/ssc:100627772/ssc:100625270	5
ssc04610	Complement and coagulation cascades	11/341	68/6765	0.000523657745900228	0.00637116924178611	ENSSSCG00000029371/ENSSSCG00000010312/ENSSSCG00000024310/ENSSSCG00000032434/novel.188/ENSSSCG00000013418/ENSSSCG00000022447/ENSSSCG00000038745/ENSSSCG00000015662/novel.196/ENSSSCG00000025463	C5AR1/PLAU/F13A1/PLAUR/-/CFD/F3/SERPINF2/C4BPA/-/PROS1	ssc:100048955/ssc:396985/ssc:100153504/ssc:100521017/ssc:445464/ssc:396877/ssc:396677/ssc:100525254/ssc:100520761/ssc:397274/ssc:397388	11
ssc05416	Viral myocarditis	11/341	70/6765	0.00067535657474026	0.00788816479296624	ENSSSCG00000001469/ENSSSCG00000001453/ENSSSCG00000001456/ENSSSCG00000001470/ENSSSCG00000001455/ENSSSCG00000001457/ENSSSCG00000035078/ENSSSCG00000001472/ENSSSCG00000024674/ENSSSCG00000031336/ENSSSCG00000001458	SLA-DMB/HLA-DRA/ENSSSCG00000001456/SLA-DMA/ENSSSCG00000001455/SLA-DQB1/CD40/SLA-DOA/ABL2/ENSSSCG00000031336/ENSSSCG00000001458	ssc:100135050/ssc:100135040/ssc:100153387/ssc:445528/ssc:100153386/ssc:100037921/ssc:397395/ssc:100157996/ssc:100627019/ssc:106504372/ssc:100153386	11
ssc04620	Toll-like receptor signaling pathway	14/341	105/6765	0.000736641756152311	0.00827305356909519	ENSSSCG00000017700/ENSSSCG00000016573/ENSSSCG00000035078/ENSSSCG00000032343/ENSSSCG00000039214/ENSSSCG00000012118/ENSSSCG00000003395/ENSSSCG00000032474/ENSSSCG00000009002/ENSSSCG00000014369/ENSSSCG00000001404/ENSSSCG00000011436/ENSSSCG00000008978/ENSSSCG00000050619	CCL3L1/IRF5/CD40/CCL4/ENSSSCG00000039214/TLR8/PIK3CD/CXCL10/TLR2/CD14/TNF/ENSSSCG00000011436/CXCL11/IFNA1	ssc:494459/ssc:100515633/ssc:397395/ssc:100515857/ssc:397122/ssc:397384/ssc:100518131/ssc:494019/ssc:396623/ssc:100037938/ssc:397086/ssc:397007/ssc:100169744/ssc:100153661	14
ssc05164	Influenza A	18/341	158/6765	0.000938680684706276	0.0101176763442028	ENSSSCG00000001469/ENSSSCG00000036956/ENSSSCG00000001453/ENSSSCG00000001456/ENSSSCG00000001470/ENSSSCG00000001455/ENSSSCG00000001457/ENSSSCG00000039214/ENSSSCG00000008090/ENSSSCG00000001472/ENSSSCG00000003395/ENSSSCG00000032474/ENSSSCG00000001404/ENSSSCG00000015037/ENSSSCG00000036013/ENSSSCG00000031336/ENSSSCG00000050619/ENSSSCG00000001458	SLA-DMB/SOCS3/HLA-DRA/ENSSSCG00000001456/SLA-DMA/ENSSSCG00000001455/SLA-DQB1/ENSSSCG00000039214/IL1A/SLA-DOA/PIK3CD/CXCL10/TNF/IL18/ENSSSCG00000036013/ENSSSCG00000031336/IFNA1/ENSSSCG00000001458	ssc:100135050/ssc:493186/ssc:100135040/ssc:100153387/ssc:445528/ssc:100153386/ssc:100037921/ssc:397122/ssc:397094/ssc:100157996/ssc:100518131/ssc:494019/ssc:397086/ssc:397057/ssc:100302368/ssc:106504372/ssc:100153661/ssc:100153386	18
ssc05133	Pertussis	11/341	73/6765	0.000970188142594789	0.0101176763442028	ENSSSCG00000016678/ENSSSCG00000039214/ENSSSCG00000008090/ENSSSCG00000014277/novel.188/ENSSSCG00000014369/ENSSSCG00000001404/ENSSSCG00000015652/ENSSSCG00000015662/novel.196/ENSSSCG00000026517	NOD1/ENSSSCG00000039214/IL1A/IRF1/-/CD14/TNF/IL10/C4BPA/-/CALML4	ssc:100135660/ssc:397122/ssc:397094/ssc:396611/ssc:445464/ssc:100037938/ssc:397086/ssc:397106/ssc:100520761/ssc:397274/ssc:100519528	11
ssc04380	Osteoclast differentiation	16/341	137/6765	0.0013690877687312	0.0137852975334314	ENSSSCG00000014441/ENSSSCG00000036956/ENSSSCG00000036618/ENSSSCG00000017206/ENSSSCG00000039214/ENSSSCG00000008090/ENSSSCG00000013735/ENSSSCG00000003395/ENSSSCG00000006350/ENSSSCG00000023437/ENSSSCG00000001404/ENSSSCG00000031616/ENSSSCG00000007181/ENSSSCG00000008162/ENSSSCG00000035226/ENSSSCG00000007186	CSF1R/SOCS3/ENSSSCG00000036618/GRB2/ENSSSCG00000039214/IL1A/JUNB/PIK3CD/ENSSSCG00000006350/ITPR1/TNF/FOSB/ENSSSCG00000007181/IL1R1/ENSSSCG00000035226/ENSSSCG00000007186	ssc:100517086/ssc:493186/ssc:397684/ssc:100192436/ssc:397122/ssc:397094/ssc:100523358/ssc:100518131/ssc:110260307/ssc:397454/ssc:397086/ssc:110261009/ssc:100736623/ssc:100626904/ssc:100622460/ssc:100626120	16
ssc04668	TNF signaling pathway	14/341	115/6765	0.00181147252675051	0.0176316659270383	ENSSSCG00000036956/ENSSSCG00000002039/ENSSSCG00000004154/ENSSSCG00000039214/ENSSSCG00000013735/ENSSSCG00000003395/ENSSSCG00000032474/ENSSSCG00000007067/ENSSSCG00000014277/ENSSSCG00000027426/ENSSSCG00000001404/ENSSSCG00000005511/ENSSSCG00000040961/ENSSSCG00000016690	SOCS3/MMP14/TNFAIP3/ENSSSCG00000039214/JUNB/PIK3CD/CXCL10/JAG1/IRF1/BCL3/TNF/TRAF1/LIF/CREB5	ssc:493186/ssc:397471/ssc:100622156/ssc:397122/ssc:100523358/ssc:100518131/ssc:494019/ssc:100156773/ssc:396611/ssc:100738193/ssc:397086/ssc:100627029/ssc:399503/ssc:100515635	14
ssc04970	Salivary secretion	10/341	69/6765	0.0022111639675071	0.0208277380165185	ENSSSCG00000023437/ENSSSCG00000038598/ENSSSCG00000008742/ENSSSCG00000026176/ENSSSCG00000003069/ENSSSCG00000008866/ENSSSCG00000007139/ENSSSCG00000026517/ENSSSCG00000028277/ENSSSCG00000033452	ITPR1/ADRB2/CD38/CHRM3/KCNN4/GUCY1A1/ADRA1D/CALML4/ENSSSCG00000028277/ENSSSCG00000033452	ssc:397454/ssc:397357/ssc:100511702/ssc:100144478/ssc:397081/ssc:553100/ssc:552898/ssc:100519528/ssc:100521789/ssc:110259164	10
ssc05146	Amoebiasis	12/341	94/6765	0.00252903080126972	0.0230774060615862	ENSSSCG00000039214/ENSSSCG00000003395/ENSSSCG00000009002/ENSSSCG00000044700/ENSSSCG00000014369/ENSSSCG00000001404/ENSSSCG00000036352/ENSSSCG00000015652/ENSSSCG00000028331/ENSSSCG00000031615/ENSSSCG00000008162/ENSSSCG00000003709	ENSSSCG00000039214/PIK3CD/TLR2/ENSSSCG00000044700/CD14/TNF/RAB7B/IL10/IL1R2/SERPINB9/IL1R1/LAMA3	ssc:397122/ssc:100518131/ssc:396623/ssc:100515336/ssc:100037938/ssc:397086/ssc:100627693/ssc:397106/ssc:100628112/ssc:100126851/ssc:100626904/ssc:100511642	12
ssc00340	Histidine metabolism	5/341	20/6765	0.00261477620538836	0.0231368076355576	ENSSSCG00000035195/ENSSSCG00000028501/ENSSSCG00000016442/ENSSSCG00000012911/ENSSSCG00000012257	HNMT/ENSSSCG00000028501/AOC1/CARNS1/ENSSSCG00000012257	ssc:100624677/ssc:100739347/ssc:100517436/ssc:100512885/ssc:414424	5
ssc05169	Epstein-Barr virus infection	20/341	204/6765	0.00315659140721586	0.0271095497325598	ENSSSCG00000011033/ENSSSCG00000001469/ENSSSCG00000004154/ENSSSCG00000001453/ENSSSCG00000001456/ENSSSCG00000001470/ENSSSCG00000001455/ENSSSCG00000001457/ENSSSCG00000035078/ENSSSCG00000001703/ENSSSCG00000001472/ENSSSCG00000003395/ENSSSCG00000032474/ENSSSCG00000022689/ENSSSCG00000009002/ENSSSCG00000001404/ENSSSCG00000032710/ENSSSCG00000031336/ENSSSCG00000050619/ENSSSCG00000001458	VIM/SLA-DMB/TNFAIP3/HLA-DRA/ENSSSCG00000001456/SLA-DMA/ENSSSCG00000001455/SLA-DQB1/CD40/NFKBIE/SLA-DOA/PIK3CD/CXCL10/GADD45B/TLR2/TNF/E2F2/ENSSSCG00000031336/IFNA1/ENSSSCG00000001458	ssc:100522394/ssc:100135050/ssc:100622156/ssc:100135040/ssc:100153387/ssc:445528/ssc:100153386/ssc:100037921/ssc:397395/ssc:100153486/ssc:100157996/ssc:100518131/ssc:494019/ssc:100621090/ssc:396623/ssc:397086/ssc:110261113/ssc:106504372/ssc:100153661/ssc:100153386	20
ssc05030	Cocaine addiction	7/341	40/6765	0.00343206280976018	0.0286332097271421	ENSSSCG00000009601/ENSSSCG00000031616/ENSSSCG00000012257/ENSSSCG00000017730/ENSSSCG00000035402/ENSSSCG00000029635/ENSSSCG00000016690	SLC18A1/FOSB/ENSSSCG00000012257/CDK5R1/RGS9/GRIN3B/CREB5	ssc:100154435/ssc:110261009/ssc:414424/ssc:100113467/ssc:102166057/ssc:100623799/ssc:100515635	7
ssc05168	Herpes simplex virus 1 infection	17/341	174/6765	0.00649906581467917	0.0527146449412866	ENSSSCG00000001469/ENSSSCG00000036956/ENSSSCG00000001453/ENSSSCG00000001456/ENSSSCG00000001470/ENSSSCG00000001455/ENSSSCG00000001457/ENSSSCG00000039214/ENSSSCG00000001472/ENSSSCG00000003395/ENSSSCG00000009002/ENSSSCG00000001404/ENSSSCG00000011436/ENSSSCG00000026695/ENSSSCG00000031336/ENSSSCG00000050619/ENSSSCG00000001458	SLA-DMB/SOCS3/HLA-DRA/ENSSSCG00000001456/SLA-DMA/ENSSSCG00000001455/SLA-DQB1/ENSSSCG00000039214/SLA-DOA/PIK3CD/TLR2/TNF/ENSSSCG00000011436/TNFSF14/ENSSSCG00000031336/IFNA1/ENSSSCG00000001458	ssc:100135050/ssc:493186/ssc:100135040/ssc:100153387/ssc:445528/ssc:100153386/ssc:100037921/ssc:397122/ssc:100157996/ssc:100518131/ssc:396623/ssc:397086/ssc:397007/ssc:100519468/ssc:106504372/ssc:100153661/ssc:100153386	17
ssc05166	Human T-cell leukemia virus 1 infection	20/341	219/6765	0.00699947401138642	0.0552390921979685	ENSSSCG00000001469/ENSSSCG00000001453/ENSSSCG00000001456/ENSSSCG00000038948/ENSSSCG00000001470/ENSSSCG00000001455/ENSSSCG00000001457/ENSSSCG00000035078/ENSSSCG00000001472/ENSSSCG00000003395/ENSSSCG00000001404/ENSSSCG00000000265/ENSSSCG00000032710/ENSSSCG00000028331/ENSSSCG00000008162/ENSSSCG00000031336/ENSSSCG00000000687/ENSSSCG00000001458/ENSSSCG00000003949/ENSSSCG00000016690	SLA-DMB/HLA-DRA/ENSSSCG00000001456/ETS2/SLA-DMA/ENSSSCG00000001455/SLA-DQB1/CD40/SLA-DOA/PIK3CD/TNF/ESPL1/E2F2/IL1R2/IL1R1/ENSSSCG00000031336/CD4/ENSSSCG00000001458/CDC20/CREB5	ssc:100135050/ssc:100135040/ssc:100153387/ssc:100154449/ssc:445528/ssc:100153386/ssc:100037921/ssc:397395/ssc:100157996/ssc:100518131/ssc:397086/ssc:100153121/ssc:110261113/ssc:100628112/ssc:100626904/ssc:106504372/ssc:404704/ssc:100153386/ssc:397379/ssc:100515635	20
ssc04080	Neuroactive ligand-receptor interaction	19/341	205/6765	0.00726285539044076	0.0558093098423343	ENSSSCG00000029371/ENSSSCG00000013658/ENSSSCG00000032162/ENSSSCG00000040095/ENSSSCG00000038598/ENSSSCG00000016866/ENSSSCG00000010054/ENSSSCG00000014428/ENSSSCG00000027849/ENSSSCG00000036013/ENSSSCG00000026176/ENSSSCG00000029096/ENSSSCG00000032191/ENSSSCG00000022490/ENSSSCG00000037452/ENSSSCG00000007139/ENSSSCG00000029635/ENSSSCG00000006545/ENSSSCG00000036907	C5AR1/S1PR2/P2RY13/GPR35/ADRB2/GHR/ADORA2A/HTR4/CNR2/ENSSSCG00000036013/CHRM3/HRH2/ENSSSCG00000032191/GPR83/HTR2A/ADRA1D/GRIN3B/CHRNB2/ENSSSCG00000036907	ssc:100048955/ssc:100511551/ssc:100524766/ssc:110257126/ssc:397357/ssc:397488/ssc:503661/ssc:397431/ssc:100621002/ssc:100302368/ssc:100144478/ssc:100625720/ssc:100738769/ssc:100513220/ssc:397432/ssc:552898/ssc:100623799/ssc:100516491/ssc:100141313	19
ssc04820	Cytoskeleton in muscle cells	19/341	206/6765	0.00764184326320771	0.0572158521245295	ENSSSCG00000011033/ENSSSCG00000006496/ENSSSCG00000037905/ENSSSCG00000004789/ENSSSCG00000015375/ENSSSCG00000017333/ENSSSCG00000039094/ENSSSCG00000022204/ENSSSCG00000044700/ENSSSCG00000038144/ENSSSCG00000010493/ENSSSCG00000038594/ENSSSCG00000034569/ENSSSCG00000031903/ENSSSCG00000027684/ENSSSCG00000049158/ENSSSCG00000026816/ENSSSCG00000001473/ENSSSCG00000006631	VIM/LMNA/ITGB5/THBS1/ITGB8/FMNL1/PLEC/AGRN/ENSSSCG00000044700/ENSSSCG00000038144/PDLIM1/ENSSSCG00000038594/OBSCN/ENSSSCG00000031903/TRIM63/ENSSSCG00000049158/ENSSSCG00000026816/COL11A2/TMOD4	ssc:100522394/ssc:100126859/ssc:100134977/ssc:492313/ssc:100037284/ssc:100520585/ssc:110260403/ssc:100621139/ssc:100515336/ssc:396903/ssc:100155592/ssc:397528/ssc:102157525/ssc:414906/ssc:100431101/ssc:100157427/ssc:100621139/ssc:100520915/ssc:100151861	19
ssc05206	MicroRNAs in cancer	15/341	151/6765	0.00886608314086271	0.0647224069282978	ENSSSCG00000011033/ENSSSCG00000010312/ENSSSCG00000007586/ENSSSCG00000004789/ENSSSCG00000031888/ENSSSCG00000006709/ENSSSCG00000017206/ENSSSCG00000033327/ENSSSCG00000003395/ENSSSCG00000013659/ENSSSCG00000032710/ENSSSCG00000038509/ENSSSCG00000022741/ENSSSCG00000005494/ENSSSCG00000006530	VIM/PLAU/FSCN1/THBS1/DDIT4/NOTCH2/GRB2/PDGFB/PIK3CD/DNMT1/E2F2/NOTCH1/PDGFRB/TNC/EFNA1	ssc:100522394/ssc:396985/ssc:100286741/ssc:492313/ssc:100153821/ssc:100153369/ssc:100192436/ssc:100519764/ssc:100518131/ssc:606746/ssc:110261113/ssc:110258061/ssc:102166564/ssc:397460/ssc:100144501	15
ssc04512	ECM-receptor interaction	10/341	84/6765	0.00921641450702436	0.0656388545378321	ENSSSCG00000037905/ENSSSCG00000004789/ENSSSCG00000015375/ENSSSCG00000022204/ENSSSCG00000044700/ENSSSCG00000038594/ENSSSCG00000026816/ENSSSCG00000005494/ENSSSCG00000003709/ENSSSCG00000026365	ITGB5/THBS1/ITGB8/AGRN/ENSSSCG00000044700/ENSSSCG00000038594/ENSSSCG00000026816/TNC/LAMA3/ENSSSCG00000026365	ssc:100134977/ssc:492313/ssc:100037284/ssc:100621139/ssc:100515336/ssc:397528/ssc:100621139/ssc:397460/ssc:100511642/ssc:100517829	10
ssc04014	Ras signaling pathway	19/341	214/6765	0.0112866042455606	0.0784687723738973	ENSSSCG00000014441/ENSSSCG00000009567/ENSSSCG00000038948/ENSSSCG00000031106/ENSSSCG00000017206/ENSSSCG00000033327/ENSSSCG00000015563/ENSSSCG00000028092/ENSSSCG00000005738/ENSSSCG00000003395/ENSSSCG00000002960/ENSSSCG00000005122/ENSSSCG00000022741/ENSSSCG00000024674/ENSSSCG00000006464/ENSSSCG00000036504/ENSSSCG00000008842/ENSSSCG00000026517/ENSSSCG00000006530	CSF1R/RASA3/ETS2/PLA2G2D/GRB2/PDGFB/RGL1/ENSSSCG00000028092/ENSSSCG00000005738/PIK3CD/RASGRP4/TEK/PDGFRB/ABL2/NTRK1/PLA2G2F/KIT/CALML4/EFNA1	ssc:100517086/ssc:100519683/ssc:100154449/ssc:100512662/ssc:100192436/ssc:100519764/ssc:100515847/ssc:102165618/ssc:100513970/ssc:100518131/ssc:100516199/ssc:396729/ssc:102166564/ssc:100627019/ssc:100154471/ssc:100513737/ssc:396810/ssc:100519528/ssc:100144501	19
ssc04666	Fc gamma R-mediated phagocytosis	10/341	93/6765	0.0181232415060833	0.123069453948287	ENSSSCG00000037508/ENSSSCG00000010908/ENSSSCG00000015353/ENSSSCG00000036618/ENSSSCG00000023503/ENSSSCG00000016298/ENSSSCG00000003395/ENSSSCG00000006350/ENSSSCG00000031380/ENSSSCG00000016794	GSN/PTPRC/SCIN/ENSSSCG00000036618/PRKCD/INPP5D/PIK3CD/ENSSSCG00000006350/MARCKSL1/MYO10	ssc:100512981/ssc:100522631/ssc:100512981/ssc:397684/ssc:100622955/ssc:100526019/ssc:100518131/ssc:110260307/ssc:100628001/ssc:396902	10
ssc04930	Type II diabetes mellitus	6/341	43/6765	0.0197553908736594	0.128954091729519	ENSSSCG00000036956/ENSSSCG00000023503/ENSSSCG00000003395/ENSSSCG00000001404/ENSSSCG00000039103/ENSSSCG00000007665	SOCS3/PRKCD/PIK3CD/TNF/ADIPOQ/ENSSSCG00000007665	ssc:493186/ssc:100622955/ssc:100518131/ssc:397086/ssc:397660/ssc:100515824	6
ssc04972	Pancreatic secretion	9/341	81/6765	0.0200650348504966	0.128954091729519	ENSSSCG00000031106/ENSSSCG00000012875/ENSSSCG00000023437/ENSSSCG00000008742/ENSSSCG00000039556/ENSSSCG00000036013/ENSSSCG00000026176/ENSSSCG00000036504/ENSSSCG00000028277	PLA2G2D/ENSSSCG00000012875/ITPR1/CD38/KCNQ1/ENSSSCG00000036013/CHRM3/PLA2G2F/ENSSSCG00000028277	ssc:100512662/ssc:100523421/ssc:397454/ssc:100511702/ssc:397326/ssc:100302368/ssc:100144478/ssc:100513737/ssc:100521789	9
ssc05143	African trypanosomiasis	5/341	32/6765	0.0207112112057595	0.128954091729519	ENSSSCG00000039214/ENSSSCG00000001404/ENSSSCG00000015652/ENSSSCG00000011436/ENSSSCG00000015037	ENSSSCG00000039214/TNF/IL10/ENSSSCG00000011436/IL18	ssc:397122/ssc:397086/ssc:397106/ssc:397007/ssc:397057	5
ssc04070	Phosphatidylinositol signaling system	10/341	95/6765	0.0207563092852308	0.128954091729519	ENSSSCG00000016298/ENSSSCG00000003395/ENSSSCG00000023437/ENSSSCG00000016192/ENSSSCG00000012315/ENSSSCG00000009050/ENSSSCG00000047967/ENSSSCG00000036785/ENSSSCG00000026517/ENSSSCG00000022550	INPP5D/PIK3CD/ITPR1/PLCD4/SYNJ2/INPP4B/ENSSSCG00000047967/MTMR7/CALML4/DGKG	ssc:100526019/ssc:100518131/ssc:397454/ssc:397119/ssc:100516167/ssc:100511393/ssc:102164283/ssc:100516469/ssc:100519528/ssc:100623595	10
ssc05202	Transcriptional misregulation in cancer	15/341	168/6765	0.0219236549050439	0.13336890067235	ENSSSCG00000014441/ENSSSCG00000010312/ENSSSCG00000002866/ENSSSCG00000035078/ENSSSCG00000033327/ENSSSCG00000022689/ENSSSCG00000040607/ENSSSCG00000014369/ENSSSCG00000005385/ENSSSCG00000017475/ENSSSCG00000005511/ENSSSCG00000023229/ENSSSCG00000028331/ENSSSCG00000006464/ENSSSCG00000000258	CSF1R/PLAU/CEBPA/CD40/PDGFB/GADD45B/MAF/CD14/NR4A3/RARA/TRAF1/ETV5/IL1R2/NTRK1/RARG	ssc:100517086/ssc:396985/ssc:397307/ssc:397395/ssc:100519764/ssc:100621090/ssc:106510466/ssc:100037938/ssc:397479/ssc:396709/ssc:100627029/ssc:100623208/ssc:100628112/ssc:100154471/ssc:396709	15
ssc05221	Acute myeloid leukemia	8/341	70/6765	0.0237152170911456	0.138036975649352	ENSSSCG00000014441/ENSSSCG00000002866/ENSSSCG00000017206/ENSSSCG00000003395/ENSSSCG00000014369/ENSSSCG00000017475/ENSSSCG00000000258/ENSSSCG00000008842	CSF1R/CEBPA/GRB2/PIK3CD/CD14/RARA/RARG/KIT	ssc:100517086/ssc:397307/ssc:100192436/ssc:100518131/ssc:100037938/ssc:396709/ssc:396709/ssc:396810	8
ssc04630	JAK-STAT signaling pathway	13/341	140/6765	0.0238181722375889	0.138036975649352	ENSSSCG00000015085/ENSSSCG00000036956/ENSSSCG00000017206/ENSSSCG00000033327/ENSSSCG00000007816/ENSSSCG00000003395/ENSSSCG00000040581/ENSSSCG00000015652/ENSSSCG00000016866/ENSSSCG00000003801/ENSSSCG00000022741/ENSSSCG00000040961/ENSSSCG00000050619	IL10RA/SOCS3/GRB2/PDGFB/IL21R/PIK3CD/CISH/IL10/GHR/IL23R/PDGFRB/LIF/IFNA1	ssc:100525654/ssc:493186/ssc:100192436/ssc:100519764/ssc:100518723/ssc:100518131/ssc:100518866/ssc:397106/ssc:397488/ssc:733613/ssc:102166564/ssc:399503/ssc:100153661	13
ssc04062	Chemokine signaling pathway	15/341	170/6765	0.0241091978017703	0.138036975649352	ENSSSCG00000017700/ENSSSCG00000032343/ENSSSCG00000023503/ENSSSCG00000017206/ENSSSCG00000014852/ENSSSCG00000028092/ENSSSCG00000003395/ENSSSCG00000032474/ENSSSCG00000033457/ENSSSCG00000035736/ENSSSCG00000036445/ENSSSCG00000034722/ENSSSCG00000040648/ENSSSCG00000017466/ENSSSCG00000008978	CCL3L1/CCL4/PRKCD/GRB2/ARRB1/ENSSSCG00000028092/PIK3CD/CXCL10/ENSSSCG00000033457/ENSSSCG00000035736/ENSSSCG00000036445/CCL14/CCL8/CCR7/CXCL11	ssc:494459/ssc:100515857/ssc:100622955/ssc:100192436/ssc:100521141/ssc:102165618/ssc:100518131/ssc:494019/ssc:100516039/ssc:780407/ssc:100524265/ssc:100516223/ssc:100302703/ssc:396663/ssc:100169744	15
ssc04064	NF-kappa B signaling pathway	10/341	101/6765	0.0303228848368865	0.170274661007132	ENSSSCG00000010312/ENSSSCG00000004154/ENSSSCG00000035078/ENSSSCG00000039214/ENSSSCG00000022689/ENSSSCG00000014369/ENSSSCG00000001404/ENSSSCG00000005511/ENSSSCG00000026695/ENSSSCG00000008162	PLAU/TNFAIP3/CD40/ENSSSCG00000039214/GADD45B/CD14/TNF/TRAF1/TNFSF14/IL1R1	ssc:396985/ssc:100622156/ssc:397395/ssc:397122/ssc:100621090/ssc:100037938/ssc:397086/ssc:100627029/ssc:100519468/ssc:100626904	10
ssc05418	Fluid shear stress and atherosclerosis	12/341	131/6765	0.0320442380432514	0.176545613370366	ENSSSCG00000039214/ENSSSCG00000033327/ENSSSCG00000008090/ENSSSCG00000003395/ENSSSCG00000001404/ENSSSCG00000017277/ENSSSCG00000038911/ENSSSCG00000038594/ENSSSCG00000028331/ENSSSCG00000008162/ENSSSCG00000002829/ENSSSCG00000026517	ENSSSCG00000039214/PDGFB/IL1A/PIK3CD/TNF/PECAM1/KLF2/ENSSSCG00000038594/IL1R2/IL1R1/MMP2/CALML4	ssc:397122/ssc:100519764/ssc:397094/ssc:100518131/ssc:397086/ssc:396941/ssc:100174959/ssc:397528/ssc:100628112/ssc:100626904/ssc:397391/ssc:100519528	12
ssc04020	Calcium signaling pathway	18/341	226/6765	0.0357915575775573	0.193539533567532	ENSSSCG00000033327/ENSSSCG00000012875/ENSSSCG00000023437/ENSSSCG00000038598/ENSSSCG00000008742/ENSSSCG00000010054/ENSSSCG00000022741/ENSSSCG00000014428/ENSSSCG00000026176/ENSSSCG00000016192/ENSSSCG00000006464/ENSSSCG00000029096/ENSSSCG00000032191/ENSSSCG00000037452/ENSSSCG00000047967/ENSSSCG00000007139/ENSSSCG00000029635/ENSSSCG00000026517	PDGFB/ENSSSCG00000012875/ITPR1/ADRB2/CD38/ADORA2A/PDGFRB/HTR4/CHRM3/PLCD4/NTRK1/HRH2/ENSSSCG00000032191/HTR2A/ENSSSCG00000047967/ADRA1D/GRIN3B/CALML4	ssc:100519764/ssc:100523421/ssc:397454/ssc:397357/ssc:100511702/ssc:503661/ssc:102166564/ssc:397431/ssc:100144478/ssc:397119/ssc:100154471/ssc:100625720/ssc:100738769/ssc:397432/ssc:102164283/ssc:552898/ssc:100623799/ssc:100519528	18
ssc04915	Estrogen signaling pathway	11/341	120/6765	0.0389460551743865	0.206768147471288	ENSSSCG00000047932/ENSSSCG00000023503/ENSSSCG00000017206/ENSSSCG00000003395/ENSSSCG00000023437/ENSSSCG00000017475/ENSSSCG00000024067/ENSSSCG00000002829/ENSSSCG00000000258/ENSSSCG00000016690/ENSSSCG00000026517	HSPA6/PRKCD/GRB2/PIK3CD/ITPR1/RARA/KRT23/MMP2/RARG/CREB5/CALML4	ssc:396906/ssc:100622955/ssc:100192436/ssc:100518131/ssc:397454/ssc:396709/ssc:100519795/ssc:397391/ssc:396709/ssc:100515635/ssc:100519528	11
ssc04625	C-type lectin receptor signaling pathway	10/341	106/6765	0.0403947183337735	0.21062960274039	ENSSSCG00000023503/ENSSSCG00000039214/ENSSSCG00000003395/ENSSSCG00000014277/ENSSSCG00000023437/ENSSSCG00000027426/ENSSSCG00000001404/ENSSSCG00000015652/ENSSSCG00000009630/ENSSSCG00000026517	PRKCD/ENSSSCG00000039214/PIK3CD/IRF1/ITPR1/BCL3/TNF/IL10/EGR3/CALML4	ssc:100622955/ssc:397122/ssc:100518131/ssc:396611/ssc:397454/ssc:100738193/ssc:397086/ssc:397106/ssc:100516296/ssc:100519528	10
ssc04623	Cytosolic DNA-sensing pathway	8/341	78/6765	0.0417741711643204	0.214001017192659	ENSSSCG00000039214/ENSSSCG00000027806/ENSSSCG00000032642/ENSSSCG00000032474/novel.136/ENSSSCG00000015037/ENSSSCG00000050619/ENSSSCG00000043838	ENSSSCG00000039214/SAMHD1/DDX41/CXCL10/-/IL18/IFNA1/ENSSSCG00000043838	ssc:397122/ssc:100154500/ssc:110259388/ssc:494019/ssc:100517333/ssc:397057/ssc:100153661/ssc:100517333	8
ssc05219	Bladder cancer	5/341	39/6765	0.0445550624506162	0.224311693716895	ENSSSCG00000004789/ENSSSCG00000032710/ENSSSCG00000025652/ENSSSCG00000002829/ENSSSCG00000014985	THBS1/E2F2/CDH1/MMP2/MMP3	ssc:492313/ssc:110261113/ssc:100048953/ssc:397391/ssc:397320	5
ssc04540	Gap junction	8/341	81/6765	0.0504099981727539	0.249486770617697	ENSSSCG00000017206/ENSSSCG00000033327/ENSSSCG00000023437/ENSSSCG00000004241/ENSSSCG00000022741/ENSSSCG00000008866/ENSSSCG00000037452/ENSSSCG00000016215	GRB2/PDGFB/ITPR1/GJA1/PDGFRB/GUCY1A1/HTR2A/ENSSSCG00000016215	ssc:100192436/ssc:100519764/ssc:397454/ssc:100518636/ssc:102166564/ssc:553100/ssc:397432/ssc:100158003	8
ssc04933	AGE-RAGE signaling pathway in diabetic complications	9/341	98/6765	0.0579149756695626	0.281852881591871	ENSSSCG00000023503/ENSSSCG00000039214/ENSSSCG00000008090/ENSSSCG00000003395/ENSSSCG00000044700/ENSSSCG00000001404/ENSSSCG00000022447/ENSSSCG00000016192/ENSSSCG00000002829	PRKCD/ENSSSCG00000039214/IL1A/PIK3CD/ENSSSCG00000044700/TNF/F3/PLCD4/MMP2	ssc:100622955/ssc:397122/ssc:397094/ssc:100518131/ssc:100515336/ssc:397086/ssc:396677/ssc:397119/ssc:397391	9
ssc04977	Vitamin digestion and absorption	3/341	18/6765	0.05904479834523	0.282509428694919	ENSSSCG00000023478/ENSSSCG00000011030/ENSSSCG00000027118	SLC46A1/CUBN/ENSSSCG00000027118	ssc:100628018/ssc:100521743/ssc:100525318	3
ssc04015	Rap1 signaling pathway	15/341	192/6765	0.0599848786954964	0.282509428694919	ENSSSCG00000014441/ENSSSCG00000004789/ENSSSCG00000033327/ENSSSCG00000005738/ENSSSCG00000003395/ENSSSCG00000016855/ENSSSCG00000014039/ENSSSCG00000010054/ENSSSCG00000005122/ENSSSCG00000022741/ENSSSCG00000025652/ENSSSCG00000000699/ENSSSCG00000008842/ENSSSCG00000026517/ENSSSCG00000006530	CSF1R/THBS1/PDGFB/ENSSSCG00000005738/PIK3CD/FYB1/RGS14/ADORA2A/TEK/PDGFRB/CDH1/LPAR5/KIT/CALML4/EFNA1	ssc:100517086/ssc:492313/ssc:100519764/ssc:100513970/ssc:100518131/ssc:100520112/ssc:100524790/ssc:503661/ssc:396729/ssc:102166564/ssc:100048953/ssc:102161415/ssc:396810/ssc:100519528/ssc:100144501	15
ssc00562	Inositol phosphate metabolism	7/341	70/6765	0.0614907796679568	0.285004883540371	ENSSSCG00000016298/ENSSSCG00000003395/ENSSSCG00000016192/ENSSSCG00000012315/ENSSSCG00000009050/ENSSSCG00000047967/ENSSSCG00000036785	INPP5D/PIK3CD/PLCD4/SYNJ2/INPP4B/ENSSSCG00000047967/MTMR7	ssc:100526019/ssc:100518131/ssc:397119/ssc:100516167/ssc:100511393/ssc:102164283/ssc:100516469	7
ssc05224	Breast cancer	11/341	131/6765	0.0656942617595635	0.298864746912	ENSSSCG00000006709/ENSSSCG00000017206/ENSSSCG00000003395/ENSSSCG00000022689/ENSSSCG00000038904/ENSSSCG00000007067/ENSSSCG00000032821/ENSSSCG00000032710/ENSSSCG00000038509/ENSSSCG00000008842/ENSSSCG00000017265	NOTCH2/GRB2/PIK3CD/GADD45B/FRAT2/JAG1/FRAT1/E2F2/NOTCH1/KIT/AXIN2	ssc:100153369/ssc:100192436/ssc:100518131/ssc:100621090/ssc:110256599/ssc:100156773/ssc:110256598/ssc:110261113/ssc:110258061/ssc:396810/ssc:100739604	11
ssc04270	Vascular smooth muscle contraction	10/341	116/6765	0.0669365383181236	0.298864746912	ENSSSCG00000031106/ENSSSCG00000023503/ENSSSCG00000023437/ENSSSCG00000010054/ENSSSCG00000038144/ENSSSCG00000016331/ENSSSCG00000036504/ENSSSCG00000008866/ENSSSCG00000007139/ENSSSCG00000026517	PLA2G2D/PRKCD/ITPR1/ADORA2A/ENSSSCG00000038144/RAMP1/PLA2G2F/GUCY1A1/ADRA1D/CALML4	ssc:100512662/ssc:100622955/ssc:397454/ssc:503661/ssc:396903/ssc:397401/ssc:100513737/ssc:553100/ssc:552898/ssc:100519528	10
ssc05215	Prostate cancer	9/341	101/6765	0.0675516208773698	0.298864746912	ENSSSCG00000010312/ENSSSCG00000017206/ENSSSCG00000033327/ENSSSCG00000003395/ENSSSCG00000023229/ENSSSCG00000032710/ENSSSCG00000022741/ENSSSCG00000028331/ENSSSCG00000016690	PLAU/GRB2/PDGFB/PIK3CD/ETV5/E2F2/PDGFRB/IL1R2/CREB5	ssc:396985/ssc:100192436/ssc:100519764/ssc:100518131/ssc:100623208/ssc:110261113/ssc:102166564/ssc:100628112/ssc:100515635	9
ssc05134	Legionellosis	6/341	59/6765	0.0752279062927014	0.327858934887594	ENSSSCG00000047932/ENSSSCG00000039214/ENSSSCG00000009002/ENSSSCG00000014369/ENSSSCG00000001404/ENSSSCG00000015037	HSPA6/ENSSSCG00000039214/TLR2/CD14/TNF/IL18	ssc:396906/ssc:397122/ssc:396623/ssc:100037938/ssc:397086/ssc:397057	6
ssc04750	Inflammatory mediator regulation of TRP channels	8/341	89/6765	0.0787778836828301	0.334677240882798	ENSSSCG00000023503/ENSSSCG00000039214/ENSSSCG00000003395/ENSSSCG00000023437/ENSSSCG00000006464/ENSSSCG00000008162/ENSSSCG00000037452/ENSSSCG00000026517	PRKCD/ENSSSCG00000039214/PIK3CD/ITPR1/NTRK1/IL1R1/HTR2A/CALML4	ssc:100622955/ssc:397122/ssc:100518131/ssc:397454/ssc:100154471/ssc:100626904/ssc:397432/ssc:100519528	8
ssc05417	Lipid and atherosclerosis	15/341	200/6765	0.0792107615955885	0.334677240882798	ENSSSCG00000017700/ENSSSCG00000047932/ENSSSCG00000035078/ENSSSCG00000032343/ENSSSCG00000039214/ENSSSCG00000003395/ENSSSCG00000009002/ENSSSCG00000014369/ENSSSCG00000023437/ENSSSCG00000001404/ENSSSCG00000015037/ENSSSCG00000001906/ENSSSCG00000050619/ENSSSCG00000026517/ENSSSCG00000014985	CCL3L1/HSPA6/CD40/CCL4/ENSSSCG00000039214/PIK3CD/TLR2/CD14/ITPR1/TNF/IL18/CYP1A1/IFNA1/CALML4/MMP3	ssc:494459/ssc:396906/ssc:397395/ssc:100515857/ssc:397122/ssc:100518131/ssc:396623/ssc:100037938/ssc:397454/ssc:397086/ssc:397057/ssc:403103/ssc:100153661/ssc:100519528/ssc:397320	15
ssc05031	Amphetamine addiction	6/341	60/6765	0.0802308454171091	0.334677240882798	ENSSSCG00000009601/ENSSSCG00000031616/ENSSSCG00000012257/ENSSSCG00000029635/ENSSSCG00000016690/ENSSSCG00000026517	SLC18A1/FOSB/ENSSSCG00000012257/GRIN3B/CREB5/CALML4	ssc:100154435/ssc:110261009/ssc:414424/ssc:100623799/ssc:100515635/ssc:100519528	6
ssc04151	PI3K-Akt signaling pathway	22/341	321/6765	0.0863360804372908	0.350457382145154	ENSSSCG00000014441/ENSSSCG00000037905/ENSSSCG00000004789/ENSSSCG00000015375/ENSSSCG00000031888/ENSSSCG00000017206/ENSSSCG00000033327/ENSSSCG00000028092/ENSSSCG00000003395/ENSSSCG00000009002/ENSSSCG00000044700/ENSSSCG00000016866/ENSSSCG00000005122/ENSSSCG00000022741/ENSSSCG00000006464/ENSSSCG00000050619/ENSSSCG00000000699/ENSSSCG00000005494/ENSSSCG00000003709/ENSSSCG00000008842/ENSSSCG00000016690/…	CSF1R/ITGB5/THBS1/ITGB8/DDIT4/GRB2/PDGFB/ENSSSCG00000028092/PIK3CD/TLR2/ENSSSCG00000044700/GHR/TEK/PDGFRB/NTRK1/IFNA1/LPAR5/TNC/LAMA3/KIT/CREB5/EFNA1	ssc:100517086/ssc:100134977/ssc:492313/ssc:100037284/ssc:100153821/ssc:100192436/ssc:100519764/ssc:102165618/ssc:100518131/ssc:396623/ssc:100515336/ssc:397488/ssc:396729/ssc:102166564/ssc:100154471/ssc:100153661/ssc:102161415/ssc:397460/ssc:100511642/ssc:396810/ssc:100515635/ssc:100144501	22
ssc05200	Pathways in cancer	31/341	479/6765	0.0875687543845075	0.350457382145154	ENSSSCG00000014441/ENSSSCG00000002866/ENSSSCG00000006709/ENSSSCG00000017206/ENSSSCG00000033327/ENSSSCG00000028092/ENSSSCG00000005738/ENSSSCG00000003395/ENSSSCG00000022689/ENSSSCG00000038904/ENSSSCG00000007067/ENSSSCG00000044700/ENSSSCG00000002960/ENSSSCG00000017475/ENSSSCG00000032821/ENSSSCG00000005511/ENSSSCG00000032710/ENSSSCG00000038509/ENSSSCG00000003801/ENSSSCG00000022741/ENSSSCG00000025652/…	CSF1R/CEBPA/NOTCH2/GRB2/PDGFB/ENSSSCG00000028092/ENSSSCG00000005738/PIK3CD/GADD45B/FRAT2/JAG1/ENSSSCG00000044700/RASGRP4/RARA/FRAT1/TRAF1/E2F2/NOTCH1/IL23R/PDGFRB/CDH1/NTRK1/MMP2/RARG/IFNA1/LPAR5/LAMA3/KIT/AXIN2/CALML4/MMP3	ssc:100517086/ssc:397307/ssc:100153369/ssc:100192436/ssc:100519764/ssc:102165618/ssc:100513970/ssc:100518131/ssc:100621090/ssc:110256599/ssc:100156773/ssc:100515336/ssc:100516199/ssc:396709/ssc:110256598/ssc:100627029/ssc:110261113/ssc:110258061/ssc:733613/ssc:102166564/ssc:100048953/ssc:100154471/ssc:397391/ssc:396709/ssc:100153661/ssc:102161415/ssc:100511642/ssc:396810/ssc:100739604/ssc:1005195…	31
ssc04621	NOD-like receptor signaling pathway	12/341	154/6765	0.0876143455362884	0.350457382145154	ENSSSCG00000009256/ENSSSCG00000004154/ENSSSCG00000016678/ENSSSCG00000023503/ENSSSCG00000039214/ENSSSCG00000023437/ENSSSCG00000001867/ENSSSCG00000001404/novel.136/ENSSSCG00000015037/ENSSSCG00000050619/ENSSSCG00000043838	ANTXR2/TNFAIP3/NOD1/PRKCD/ENSSSCG00000039214/ITPR1/PSTPIP1/TNF/-/IL18/IFNA1/ENSSSCG00000043838	ssc:100514416/ssc:100622156/ssc:100135660/ssc:100622955/ssc:397122/ssc:397454/ssc:100152628/ssc:397086/ssc:100517333/ssc:397057/ssc:100153661/ssc:100517333	12
ssc05214	Glioma	7/341	77/6765	0.0920844709059003	0.363360344655715	ENSSSCG00000017206/ENSSSCG00000033327/ENSSSCG00000003395/ENSSSCG00000022689/ENSSSCG00000032710/ENSSSCG00000022741/ENSSSCG00000026517	GRB2/PDGFB/PIK3CD/GADD45B/E2F2/PDGFRB/CALML4	ssc:100192436/ssc:100519764/ssc:100518131/ssc:100621090/ssc:110261113/ssc:102166564/ssc:100519528	7
ssc00591	Linoleic acid metabolism	3/341	22/6765	0.096295346642979	0.369443657266122	ENSSSCG00000031106/ENSSSCG00000023320/ENSSSCG00000036504	PLA2G2D/CYP3A29/PLA2G2F	ssc:100512662/ssc:100144468/ssc:100513737	3
ssc05218	Melanoma	6/341	63/6765	0.0963264785727793	0.369443657266122	ENSSSCG00000033327/ENSSSCG00000003395/ENSSSCG00000022689/ENSSSCG00000032710/ENSSSCG00000022741/ENSSSCG00000025652	PDGFB/PIK3CD/GADD45B/E2F2/PDGFRB/CDH1	ssc:100519764/ssc:100518131/ssc:100621090/ssc:110261113/ssc:102166564/ssc:100048953	6
ssc05340	Primary immunodeficiency	4/341	35/6765	0.0974217863338745	0.369443657266122	ENSSSCG00000010908/ENSSSCG00000035078/ENSSSCG00000000687/ENSSSCG00000025294	PTPRC/CD40/CD4/AIRE	ssc:100522631/ssc:397395/ssc:404704/ssc:100621659	4
ssc04010	MAPK signaling pathway	19/341	275/6765	0.0995891597212358	0.37157421165231	ENSSSCG00000014441/ENSSSCG00000047932/ENSSSCG00000008164/ENSSSCG00000017206/ENSSSCG00000039214/ENSSSCG00000033327/ENSSSCG00000014852/ENSSSCG00000008090/ENSSSCG00000022689/ENSSSCG00000014369/ENSSSCG00000002960/ENSSSCG00000001404/ENSSSCG00000005122/ENSSSCG00000022741/ENSSSCG00000006464/ENSSSCG00000008162/ENSSSCG00000004022/ENSSSCG00000008842/ENSSSCG00000006530	CSF1R/HSPA6/MAP4K4/GRB2/ENSSSCG00000039214/PDGFB/ARRB1/IL1A/GADD45B/CD14/RASGRP4/TNF/TEK/PDGFRB/NTRK1/IL1R1/RPS6KA2/KIT/EFNA1	ssc:100517086/ssc:396906/ssc:100518724/ssc:100192436/ssc:397122/ssc:100519764/ssc:100521141/ssc:397094/ssc:100621090/ssc:100037938/ssc:100516199/ssc:397086/ssc:396729/ssc:102166564/ssc:100154471/ssc:100626904/ssc:100515286/ssc:396810/ssc:100144501	19
ssc01522	Endocrine resistance	8/341	94/6765	0.100528639453878	0.37157421165231	ENSSSCG00000006709/ENSSSCG00000017206/ENSSSCG00000003395/ENSSSCG00000007067/ENSSSCG00000032710/ENSSSCG00000038509/ENSSSCG00000002829/ENSSSCG00000042788	NOTCH2/GRB2/PIK3CD/JAG1/E2F2/NOTCH1/MMP2/ENSSSCG00000042788	ssc:100153369/ssc:100192436/ssc:100518131/ssc:100156773/ssc:110261113/ssc:110258061/ssc:397391/ssc:100620827	8
ssc00360	Phenylalanine metabolism	2/341	11/6765	0.1031788381543	0.375731520385599	ENSSSCG00000028501/ENSSSCG00000012257	ENSSSCG00000028501/ENSSSCG00000012257	ssc:100739347/ssc:414424	2
ssc00350	Tyrosine metabolism	3/341	23/6765	0.106800397917824	0.375731520385599	ENSSSCG00000028501/ENSSSCG00000014805/ENSSSCG00000012257	ENSSSCG00000028501/ENSSSCG00000014805/ENSSSCG00000012257	ssc:100739347/ssc:100155530/ssc:414424	3
ssc00601	Glycosphingolipid biosynthesis - lacto and neolacto series	3/341	23/6765	0.106800397917824	0.375731520385599	ENSSSCG00000005518/ENSSSCG00000015232/ENSSSCG00000031329	ENSSSCG00000005518/ST3GAL4/ST8SIA1	ssc:396733/ssc:396602/ssc:100625270	3
ssc04744	Phototransduction	3/341	23/6765	0.106800397917824	0.375731520385599	ENSSSCG00000037991/ENSSSCG00000035402/ENSSSCG00000026517	RCVRN/RGS9/CALML4	ssc:100516153/ssc:102166057/ssc:100519528	3
ssc05207	Chemical carcinogenesis - receptor activation	12/341	161/6765	0.112156825835975	0.386505226650294	ENSSSCG00000006709/ENSSSCG00000017206/ENSSSCG00000014852/ENSSSCG00000003395/ENSSSCG00000007067/ENSSSCG00000023320/ENSSSCG00000038598/ENSSSCG00000001906/ENSSSCG00000004022/ENSSSCG00000004968/ENSSSCG00000006545/ENSSSCG00000016690	NOTCH2/GRB2/ARRB1/PIK3CD/JAG1/CYP3A29/ADRB2/CYP1A1/RPS6KA2/PAQR5/CHRNB2/CREB5	ssc:100153369/ssc:100192436/ssc:100521141/ssc:100518131/ssc:100156773/ssc:100144468/ssc:397357/ssc:403103/ssc:100515286/ssc:100521597/ssc:100516491/ssc:100515635	12
ssc04657	IL-17 signaling pathway	7/341	81/6765	0.11278930293393	0.386505226650294	ENSSSCG00000004154/ENSSSCG00000039214/ENSSSCG00000032474/ENSSSCG00000001404/ENSSSCG00000031616/ENSSSCG00000033452/ENSSSCG00000014985	TNFAIP3/ENSSSCG00000039214/CXCL10/TNF/FOSB/ENSSSCG00000033452/MMP3	ssc:100622156/ssc:397122/ssc:494019/ssc:397086/ssc:110261009/ssc:110259164/ssc:397320	7
ssc00980	Metabolism of xenobiotics by cytochrome P450	4/341	37/6765	0.113833731136731	0.386505226650294	ENSSSCG00000032803/ENSSSCG00000003491/ENSSSCG00000028501/ENSSSCG00000001906	CYP2S1/AKR7A2/ENSSSCG00000028501/CYP1A1	ssc:106510546/ssc:100511331/ssc:100739347/ssc:403103	4
ssc00380	Tryptophan metabolism	4/341	39/6765	0.131371861739762	0.44092624859782	ENSSSCG00000016442/ENSSSCG00000040296/ENSSSCG00000001906/ENSSSCG00000012257	AOC1/EHHADH/CYP1A1/ENSSSCG00000012257	ssc:100517436/ssc:448846/ssc:403103/ssc:414424	4
ssc05135	Yersinia infection	11/341	150/6765	0.13503593186726	0.448073773923181	ENSSSCG00000039214/ENSSSCG00000003395/ENSSSCG00000016855/ENSSSCG00000006350/ENSSSCG00000001404/ENSSSCG00000015652/novel.136/ENSSSCG00000015037/ENSSSCG00000004022/ENSSSCG00000000687/ENSSSCG00000043838	ENSSSCG00000039214/PIK3CD/FYB1/ENSSSCG00000006350/TNF/IL10/-/IL18/RPS6KA2/CD4/ENSSSCG00000043838	ssc:397122/ssc:100518131/ssc:100520112/ssc:110260307/ssc:397086/ssc:397106/ssc:100517333/ssc:397057/ssc:100515286/ssc:404704/ssc:100517333	11
ssc03273	Virion - Lassa virus and SFTS virus	2/341	13/6765	0.137100116398322	0.44981161784618	ENSSSCG00000038144/ENSSSCG00000008765	ENSSSCG00000038144/PCDH7	ssc:396903/ssc:100520035	2
ssc01523	Antifolate resistance	3/341	26/6765	0.140745462234348	0.456640833026995	ENSSSCG00000039214/ENSSSCG00000023478/ENSSSCG00000001404	ENSSSCG00000039214/SLC46A1/TNF	ssc:397122/ssc:100628018/ssc:397086	3
ssc04081	Hormone signaling	11/341	153/6765	0.148662231068056	0.477026060130467	ENSSSCG00000028092/ENSSSCG00000026724/ENSSSCG00000003395/ENSSSCG00000038598/ENSSSCG00000039103/ENSSSCG00000027157/ENSSSCG00000016866/ENSSSCG00000016331/ENSSSCG00000032191/ENSSSCG00000007139/ENSSSCG00000007665	ENSSSCG00000028092/PLBD1/PIK3CD/ADRB2/ADIPOQ/SLC40A1/GHR/RAMP1/ENSSSCG00000032191/ADRA1D/ENSSSCG00000007665	ssc:102165618/ssc:397193/ssc:100518131/ssc:397357/ssc:397660/ssc:100737517/ssc:397488/ssc:397401/ssc:100738769/ssc:552898/ssc:100515824	11
ssc00603	Glycosphingolipid biosynthesis - globo and isoglobo series	2/341	14/6765	0.154861429441468	0.491516710835964	ENSSSCG00000038843/ENSSSCG00000031329	ST3GAL2/ST8SIA1	ssc:100627772/ssc:100625270	2
ssc00140	Steroid hormone biosynthesis	4/341	42/6765	0.159587954217565	0.501071856252999	ENSSSCG00000023320/ENSSSCG00000014805/ENSSSCG00000001906/ENSSSCG00000022092	CYP3A29/ENSSSCG00000014805/CYP1A1/CYP7B1	ssc:100144468/ssc:100155530/ssc:403103/ssc:100738003	4
ssc05034	Alcoholism	10/341	139/6765	0.162691188864394	0.505381139876627	ENSSSCG00000017206/ENSSSCG00000028092/ENSSSCG00000009601/ENSSSCG00000031616/ENSSSCG00000010054/ENSSSCG00000015368/ENSSSCG00000012257/ENSSSCG00000029635/ENSSSCG00000016690/ENSSSCG00000026517	GRB2/ENSSSCG00000028092/SLC18A1/FOSB/ADORA2A/HDAC9/ENSSSCG00000012257/GRIN3B/CREB5/CALML4	ssc:100192436/ssc:102165618/ssc:100154435/ssc:110261009/ssc:503661/ssc:100523163/ssc:414424/ssc:100623799/ssc:100515635/ssc:100519528	10
ssc00512	Mucin type O-glycan biosynthesis	3/341	28/6765	0.165118019315293	0.506791370211712	ENSSSCG00000005628/ENSSSCG00000016431/ENSSSCG00000038843	ST6GALNAC4/GALNTL5/ST3GAL2	ssc:396676/ssc:100515695/ssc:100627772	3
ssc04330	Notch signaling pathway	5/341	58/6765	0.166616340891522	0.506791370211712	ENSSSCG00000006709/ENSSSCG00000007572/ENSSSCG00000007067/ENSSSCG00000038509/ENSSSCG00000005291	NOTCH2/LFNG/JAG1/NOTCH1/TLE1	ssc:100153369/ssc:100524978/ssc:100156773/ssc:110258061/ssc:100524475	5
ssc05213	Endometrial cancer	5/341	59/6765	0.175078232984005	0.527039629188964	ENSSSCG00000017206/ENSSSCG00000003395/ENSSSCG00000022689/ENSSSCG00000025652/ENSSSCG00000017265	GRB2/PIK3CD/GADD45B/CDH1/AXIN2	ssc:100192436/ssc:100518131/ssc:100621090/ssc:100048953/ssc:100739604	5
ssc00410	beta-Alanine metabolism	3/341	29/6765	0.177742177288484	0.529599140492219	ENSSSCG00000028501/ENSSSCG00000040296/ENSSSCG00000012911	ENSSSCG00000028501/EHHADH/CARNS1	ssc:100739347/ssc:448846/ssc:100512885	3
ssc05165	Human papillomavirus infection	20/341	319/6765	0.182782030287933	0.539114675192693	ENSSSCG00000037905/ENSSSCG00000004789/ENSSSCG00000015375/ENSSSCG00000006709/ENSSSCG00000007572/ENSSSCG00000017206/ENSSSCG00000003395/ENSSSCG00000035420/ENSSSCG00000007067/ENSSSCG00000044700/ENSSSCG00000014277/ENSSSCG00000001404/ENSSSCG00000038509/ENSSSCG00000022741/ENSSSCG00000050619/ENSSSCG00000005494/ENSSSCG00000016516/ENSSSCG00000003709/ENSSSCG00000016690/ENSSSCG00000017265	ITGB5/THBS1/ITGB8/NOTCH2/LFNG/GRB2/PIK3CD/HES4/JAG1/ENSSSCG00000044700/IRF1/TNF/NOTCH1/PDGFRB/IFNA1/TNC/ATP6V0A4/LAMA3/CREB5/AXIN2	ssc:100134977/ssc:492313/ssc:100037284/ssc:100153369/ssc:100524978/ssc:100192436/ssc:100518131/ssc:100739264/ssc:100156773/ssc:100515336/ssc:396611/ssc:397086/ssc:110258061/ssc:102166564/ssc:100153661/ssc:397460/ssc:100519402/ssc:100511642/ssc:100515635/ssc:100739604	20
ssc05142	Chagas disease	8/341	110/6765	0.189725784376602	0.549783856638314	ENSSSCG00000017700/ENSSSCG00000032343/ENSSSCG00000039214/ENSSSCG00000003395/ENSSSCG00000009002/ENSSSCG00000001404/ENSSSCG00000015652/ENSSSCG00000011436	CCL3L1/CCL4/ENSSSCG00000039214/PIK3CD/TLR2/TNF/IL10/ENSSSCG00000011436	ssc:494459/ssc:100515857/ssc:397122/ssc:100518131/ssc:396623/ssc:397086/ssc:397106/ssc:397007	8
ssc04210	Apoptosis	9/341	127/6765	0.190164964111198	0.549783856638314	ENSSSCG00000006496/ENSSSCG00000029411/ENSSSCG00000003395/ENSSSCG00000022689/ENSSSCG00000023437/ENSSSCG00000001404/ENSSSCG00000005511/ENSSSCG00000006464/ENSSSCG00000016215	LMNA/CAPN2/PIK3CD/GADD45B/ITPR1/TNF/TRAF1/NTRK1/ENSSSCG00000016215	ssc:100126859/ssc:397393/ssc:100518131/ssc:100621090/ssc:397454/ssc:397086/ssc:100627029/ssc:100154471/ssc:100158003	9
ssc04935	Growth hormone synthesis, secretion and action	8/341	111/6765	0.196184133368346	0.561625166113305	ENSSSCG00000036956/ENSSSCG00000017206/ENSSSCG00000013735/ENSSSCG00000003395/ENSSSCG00000023437/ENSSSCG00000016866/ENSSSCG00000016690/ENSSSCG00000007665	SOCS3/GRB2/JUNB/PIK3CD/ITPR1/GHR/CREB5/ENSSSCG00000007665	ssc:493186/ssc:100192436/ssc:100523358/ssc:100518131/ssc:397454/ssc:397488/ssc:100515635/ssc:100515824	8
ssc04971	Gastric acid secretion	5/341	62/6765	0.201396718114987	0.570949919316275	ENSSSCG00000023437/ENSSSCG00000039556/ENSSSCG00000026176/ENSSSCG00000029096/ENSSSCG00000026517	ITPR1/KCNQ1/CHRM3/HRH2/CALML4	ssc:397454/ssc:397326/ssc:100144478/ssc:100625720/ssc:100519528	5
ssc04920	Adipocytokine signaling pathway	5/341	63/6765	0.210454497385867	0.590891473429551	ENSSSCG00000036956/ENSSSCG00000001703/ENSSSCG00000001404/ENSSSCG00000039103/ENSSSCG00000007665	SOCS3/NFKBIE/TNF/ADIPOQ/ENSSSCG00000007665	ssc:493186/ssc:100153486/ssc:397086/ssc:397660/ssc:100515824	5
ssc05163	Human cytomegalovirus infection	14/341	219/6765	0.214389738794521	0.596204899815703	ENSSSCG00000015085/ENSSSCG00000017700/ENSSSCG00000032343/ENSSSCG00000017206/ENSSSCG00000039214/ENSSSCG00000028092/ENSSSCG00000003395/ENSSSCG00000023437/ENSSSCG00000001404/ENSSSCG00000032710/ENSSSCG00000008162/ENSSSCG00000050619/ENSSSCG00000016690/ENSSSCG00000026517	IL10RA/CCL3L1/CCL4/GRB2/ENSSSCG00000039214/ENSSSCG00000028092/PIK3CD/ITPR1/TNF/E2F2/IL1R1/IFNA1/CREB5/CALML4	ssc:100525654/ssc:494459/ssc:100515857/ssc:100192436/ssc:397122/ssc:102165618/ssc:100518131/ssc:397454/ssc:397086/ssc:110261113/ssc:100626904/ssc:100153661/ssc:100515635/ssc:100519528	14
ssc05231	Choline metabolism in cancer	7/341	97/6765	0.216430545823509	0.596204899815703	ENSSSCG00000017206/ENSSSCG00000033327/ENSSSCG00000005738/ENSSSCG00000003395/ENSSSCG00000022741/ENSSSCG00000012182/ENSSSCG00000022550	GRB2/PDGFB/ENSSSCG00000005738/PIK3CD/PDGFRB/PCYT1B/DGKG	ssc:100192436/ssc:100519764/ssc:100513970/ssc:100518131/ssc:102166564/ssc:100152643/ssc:100623595	7
ssc00592	alpha-Linolenic acid metabolism	2/341	18/6765	0.229144814978926	0.61408834701178	ENSSSCG00000031106/ENSSSCG00000036504	PLA2G2D/PLA2G2F	ssc:100512662/ssc:100513737	2
ssc00760	Nicotinate and nicotinamide metabolism	3/341	33/6765	0.230515959201782	0.61408834701178	ENSSSCG00000038967/ENSSSCG00000008742/ENSSSCG00000002135	NADK/CD38/PNP	ssc:110261345/ssc:100511702/ssc:100157138	3
ssc05216	Thyroid cancer	3/341	33/6765	0.230515959201782	0.61408834701178	ENSSSCG00000022689/ENSSSCG00000025652/ENSSSCG00000006464	GADD45B/CDH1/NTRK1	ssc:100621090/ssc:100048953/ssc:100154471	3
ssc04650	Natural killer cell mediated cytotoxicity	7/341	99/6765	0.231334651271561	0.61408834701178	ENSSSCG00000036618/ENSSSCG00000017206/ENSSSCG00000003395/ENSSSCG00000032108/ENSSSCG00000001404/ENSSSCG00000001395/ENSSSCG00000050619	ENSSSCG00000036618/GRB2/PIK3CD/ENSSSCG00000032108/TNF/ENSSSCG00000001395/IFNA1	ssc:397684/ssc:100192436/ssc:100518131/ssc:100620669/ssc:397086/ssc:100153163/ssc:100153661	7
ssc05132	Salmonella infection	15/341	242/6765	0.238568480004134	0.622883974001596	ENSSSCG00000000130/ENSSSCG00000010908/ENSSSCG00000016678/ENSSSCG00000039214/ENSSSCG00000043781/ENSSSCG00000003395/ENSSSCG00000009002/ENSSSCG00000014369/ENSSSCG00000001404/ENSSSCG00000036352/ENSSSCG00000011436/ENSSSCG00000015037/ENSSSCG00000033010/ENSSSCG00000036669/ENSSSCG00000016215	CYTH4/PTPRC/NOD1/ENSSSCG00000039214/RHOB/PIK3CD/TLR2/CD14/TNF/RAB7B/ENSSSCG00000011436/IL18/ENSSSCG00000033010/ENSSSCG00000036669/ENSSSCG00000016215	ssc:100240722/ssc:100522631/ssc:100135660/ssc:397122/ssc:100144503/ssc:100518131/ssc:396623/ssc:100037938/ssc:397086/ssc:100627693/ssc:397007/ssc:397057/ssc:106504153/ssc:106504153/ssc:100158003	15
ssc04725	Cholinergic synapse	7/341	100/6765	0.238914400986913	0.622883974001596	ENSSSCG00000028092/ENSSSCG00000003395/ENSSSCG00000023437/ENSSSCG00000039556/ENSSSCG00000026176/ENSSSCG00000006545/ENSSSCG00000016690	ENSSSCG00000028092/PIK3CD/ITPR1/KCNQ1/CHRM3/CHRNB2/CREB5	ssc:102165618/ssc:100518131/ssc:397454/ssc:397326/ssc:100144478/ssc:100516491/ssc:100515635	7
ssc04923	Regulation of lipolysis in adipocytes	4/341	50/6765	0.243592726223534	0.629460850064352	ENSSSCG00000003395/ENSSSCG00000038598/ENSSSCG00000024134/ENSSSCG00000007665	PIK3CD/ADRB2/MGLL/ENSSSCG00000007665	ssc:100518131/ssc:397357/ssc:100233193/ssc:100515824	4
ssc00534	Glycosaminoglycan biosynthesis - heparan sulfate / heparin	2/341	19/6765	0.248151099368306	0.63561509662759	ENSSSCG00000007872/ENSSSCG00000022197	XYLT1/HS6ST1	ssc:100514160/ssc:100156717	2
ssc04664	Fc epsilon RI signaling pathway	5/341	68/6765	0.257518879348094	0.653874024083857	ENSSSCG00000017206/ENSSSCG00000016298/ENSSSCG00000003395/ENSSSCG00000009330/ENSSSCG00000001404	GRB2/INPP5D/PIK3CD/ALOX5AP/TNF	ssc:100192436/ssc:100526019/ssc:100518131/ssc:397392/ssc:397086	5
ssc04926	Relaxin signaling pathway	8/341	121/6765	0.265221390697626	0.66385095596477	ENSSSCG00000017206/ENSSSCG00000014852/ENSSSCG00000028092/ENSSSCG00000003395/ENSSSCG00000044700/ENSSSCG00000002829/ENSSSCG00000016690/ENSSSCG00000014985	GRB2/ARRB1/ENSSSCG00000028092/PIK3CD/ENSSSCG00000044700/MMP2/CREB5/MMP3	ssc:100192436/ssc:100521141/ssc:102165618/ssc:100518131/ssc:100515336/ssc:397391/ssc:100515635/ssc:397320	8
ssc04728	Dopaminergic synapse	8/341	122/6765	0.272503332096761	0.66385095596477	ENSSSCG00000014852/ENSSSCG00000028092/ENSSSCG00000009601/ENSSSCG00000023437/ENSSSCG00000014805/ENSSSCG00000012257/ENSSSCG00000016690/ENSSSCG00000026517	ARRB1/ENSSSCG00000028092/SLC18A1/ITPR1/ENSSSCG00000014805/ENSSSCG00000012257/CREB5/CALML4	ssc:100521141/ssc:102165618/ssc:100154435/ssc:397454/ssc:100155530/ssc:414424/ssc:100515635/ssc:100519528	8
ssc04726	Serotonergic synapse	6/341	87/6765	0.274125022936707	0.66385095596477	ENSSSCG00000028092/ENSSSCG00000009601/ENSSSCG00000023437/ENSSSCG00000014428/ENSSSCG00000012257/ENSSSCG00000037452	ENSSSCG00000028092/SLC18A1/ITPR1/HTR4/ENSSSCG00000012257/HTR2A	ssc:102165618/ssc:100154435/ssc:397454/ssc:397431/ssc:414424/ssc:397432	6
ssc04912	GnRH signaling pathway	6/341	87/6765	0.274125022936707	0.66385095596477	ENSSSCG00000002039/ENSSSCG00000023503/ENSSSCG00000017206/ENSSSCG00000023437/ENSSSCG00000002829/ENSSSCG00000026517	MMP14/PRKCD/GRB2/ITPR1/MMP2/CALML4	ssc:397471/ssc:100622955/ssc:100192436/ssc:397454/ssc:397391/ssc:100519528	6
ssc04974	Protein digestion and absorption	6/341	87/6765	0.274125022936707	0.66385095596477	ENSSSCG00000044700/ENSSSCG00000039556/ENSSSCG00000036013/ENSSSCG00000003069/ENSSSCG00000001473/ENSSSCG00000005997	ENSSSCG00000044700/KCNQ1/ENSSSCG00000036013/KCNN4/COL11A2/COL14A1	ssc:100515336/ssc:397326/ssc:100302368/ssc:397081/ssc:100520915/ssc:100158059	6
ssc04917	Prolactin signaling pathway	5/341	70/6765	0.277021019291141	0.66385095596477	ENSSSCG00000036956/ENSSSCG00000017206/ENSSSCG00000003395/ENSSSCG00000014277/ENSSSCG00000040581	SOCS3/GRB2/PIK3CD/IRF1/CISH	ssc:493186/ssc:100192436/ssc:100518131/ssc:396611/ssc:100518866	5
ssc00561	Glycerolipid metabolism	4/341	53/6765	0.277362385711308	0.66385095596477	ENSSSCG00000004509/ENSSSCG00000040631/ENSSSCG00000024134/ENSSSCG00000022550	LIPG/LPL/MGLL/DGKG	ssc:100155736/ssc:397537/ssc:100233193/ssc:100623595	4
ssc00532	Glycosaminoglycan biosynthesis - chondroitin sulfate / dermatan sulfate	2/341	21/6765	0.286253943441805	0.671430246218188	ENSSSCG00000007872/ENSSSCG00000004441	XYLT1/ENSSSCG00000004441	ssc:100514160/ssc:100625171	2
ssc05033	Nicotine addiction	2/341	21/6765	0.286253943441805	0.671430246218188	ENSSSCG00000029635/ENSSSCG00000006545	GRIN3B/CHRNB2	ssc:100623799/ssc:100516491	2
ssc04072	Phospholipase D signaling pathway	9/341	142/6765	0.287427331429019	0.671430246218188	ENSSSCG00000000130/ENSSSCG00000017206/ENSSSCG00000033327/ENSSSCG00000005738/ENSSSCG00000003395/ENSSSCG00000022741/ENSSSCG00000000699/ENSSSCG00000008842/ENSSSCG00000022550	CYTH4/GRB2/PDGFB/ENSSSCG00000005738/PIK3CD/PDGFRB/LPAR5/KIT/DGKG	ssc:100240722/ssc:100192436/ssc:100519764/ssc:100513970/ssc:100518131/ssc:102166564/ssc:102161415/ssc:396810/ssc:100623595	9
ssc04662	B cell receptor signaling pathway	6/341	90/6765	0.300600188470099	0.696629008200546	ENSSSCG00000005311/ENSSSCG00000001703/ENSSSCG00000017206/ENSSSCG00000016298/ENSSSCG00000003395/ENSSSCG00000035226	ENSSSCG00000005311/NFKBIE/GRB2/INPP5D/PIK3CD/ENSSSCG00000035226	ssc:100038011/ssc:100153486/ssc:100192436/ssc:100526019/ssc:100518131/ssc:100622460	6
ssc04148	Efferocytosis	12/341	200/6765	0.307999627483663	0.708156623820706	ENSSSCG00000037905/ENSSSCG00000011443/ENSSSCG00000004789/ENSSSCG00000003492/ENSSSCG00000024071/ENSSSCG00000036352/ENSSSCG00000017277/ENSSSCG00000015652/ENSSSCG00000007181/ENSSSCG00000047236/ENSSSCG00000025463/ENSSSCG00000007186	ITGB5/STAB1/THBS1/SLC66A1/SCARF1/RAB7B/PECAM1/IL10/ENSSSCG00000007181/ENSSSCG00000047236/PROS1/ENSSSCG00000007186	ssc:100134977/ssc:100525609/ssc:492313/ssc:100511513/ssc:100623100/ssc:100627693/ssc:396941/ssc:397106/ssc:100736623/ssc:100624673/ssc:397388/ssc:100626120	12
ssc05226	Gastric cancer	8/341	129/6765	0.324860105980438	0.741087116767874	ENSSSCG00000017206/ENSSSCG00000003395/ENSSSCG00000022689/ENSSSCG00000038904/ENSSSCG00000032821/ENSSSCG00000032710/ENSSSCG00000025652/ENSSSCG00000017265	GRB2/PIK3CD/GADD45B/FRAT2/FRAT1/E2F2/CDH1/AXIN2	ssc:100192436/ssc:100518131/ssc:100621090/ssc:110256599/ssc:110256598/ssc:110261113/ssc:100048953/ssc:100739604	8
ssc00565	Ether lipid metabolism	3/341	40/6765	0.327751197573432	0.741886431716606	ENSSSCG00000031106/ENSSSCG00000036504/ENSSSCG00000030262	PLA2G2D/PLA2G2F/ENSSSCG00000030262	ssc:100512662/ssc:100513737/ssc:100626512	3
ssc04924	Renin secretion	4/341	58/6765	0.3350255701624	0.752518972980159	ENSSSCG00000023437/ENSSSCG00000038598/ENSSSCG00000008866/ENSSSCG00000026517	ITPR1/ADRB2/GUCY1A1/CALML4	ssc:397454/ssc:397357/ssc:553100/ssc:100519528	4
ssc00514	Other types of O-glycan biosynthesis	3/341	41/6765	0.341788577235985	0.761849347732119	ENSSSCG00000025770/ENSSSCG00000007572/ENSSSCG00000016431	ST6GAL1/LFNG/GALNTL5	ssc:100302026/ssc:100524978/ssc:100515695	3
ssc05222	Small cell lung cancer	6/341	96/6765	0.354764943482162	0.780768594610551	ENSSSCG00000003395/ENSSSCG00000022689/ENSSSCG00000044700/ENSSSCG00000005511/ENSSSCG00000032710/ENSSSCG00000003709	PIK3CD/GADD45B/ENSSSCG00000044700/TRAF1/E2F2/LAMA3	ssc:100518131/ssc:100621090/ssc:100515336/ssc:100627029/ssc:110261113/ssc:100511642	6
ssc00830	Retinol metabolism	3/341	42/6765	0.355804009775863	0.780768594610551	ENSSSCG00000032803/ENSSSCG00000023320/ENSSSCG00000001906	CYP2S1/CYP3A29/CYP1A1	ssc:106510546/ssc:100144468/ssc:403103	3
ssc03250	Viral life cycle - HIV-1	4/341	60/6765	0.358297916704842	0.780768594610551	ENSSSCG00000027806/ENSSSCG00000000687/ENSSSCG00000033432/ENSSSCG00000004699	SAMHD1/CD4/CHMP4A/ELL3	ssc:100154500/ssc:404704/ssc:100520257/ssc:100156183	4
ssc04510	Focal adhesion	11/341	191/6765	0.368459233075985	0.793428200262903	ENSSSCG00000037905/ENSSSCG00000029411/ENSSSCG00000004789/ENSSSCG00000015375/ENSSSCG00000017206/ENSSSCG00000033327/ENSSSCG00000003395/ENSSSCG00000044700/ENSSSCG00000022741/ENSSSCG00000005494/ENSSSCG00000003709	ITGB5/CAPN2/THBS1/ITGB8/GRB2/PDGFB/PIK3CD/ENSSSCG00000044700/PDGFRB/TNC/LAMA3	ssc:100134977/ssc:397393/ssc:492313/ssc:100037284/ssc:100192436/ssc:100519764/ssc:100518131/ssc:100515336/ssc:102166564/ssc:397460/ssc:100511642	11
ssc03320	PPAR signaling pathway	4/341	61/6765	0.369934531758001	0.793428200262903	ENSSSCG00000040631/ENSSSCG00000039103/ENSSSCG00000040296/ENSSSCG00000014985	LPL/ADIPOQ/EHHADH/MMP3	ssc:397537/ssc:397660/ssc:448846/ssc:397320	4
ssc04350	TGF-beta signaling pathway	6/341	98/6765	0.373019405652267	0.793428200262903	ENSSSCG00000004789/ENSSSCG00000023527/ENSSSCG00000001404/ENSSSCG00000004507/ENSSSCG00000035077/ENSSSCG00000032082	THBS1/NRROS/TNF/SMAD7/INHBA/ENSSSCG00000032082	ssc:492313/ssc:100620479/ssc:397086/ssc:100521305/ssc:397093/ssc:100515668	6
ssc05205	Proteoglycans in cancer	11/341	192/6765	0.374976341220139	0.793428200262903	ENSSSCG00000010312/ENSSSCG00000037905/ENSSSCG00000004789/ENSSSCG00000017206/ENSSSCG00000032434/ENSSSCG00000003395/ENSSSCG00000009002/ENSSSCG00000023437/ENSSSCG00000001404/ENSSSCG00000038594/ENSSSCG00000002829	PLAU/ITGB5/THBS1/GRB2/PLAUR/PIK3CD/TLR2/ITPR1/TNF/ENSSSCG00000038594/MMP2	ssc:396985/ssc:100134977/ssc:492313/ssc:100192436/ssc:100521017/ssc:100518131/ssc:396623/ssc:397454/ssc:397086/ssc:397528/ssc:397391	11
ssc04929	GnRH secretion	4/341	62/6765	0.381557829250622	0.801545943461738	ENSSSCG00000014852/ENSSSCG00000003395/ENSSSCG00000023437/ENSSSCG00000003069	ARRB1/PIK3CD/ITPR1/KCNN4	ssc:100521141/ssc:100518131/ssc:397454/ssc:397081	4
ssc04722	Neurotrophin signaling pathway	7/341	118/6765	0.384932200688881	0.802858590008237	ENSSSCG00000001703/ENSSSCG00000023503/ENSSSCG00000017206/ENSSSCG00000003395/ENSSSCG00000006464/ENSSSCG00000004022/ENSSSCG00000026517	NFKBIE/PRKCD/GRB2/PIK3CD/NTRK1/RPS6KA2/CALML4	ssc:100153486/ssc:100622955/ssc:100192436/ssc:100518131/ssc:100154471/ssc:100515286/ssc:100519528	7
ssc01521	EGFR tyrosine kinase inhibitor resistance	5/341	81/6765	0.387778275596995	0.803058556555479	ENSSSCG00000017206/ENSSSCG00000033327/ENSSSCG00000003395/ENSSSCG00000015839/ENSSSCG00000022741	GRB2/PDGFB/PIK3CD/NRG1/PDGFRB	ssc:100192436/ssc:100519764/ssc:100518131/ssc:102164569/ssc:102166564	5
ssc00330	Arginine and proline metabolism	3/341	46/6765	0.411317674464517	0.845808175659429	ENSSSCG00000016442/ENSSSCG00000012911/ENSSSCG00000012257	AOC1/CARNS1/ENSSSCG00000012257	ssc:100517436/ssc:100512885/ssc:414424	3
ssc05162	Measles	8/341	141/6765	0.417745295403547	0.85301836543941	ENSSSCG00000004154/ENSSSCG00000047932/ENSSSCG00000039214/ENSSSCG00000008090/ENSSSCG00000003395/ENSSSCG00000009002/ENSSSCG00000011436/ENSSSCG00000050619	TNFAIP3/HSPA6/ENSSSCG00000039214/IL1A/PIK3CD/TLR2/ENSSSCG00000011436/IFNA1	ssc:100622156/ssc:396906/ssc:397122/ssc:397094/ssc:100518131/ssc:396623/ssc:397007/ssc:100153661	8
ssc04660	T cell receptor signaling pathway	7/341	123/6765	0.426813563639963	0.861508961950226	ENSSSCG00000010908/ENSSSCG00000001703/ENSSSCG00000017206/ENSSSCG00000003395/ENSSSCG00000001404/ENSSSCG00000015652/ENSSSCG00000000687	PTPRC/NFKBIE/GRB2/PIK3CD/TNF/IL10/CD4	ssc:100522631/ssc:100153486/ssc:100192436/ssc:100518131/ssc:397086/ssc:397106/ssc:404704	7
ssc04931	Insulin resistance	6/341	104/6765	0.427804107817749	0.861508961950226	ENSSSCG00000036956/ENSSSCG00000023503/ENSSSCG00000003395/ENSSSCG00000001404/ENSSSCG00000004022/ENSSSCG00000016690	SOCS3/PRKCD/PIK3CD/TNF/RPS6KA2/CREB5	ssc:493186/ssc:100622955/ssc:100518131/ssc:397086/ssc:100515286/ssc:100515635	6
ssc00430	Taurine and hypotaurine metabolism	1/341	11/6765	0.434115992909167	0.868231985818334	ENSSSCG00000014219	CDO1	ssc:100312964	1
ssc04973	Carbohydrate digestion and absorption	3/341	48/6765	0.438541825447304	0.871117095446345	ENSSSCG00000003395/ENSSSCG00000028277/ENSSSCG00000034639	PIK3CD/ENSSSCG00000028277/MGAM	ssc:100518131/ssc:100521789/ssc:102160115	3
ssc04928	Parathyroid hormone synthesis, secretion and action	6/341	106/6765	0.445945538893996	0.877961680093153	ENSSSCG00000002039/ENSSSCG00000031321/ENSSSCG00000014852/ENSSSCG00000023437/ENSSSCG00000021569/ENSSSCG00000016690	MMP14/NR4A1/ARRB1/ITPR1/MMP25/CREB5	ssc:397471/ssc:100157120/ssc:100521141/ssc:397454/ssc:100626072/ssc:100515635	6
ssc05230	Central carbon metabolism in cancer	4/341	68/6765	0.450497983077446	0.877961680093153	ENSSSCG00000003395/ENSSSCG00000022741/ENSSSCG00000006464/ENSSSCG00000008842	PIK3CD/PDGFRB/NTRK1/KIT	ssc:100518131/ssc:102166564/ssc:100154471/ssc:396810	4
ssc04975	Fat digestion and absorption	2/341	30/6765	0.45100771237662	0.877961680093153	ENSSSCG00000031106/ENSSSCG00000036504	PLA2G2D/PLA2G2F	ssc:100512662/ssc:100513737	2
ssc04068	FoxO signaling pathway	7/341	127/6765	0.460103748734468	0.882056498143574	ENSSSCG00000016925/ENSSSCG00000017206/ENSSSCG00000003395/ENSSSCG00000022689/ENSSSCG00000015652/ENSSSCG00000038911/ENSSSCG00000007665	PLK2/GRB2/PIK3CD/GADD45B/IL10/KLF2/ENSSSCG00000007665	ssc:397251/ssc:100192436/ssc:100518131/ssc:100621090/ssc:397106/ssc:100174959/ssc:100515824	7
ssc03450	Non-homologous end-joining	1/341	12/6765	0.462686683820919	0.882056498143574	ENSSSCG00000010505	DNTT	ssc:100518694	1
ssc04978	Mineral absorption	3/341	50/6765	0.465277173190291	0.882056498143574	ENSSSCG00000023478/ENSSSCG00000027157/ENSSSCG00000032870	SLC46A1/SLC40A1/ENSSSCG00000032870	ssc:100628018/ssc:100737517/ssc:503660	3
ssc00500	Starch and sucrose metabolism	2/341	31/6765	0.468061527089898	0.882056498143574	ENSSSCG00000028277/ENSSSCG00000034639	ENSSSCG00000028277/MGAM	ssc:100521789/ssc:102160115	2
ssc04713	Circadian entrainment	5/341	89/6765	0.468214921959774	0.882056498143574	ENSSSCG00000028092/ENSSSCG00000023437/ENSSSCG00000017983/ENSSSCG00000008866/ENSSSCG00000026517	ENSSSCG00000028092/ITPR1/PER1/GUCY1A1/CALML4	ssc:102165618/ssc:397454/ssc:100620648/ssc:553100/ssc:100519528	5
ssc05225	Hepatocellular carcinoma	8/341	148/6765	0.471938989830306	0.883372980964418	ENSSSCG00000017206/ENSSSCG00000003395/ENSSSCG00000022689/ENSSSCG00000038904/ENSSSCG00000032821/ENSSSCG00000032710/ENSSSCG00000002333/ENSSSCG00000017265	GRB2/PIK3CD/GADD45B/FRAT2/FRAT1/E2F2/DPF3/AXIN2	ssc:100192436/ssc:100518131/ssc:100621090/ssc:110256599/ssc:110256598/ssc:110261113/ssc:100156555/ssc:100739604	8
ssc00564	Glycerophospholipid metabolism	5/341	90/6765	0.478074612165049	0.889157877402511	ENSSSCG00000031106/ENSSSCG00000021977/ENSSSCG00000036504/ENSSSCG00000012182/ENSSSCG00000022550	PLA2G2D/ENSSSCG00000021977/PLA2G2F/PCYT1B/DGKG	ssc:100512662/ssc:100624347/ssc:100513737/ssc:100152643/ssc:100623595	5
ssc00982	Drug metabolism - cytochrome P450	2/341	32/6765	0.484796669639319	0.890378622768002	ENSSSCG00000028501/ENSSSCG00000012257	ENSSSCG00000028501/ENSSSCG00000012257	ssc:100739347/ssc:414424	2
ssc04022	cGMP-PKG signaling pathway	8/341	150/6765	0.487243015047739	0.890378622768002	ENSSSCG00000023437/ENSSSCG00000037241/ENSSSCG00000038598/ENSSSCG00000008866/ENSSSCG00000007139/ENSSSCG00000016690/ENSSSCG00000007665/ENSSSCG00000026517	ITPR1/RGS2/ADRB2/GUCY1A1/ADRA1D/CREB5/ENSSSCG00000007665/CALML4	ssc:397454/ssc:733670/ssc:397357/ssc:553100/ssc:552898/ssc:100515635/ssc:100515824/ssc:100519528	8
ssc05203	Viral carcinogenesis	9/341	170/6765	0.489315943761415	0.890378622768002	ENSSSCG00000037508/ENSSSCG00000015353/ENSSSCG00000017206/ENSSSCG00000003395/ENSSSCG00000005511/ENSSSCG00000015368/ENSSSCG00000009630/ENSSSCG00000003949/ENSSSCG00000016690	GSN/SCIN/GRB2/PIK3CD/TRAF1/HDAC9/EGR3/CDC20/CREB5	ssc:100512981/ssc:100512981/ssc:100192436/ssc:100518131/ssc:100627029/ssc:100523163/ssc:100516296/ssc:397379/ssc:100515635	9
ssc05171	Coronavirus disease - COVID-19	14/341	269/6765	0.490927939265919	0.890378622768002	ENSSSCG00000029371/ENSSSCG00000024310/ENSSSCG00000039214/ENSSSCG00000012118/ENSSSCG00000003395/ENSSSCG00000032474/ENSSSCG00000009002/ENSSSCG00000006350/novel.188/ENSSSCG00000001404/ENSSSCG00000013418/novel.196/ENSSSCG00000050619/ENSSSCG00000014985	C5AR1/F13A1/ENSSSCG00000039214/TLR8/PIK3CD/CXCL10/TLR2/ENSSSCG00000006350/-/TNF/CFD/-/IFNA1/MMP3	ssc:100048955/ssc:100153504/ssc:397122/ssc:397384/ssc:100518131/ssc:494019/ssc:396623/ssc:110260307/ssc:445464/ssc:397086/ssc:396877/ssc:397274/ssc:100153661/ssc:397320	14
ssc04622	RIG-I-like receptor signaling pathway	4/341	72/6765	0.495099014407733	0.891418513107054	ENSSSCG00000032474/ENSSSCG00000003729/ENSSSCG00000001404/ENSSSCG00000050619	CXCL10/RNF125/TNF/IFNA1	ssc:494019/ssc:100517591/ssc:397086/ssc:100153661	4
ssc05210	Colorectal cancer	5/341	92/6765	0.497606909713869	0.891418513107054	ENSSSCG00000017206/ENSSSCG00000005738/ENSSSCG00000003395/ENSSSCG00000022689/ENSSSCG00000017265	GRB2/ENSSSCG00000005738/PIK3CD/GADD45B/AXIN2	ssc:100192436/ssc:100513970/ssc:100518131/ssc:100621090/ssc:100739604	5
ssc05204	Chemical carcinogenesis - DNA adducts	2/341	33/6765	0.501201876764321	0.892306917975807	ENSSSCG00000023320/ENSSSCG00000001906	CYP3A29/CYP1A1	ssc:100144468/ssc:403103	2
ssc05223	Non-small cell lung cancer	4/341	73/6765	0.506015123313835	0.892306917975807	ENSSSCG00000017206/ENSSSCG00000003395/ENSSSCG00000022689/ENSSSCG00000032710	GRB2/PIK3CD/GADD45B/E2F2	ssc:100192436/ssc:100518131/ssc:100621090/ssc:110261113	4
ssc05235	PD-L1 expression and PD-1 checkpoint pathway in cancer	5/341	93/6765	0.507270371178027	0.892306917975807	ENSSSCG00000001703/ENSSSCG00000003395/ENSSSCG00000009002/ENSSSCG00000011436/ENSSSCG00000000687	NFKBIE/PIK3CD/TLR2/ENSSSCG00000011436/CD4	ssc:100153486/ssc:100518131/ssc:396623/ssc:397007/ssc:404704	5
ssc00120	Primary bile acid biosynthesis	1/341	14/6765	0.515584856875212	0.893740851856135	ENSSSCG00000022092	CYP7B1	ssc:100738003	1
ssc00533	Glycosaminoglycan biosynthesis - keratan sulfate	1/341	14/6765	0.515584856875212	0.893740851856135	ENSSSCG00000038843	ST3GAL2	ssc:100627772	1
ssc04960	Aldosterone-regulated sodium reabsorption	2/341	34/6765	0.517267821793448	0.893740851856135	ENSSSCG00000003395/ENSSSCG00000004919	PIK3CD/NEDD4L	ssc:100518131/ssc:100512083	2
ssc05412	Arrhythmogenic right ventricular cardiomyopathy	4/341	75/6765	0.527525738255306	0.906103032767938	ENSSSCG00000006496/ENSSSCG00000037905/ENSSSCG00000015375/ENSSSCG00000004241	LMNA/ITGB5/ITGB8/GJA1	ssc:100126859/ssc:100134977/ssc:100037284/ssc:100518636	4
ssc03272	Virion - Hepatitis viruses	2/341	35/6765	0.532986949039569	0.910129760933065	ENSSSCG00000022230/ENSSSCG00000033432	CD9/CHMP4A	ssc:397067/ssc:100520257	2
ssc04218	Cellular senescence	8/341	158/6765	0.547097913538585	0.926438080762861	ENSSSCG00000029411/ENSSSCG00000008090/ENSSSCG00000003395/ENSSSCG00000028304/ENSSSCG00000022689/ENSSSCG00000023437/ENSSSCG00000032710/ENSSSCG00000026517	CAPN2/IL1A/PIK3CD/ZFP36L1/GADD45B/ITPR1/E2F2/CALML4	ssc:397393/ssc:397094/ssc:100518131/ssc:100624279/ssc:100621090/ssc:397454/ssc:110261113/ssc:100519528	8
ssc04217	Necroptosis	7/341	138/6765	0.548882835520462	0.926438080762861	ENSSSCG00000004154/ENSSSCG00000029411/ENSSSCG00000039214/ENSSSCG00000008090/ENSSSCG00000001404/ENSSSCG00000050619/ENSSSCG00000033432	TNFAIP3/CAPN2/ENSSSCG00000039214/IL1A/TNF/IFNA1/CHMP4A	ssc:100622156/ssc:397393/ssc:397122/ssc:397094/ssc:397086/ssc:100153661/ssc:100520257	7
ssc04213	Longevity regulating pathway - multiple species	3/341	57/6765	0.553912897331445	0.92955497713093	ENSSSCG00000047932/ENSSSCG00000003395/ENSSSCG00000007665	HSPA6/PIK3CD/ENSSSCG00000007665	ssc:396906/ssc:100518131/ssc:100515824	3
ssc04360	Axon guidance	8/341	160/6765	0.561634375992688	0.937127073084943	ENSSSCG00000030130/ENSSSCG00000006495/ENSSSCG00000003395/ENSSSCG00000014049/ENSSSCG00000026516/ENSSSCG00000016459/ENSSSCG00000012787/ENSSSCG00000006530	DPYSL2/SEMA4A/PIK3CD/UNC5A/EPHB3/EPHA1/L1CAM/EFNA1	ssc:100151886/ssc:100157147/ssc:100518131/ssc:100525154/ssc:100337659/ssc:100519989/ssc:100525324/ssc:100144501	8
ssc05220	Chronic myeloid leukemia	4/341	79/6765	0.569125280503387	0.944230579016984	ENSSSCG00000017206/ENSSSCG00000003395/ENSSSCG00000022689/ENSSSCG00000032710	GRB2/PIK3CD/GADD45B/E2F2	ssc:100192436/ssc:100518131/ssc:100621090/ssc:110261113	4
ssc05212	Pancreatic cancer	4/341	80/6765	0.579204721183489	0.95552417279988	ENSSSCG00000005738/ENSSSCG00000003395/ENSSSCG00000022689/ENSSSCG00000032710	ENSSSCG00000005738/PIK3CD/GADD45B/E2F2	ssc:100513970/ssc:100518131/ssc:100621090/ssc:110261113	4
ssc04613	Neutrophil extracellular trap formation	7/341	143/6765	0.587174064360192	0.963229364006608	ENSSSCG00000029371/ENSSSCG00000036618/ENSSSCG00000012118/ENSSSCG00000003395/ENSSSCG00000009002/ENSSSCG00000006350/ENSSSCG00000015368	C5AR1/ENSSSCG00000036618/TLR8/PIK3CD/TLR2/ENSSSCG00000006350/HDAC9	ssc:100048955/ssc:397684/ssc:397384/ssc:100518131/ssc:396623/ssc:110260307/ssc:100523163	7
ssc05410	Hypertrophic cardiomyopathy	4/341	82/6765	0.598954992448285	0.964396806354618	ENSSSCG00000006496/ENSSSCG00000037905/ENSSSCG00000015375/ENSSSCG00000001404	LMNA/ITGB5/ITGB8/TNF	ssc:100126859/ssc:100134977/ssc:100037284/ssc:397086	4
ssc04720	Long-term potentiation	3/341	61/6765	0.600474728179702	0.964396806354618	ENSSSCG00000023437/ENSSSCG00000004022/ENSSSCG00000026517	ITPR1/RPS6KA2/CALML4	ssc:397454/ssc:100515286/ssc:100519528	3
ssc04932	Non-alcoholic fatty liver disease	7/341	146/6765	0.609364491997596	0.964396806354618	ENSSSCG00000002866/ENSSSCG00000036956/ENSSSCG00000039214/ENSSSCG00000008090/ENSSSCG00000003395/ENSSSCG00000001404/ENSSSCG00000039103	CEBPA/SOCS3/ENSSSCG00000039214/IL1A/PIK3CD/TNF/ADIPOQ	ssc:397307/ssc:493186/ssc:397122/ssc:397094/ssc:100518131/ssc:397086/ssc:397660	7
ssc05161	Hepatitis B	8/341	167/6765	0.610835204531245	0.964396806354618	ENSSSCG00000017206/ENSSSCG00000003395/ENSSSCG00000009002/ENSSSCG00000001404/ENSSSCG00000032710/ENSSSCG00000009630/ENSSSCG00000050619/ENSSSCG00000016690	GRB2/PIK3CD/TLR2/TNF/E2F2/EGR3/IFNA1/CREB5	ssc:100192436/ssc:100518131/ssc:396623/ssc:397086/ssc:110261113/ssc:100516296/ssc:100153661/ssc:100515635	8
ssc04024	cAMP signaling pathway	9/341	188/6765	0.612558560239558	0.964396806354618	ENSSSCG00000003395/ENSSSCG00000038598/ENSSSCG00000010054/ENSSSCG00000032438/ENSSSCG00000014428/ENSSSCG00000022105/ENSSSCG00000029635/ENSSSCG00000016690/ENSSSCG00000026517	PIK3CD/ADRB2/ADORA2A/FFAR2/HTR4/SUCNR1/GRIN3B/CREB5/CALML4	ssc:100518131/ssc:397357/ssc:503661/ssc:100126285/ssc:397431/ssc:100739158/ssc:100623799/ssc:100515635/ssc:100519528	9
ssc05160	Hepatitis C	7/341	147/6765	0.61662026380797	0.964396806354618	ENSSSCG00000036956/ENSSSCG00000017206/ENSSSCG00000003395/ENSSSCG00000032474/ENSSSCG00000001404/ENSSSCG00000032710/ENSSSCG00000050619	SOCS3/GRB2/PIK3CD/CXCL10/TNF/E2F2/IFNA1	ssc:493186/ssc:100192436/ssc:100518131/ssc:494019/ssc:397086/ssc:110261113/ssc:100153661	7
ssc04211	Longevity regulating pathway	4/341	84/6765	0.618142023542249	0.964396806354618	ENSSSCG00000003395/ENSSSCG00000039103/ENSSSCG00000016690/ENSSSCG00000007665	PIK3CD/ADIPOQ/CREB5/ENSSSCG00000007665	ssc:100518131/ssc:397660/ssc:100515635/ssc:100515824	4
ssc04814	Motor proteins	8/341	169/6765	0.62436299663251	0.964396806354618	ENSSSCG00000004587/ENSSSCG00000038144/ENSSSCG00000016794/ENSSSCG00000031903/ENSSSCG00000043280/ENSSSCG00000009957/ENSSSCG00000021571/ENSSSCG00000016215	MYO1E/ENSSSCG00000038144/MYO10/ENSSSCG00000031903/ENSSSCG00000043280/MYO18B/KIF27/ENSSSCG00000016215	ssc:100154204/ssc:396903/ssc:396902/ssc:414906/ssc:100156478/ssc:100154025/ssc:100622281/ssc:100158003	8
ssc00100	Steroid biosynthesis	1/341	19/6765	0.626205350605616	0.964396806354618	ENSSSCG00000027525	DHCR24	ssc:100628197	1
ssc00650	Butanoate metabolism	1/341	19/6765	0.626205350605616	0.964396806354618	ENSSSCG00000040296	EHHADH	ssc:448846	1
ssc04012	ErbB signaling pathway	4/341	85/6765	0.627518469888279	0.964396806354618	ENSSSCG00000017206/ENSSSCG00000003395/ENSSSCG00000015839/ENSSSCG00000024674	GRB2/PIK3CD/NRG1/ABL2	ssc:100192436/ssc:100518131/ssc:102164569/ssc:100627019	4
ssc04925	Aldosterone synthesis and secretion	4/341	85/6765	0.627518469888279	0.964396806354618	ENSSSCG00000031321/ENSSSCG00000023437/ENSSSCG00000016690/ENSSSCG00000026517	NR4A1/ITPR1/CREB5/CALML4	ssc:100157120/ssc:397454/ssc:100515635/ssc:100519528	4
ssc05414	Dilated cardiomyopathy	4/341	86/6765	0.636747617561884	0.968122143303634	ENSSSCG00000006496/ENSSSCG00000037905/ENSSSCG00000015375/ENSSSCG00000001404	LMNA/ITGB5/ITGB8/TNF	ssc:100126859/ssc:100134977/ssc:100037284/ssc:397086	4
ssc04981	Folate transport and metabolism	1/341	20/6765	0.64510009941135	0.968122143303634	ENSSSCG00000023478	SLC46A1	ssc:100628018	1
ssc04216	Ferroptosis	2/341	43/6765	0.645819944268407	0.968122143303634	ENSSSCG00000029304/ENSSSCG00000027157	STEAP3/SLC40A1	ssc:100620912/ssc:100737517	2
ssc04979	Cholesterol metabolism	2/341	43/6765	0.645819944268407	0.968122143303634	ENSSSCG00000004509/ENSSSCG00000040631	LIPG/LPL	ssc:100155736/ssc:397537	2
ssc04936	Alcoholic liver disease	6/341	130/6765	0.646519924466468	0.968122143303634	ENSSSCG00000029371/ENSSSCG00000039214/ENSSSCG00000014369/ENSSSCG00000001404/ENSSSCG00000039103/ENSSSCG00000050619	C5AR1/ENSSSCG00000039214/CD14/TNF/ADIPOQ/IFNA1	ssc:100048955/ssc:397122/ssc:100037938/ssc:397086/ssc:397660/ssc:100153661	6
ssc04810	Regulation of actin cytoskeleton	10/341	215/6765	0.650218203905009	0.968692426225829	ENSSSCG00000037508/ENSSSCG00000037905/ENSSSCG00000015353/ENSSSCG00000015375/ENSSSCG00000033327/ENSSSCG00000003395/ENSSSCG00000038144/ENSSSCG00000022741/ENSSSCG00000026176/ENSSSCG00000000699	GSN/ITGB5/SCIN/ITGB8/PDGFB/PIK3CD/ENSSSCG00000038144/PDGFRB/CHRM3/LPAR5	ssc:100512981/ssc:100134977/ssc:100512981/ssc:100037284/ssc:100519764/ssc:100518131/ssc:396903/ssc:102166564/ssc:100144478/ssc:102161415	10
ssc05032	Morphine addiction	3/341	66/6765	0.65402576767728	0.969418904374446	ENSSSCG00000014852/ENSSSCG00000028092/ENSSSCG00000004165	ARRB1/ENSSSCG00000028092/PDE7B	ssc:100521141/ssc:102165618/ssc:100037969	3
ssc03430	Mismatch repair	1/341	21/6765	0.663042407209828	0.977820115683181	ENSSSCG00000010865	EXO1	ssc:100512301	1
ssc04911	Insulin secretion	3/341	68/6765	0.673956717664369	0.98459998009235	ENSSSCG00000026176/ENSSSCG00000003069/ENSSSCG00000016690	CHRM3/KCNN4/CREB5	ssc:100144478/ssc:397081/ssc:100515635	3
ssc00770	Pantothenate and CoA biosynthesis	1/341	22/6765	0.680080150261644	0.98459998009235	ENSSSCG00000004179	ENSSSCG00000004179	ssc:100153984	1
ssc04152	AMPK signaling pathway	5/341	113/6765	0.680743884410946	0.98459998009235	ENSSSCG00000011133/ENSSSCG00000003395/ENSSSCG00000039103/ENSSSCG00000016690/ENSSSCG00000007665	PFKFB3/PIK3CD/ADIPOQ/CREB5/ENSSSCG00000007665	ssc:100516289/ssc:100518131/ssc:397660/ssc:100515635/ssc:100515824	5
ssc04721	Synaptic vesicle cycle	3/341	69/6765	0.68360129456609	0.98459998009235	ENSSSCG00000009601/ENSSSCG00000013880/ENSSSCG00000016516	SLC18A1/ENSSSCG00000013880/ATP6V0A4	ssc:100154435/ssc:100627038/ssc:100519402	3
ssc04115	p53 signaling pathway	3/341	70/6765	0.693032398847414	0.98459998009235	ENSSSCG00000004789/ENSSSCG00000022689/ENSSSCG00000029304	THBS1/GADD45B/STEAP3	ssc:492313/ssc:100621090/ssc:100620912	3
ssc00270	Cysteine and methionine metabolism	2/341	47/6765	0.693639600076276	0.98459998009235	ENSSSCG00000013659/ENSSSCG00000014219	DNMT1/CDO1	ssc:606746/ssc:100312964	2
ssc03022	Basal transcription factors	2/341	47/6765	0.693639600076276	0.98459998009235	ENSSSCG00000006001/ENSSSCG00000035789	ENPP2/ENSSSCG00000035789	ssc:100155674/ssc:100151814	2
ssc04371	Apelin signaling pathway	6/341	138/6765	0.702789328114539	0.98459998009235	ENSSSCG00000028092/ENSSSCG00000007067/ENSSSCG00000023437/ENSSSCG00000038911/ENSSSCG00000025652/ENSSSCG00000026517	ENSSSCG00000028092/JAG1/ITPR1/KLF2/CDH1/CALML4	ssc:102165618/ssc:100156773/ssc:397454/ssc:100174959/ssc:100048953/ssc:100519528	6
ssc00230	Purine metabolism	5/341	116/6765	0.702916132570736	0.98459998009235	ENSSSCG00000008522/ENSSSCG00000026724/ENSSSCG00000002135/ENSSSCG00000004165/ENSSSCG00000008866	XDH/PLBD1/PNP/PDE7B/GUCY1A1	ssc:100515259/ssc:397193/ssc:100157138/ssc:100037969/ssc:553100	5
ssc04114	Oocyte meiosis	5/341	116/6765	0.702916132570736	0.98459998009235	ENSSSCG00000023437/ENSSSCG00000000265/ENSSSCG00000004022/ENSSSCG00000003949/ENSSSCG00000026517	ITPR1/ESPL1/RPS6KA2/CDC20/CALML4	ssc:397454/ssc:100153121/ssc:100515286/ssc:397379/ssc:100519528	5
ssc00590	Arachidonic acid metabolism	2/341	48/6765	0.70473080766884	0.98459998009235	ENSSSCG00000031106/ENSSSCG00000036504	PLA2G2D/PLA2G2F	ssc:100512662/ssc:100513737	2
ssc05100	Bacterial invasion of epithelial cells	3/341	73/6765	0.720053443819935	0.99251138501647	ENSSSCG00000014285/ENSSSCG00000003395/ENSSSCG00000025652	SEPTIN8/PIK3CD/CDH1	ssc:100523954/ssc:100518131/ssc:100048953	3
ssc04670	Leukocyte transendothelial migration	4/341	96/6765	0.720693681627567	0.99251138501647	ENSSSCG00000003395/ENSSSCG00000017277/ENSSSCG00000002829/ENSSSCG00000032330	PIK3CD/PECAM1/MMP2/THY1	ssc:100518131/ssc:396941/ssc:397391/ssc:100271931	4
ssc05010	Alzheimer disease	16/341	356/6765	0.721378661867093	0.99251138501647	ENSSSCG00000029411/ENSSSCG00000039214/ENSSSCG00000008090/ENSSSCG00000003395/ENSSSCG00000038904/ENSSSCG00000040631/ENSSSCG00000023437/ENSSSCG00000001404/ENSSSCG00000032821/ENSSSCG00000031954/ENSSSCG00000026176/ENSSSCG00000017730/ENSSSCG00000017265/ENSSSCG00000007665/ENSSSCG00000026517/ENSSSCG00000016215	CAPN2/ENSSSCG00000039214/IL1A/PIK3CD/FRAT2/LPL/ITPR1/TNF/FRAT1/SLC39A10/CHRM3/CDK5R1/AXIN2/ENSSSCG00000007665/CALML4/ENSSSCG00000016215	ssc:397393/ssc:397122/ssc:397094/ssc:100518131/ssc:110256599/ssc:397537/ssc:397454/ssc:397086/ssc:110256598/ssc:110257100/ssc:100144478/ssc:100113467/ssc:100739604/ssc:100515824/ssc:100519528/ssc:100158003	16
ssc04966	Collecting duct acid secretion	1/341	25/6765	0.726209469582541	0.99251138501647	ENSSSCG00000016516	ATP6V0A4	ssc:100519402	1
ssc04550	Signaling pathways regulating pluripotency of stem cells	5/341	120/6765	0.730787492392264	0.99251138501647	ENSSSCG00000017206/ENSSSCG00000003395/ENSSSCG00000035077/ENSSSCG00000040961/ENSSSCG00000017265	GRB2/PIK3CD/INHBA/LIF/AXIN2	ssc:100192436/ssc:100518131/ssc:397093/ssc:399503/ssc:100739604	5
ssc04611	Platelet activation	5/341	120/6765	0.730787492392264	0.99251138501647	ENSSSCG00000003395/ENSSSCG00000006350/ENSSSCG00000023437/ENSSSCG00000008866/ENSSSCG00000026365	PIK3CD/ENSSSCG00000006350/ITPR1/GUCY1A1/ENSSSCG00000026365	ssc:100518131/ssc:110260307/ssc:397454/ssc:553100/ssc:100517829	5
ssc04340	Hedgehog signaling pathway	2/341	51/6765	0.736012796584378	0.994980262049252	ENSSSCG00000014852/ENSSSCG00000032637	ARRB1/EVC	ssc:100521141/ssc:100620576	2
ssc04120	Ubiquitin mediated proteolysis	6/341	144/6765	0.740842404043386	0.995139933448281	ENSSSCG00000036956/ENSSSCG00000028327/ENSSSCG00000025294/ENSSSCG00000003949/ENSSSCG00000004919/ENSSSCG00000031448	SOCS3/RHOBTB1/AIRE/CDC20/NEDD4L/ENSSSCG00000031448	ssc:493186/ssc:100153330/ssc:100621659/ssc:397379/ssc:100512083/ssc:100517862	6
ssc04927	Cortisol synthesis and secretion	2/341	52/6765	0.745795687070329	0.995139933448281	ENSSSCG00000023437/ENSSSCG00000016690	ITPR1/CREB5	ssc:397454/ssc:100515635	2
ssc04310	Wnt signaling pathway	6/341	145/6765	0.746833997329862	0.995139933448281	ENSSSCG00000038904/ENSSSCG00000032821/ENSSSCG00000002440/ENSSSCG00000005291/ENSSSCG00000017818/ENSSSCG00000017265	FRAT2/FRAT1/CCDC88C/TLE1/SERPINF1/AXIN2	ssc:110256599/ssc:110256598/ssc:100152429/ssc:100524475/ssc:780402/ssc:100739604	6
ssc05170	Human immunodeficiency virus 1 infection	9/341	212/6765	0.749762963556924	0.995139933448281	ENSSSCG00000027806/ENSSSCG00000028092/ENSSSCG00000003395/ENSSSCG00000009002/ENSSSCG00000023437/ENSSSCG00000001404/ENSSSCG00000000687/ENSSSCG00000050619/ENSSSCG00000026517	SAMHD1/ENSSSCG00000028092/PIK3CD/TLR2/ITPR1/TNF/CD4/IFNA1/CALML4	ssc:100154500/ssc:102165618/ssc:100518131/ssc:396623/ssc:397454/ssc:397086/ssc:404704/ssc:100153661/ssc:100519528	9
ssc05020	Prion disease	11/341	258/6765	0.760403071410135	0.999853521159068	ENSSSCG00000047932/ENSSSCG00000023503/ENSSSCG00000039214/ENSSSCG00000008090/ENSSSCG00000003395/ENSSSCG00000023437/ENSSSCG00000001404/ENSSSCG00000038509/ENSSSCG00000029635/ENSSSCG00000016690/ENSSSCG00000016215	HSPA6/PRKCD/ENSSSCG00000039214/IL1A/PIK3CD/ITPR1/TNF/NOTCH1/GRIN3B/CREB5/ENSSSCG00000016215	ssc:396906/ssc:100622955/ssc:397122/ssc:397094/ssc:100518131/ssc:397454/ssc:397086/ssc:110258061/ssc:100623799/ssc:100515635/ssc:100158003	11
ssc05217	Basal cell carcinoma	2/341	54/6765	0.76443227230697	0.999853521159068	ENSSSCG00000022689/ENSSSCG00000017265	GADD45B/AXIN2	ssc:100621090/ssc:100739604	2
ssc00052	Galactose metabolism	1/341	29/6765	0.777563184996626	0.999853521159068	ENSSSCG00000034639	MGAM	ssc:102160115	1
ssc00051	Fructose and mannose metabolism	1/341	30/6765	0.788823718535247	0.999853521159068	ENSSSCG00000011133	PFKFB3	ssc:100516289	1
ssc04730	Long-term depression	2/341	57/6765	0.790163290034575	0.999853521159068	ENSSSCG00000023437/ENSSSCG00000008866	ITPR1/GUCY1A1	ssc:397454/ssc:553100	2
ssc00640	Propanoate metabolism	1/341	31/6765	0.799515791583425	0.999853521159068	ENSSSCG00000040296	EHHADH	ssc:448846	1
ssc04130	SNARE interactions in vesicular transport	1/341	31/6765	0.799515791583425	0.999853521159068	ENSSSCG00000000703	ENSSSCG00000000703	ssc:100628225	1
ssc04261	Adrenergic signaling in cardiomyocytes	5/341	132/6765	0.802917848111478	0.999853521159068	ENSSSCG00000038598/ENSSSCG00000039556/ENSSSCG00000007139/ENSSSCG00000016690/ENSSSCG00000026517	ADRB2/KCNQ1/ADRA1D/CREB5/CALML4	ssc:397357/ssc:397326/ssc:552898/ssc:100515635/ssc:100519528	5
ssc00510	N-Glycan biosynthesis	2/341	59/6765	0.80591403711925	0.999853521159068	ENSSSCG00000025770/ENSSSCG00000038126	ST6GAL1/MGAT3	ssc:100302026/ssc:100625969	2
ssc04520	Adherens junction	3/341	85/6765	0.809917009709827	0.999853521159068	ENSSSCG00000025652/ENSSSCG00000000504/ENSSSCG00000007575	CDH1/PTPRB/RADIL	ssc:100048953/ssc:100156181/ssc:100511556	3
ssc04710	Circadian rhythm	1/341	33/6765	0.819307588341034	0.999853521159068	ENSSSCG00000017983	PER1	ssc:100620648	1
ssc00310	Lysine degradation	2/341	62/6765	0.827573237125755	0.999853521159068	ENSSSCG00000040296/ENSSSCG00000014238	EHHADH/PRDM6	ssc:448846/ssc:100524509	2
ssc04918	Thyroid hormone synthesis	2/341	62/6765	0.827573237125755	0.999853521159068	ENSSSCG00000023437/ENSSSCG00000016690	ITPR1/CREB5	ssc:397454/ssc:100515635	2
ssc04910	Insulin signaling pathway	5/341	137/6765	0.828097254020586	0.999853521159068	ENSSSCG00000036956/ENSSSCG00000017206/ENSSSCG00000003395/ENSSSCG00000007665/ENSSSCG00000026517	SOCS3/GRB2/PIK3CD/ENSSSCG00000007665/CALML4	ssc:493186/ssc:100192436/ssc:100518131/ssc:100515824/ssc:100519528	5
ssc00860	Porphyrin metabolism	1/341	34/6765	0.828460308539446	0.999853521159068	ENSSSCG00000016756	BLVRA	ssc:100515289	1
ssc04140	Autophagy - animal	6/341	163/6765	0.83800015152475	0.999853521159068	ENSSSCG00000031888/ENSSSCG00000023503/ENSSSCG00000003395/ENSSSCG00000023437/ENSSSCG00000036352/ENSSSCG00000007665	DDIT4/PRKCD/PIK3CD/ITPR1/RAB7B/ENSSSCG00000007665	ssc:100153821/ssc:100622955/ssc:100518131/ssc:397454/ssc:100627693/ssc:100515824	6
ssc05167	Kaposi sarcoma-associated herpesvirus infection	7/341	187/6765	0.839941700712361	0.999853521159068	ENSSSCG00000028092/ENSSSCG00000003395/ENSSSCG00000023437/ENSSSCG00000032710/ENSSSCG00000001395/ENSSSCG00000050619/ENSSSCG00000026517	ENSSSCG00000028092/PIK3CD/ITPR1/E2F2/ENSSSCG00000001395/IFNA1/CALML4	ssc:102165618/ssc:100518131/ssc:397454/ssc:110261113/ssc:100153163/ssc:100153661/ssc:100519528	7
ssc04921	Oxytocin signaling pathway	5/341	140/6765	0.841915015627842	0.999853521159068	ENSSSCG00000023437/ENSSSCG00000037241/ENSSSCG00000008742/ENSSSCG00000008866/ENSSSCG00000026517	ITPR1/RGS2/CD38/GUCY1A1/CALML4	ssc:397454/ssc:733670/ssc:100511702/ssc:553100/ssc:100519528	5
ssc00071	Fatty acid degradation	1/341	36/6765	0.845402055225218	0.999853521159068	ENSSSCG00000040296	EHHADH	ssc:448846	1
ssc01250	Biosynthesis of nucleotide sugars	1/341	36/6765	0.845402055225218	0.999853521159068	ENSSSCG00000001099	CMAH	ssc:396918	1
ssc00260	Glycine, serine and threonine metabolism	2/341	65/6765	0.847036996909735	0.999853521159068	ENSSSCG00000012257/ENSSSCG00000033883	ENSSSCG00000012257/ENSSSCG00000033883	ssc:414424/ssc:110255953	2
ssc04962	Vasopressin-regulated water reabsorption	1/341	37/6765	0.853236488152577	0.999853521159068	ENSSSCG00000016690	CREB5	ssc:100515635	1
ssc04919	Thyroid hormone signaling pathway	4/341	119/6765	0.857832048828143	0.999853521159068	ENSSSCG00000006709/ENSSSCG00000003395/ENSSSCG00000038509/ENSSSCG00000016192	NOTCH2/PIK3CD/NOTCH1/PLCD4	ssc:100153369/ssc:100518131/ssc:110258061/ssc:397119	4
ssc04922	Glucagon signaling pathway	3/341	94/6765	0.8602160444344	0.999853521159068	ENSSSCG00000023437/ENSSSCG00000016690/ENSSSCG00000026517	ITPR1/CREB5/CALML4	ssc:397454/ssc:100515635/ssc:100519528	3
ssc04742	Taste transduction	1/341	38/6765	0.860675007406437	0.999853521159068	ENSSSCG00000026176	CHRM3	ssc:100144478	1
ssc04913	Ovarian steroidogenesis	1/341	38/6765	0.860675007406437	0.999853521159068	ENSSSCG00000001906	CYP1A1	ssc:403103	1
ssc04724	Glutamatergic synapse	3/341	95/6765	0.865016901621071	0.999853521159068	ENSSSCG00000028092/ENSSSCG00000023437/ENSSSCG00000029635	ENSSSCG00000028092/ITPR1/GRIN3B	ssc:102165618/ssc:397454/ssc:100623799	3
ssc04530	Tight junction	5/341	148/6765	0.874353387009822	0.999853521159068	ENSSSCG00000038144/ENSSSCG00000007557/ENSSSCG00000011643/ENSSSCG00000004919/ENSSSCG00000016215	ENSSSCG00000038144/MICALL2/AMOTL2/NEDD4L/ENSSSCG00000016215	ssc:396903/ssc:100523596/ssc:100523696/ssc:100512083/ssc:100158003	5
ssc00620	Pyruvate metabolism	1/341	40/6765	0.874443108860013	0.999853521159068	ENSSSCG00000002712	LDHD	ssc:100523064	1
ssc03018	RNA degradation	2/341	71/6765	0.880097836765544	0.999853521159068	ENSSSCG00000028322/ENSSSCG00000007382	ENSSSCG00000028322/PABPC1L	ssc:100048932/ssc:100151962	2
ssc04150	mTOR signaling pathway	5/341	150/6765	0.881524569863929	0.999853521159068	ENSSSCG00000031888/ENSSSCG00000017206/ENSSSCG00000003395/ENSSSCG00000001404/ENSSSCG00000004022	DDIT4/GRB2/PIK3CD/TNF/RPS6KA2	ssc:100153821/ssc:100192436/ssc:100518131/ssc:397086/ssc:100515286	5
ssc04146	Peroxisome	2/341	72/6765	0.884921850717227	0.999853521159068	ENSSSCG00000008522/ENSSSCG00000040296	XDH/EHHADH	ssc:100515259/ssc:448846	2
ssc04727	GABAergic synapse	2/341	72/6765	0.884921850717227	0.999853521159068	ENSSSCG00000028092/ENSSSCG00000007437	ENSSSCG00000028092/SLC12A5	ssc:102165618/ssc:100155991	2
ssc00280	Valine, leucine and isoleucine degradation	1/341	43/6765	0.892593152022854	0.999853521159068	ENSSSCG00000040296	EHHADH	ssc:448846	1
ssc05211	Renal cell carcinoma	2/341	74/6765	0.894036184060571	0.999853521159068	ENSSSCG00000017206/ENSSSCG00000003395	GRB2/PIK3CD	ssc:100192436/ssc:100518131	2
ssc04110	Cell cycle	5/341	155/6765	0.897943437321276	0.999853521159068	ENSSSCG00000022689/ENSSSCG00000000265/ENSSSCG00000032710/ENSSSCG00000003949/ENSSSCG00000040461	GADD45B/ESPL1/E2F2/CDC20/CDKN1C	ssc:100621090/ssc:100153121/ssc:110261113/ssc:397379/ssc:110259225	5
ssc01232	Nucleotide metabolism	2/341	76/6765	0.902476996491581	0.999853521159068	ENSSSCG00000008522/ENSSSCG00000002135	XDH/PNP	ssc:100515259/ssc:100157138	2
ssc04934	Cushing syndrome	4/341	135/6765	0.915255835568646	0.999853521159068	ENSSSCG00000023437/ENSSSCG00000032710/ENSSSCG00000016690/ENSSSCG00000017265	ITPR1/E2F2/CREB5/AXIN2	ssc:397454/ssc:110261113/ssc:100515635/ssc:100739604	4
ssc00520	Amino sugar and nucleotide sugar metabolism	1/341	48/6765	0.917215579710011	0.999853521159068	ENSSSCG00000001099	CMAH	ssc:396918	1
ssc04066	HIF-1 signaling pathway	3/341	109/6765	0.918464977851622	0.999853521159068	ENSSSCG00000011133/ENSSSCG00000003395/ENSSSCG00000005122	PFKFB3/PIK3CD/TEK	ssc:100516289/ssc:100518131/ssc:396729	3
ssc04740	Olfactory transduction	3/341	109/6765	0.918464977851622	0.999853521159068	ENSSSCG00000014852/ENSSSCG00000037241/ENSSSCG00000026517	ARRB1/RGS2/CALML4	ssc:100521141/ssc:733670/ssc:100519528	3
ssc00600	Sphingolipid metabolism	1/341	49/6765	0.921418272477449	0.999853521159068	ENSSSCG00000000433	B4GALNT1	ssc:100516440	1
ssc02010	ABC transporters	1/341	49/6765	0.921418272477449	0.999853521159068	ENSSSCG00000008051	ABCA3	ssc:100518064	1
ssc00983	Drug metabolism - other enzymes	1/341	50/6765	0.925408202359104	0.999853521159068	ENSSSCG00000008522	XDH	ssc:100515259	1
ssc04390	Hippo signaling pathway	4/341	142/6765	0.933111238338039	0.999853521159068	ENSSSCG00000004507/ENSSSCG00000025652/ENSSSCG00000032082/ENSSSCG00000017265	SMAD7/CDH1/ENSSSCG00000032082/AXIN2	ssc:100521305/ssc:100048953/ssc:100515668/ssc:100739604	4
ssc04916	Melanogenesis	2/341	86/6765	0.936040902948107	0.999853521159068	ENSSSCG00000008842/ENSSSCG00000026517	KIT/CALML4	ssc:396810/ssc:100519528	2
ssc04071	Sphingolipid signaling pathway	3/341	118/6765	0.941799839795559	0.999853521159068	ENSSSCG00000013658/ENSSSCG00000003395/ENSSSCG00000001404	S1PR2/PIK3CD/TNF	ssc:100511551/ssc:100518131/ssc:397086	3
ssc01212	Fatty acid metabolism	1/341	55/6765	0.942523982534988	0.999853521159068	ENSSSCG00000040296	EHHADH	ssc:448846	1
ssc00010	Glycolysis / Gluconeogenesis	1/341	56/6765	0.945444894897964	0.999853521159068	ENSSSCG00000028501	ENSSSCG00000028501	ssc:100739347	1
ssc04370	VEGF signaling pathway	1/341	57/6765	0.948217780699096	0.999853521159068	ENSSSCG00000003395	PIK3CD	ssc:100518131	1
ssc04723	Retrograde endocannabinoid signaling	3/341	123/6765	0.951928392726685	0.999853521159068	ENSSSCG00000028092/ENSSSCG00000023437/ENSSSCG00000024134	ENSSSCG00000028092/ITPR1/MGLL	ssc:102165618/ssc:397454/ssc:100233193	3
ssc04914	Progesterone-mediated oocyte maturation	2/341	94/6765	0.954689549721366	0.999853521159068	ENSSSCG00000003395/ENSSSCG00000004022	PIK3CD/RPS6KA2	ssc:100518131/ssc:100515286	2
ssc05022	Pathways of neurodegeneration - multiple diseases	15/341	432/6765	0.957001454041978	0.999853521159068	ENSSSCG00000029411/ENSSSCG00000039214/ENSSSCG00000008090/ENSSSCG00000038904/ENSSSCG00000023437/ENSSSCG00000007700/ENSSSCG00000001404/ENSSSCG00000032821/ENSSSCG00000009979/ENSSSCG00000026176/ENSSSCG00000043280/ENSSSCG00000017730/ENSSSCG00000017265/ENSSSCG00000026517/ENSSSCG00000016215	CAPN2/ENSSSCG00000039214/IL1A/FRAT2/ITPR1/HIP1/TNF/FRAT1/NEFH/CHRM3/ENSSSCG00000043280/CDK5R1/AXIN2/CALML4/ENSSSCG00000016215	ssc:397393/ssc:397122/ssc:397094/ssc:110256599/ssc:397454/ssc:100523598/ssc:397086/ssc:110256598/ssc:100156492/ssc:100144478/ssc:100156478/ssc:100113467/ssc:100739604/ssc:100519528/ssc:100158003	15
ssc04142	Lysosome	3/341	130/6765	0.963374738778308	0.999853521159068	ENSSSCG00000032381/ENSSSCG00000032517/ENSSSCG00000016516	LITAF/DMXL2/ATP6V0A4	ssc:100518302/ssc:100155516/ssc:100519402	3
ssc01230	Biosynthesis of amino acids	1/341	65/6765	0.965895014911338	0.999853521159068	ENSSSCG00000033883	ENSSSCG00000033883	ssc:110255953	1
ssc04714	Thermogenesis	6/341	221/6765	0.970638144243455	0.999853521159068	ENSSSCG00000017206/ENSSSCG00000024134/ENSSSCG00000004022/ENSSSCG00000032082/ENSSSCG00000002333/ENSSSCG00000016690	GRB2/MGLL/RPS6KA2/ENSSSCG00000032082/DPF3/CREB5	ssc:100192436/ssc:100233193/ssc:100515286/ssc:100515668/ssc:100156555/ssc:100515635	6
ssc01524	Platinum drug resistance	1/341	68/6765	0.970842552636877	0.999853521159068	ENSSSCG00000003395	PIK3CD	ssc:100518131	1
ssc05012	Parkinson disease	7/341	253/6765	0.975054230094422	0.999853521159068	ENSSSCG00000009601/ENSSSCG00000023437/ENSSSCG00000010054/ENSSSCG00000031954/ENSSSCG00000012257/ENSSSCG00000026517/ENSSSCG00000016215	SLC18A1/ITPR1/ADORA2A/SLC39A10/ENSSSCG00000012257/CALML4/ENSSSCG00000016215	ssc:100154435/ssc:397454/ssc:503661/ssc:110257100/ssc:414424/ssc:100519528/ssc:100158003	7
ssc05017	Spinocerebellar ataxia	3/341	143/6765	0.978161592350694	0.999853521159068	ENSSSCG00000003395/ENSSSCG00000023437/ENSSSCG00000029635	PIK3CD/ITPR1/GRIN3B	ssc:100518131/ssc:397454/ssc:100623799	3
ssc04144	Endocytosis	6/341	233/6765	0.980211646742153	0.999853521159068	ENSSSCG00000000130/ENSSSCG00000047932/ENSSSCG00000014852/ENSSSCG00000016317/ENSSSCG00000033432/ENSSSCG00000004919	CYTH4/HSPA6/ARRB1/AGAP1/CHMP4A/NEDD4L	ssc:100240722/ssc:396906/ssc:100521141/ssc:100620812/ssc:100520257/ssc:100512083	6
ssc05208	Chemical carcinogenesis - reactive oxygen species	5/341	208/6765	0.982246193217678	0.999853521159068	ENSSSCG00000023503/ENSSSCG00000017206/ENSSSCG00000003395/ENSSSCG00000024674/ENSSSCG00000001906	PRKCD/GRB2/PIK3CD/ABL2/CYP1A1	ssc:100622955/ssc:100192436/ssc:100518131/ssc:100627019/ssc:403103	5
ssc03015	mRNA surveillance pathway	1/341	80/6765	0.98443451416472	0.999853521159068	ENSSSCG00000007382	PABPC1L	ssc:100151962	1
ssc03083	Polycomb repressive complex	1/341	82/6765	0.98598210787731	0.999853521159068	ENSSSCG00000035677	EPOP	ssc:110256018	1
ssc04141	Protein processing in endoplasmic reticulum	3/341	166/6765	0.991534036619503	0.999853521159068	ENSSSCG00000029411/ENSSSCG00000047932/ENSSSCG00000000171	CAPN2/HSPA6/CKAP4	ssc:397393/ssc:396906/ssc:100523493	3
ssc04137	Mitophagy - animal	1/341	99/6765	0.994251720105475	0.999853521159068	ENSSSCG00000036352	RAB7B	ssc:100627693	1
ssc03082	ATP-dependent chromatin remodeling	1/341	104/6765	0.995579423931375	0.999853521159068	ENSSSCG00000002333	DPF3	ssc:100156555	1
ssc05415	Diabetic cardiomyopathy	3/341	193/6765	0.997335803863753	0.999853521159068	ENSSSCG00000023503/ENSSSCG00000003395/ENSSSCG00000002829	PRKCD/PIK3CD/MMP2	ssc:100622955/ssc:100518131/ssc:397391	3
ssc03040	Spliceosome	1/341	125/6765	0.998536242651805	0.999853521159068	ENSSSCG00000047932	HSPA6	ssc:396906	1
ssc01240	Biosynthesis of cofactors	1/341	127/6765	0.998682736661433	0.999853521159068	ENSSSCG00000038967	NADK	ssc:110261345	1
ssc00190	Oxidative phosphorylation	1/341	131/6765	0.998933312710013	0.999853521159068	ENSSSCG00000016516	ATP6V0A4	ssc:100519402	1
ssc05016	Huntington disease	5/341	287/6765	0.999129079782892	0.999853521159068	ENSSSCG00000023437/ENSSSCG00000007700/ENSSSCG00000043280/ENSSSCG00000016690/ENSSSCG00000016215	ITPR1/HIP1/ENSSSCG00000043280/CREB5/ENSSSCG00000016215	ssc:397454/ssc:100523598/ssc:100156478/ssc:100515635/ssc:100158003	5
ssc05014	Amyotrophic lateral sclerosis	5/341	330/6765	0.999853521159068	0.999853521159068	ENSSSCG00000015839/ENSSSCG00000001404/ENSSSCG00000009979/ENSSSCG00000043280/ENSSSCG00000016215	NRG1/TNF/NEFH/ENSSSCG00000043280/ENSSSCG00000016215	ssc:102164569/ssc:397086/ssc:100156492/ssc:100156478/ssc:100158003	5
