# Supplementary material for: Retinoic acid inhibits the infection of porcine reproductive and respiratory syndrome virus
Source: Front Vet Sci. 2026 Mar 24;13:1798441. doi: 10.3389/fvets.2026.1798441 (PMC13053225; doi:10.3389/fvets.2026.1798441)
Supplement: SUPPLEMENTARY TABLE S11 — KEGG enrichment analysis of downregulated genes: PRRSV infected versus DMSO-treated control group. [file Table_11.XLS]

KEGGID	Description	GeneRatio	BgRatio	pvalue	padj	geneID	geneName	keggID	Count
ssc04610	Complement and coagulation cascades	11/184	68/6704	1.93746993161041e-06	0.000480492543039382	ENSSSCG00000027030/ENSSSCG00000000660/ENSSSCG00000013418/ENSSSCG00000002501/ENSSSCG00000009668/ENSSSCG00000035170/ENSSSCG00000025463/ENSSSCG00000042607/ENSSSCG00000012818/ENSSSCG00000006289/ENSSSCG00000013551	BDKRB2/A2M/CFD/BDKRB1/CLU/VSIG4/PROS1/THBD/F8/F5/C3	ssc:110255240/ssc:403166/ssc:396877/ssc:100127469/ssc:397025/ssc:100156239/ssc:397388/ssc:100157642/ssc:397339/ssc:397217/ssc:397072	11
ssc04512	ECM-receptor interaction	10/184	83/6704	8.12622236960402e-05	0.010076515738309	ENSSSCG00000015326/ENSSSCG00000015405/ENSSSCG00000015955/ENSSSCG00000011377/ENSSSCG00000036135/ENSSSCG00000008601/ENSSSCG00000028022/ENSSSCG00000031176/ENSSSCG00000022506/ENSSSCG00000005494	COL1A2/CD36/ITGA6/LAMB2/COL1A1/SDC1/COL6A2/GP9/COL6A1/TNC	ssc:100626716/ssc:733702/ssc:100158200/ssc:101101688/ssc:100738123/ssc:100519770/ssc:100101552/ssc:100216312/ssc:100623720/ssc:397460	10
ssc03320	PPAR signaling pathway	8/184	59/6704	0.000185096905201478	0.0153013441633222	ENSSSCG00000014257/ENSSSCG00000040631/ENSSSCG00000007435/ENSSSCG00000006238/ENSSSCG00000006153/ENSSSCG00000015405/ENSSSCG00000040681/ENSSSCG00000036883	SLC27A6/LPL/PLTP/CYP7A1/FABP5/CD36/FABP4/FABP3	ssc:100517271/ssc:397537/ssc:397527/ssc:448985/ssc:574074/ssc:733702/ssc:399533/ssc:399532	8
ssc04820	Cytoskeleton in muscle cells	14/184	203/6704	0.00131401206506429	0.0814687480339862	ENSSSCG00000040786/ENSSSCG00000015326/ENSSSCG00000012766/ENSSSCG00000015955/ENSSSCG00000028148/ENSSSCG00000026819/ENSSSCG00000016034/ENSSSCG00000009281/ENSSSCG00000016397/ENSSSCG00000036135/ENSSSCG00000008601/ENSSSCG00000028022/ENSSSCG00000008294/ENSSSCG00000022506	SPTBN1/COL1A2/BGN/ITGA6/DMD/NID1/COL3A1/ENSSSCG00000009281/NEB/COL1A1/SDC1/COL6A2/ACTG2/COL6A1	ssc:100516258/ssc:100626716/ssc:397396/ssc:100158200/ssc:497636/ssc:100511351/ssc:100152001/ssc:100623668/ssc:100515976/ssc:100738123/ssc:100519770/ssc:100101552/ssc:100520667/ssc:100623720	14
ssc00920	Sulfur metabolism	3/184	10/6704	0.00211707013736141	0.0925783119016403	ENSSSCG00000032846/ENSSSCG00000000133/ENSSSCG00000006624	BPNT2/TST/SELENBP1	ssc:100156925/ssc:100153230/ssc:100152724	3
ssc04974	Protein digestion and absorption	8/184	86/6704	0.00235993778865431	0.0925783119016403	ENSSSCG00000015326/ENSSSCG00000004419/ENSSSCG00000003069/ENSSSCG00000038089/ENSSSCG00000016034/ENSSSCG00000036135/ENSSSCG00000028022/ENSSSCG00000022506	COL1A2/SLC16A10/KCNN4/COL18A1/COL3A1/COL1A1/COL6A2/COL6A1	ssc:100626716/ssc:100513770/ssc:397081/ssc:100624675/ssc:100152001/ssc:100738123/ssc:100101552/ssc:100623720	8
ssc04142	Lysosome	10/184	128/6704	0.00261309751335275	0.0925783119016403	ENSSSCG00000010450/ENSSSCG00000040793/ENSSSCG00000023666/ENSSSCG00000038535/ENSSSCG00000007739/ENSSSCG00000032282/ENSSSCG00000010281/ENSSSCG00000008769/ENSSSCG00000006138/ENSSSCG00000007033	LIPA/CTSD/CTSB/ARSB/GUSB/ACP5/PSAP/ENSSSCG00000008769/ATP6V0D2/AP3M2	ssc:100142668/ssc:494568/ssc:100037961/ssc:102158016/ssc:100144519/ssc:397414/ssc:100153167/ssc:100520753/ssc:100521494/ssc:100525135	10
ssc04979	Cholesterol metabolism	5/184	41/6704	0.00495926494048618	0.147431601575293	ENSSSCG00000010450/ENSSSCG00000040631/ENSSSCG00000007435/ENSSSCG00000006238/ENSSSCG00000015405	LIPA/LPL/PLTP/CYP7A1/CD36	ssc:100142668/ssc:397537/ssc:397527/ssc:448985/ssc:733702	5
ssc04640	Hematopoietic cell lineage	7/184	78/6704	0.00535034037974853	0.147431601575293	ENSSSCG00000015405/ENSSSCG00000001849/ENSSSCG00000015955/ENSSSCG00000025644/novel.235/ENSSSCG00000031176/ENSSSCG00000000687	CD36/ANPEP/ITGA6/ENSSSCG00000025644/-/GP9/CD4	ssc:733702/ssc:397520/ssc:100158200/ssc:396785/ssc:100153386/ssc:100216312/ssc:404704	7
ssc04981	Folate transport and metabolism	3/184	20/6704	0.0164405836633386	0.40197013974405	ENSSSCG00000010143/ENSSSCG00000026996/ENSSSCG00000014812	MTR/ENSSSCG00000026996/FOLR2	ssc:397300/ssc:100152536/ssc:396853	3
ssc04514	Cell adhesion molecules	8/184	121/6704	0.0178293207144538	0.40197013974405	ENSSSCG00000011946/ENSSSCG00000015955/ENSSSCG00000001921/ENSSSCG00000035256/novel.235/ENSSSCG00000008601/ENSSSCG00000000687/ENSSSCG00000036640	ALCAM/ITGA6/NEO1/ENSSSCG00000035256/-/SDC1/CD4/ENSSSCG00000036640	ssc:397269/ssc:100158200/ssc:100510914/ssc:100623653/ssc:100153386/ssc:100519770/ssc:404704/ssc:492312	8
ssc00830	Retinol metabolism	4/184	39/6704	0.0213677414146259	0.441599989235602	ENSSSCG00000000419/ENSSSCG00000040051/ENSSSCG00000012100/ENSSSCG00000027854	RDH16/ENSSSCG00000040051/ENSSSCG00000012100/HSD17B6	ssc:100626199/ssc:100623394/ssc:100294680/ssc:100620470	4
ssc00280	Valine, leucine and isoleucine degradation	4/184	42/6704	0.0272999467160191	0.520798983505596	ENSSSCG00000016695/ENSSSCG00000009522/ENSSSCG00000002357/ENSSSCG00000040051	HIBADH/PCCA/ALDH6A1/ENSSSCG00000040051	ssc:100516656/ssc:100524103/ssc:100153301/ssc:100623394	4
ssc00330	Arginine and proline metabolism	4/184	46/6704	0.0366007846779303	0.647742922182261	ENSSSCG00000010734/ENSSSCG00000012166/ENSSSCG00000021220/ENSSSCG00000004672	ENSSSCG00000010734/SMS/CKB/GATM	ssc:100156865/ssc:100153052/ssc:100627332/ssc:100126844	4
ssc00270	Cysteine and methionine metabolism	4/184	47/6704	0.03917799932554	0.647742922182261	ENSSSCG00000009870/ENSSSCG00000012166/ENSSSCG00000010143/ENSSSCG00000000133	SDSL/SMS/MTR/TST	ssc:100154365/ssc:100153052/ssc:397300/ssc:100153230	4
ssc05146	Amoebiasis	6/184	96/6704	0.0478781874677409	0.742111905749984	ENSSSCG00000007520/ENSSSCG00000015326/ENSSSCG00000025644/ENSSSCG00000011377/ENSSSCG00000016034/ENSSSCG00000036135	ENSSSCG00000007520/COL1A2/ENSSSCG00000025644/LAMB2/COL3A1/COL1A1	ssc:100736677/ssc:100626716/ssc:396785/ssc:101101688/ssc:100152001/ssc:100738123	6
ssc04614	Renin-angiotensin system	2/184	15/6704	0.0622440080928132	0.908030235706922	ENSSSCG00000017296/ENSSSCG00000001849	ACE/ANPEP	ssc:613133/ssc:397520	2
ssc00531	Glycosaminoglycan degradation	2/184	17/6704	0.0778152728872622	0.999300764389315	ENSSSCG00000038535/ENSSSCG00000007739	ARSB/GUSB	ssc:102158016/ssc:100144519	2
ssc04980	Cobalamin transport and metabolism	2/184	17/6704	0.0778152728872622	0.999300764389315	ENSSSCG00000010143/ENSSSCG00000032833	MTR/CD320	ssc:397300/ssc:110259657	2
ssc04061	Viral protein interaction with cytokine and cytokine receptor	4/184	64/6704	0.0981647239507882	0.999300764389315	ENSSSCG00000016184/ENSSSCG00000026695/ENSSSCG00000016183/ENSSSCG00000014310	ENSSSCG00000016184/TNFSF14/ENSSSCG00000016183/CXCL14	ssc:100124654/ssc:100519468/ssc:100515345/ssc:494467	4
ssc04270	Vascular smooth muscle contraction	6/184	119/6704	0.108357198630758	0.999300764389315	ENSSSCG00000038077/ENSSSCG00000008870/ENSSSCG00000010447/ENSSSCG00000008294/ENSSSCG00000004733/ENSSSCG00000016535	PPP1R14A/GUCY1B1/ACTA2/ACTG2/PLA2G4D/CALD1	ssc:397610/ssc:444999/ssc:733615/ssc:100520667/ssc:102162529/ssc:100524227	6
ssc04611	Platelet activation	6/184	119/6704	0.108357198630758	0.999300764389315	ENSSSCG00000015326/ENSSSCG00000008870/ENSSSCG00000016034/ENSSSCG00000036135/ENSSSCG00000031176/ENSSSCG00000004733	COL1A2/GUCY1B1/COL3A1/COL1A1/GP9/PLA2G4D	ssc:100626716/ssc:444999/ssc:100152001/ssc:100738123/ssc:100216312/ssc:102162529	6
ssc00140	Steroid hormone biosynthesis	3/184	43/6704	0.113187800574194	0.999300764389315	ENSSSCG00000006238/ENSSSCG00000027854/ENSSSCG00000015616	CYP7A1/HSD17B6/HSD11B1	ssc:448985/ssc:100620470/ssc:397480	3
ssc00480	Glutathione metabolism	3/184	45/6704	0.125219700162286	0.999300764389315	ENSSSCG00000012166/ENSSSCG00000033727/ENSSSCG00000001849	SMS/GPX1/ANPEP	ssc:100153052/ssc:397403/ssc:397520	3
ssc00350	Tyrosine metabolism	2/184	23/6704	0.13030093320082	0.999300764389315	ENSSSCG00000001780/ENSSSCG00000040051	FAH/ENSSSCG00000040051	ssc:100623036/ssc:100623394	2
ssc04933	AGE-RAGE signaling pathway in diabetic complications	5/184	98/6704	0.131383253766396	0.999300764389315	ENSSSCG00000015326/ENSSSCG00000027550/ENSSSCG00000042607/ENSSSCG00000016034/ENSSSCG00000036135	COL1A2/PLCD1/THBD/COL3A1/COL1A1	ssc:100626716/ssc:100627099/ssc:100157642/ssc:100152001/ssc:100738123	5
ssc04810	Regulation of actin cytoskeleton	9/184	217/6704	0.141840828507725	0.999300764389315	ENSSSCG00000027030/ENSSSCG00000005457/ENSSSCG00000012335/ENSSSCG00000033734/ENSSSCG00000015353/ENSSSCG00000002501/ENSSSCG00000015955/ENSSSCG00000028878/ENSSSCG00000010698	BDKRB2/LPAR1/FGD1/ENSSSCG00000033734/SCIN/BDKRB1/ITGA6/BCAR1/FGFR2	ssc:110255240/ssc:100512581/ssc:100518103/ssc:110257905/ssc:100512981/ssc:100127469/ssc:100158200/ssc:100621541/ssc:396762	9
ssc04923	Regulation of lipolysis in adipocytes	3/184	48/6704	0.144079373387184	0.999300764389315	ENSSSCG00000024134/ENSSSCG00000011557/ENSSSCG00000040681	MGLL/CIDEC/FABP4	ssc:100233193/ssc:100127161/ssc:399533	3
ssc00520	Amino sugar and nucleotide sugar metabolism	3/184	49/6704	0.150564791555561	0.999300764389315	ENSSSCG00000010929/ENSSSCG00000006793/ENSSSCG00000003783	CYB5R1/ENSSSCG00000006793/FPGT	ssc:100511951/ssc:100621421/ssc:100513664	3
ssc00240	Pyrimidine metabolism	3/184	50/6704	0.157142291320196	0.999300764389315	ENSSSCG00000027070/ENSSSCG00000004291/ENSSSCG00000007986	ENTPD6/NT5E/NME4	ssc:100626131/ssc:100157995/ssc:100233195	3
ssc02010	ABC transporters	3/184	50/6704	0.157142291320196	0.999300764389315	ENSSSCG00000026996/novel.137/ENSSSCG00000017257	ENSSSCG00000026996/-/ABCA9	ssc:100152536/ssc:100518064/ssc:100520216	3
ssc04510	Focal adhesion	8/184	192/6704	0.157253785756715	0.999300764389315	ENSSSCG00000015326/ENSSSCG00000015955/ENSSSCG00000011377/ENSSSCG00000028878/ENSSSCG00000036135/ENSSSCG00000028022/ENSSSCG00000022506/ENSSSCG00000005494	COL1A2/ITGA6/LAMB2/BCAR1/COL1A1/COL6A2/COL6A1/TNC	ssc:100626716/ssc:100158200/ssc:101101688/ssc:100621541/ssc:100738123/ssc:100101552/ssc:100623720/ssc:397460	8
ssc01523	Antifolate resistance	2/184	26/6704	0.158897176088992	0.999300764389315	ENSSSCG00000026996/ENSSSCG00000014812	ENSSSCG00000026996/FOLR2	ssc:100152536/ssc:396853	2
ssc05415	Diabetic cardiomyopathy	8/184	193/6704	0.160451906530318	0.999300764389315	ENSSSCG00000040793/ENSSSCG00000018094/ENSSSCG00000015326/ENSSSCG00000017296/ENSSSCG00000015405/ENSSSCG00000027198/ENSSSCG00000016034/ENSSSCG00000036135	CTSD/CYTB/COL1A2/ACE/CD36/PDK2/COL3A1/COL1A1	ssc:494568/ssc:808513/ssc:100626716/ssc:613133/ssc:733702/ssc:100516037/ssc:100152001/ssc:100738123	8
ssc00561	Glycerolipid metabolism	3/184	52/6704	0.170555983397687	0.999300764389315	ENSSSCG00000040631/ENSSSCG00000024134/ENSSSCG00000015355	LPL/MGLL/DGKB	ssc:397537/ssc:100233193/ssc:100625799	3
ssc05410	Hypertrophic cardiomyopathy	4/184	80/6704	0.176586210969433	0.999300764389315	ENSSSCG00000017296/ENSSSCG00000015955/ENSSSCG00000028148/ENSSSCG00000009281	ACE/ITGA6/DMD/ENSSSCG00000009281	ssc:613133/ssc:100158200/ssc:497636/ssc:100623668	4
ssc05144	Malaria	3/184	53/6704	0.177383456509532	0.999300764389315	ENSSSCG00000015405/ENSSSCG00000040701/ENSSSCG00000008601	CD36/ENSSSCG00000040701/SDC1	ssc:733702/ssc:100518277/ssc:100519770	3
ssc04080	Neuroactive ligand-receptor interaction	8/184	202/6704	0.190570507459842	0.999300764389315	ENSSSCG00000027030/ENSSSCG00000005457/ENSSSCG00000002501/novel.177/ENSSSCG00000029849/ENSSSCG00000027849/ENSSSCG00000048443/ENSSSCG00000013551	BDKRB2/LPAR1/BDKRB1/-/S1PR1/CNR2/APLN/C3	ssc:110255240/ssc:100512581/ssc:100127469/ssc:100628123/ssc:100621202/ssc:100621002/ssc:100625006/ssc:397072	8
ssc04976	Bile secretion	3/184	57/6704	0.205397351185001	0.999300764389315	ENSSSCG00000006238/ENSSSCG00000010853/ENSSSCG00000026996	CYP7A1/EPHX1/ENSSSCG00000026996	ssc:448985/ssc:397639/ssc:100152536	3
ssc00230	Purine metabolism	5/184	115/6704	0.208211926430744	0.999300764389315	ENSSSCG00000008901/ENSSSCG00000008870/ENSSSCG00000027070/ENSSSCG00000004291/ENSSSCG00000007986	PAICS/GUCY1B1/ENTPD6/NT5E/NME4	ssc:100521281/ssc:444999/ssc:100626131/ssc:100157995/ssc:100233195	5
ssc00640	Propanoate metabolism	2/184	31/6704	0.208647357967183	0.999300764389315	ENSSSCG00000009522/ENSSSCG00000002357	PCCA/ALDH6A1	ssc:100524103/ssc:100153301	2
ssc05204	Chemical carcinogenesis - DNA adducts	2/184	31/6704	0.208647357967183	0.999300764389315	ENSSSCG00000010853/ENSSSCG00000015616	EPHX1/HSD11B1	ssc:397639/ssc:397480	2
ssc04924	Renin secretion	3/184	58/6704	0.212555780650101	0.999300764389315	ENSSSCG00000023666/ENSSSCG00000017296/ENSSSCG00000008870	CTSB/ACE/GUCY1B1	ssc:100037961/ssc:613133/ssc:444999	3
ssc04929	GnRH secretion	3/184	58/6704	0.212555780650101	0.999300764389315	ENSSSCG00000006542/ENSSSCG00000003069/ENSSSCG00000033442	KCNN3/KCNN4/HCN2	ssc:397045/ssc:397081/ssc:100625160	3
ssc00500	Starch and sucrose metabolism	2/184	32/6704	0.218798931100455	0.999300764389315	ENSSSCG00000028204/novel.257	TREH/-	ssc:100623094/ssc:100623094	2
ssc05134	Legionellosis	3/184	59/6704	0.219767949883282	0.999300764389315	ENSSSCG00000002792/ENSSSCG00000040811/ENSSSCG00000013551	HSF4/PYCARD/C3	ssc:100511321/ssc:100522011/ssc:397072	3
ssc04918	Thyroid hormone synthesis	3/184	60/6704	0.227029835890368	0.999300764389315	ENSSSCG00000033727/ENSSSCG00000004678/ENSSSCG00000004676	GPX1/DUOX2/DUOXA2	ssc:397403/ssc:397060/ssc:397177	3
ssc00760	Nicotinate and nicotinamide metabolism	2/184	33/6704	0.228992125133862	0.999300764389315	ENSSSCG00000040051/ENSSSCG00000004291	ENSSSCG00000040051/NT5E	ssc:100623394/ssc:100157995	2
ssc03250	Viral life cycle - HIV-1	3/184	61/6704	0.234337477101072	0.999300764389315	ENSSSCG00000001817/ENSSSCG00000014119/ENSSSCG00000000687	FURIN/SERINC5/CD4	ssc:100156882/ssc:100624743/ssc:404704	3
ssc04612	Antigen processing and presentation	3/184	62/6704	0.241686976198423	0.999300764389315	ENSSSCG00000023666/novel.235/ENSSSCG00000000687	CTSB/-/CD4	ssc:100037961/ssc:100153386/ssc:404704	3
ssc00260	Glycine, serine and threonine metabolism	3/184	63/6704	0.249074502664885	0.999300764389315	ENSSSCG00000009870/ENSSSCG00000004672/ENSSSCG00000011456	SDSL/GATM/CHDH	ssc:100154365/ssc:100126844/ssc:100151982	3
ssc00980	Metabolism of xenobiotics by cytochrome P450	2/184	35/6704	0.24946441085028	0.999300764389315	ENSSSCG00000010853/ENSSSCG00000015616	EPHX1/HSD11B1	ssc:397639/ssc:397480	2
ssc01240	Biosynthesis of cofactors	5/184	125/6704	0.258980557820705	0.999300764389315	ENSSSCG00000007739/ENSSSCG00000027854/ENSSSCG00000007986/ENSSSCG00000024060/ENSSSCG00000015936	GUSB/HSD17B6/NME4/LIPT2/PHOSPHO2	ssc:100144519/ssc:100620470/ssc:100233195/ssc:100739011/ssc:100152929	5
ssc01230	Biosynthesis of amino acids	3/184	66/6704	0.271427989181919	0.999300764389315	ENSSSCG00000009870/ENSSSCG00000010143/ENSSSCG00000010664	SDSL/MTR/ENO4	ssc:100154365/ssc:397300/ssc:100158218	3
ssc04070	Phosphatidylinositol signaling system	4/184	97/6704	0.275960789268751	0.999300764389315	ENSSSCG00000032846/ENSSSCG00000027550/ENSSSCG00000009231/ENSSSCG00000015355	BPNT2/PLCD1/CDS1/DGKB	ssc:100156925/ssc:100627099/ssc:733582/ssc:100625799	4
ssc05150	Staphylococcus aureus infection	3/184	67/6704	0.278930730462008	0.999300764389315	ENSSSCG00000013418/novel.235/ENSSSCG00000013551	CFD/-/C3	ssc:396877/ssc:100153386/ssc:397072	3
ssc04970	Salivary secretion	3/184	68/6704	0.286453419689496	0.999300764389315	ENSSSCG00000037360/ENSSSCG00000008870/ENSSSCG00000003069	CST3/GUCY1B1/KCNN4	ssc:733672/ssc:444999/ssc:397081	3
ssc04148	Efferocytosis	7/184	195/6704	0.28789045010318	0.999300764389315	ENSSSCG00000010450/ENSSSCG00000004744/ENSSSCG00000015405/ENSSSCG00000025463/ENSSSCG00000028878/ENSSSCG00000029849/ENSSSCG00000008803	LIPA/TYRO3/CD36/PROS1/BCAR1/S1PR1/ATP8A1	ssc:100142668/ssc:100515870/ssc:733702/ssc:397388/ssc:100621541/ssc:100621202/ssc:100515393	7
ssc00380	Tryptophan metabolism	2/184	39/6704	0.290506980528397	0.999300764389315	ENSSSCG00000039539/ENSSSCG00000040051	DHTKD1/ENSSSCG00000040051	ssc:102166829/ssc:100623394	2
ssc00562	Inositol phosphate metabolism	3/184	70/6704	0.30154515887658	0.999300764389315	ENSSSCG00000004405/ENSSSCG00000027550/ENSSSCG00000002357	FIG4/PLCD1/ALDH6A1	ssc:100511669/ssc:100627099/ssc:100153301	3
ssc04146	Peroxisome	3/184	70/6704	0.30154515887658	0.999300764389315	ENSSSCG00000039244/ENSSSCG00000001000/ENSSSCG00000009666	PHYH/ECI2/EPHX2	ssc:100134962/ssc:100134957/ssc:414425	3
ssc00120	Primary bile acid biosynthesis	1/184	13/6704	0.303800202133625	0.999300764389315	ENSSSCG00000006238	CYP7A1	ssc:448985	1
ssc00910	Nitrogen metabolism	1/184	13/6704	0.303800202133625	0.999300764389315	ENSSSCG00000030283	ENSSSCG00000030283	ssc:100156418	1
ssc03273	Virion - Lassa virus and SFTS virus	1/184	13/6704	0.303800202133625	0.999300764389315	ENSSSCG00000013579	CD209	ssc:100170134	1
ssc05416	Viral myocarditis	3/184	71/6704	0.309107662825643	0.999300764389315	novel.235/ENSSSCG00000028148/ENSSSCG00000009281	-/DMD/ENSSSCG00000009281	ssc:100153386/ssc:497636/ssc:100623668	3
ssc00565	Ether lipid metabolism	2/184	41/6704	0.310953029524639	0.999300764389315	ENSSSCG00000001723/ENSSSCG00000004733	PLA2G7/PLA2G4D	ssc:396593/ssc:102162529	2
ssc05412	Arrhythmogenic right ventricular cardiomyopathy	3/184	73/6704	0.324250168094348	0.999300764389315	ENSSSCG00000015955/ENSSSCG00000028148/ENSSSCG00000009281	ITGA6/DMD/ENSSSCG00000009281	ssc:100158200/ssc:497636/ssc:100623668	3
ssc00785	Lipoic acid metabolism	2/184	43/6704	0.331276996763549	0.999300764389315	ENSSSCG00000039539/ENSSSCG00000024060	DHTKD1/LIPT2	ssc:102166829/ssc:100739011	2
ssc01232	Nucleotide metabolism	3/184	75/6704	0.339395906398759	0.999300764389315	ENSSSCG00000027070/ENSSSCG00000004291/ENSSSCG00000007986	ENTPD6/NT5E/NME4	ssc:100626131/ssc:100157995/ssc:100233195	3
ssc00053	Ascorbate and aldarate metabolism	1/184	15/6704	0.341566967046389	0.999300764389315	ENSSSCG00000007739	GUSB	ssc:100144519	1
ssc04145	Phagosome	5/184	142/6704	0.35054474966448	0.999300764389315	ENSSSCG00000013579/ENSSSCG00000015405/novel.235/ENSSSCG00000006138/ENSSSCG00000013551	CD209/CD36/-/ATP6V0D2/C3	ssc:100170134/ssc:733702/ssc:100153386/ssc:100521494/ssc:397072	5
ssc00040	Pentose and glucuronate interconversions	1/184	16/6704	0.359679043300458	0.999300764389315	ENSSSCG00000007739	GUSB	ssc:100144519	1
ssc04072	Phospholipase D signaling pathway	5/184	144/6704	0.361525241456015	0.999300764389315	ENSSSCG00000016184/ENSSSCG00000005457/ENSSSCG00000015355/ENSSSCG00000016183/ENSSSCG00000004733	ENSSSCG00000016184/LPAR1/DGKB/ENSSSCG00000016183/PLA2G4D	ssc:100124654/ssc:100512581/ssc:100625799/ssc:100515345/ssc:102162529	5
ssc05142	Chagas disease	4/184	111/6704	0.363356889310828	0.999300764389315	ENSSSCG00000007520/ENSSSCG00000027030/ENSSSCG00000017296/ENSSSCG00000013551	ENSSSCG00000007520/BDKRB2/ACE/C3	ssc:100736677/ssc:110255240/ssc:613133/ssc:397072	4
ssc05165	Human papillomavirus infection	10/184	316/6704	0.3678153177404	0.999300764389315	ENSSSCG00000015326/ENSSSCG00000015955/ENSSSCG00000000759/ENSSSCG00000011377/ENSSSCG00000025176/ENSSSCG00000006138/ENSSSCG00000036135/ENSSSCG00000028022/ENSSSCG00000022506/ENSSSCG00000005494	COL1A2/ITGA6/WNT5B/LAMB2/NOTCH3/ATP6V0D2/COL1A1/COL6A2/COL6A1/TNC	ssc:100626716/ssc:100158200/ssc:100516268/ssc:101101688/ssc:102158881/ssc:100521494/ssc:100738123/ssc:100101552/ssc:100623720/ssc:397460	10
ssc00450	Selenocompound metabolism	1/184	17/6704	0.377295528951283	0.999300764389315	ENSSSCG00000010143	MTR	ssc:397300	1
ssc00600	Sphingolipid metabolism	2/184	48/6704	0.381260380687811	0.999300764389315	ENSSSCG00000010281/ENSSSCG00000002764	PSAP/SMPD3	ssc:100153167/ssc:100518128	2
ssc00983	Drug metabolism - other enzymes	2/184	48/6704	0.381260380687811	0.999300764389315	ENSSSCG00000007739/ENSSSCG00000007986	GUSB/NME4	ssc:100144519/ssc:100233195	2
ssc05206	MicroRNAs in cancer	5/184	151/6704	0.399987395378123	0.999300764389315	ENSSSCG00000017024/ENSSSCG00000031866/ENSSSCG00000009482/ENSSSCG00000025176/ENSSSCG00000005494	CCNG1/TIMP3/SPRY2/NOTCH3/TNC	ssc:595110/ssc:396775/ssc:100157266/ssc:102158881/ssc:397460	5
ssc05414	Dilated cardiomyopathy	3/184	84/6704	0.407005219080128	0.999300764389315	ENSSSCG00000015955/ENSSSCG00000028148/ENSSSCG00000009281	ITGA6/DMD/ENSSSCG00000009281	ssc:100158200/ssc:497636/ssc:100623668	3
ssc00590	Arachidonic acid metabolism	2/184	51/6704	0.410498666935282	0.999300764389315	ENSSSCG00000009666/ENSSSCG00000004733	EPHX2/PLA2G4D	ssc:414425/ssc:102162529	2
ssc04672	Intestinal immune network for IgA production	2/184	51/6704	0.410498666935282	0.999300764389315	novel.235/ENSSSCG00000036640	-/ENSSSCG00000036640	ssc:100153386/ssc:492312	2
ssc00100	Steroid biosynthesis	1/184	19/6704	0.41109531722419	0.999300764389315	ENSSSCG00000010450	LIPA	ssc:100142668	1
ssc00592	alpha-Linolenic acid metabolism	1/184	20/6704	0.427304511185409	0.999300764389315	ENSSSCG00000004733	PLA2G4D	ssc:102162529	1
ssc04360	Axon guidance	5/184	156/6704	0.427342352574944	0.999300764389315	ENSSSCG00000014049/ENSSSCG00000000759/ENSSSCG00000001921/ENSSSCG00000032728/ENSSSCG00000011642	UNC5A/WNT5B/NEO1/EFNB1/RYK	ssc:100525154/ssc:100516268/ssc:100510914/ssc:100624619/ssc:100523513	5
ssc05205	Proteoglycans in cancer	6/184	191/6704	0.427587727425217	0.999300764389315	ENSSSCG00000015326/ENSSSCG00000000759/ENSSSCG00000031866/ENSSSCG00000016364/ENSSSCG00000036135/ENSSSCG00000008601	COL1A2/WNT5B/TIMP3/GPC1/COL1A1/SDC1	ssc:100626716/ssc:100516268/ssc:396775/ssc:100525965/ssc:100738123/ssc:100519770	6
ssc04926	Relaxin signaling pathway	4/184	122/6704	0.432055617845111	0.999300764389315	ENSSSCG00000015326/ENSSSCG00000010447/ENSSSCG00000016034/ENSSSCG00000036135	COL1A2/ACTA2/COL3A1/COL1A1	ssc:100626716/ssc:733615/ssc:100152001/ssc:100738123	4
ssc04658	Th1 and Th2 cell differentiation	3/184	89/6704	0.443735340024061	0.999300764389315	ENSSSCG00000025176/novel.235/ENSSSCG00000000687	NOTCH3/-/CD4	ssc:102158881/ssc:100153386/ssc:404704	3
ssc05323	Rheumatoid arthritis	3/184	90/6704	0.450979355101866	0.999300764389315	ENSSSCG00000032282/novel.235/ENSSSCG00000006138	ACP5/-/ATP6V0D2	ssc:397414/ssc:100153386/ssc:100521494	3
ssc04750	Inflammatory mediator regulation of TRP channels	3/184	91/6704	0.458185260291954	0.999300764389315	ENSSSCG00000027030/ENSSSCG00000002501/ENSSSCG00000004733	BDKRB2/BDKRB1/PLA2G4D	ssc:110255240/ssc:100127469/ssc:102162529	3
ssc01200	Carbon metabolism	4/184	127/6704	0.462692872903249	0.999300764389315	ENSSSCG00000009870/ENSSSCG00000009522/ENSSSCG00000002357/ENSSSCG00000010664	SDSL/PCCA/ALDH6A1/ENO4	ssc:100154365/ssc:100524103/ssc:100153301/ssc:100158218	4
ssc00564	Glycerophospholipid metabolism	3/184	92/6704	0.465351435834204	0.999300764389315	ENSSSCG00000009231/ENSSSCG00000015355/ENSSSCG00000004733	CDS1/DGKB/PLA2G4D	ssc:733582/ssc:100625799/ssc:102162529	3
ssc04730	Long-term depression	2/184	59/6704	0.484906590087031	0.999300764389315	ENSSSCG00000008870/ENSSSCG00000004733	GUCY1B1/PLA2G4D	ssc:444999/ssc:102162529	2
ssc00062	Fatty acid elongation	1/184	24/6704	0.48782263188959	0.999300764389315	ENSSSCG00000038007	HACD1	ssc:100523084	1
ssc00591	Linoleic acid metabolism	1/184	24/6704	0.48782263188959	0.999300764389315	ENSSSCG00000004733	PLA2G4D	ssc:102162529	1
ssc01040	Biosynthesis of unsaturated fatty acids	1/184	24/6704	0.48782263188959	0.999300764389315	ENSSSCG00000038007	HACD1	ssc:100523084	1
ssc04966	Collecting duct acid secretion	1/184	25/6704	0.501930511490236	0.999300764389315	ENSSSCG00000006138	ATP6V0D2	ssc:100521494	1
ssc05203	Viral carcinogenesis	5/184	170/6704	0.502332392684056	0.999300764389315	ENSSSCG00000026430/ENSSSCG00000015353/ENSSSCG00000006138/ENSSSCG00000015368/ENSSSCG00000013551	ENSSSCG00000026430/SCIN/ATP6V0D2/HDAC9/C3	ssc:100624590/ssc:100512981/ssc:100521494/ssc:100523163/ssc:397072	5
ssc00670	One carbon pool by folate	2/184	61/6704	0.50259419415435	0.999300764389315	ENSSSCG00000010143/ENSSSCG00000011456	MTR/CHDH	ssc:397300/ssc:100151982	2
ssc04151	PI3K-Akt signaling pathway	9/184	317/6704	0.507846165844812	0.999300764389315	ENSSSCG00000005457/ENSSSCG00000015326/ENSSSCG00000015955/ENSSSCG00000011377/ENSSSCG00000010698/ENSSSCG00000036135/ENSSSCG00000028022/ENSSSCG00000022506/ENSSSCG00000005494	LPAR1/COL1A2/ITGA6/LAMB2/FGFR2/COL1A1/COL6A2/COL6A1/TNC	ssc:100512581/ssc:100626716/ssc:100158200/ssc:101101688/ssc:396762/ssc:100738123/ssc:100101552/ssc:100623720/ssc:397460	9
ssc04060	Cytokine-cytokine receptor interaction	6/184	208/6704	0.509975977508573	0.999300764389315	ENSSSCG00000016184/ENSSSCG00000007774/ENSSSCG00000026695/ENSSSCG00000016183/ENSSSCG00000014310/ENSSSCG00000000687	ENSSSCG00000016184/CTF1/TNFSF14/ENSSSCG00000016183/CXCL14/CD4	ssc:100124654/ssc:100736818/ssc:100519468/ssc:100515345/ssc:494467/ssc:404704	6
ssc01210	2-Oxocarboxylic acid metabolism	1/184	26/6704	0.515651844906286	0.999300764389315	ENSSSCG00000039539	DHTKD1	ssc:102166829	1
ssc05152	Tuberculosis	5/184	173/6704	0.517941986949556	0.999300764389315	ENSSSCG00000040793/ENSSSCG00000013579/novel.235/ENSSSCG00000006138/ENSSSCG00000013551	CTSD/CD209/-/ATP6V0D2/C3	ssc:494568/ssc:100170134/ssc:100153386/ssc:100521494/ssc:397072	5
ssc04371	Apelin signaling pathway	4/184	137/6704	0.522094214469312	0.999300764389315	ENSSSCG00000025176/ENSSSCG00000037019/ENSSSCG00000010447/ENSSSCG00000048443	NOTCH3/CAMK4/ACTA2/APLN	ssc:102158881/ssc:100515364/ssc:733615/ssc:100625006	4
ssc04392	Hippo signaling pathway - multiple species	1/184	28/6704	0.541976726814083	0.999300764389315	ENSSSCG00000029662	RASSF4	ssc:100152580	1
ssc04975	Fat digestion and absorption	1/184	28/6704	0.541976726814083	0.999300764389315	ENSSSCG00000015405	CD36	ssc:733702	1
ssc00410	beta-Alanine metabolism	1/184	29/6704	0.554600495877325	0.999300764389315	ENSSSCG00000002357	ALDH6A1	ssc:100153301	1
ssc05310	Asthma	1/184	29/6704	0.554600495877325	0.999300764389315	novel.235	-	ssc:100153386	1
ssc00051	Fructose and mannose metabolism	1/184	30/6704	0.566878175092093	0.999300764389315	ENSSSCG00000003783	FPGT	ssc:100513664	1
ssc00512	Mucin type O-glycan biosynthesis	1/184	30/6704	0.566878175092093	0.999300764389315	ENSSSCG00000017177	ENSSSCG00000017177	ssc:100518510	1
ssc00860	Porphyrin metabolism	1/184	30/6704	0.566878175092093	0.999300764389315	ENSSSCG00000007739	GUSB	ssc:100144519	1
ssc00982	Drug metabolism - cytochrome P450	1/184	30/6704	0.566878175092093	0.999300764389315	ENSSSCG00000040051	ENSSSCG00000040051	ssc:100623394	1
ssc04911	Insulin secretion	2/184	69/6704	0.569326656637148	0.999300764389315	ENSSSCG00000006542/ENSSSCG00000003069	KCNN3/KCNN4	ssc:397045/ssc:397081	2
ssc03020	RNA polymerase	1/184	31/6704	0.578819202329589	0.999300764389315	novel.127	-	ssc:100511241	1
ssc05145	Toxoplasmosis	3/184	110/6704	0.586085566338072	0.999300764389315	ENSSSCG00000015955/ENSSSCG00000011377/novel.235	ITGA6/LAMB2/-	ssc:100158200/ssc:101101688/ssc:100153386	3
ssc04310	Wnt signaling pathway	4/184	149/6704	0.58902627614477	0.999300764389315	ENSSSCG00000038226/ENSSSCG00000000759/ENSSSCG00000011642/ENSSSCG00000021798	ENSSSCG00000038226/WNT5B/RYK/LZTS2	ssc:102166569/ssc:100516268/ssc:100523513/ssc:100625806	4
ssc04020	Calcium signaling pathway	6/184	227/6704	0.596451913731538	0.999300764389315	ENSSSCG00000007520/ENSSSCG00000027030/ENSSSCG00000027550/ENSSSCG00000002501/ENSSSCG00000037019/ENSSSCG00000010698	ENSSSCG00000007520/BDKRB2/PLCD1/BDKRB1/CAMK4/FGFR2	ssc:100736677/ssc:110255240/ssc:100627099/ssc:100127469/ssc:100515364/ssc:396762	6
ssc04622	RIG-I-like receptor signaling pathway	2/184	73/6704	0.600199313017396	0.999300764389315	ENSSSCG00000026430/ENSSSCG00000017515	ENSSSCG00000026430/TBKBP1	ssc:100624590/ssc:100518628	2
ssc05133	Pertussis	2/184	73/6704	0.600199313017396	0.999300764389315	ENSSSCG00000040811/ENSSSCG00000013551	PYCARD/C3	ssc:100522011/ssc:397072	2
ssc05332	Graft-versus-host disease	1/184	34/6704	0.612712952218116	0.999300764389315	novel.235	-	ssc:100153386	1
ssc05140	Leishmaniasis	2/184	75/6704	0.615003721781189	0.999300764389315	novel.235/ENSSSCG00000013551	-/C3	ssc:100153386/ssc:397072	2
ssc05340	Primary immunodeficiency	1/184	35/6704	0.623396732846581	0.999300764389315	ENSSSCG00000000687	CD4	ssc:404704	1
ssc04144	Endocytosis	6/184	234/6704	0.626237905738135	0.999300764389315	ENSSSCG00000016184/ENSSSCG00000010698/ENSSSCG00000016183/ENSSSCG00000033358/ENSSSCG00000014812/ENSSSCG00000027226	ENSSSCG00000016184/FGFR2/ENSSSCG00000016183/VPS37D/FOLR2/EPN3	ssc:100124654/ssc:396762/ssc:100515345/ssc:100524550/ssc:396853/ssc:100737860	6
ssc04071	Sphingolipid signaling pathway	3/184	117/6704	0.62813127513932	0.999300764389315	ENSSSCG00000040793/ENSSSCG00000027030/ENSSSCG00000029849	CTSD/BDKRB2/S1PR1	ssc:494568/ssc:110255240/ssc:100621202	3
ssc04919	Thyroid hormone signaling pathway	3/184	117/6704	0.62813127513932	0.999300764389315	ENSSSCG00000027550/ENSSSCG00000004419/ENSSSCG00000025176	PLCD1/SLC16A10/NOTCH3	ssc:100627099/ssc:100513770/ssc:102158881	3
ssc00071	Fatty acid degradation	1/184	36/6704	0.633787346305305	0.999300764389315	ENSSSCG00000001000	ECI2	ssc:100134957	1
ssc01250	Biosynthesis of nucleotide sugars	1/184	36/6704	0.633787346305305	0.999300764389315	ENSSSCG00000003783	FPGT	ssc:100513664	1
ssc04550	Signaling pathways regulating pluripotency of stem cells	3/184	118/6704	0.63389405852548	0.999300764389315	ENSSSCG00000000759/ENSSSCG00000009357/ENSSSCG00000010698	WNT5B/SMAD9/FGFR2	ssc:100516268/ssc:100153584/ssc:396762	3
ssc04623	Cytosolic DNA-sensing pathway	2/184	78/6704	0.63642209015186	0.999300764389315	novel.127/ENSSSCG00000040811	-/PYCARD	ssc:100511241/ssc:100522011	2
ssc04962	Vasopressin-regulated water reabsorption	1/184	38/6704	0.653720861927244	0.999300764389315	ENSSSCG00000040513	AQP3	ssc:100126235	1
ssc04913	Ovarian steroidogenesis	1/184	39/6704	0.663279121964055	0.999300764389315	ENSSSCG00000004733	PLA2G4D	ssc:102162529	1
ssc04540	Gap junction	2/184	82/6704	0.663521204953418	0.999300764389315	ENSSSCG00000005457/ENSSSCG00000008870	LPAR1/GUCY1B1	ssc:100512581/ssc:444999	2
ssc04742	Taste transduction	1/184	40/6704	0.672574942152895	0.999300764389315	ENSSSCG00000015406	GNAT3	ssc:100511528	1
ssc05330	Allograft rejection	1/184	40/6704	0.672574942152895	0.999300764389315	novel.235	-	ssc:100153386	1
ssc04062	Chemokine signaling pathway	4/184	167/6704	0.678472019520151	0.999300764389315	ENSSSCG00000016184/ENSSSCG00000028878/ENSSSCG00000016183/ENSSSCG00000014310	ENSSSCG00000016184/BCAR1/ENSSSCG00000016183/CXCL14	ssc:100124654/ssc:100621541/ssc:100515345/ssc:494467	4
ssc04940	Type I diabetes mellitus	1/184	42/6704	0.690407738181985	0.999300764389315	novel.235	-	ssc:100153386	1
ssc05418	Fluid shear stress and atherosclerosis	3/184	130/6704	0.698202594882048	0.999300764389315	ENSSSCG00000042607/ENSSSCG00000016364/ENSSSCG00000008601	THBD/GPC1/SDC1	ssc:100157642/ssc:100525965/ssc:100519770	3
ssc00514	Other types of O-glycan biosynthesis	1/184	43/6704	0.698958470120519	0.999300764389315	ENSSSCG00000011519	GXYLT2	ssc:100511227	1
ssc04961	Endocrine and other factor-regulated calcium reabsorption	1/184	43/6704	0.698958470120519	0.999300764389315	ENSSSCG00000027030	BDKRB2	ssc:110255240	1
ssc04973	Carbohydrate digestion and absorption	1/184	46/6704	0.723226666457973	0.999300764389315	ENSSSCG00000015406	GNAT3	ssc:100511528	1
ssc04380	Osteoclast differentiation	3/184	136/6704	0.727010347554885	0.999300764389315	ENSSSCG00000039270/ENSSSCG00000032282/ENSSSCG00000037019	TREM2/ACP5/CAMK4	ssc:100737974/ssc:397414/ssc:100515364	3
ssc04666	Fc gamma R-mediated phagocytosis	2/184	93/6704	0.729728807737817	0.999300764389315	ENSSSCG00000015353/ENSSSCG00000004733	SCIN/PLA2G4D	ssc:100512981/ssc:102162529	2
ssc04670	Leukocyte transendothelial migration	2/184	93/6704	0.729728807737817	0.999300764389315	ENSSSCG00000004018/ENSSSCG00000028878	AFDN/BCAR1	ssc:100514741/ssc:100621541	2
ssc04921	Oxytocin signaling pathway	3/184	137/6704	0.731598022176204	0.999300764389315	ENSSSCG00000008870/ENSSSCG00000037019/ENSSSCG00000004733	GUCY1B1/CAMK4/PLA2G4D	ssc:444999/ssc:100515364/ssc:102162529	3
ssc05322	Systemic lupus erythematosus	2/184	94/6704	0.735167293590123	0.999300764389315	novel.235/ENSSSCG00000013551	-/C3	ssc:100153386/ssc:397072	2
ssc04978	Mineral absorption	1/184	48/6704	0.738314174726704	0.999300764389315	ENSSSCG00000005905	SLC39A4	ssc:100156896	1
ssc05222	Small cell lung cancer	2/184	95/6704	0.740512904156567	0.999300764389315	ENSSSCG00000015955/ENSSSCG00000011377	ITGA6/LAMB2	ssc:100158200/ssc:101101688	2
ssc05231	Choline metabolism in cancer	2/184	96/6704	0.745766608350239	0.999300764389315	ENSSSCG00000015355/ENSSSCG00000004733	DGKB/PLA2G4D	ssc:100625799/ssc:102162529	2
ssc04024	cAMP signaling pathway	4/184	184/6704	0.749757308608046	0.999300764389315	ENSSSCG00000004018/ENSSSCG00000026996/ENSSSCG00000037019/ENSSSCG00000033442	AFDN/ENSSSCG00000026996/CAMK4/HCN2	ssc:100514741/ssc:100152536/ssc:100515364/ssc:100625160	4
ssc04724	Glutamatergic synapse	2/184	97/6704	0.750929392060986	0.999300764389315	ENSSSCG00000000807/ENSSSCG00000004733	ENSSSCG00000000807/PLA2G4D	ssc:100154364/ssc:102162529	2
ssc04350	TGF-beta signaling pathway	2/184	99/6704	0.760986216665329	0.999300764389315	ENSSSCG00000001921/ENSSSCG00000009357	NEO1/SMAD9	ssc:100510914/ssc:100153584	2
ssc05320	Autoimmune thyroid disease	1/184	52/6704	0.76607865842717	0.999300764389315	novel.235	-	ssc:100153386	1
ssc04015	Rap1 signaling pathway	4/184	192/6704	0.778871622923742	0.999300764389315	ENSSSCG00000004018/ENSSSCG00000005457/ENSSSCG00000028878/ENSSSCG00000010698	AFDN/LPAR1/BCAR1/FGFR2	ssc:100514741/ssc:100512581/ssc:100621541/ssc:396762	4
ssc04659	Th17 cell differentiation	2/184	104/6704	0.784608757497933	0.999300764389315	novel.235/ENSSSCG00000000687	-/CD4	ssc:100153386/ssc:404704	2
ssc04931	Insulin resistance	2/184	104/6704	0.784608757497933	0.999300764389315	ENSSSCG00000014257/ENSSSCG00000015405	SLC27A6/CD36	ssc:100517271/ssc:733702	2
ssc01212	Fatty acid metabolism	1/184	55/6704	0.784960825199368	0.999300764389315	ENSSSCG00000038007	HACD1	ssc:100523084	1
ssc05217	Basal cell carcinoma	1/184	55/6704	0.784960825199368	0.999300764389315	ENSSSCG00000000759	WNT5B	ssc:100516268	1
ssc05135	Yersinia infection	3/184	150/6704	0.785867896138904	0.999300764389315	ENSSSCG00000028878/ENSSSCG00000040811/ENSSSCG00000000687	BCAR1/PYCARD/CD4	ssc:100621541/ssc:100522011/ssc:404704	3
ssc04625	C-type lectin receptor signaling pathway	2/184	105/6704	0.789081196880744	0.999300764389315	ENSSSCG00000013579/ENSSSCG00000040811	CD209/PYCARD	ssc:100170134/ssc:100522011	2
ssc04081	Hormone signaling	3/184	151/6704	0.789642689824724	0.999300764389315	ENSSSCG00000036201/ENSSSCG00000004419/ENSSSCG00000009357	NPR3/SLC16A10/SMAD9	ssc:100626363/ssc:100513770/ssc:100153584	3
ssc00010	Glycolysis / Gluconeogenesis	1/184	56/6704	0.790911676178962	0.999300764389315	ENSSSCG00000010664	ENO4	ssc:100158218	1
ssc04370	VEGF signaling pathway	1/184	57/6704	0.796698717632492	0.999300764389315	ENSSSCG00000004733	PLA2G4D	ssc:102162529	1
ssc00630	Glyoxylate and dicarboxylate metabolism	1/184	58/6704	0.802326434791455	0.999300764389315	ENSSSCG00000009522	PCCA	ssc:100524103	1
ssc04330	Notch signaling pathway	1/184	58/6704	0.802326434791455	0.999300764389315	ENSSSCG00000025176	NOTCH3	ssc:102158881	1
ssc03420	Nucleotide excision repair	1/184	60/6704	0.813121229696986	0.999300764389315	novel.127	-	ssc:100511241	1
ssc05031	Amphetamine addiction	1/184	60/6704	0.813121229696986	0.999300764389315	ENSSSCG00000037019	CAMK4	ssc:100515364	1
ssc04720	Long-term potentiation	1/184	61/6704	0.818296680289363	0.999300764389315	ENSSSCG00000037019	CAMK4	ssc:100515364	1
ssc05321	Inflammatory bowel disease	1/184	61/6704	0.818296680289363	0.999300764389315	novel.235	-	ssc:100153386	1
ssc00310	Lysine degradation	1/184	62/6704	0.823329558631491	0.999300764389315	ENSSSCG00000039539	DHTKD1	ssc:102166829	1
ssc04920	Adipocytokine signaling pathway	1/184	62/6704	0.823329558631491	0.999300764389315	ENSSSCG00000015405	CD36	ssc:733702	1
ssc04721	Synaptic vesicle cycle	1/184	63/6704	0.828223771400507	0.999300764389315	ENSSSCG00000006138	ATP6V0D2	ssc:100521494	1
ssc04722	Neurotrophin signaling pathway	2/184	118/6704	0.840196353685868	0.999300764389315	ENSSSCG00000037019/ENSSSCG00000013494	CAMK4/MATK	ssc:100515364/ssc:110255242	2
ssc04727	GABAergic synapse	1/184	67/6704	0.846488433692377	0.999300764389315	ENSSSCG00000000807	ENSSSCG00000000807	ssc:100154364	1
ssc05230	Central carbon metabolism in cancer	1/184	67/6704	0.846488433692377	0.999300764389315	ENSSSCG00000010698	FGFR2	ssc:396762	1
ssc04260	Cardiac muscle contraction	1/184	68/6704	0.850744291489665	0.999300764389315	ENSSSCG00000018094	CYTB	ssc:808513	1
ssc04664	Fc epsilon RI signaling pathway	1/184	68/6704	0.850744291489665	0.999300764389315	ENSSSCG00000004733	PLA2G4D	ssc:102162529	1
ssc04068	FoxO signaling pathway	2/184	123/6704	0.856686977772887	0.999300764389315	ENSSSCG00000029849/ENSSSCG00000022256	S1PR1/DEPP1	ssc:100621202/ssc:100621791	2
ssc05168	Herpes simplex virus 1 infection	3/184	173/6704	0.859642545915905	0.999300764389315	ENSSSCG00000026695/novel.235/ENSSSCG00000013551	TNFSF14/-/C3	ssc:100519468/ssc:100153386/ssc:397072	3
ssc05171	Coronavirus disease - COVID-19	5/184	266/6704	0.861617555441511	0.999300764389315	ENSSSCG00000013418/ENSSSCG00000017296/ENSSSCG00000046669/ENSSSCG00000048744/ENSSSCG00000013551	CFD/ACE/ENSSSCG00000046669/ENSSSCG00000048744/C3	ssc:396877/ssc:613133/ssc:100514795/ssc:100517228/ssc:397072	5
ssc04115	p53 signaling pathway	1/184	71/6704	0.862820475269018	0.999300764389315	ENSSSCG00000017024	CCNG1	ssc:595110	1
ssc04210	Apoptosis	2/184	126/6704	0.865824421352462	0.999300764389315	ENSSSCG00000040793/ENSSSCG00000023666	CTSD/CTSB	ssc:494568/ssc:100037961	2
ssc05100	Bacterial invasion of epithelial cells	1/184	74/6704	0.873924462877076	0.999300764389315	ENSSSCG00000028878	BCAR1	ssc:100621541	1
ssc00190	Oxidative phosphorylation	2/184	129/6704	0.874427464951109	0.999300764389315	ENSSSCG00000018094/ENSSSCG00000006138	CYTB/ATP6V0D2	ssc:808513/ssc:100521494	2
ssc05226	Gastric cancer	2/184	129/6704	0.874427464951109	0.999300764389315	ENSSSCG00000000759/ENSSSCG00000010698	WNT5B/FGFR2	ssc:100516268/ssc:396762	2
ssc05224	Breast cancer	2/184	130/6704	0.877180978545939	0.999300764389315	ENSSSCG00000000759/ENSSSCG00000025176	WNT5B/NOTCH3	ssc:100516268/ssc:102158881	2
ssc05214	Glioma	1/184	76/6704	0.880825729404229	0.999300764389315	ENSSSCG00000037019	CAMK4	ssc:100515364	1
ssc01521	EGFR tyrosine kinase inhibitor resistance	1/184	80/6704	0.893521138045423	0.999300764389315	ENSSSCG00000010698	FGFR2	ssc:396762	1
ssc04211	Longevity regulating pathway	1/184	81/6704	0.896478884210828	0.999300764389315	ENSSSCG00000037019	CAMK4	ssc:100515364	1
ssc04217	Necroptosis	2/184	140/6704	0.901818260025134	0.999300764389315	ENSSSCG00000040811/ENSSSCG00000004733	PYCARD/PLA2G4D	ssc:100522011/ssc:102162529	2
ssc04630	JAK-STAT signaling pathway	2/184	140/6704	0.901818260025134	0.999300764389315	ENSSSCG00000007774/ENSSSCG00000040051	CTF1/ENSSSCG00000040051	ssc:100736818/ssc:100623394	2
ssc05034	Alcoholism	2/184	140/6704	0.901818260025134	0.999300764389315	ENSSSCG00000037019/ENSSSCG00000015368	CAMK4/HDAC9	ssc:100515364/ssc:100523163	2
ssc04613	Neutrophil extracellular trap formation	2/184	141/6704	0.904012073580529	0.999300764389315	ENSSSCG00000015368/ENSSSCG00000013551	HDAC9/C3	ssc:100523163/ssc:397072	2
ssc04925	Aldosterone synthesis and secretion	1/184	84/6704	0.904870693314656	0.999300764389315	ENSSSCG00000037019	CAMK4	ssc:100515364	1
ssc04530	Tight junction	2/184	145/6704	0.912339586080918	0.999300764389315	ENSSSCG00000004018/ENSSSCG00000025644	AFDN/ENSSSCG00000025644	ssc:100514741/ssc:396785	2
ssc04520	Adherens junction	1/184	87/6704	0.912585628085334	0.999300764389315	ENSSSCG00000004018	AFDN	ssc:100514741	1
ssc04912	GnRH signaling pathway	1/184	87/6704	0.912585628085334	0.999300764389315	ENSSSCG00000004733	PLA2G4D	ssc:102162529	1
ssc04916	Melanogenesis	1/184	87/6704	0.912585628085334	0.999300764389315	ENSSSCG00000000759	WNT5B	ssc:100516268	1
ssc04726	Serotonergic synapse	1/184	89/6704	0.917379884570568	0.999300764389315	ENSSSCG00000004733	PLA2G4D	ssc:102162529	1
ssc04022	cGMP-PKG signaling pathway	2/184	148/6704	0.918137793451849	0.999300764389315	ENSSSCG00000027030/ENSSSCG00000008870	BDKRB2/GUCY1B1	ssc:110255240/ssc:444999	2
ssc04713	Circadian entrainment	1/184	90/6704	0.919678010230283	0.999300764389315	ENSSSCG00000008870	GUCY1B1	ssc:444999	1
ssc04150	mTOR signaling pathway	2/184	149/6704	0.919989496025215	0.999300764389315	ENSSSCG00000024045/ENSSSCG00000000759	CASTOR2/WNT5B	ssc:100620792/ssc:100516268	2
ssc05208	Chemical carcinogenesis - reactive oxygen species	3/184	205/6704	0.92509279868696	0.999300764389315	ENSSSCG00000018094/ENSSSCG00000010853/ENSSSCG00000009666	CYTB/EPHX1/EPHX2	ssc:808513/ssc:397639/ssc:414425	3
ssc04621	NOD-like receptor signaling pathway	2/184	152/6704	0.92531207869104	0.999300764389315	ENSSSCG00000023666/ENSSSCG00000040811	CTSB/PYCARD	ssc:100037961/ssc:100522011	2
ssc01522	Endocrine resistance	1/184	93/6704	0.92619782396511	0.999300764389315	ENSSSCG00000025176	NOTCH3	ssc:102158881	1
ssc05235	PD-L1 expression and PD-1 checkpoint pathway in cancer	1/184	93/6704	0.92619782396511	0.999300764389315	ENSSSCG00000000687	CD4	ssc:404704	1
ssc05164	Influenza A	2/184	155/6704	0.930301157502543	0.999300764389315	novel.235/ENSSSCG00000040811	-/PYCARD	ssc:100153386/ssc:100522011	2
ssc04740	Olfactory transduction	1/184	97/6704	0.934079202974612	0.999300764389315	ENSSSCG00000007520	ENSSSCG00000007520	ssc:100736677	1
ssc04140	Autophagy - animal	2/184	159/6704	0.936467045456097	0.999300764389315	ENSSSCG00000040793/ENSSSCG00000023666	CTSD/CTSB	ssc:494568/ssc:100037961	2
ssc05207	Chemical carcinogenesis - receptor activation	2/184	159/6704	0.936467045456097	0.999300764389315	ENSSSCG00000010853/ENSSSCG00000009666	EPHX1/EPHX2	ssc:397639/ssc:414425	2
ssc04725	Cholinergic synapse	1/184	99/6704	0.937700035856187	0.999300764389315	ENSSSCG00000037019	CAMK4	ssc:100515364	1
ssc05215	Prostate cancer	1/184	99/6704	0.937700035856187	0.999300764389315	ENSSSCG00000010698	FGFR2	ssc:396762	1
ssc04064	NF-kappa B signaling pathway	1/184	101/6704	0.941123008790423	0.999300764389315	ENSSSCG00000026695	TNFSF14	ssc:100519468	1
ssc04014	Ras signaling pathway	3/184	218/6704	0.94261083102322	0.999300764389315	ENSSSCG00000004018/ENSSSCG00000010698/ENSSSCG00000004733	AFDN/FGFR2/PLA2G4D	ssc:100514741/ssc:396762/ssc:102162529	3
ssc04928	Parathyroid hormone synthesis, secretion and action	1/184	103/6704	0.944358877949511	0.999300764389315	ENSSSCG00000040160	MMP24	ssc:100627204	1
ssc03082	ATP-dependent chromatin remodeling	1/184	105/6704	0.947417817811115	0.999300764389315	ENSSSCG00000009775	CDK2AP1	ssc:100153712	1
ssc04814	Motor proteins	2/184	169/6704	0.949706447308263	0.999300764389315	ENSSSCG00000010447/ENSSSCG00000008294	ACTA2/ACTG2	ssc:733615/ssc:100520667	2
ssc04935	Growth hormone synthesis, secretion and action	1/184	110/6704	0.954352985110956	0.999300764389315	ENSSSCG00000028878	BCAR1	ssc:100621541	1
ssc03010	Ribosome	2/184	175/6704	0.956346039272597	0.999300764389315	ENSSSCG00000046669/ENSSSCG00000048744	ENSSSCG00000046669/ENSSSCG00000048744	ssc:100514795/ssc:100517228	2
ssc04152	AMPK signaling pathway	1/184	113/6704	0.958069120790197	0.999300764389315	ENSSSCG00000015405	CD36	ssc:733702	1
ssc05200	Pathways in cancer	8/184	480/6704	0.958453670057732	0.999300764389315	ENSSSCG00000027030/ENSSSCG00000005457/ENSSSCG00000002501/ENSSSCG00000015955/ENSSSCG00000000759/ENSSSCG00000011377/ENSSSCG00000025176/ENSSSCG00000010698	BDKRB2/LPAR1/BDKRB1/ITGA6/WNT5B/LAMB2/NOTCH3/FGFR2	ssc:110255240/ssc:100512581/ssc:100127469/ssc:100158200/ssc:100516268/ssc:101101688/ssc:102158881/ssc:396762	8
ssc04723	Retrograde endocannabinoid signaling	1/184	118/6704	0.963605806603258	0.999300764389315	ENSSSCG00000024134	MGLL	ssc:100233193	1
ssc04915	Estrogen signaling pathway	1/184	118/6704	0.963605806603258	0.999300764389315	ENSSSCG00000040793	CTSD	ssc:494568	1
ssc04728	Dopaminergic synapse	1/184	121/6704	0.96657216562664	0.999300764389315	ENSSSCG00000007520	ENSSSCG00000007520	ssc:100736677	1
ssc04660	T cell receptor signaling pathway	1/184	124/6704	0.969297954253375	0.999300764389315	ENSSSCG00000000687	CD4	ssc:404704	1
ssc05012	Parkinson disease	3/184	250/6704	0.970902150594744	0.999300764389315	ENSSSCG00000007520/ENSSSCG00000018094/ENSSSCG00000005905	ENSSSCG00000007520/CYTB/SLC39A4	ssc:100736677/ssc:808513/ssc:100156896	3
ssc04936	Alcoholic liver disease	1/184	128/6704	0.972591443491719	0.999300764389315	ENSSSCG00000013551	C3	ssc:397072	1
ssc05417	Lipid and atherosclerosis	2/184	200/6704	0.976039756818662	0.999300764389315	ENSSSCG00000015405/ENSSSCG00000040811	CD36/PYCARD	ssc:733702/ssc:100522011	2
ssc04934	Cushing syndrome	1/184	136/6704	0.978161008152537	0.999300764389315	ENSSSCG00000000759	WNT5B	ssc:100516268	1
ssc05017	Spinocerebellar ataxia	1/184	139/6704	0.979945766375191	0.999300764389315	ENSSSCG00000003833	DAB1	ssc:100037307	1
ssc04390	Hippo signaling pathway	1/184	140/6704	0.980507834766198	0.999300764389315	ENSSSCG00000000759	WNT5B	ssc:100516268	1
ssc05162	Measles	1/184	141/6704	0.981054233060382	0.999300764389315	ENSSSCG00000013579	CD209	ssc:100170134	1
ssc04932	Non-alcoholic fatty liver disease	1/184	144/6704	0.98260369326872	0.999300764389315	ENSSSCG00000018094	CYTB	ssc:808513	1
ssc05225	Hepatocellular carcinoma	1/184	148/6704	0.984475291107533	0.999300764389315	ENSSSCG00000000759	WNT5B	ssc:100516268	1
ssc04714	Thermogenesis	2/184	218/6704	0.984580898113454	0.999300764389315	ENSSSCG00000018094/ENSSSCG00000024134	CYTB/MGLL	ssc:808513/ssc:100233193	2
ssc05163	Human cytomegalovirus infection	2/184	219/6704	0.98495686464461	0.999300764389315	ENSSSCG00000016184/ENSSSCG00000028878	ENSSSCG00000016184/BCAR1	ssc:100124654/ssc:100621541	2
ssc05166	Human T-cell leukemia virus 1 infection	2/184	219/6704	0.98495686464461	0.999300764389315	novel.235/ENSSSCG00000000687	-/CD4	ssc:100153386/ssc:404704	2
ssc05016	Huntington disease	3/184	283/6704	0.98598393662821	0.999300764389315	ENSSSCG00000033727/ENSSSCG00000018094/novel.127	GPX1/CYTB/-	ssc:397403/ssc:808513/ssc:100511241	3
ssc05010	Alzheimer disease	4/184	355/6704	0.989864518996472	0.999300764389315	ENSSSCG00000040631/ENSSSCG00000018094/ENSSSCG00000000759/ENSSSCG00000005905	LPL/CYTB/WNT5B/SLC39A4	ssc:397537/ssc:808513/ssc:100516268/ssc:100156896	4
ssc05161	Hepatitis B	1/184	166/6704	0.990706205492848	0.999300764389315	ENSSSCG00000026430	ENSSSCG00000026430	ssc:100624590	1
ssc04141	Protein processing in endoplasmic reticulum	1/184	168/6704	0.991221996891872	0.999300764389315	ENSSSCG00000039626	DERL3	ssc:100155947	1
ssc05167	Kaposi sarcoma-associated herpesvirus infection	1/184	186/6704	0.994753463099917	0.999300764389315	ENSSSCG00000013551	C3	ssc:397072	1
ssc05014	Amyotrophic lateral sclerosis	3/184	327/6704	0.994912156424324	0.999300764389315	ENSSSCG00000033727/ENSSSCG00000018094/ENSSSCG00000004405	GPX1/CYTB/FIG4	ssc:397403/ssc:808513/ssc:100511669	3
ssc04010	MAPK signaling pathway	2/184	274/6704	0.996236176054106	0.999300764389315	ENSSSCG00000010698/ENSSSCG00000004733	FGFR2/PLA2G4D	ssc:396762/ssc:102162529	2
ssc05169	Epstein-Barr virus infection	1/184	203/6704	0.996777506934118	0.999300764389315	novel.235	-	ssc:100153386	1
ssc05170	Human immunodeficiency virus 1 infection	1/184	216/6704	0.997782113803253	0.999300764389315	ENSSSCG00000000687	CD4	ssc:404704	1
ssc05022	Pathways of neurodegeneration - multiple diseases	4/184	430/6704	0.998077131638057	0.999300764389315	ENSSSCG00000033727/ENSSSCG00000018094/ENSSSCG00000004405/ENSSSCG00000000759	GPX1/CYTB/FIG4/WNT5B	ssc:397403/ssc:808513/ssc:100511669/ssc:100516268	4
ssc05132	Salmonella infection	1/184	244/6704	0.999010652688841	0.999300764389315	ENSSSCG00000040811	PYCARD	ssc:100522011	1
ssc05020	Prion disease	1/184	256/6704	0.999300764389315	0.999300764389315	ENSSSCG00000018094	CYTB	ssc:808513	1
