# Supplementary material for: Retinoic acid inhibits the infection of porcine reproductive and respiratory syndrome virus
Source: Front Vet Sci. 2026 Mar 24;13:1798441. doi: 10.3389/fvets.2026.1798441 (PMC13053225; doi:10.3389/fvets.2026.1798441)
Supplement: SUPPLEMENTARY TABLE S12 — KEGG enrichment analysis of upregulated genes in PRRSV infected cells: ATRA-treated versus DMSO-treated groups. [file Table_12.XLS]

KEGGID	Description	GeneRatio	BgRatio	pvalue	padj	geneID	geneName	keggID	Count
ssc03320	PPAR signaling pathway	14/221	61/6765	6.03636863903714e-09	1.58152858342773e-06	ENSSSCG00000010554/ENSSSCG00000035863/ENSSSCG00000006238/ENSSSCG00000012202/ENSSSCG00000013599/ENSSSCG00000016223/ENSSSCG00000000647/ENSSSCG00000012583/ENSSSCG00000013072/ENSSSCG00000012880/ENSSSCG00000015784/ENSSSCG00000015405/ENSSSCG00000004454/ENSSSCG00000040681	SCD/PLIN2/CYP7A1/ENSSSCG00000012202/ANGPTL4/ACSL3/OLR1/ACSL4/FADS2/CPT1A/ACSL1/CD36/ME1/FABP4	ssc:396670/ssc:397402/ssc:448985/ssc:100233182/ssc:397628/ssc:100233169/ssc:396724/ssc:448980/ssc:444997/ssc:399527/ssc:448982/ssc:733702/ssc:397538/ssc:399533	14
ssc04979	Cholesterol metabolism	9/221	43/6765	7.71271578159444e-06	0.00079483983714928	ENSSSCG00000006238/ENSSSCG00000013599/ENSSSCG00000003088/ENSSSCG00000005423/ENSSSCG00000015405/ENSSSCG00000004596/ENSSSCG00000050692/novel.186/ENSSSCG00000050398	CYP7A1/ANGPTL4/APOE/ABCA1/CD36/LIPC/ENSSSCG00000050692/-/ENSSSCG00000050398	ssc:448985/ssc:397628/ssc:397576/ssc:100152112/ssc:733702/ssc:100233189/ssc:100514839/ssc:100514839/ssc:100514839	9
ssc01212	Fatty acid metabolism	10/221	55/6765	9.10121950934291e-06	0.00079483983714928	ENSSSCG00000010554/ENSSSCG00000016223/ENSSSCG00000012583/ENSSSCG00000013072/ENSSSCG00000024149/ENSSSCG00000012880/ENSSSCG00000015784/ENSSSCG00000017694/ENSSSCG00000029944/ENSSSCG00000036236	SCD/ACSL3/ACSL4/FADS2/ELOVL5/CPT1A/ACSL1/ACACA/FASN/ELOVL6	ssc:396670/ssc:100233169/ssc:448980/ssc:444997/ssc:100171403/ssc:399527/ssc:448982/ssc:397324/ssc:397561/ssc:100312970	10
ssc04148	Efferocytosis	18/221	200/6765	8.52405893570833e-05	0.00558325860288896	ENSSSCG00000004595/ENSSSCG00000016027/ENSSSCG00000028875/ENSSSCG00000005423/ENSSSCG00000012880/ENSSSCG00000015405/ENSSSCG00000030623/ENSSSCG00000015850/ENSSSCG00000017306/ENSSSCG00000050692/ENSSSCG00000040207/novel.186/ENSSSCG00000050398/ENSSSCG00000049451/ENSSSCG00000029849/ENSSSCG00000049507/ENSSSCG00000017061/ENSSSCG00000024024	ADAM10/ITGAV/HAVCR2/ABCA1/CPT1A/CD36/XKR8/DUSP4/ITGB3/ENSSSCG00000050692/P2RY2/-/ENSSSCG00000050398/ENSSSCG00000049451/S1PR1/ENSSSCG00000049507/ENSSSCG00000017061/CX3CR1	ssc:397345/ssc:397285/ssc:100522045/ssc:100152112/ssc:399527/ssc:733702/ssc:100513931/ssc:100514374/ssc:397063/ssc:100514839/ssc:450248/ssc:100514839/ssc:100514839/ssc:100624673/ssc:100621202/ssc:100624673/ssc:100303721/ssc:100622126	18
ssc00061	Fatty acid biosynthesis	5/221	17/6765	0.000159553205020136	0.00836058794305514	ENSSSCG00000016223/ENSSSCG00000012583/ENSSSCG00000015784/ENSSSCG00000017694/ENSSSCG00000029944	ACSL3/ACSL4/ACSL1/ACACA/FASN	ssc:100233169/ssc:448980/ssc:448982/ssc:397324/ssc:397561	5
ssc00071	Fatty acid degradation	6/221	36/6765	0.000972622804723231	0.0424711958062478	ENSSSCG00000006324/ENSSSCG00000016223/ENSSSCG00000012583/ENSSSCG00000012880/ENSSSCG00000015784/ENSSSCG00000009182	ENSSSCG00000006324/ACSL3/ACSL4/CPT1A/ACSL1/ENSSSCG00000009182	ssc:100153809/ssc:100233169/ssc:448980/ssc:399527/ssc:448982/ssc:100512615	6
ssc04061	Viral protein interaction with cytokine and cytokine receptor	8/221	68/6765	0.00156043859232745	0.0584049873128273	ENSSSCG00000016184/ENSSSCG00000014310/ENSSSCG00000026707/ENSSSCG00000023852/ENSSSCG00000002821/ENSSSCG00000016322/ENSSSCG00000016183/ENSSSCG00000024024	ENSSSCG00000016184/CXCL14/XCR1/CCL17/CCL22/ACKR3/ENSSSCG00000016183/CX3CR1	ssc:100124654/ssc:494467/ssc:414375/ssc:780408/ssc:100516016/ssc:100515346/ssc:100515345/ssc:100622126	8
ssc04060	Cytokine-cytokine receptor interaction	15/221	211/6765	0.00367837974164384	0.120466936538836	ENSSSCG00000016832/ENSSSCG00000016184/ENSSSCG00000014310/ENSSSCG00000009429/ENSSSCG00000026707/ENSSSCG00000014825/ENSSSCG00000034087/ENSSSCG00000023852/ENSSSCG00000002821/ENSSSCG00000016322/ENSSSCG00000001027/ENSSSCG00000012915/ENSSSCG00000016183/ENSSSCG00000012594/ENSSSCG00000024024	IL7R/ENSSSCG00000016184/CXCL14/TNFSF11/XCR1/RELT/TNFSF15/CCL17/CCL22/ACKR3/BMP6/ENSSSCG00000012915/ENSSSCG00000016183/IL13RA2/CX3CR1	ssc:100271930/ssc:100124654/ssc:494467/ssc:100037976/ssc:414375/ssc:100515961/ssc:100624969/ssc:780408/ssc:100516016/ssc:100515346/ssc:100155536/ssc:100513263/ssc:100515345/ssc:100156991/ssc:100622126	15
ssc01230	Biosynthesis of amino acids	7/221	65/6765	0.00502438332170274	0.146265381142902	ENSSSCG00000036865/ENSSSCG00000015340/ENSSSCG00000005287/ENSSSCG00000009870/ENSSSCG00000002847/ENSSSCG00000007748/ENSSSCG00000016720	SDS/ASNS/PSAT1/SDSL/GPT2/PSPH/PGAM2	ssc:100155595/ssc:100312961/ssc:100154160/ssc:100154365/ssc:100521318/ssc:100316854/ssc:100188980	7
ssc05144	Malaria	6/221	52/6765	0.00658980237595024	0.157930449057604	ENSSSCG00000028674/ENSSSCG00000015405/ENSSSCG00000006288/ENSSSCG00000050692/novel.186/ENSSSCG00000050398	ENSSSCG00000028674/CD36/SELP/ENSSSCG00000050692/-/ENSSSCG00000050398	ssc:100623585/ssc:733702/ssc:397150/ssc:100514839/ssc:100514839/ssc:100514839	6
ssc01040	Biosynthesis of unsaturated fatty acids	4/221	24/6765	0.00704162459497248	0.157930449057604	ENSSSCG00000010554/ENSSSCG00000013072/ENSSSCG00000024149/ENSSSCG00000036236	SCD/FADS2/ELOVL5/ELOVL6	ssc:396670/ssc:444997/ssc:100171403/ssc:100312970	4
ssc00561	Glycerolipid metabolism	6/221	53/6765	0.00723345568202768	0.157930449057604	ENSSSCG00000012202/ENSSSCG00000006324/ENSSSCG00000003839/ENSSSCG00000004596/ENSSSCG00000009233/ENSSSCG00000023539	ENSSSCG00000012202/ENSSSCG00000006324/ENSSSCG00000003839/LIPC/GPAT3/MBOAT2	ssc:100233182/ssc:100153809/ssc:100512419/ssc:100233189/ssc:100524266/ssc:100623089	6
ssc01200	Carbon metabolism	10/221	129/6765	0.00934697553017905	0.188377506838993	ENSSSCG00000036865/ENSSSCG00000005287/ENSSSCG00000031174/ENSSSCG00000002357/ENSSSCG00000004454/ENSSSCG00000009870/ENSSSCG00000002847/ENSSSCG00000049464/ENSSSCG00000007748/ENSSSCG00000016720	SDS/PSAT1/FBP1/ALDH6A1/ME1/SDSL/GPT2/ENSSSCG00000049464/PSPH/PGAM2	ssc:100155595/ssc:100154160/ssc:397038/ssc:100153301/ssc:397538/ssc:100154365/ssc:100521318/ssc:106505596/ssc:100316854/ssc:100188980	10
ssc04080	Neuroactive ligand-receptor interaction	13/221	205/6765	0.0164690627364976	0.308206745497313	ENSSSCG00000009399/ENSSSCG00000009477/ENSSSCG00000016031/ENSSSCG00000005457/ENSSSCG00000022405/ENSSSCG00000024428/ENSSSCG00000040207/novel.177/ENSSSCG00000011683/ENSSSCG00000005400/ENSSSCG00000029849/ENSSSCG00000016277/ENSSSCG00000013887	CYSLTR2/EDNRB/CALCRL/LPAR1/P2RX1/CHRNA9/P2RY2/-/PAQR9/GRIN3A/S1PR1/NMUR1/INSL3	ssc:397243/ssc:414911/ssc:397172/ssc:100512581/ssc:106504105/ssc:100513414/ssc:450248/ssc:100628123/ssc:100516760/ssc:100153054/ssc:100621202/ssc:100520336/ssc:397024	13
ssc00260	Glycine, serine and threonine metabolism	6/221	65/6765	0.0188605603827683	0.329431121352352	ENSSSCG00000036865/ENSSSCG00000005287/ENSSSCG00000009870/ENSSSCG00000049464/ENSSSCG00000007748/ENSSSCG00000016720	SDS/PSAT1/SDSL/ENSSSCG00000049464/PSPH/PGAM2	ssc:100155595/ssc:100154160/ssc:100154365/ssc:106505596/ssc:100316854/ssc:100188980	6
ssc02010	ABC transporters	5/221	49/6765	0.0210977455534627	0.335822384149996	ENSSSCG00000005423/ENSSSCG00000027745/ENSSSCG00000015390/ENSSSCG00000006890/ENSSSCG00000029990	ABCA1/ABCG1/ENSSSCG00000015390/ABCA4/DEFB1	ssc:100152112/ssc:100620416/ssc:396910/ssc:100155583/ssc:404699	5
ssc04610	Complement and coagulation cascades	6/221	68/6765	0.0230692042353228	0.335822384149996	ENSSSCG00000035170/ENSSSCG00000004890/ENSSSCG00000028674/ENSSSCG00000006289/ENSSSCG00000042607/ENSSSCG00000007032	VSIG4/SERPINB2/ENSSSCG00000028674/F5/THBD/PLAT	ssc:100156239/ssc:100519286/ssc:100623585/ssc:397217/ssc:100157642/ssc:397121	6
ssc04062	Chemokine signaling pathway	11/221	170/6765	0.0230717668499997	0.335822384149996	ENSSSCG00000033674/ENSSSCG00000016184/ENSSSCG00000014310/ENSSSCG00000026707/ENSSSCG00000023852/ENSSSCG00000002821/ENSSSCG00000013023/ENSSSCG00000007056/ENSSSCG00000016183/ENSSSCG00000013724/ENSSSCG00000024024	PRKCB/ENSSSCG00000016184/CXCL14/XCR1/CCL17/CCL22/RASGRP2/PLCB1/ENSSSCG00000016183/ENSSSCG00000013724/CX3CR1	ssc:100522792/ssc:100124654/ssc:494467/ssc:414375/ssc:780408/ssc:100516016/ssc:100626093/ssc:100152679/ssc:100515345/ssc:100520008/ssc:100622126	11
ssc04152	AMPK signaling pathway	8/221	113/6765	0.0311050935947958	0.428922869570341	ENSSSCG00000010554/ENSSSCG00000033626/ENSSSCG00000012880/ENSSSCG00000017694/ENSSSCG00000031174/ENSSSCG00000015405/ENSSSCG00000029944/ENSSSCG00000008712	SCD/SREBF1/CPT1A/ACACA/FBP1/CD36/FASN/PPP2R2C	ssc:396670/ssc:397308/ssc:399527/ssc:397324/ssc:397038/ssc:733702/ssc:397561/ssc:100737053	8
ssc00230	Purine metabolism	8/221	116/6765	0.0355741679871483	0.466021600631642	ENSSSCG00000001064/ENSSSCG00000016929/ENSSSCG00000002355/ENSSSCG00000049011/ENSSSCG00000008901/ENSSSCG00000008092/ENSSSCG00000008902/ENSSSCG00000034919	ENSSSCG00000001064/PDE4D/ENTPD5/ENSSSCG00000049011/PAICS/NT5DC4/PPAT/GDA	ssc:100154573/ssc:100037967/ssc:100154506/ssc:100620093/ssc:100521281/ssc:100517885/ssc:100522503/ssc:100621043	8
ssc00350	Tyrosine metabolism	3/221	23/6765	0.0376293527223152	0.469470972059361	ENSSSCG00000001780/ENSSSCG00000009182/ENSSSCG00000016093	FAH/ENSSSCG00000009182/ENSSSCG00000016093	ssc:100623036/ssc:100512615/ssc:100525616	3
ssc00620	Pyruvate metabolism	4/221	40/6765	0.0404431960159737	0.481641698008414	ENSSSCG00000006324/ENSSSCG00000017694/ENSSSCG00000004454/ENSSSCG00000009182	ENSSSCG00000006324/ACACA/ME1/ENSSSCG00000009182	ssc:100153809/ssc:397324/ssc:397538/ssc:100512615	4
ssc00830	Retinol metabolism	4/221	42/6765	0.0471215240357867	0.536775621625048	ENSSSCG00000003439/ENSSSCG00000010475/ENSSSCG00000009182/ENSSSCG00000016093	DHRS3/CYP26A1/ENSSSCG00000009182/ENSSSCG00000016093	ssc:100514967/ssc:100124374/ssc:100512615/ssc:100525616	4
ssc04216	Ferroptosis	4/221	43/6765	0.0506765996856833	0.553219546568709	ENSSSCG00000016223/ENSSSCG00000012583/ENSSSCG00000012173/ENSSSCG00000015784	ACSL3/ACSL4/SAT1/ACSL1	ssc:100233169/ssc:448980/ssc:397645/ssc:448982	4
ssc04920	Adipocytokine signaling pathway	5/221	63/6765	0.0541101985704927	0.567074881018764	ENSSSCG00000016223/ENSSSCG00000012583/ENSSSCG00000012880/ENSSSCG00000015784/ENSSSCG00000015405	ACSL3/ACSL4/CPT1A/ACSL1/CD36	ssc:100233169/ssc:448980/ssc:399527/ssc:448982/ssc:733702	5
ssc00512	Mucin type O-glycan biosynthesis	3/221	28/6765	0.0618646117091416	0.623404933376735	ENSSSCG00000005277/ENSSSCG00000004584/ENSSSCG00000002306	GCNT1/GCNT3/GALNT16	ssc:106508649/ssc:100522112/ssc:100513992	3
ssc00250	Alanine, aspartate and glutamate metabolism	3/221	29/6765	0.0674033924824411	0.654062549274058	ENSSSCG00000015340/ENSSSCG00000002847/ENSSSCG00000008902	ASNS/GPT2/PPAT	ssc:100312961/ssc:100521318/ssc:100522503	3
ssc04975	Fat digestion and absorption	3/221	30/6765	0.0731599213562128	0.684567835547419	ENSSSCG00000005423/ENSSSCG00000003839/ENSSSCG00000015405	ABCA1/ENSSSCG00000003839/CD36	ssc:100152112/ssc:100512419/ssc:733702	3
ssc00640	Propanoate metabolism	3/221	31/6765	0.0791279930505129	0.714880488939116	ENSSSCG00000017694/ENSSSCG00000000939/ENSSSCG00000002357	ACACA/ACSS3/ALDH6A1	ssc:397324/ssc:100512104/ssc:100153301	3
ssc04922	Glucagon signaling pathway	6/221	94/6765	0.0863980795352028	0.750569456229242	ENSSSCG00000005024/ENSSSCG00000012880/ENSSSCG00000017694/ENSSSCG00000031174/ENSSSCG00000007056/ENSSSCG00000016720	PYGL/CPT1A/ACACA/FBP1/PLCB1/PGAM2	ssc:100141306/ssc:399527/ssc:397324/ssc:397038/ssc:100152679/ssc:100188980	6
ssc04014	Ras signaling pathway	11/221	214/6765	0.0909302150124182	0.750569456229242	ENSSSCG00000033674/ENSSSCG00000035357/ENSSSCG00000024954/ENSSSCG00000013023/ENSSSCG00000001771/ENSSSCG00000016997/ENSSSCG00000036520/ENSSSCG00000001513/ENSSSCG00000013724/ENSSSCG00000004781/ENSSSCG00000015383	PRKCB/BCL2L1/FGF1/RASGRP2/RASGRF1/FGF18/EFNA5/SYNGAP1/ENSSSCG00000013724/PAK6/RAPGEF5	ssc:100522792/ssc:397536/ssc:397497/ssc:100626093/ssc:100157221/ssc:100525013/ssc:100513721/ssc:100525524/ssc:100520008/ssc:100153981/ssc:100518983	11
ssc00760	Nicotinate and nicotinamide metabolism	3/221	33/6765	0.0916726053409761	0.750569456229242	ENSSSCG00000012859/ENSSSCG00000008092/ENSSSCG00000016093	NADSYN1/NT5DC4/ENSSSCG00000016093	ssc:100516661/ssc:100517885/ssc:100525616	3
ssc04015	Rap1 signaling pathway	10/221	192/6765	0.0973145090559003	0.772618223413511	ENSSSCG00000033674/ENSSSCG00000005457/ENSSSCG00000024954/ENSSSCG00000017306/ENSSSCG00000013023/ENSSSCG00000016997/ENSSSCG00000036520/ENSSSCG00000007056/ENSSSCG00000022029/ENSSSCG00000015383	PRKCB/LPAR1/FGF1/ITGB3/RASGRP2/FGF18/EFNA5/PLCB1/RAP1GAP/RAPGEF5	ssc:100522792/ssc:100512581/ssc:397497/ssc:397063/ssc:100626093/ssc:100525013/ssc:100513721/ssc:100152679/ssc:100627043/ssc:100518983	10
ssc01232	Nucleotide metabolism	5/221	76/6765	0.102025756436364	0.786198476068451	ENSSSCG00000001064/ENSSSCG00000002355/ENSSSCG00000021259/ENSSSCG00000008092/ENSSSCG00000034919	ENSSSCG00000001064/ENTPD5/CDA/NT5DC4/GDA	ssc:100154573/ssc:100154506/ssc:100515954/ssc:100517885/ssc:100621043	5
ssc00010	Glycolysis / Gluconeogenesis	4/221	56/6765	0.109444605699132	0.819271048376362	ENSSSCG00000006324/ENSSSCG00000031174/ENSSSCG00000009182/ENSSSCG00000016720	ENSSSCG00000006324/FBP1/ENSSSCG00000009182/PGAM2	ssc:100153809/ssc:397038/ssc:100512615/ssc:100188980	4
ssc04640	Hematopoietic cell lineage	5/221	80/6765	0.119973864765098	0.873143126901547	ENSSSCG00000016832/ENSSSCG00000028674/ENSSSCG00000015405/ENSSSCG00000017306/ENSSSCG00000006452	IL7R/ENSSSCG00000028674/CD36/ITGB3/ENSSSCG00000006452	ssc:100271930/ssc:100623585/ssc:733702/ssc:397063/ssc:100038007	5
ssc04931	Insulin resistance	6/221	104/6765	0.124156177875497	0.879159962253519	ENSSSCG00000005024/ENSSSCG00000033674/ENSSSCG00000033626/ENSSSCG00000012880/ENSSSCG00000015405/ENSSSCG00000007710	PYGL/PRKCB/SREBF1/CPT1A/CD36/MLXIPL	ssc:100141306/ssc:100522792/ssc:397308/ssc:399527/ssc:733702/ssc:100170769	6
ssc04936	Alcoholic liver disease	7/221	130/6765	0.132502477399582	0.913569712597116	ENSSSCG00000010554/ENSSSCG00000006324/ENSSSCG00000033626/ENSSSCG00000012880/ENSSSCG00000017694/ENSSSCG00000029944/ENSSSCG00000009182	SCD/ENSSSCG00000006324/SREBF1/CPT1A/ACACA/FASN/ENSSSCG00000009182	ssc:396670/ssc:100153809/ssc:397308/ssc:399527/ssc:397324/ssc:397561/ssc:100512615	7
ssc04929	GnRH secretion	4/221	62/6765	0.143643799937215	0.964991681629495	ENSSSCG00000033674/ENSSSCG00000006542/ENSSSCG00000033442/ENSSSCG00000007056	PRKCB/KCNN3/HCN2/PLCB1	ssc:100522792/ssc:397045/ssc:100625160/ssc:100152679	4
ssc04910	Insulin signaling pathway	7/221	137/6765	0.160540331619931	0.998162647305459	ENSSSCG00000005024/ENSSSCG00000033626/ENSSSCG00000017694/ENSSSCG00000031174/ENSSSCG00000029944/ENSSSCG00000037706/ENSSSCG00000005209	PYGL/SREBF1/ACACA/FBP1/FASN/PRKAR2B/ENSSSCG00000005209	ssc:100141306/ssc:397308/ssc:397324/ssc:397038/ssc:397561/ssc:110262251/ssc:100038023	7
ssc00280	Valine, leucine and isoleucine degradation	3/221	43/6765	0.16471421269151	0.998162647305459	ENSSSCG00000006324/ENSSSCG00000002357/ENSSSCG00000016093	ENSSSCG00000006324/ALDH6A1/ENSSSCG00000016093	ssc:100153809/ssc:100153301/ssc:100525616	3
ssc04662	B cell receptor signaling pathway	5/221	90/6765	0.170629720652524	0.998162647305459	ENSSSCG00000033674/ENSSSCG00000029231/ENSSSCG00000039956/ENSSSCG00000045878/ENSSSCG00000025687	PRKCB/ENSSSCG00000029231/ENSSSCG00000039956/ENSSSCG00000045878/ENSSSCG00000025687	ssc:100522792/ssc:100521529/ssc:100622460/ssc:100522579/ssc:100144538	5
ssc04961	Endocrine and other factor-regulated calcium reabsorption	3/221	45/6765	0.180971538931626	0.998162647305459	ENSSSCG00000033674/ENSSSCG00000020864/ENSSSCG00000007056	PRKCB/VDR/PLCB1	ssc:100522792/ssc:396628/ssc:100152679	3
ssc00062	Fatty acid elongation	2/221	24/6765	0.183983550905002	0.998162647305459	ENSSSCG00000024149/ENSSSCG00000036236	ELOVL5/ELOVL6	ssc:100171403/ssc:100312970	2
ssc00270	Cysteine and methionine metabolism	3/221	47/6765	0.197640172960477	0.998162647305459	ENSSSCG00000036865/ENSSSCG00000005287/ENSSSCG00000009870	SDS/PSAT1/SDSL	ssc:100155595/ssc:100154160/ssc:100154365	3
ssc05417	Lipid and atherosclerosis	9/221	200/6765	0.206753564337857	0.998162647305459	ENSSSCG00000005423/ENSSSCG00000035357/ENSSSCG00000000647/ENSSSCG00000027745/ENSSSCG00000026592/ENSSSCG00000015405/ENSSSCG00000040811/ENSSSCG00000006288/ENSSSCG00000007056	ABCA1/BCL2L1/OLR1/ABCG1/TLR6/CD36/PYCARD/SELP/PLCB1	ssc:100152112/ssc:397536/ssc:396724/ssc:100620416/ssc:396621/ssc:733702/ssc:100522011/ssc:397150/ssc:100152679	9
ssc04146	Peroxisome	4/221	72/6765	0.208304071223801	0.998162647305459	ENSSSCG00000016223/ENSSSCG00000012583/ENSSSCG00000015784/ENSSSCG00000009666	ACSL3/ACSL4/ACSL1/EPHX2	ssc:100233169/ssc:448980/ssc:448982/ssc:414425	4
ssc05231	Choline metabolism in cancer	5/221	97/6765	0.210259388882284	0.998162647305459	ENSSSCG00000033674/ENSSSCG00000013639/ENSSSCG00000004039/ENSSSCG00000003839/ENSSSCG00000006888	PRKCB/SLC44A2/SLC22A3/ENSSSCG00000003839/SLC44A3	ssc:100522792/ssc:100524730/ssc:100142677/ssc:100512419/ssc:100625692	5
ssc00240	Pyrimidine metabolism	3/221	50/6765	0.22328918834268	0.998162647305459	ENSSSCG00000002355/ENSSSCG00000021259/ENSSSCG00000008092	ENTPD5/CDA/NT5DC4	ssc:100154506/ssc:100515954/ssc:100517885	3
ssc01240	Biosynthesis of cofactors	6/221	127/6765	0.234846761176235	0.998162647305459	ENSSSCG00000003439/ENSSSCG00000005287/ENSSSCG00000002754/ENSSSCG00000012859/ENSSSCG00000015462/ENSSSCG00000004092	DHRS3/PSAT1/NQO1/NADSYN1/TPK1/MTHFD1L	ssc:100514967/ssc:100154160/ssc:100286873/ssc:100516661/ssc:100524699/ssc:100154722	6
ssc00410	beta-Alanine metabolism	2/221	29/6765	0.244462655010871	0.998162647305459	ENSSSCG00000006324/ENSSSCG00000002357	ENSSSCG00000006324/ALDH6A1	ssc:100153809/ssc:100153301	2
ssc04151	PI3K-Akt signaling pathway	13/221	321/6765	0.250048971915287	0.998162647305459	ENSSSCG00000016027/ENSSSCG00000016832/ENSSSCG00000035357/ENSSSCG00000005457/ENSSSCG00000024954/ENSSSCG00000017306/ENSSSCG00000016997/ENSSSCG00000036520/ENSSSCG00000028022/ENSSSCG00000010199/ENSSSCG00000013724/ENSSSCG00000008712/ENSSSCG00000005209	ITGAV/IL7R/BCL2L1/LPAR1/FGF1/ITGB3/FGF18/EFNA5/COL6A2/RET/ENSSSCG00000013724/PPP2R2C/ENSSSCG00000005209	ssc:397285/ssc:100271930/ssc:397536/ssc:100512581/ssc:397497/ssc:397063/ssc:100525013/ssc:100513721/ssc:100101552/ssc:100155053/ssc:100520008/ssc:100737053/ssc:100038023	13
ssc04928	Parathyroid hormone synthesis, secretion and action	5/221	106/6765	0.2649831782971	0.998162647305459	ENSSSCG00000033674/ENSSSCG00000020864/ENSSSCG00000009429/ENSSSCG00000016929/ENSSSCG00000007056	PRKCB/VDR/TNFSF11/PDE4D/PLCB1	ssc:100522792/ssc:396628/ssc:100037976/ssc:100037967/ssc:100152679	5
ssc04810	Regulation of actin cytoskeleton	9/221	215/6765	0.269661771338254	0.998162647305459	ENSSSCG00000016027/ENSSSCG00000008617/ENSSSCG00000005457/ENSSSCG00000024954/ENSSSCG00000017306/ENSSSCG00000016997/ENSSSCG00000000146/ENSSSCG00000013724/ENSSSCG00000004781	ITGAV/CYRIA/LPAR1/FGF1/ITGB3/FGF18/MYH11/ENSSSCG00000013724/PAK6	ssc:397285/ssc:100518011/ssc:100512581/ssc:397497/ssc:397063/ssc:100525013/ssc:100627924/ssc:100520008/ssc:100153981	9
ssc04657	IL-17 signaling pathway	4/221	81/6765	0.272224920797942	0.998162647305459	ENSSSCG00000006590/ENSSSCG00000023852/ENSSSCG00000006588/ENSSSCG00000004520	S100A8/CCL17/ENSSSCG00000006588/MAPK4	ssc:100127488/ssc:780408/ssc:100127489/ssc:100523414	4
ssc05207	Chemical carcinogenesis - receptor activation	7/221	161/6765	0.273304361674464	0.998162647305459	ENSSSCG00000033674/ENSSSCG00000020864/ENSSSCG00000009429/ENSSSCG00000010853/ENSSSCG00000024428/ENSSSCG00000009666/ENSSSCG00000016997	PRKCB/VDR/TNFSF11/EPHX1/CHRNA9/EPHX2/FGF18	ssc:100522792/ssc:396628/ssc:100037976/ssc:397639/ssc:100513414/ssc:414425/ssc:100525013	7
ssc00982	Drug metabolism - cytochrome P450	2/221	32/6765	0.281187723135413	0.998162647305459	ENSSSCG00000009182/ENSSSCG00000016093	ENSSSCG00000009182/ENSSSCG00000016093	ssc:100512615/ssc:100525616	2
ssc05143	African trypanosomiasis	2/221	32/6765	0.281187723135413	0.998162647305459	ENSSSCG00000033674/ENSSSCG00000007056	PRKCB/PLCB1	ssc:100522792/ssc:100152679	2
ssc00920	Sulfur metabolism	1/221	10/6765	0.282771988115174	0.998162647305459	ENSSSCG00000006624	SELENBP1	ssc:100152724	1
ssc04066	HIF-1 signaling pathway	5/221	109/6765	0.28392168259972	0.998162647305459	ENSSSCG00000012277/ENSSSCG00000033674/ENSSSCG00000008443/ENSSSCG00000001963/ENSSSCG00000005209	TIMP1/PRKCB/EPAS1/EGLN3/ENSSSCG00000005209	ssc:396862/ssc:100522792/ssc:100037272/ssc:100152368/ssc:100038023	5
ssc04380	Osteoclast differentiation	6/221	137/6765	0.290387639564239	0.998162647305459	ENSSSCG00000009429/ENSSSCG00000017306/ENSSSCG00000029231/ENSSSCG00000039956/ENSSSCG00000045878/ENSSSCG00000025687	TNFSF11/ITGB3/ENSSSCG00000029231/ENSSSCG00000039956/ENSSSCG00000045878/ENSSSCG00000025687	ssc:100037976/ssc:397063/ssc:100521529/ssc:100622460/ssc:100522579/ssc:100144538	6
ssc04512	ECM-receptor interaction	4/221	84/6765	0.2942777908179	0.998162647305459	ENSSSCG00000016027/ENSSSCG00000015405/ENSSSCG00000017306/ENSSSCG00000028022	ITGAV/CD36/ITGB3/COL6A2	ssc:397285/ssc:733702/ssc:397063/ssc:100101552	4
ssc04714	Thermogenesis	9/221	221/6765	0.296338574508215	0.998162647305459	ENSSSCG00000016223/ENSSSCG00000012583/ENSSSCG00000012880/ENSSSCG00000015784/ENSSSCG00000011366/novel.89/ENSSSCG00000038384/ENSSSCG00000004831/ENSSSCG00000005209	ACSL3/ACSL4/CPT1A/ACSL1/SLC25A20/-/COX4I2/ENSSSCG00000004831/ENSSSCG00000005209	ssc:100233169/ssc:448980/ssc:399527/ssc:448982/ssc:100524459/ssc:100579141/ssc:110257420/ssc:100038022/ssc:100038023	9
ssc05134	Legionellosis	3/221	59/6765	0.303204320263677	0.998162647305459	ENSSSCG00000028674/ENSSSCG00000040811/ENSSSCG00000002792	ENSSSCG00000028674/PYCARD/HSF4	ssc:100623585/ssc:100522011/ssc:100511321	3
ssc04630	JAK-STAT signaling pathway	6/221	140/6765	0.307585580294257	0.998162647305459	ENSSSCG00000016832/ENSSSCG00000035357/ENSSSCG00000001573/ENSSSCG00000012915/ENSSSCG00000016093/ENSSSCG00000012594	IL7R/BCL2L1/PIM1/ENSSSCG00000012915/ENSSSCG00000016093/IL13RA2	ssc:100271930/ssc:397536/ssc:100157844/ssc:100513263/ssc:100525616/ssc:100156991	6
ssc04916	Melanogenesis	4/221	86/6765	0.309108933009291	0.998162647305459	ENSSSCG00000033674/ENSSSCG00000009477/ENSSSCG00000016111/ENSSSCG00000007056	PRKCB/EDNRB/FZD7/PLCB1	ssc:100522792/ssc:414911/ssc:100513691/ssc:100152679	4
ssc04726	Serotonergic synapse	4/221	87/6765	0.316553704918609	0.998162647305459	ENSSSCG00000033674/ENSSSCG00000000046/ENSSSCG00000007056/ENSSSCG00000013724	PRKCB/CYP2D6/PLCB1/ENSSSCG00000013724	ssc:100522792/ssc:397687/ssc:100152679/ssc:100520008	4
ssc04020	Calcium signaling pathway	9/221	226/6765	0.319063400594612	0.998162647305459	ENSSSCG00000009399/ENSSSCG00000033674/ENSSSCG00000009477/ENSSSCG00000024954/ENSSSCG00000022405/ENSSSCG00000016997/ENSSSCG00000005400/ENSSSCG00000007056/ENSSSCG00000010199	CYSLTR2/PRKCB/EDNRB/FGF1/P2RX1/FGF18/GRIN3A/PLCB1/RET	ssc:397243/ssc:100522792/ssc:414911/ssc:397497/ssc:106504105/ssc:100525013/ssc:100153054/ssc:100152679/ssc:100155053	9
ssc04976	Bile secretion	3/221	61/6765	0.321253663790763	0.998162647305459	ENSSSCG00000006238/ENSSSCG00000010853/ENSSSCG00000015390	CYP7A1/EPHX1/ENSSSCG00000015390	ssc:448985/ssc:397639/ssc:396910	3
ssc04145	Phagosome	6/221	143/6765	0.324958717149273	0.998162647305459	ENSSSCG00000015716/ENSSSCG00000016027/ENSSSCG00000000647/ENSSSCG00000026592/ENSSSCG00000015405/ENSSSCG00000017306	MARCO/ITGAV/OLR1/TLR6/CD36/ITGB3	ssc:100516298/ssc:397285/ssc:396724/ssc:396621/ssc:733702/ssc:397063	6
ssc04613	Neutrophil extracellular trap formation	6/221	143/6765	0.324958717149273	0.998162647305459	ENSSSCG00000033674/ENSSSCG00000028674/ENSSSCG00000017306/ENSSSCG00000006288/ENSSSCG00000007056/ENSSSCG00000024809	PRKCB/ENSSSCG00000028674/ITGB3/SELP/PLCB1/CLCN4	ssc:100522792/ssc:100623585/ssc:397063/ssc:397150/ssc:100152679/ssc:100151985	6
ssc00730	Thiamine metabolism	1/221	12/6765	0.328938039050268	0.998162647305459	ENSSSCG00000015462	TPK1	ssc:100524699	1
ssc04971	Gastric acid secretion	3/221	62/6765	0.330284673817215	0.998162647305459	ENSSSCG00000033674/ENSSSCG00000039947/ENSSSCG00000007056	PRKCB/KCNJ2/PLCB1	ssc:100522792/ssc:397293/ssc:100152679	3
ssc00564	Glycerophospholipid metabolism	4/221	90/6765	0.338967892967295	0.998162647305459	ENSSSCG00000003839/ENSSSCG00000009231/ENSSSCG00000009233/ENSSSCG00000023539	ENSSSCG00000003839/CDS1/GPAT3/MBOAT2	ssc:100512419/ssc:733582/ssc:100524266/ssc:100623089	4
ssc00980	Metabolism of xenobiotics by cytochrome P450	2/221	37/6765	0.341932694064734	0.998162647305459	ENSSSCG00000010853/ENSSSCG00000009182	EPHX1/ENSSSCG00000009182	ssc:397639/ssc:100512615	2
ssc04071	Sphingolipid signaling pathway	5/221	118/6765	0.342020911851579	0.998162647305459	ENSSSCG00000033674/ENSSSCG00000034213/ENSSSCG00000007056/ENSSSCG00000029849/ENSSSCG00000008712	PRKCB/ACER2/PLCB1/S1PR1/PPP2R2C	ssc:100522792/ssc:100155321/ssc:100152679/ssc:100621202/ssc:100737053	5
ssc04919	Thyroid hormone signaling pathway	5/221	119/6765	0.348550515056077	0.998162647305459	ENSSSCG00000016027/ENSSSCG00000033674/ENSSSCG00000011714/ENSSSCG00000017306/ENSSSCG00000007056	ITGAV/PRKCB/MED12L/ITGB3/PLCB1	ssc:397285/ssc:100522792/ssc:100524586/ssc:397063/ssc:100152679	5
ssc00910	Nitrogen metabolism	1/221	13/6765	0.35089934415465	0.998162647305459	ENSSSCG00000023186	CA4	ssc:100511956	1
ssc03273	Virion - Lassa virus and SFTS virus	1/221	13/6765	0.35089934415465	0.998162647305459	ENSSSCG00000000146	MYH11	ssc:100627924	1
ssc00380	Tryptophan metabolism	2/221	39/6765	0.365819786688705	0.998162647305459	ENSSSCG00000006324/ENSSSCG00000016093	ENSSSCG00000006324/ENSSSCG00000016093	ssc:100153809/ssc:100525616	2
ssc05032	Morphine addiction	3/221	66/6765	0.366336650165632	0.998162647305459	ENSSSCG00000033674/ENSSSCG00000016929/ENSSSCG00000013724	PRKCB/PDE4D/ENSSSCG00000013724	ssc:100522792/ssc:100037967/ssc:100520008	3
ssc04728	Dopaminergic synapse	5/221	122/6765	0.368176777063143	0.998162647305459	ENSSSCG00000033674/ENSSSCG00000007056/ENSSSCG00000013724/ENSSSCG00000000439/ENSSSCG00000008712	PRKCB/PLCB1/ENSSSCG00000013724/KIF5A/PPP2R2C	ssc:100522792/ssc:100152679/ssc:100520008/ssc:100519957/ssc:100737053	5
ssc00120	Primary bile acid biosynthesis	1/221	14/6765	0.372145085407882	0.998162647305459	ENSSSCG00000006238	CYP7A1	ssc:448985	1
ssc04724	Glutamatergic synapse	4/221	95/6765	0.376415500343034	0.998162647305459	ENSSSCG00000033674/ENSSSCG00000005400/ENSSSCG00000007056/ENSSSCG00000013724	PRKCB/GRIN3A/PLCB1/ENSSSCG00000013724	ssc:100522792/ssc:100153054/ssc:100152679/ssc:100520008	4
ssc05010	Alzheimer disease	13/221	356/6765	0.37976677534992	0.998162647305459	ENSSSCG00000004595/ENSSSCG00000003088/ENSSSCG00000013262/novel.89/ENSSSCG00000001659/ENSSSCG00000050692/ENSSSCG00000016111/novel.186/ENSSSCG00000050398/ENSSSCG00000007056/ENSSSCG00000038384/ENSSSCG00000000439/ENSSSCG00000004831	ADAM10/APOE/AMBRA1/-/KLC4/ENSSSCG00000050692/FZD7/-/ENSSSCG00000050398/PLCB1/COX4I2/KIF5A/ENSSSCG00000004831	ssc:397345/ssc:397576/ssc:100519700/ssc:100579141/ssc:100157157/ssc:100514839/ssc:100513691/ssc:100514839/ssc:100514839/ssc:100152679/ssc:110257420/ssc:100519957/ssc:100038022	13
ssc04911	Insulin secretion	3/221	68/6765	0.384255932688064	0.998162647305459	ENSSSCG00000033674/ENSSSCG00000006542/ENSSSCG00000007056	PRKCB/KCNN3/PLCB1	ssc:100522792/ssc:397045/ssc:100152679	3
ssc00514	Other types of O-glycan biosynthesis	2/221	41/6765	0.389369296393474	0.998162647305459	ENSSSCG00000007244/ENSSSCG00000002306	POFUT1/GALNT16	ssc:397627/ssc:100513992	2
ssc05200	Pathways in cancer	17/221	479/6765	0.397083092547963	0.998162647305459	ENSSSCG00000016027/ENSSSCG00000033674/ENSSSCG00000008443/ENSSSCG00000016832/ENSSSCG00000035357/ENSSSCG00000001573/ENSSSCG00000001963/ENSSSCG00000009477/ENSSSCG00000002754/ENSSSCG00000005457/ENSSSCG00000024954/ENSSSCG00000013023/ENSSSCG00000016111/ENSSSCG00000016997/ENSSSCG00000007056/ENSSSCG00000010199/ENSSSCG00000013724	ITGAV/PRKCB/EPAS1/IL7R/BCL2L1/PIM1/EGLN3/EDNRB/NQO1/LPAR1/FGF1/RASGRP2/FZD7/FGF18/PLCB1/RET/ENSSSCG00000013724	ssc:397285/ssc:100522792/ssc:100037272/ssc:100271930/ssc:397536/ssc:100157844/ssc:100152368/ssc:414911/ssc:100286873/ssc:100512581/ssc:397497/ssc:100626093/ssc:100513691/ssc:100525013/ssc:100152679/ssc:100155053/ssc:100520008	17
ssc04933	AGE-RAGE signaling pathway in diabetic complications	4/221	98/6765	0.398817408915535	0.998162647305459	ENSSSCG00000033674/ENSSSCG00000001573/ENSSSCG00000042607/ENSSSCG00000007056	PRKCB/PIM1/THBD/PLCB1	ssc:100522792/ssc:100157844/ssc:100157642/ssc:100152679	4
ssc00140	Steroid hormone biosynthesis	2/221	42/6765	0.400999856205336	0.998162647305459	ENSSSCG00000006238/ENSSSCG00000000046	CYP7A1/CYP2D6	ssc:448985/ssc:397687	2
ssc04115	p53 signaling pathway	3/221	70/6765	0.4020595864293	0.998162647305459	ENSSSCG00000029521/ENSSSCG00000035357/novel.109	CD82/BCL2L1/-	ssc:100270689/ssc:397536/ssc:448812	3
ssc04725	Cholinergic synapse	4/221	100/6765	0.413681733084882	0.998162647305459	ENSSSCG00000033674/ENSSSCG00000039947/ENSSSCG00000007056/ENSSSCG00000013724	PRKCB/KCNJ2/PLCB1/ENSSSCG00000013724	ssc:100522792/ssc:397293/ssc:100152679/ssc:100520008	4
ssc04064	NF-kappa B signaling pathway	4/221	101/6765	0.421085684065895	0.998162647305459	ENSSSCG00000033674/ENSSSCG00000035357/ENSSSCG00000009429/ENSSSCG00000025986	PRKCB/BCL2L1/TNFSF11/EDARADD	ssc:100522792/ssc:397536/ssc:100037976/ssc:100157377	4
ssc05418	Fluid shear stress and atherosclerosis	5/221	131/6765	0.426963166875586	0.998162647305459	ENSSSCG00000016027/ENSSSCG00000002754/ENSSSCG00000017306/ENSSSCG00000042607/ENSSSCG00000007032	ITGAV/NQO1/ITGB3/THBD/PLAT	ssc:397285/ssc:100286873/ssc:397063/ssc:100157642/ssc:397121	5
ssc05223	Non-small cell lung cancer	3/221	73/6765	0.428482861461349	0.998162647305459	ENSSSCG00000033674/ENSSSCG00000010199/ENSSSCG00000000439	PRKCB/RET/KIF5A	ssc:100522792/ssc:100155053/ssc:100519957	3
ssc05211	Renal cell carcinoma	3/221	74/6765	0.437201643308042	0.998162647305459	ENSSSCG00000008443/ENSSSCG00000001963/ENSSSCG00000004781	EPAS1/EGLN3/PAK6	ssc:100037272/ssc:100152368/ssc:100153981	3
ssc05415	Diabetic cardiomyopathy	7/221	193/6765	0.443989891566609	0.998162647305459	ENSSSCG00000033674/ENSSSCG00000015405/ENSSSCG00000015334/novel.89/ENSSSCG00000007056/ENSSSCG00000038384/ENSSSCG00000004831	PRKCB/CD36/PDK4/-/PLCB1/COX4I2/ENSSSCG00000004831	ssc:100522792/ssc:733702/ssc:100286778/ssc:100579141/ssc:100152679/ssc:110257420/ssc:100038022	7
ssc05412	Arrhythmogenic right ventricular cardiomyopathy	3/221	75/6765	0.445870655459792	0.998162647305459	ENSSSCG00000005994/ENSSSCG00000016027/ENSSSCG00000017306	SNTB1/ITGAV/ITGB3	ssc:100154009/ssc:397285/ssc:397063	3
ssc00330	Arginine and proline metabolism	2/221	46/6765	0.446424179502283	0.998162647305459	ENSSSCG00000006324/ENSSSCG00000012173	ENSSSCG00000006324/SAT1	ssc:100153809/ssc:397645	2
ssc00053	Ascorbate and aldarate metabolism	1/221	18/6765	0.450425563187682	0.998162647305459	ENSSSCG00000006324	ENSSSCG00000006324	ssc:100153809	1
ssc00220	Arginine biosynthesis	1/221	18/6765	0.450425563187682	0.998162647305459	ENSSSCG00000002847	GPT2	ssc:100521318	1
ssc00592	alpha-Linolenic acid metabolism	1/221	18/6765	0.450425563187682	0.998162647305459	ENSSSCG00000013072	FADS2	ssc:444997	1
ssc04964	Proximal tubule bicarbonate reclamation	1/221	18/6765	0.450425563187682	0.998162647305459	ENSSSCG00000023186	CA4	ssc:100511956	1
ssc00590	Arachidonic acid metabolism	2/221	48/6765	0.468410399395168	0.998162647305459	ENSSSCG00000005688/ENSSSCG00000009666	PTGES/EPHX2	ssc:654407/ssc:414425	2
ssc04973	Carbohydrate digestion and absorption	2/221	48/6765	0.468410399395168	0.998162647305459	ENSSSCG00000033674/ENSSSCG00000007056	PRKCB/PLCB1	ssc:100522792/ssc:100152679	2
ssc00100	Steroid biosynthesis	1/221	19/6765	0.468427037996563	0.998162647305459	ENSSSCG00000021181	DHCR7	ssc:100627707	1
ssc04814	Motor proteins	6/221	169/6765	0.477213410930879	0.998162647305459	ENSSSCG00000020962/ENSSSCG00000021706/ENSSSCG00000014876/ENSSSCG00000001659/ENSSSCG00000000146/ENSSSCG00000000439	DYNLL2/KIF21B/MYO7A/KLC4/MYH11/KIF5A	ssc:100512860/ssc:100622057/ssc:397373/ssc:100157157/ssc:100627924/ssc:100519957	6
ssc00600	Sphingolipid metabolism	2/221	49/6765	0.47920817359523	0.998162647305459	ENSSSCG00000003839/ENSSSCG00000034213	ENSSSCG00000003839/ACER2	ssc:100512419/ssc:100155321	2
ssc00340	Histidine metabolism	1/221	20/6765	0.485841450181971	0.998162647305459	ENSSSCG00000006324	ENSSSCG00000006324	ssc:100153809	1
ssc01521	EGFR tyrosine kinase inhibitor resistance	3/221	81/6765	0.496684116052029	0.998162647305459	ENSSSCG00000033674/ENSSSCG00000035357/ENSSSCG00000005209	PRKCB/BCL2L1/ENSSSCG00000005209	ssc:100522792/ssc:397536/ssc:100038023	3
ssc04540	Gap junction	3/221	81/6765	0.496684116052029	0.998162647305459	ENSSSCG00000033674/ENSSSCG00000005457/ENSSSCG00000007056	PRKCB/LPAR1/PLCB1	ssc:100522792/ssc:100512581/ssc:100152679	3
ssc04072	Phospholipase D signaling pathway	5/221	142/6765	0.497236950443682	0.998162647305459	ENSSSCG00000016184/ENSSSCG00000003839/ENSSSCG00000005457/ENSSSCG00000007056/ENSSSCG00000016183	ENSSSCG00000016184/ENSSSCG00000003839/LPAR1/PLCB1/ENSSSCG00000016183	ssc:100124654/ssc:100512419/ssc:100512581/ssc:100152679/ssc:100515345	5
ssc00532	Glycosaminoglycan biosynthesis - chondroitin sulfate / dermatan sulfate	1/221	21/6765	0.502687860783866	0.998162647305459	ENSSSCG00000029482	CHST15	ssc:100152393	1
ssc05033	Nicotine addiction	1/221	21/6765	0.502687860783866	0.998162647305459	ENSSSCG00000005400	GRIN3A	ssc:100153054	1
ssc05410	Hypertrophic cardiomyopathy	3/221	82/6765	0.504929878593861	0.998162647305459	ENSSSCG00000005994/ENSSSCG00000016027/ENSSSCG00000017306	SNTB1/ITGAV/ITGB3	ssc:100154009/ssc:397285/ssc:397063	3
ssc04820	Cytoskeleton in muscle cells	7/221	206/6765	0.512839442733782	0.998162647305459	ENSSSCG00000005994/ENSSSCG00000016027/ENSSSCG00000014136/ENSSSCG00000017306/ENSSSCG00000028022/ENSSSCG00000016397/ENSSSCG00000000146	SNTB1/ITGAV/VCAN/ITGB3/COL6A2/NEB/MYH11	ssc:100154009/ssc:397285/ssc:397328/ssc:397063/ssc:100101552/ssc:100515976/ssc:100627924	7
ssc04310	Wnt signaling pathway	5/221	145/6765	0.515872207204419	0.998162647305459	ENSSSCG00000033674/ENSSSCG00000016111/ENSSSCG00000017640/ENSSSCG00000007056/ENSSSCG00000005946	PRKCB/FZD7/ENSSSCG00000017640/PLCB1/CCN4	ssc:100522792/ssc:100513691/ssc:100517305/ssc:100152679/ssc:100739115	5
ssc04932	Non-alcoholic fatty liver disease	5/221	146/6765	0.522021321259468	0.998162647305459	ENSSSCG00000033626/novel.89/ENSSSCG00000007710/ENSSSCG00000038384/ENSSSCG00000004831	SREBF1/-/MLXIPL/COX4I2/ENSSSCG00000004831	ssc:397308/ssc:100579141/ssc:100170769/ssc:110257420/ssc:100038022	5
ssc04270	Vascular smooth muscle contraction	4/221	116/6765	0.528422288034685	0.998162647305459	ENSSSCG00000033674/ENSSSCG00000016031/ENSSSCG00000007056/ENSSSCG00000000146	PRKCB/CALCRL/PLCB1/MYH11	ssc:100522792/ssc:397172/ssc:100152679/ssc:100627924	4
ssc00601	Glycosphingolipid biosynthesis - lacto and neolacto series	1/221	23/6765	0.534749860482159	0.998162647305459	ENSSSCG00000024393	B3GNT5	ssc:397599	1
ssc05414	Dilated cardiomyopathy	3/221	86/6765	0.537198986139281	0.998162647305459	ENSSSCG00000005994/ENSSSCG00000016027/ENSSSCG00000017306	SNTB1/ITGAV/ITGB3	ssc:100154009/ssc:397285/ssc:397063	3
ssc04010	MAPK signaling pathway	9/221	275/6765	0.547020146520165	0.998162647305459	ENSSSCG00000033674/ENSSSCG00000015850/ENSSSCG00000024954/ENSSSCG00000013023/ENSSSCG00000001771/ENSSSCG00000016997/ENSSSCG00000036520/ENSSSCG00000010199/ENSSSCG00000013724	PRKCB/DUSP4/FGF1/RASGRP2/RASGRF1/FGF18/EFNA5/RET/ENSSSCG00000013724	ssc:100522792/ssc:100514374/ssc:397497/ssc:100626093/ssc:100157221/ssc:100525013/ssc:100513721/ssc:100155053/ssc:100520008	9
ssc00030	Pentose phosphate pathway	1/221	24/6765	0.550000569594209	0.998162647305459	ENSSSCG00000031174	FBP1	ssc:397038	1
ssc05206	MicroRNAs in cancer	5/221	151/6765	0.552250487281436	0.998162647305459	ENSSSCG00000033674/ENSSSCG00000001573/ENSSSCG00000017306/ENSSSCG00000015390/ENSSSCG00000036520	PRKCB/PIM1/ITGB3/ENSSSCG00000015390/EFNA5	ssc:100522792/ssc:100157844/ssc:397063/ssc:396910/ssc:100513721	5
ssc04611	Platelet activation	4/221	120/6765	0.555439550707909	0.998162647305459	ENSSSCG00000017306/ENSSSCG00000022405/ENSSSCG00000013023/ENSSSCG00000007056	ITGB3/P2RX1/RASGRP2/PLCB1	ssc:397063/ssc:106504105/ssc:100626093/ssc:100152679	4
ssc04730	Long-term depression	2/221	57/6765	0.560555186265201	0.998162647305459	ENSSSCG00000033674/ENSSSCG00000007056	PRKCB/PLCB1	ssc:100522792/ssc:100152679	2
ssc04713	Circadian entrainment	3/221	89/6765	0.56060457325451	0.998162647305459	ENSSSCG00000033674/ENSSSCG00000007056/ENSSSCG00000013724	PRKCB/PLCB1/ENSSSCG00000013724	ssc:100522792/ssc:100152679/ssc:100520008	3
ssc04750	Inflammatory mediator regulation of TRP channels	3/221	89/6765	0.56060457325451	0.998162647305459	ENSSSCG00000033674/ENSSSCG00000040207/ENSSSCG00000007056	PRKCB/P2RY2/PLCB1	ssc:100522792/ssc:450248/ssc:100152679	3
ssc04926	Relaxin signaling pathway	4/221	121/6765	0.562065506114622	0.998162647305459	ENSSSCG00000009477/ENSSSCG00000007056/ENSSSCG00000013724/ENSSSCG00000013887	EDNRB/PLCB1/ENSSSCG00000013724/INSL3	ssc:414911/ssc:100152679/ssc:100520008/ssc:397024	4
ssc04081	Hormone signaling	5/221	153/6765	0.564083614533882	0.998162647305459	ENSSSCG00000016027/ENSSSCG00000036201/ENSSSCG00000017306/ENSSSCG00000007056/ENSSSCG00000013724	ITGAV/NPR3/ITGB3/PLCB1/ENSSSCG00000013724	ssc:397285/ssc:100626363/ssc:397063/ssc:100152679/ssc:100520008	5
ssc04924	Renin secretion	2/221	58/6765	0.570067998733289	0.998162647305459	ENSSSCG00000039947/ENSSSCG00000007056	KCNJ2/PLCB1	ssc:397293/ssc:100152679	2
ssc04723	Retrograde endocannabinoid signaling	4/221	123/6765	0.575156088397387	0.998162647305459	ENSSSCG00000033674/novel.89/ENSSSCG00000007056/ENSSSCG00000013724	PRKCB/-/PLCB1/ENSSSCG00000013724	ssc:100522792/ssc:100579141/ssc:100152679/ssc:100520008	4
ssc03250	Viral life cycle - HIV-1	2/221	60/6765	0.588645652848519	0.998162647305459	ENSSSCG00000038031/ENSSSCG00000001817	CPSF6/FURIN	ssc:100152191/ssc:100156882	2
ssc05031	Amphetamine addiction	2/221	60/6765	0.588645652848519	0.998162647305459	ENSSSCG00000033674/ENSSSCG00000005400	PRKCB/GRIN3A	ssc:100522792/ssc:100153054	2
ssc01210	2-Oxocarboxylic acid metabolism	1/221	27/6765	0.592830520410377	0.998162647305459	ENSSSCG00000002847	GPT2	ssc:100521318	1
ssc04514	Cell adhesion molecules	4/221	126/6765	0.594375030538548	0.998162647305459	ENSSSCG00000016027/ENSSSCG00000006287/ENSSSCG00000014136/ENSSSCG00000006288	ITGAV/SELL/VCAN/SELP	ssc:397285/ssc:100127147/ssc:397328/ssc:397150	4
ssc04720	Long-term potentiation	2/221	61/6765	0.597709788070816	0.998162647305459	ENSSSCG00000033674/ENSSSCG00000007056	PRKCB/PLCB1	ssc:100522792/ssc:100152679	2
ssc04510	Focal adhesion	6/221	191/6765	0.597877500121546	0.998162647305459	ENSSSCG00000016027/ENSSSCG00000033674/ENSSSCG00000017306/ENSSSCG00000001771/ENSSSCG00000028022/ENSSSCG00000004781	ITGAV/PRKCB/ITGB3/RASGRF1/COL6A2/PAK6	ssc:397285/ssc:100522792/ssc:397063/ssc:100157221/ssc:100101552/ssc:100153981	6
ssc05146	Amoebiasis	3/221	94/6765	0.5979921238497	0.998162647305459	ENSSSCG00000033674/ENSSSCG00000006452/ENSSSCG00000007056	PRKCB/ENSSSCG00000006452/PLCB1	ssc:100522792/ssc:100038007/ssc:100152679	3
ssc05205	Proteoglycans in cancer	6/221	192/6765	0.60301508564712	0.998162647305459	ENSSSCG00000016027/ENSSSCG00000033674/ENSSSCG00000017306/ENSSSCG00000040403/ENSSSCG00000016111/ENSSSCG00000005209	ITGAV/PRKCB/ITGB3/NANOG/FZD7/ENSSSCG00000005209	ssc:397285/ssc:100522792/ssc:397063/ssc:100170132/ssc:100513691/ssc:100038023	6
ssc04070	Phosphatidylinositol signaling system	3/221	95/6765	0.605217448529265	0.998162647305459	ENSSSCG00000033674/ENSSSCG00000009231/ENSSSCG00000007056	PRKCB/CDS1/PLCB1	ssc:100522792/ssc:733582/ssc:100152679	3
ssc00310	Lysine degradation	2/221	62/6765	0.606623958545936	0.998162647305459	ENSSSCG00000006324/ENSSSCG00000008447	ENSSSCG00000006324/CAMKMT	ssc:100153809/ssc:100737360	2
ssc00670	One carbon pool by folate	2/221	62/6765	0.606623958545936	0.998162647305459	ENSSSCG00000004092/ENSSSCG00000049464	MTHFD1L/ENSSSCG00000049464	ssc:100154722/ssc:106505596	2
ssc04918	Thyroid hormone synthesis	2/221	62/6765	0.606623958545936	0.998162647305459	ENSSSCG00000033674/ENSSSCG00000007056	PRKCB/PLCB1	ssc:100522792/ssc:100152679	2
ssc05226	Gastric cancer	4/221	129/6765	0.613074657993251	0.998162647305459	ENSSSCG00000024954/ENSSSCG00000015390/ENSSSCG00000016111/ENSSSCG00000016997	FGF1/ENSSSCG00000015390/FZD7/FGF18	ssc:397497/ssc:396910/ssc:100513691/ssc:100525013	4
ssc05218	Melanoma	2/221	63/6765	0.615388245259647	0.998162647305459	ENSSSCG00000024954/ENSSSCG00000016997	FGF1/FGF18	ssc:397497/ssc:100525013	2
ssc04215	Apoptosis - multiple species	1/221	29/6765	0.619103958224436	0.998162647305459	ENSSSCG00000035357	BCL2L1	ssc:397536	1
ssc05224	Breast cancer	4/221	131/6765	0.625243655111192	0.998162647305459	ENSSSCG00000009429/ENSSSCG00000024954/ENSSSCG00000016111/ENSSSCG00000016997	TNFSF11/FGF1/FZD7/FGF18	ssc:100037976/ssc:397497/ssc:100513691/ssc:100525013	4
ssc04350	TGF-beta signaling pathway	3/221	98/6765	0.626376047236842	0.998162647305459	ENSSSCG00000014869/ENSSSCG00000001027/ENSSSCG00000008510	LRRC32/BMP6/LTBP1	ssc:100522452/ssc:100155536/ssc:100627243	3
ssc00051	Fructose and mannose metabolism	1/221	30/6765	0.631600695937085	0.998162647305459	ENSSSCG00000031174	FBP1	ssc:397038	1
ssc05150	Staphylococcus aureus infection	2/221	66/6765	0.640784864355821	0.998162647305459	ENSSSCG00000006288/ENSSSCG00000029990	SELP/DEFB1	ssc:397150/ssc:404699	2
ssc00500	Starch and sucrose metabolism	1/221	31/6765	0.643689225439372	0.998162647305459	ENSSSCG00000005024	PYGL	ssc:100141306	1
ssc04130	SNARE interactions in vesicular transport	1/221	31/6765	0.643689225439372	0.998162647305459	ENSSSCG00000021238	STX1B	ssc:100512651	1
ssc05230	Central carbon metabolism in cancer	2/221	68/6765	0.656974494054685	0.998162647305459	ENSSSCG00000010199/ENSSSCG00000016720	RET/PGAM2	ssc:100155053/ssc:100188980	2
ssc04970	Salivary secretion	2/221	69/6765	0.664849130907154	0.998162647305459	ENSSSCG00000033674/ENSSSCG00000007056	PRKCB/PLCB1	ssc:100522792/ssc:100152679	2
ssc04371	Apelin signaling pathway	4/221	138/6765	0.665898749755026	0.998162647305459	ENSSSCG00000007056/ENSSSCG00000007032/ENSSSCG00000013724/ENSSSCG00000005209	PLCB1/PLAT/ENSSSCG00000013724/ENSSSCG00000005209	ssc:100152679/ssc:397121/ssc:100520008/ssc:100038023	4
ssc05204	Chemical carcinogenesis - DNA adducts	1/221	33/6765	0.666694332205364	0.998162647305459	ENSSSCG00000010853	EPHX1	ssc:397639	1
ssc05216	Thyroid cancer	1/221	33/6765	0.666694332205364	0.998162647305459	ENSSSCG00000010199	RET	ssc:100155053	1
ssc00562	Inositol phosphate metabolism	2/221	70/6765	0.672578235156503	0.998162647305459	ENSSSCG00000002357/ENSSSCG00000007056	ALDH6A1/PLCB1	ssc:100153301/ssc:100152679	2
ssc04960	Aldosterone-regulated sodium reabsorption	1/221	34/6765	0.677636184935996	0.998162647305459	ENSSSCG00000033674	PRKCB	ssc:100522792	1
ssc05152	Tuberculosis	5/221	174/6765	0.677829303608905	0.998162647305459	ENSSSCG00000020864/ENSSSCG00000011570/ENSSSCG00000028674/ENSSSCG00000026592/ENSSSCG00000026583	VDR/IRAK2/ENSSSCG00000028674/TLR6/TLR1	ssc:396628/ssc:106505672/ssc:100623585/ssc:396621/ssc:396607	5
ssc04625	C-type lectin receptor signaling pathway	3/221	106/6765	0.6789361123974	0.998162647305459	ENSSSCG00000040811/ENSSSCG00000023852/ENSSSCG00000002821	PYCARD/CCL17/CCL22	ssc:100522011/ssc:780408/ssc:100516016	3
ssc05208	Chemical carcinogenesis - reactive oxygen species	6/221	208/6765	0.680149908794611	0.998162647305459	ENSSSCG00000002754/novel.89/ENSSSCG00000010853/ENSSSCG00000009666/ENSSSCG00000038384/ENSSSCG00000004831	NQO1/-/EPHX1/EPHX2/COX4I2/ENSSSCG00000004831	ssc:100286873/ssc:100579141/ssc:397639/ssc:414425/ssc:110257420/ssc:100038022	6
ssc04260	Cardiac muscle contraction	2/221	72/6765	0.687604163543224	0.998162647305459	ENSSSCG00000038384/ENSSSCG00000004831	COX4I2/ENSSSCG00000004831	ssc:110257420/ssc:100038022	2
ssc04727	GABAergic synapse	2/221	72/6765	0.687604163543224	0.998162647305459	ENSSSCG00000033674/ENSSSCG00000013724	PRKCB/ENSSSCG00000013724	ssc:100522792/ssc:100520008	2
ssc04390	Hippo signaling pathway	4/221	142/6765	0.687746323833929	0.998162647305459	ENSSSCG00000024954/ENSSSCG00000016111/ENSSSCG00000001027/ENSSSCG00000008712	FGF1/FZD7/BMP6/PPP2R2C	ssc:397497/ssc:100513691/ssc:100155536/ssc:100737053	4
ssc05340	Primary immunodeficiency	1/221	35/6765	0.688220407656119	0.998162647305459	ENSSSCG00000016832	IL7R	ssc:100271930	1
ssc05017	Spinocerebellar ataxia	4/221	143/6765	0.693048983068917	0.998162647305459	ENSSSCG00000033674/ENSSSCG00000013262/ENSSSCG00000005400/ENSSSCG00000007056	PRKCB/AMBRA1/GRIN3A/PLCB1	ssc:100522792/ssc:100519700/ssc:100153054/ssc:100152679	4
ssc05142	Chagas disease	3/221	110/6765	0.703094220194518	0.998162647305459	ENSSSCG00000026592/ENSSSCG00000007056/ENSSSCG00000008712	TLR6/PLCB1/PPP2R2C	ssc:396621/ssc:100152679/ssc:100737053	3
ssc04962	Vasopressin-regulated water reabsorption	1/221	37/6765	0.708362136395866	0.998162647305459	ENSSSCG00000020962	DYNLL2	ssc:100512860	1
ssc04935	Growth hormone synthesis, secretion and action	3/221	111/6765	0.708913881763434	0.998162647305459	ENSSSCG00000033674/novel.109/ENSSSCG00000007056	PRKCB/-/PLCB1	ssc:100522792/ssc:448812/ssc:100152679	3
ssc05140	Leishmaniasis	2/221	75/6765	0.709080669750103	0.998162647305459	ENSSSCG00000033674/ENSSSCG00000028674	PRKCB/ENSSSCG00000028674	ssc:100522792/ssc:100623585	2
ssc04742	Taste transduction	1/221	38/6765	0.717941798681317	0.998162647305459	ENSSSCG00000007056	PLCB1	ssc:100152679	1
ssc04913	Ovarian steroidogenesis	1/221	38/6765	0.717941798681317	0.998162647305459	ENSSSCG00000001027	BMP6	ssc:100155536	1
ssc05225	Hepatocellular carcinoma	4/221	148/6765	0.718604267070915	0.998162647305459	ENSSSCG00000033674/ENSSSCG00000035357/ENSSSCG00000002754/ENSSSCG00000016111	PRKCB/BCL2L1/NQO1/FZD7	ssc:100522792/ssc:397536/ssc:100286873/ssc:100513691	4
ssc05163	Human cytomegalovirus infection	6/221	219/6765	0.727242113054039	0.998162647305459	ENSSSCG00000016027/ENSSSCG00000033674/ENSSSCG00000016184/ENSSSCG00000017306/ENSSSCG00000007056/ENSSSCG00000013724	ITGAV/PRKCB/ENSSSCG00000016184/ITGB3/PLCB1/ENSSSCG00000013724	ssc:397285/ssc:100522792/ssc:100124654/ssc:397063/ssc:100152679/ssc:100520008	6
ssc04623	Cytosolic DNA-sensing pathway	2/221	78/6765	0.729315310928511	0.998162647305459	ENSSSCG00000040811/ENSSSCG00000037532	PYCARD/MNDA	ssc:100522011/ssc:100156073	2
ssc00565	Ether lipid metabolism	1/221	40/6765	0.736171443510832	0.998162647305459	ENSSSCG00000003839	ENSSSCG00000003839	ssc:100512419	1
ssc05030	Cocaine addiction	1/221	40/6765	0.736171443510832	0.998162647305459	ENSSSCG00000005400	GRIN3A	ssc:100153054	1
ssc03015	mRNA surveillance pathway	2/221	80/6765	0.742135351721388	0.998162647305459	ENSSSCG00000038031/ENSSSCG00000008712	CPSF6/PPP2R2C	ssc:100152191/ssc:100737053	2
ssc04621	NOD-like receptor signaling pathway	4/221	154/6765	0.747171683050306	0.998162647305459	ENSSSCG00000035357/ENSSSCG00000040811/ENSSSCG00000037532/ENSSSCG00000007056	BCL2L1/PYCARD/MNDA/PLCB1	ssc:397536/ssc:100522011/ssc:100156073/ssc:100152679	4
ssc04972	Pancreatic secretion	2/221	81/6765	0.74834930705479	0.998162647305459	ENSSSCG00000033674/ENSSSCG00000007056	PRKCB/PLCB1	ssc:100522792/ssc:100152679	2
ssc03410	Base excision repair	1/221	43/6765	0.761339828521856	0.998162647305459	ENSSSCG00000007031	POLB	ssc:100526021	1
ssc04012	ErbB signaling pathway	2/221	85/6765	0.771937729890931	0.998162647305459	ENSSSCG00000033674/ENSSSCG00000004781	PRKCB/PAK6	ssc:100522792/ssc:100153981	2
ssc04520	Adherens junction	2/221	85/6765	0.771937729890931	0.998162647305459	ENSSSCG00000003757/ENSSSCG00000006889	SSX2IP/ARHGAP29	ssc:100522497/ssc:100152734	2
ssc04925	Aldosterone synthesis and secretion	2/221	85/6765	0.771937729890931	0.998162647305459	ENSSSCG00000033674/ENSSSCG00000007056	PRKCB/PLCB1	ssc:100522792/ssc:100152679	2
ssc04360	Axon guidance	4/221	160/6765	0.773486070781576	0.998162647305459	ENSSSCG00000024001/ENSSSCG00000008749/ENSSSCG00000036520/ENSSSCG00000004781	PLXNA1/SLIT2/EFNA5/PAK6	ssc:100624579/ssc:100620577/ssc:100513721/ssc:100153981	4
ssc00785	Lipoic acid metabolism	1/221	45/6765	0.776775906765997	0.998162647305459	ENSSSCG00000049464	ENSSSCG00000049464	ssc:106505596	1
ssc04912	GnRH signaling pathway	2/221	87/6765	0.78299610225448	0.998162647305459	ENSSSCG00000033674/ENSSSCG00000007056	PRKCB/PLCB1	ssc:100522792/ssc:100152679	2
ssc04974	Protein digestion and absorption	2/221	87/6765	0.78299610225448	0.998162647305459	ENSSSCG00000005380/ENSSSCG00000028022	COL15A1/COL6A2	ssc:100620394/ssc:100101552	2
ssc00513	Various types of N-glycan biosynthesis	1/221	46/6765	0.784117056260746	0.998162647305459	ENSSSCG00000008188	MGAT4A	ssc:100524079	1
ssc04068	FoxO signaling pathway	3/221	127/6765	0.790471911250673	0.998162647305459	ENSSSCG00000016832/ENSSSCG00000005981/ENSSSCG00000029849	IL7R/FBXO32/S1PR1	ssc:100271930/ssc:733657/ssc:100621202	3
ssc00520	Amino sugar and nucleotide sugar metabolism	1/221	48/6765	0.798086078039778	0.998162647305459	ENSSSCG00000015477	CHIT1	ssc:100512552	1
ssc00190	Oxidative phosphorylation	3/221	131/6765	0.807635554911633	0.998162647305459	novel.89/ENSSSCG00000038384/ENSSSCG00000004831	-/COX4I2/ENSSSCG00000004831	ssc:100579141/ssc:110257420/ssc:100038022	3
ssc00983	Drug metabolism - other enzymes	1/221	50/6765	0.811155039206896	0.998162647305459	ENSSSCG00000021259	CDA	ssc:100515954	1
ssc04923	Regulation of lipolysis in adipocytes	1/221	50/6765	0.811155039206896	0.998162647305459	ENSSSCG00000040681	FABP4	ssc:399533	1
ssc04978	Mineral absorption	1/221	50/6765	0.811155039206896	0.998162647305459	ENSSSCG00000020864	VDR	ssc:396628	1
ssc04666	Fc gamma R-mediated phagocytosis	2/221	93/6765	0.81340128377581	0.998162647305459	ENSSSCG00000033674/ENSSSCG00000003839	PRKCB/ENSSSCG00000003839	ssc:100522792/ssc:100512419	2
ssc03460	Fanconi anemia pathway	1/221	51/6765	0.817370189815276	0.998162647305459	ENSSSCG00000003820	USP1	ssc:100523071	1
ssc04927	Cortisol synthesis and secretion	1/221	52/6765	0.823381686397169	0.998162647305459	ENSSSCG00000007056	PLCB1	ssc:100152679	1
ssc05222	Small cell lung cancer	2/221	96/6765	0.827136442080697	0.998162647305459	ENSSSCG00000016027/ENSSSCG00000035357	ITGAV/BCL2L1	ssc:397285/ssc:397536	2
ssc05217	Basal cell carcinoma	1/221	54/6765	0.834820077134392	0.998162647305459	ENSSSCG00000016111	FZD7	ssc:100513691	1
ssc05016	Huntington disease	7/221	287/6765	0.83557847165622	0.998162647305459	ENSSSCG00000013262/novel.89/ENSSSCG00000001659/ENSSSCG00000007056/ENSSSCG00000038384/ENSSSCG00000000439/ENSSSCG00000004831	AMBRA1/-/KLC4/PLCB1/COX4I2/KIF5A/ENSSSCG00000004831	ssc:100519700/ssc:100579141/ssc:100157157/ssc:100152679/ssc:110257420/ssc:100519957/ssc:100038022	7
ssc05034	Alcoholism	3/221	139/6765	0.838435918505438	0.998162647305459	ENSSSCG00000017873/ENSSSCG00000005400/ENSSSCG00000013724	CAMKK1/GRIN3A/ENSSSCG00000013724	ssc:503667/ssc:100153054/ssc:100520008	3
ssc04137	Mitophagy - animal	2/221	99/6765	0.83995909309267	0.998162647305459	ENSSSCG00000035357/ENSSSCG00000013262	BCL2L1/AMBRA1	ssc:397536/ssc:100519700	2
ssc05012	Parkinson disease	6/221	253/6765	0.841394924841543	0.998162647305459	ENSSSCG00000035357/novel.89/ENSSSCG00000001659/ENSSSCG00000038384/ENSSSCG00000000439/ENSSSCG00000004831	BCL2L1/-/KLC4/COX4I2/KIF5A/ENSSSCG00000004831	ssc:397536/ssc:100579141/ssc:100157157/ssc:110257420/ssc:100519957/ssc:100038022	6
ssc04921	Oxytocin signaling pathway	3/221	140/6765	0.841972113272186	0.998162647305459	ENSSSCG00000033674/ENSSSCG00000039947/ENSSSCG00000007056	PRKCB/KCNJ2/PLCB1	ssc:100522792/ssc:397293/ssc:100152679	3
ssc04370	VEGF signaling pathway	1/221	57/6765	0.850609486428537	0.998162647305459	ENSSSCG00000033674	PRKCB	ssc:100522792	1
ssc05014	Amyotrophic lateral sclerosis	8/221	330/6765	0.85292207317036	0.998162647305459	ENSSSCG00000035357/ENSSSCG00000013262/ENSSSCG00000011610/novel.89/ENSSSCG00000001659/ENSSSCG00000038384/ENSSSCG00000000439/ENSSSCG00000004831	BCL2L1/AMBRA1/NUP210/-/KLC4/COX4I2/KIF5A/ENSSSCG00000004831	ssc:397536/ssc:100519700/ssc:100515926/ssc:100579141/ssc:100157157/ssc:110257420/ssc:100519957/ssc:100038022	8
ssc05020	Prion disease	6/221	258/6765	0.854402708022178	0.998162647305459	novel.89/ENSSSCG00000001659/ENSSSCG00000005400/ENSSSCG00000038384/ENSSSCG00000000439/ENSSSCG00000004831	-/KLC4/GRIN3A/COX4I2/KIF5A/ENSSSCG00000004831	ssc:100579141/ssc:100157157/ssc:100153054/ssc:110257420/ssc:100519957/ssc:100038022	6
ssc00510	N-Glycan biosynthesis	1/221	59/6765	0.860291605368558	0.998162647305459	ENSSSCG00000008188	MGAT4A	ssc:100524079	1
ssc00630	Glyoxylate and dicarboxylate metabolism	1/221	59/6765	0.860291605368558	0.998162647305459	ENSSSCG00000049464	ENSSSCG00000049464	ssc:106505596	1
ssc04620	Toll-like receptor signaling pathway	2/221	105/6765	0.863060379892239	0.998162647305459	ENSSSCG00000026592/ENSSSCG00000026583	TLR6/TLR1	ssc:396621/ssc:396607	2
ssc04530	Tight junction	3/221	148/6765	0.867932240438282	0.998162647305459	ENSSSCG00000006452/ENSSSCG00000000146/ENSSSCG00000008712	ENSSSCG00000006452/MYH11/PPP2R2C	ssc:100038007/ssc:100627924/ssc:100737053	3
ssc04150	mTOR signaling pathway	3/221	150/6765	0.873808095493586	0.998162647305459	ENSSSCG00000033674/ENSSSCG00000016111/ENSSSCG00000005209	PRKCB/FZD7/ENSSSCG00000005209	ssc:100522792/ssc:100513691/ssc:100038023	3
ssc04740	Olfactory transduction	2/221	109/6765	0.876727410565736	0.998162647305459	ENSSSCG00000038734/ENSSSCG00000005420	ENSSSCG00000038734/ENSSSCG00000005420	ssc:100152956/ssc:100739528	2
ssc04144	Endocytosis	5/221	233/6765	0.884270534135827	0.998162647305459	ENSSSCG00000016184/ENSSSCG00000013017/ENSSSCG00000016183/ENSSSCG00000033358/ENSSSCG00000000439	ENSSSCG00000016184/EHD1/ENSSSCG00000016183/VPS37D/KIF5A	ssc:100124654/ssc:100516416/ssc:100515345/ssc:100524550/ssc:100519957	5
ssc01524	Platinum drug resistance	1/221	68/6765	0.896685598604613	0.998162647305459	ENSSSCG00000035357	BCL2L1	ssc:397536	1
ssc04721	Synaptic vesicle cycle	1/221	69/6765	0.900094958423693	0.998162647305459	ENSSSCG00000021238	STX1B	ssc:100512651	1
ssc05132	Salmonella infection	5/221	242/6765	0.902847042715359	0.998162647305459	ENSSSCG00000020962/ENSSSCG00000026592/ENSSSCG00000040811/ENSSSCG00000001659/ENSSSCG00000000439	DYNLL2/TLR6/PYCARD/KLC4/KIF5A	ssc:100512860/ssc:396621/ssc:100522011/ssc:100157157/ssc:100519957	5
ssc04917	Prolactin signaling pathway	1/221	70/6765	0.903392302239159	0.998162647305459	ENSSSCG00000009429	TNFSF11	ssc:100037976	1
ssc05221	Acute myeloid leukemia	1/221	70/6765	0.903392302239159	0.998162647305459	ENSSSCG00000001573	PIM1	ssc:100157844	1
ssc05416	Viral myocarditis	1/221	70/6765	0.903392302239159	0.998162647305459	ENSSSCG00000005994	SNTB1	ssc:100154009	1
ssc05022	Pathways of neurodegeneration - multiple diseases	10/221	432/6765	0.9070711053833	0.998162647305459	ENSSSCG00000033674/ENSSSCG00000035357/ENSSSCG00000013262/novel.89/ENSSSCG00000001659/ENSSSCG00000016111/ENSSSCG00000007056/ENSSSCG00000038384/ENSSSCG00000000439/ENSSSCG00000004831	PRKCB/BCL2L1/AMBRA1/-/KLC4/FZD7/PLCB1/COX4I2/KIF5A/ENSSSCG00000004831	ssc:100522792/ssc:397536/ssc:100519700/ssc:100579141/ssc:100157157/ssc:100513691/ssc:100152679/ssc:110257420/ssc:100519957/ssc:100038022	10
ssc04550	Signaling pathways regulating pluripotency of stem cells	2/221	120/6765	0.90810169532041	0.998162647305459	ENSSSCG00000040403/ENSSSCG00000016111	NANOG/FZD7	ssc:100170132/ssc:100513691	2
ssc05133	Pertussis	1/221	73/6765	0.91264828642063	0.998162647305459	ENSSSCG00000040811	PYCARD	ssc:100522011	1
ssc04660	T cell receptor signaling pathway	2/221	123/6765	0.91526757959435	0.998162647305459	ENSSSCG00000008712/ENSSSCG00000004781	PPP2R2C/PAK6	ssc:100737053/ssc:100153981	2
ssc05202	Transcriptional misregulation in cancer	3/221	168/6765	0.91711036898948	0.998162647305459	ENSSSCG00000035357/novel.109/ENSSSCG00000007032	BCL2L1/-/PLAT	ssc:397536/ssc:448812/ssc:397121	3
ssc05170	Human immunodeficiency virus 1 infection	4/221	212/6765	0.921068978569384	0.998162647305459	ENSSSCG00000033674/ENSSSCG00000035357/ENSSSCG00000013724/ENSSSCG00000004781	PRKCB/BCL2L1/ENSSSCG00000013724/PAK6	ssc:100522792/ssc:397536/ssc:100520008/ssc:100153981	4
ssc05214	Glioma	1/221	77/6765	0.923630491435979	0.998162647305459	ENSSSCG00000033674	PRKCB	ssc:100522792	1
ssc05220	Chronic myeloid leukemia	1/221	79/6765	0.928594614272487	0.998162647305459	ENSSSCG00000035357	BCL2L1	ssc:397536	1
ssc05212	Pancreatic cancer	1/221	80/6765	0.930954858102248	0.998162647305459	ENSSSCG00000035357	BCL2L1	ssc:397536	1
ssc04261	Adrenergic signaling in cardiomyocytes	2/221	132/6765	0.933751683828512	0.998162647305459	ENSSSCG00000007056/ENSSSCG00000008712	PLCB1/PPP2R2C	ssc:100152679/ssc:100737053	2
ssc04934	Cushing syndrome	2/221	135/6765	0.939017817129302	0.998162647305459	ENSSSCG00000016111/ENSSSCG00000007056	FZD7/PLCB1	ssc:100513691/ssc:100152679	2
ssc04217	Necroptosis	2/221	138/6765	0.94388656841355	0.998162647305459	ENSSSCG00000005024/ENSSSCG00000040811	PYGL/PYCARD	ssc:100141306/ssc:100522011	2
ssc04024	cAMP signaling pathway	3/221	188/6765	0.949073376401311	0.998162647305459	ENSSSCG00000016929/ENSSSCG00000033442/ENSSSCG00000005400	PDE4D/HCN2/GRIN3A	ssc:100037967/ssc:100625160/ssc:100153054	3
ssc05323	Rheumatoid arthritis	1/221	90/6765	0.950678935555663	0.998162647305459	ENSSSCG00000009429	TNFSF11	ssc:100037976	1
ssc04670	Leukocyte transendothelial migration	1/221	96/6765	0.959703701969218	0.998162647305459	ENSSSCG00000033674	PRKCB	ssc:100522792	1
ssc04022	cGMP-PKG signaling pathway	2/221	150/6765	0.959915400705308	0.998162647305459	ENSSSCG00000009477/ENSSSCG00000007056	EDNRB/PLCB1	ssc:414911/ssc:100152679	2
ssc04650	Natural killer cell mediated cytotoxicity	1/221	99/6765	0.963579040214487	0.998162647305459	ENSSSCG00000033674	PRKCB	ssc:100522792	1
ssc03013	Nucleocytoplasmic transport	1/221	101/6765	0.965954134685588	0.998162647305459	ENSSSCG00000011610	NUP210	ssc:100515926	1
ssc05215	Prostate cancer	1/221	101/6765	0.965954134685588	0.998162647305459	ENSSSCG00000007032	PLAT	ssc:397121	1
ssc05164	Influenza A	2/221	158/6765	0.968061765416869	0.998162647305459	ENSSSCG00000033674/ENSSSCG00000040811	PRKCB/PYCARD	ssc:100522792/ssc:100522011	2
ssc04140	Autophagy - animal	2/221	163/6765	0.972320021897303	0.998162647305459	ENSSSCG00000035357/ENSSSCG00000013262	BCL2L1/AMBRA1	ssc:397536/ssc:100519700	2
ssc05145	Toxoplasmosis	1/221	111/6765	0.975706218768988	0.998162647305459	ENSSSCG00000035357	BCL2L1	ssc:397536	1
ssc05166	Human T-cell leukemia virus 1 infection	3/221	219/6765	0.976886739205821	0.998162647305459	ENSSSCG00000035357/ENSSSCG00000007031/ENSSSCG00000013915	BCL2L1/POLB/CRTC1	ssc:397536/ssc:100526021/ssc:100523662	3
ssc05171	Coronavirus disease - COVID-19	4/221	269/6765	0.97885433027986	0.998162647305459	ENSSSCG00000033674/ENSSSCG00000006288/ENSSSCG00000048744/ENSSSCG00000005209	PRKCB/SELP/ENSSSCG00000048744/ENSSSCG00000005209	ssc:100522792/ssc:397150/ssc:100517228/ssc:100038023	4
ssc05168	Herpes simplex virus 1 infection	2/221	174/6765	0.979851709851195	0.998162647305459	ENSSSCG00000035357/ENSSSCG00000017306	BCL2L1/ITGB3	ssc:397536/ssc:397063	2
ssc04722	Neurotrophin signaling pathway	1/221	118/6765	0.980823767690088	0.998162647305459	ENSSSCG00000011570	IRAK2	ssc:106505672	1
ssc05165	Human papillomavirus infection	5/221	319/6765	0.981386362780534	0.998162647305459	ENSSSCG00000016027/ENSSSCG00000017306/ENSSSCG00000016111/ENSSSCG00000028022/ENSSSCG00000008712	ITGAV/ITGB3/FZD7/COL6A2/PPP2R2C	ssc:397285/ssc:397063/ssc:100513691/ssc:100101552/ssc:100737053	5
ssc04915	Estrogen signaling pathway	1/221	120/6765	0.982077808238993	0.998162647305459	ENSSSCG00000007056	PLCB1	ssc:100152679	1
ssc03010	Ribosome	2/221	180/6765	0.983082111453763	0.998162647305459	ENSSSCG00000048744/ENSSSCG00000005209	ENSSSCG00000048744/ENSSSCG00000005209	ssc:100517228/ssc:100038023	2
ssc04210	Apoptosis	1/221	127/6765	0.985857776360062	0.998162647305459	ENSSSCG00000035357	BCL2L1	ssc:397536	1
ssc04142	Lysosome	1/221	130/6765	0.987223987944075	0.998162647305459	ENSSSCG00000039798	SLC11A1	ssc:396764	1
ssc05162	Measles	1/221	141/6765	0.991200875760097	0.998162647305459	ENSSSCG00000035357	BCL2L1	ssc:397536	1
ssc04120	Ubiquitin mediated proteolysis	1/221	144/6765	0.992052652677403	0.998162647305459	ENSSSCG00000001072	NHLRC1	ssc:100152396	1
ssc05160	Hepatitis C	1/221	147/6765	0.992822312357018	0.998162647305459	ENSSSCG00000008712	PPP2R2C	ssc:100737053	1
ssc05135	Yersinia infection	1/221	150/6765	0.993517738968528	0.998162647305459	ENSSSCG00000040811	PYCARD	ssc:100522011	1
ssc04218	Cellular senescence	1/221	158/6765	0.995061384716561	0.998162647305459	novel.109	-	ssc:448812	1
ssc05161	Hepatitis B	1/221	167/6765	0.996364662819073	0.998162647305459	ENSSSCG00000033674	PRKCB	ssc:100522792	1
ssc05203	Viral carcinogenesis	1/221	170/6765	0.99671791238362	0.998162647305459	ENSSSCG00000007031	POLB	ssc:100526021	1
ssc05167	Kaposi sarcoma-associated herpesvirus infection	1/221	187/6765	0.998162647305459	0.998162647305459	ENSSSCG00000013724	ENSSSCG00000013724	ssc:100520008	1
